# Supplementary material for: Ubiquitous purine sensor modulates diverse signal transduction pathways in bacteria
Source: Nat Commun. 2024 Jul 12;15:5867. doi: 10.1038/s41467-024-50275-3 (PMC11245519; doi:10.1038/s41467-024-50275-3)
Supplement: Supplementary file 4 — Supplementary Data 1 [file 41467_2024_50275_MOESM4_ESM.xlsx]

## Sheet: purine_receptors_alnRetree2_cou
Supplementary Data 1. Receptors that contain the dCache_1PU motif.
RefSeq ID	Domain composition	Motif variant	Organism	GTDB Taxonomy
WP_199485639.1	dCache_1	Y...R...W...F...N	Absiella sp. AM29-15	d__Bacteria;p__Firmicutes;c__Bacilli;o__Erysipelotrichales;f__Erysipelotrichaceae;g__NSJ-61
WP_162840313.1	dCache_1,GGDEF	Y...K...W...F...N	Acetanaerobacterium elongatum	d__Bacteria;p__Firmicutes_A;c__Clostridia;o__Oscillospirales;f__Ruminococcaceae;g__Acetanaerobacterium
WP_050738906.1	dCache_1,GGDEF	Y...K...W...F...N	Acetobacterium bakii	d__Bacteria;p__Firmicutes_A;c__Clostridia;o__Eubacteriales;f__Eubacteriaceae;g__Acetobacterium
WP_026393372.1	dCache_1,GGDEF	Y...K...W...F...N	Acetobacterium dehalogenans	d__Bacteria;p__Firmicutes_A;c__Clostridia;o__Eubacteriales;f__Eubacteriaceae;g__Acetobacterium
WP_186894263.1	dCache_1,GGDEF	Y...K...W...F...N	Acetobacterium malicum	d__Bacteria;p__Firmicutes_A;c__Clostridia;o__Eubacteriales;f__Eubacteriaceae;g__Acetobacterium
WP_111888398.1	dCache_1,GGDEF	Y...K...W...F...N	Acetobacterium sp. KB-1	d__Bacteria;p__Firmicutes_A;c__Clostridia;o__Eubacteriales;f__Eubacteriaceae;g__Acetobacterium
WP_148636854.1	dCache_1,GGDEF	Y...K...W...F...N	Acetobacterium wieringae	d__Bacteria;p__Firmicutes_A;c__Clostridia;o__Eubacteriales;f__Eubacteriaceae;g__Acetobacterium
WP_228877907.1	dCache_1,GGDEF	Y...K...W...F...N	Acetobacterium wieringae	d__Bacteria;p__Firmicutes_A;c__Clostridia;o__Eubacteriales;f__Eubacteriaceae;g__Acetobacterium
WP_084633661.1	dCache_1,GGDEF	Y...K...W...F...N	Acetobacterium wieringae	d__Bacteria;p__Firmicutes_A;c__Clostridia;o__Eubacteriales;f__Eubacteriaceae;g__Acetobacterium
WP_014354589.1	dCache_1,GGDEF	Y...K...W...F...N	Acetobacterium woodii	d__Bacteria;p__Firmicutes_A;c__Clostridia;o__Eubacteriales;f__Eubacteriaceae;g__Acetobacterium
WP_042653197.1	Cache_3-Cache_2,HAMP,MCPsignal	Y...R...W...F...N	Aeromonas	d__Bacteria;p__Proteobacteria;c__Gammaproteobacteria;o__Enterobacterales;f__Aeromonadaceae;g__Aeromonas
WP_041216960.1	Cache_3-Cache_2,HAMP,MCPsignal	Y...R...W...F...N	Aeromonas	d__Bacteria;p__Proteobacteria;c__Gammaproteobacteria;o__Enterobacterales;f__Aeromonadaceae;g__Aeromonas
WP_016352158.1	Cache_3-Cache_2,HAMP,MCPsignal	Y...R...W...F...N	Aeromonas	d__Bacteria;p__Proteobacteria;c__Gammaproteobacteria;o__Enterobacterales;f__Aeromonadaceae;g__Aeromonas
WP_010635967.1	Cache_3-Cache_2,HAMP,MCPsignal	Y...R...W...F...N	Aeromonas	d__Bacteria;p__Proteobacteria;c__Gammaproteobacteria;o__Enterobacterales;f__Aeromonadaceae;g__Aeromonas
WP_026141278.1	Cache_3-Cache_2,HAMP,MCPsignal	Y...R...W...F...N	Aeromonas	d__Bacteria;p__Proteobacteria;c__Gammaproteobacteria;o__Enterobacterales;f__Aeromonadaceae;g__Aeromonas
WP_043171610.1	Cache_3-Cache_2,HAMP,MCPsignal	Y...R...W...F...N	Aeromonas	d__Bacteria;p__Proteobacteria;c__Gammaproteobacteria;o__Enterobacterales;f__Aeromonadaceae;g__Aeromonas
WP_026139284.1	Cache_3-Cache_2,HAMP,MCPsignal	Y...R...W...F...N	Aeromonas	d__Bacteria;p__Proteobacteria;c__Gammaproteobacteria;o__Enterobacterales;f__Aeromonadaceae;g__Aeromonas
WP_069652258.1	Cache_3-Cache_2,HAMP,MCPsignal	Y...R...W...F...N	Aeromonas	d__Bacteria;p__Proteobacteria;c__Gammaproteobacteria;o__Enterobacterales;f__Aeromonadaceae;g__Aeromonas
WP_052814470.1	Cache_3-Cache_2,HAMP,MCPsignal	Y...R...W...F...N	Aeromonas	d__Bacteria;p__Proteobacteria;c__Gammaproteobacteria;o__Enterobacterales;f__Aeromonadaceae;g__Aeromonas
WP_043154121.1	Cache_3-Cache_2,HAMP,MCPsignal	Y...R...W...F...N	Aeromonas	d__Bacteria;p__Proteobacteria;c__Gammaproteobacteria;o__Enterobacterales;f__Aeromonadaceae;g__Aeromonas
WP_171864950.1	Cache_3-Cache_2,HAMP,MCPsignal	Y...R...W...F...N	Aeromonas	d__Bacteria;p__Proteobacteria;c__Gammaproteobacteria;o__Enterobacterales;f__Aeromonadaceae;g__Aeromonas
WP_109421779.1	Cache_3-Cache_2,HAMP,MCPsignal	Y...R...W...F...N	Aeromonas	d__Bacteria;p__Proteobacteria;c__Gammaproteobacteria;o__Enterobacterales;f__Aeromonadaceae;g__Aeromonas
WP_209794181.1	Cache_3-Cache_2,HAMP,MCPsignal	Y...R...W...F...N	Aeromonas	d__Bacteria;p__Proteobacteria;c__Gammaproteobacteria;o__Enterobacterales;f__Aeromonadaceae;g__Aeromonas
WP_043128609.1	dCache_1,HAMP,MCPsignal	Y...R...W...F...N	Aeromonas	d__Bacteria;p__Proteobacteria;c__Gammaproteobacteria;o__Enterobacterales;f__Aeromonadaceae;g__Aeromonas
WP_134694782.1	dCache_1,HAMP,MCPsignal	Y...R...W...F...N	Aeromonas	d__Bacteria;p__Proteobacteria;c__Gammaproteobacteria;o__Enterobacterales;f__Aeromonadaceae;g__Aeromonas
WP_069785556.1	dCache_1,HAMP,MCPsignal	Y...R...W...F...N	Aeromonas	d__Bacteria;p__Proteobacteria;c__Gammaproteobacteria;o__Enterobacterales;f__Aeromonadaceae;g__Aeromonas
WP_048208552.1	dCache_1,HAMP,MCPsignal	Y...R...W...F...N	Aeromonas	d__Bacteria;p__Proteobacteria;c__Gammaproteobacteria;o__Enterobacterales;f__Aeromonadaceae;g__Aeromonas
WP_010675809.1	dCache_1,HAMP,MCPsignal	Y...R...W...F...N	Aeromonas	d__Bacteria;p__Proteobacteria;c__Gammaproteobacteria;o__Enterobacterales;f__Aeromonadaceae;g__Aeromonas
WP_042033211.1	dCache_1,HAMP,MCPsignal	Y...R...W...F...N	Aeromonas	d__Bacteria;p__Proteobacteria;c__Gammaproteobacteria;o__Enterobacterales;f__Aeromonadaceae;g__Aeromonas
WP_047438772.1	dCache_1,HAMP,MCPsignal	Y...R...W...F...N	Aeromonas	d__Bacteria;p__Proteobacteria;c__Gammaproteobacteria;o__Enterobacterales;f__Aeromonadaceae;g__Aeromonas
WP_042655692.1	dCache_1,HAMP,MCPsignal	Y...R...W...F...N	Aeromonas	d__Bacteria;p__Proteobacteria;c__Gammaproteobacteria;o__Enterobacterales;f__Aeromonadaceae;g__Aeromonas
WP_075112924.1	dCache_1,HAMP,MCPsignal	Y...R...W...F...N	Aeromonas	d__Bacteria;p__Proteobacteria;c__Gammaproteobacteria;o__Enterobacterales;f__Aeromonadaceae;g__Aeromonas
WP_058057591.1	dCache_1,HAMP,MCPsignal	Y...R...W...F...N	Aeromonas	d__Bacteria;p__Proteobacteria;c__Gammaproteobacteria;o__Enterobacterales;f__Aeromonadaceae;g__Aeromonas
WP_216979997.1	dCache_1,HAMP,MCPsignal	Y...R...W...F...N	Aeromonas	d__Bacteria;p__Proteobacteria;c__Gammaproteobacteria;o__Enterobacterales;f__Aeromonadaceae;g__Aeromonas
WP_234662604.1	dCache_1,HAMP,MCPsignal	Y...R...W...F...N	Aeromonas allosaccharophila	d__Bacteria;p__Proteobacteria;c__Gammaproteobacteria;o__Enterobacterales;f__Aeromonadaceae;g__Aeromonas
WP_234601478.1	dCache_1,HAMP,MCPsignal	Y...R...W...F...N	Aeromonas allosaccharophila	d__Bacteria;p__Proteobacteria;c__Gammaproteobacteria;o__Enterobacterales;f__Aeromonadaceae;g__Aeromonas
WP_139709700.1	dCache_1,HAMP,MCPsignal	Y...R...W...F...N	Aeromonas allosaccharophila	d__Bacteria;p__Proteobacteria;c__Gammaproteobacteria;o__Enterobacterales;f__Aeromonadaceae;g__Aeromonas
WP_042058722.1	dCache_1,HAMP,MCPsignal	Y...R...W...F...N	Aeromonas allosaccharophila	d__Bacteria;p__Proteobacteria;c__Gammaproteobacteria;o__Enterobacterales;f__Aeromonadaceae;g__Aeromonas
WP_139406705.1	dCache_1,HAMP,MCPsignal	Y...R...W...F...N	Aeromonas allosaccharophila	d__Bacteria;p__Proteobacteria;c__Gammaproteobacteria;o__Enterobacterales;f__Aeromonadaceae;g__Aeromonas
WP_213392023.1	dCache_1,HAMP,MCPsignal	Y...R...W...F...N	Aeromonas allosaccharophila	d__Bacteria;p__Proteobacteria;c__Gammaproteobacteria;o__Enterobacterales;f__Aeromonadaceae;g__Aeromonas
WP_111806488.1	dCache_1,HAMP,MCPsignal	Y...R...W...F...N	Aeromonas allosaccharophila	d__Bacteria;p__Proteobacteria;c__Gammaproteobacteria;o__Enterobacterales;f__Aeromonadaceae;g__Aeromonas
WP_033129505.1	dCache_1,HAMP,MCPsignal	Y...R...W...F...N	Aeromonas aquatica	d__Bacteria;p__Proteobacteria;c__Gammaproteobacteria;o__Enterobacterales;f__Aeromonadaceae;g__Aeromonas
WP_040096377.1	dCache_1,HAMP,MCPsignal	Y...R...W...F...N	Aeromonas australiensis	d__Bacteria;p__Proteobacteria;c__Gammaproteobacteria;o__Enterobacterales;f__Aeromonadaceae;g__Aeromonas
WP_235461112.1	dCache_1,HAMP,MCPsignal	Y...R...W...F...N	Aeromonas australiensis	d__Bacteria;p__Proteobacteria;c__Gammaproteobacteria;o__Enterobacterales;f__Aeromonadaceae;g__Aeromonas
WP_103472098.1	Cache_3-Cache_2,HAMP,MCPsignal	Y...R...W...F...N	Aeromonas bestiarum	d__Bacteria;p__Proteobacteria;c__Gammaproteobacteria;o__Enterobacterales;f__Aeromonadaceae;g__Aeromonas
WP_043137305.1	Cache_3-Cache_2,HAMP,MCPsignal	Y...R...W...F...N	Aeromonas bestiarum	d__Bacteria;p__Proteobacteria;c__Gammaproteobacteria;o__Enterobacterales;f__Aeromonadaceae;g__Aeromonas
WP_043554356.1	Cache_3-Cache_2,HAMP,MCPsignal	Y...R...W...F...N	Aeromonas bestiarum	d__Bacteria;p__Proteobacteria;c__Gammaproteobacteria;o__Enterobacterales;f__Aeromonadaceae;g__Aeromonas
WP_162626730.1	Cache_3-Cache_2,HAMP	Y...R...W...F...N	Aeromonas bivalvium	d__Bacteria;p__Proteobacteria;c__Gammaproteobacteria;o__Enterobacterales;f__Aeromonadaceae;g__Aeromonas
WP_111875189.1	Cache_3-Cache_2,HAMP,MCPsignal	Y...R...W...F...N	Aeromonas bivalvium	d__Bacteria;p__Proteobacteria;c__Gammaproteobacteria;o__Enterobacterales;f__Aeromonadaceae;g__Aeromonas
WP_041995052.1	Cache_3-Cache_2,HAMP,MCPsignal	Y...R...W...F...N	Aeromonas bivalvium	d__Bacteria;p__Proteobacteria;c__Gammaproteobacteria;o__Enterobacterales;f__Aeromonadaceae;g__Aeromonas
WP_049636530.1	Cache_3-Cache_2,HAMP	Y...R...W...F...N	Aeromonas caviae	d__Bacteria;p__Proteobacteria;c__Gammaproteobacteria;o__Enterobacterales;f__Aeromonadaceae;g__Aeromonas
WP_223953950.1	Cache_3-Cache_2,HAMP,MCPsignal	Y...R...W...F...N	Aeromonas caviae	d__Bacteria;p__Proteobacteria;c__Gammaproteobacteria;o__Enterobacterales;f__Aeromonadaceae;g__Aeromonas
WP_223937772.1	Cache_3-Cache_2,HAMP,MCPsignal	Y...R...W...F...N	Aeromonas caviae	d__Bacteria;p__Proteobacteria;c__Gammaproteobacteria;o__Enterobacterales;f__Aeromonadaceae;g__Aeromonas
WP_201997253.1	Cache_3-Cache_2,HAMP,MCPsignal	Y...R...W...F...N	Aeromonas caviae	d__Bacteria;p__Proteobacteria;c__Gammaproteobacteria;o__Enterobacterales;f__Aeromonadaceae;g__Aeromonas
WP_161653076.1	Cache_3-Cache_2,HAMP,MCPsignal	Y...R...W...F...N	Aeromonas caviae	d__Bacteria;p__Proteobacteria;c__Gammaproteobacteria;o__Enterobacterales;f__Aeromonadaceae;g__Aeromonas
WP_102949053.1	Cache_3-Cache_2,HAMP,MCPsignal	Y...R...W...F...N	Aeromonas caviae	d__Bacteria;p__Proteobacteria;c__Gammaproteobacteria;o__Enterobacterales;f__Aeromonadaceae;g__Aeromonas
WP_151027293.1	Cache_3-Cache_2,HAMP,MCPsignal	Y...R...W...F...N	Aeromonas caviae	d__Bacteria;p__Proteobacteria;c__Gammaproteobacteria;o__Enterobacterales;f__Aeromonadaceae;g__Aeromonas
WP_180911335.1	Cache_3-Cache_2,HAMP,MCPsignal	Y...R...W...F...N	Aeromonas caviae	d__Bacteria;p__Proteobacteria;c__Gammaproteobacteria;o__Enterobacterales;f__Aeromonadaceae;g__Aeromonas
WP_203763238.1	Cache_3-Cache_2,HAMP,MCPsignal	Y...R...W...F...N	Aeromonas caviae	d__Bacteria;p__Proteobacteria;c__Gammaproteobacteria;o__Enterobacterales;f__Aeromonadaceae;g__Aeromonas
WP_182955559.1	Cache_3-Cache_2,HAMP,MCPsignal	Y...R...W...F...N	Aeromonas caviae	d__Bacteria;p__Proteobacteria;c__Gammaproteobacteria;o__Enterobacterales;f__Aeromonadaceae;g__Aeromonas
WP_161469882.1	Cache_3-Cache_2,HAMP,MCPsignal	Y...R...W...F...N	Aeromonas caviae	d__Bacteria;p__Proteobacteria;c__Gammaproteobacteria;o__Enterobacterales;f__Aeromonadaceae;g__Aeromonas
WP_202007086.1	Cache_3-Cache_2,HAMP,MCPsignal	Y...R...W...F...N	Aeromonas caviae	d__Bacteria;p__Proteobacteria;c__Gammaproteobacteria;o__Enterobacterales;f__Aeromonadaceae;g__Aeromonas
WP_039040937.1	dCache_1,HAMP	Y...R...W...F...N	Aeromonas caviae	d__Bacteria;p__Proteobacteria;c__Gammaproteobacteria;o__Enterobacterales;f__Aeromonadaceae;g__Aeromonas
WP_234656898.1	dCache_1,HAMP	Y...R...W...F...N	Aeromonas caviae	d__Bacteria;p__Proteobacteria;c__Gammaproteobacteria;o__Enterobacterales;f__Aeromonadaceae;g__Aeromonas
WP_139739644.1	dCache_1,HAMP	Y...R...W...F...N	Aeromonas caviae	d__Bacteria;p__Proteobacteria;c__Gammaproteobacteria;o__Enterobacterales;f__Aeromonadaceae;g__Aeromonas
WP_235712491.1	dCache_1,HAMP	Y...R...W...F...N	Aeromonas caviae	d__Bacteria;p__Proteobacteria;c__Gammaproteobacteria;o__Enterobacterales;f__Aeromonadaceae;g__Aeromonas
WP_198497743.1	dCache_1,HAMP,MCPsignal	Y...R...W...F...N	Aeromonas caviae	d__Bacteria;p__Proteobacteria;c__Gammaproteobacteria;o__Enterobacterales;f__Aeromonadaceae;g__Aeromonas
WP_109111857.1	dCache_1,HAMP,MCPsignal	Y...R...W...F...N	Aeromonas caviae	d__Bacteria;p__Proteobacteria;c__Gammaproteobacteria;o__Enterobacterales;f__Aeromonadaceae;g__Aeromonas
WP_128341727.1	dCache_1,HAMP,MCPsignal	Y...R...W...F...N	Aeromonas caviae	d__Bacteria;p__Proteobacteria;c__Gammaproteobacteria;o__Enterobacterales;f__Aeromonadaceae;g__Aeromonas
WP_221436131.1	dCache_1,HAMP,MCPsignal	Y...R...W...F...N	Aeromonas caviae	d__Bacteria;p__Proteobacteria;c__Gammaproteobacteria;o__Enterobacterales;f__Aeromonadaceae;g__Aeromonas
WP_042015111.1	dCache_1,HAMP,MCPsignal	Y...R...W...F...N	Aeromonas caviae	d__Bacteria;p__Proteobacteria;c__Gammaproteobacteria;o__Enterobacterales;f__Aeromonadaceae;g__Aeromonas
WP_214003104.1	dCache_1,HAMP,MCPsignal	Y...R...W...F...N	Aeromonas caviae	d__Bacteria;p__Proteobacteria;c__Gammaproteobacteria;o__Enterobacterales;f__Aeromonadaceae;g__Aeromonas
WP_201901782.1	dCache_1,HAMP,MCPsignal	Y...R...W...F...N	Aeromonas caviae	d__Bacteria;p__Proteobacteria;c__Gammaproteobacteria;o__Enterobacterales;f__Aeromonadaceae;g__Aeromonas
WP_182976102.1	dCache_1,HAMP,MCPsignal	Y...R...W...F...N	Aeromonas caviae	d__Bacteria;p__Proteobacteria;c__Gammaproteobacteria;o__Enterobacterales;f__Aeromonadaceae;g__Aeromonas
WP_182721745.1	dCache_1,HAMP,MCPsignal	Y...R...W...F...N	Aeromonas caviae	d__Bacteria;p__Proteobacteria;c__Gammaproteobacteria;o__Enterobacterales;f__Aeromonadaceae;g__Aeromonas
WP_201888110.1	dCache_1,HAMP,MCPsignal	Y...R...W...F...N	Aeromonas caviae	d__Bacteria;p__Proteobacteria;c__Gammaproteobacteria;o__Enterobacterales;f__Aeromonadaceae;g__Aeromonas
WP_139737856.1	dCache_1,HAMP,MCPsignal	Y...R...W...F...N	Aeromonas caviae	d__Bacteria;p__Proteobacteria;c__Gammaproteobacteria;o__Enterobacterales;f__Aeromonadaceae;g__Aeromonas
WP_045522146.1	dCache_1,HAMP,MCPsignal	Y...R...W...F...N	Aeromonas caviae	d__Bacteria;p__Proteobacteria;c__Gammaproteobacteria;o__Enterobacterales;f__Aeromonadaceae;g__Aeromonas
WP_236275382.1	dCache_1,HAMP,MCPsignal	Y...R...W...F...N	Aeromonas caviae	d__Bacteria;p__Proteobacteria;c__Gammaproteobacteria;o__Enterobacterales;f__Aeromonadaceae;g__Aeromonas
WP_223916565.1	dCache_1,HAMP,MCPsignal	Y...R...W...F...N	Aeromonas caviae	d__Bacteria;p__Proteobacteria;c__Gammaproteobacteria;o__Enterobacterales;f__Aeromonadaceae;g__Aeromonas
WP_201872796.1	dCache_1,HAMP,MCPsignal	Y...R...W...F...N	Aeromonas caviae	d__Bacteria;p__Proteobacteria;c__Gammaproteobacteria;o__Enterobacterales;f__Aeromonadaceae;g__Aeromonas
WP_119197032.1	dCache_1,HAMP,MCPsignal	Y...R...W...F...N	Aeromonas caviae	d__Bacteria;p__Proteobacteria;c__Gammaproteobacteria;o__Enterobacterales;f__Aeromonadaceae;g__Aeromonas
WP_236758561.1	dCache_1,HAMP,MCPsignal	Y...R...W...F...N	Aeromonas caviae	d__Bacteria;p__Proteobacteria;c__Gammaproteobacteria;o__Enterobacterales;f__Aeromonadaceae;g__Aeromonas
WP_201990160.1	Cache_3-Cache_2,HAMP,MCPsignal	Y...R...W...F...N	Aeromonas dhakensis	d__Bacteria;p__Proteobacteria;c__Gammaproteobacteria;o__Enterobacterales;f__Aeromonadaceae;g__Aeromonas
WP_185450524.1	Cache_3-Cache_2,HAMP,MCPsignal	Y...R...W...F...N	Aeromonas dhakensis	d__Bacteria;p__Proteobacteria;c__Gammaproteobacteria;o__Enterobacterales;f__Aeromonadaceae;g__Aeromonas
WP_201892607.1	Cache_3-Cache_2,HAMP,MCPsignal	Y...R...W...F...N	Aeromonas dhakensis	d__Bacteria;p__Proteobacteria;c__Gammaproteobacteria;o__Enterobacterales;f__Aeromonadaceae;g__Aeromonas
WP_162512976.1	Cache_3-Cache_2,HAMP,MCPsignal	Y...R...W...F...N	Aeromonas dhakensis	d__Bacteria;p__Proteobacteria;c__Gammaproteobacteria;o__Enterobacterales;f__Aeromonadaceae;g__Aeromonas
WP_240034252.1	Cache_3-Cache_2,HAMP,MCPsignal	Y...R...W...F...N	Aeromonas dhakensis	d__Bacteria;p__Proteobacteria;c__Gammaproteobacteria;o__Enterobacterales;f__Aeromonadaceae;g__Aeromonas
WP_219325938.1	Cache_3-Cache_2,HAMP,MCPsignal	Y...R...W...F...N	Aeromonas dhakensis	d__Bacteria;p__Proteobacteria;c__Gammaproteobacteria;o__Enterobacterales;f__Aeromonadaceae;g__Aeromonas
WP_206220860.1	Cache_3-Cache_2,HAMP,MCPsignal	Y...R...W...F...N	Aeromonas dhakensis	d__Bacteria;p__Proteobacteria;c__Gammaproteobacteria;o__Enterobacterales;f__Aeromonadaceae;g__Aeromonas
WP_167385238.1	Cache_3-Cache_2,HAMP,MCPsignal	Y...R...W...F...N	Aeromonas dhakensis	d__Bacteria;p__Proteobacteria;c__Gammaproteobacteria;o__Enterobacterales;f__Aeromonadaceae;g__Aeromonas
WP_211048588.1	Cache_3-Cache_2,HAMP,MCPsignal	Y...R...W...F...N	Aeromonas dhakensis	d__Bacteria;p__Proteobacteria;c__Gammaproteobacteria;o__Enterobacterales;f__Aeromonadaceae;g__Aeromonas
WP_019840658.1	Cache_3-Cache_2,HAMP,MCPsignal	Y...R...W...F...N	Aeromonas dhakensis	d__Bacteria;p__Proteobacteria;c__Gammaproteobacteria;o__Enterobacterales;f__Aeromonadaceae;g__Aeromonas
WP_042006229.1	Cache_3-Cache_2,HAMP,MCPsignal	Y...R...W...F...N	Aeromonas dhakensis	d__Bacteria;p__Proteobacteria;c__Gammaproteobacteria;o__Enterobacterales;f__Aeromonadaceae;g__Aeromonas
WP_162518889.1	Cache_3-Cache_2,HAMP,MCPsignal	Y...R...W...F...N	Aeromonas dhakensis	d__Bacteria;p__Proteobacteria;c__Gammaproteobacteria;o__Enterobacterales;f__Aeromonadaceae;g__Aeromonas
WP_054543568.1	Cache_3-Cache_2,HAMP,MCPsignal	Y...R...W...F...N	Aeromonas dhakensis	d__Bacteria;p__Proteobacteria;c__Gammaproteobacteria;o__Enterobacterales;f__Aeromonadaceae;g__Aeromonas
WP_042049831.1	Cache_3-Cache_2,HAMP,MCPsignal	Y...R...W...F...N	Aeromonas dhakensis	d__Bacteria;p__Proteobacteria;c__Gammaproteobacteria;o__Enterobacterales;f__Aeromonadaceae;g__Aeromonas
WP_029306087.1	Cache_3-Cache_2,HAMP,MCPsignal	Y...R...W...F...N	Aeromonas dhakensis	d__Bacteria;p__Proteobacteria;c__Gammaproteobacteria;o__Enterobacterales;f__Aeromonadaceae;g__Aeromonas
WP_214454654.1	Cache_3-Cache_2,HAMP,MCPsignal	Y...R...W...F...N	Aeromonas dhakensis	d__Bacteria;p__Proteobacteria;c__Gammaproteobacteria;o__Enterobacterales;f__Aeromonadaceae;g__Aeromonas
WP_065017261.1	Cache_3-Cache_2,HAMP,MCPsignal	Y...R...W...F...N	Aeromonas dhakensis	d__Bacteria;p__Proteobacteria;c__Gammaproteobacteria;o__Enterobacterales;f__Aeromonadaceae;g__Aeromonas
WP_181969504.1	Cache_3-Cache_2,HAMP,MCPsignal	Y...R...W...F...N	Aeromonas dhakensis	d__Bacteria;p__Proteobacteria;c__Gammaproteobacteria;o__Enterobacterales;f__Aeromonadaceae;g__Aeromonas
WP_162519905.1	Cache_3-Cache_2,HAMP,MCPsignal	Y...R...W...F...N	Aeromonas dhakensis	d__Bacteria;p__Proteobacteria;c__Gammaproteobacteria;o__Enterobacterales;f__Aeromonadaceae;g__Aeromonas
WP_211030416.1	Cache_3-Cache_2,HAMP,MCPsignal	Y...R...W...F...N	Aeromonas dhakensis	d__Bacteria;p__Proteobacteria;c__Gammaproteobacteria;o__Enterobacterales;f__Aeromonadaceae;g__Aeromonas
WP_201971924.1	Cache_3-Cache_2,HAMP,MCPsignal	Y...R...W...F...N	Aeromonas dhakensis	d__Bacteria;p__Proteobacteria;c__Gammaproteobacteria;o__Enterobacterales;f__Aeromonadaceae;g__Aeromonas
WP_164465118.1	dCache_1,HAMP	Y...R...W...F...N	Aeromonas dhakensis	d__Bacteria;p__Proteobacteria;c__Gammaproteobacteria;o__Enterobacterales;f__Aeromonadaceae;g__Aeromonas
WP_208200763.1	dCache_1,HAMP,MCPsignal	Y...R...W...F...N	Aeromonas dhakensis	d__Bacteria;p__Proteobacteria;c__Gammaproteobacteria;o__Enterobacterales;f__Aeromonadaceae;g__Aeromonas
WP_026142037.1	dCache_1,HAMP,MCPsignal	Y...R...W...F...N	Aeromonas dhakensis	d__Bacteria;p__Proteobacteria;c__Gammaproteobacteria;o__Enterobacterales;f__Aeromonadaceae;g__Aeromonas
WP_226014244.1	dCache_1,HAMP,MCPsignal	Y...R...W...F...N	Aeromonas dhakensis	d__Bacteria;p__Proteobacteria;c__Gammaproteobacteria;o__Enterobacterales;f__Aeromonadaceae;g__Aeromonas
WP_099359816.1	dCache_1,HAMP,MCPsignal	Y...R...W...F...N	Aeromonas dhakensis	d__Bacteria;p__Proteobacteria;c__Gammaproteobacteria;o__Enterobacterales;f__Aeromonadaceae;g__Aeromonas
WP_005348198.1	Cache_3-Cache_2,HAMP,MCPsignal	Y...R...W...F...N	Aeromonas diversa	d__Bacteria;p__Proteobacteria;c__Gammaproteobacteria;o__Enterobacterales;f__Aeromonadaceae;g__Aeromonas
WP_224210519.1	dCache_1,HAMP,MCPsignal	Y...R...W...F...N	Aeromonas enteropelogenes	d__Bacteria;p__Proteobacteria;c__Gammaproteobacteria;o__Enterobacterales;f__Aeromonadaceae;g__Aeromonas
WP_223379337.1	dCache_1,HAMP,MCPsignal	Y...R...W...F...N	Aeromonas enteropelogenes	d__Bacteria;p__Proteobacteria;c__Gammaproteobacteria;o__Enterobacterales;f__Aeromonadaceae;g__Aeromonas
WP_026456692.1	dCache_1,HAMP,MCPsignal	Y...R...W...F...N	Aeromonas enteropelogenes	d__Bacteria;p__Proteobacteria;c__Gammaproteobacteria;o__Enterobacterales;f__Aeromonadaceae;g__Aeromonas
WP_225633914.1	dCache_1,HAMP,MCPsignal	Y...R...W...F...N	Aeromonas enteropelogenes	d__Bacteria;p__Proteobacteria;c__Gammaproteobacteria;o__Enterobacterales;f__Aeromonadaceae;g__Aeromonas
WP_201941499.1	dCache_1,HAMP,MCPsignal	Y...R...W...F...N	Aeromonas enteropelogenes	d__Bacteria;p__Proteobacteria;c__Gammaproteobacteria;o__Enterobacterales;f__Aeromonadaceae;g__Aeromonas
WP_042070794.1	dCache_1,HAMP,MCPsignal	Y...R...W...F...N	Aeromonas enteropelogenes	d__Bacteria;p__Proteobacteria;c__Gammaproteobacteria;o__Enterobacterales;f__Aeromonadaceae;g__Aeromonas
WP_124238865.1	dCache_1,HAMP,MCPsignal	Y...R...W...F...N	Aeromonas enteropelogenes	d__Bacteria;p__Proteobacteria;c__Gammaproteobacteria;o__Enterobacterales;f__Aeromonadaceae;g__Aeromonas
WP_042025102.1	dCache_1,HAMP,MCPsignal	Y...R...W...F...N	Aeromonas enteropelogenes	d__Bacteria;p__Proteobacteria;c__Gammaproteobacteria;o__Enterobacterales;f__Aeromonadaceae;g__Aeromonas
WP_201980444.1	dCache_1,HAMP,MCPsignal	Y...R...W...F...N	Aeromonas enteropelogenes	d__Bacteria;p__Proteobacteria;c__Gammaproteobacteria;o__Enterobacterales;f__Aeromonadaceae;g__Aeromonas
WP_042641237.1	Cache_3-Cache_2,HAMP,MCPsignal	Y...R...W...F...N	Aeromonas eucrenophila	d__Bacteria;p__Proteobacteria;c__Gammaproteobacteria;o__Enterobacterales;f__Aeromonadaceae;g__Aeromonas
WP_033138113.1	dCache_1,HAMP,MCPsignal	Y...R...W...Y...N	Aeromonas finlandensis	d__Bacteria;p__Proteobacteria;c__Gammaproteobacteria;o__Enterobacterales;f__Aeromonadaceae;g__Aeromonas
WP_042012430.1	dCache_1,HAMP,MCPsignal	Y...R...W...F...N	Aeromonas fluvialis	d__Bacteria;p__Proteobacteria;c__Gammaproteobacteria;o__Enterobacterales;f__Aeromonadaceae;g__Aeromonas
WP_179101296.1	Cache_3-Cache_2,HAMP,MCPsignal	Y...R...W...F...N	Aeromonas hydrophila	d__Bacteria;p__Proteobacteria;c__Gammaproteobacteria;o__Enterobacterales;f__Aeromonadaceae;g__Aeromonas
WP_043160623.1	Cache_3-Cache_2,HAMP,MCPsignal	Y...R...W...F...N	Aeromonas hydrophila	d__Bacteria;p__Proteobacteria;c__Gammaproteobacteria;o__Enterobacterales;f__Aeromonadaceae;g__Aeromonas
WP_049060886.1	Cache_3-Cache_2,HAMP,MCPsignal	Y...R...W...F...N	Aeromonas hydrophila	d__Bacteria;p__Proteobacteria;c__Gammaproteobacteria;o__Enterobacterales;f__Aeromonadaceae;g__Aeromonas
WP_166464216.1	Cache_3-Cache_2,HAMP,MCPsignal	Y...R...W...F...N	Aeromonas hydrophila	d__Bacteria;p__Proteobacteria;c__Gammaproteobacteria;o__Enterobacterales;f__Aeromonadaceae;g__Aeromonas
WP_211067848.1	Cache_3-Cache_2,HAMP,MCPsignal	Y...R...W...F...N	Aeromonas hydrophila	d__Bacteria;p__Proteobacteria;c__Gammaproteobacteria;o__Enterobacterales;f__Aeromonadaceae;g__Aeromonas
WP_201355236.1	Cache_3-Cache_2,HAMP,MCPsignal	Y...R...W...F...N	Aeromonas hydrophila	d__Bacteria;p__Proteobacteria;c__Gammaproteobacteria;o__Enterobacterales;f__Aeromonadaceae;g__Aeromonas
WP_049084211.1	Cache_3-Cache_2,HAMP,MCPsignal	Y...R...W...F...N	Aeromonas hydrophila	d__Bacteria;p__Proteobacteria;c__Gammaproteobacteria;o__Enterobacterales;f__Aeromonadaceae;g__Aeromonas
WP_043166720.1	Cache_3-Cache_2,HAMP,MCPsignal	Y...R...W...F...N	Aeromonas hydrophila	d__Bacteria;p__Proteobacteria;c__Gammaproteobacteria;o__Enterobacterales;f__Aeromonadaceae;g__Aeromonas
WP_162516520.1	Cache_3-Cache_2,HAMP,MCPsignal	Y...R...W...F...N	Aeromonas hydrophila	d__Bacteria;p__Proteobacteria;c__Gammaproteobacteria;o__Enterobacterales;f__Aeromonadaceae;g__Aeromonas
WP_219281004.1	Cache_3-Cache_2,HAMP,MCPsignal	Y...R...W...F...N	Aeromonas hydrophila	d__Bacteria;p__Proteobacteria;c__Gammaproteobacteria;o__Enterobacterales;f__Aeromonadaceae;g__Aeromonas
WP_219255358.1	Cache_3-Cache_2,HAMP,MCPsignal	Y...R...W...F...N	Aeromonas hydrophila	d__Bacteria;p__Proteobacteria;c__Gammaproteobacteria;o__Enterobacterales;f__Aeromonadaceae;g__Aeromonas
WP_162517876.1	Cache_3-Cache_2,HAMP,MCPsignal	Y...R...W...F...N	Aeromonas hydrophila	d__Bacteria;p__Proteobacteria;c__Gammaproteobacteria;o__Enterobacterales;f__Aeromonadaceae;g__Aeromonas
WP_029302075.1	Cache_3-Cache_2,HAMP,MCPsignal	Y...R...W...F...N	Aeromonas hydrophila	d__Bacteria;p__Proteobacteria;c__Gammaproteobacteria;o__Enterobacterales;f__Aeromonadaceae;g__Aeromonas
WP_168754642.1	Cache_3-Cache_2,HAMP,MCPsignal	Y...R...W...F...N	Aeromonas hydrophila	d__Bacteria;p__Proteobacteria;c__Gammaproteobacteria;o__Enterobacterales;f__Aeromonadaceae;g__Aeromonas
WP_175610323.1	Cache_3-Cache_2,HAMP,MCPsignal	Y...R...W...F...N	Aeromonas hydrophila	d__Bacteria;p__Proteobacteria;c__Gammaproteobacteria;o__Enterobacterales;f__Aeromonadaceae;g__Aeromonas
WP_207137475.1	Cache_3-Cache_2,HAMP,MCPsignal	Y...R...W...F...N	Aeromonas hydrophila	d__Bacteria;p__Proteobacteria;c__Gammaproteobacteria;o__Enterobacterales;f__Aeromonadaceae;g__Aeromonas
WP_042066950.1	Cache_3-Cache_2,HAMP,MCPsignal	Y...R...W...F...N	Aeromonas hydrophila	d__Bacteria;p__Proteobacteria;c__Gammaproteobacteria;o__Enterobacterales;f__Aeromonadaceae;g__Aeromonas
WP_219305927.1	Cache_3-Cache_2,HAMP,MCPsignal	Y...R...W...F...N	Aeromonas hydrophila	d__Bacteria;p__Proteobacteria;c__Gammaproteobacteria;o__Enterobacterales;f__Aeromonadaceae;g__Aeromonas
WP_039213978.1	Cache_3-Cache_2,HAMP,MCPsignal	Y...R...W...F...N	Aeromonas hydrophila	d__Bacteria;p__Proteobacteria;c__Gammaproteobacteria;o__Enterobacterales;f__Aeromonadaceae;g__Aeromonas
WP_201887199.1	Cache_3-Cache_2,HAMP,MCPsignal	Y...R...W...F...N	Aeromonas hydrophila	d__Bacteria;p__Proteobacteria;c__Gammaproteobacteria;o__Enterobacterales;f__Aeromonadaceae;g__Aeromonas
WP_199268972.1	Cache_3-Cache_2,HAMP,MCPsignal	Y...R...W...F...N	Aeromonas hydrophila	d__Bacteria;p__Proteobacteria;c__Gammaproteobacteria;o__Enterobacterales;f__Aeromonadaceae;g__Aeromonas
WP_199796179.1	Cache_3-Cache_2,HAMP,MCPsignal	Y...R...W...F...N	Aeromonas hydrophila	d__Bacteria;p__Proteobacteria;c__Gammaproteobacteria;o__Enterobacterales;f__Aeromonadaceae;g__Aeromonas
WP_185423308.1	Cache_3-Cache_2,HAMP,MCPsignal	Y...R...W...F...N	Aeromonas hydrophila	d__Bacteria;p__Proteobacteria;c__Gammaproteobacteria;o__Enterobacterales;f__Aeromonadaceae;g__Aeromonas
WP_202003191.1	Cache_3-Cache_2,HAMP,MCPsignal	Y...R...W...F...N	Aeromonas hydrophila	d__Bacteria;p__Proteobacteria;c__Gammaproteobacteria;o__Enterobacterales;f__Aeromonadaceae;g__Aeromonas
WP_197918316.1	Cache_3-Cache_2,HAMP,MCPsignal	Y...R...W...F...N	Aeromonas hydrophila	d__Bacteria;p__Proteobacteria;c__Gammaproteobacteria;o__Enterobacterales;f__Aeromonadaceae;g__Aeromonas
WP_026080278.1	Cache_3-Cache_2,HAMP,MCPsignal	Y...R...W...F...N	Aeromonas hydrophila	d__Bacteria;p__Proteobacteria;c__Gammaproteobacteria;o__Enterobacterales;f__Aeromonadaceae;g__Aeromonas
WP_187268961.1	Cache_3-Cache_2,HAMP,MCPsignal	Y...R...W...F...N	Aeromonas hydrophila	d__Bacteria;p__Proteobacteria;c__Gammaproteobacteria;o__Enterobacterales;f__Aeromonadaceae;g__Aeromonas
WP_162517048.1	Cache_3-Cache_2,HAMP,MCPsignal	Y...R...W...F...N	Aeromonas hydrophila	d__Bacteria;p__Proteobacteria;c__Gammaproteobacteria;o__Enterobacterales;f__Aeromonadaceae;g__Aeromonas
WP_219313771.1	Cache_3-Cache_2,HAMP,MCPsignal	Y...R...W...F...N	Aeromonas hydrophila	d__Bacteria;p__Proteobacteria;c__Gammaproteobacteria;o__Enterobacterales;f__Aeromonadaceae;g__Aeromonas
WP_029304720.1	Cache_3-Cache_2,HAMP,MCPsignal	Y...R...W...F...N	Aeromonas hydrophila	d__Bacteria;p__Proteobacteria;c__Gammaproteobacteria;o__Enterobacterales;f__Aeromonadaceae;g__Aeromonas
WP_201975709.1	Cache_3-Cache_2,HAMP,MCPsignal	Y...R...W...F...N	Aeromonas hydrophila	d__Bacteria;p__Proteobacteria;c__Gammaproteobacteria;o__Enterobacterales;f__Aeromonadaceae;g__Aeromonas
WP_043126940.1	Cache_3-Cache_2,HAMP,MCPsignal	Y...R...W...F...N	Aeromonas hydrophila	d__Bacteria;p__Proteobacteria;c__Gammaproteobacteria;o__Enterobacterales;f__Aeromonadaceae;g__Aeromonas
WP_194759157.1	Cache_3-Cache_2,HAMP,MCPsignal	Y...R...W...F...N	Aeromonas hydrophila	d__Bacteria;p__Proteobacteria;c__Gammaproteobacteria;o__Enterobacterales;f__Aeromonadaceae;g__Aeromonas
WP_226031326.1	Cache_3-Cache_2,HAMP,MCPsignal	Y...R...W...F...N	Aeromonas hydrophila	d__Bacteria;p__Proteobacteria;c__Gammaproteobacteria;o__Enterobacterales;f__Aeromonadaceae;g__Aeromonas
WP_167824818.1	Cache_3-Cache_2,HAMP,MCPsignal	Y...R...W...F...N	Aeromonas hydrophila	d__Bacteria;p__Proteobacteria;c__Gammaproteobacteria;o__Enterobacterales;f__Aeromonadaceae;g__Aeromonas
WP_045788910.1	Cache_3-Cache_2,HAMP,MCPsignal	Y...R...W...F...N	Aeromonas hydrophila	d__Bacteria;p__Proteobacteria;c__Gammaproteobacteria;o__Enterobacterales;f__Aeromonadaceae;g__Aeromonas
WP_026141003.1	Cache_3-Cache_2,HAMP,MCPsignal	Y...R...W...F...N	Aeromonas hydrophila	d__Bacteria;p__Proteobacteria;c__Gammaproteobacteria;o__Enterobacterales;f__Aeromonadaceae;g__Aeromonas
WP_024943113.1	Cache_3-Cache_2,HAMP,MCPsignal	Y...R...W...F...N	Aeromonas hydrophila	d__Bacteria;p__Proteobacteria;c__Gammaproteobacteria;o__Enterobacterales;f__Aeromonadaceae;g__Aeromonas
WP_025328434.1	dCache_1,HAMP,MCPsignal	Y...R...W...F...N	Aeromonas hydrophila	d__Bacteria;p__Proteobacteria;c__Gammaproteobacteria;o__Enterobacterales;f__Aeromonadaceae;g__Aeromonas
WP_168235902.1	dCache_1,HAMP,MCPsignal	Y...R...W...F...N	Aeromonas hydrophila	d__Bacteria;p__Proteobacteria;c__Gammaproteobacteria;o__Enterobacterales;f__Aeromonadaceae;g__Aeromonas
WP_162518477.1	dCache_1,HAMP,MCPsignal	Y...R...W...F...N	Aeromonas hydrophila	d__Bacteria;p__Proteobacteria;c__Gammaproteobacteria;o__Enterobacterales;f__Aeromonadaceae;g__Aeromonas
WP_202011893.1	dCache_1,HAMP,MCPsignal	Y...R...W...F...N	Aeromonas hydrophila	d__Bacteria;p__Proteobacteria;c__Gammaproteobacteria;o__Enterobacterales;f__Aeromonadaceae;g__Aeromonas
WP_164927754.1	dCache_1,HAMP,MCPsignal	Y...R...W...F...N	Aeromonas hydrophila	d__Bacteria;p__Proteobacteria;c__Gammaproteobacteria;o__Enterobacterales;f__Aeromonadaceae;g__Aeromonas
WP_201904253.1	dCache_1,HAMP,MCPsignal	Y...R...W...F...N	Aeromonas hydrophila	d__Bacteria;p__Proteobacteria;c__Gammaproteobacteria;o__Enterobacterales;f__Aeromonadaceae;g__Aeromonas
WP_043172623.1	Cache_3-Cache_2,HAMP	Y...R...W...F...N	Aeromonas jandaei	d__Bacteria;p__Proteobacteria;c__Gammaproteobacteria;o__Enterobacterales;f__Aeromonadaceae;g__Aeromonas
WP_139394038.1	dCache_1,HAMP,MCPsignal	Y...R...W...F...N	Aeromonas jandaei	d__Bacteria;p__Proteobacteria;c__Gammaproteobacteria;o__Enterobacterales;f__Aeromonadaceae;g__Aeromonas
WP_201968022.1	dCache_1,HAMP,MCPsignal	Y...R...W...F...N	Aeromonas jandaei	d__Bacteria;p__Proteobacteria;c__Gammaproteobacteria;o__Enterobacterales;f__Aeromonadaceae;g__Aeromonas
WP_219271567.1	dCache_1,HAMP,MCPsignal	Y...R...W...F...N	Aeromonas jandaei	d__Bacteria;p__Proteobacteria;c__Gammaproteobacteria;o__Enterobacterales;f__Aeromonadaceae;g__Aeromonas
WP_104015848.1	dCache_1,HAMP,MCPsignal	Y...R...W...F...N	Aeromonas jandaei	d__Bacteria;p__Proteobacteria;c__Gammaproteobacteria;o__Enterobacterales;f__Aeromonadaceae;g__Aeromonas
WP_201912998.1	dCache_1,HAMP,MCPsignal	Y...R...W...F...N	Aeromonas jandaei	d__Bacteria;p__Proteobacteria;c__Gammaproteobacteria;o__Enterobacterales;f__Aeromonadaceae;g__Aeromonas
WP_041210667.1	dCache_1,HAMP,MCPsignal	Y...R...W...F...N	Aeromonas jandaei	d__Bacteria;p__Proteobacteria;c__Gammaproteobacteria;o__Enterobacterales;f__Aeromonadaceae;g__Aeromonas
WP_156853714.1	dCache_1,HAMP,MCPsignal	Y...R...W...F...N	Aeromonas jandaei	d__Bacteria;p__Proteobacteria;c__Gammaproteobacteria;o__Enterobacterales;f__Aeromonadaceae;g__Aeromonas
WP_203974566.1	dCache_1,HAMP,MCPsignal	Y...R...W...F...N	Aeromonas jandaei	d__Bacteria;p__Proteobacteria;c__Gammaproteobacteria;o__Enterobacterales;f__Aeromonadaceae;g__Aeromonas
WP_219278913.1	dCache_1,HAMP,MCPsignal	Y...R...W...F...N	Aeromonas jandaei	d__Bacteria;p__Proteobacteria;c__Gammaproteobacteria;o__Enterobacterales;f__Aeromonadaceae;g__Aeromonas
WP_208737266.1	dCache_1,HAMP,MCPsignal	Y...R...W...F...N	Aeromonas jandaei	d__Bacteria;p__Proteobacteria;c__Gammaproteobacteria;o__Enterobacterales;f__Aeromonadaceae;g__Aeromonas
WP_209297376.1	dCache_1,HAMP,MCPsignal	Y...R...W...F...N	Aeromonas jandaei	d__Bacteria;p__Proteobacteria;c__Gammaproteobacteria;o__Enterobacterales;f__Aeromonadaceae;g__Aeromonas
WP_201930730.1	dCache_1,HAMP,MCPsignal	Y...R...W...F...N	Aeromonas jandaei	d__Bacteria;p__Proteobacteria;c__Gammaproteobacteria;o__Enterobacterales;f__Aeromonadaceae;g__Aeromonas
WP_124241533.1	dCache_1,HAMP,MCPsignal	Y...R...W...F...N	Aeromonas jandaei	d__Bacteria;p__Proteobacteria;c__Gammaproteobacteria;o__Enterobacterales;f__Aeromonadaceae;g__Aeromonas
WP_201961893.1	dCache_1,HAMP,MCPsignal	Y...R...W...F...N	Aeromonas jandaei	d__Bacteria;p__Proteobacteria;c__Gammaproteobacteria;o__Enterobacterales;f__Aeromonadaceae;g__Aeromonas
WP_236763500.1	dCache_1,HAMP,MCPsignal	Y...R...W...F...N	Aeromonas jandaei	d__Bacteria;p__Proteobacteria;c__Gammaproteobacteria;o__Enterobacterales;f__Aeromonadaceae;g__Aeromonas
WP_215802162.1	dCache_1,HAMP,MCPsignal	Y...R...W...F...N	Aeromonas jandaei	d__Bacteria;p__Proteobacteria;c__Gammaproteobacteria;o__Enterobacterales;f__Aeromonadaceae;g__Aeromonas
WP_215808418.1	dCache_1,HAMP,MCPsignal	Y...R...W...F...N	Aeromonas jandaei	d__Bacteria;p__Proteobacteria;c__Gammaproteobacteria;o__Enterobacterales;f__Aeromonadaceae;g__Aeromonas
WP_203131830.1	dCache_1,HAMP,MCPsignal	Y...R...W...F...N	Aeromonas jandaei	d__Bacteria;p__Proteobacteria;c__Gammaproteobacteria;o__Enterobacterales;f__Aeromonadaceae;g__Aeromonas
WP_033115369.1	dCache_1,HAMP,MCPsignal	Y...R...W...F...N	Aeromonas lacus	d__Bacteria;p__Proteobacteria;c__Gammaproteobacteria;o__Enterobacterales;f__Aeromonadaceae;g__Aeromonas
WP_100860583.1	Cache_3-Cache_2,HAMP,MCPsignal	Y...R...W...F...N	Aeromonas lusitana	d__Bacteria;p__Proteobacteria;c__Gammaproteobacteria;o__Enterobacterales;f__Aeromonadaceae;g__Aeromonas
WP_213345115.1	dCache_1,HAMP	Y...R...W...F...N	Aeromonas media	d__Bacteria;p__Proteobacteria;c__Gammaproteobacteria;o__Enterobacterales;f__Aeromonadaceae;g__Aeromonas
WP_234691567.1	dCache_1,HAMP,MCPsignal	Y...R...W...F...N	Aeromonas media	d__Bacteria;p__Proteobacteria;c__Gammaproteobacteria;o__Enterobacterales;f__Aeromonadaceae;g__Aeromonas
WP_171276935.1	dCache_1,HAMP,MCPsignal	Y...R...W...F...N	Aeromonas media	d__Bacteria;p__Proteobacteria;c__Gammaproteobacteria;o__Enterobacterales;f__Aeromonadaceae;g__Aeromonas
WP_139745617.1	dCache_1,HAMP,MCPsignal	Y...R...W...F...N	Aeromonas media	d__Bacteria;p__Proteobacteria;c__Gammaproteobacteria;o__Enterobacterales;f__Aeromonadaceae;g__Aeromonas
WP_139439024.1	dCache_1,HAMP,MCPsignal	Y...R...W...F...N	Aeromonas media	d__Bacteria;p__Proteobacteria;c__Gammaproteobacteria;o__Enterobacterales;f__Aeromonadaceae;g__Aeromonas
WP_205642569.1	dCache_1,HAMP,MCPsignal	Y...R...W...F...N	Aeromonas media	d__Bacteria;p__Proteobacteria;c__Gammaproteobacteria;o__Enterobacterales;f__Aeromonadaceae;g__Aeromonas
WP_161507558.1	dCache_1,HAMP,MCPsignal	Y...R...W...F...N	Aeromonas media	d__Bacteria;p__Proteobacteria;c__Gammaproteobacteria;o__Enterobacterales;f__Aeromonadaceae;g__Aeromonas
WP_182787473.1	dCache_1,HAMP,MCPsignal	Y...R...W...F...N	Aeromonas media	d__Bacteria;p__Proteobacteria;c__Gammaproteobacteria;o__Enterobacterales;f__Aeromonadaceae;g__Aeromonas
WP_111911100.1	dCache_1,HAMP,MCPsignal	Y...R...W...F...N	Aeromonas media	d__Bacteria;p__Proteobacteria;c__Gammaproteobacteria;o__Enterobacterales;f__Aeromonadaceae;g__Aeromonas
WP_042648142.1	dCache_1,HAMP,MCPsignal	Y...R...W...F...N	Aeromonas media	d__Bacteria;p__Proteobacteria;c__Gammaproteobacteria;o__Enterobacterales;f__Aeromonadaceae;g__Aeromonas
WP_005329194.1	dCache_1,HAMP,MCPsignal	Y...R...W...F...N	Aeromonas media	d__Bacteria;p__Proteobacteria;c__Gammaproteobacteria;o__Enterobacterales;f__Aeromonadaceae;g__Aeromonas
WP_226170481.1	dCache_1,HAMP,MCPsignal	Y...R...W...F...N	Aeromonas media	d__Bacteria;p__Proteobacteria;c__Gammaproteobacteria;o__Enterobacterales;f__Aeromonadaceae;g__Aeromonas
WP_202047327.1	dCache_1,HAMP,MCPsignal	Y...R...W...F...N	Aeromonas media	d__Bacteria;p__Proteobacteria;c__Gammaproteobacteria;o__Enterobacterales;f__Aeromonadaceae;g__Aeromonas
WP_005891199.1	Cache_3-Cache_2,HAMP,MCPsignal	Y...R...W...F...N	Aeromonas molluscorum	d__Bacteria;p__Proteobacteria;c__Gammaproteobacteria;o__Enterobacterales;f__Aeromonadaceae;g__Aeromonas
WP_042868043.1	Cache_3-Cache_2,HAMP,MCPsignal	Y...R...W...F...N	Aeromonas piscicola	d__Bacteria;p__Proteobacteria;c__Gammaproteobacteria;o__Enterobacterales;f__Aeromonadaceae;g__Aeromonas
WP_163154533.1	dCache_1,HAMP,MCPsignal	Y...R...W...F...N	Aeromonas rivipollensis	d__Bacteria;p__Proteobacteria;c__Gammaproteobacteria;o__Enterobacterales;f__Aeromonadaceae;g__Aeromonas
WP_106885665.1	dCache_1,HAMP,MCPsignal	Y...R...W...F...N	Aeromonas rivipollensis	d__Bacteria;p__Proteobacteria;c__Gammaproteobacteria;o__Enterobacterales;f__Aeromonadaceae;g__Aeromonas
WP_163137549.1	dCache_1,HAMP,MCPsignal	Y...R...W...F...N	Aeromonas rivipollensis	d__Bacteria;p__Proteobacteria;c__Gammaproteobacteria;o__Enterobacterales;f__Aeromonadaceae;g__Aeromonas
WP_234570051.1	dCache_1,HAMP,MCPsignal	Y...R...W...F...N	Aeromonas rivipollensis	d__Bacteria;p__Proteobacteria;c__Gammaproteobacteria;o__Enterobacterales;f__Aeromonadaceae;g__Aeromonas
WP_163148426.1	dCache_1,HAMP,MCPsignal	Y...R...W...F...N	Aeromonas rivipollensis	d__Bacteria;p__Proteobacteria;c__Gammaproteobacteria;o__Enterobacterales;f__Aeromonadaceae;g__Aeromonas
WP_042041782.1	Cache_3-Cache_2,HAMP,MCPsignal	Y...R...W...F...N	Aeromonas rivuli	d__Bacteria;p__Proteobacteria;c__Gammaproteobacteria;o__Enterobacterales;f__Aeromonadaceae;g__Aeromonas
WP_224431939.1	Cache_3-Cache_2,HAMP,MCPsignal	Y...R...W...F...N	Aeromonas rivuli	d__Bacteria;p__Proteobacteria;c__Gammaproteobacteria;o__Enterobacterales;f__Aeromonadaceae;g__Aeromonas
WP_155602480.1	Cache_3-Cache_2,HAMP,MCPsignal	Y...R...W...F...N	Aeromonas salmonicida	d__Bacteria;p__Proteobacteria;c__Gammaproteobacteria;o__Enterobacterales;f__Aeromonadaceae;g__Aeromonas
WP_219591412.1	Cache_3-Cache_2,HAMP,MCPsignal	Y...R...W...F...N	Aeromonas salmonicida	d__Bacteria;p__Proteobacteria;c__Gammaproteobacteria;o__Enterobacterales;f__Aeromonadaceae;g__Aeromonas
WP_219593087.1	Cache_3-Cache_2,HAMP,MCPsignal	Y...R...W...F...N	Aeromonas salmonicida	d__Bacteria;p__Proteobacteria;c__Gammaproteobacteria;o__Enterobacterales;f__Aeromonadaceae;g__Aeromonas
WP_059169246.1	Cache_3-Cache_2,HAMP,MCPsignal	Y...R...W...F...N	Aeromonas salmonicida	d__Bacteria;p__Proteobacteria;c__Gammaproteobacteria;o__Enterobacterales;f__Aeromonadaceae;g__Aeromonas
WP_096119745.1	Cache_3-Cache_2,HAMP,MCPsignal	Y...R...W...F...N	Aeromonas salmonicida	d__Bacteria;p__Proteobacteria;c__Gammaproteobacteria;o__Enterobacterales;f__Aeromonadaceae;g__Aeromonas
WP_099994482.1	Cache_3-Cache_2,HAMP,MCPsignal	Y...R...W...F...N	Aeromonas salmonicida	d__Bacteria;p__Proteobacteria;c__Gammaproteobacteria;o__Enterobacterales;f__Aeromonadaceae;g__Aeromonas
WP_219614703.1	Cache_3-Cache_2,HAMP,MCPsignal	Y...R...W...F...N	Aeromonas salmonicida	d__Bacteria;p__Proteobacteria;c__Gammaproteobacteria;o__Enterobacterales;f__Aeromonadaceae;g__Aeromonas
WP_212539628.1	Cache_3-Cache_2,HAMP,MCPsignal	Y...R...W...F...N	Aeromonas salmonicida	d__Bacteria;p__Proteobacteria;c__Gammaproteobacteria;o__Enterobacterales;f__Aeromonadaceae;g__Aeromonas
WP_131731550.1	Cache_3-Cache_2,HAMP,MCPsignal	Y...R...W...F...N	Aeromonas salmonicida	d__Bacteria;p__Proteobacteria;c__Gammaproteobacteria;o__Enterobacterales;f__Aeromonadaceae;g__Aeromonas
WP_058394579.1	Cache_3-Cache_2,HAMP,MCPsignal	Y...R...W...F...N	Aeromonas salmonicida	d__Bacteria;p__Proteobacteria;c__Gammaproteobacteria;o__Enterobacterales;f__Aeromonadaceae;g__Aeromonas
WP_059113467.1	Cache_3-Cache_2,HAMP,MCPsignal	Y...R...W...F...N	Aeromonas salmonicida	d__Bacteria;p__Proteobacteria;c__Gammaproteobacteria;o__Enterobacterales;f__Aeromonadaceae;g__Aeromonas
WP_125608509.1	Cache_3-Cache_2,HAMP,MCPsignal	Y...R...W...F...N	Aeromonas salmonicida	d__Bacteria;p__Proteobacteria;c__Gammaproteobacteria;o__Enterobacterales;f__Aeromonadaceae;g__Aeromonas
WP_111588895.1	Cache_3-Cache_2,HAMP,MCPsignal	Y...R...W...F...N	Aeromonas salmonicida	d__Bacteria;p__Proteobacteria;c__Gammaproteobacteria;o__Enterobacterales;f__Aeromonadaceae;g__Aeromonas
WP_169046901.1	Cache_3-Cache_2,HAMP,MCPsignal	Y...R...W...F...N	Aeromonas salmonicida	d__Bacteria;p__Proteobacteria;c__Gammaproteobacteria;o__Enterobacterales;f__Aeromonadaceae;g__Aeromonas
WP_017411941.1	Cache_3-Cache_2,HAMP,MCPsignal	Y...R...W...F...N	Aeromonas salmonicida	d__Bacteria;p__Proteobacteria;c__Gammaproteobacteria;o__Enterobacterales;f__Aeromonadaceae;g__Aeromonas
WP_113720819.1	Cache_3-Cache_2,HAMP,MCPsignal	Y...R...W...F...N	Aeromonas salmonicida	d__Bacteria;p__Proteobacteria;c__Gammaproteobacteria;o__Enterobacterales;f__Aeromonadaceae;g__Aeromonas
WP_021139026.1	Cache_3-Cache_2,HAMP,MCPsignal	Y...R...W...F...N	Aeromonas salmonicida	d__Bacteria;p__Proteobacteria;c__Gammaproteobacteria;o__Enterobacterales;f__Aeromonadaceae;g__Aeromonas
WP_125597149.1	Cache_3-Cache_2,HAMP,MCPsignal	Y...R...W...F...N	Aeromonas salmonicida	d__Bacteria;p__Proteobacteria;c__Gammaproteobacteria;o__Enterobacterales;f__Aeromonadaceae;g__Aeromonas
WP_087756638.1	Cache_3-Cache_2,HAMP,MCPsignal	Y...R...W...F...N	Aeromonas salmonicida	d__Bacteria;p__Proteobacteria;c__Gammaproteobacteria;o__Enterobacterales;f__Aeromonadaceae;g__Aeromonas
WP_234577848.1	Cache_3-Cache_2,HAMP,MCPsignal	Y...R...W...F...N	Aeromonas salmonicida	d__Bacteria;p__Proteobacteria;c__Gammaproteobacteria;o__Enterobacterales;f__Aeromonadaceae;g__Aeromonas
WP_139696433.1	Cache_3-Cache_2,HAMP,MCPsignal	Y...R...W...F...N	Aeromonas salmonicida	d__Bacteria;p__Proteobacteria;c__Gammaproteobacteria;o__Enterobacterales;f__Aeromonadaceae;g__Aeromonas
WP_042077644.1	Cache_3-Cache_2,HAMP,MCPsignal	Y...R...W...F...N	Aeromonas sanarellii	d__Bacteria;p__Proteobacteria;c__Gammaproteobacteria;o__Enterobacterales;f__Aeromonadaceae;g__Aeromonas
WP_050666611.1	Cache_3-Cache_2,HAMP,MCPsignal	Y...R...W...F...N	Aeromonas schubertii	d__Bacteria;p__Proteobacteria;c__Gammaproteobacteria;o__Enterobacterales;f__Aeromonadaceae;g__Aeromonas
WP_060587247.1	Cache_3-Cache_2,HAMP,MCPsignal	Y...R...W...F...N	Aeromonas schubertii	d__Bacteria;p__Proteobacteria;c__Gammaproteobacteria;o__Enterobacterales;f__Aeromonadaceae;g__Aeromonas
WP_224160220.1	Cache_3-Cache_2,HAMP,MCPsignal	Y...R...W...F...N	Aeromonas schubertii	d__Bacteria;p__Proteobacteria;c__Gammaproteobacteria;o__Enterobacterales;f__Aeromonadaceae;g__Aeromonas
WP_136614159.1	Cache_3-Cache_2,HAMP,MCPsignal	Y...R...W...F...N	Aeromonas schubertii	d__Bacteria;p__Proteobacteria;c__Gammaproteobacteria;o__Enterobacterales;f__Aeromonadaceae;g__Aeromonas
WP_139717697.1	dCache_1,HAMP,MCPsignal	Y...R...W...F...N	Aeromonas sobria	d__Bacteria;p__Proteobacteria;c__Gammaproteobacteria;o__Enterobacterales;f__Aeromonadaceae;g__Aeromonas
WP_042019547.1	dCache_1,HAMP,MCPsignal	Y...R...W...F...N	Aeromonas sobria	d__Bacteria;p__Proteobacteria;c__Gammaproteobacteria;o__Enterobacterales;f__Aeromonadaceae;g__Aeromonas
WP_139691300.1	dCache_1,HAMP,MCPsignal	Y...R...W...F...N	Aeromonas sobria	d__Bacteria;p__Proteobacteria;c__Gammaproteobacteria;o__Enterobacterales;f__Aeromonadaceae;g__Aeromonas
WP_101348205.1	dCache_1,HAMP,MCPsignal	Y...R...W...F...N	Aeromonas sobria	d__Bacteria;p__Proteobacteria;c__Gammaproteobacteria;o__Enterobacterales;f__Aeromonadaceae;g__Aeromonas
WP_139728681.1	dCache_1,HAMP,MCPsignal	Y...R...W...F...N	Aeromonas sobria	d__Bacteria;p__Proteobacteria;c__Gammaproteobacteria;o__Enterobacterales;f__Aeromonadaceae;g__Aeromonas
WP_101320387.1	dCache_1,HAMP,MCPsignal	Y...R...W...F...N	Aeromonas sobria	d__Bacteria;p__Proteobacteria;c__Gammaproteobacteria;o__Enterobacterales;f__Aeromonadaceae;g__Aeromonas
WP_101326094.1	dCache_1,HAMP,MCPsignal	Y...R...W...F...N	Aeromonas sobria	d__Bacteria;p__Proteobacteria;c__Gammaproteobacteria;o__Enterobacterales;f__Aeromonadaceae;g__Aeromonas
WP_139424001.1	dCache_1,HAMP,MCPsignal	Y...R...W...Y...N	Aeromonas sobria	d__Bacteria;p__Proteobacteria;c__Gammaproteobacteria;o__Enterobacterales;f__Aeromonadaceae;g__Aeromonas
WP_148610858.1	dCache_1,HAMP,MCPsignal	Y...R...W...Y...N	Aeromonas sobria	d__Bacteria;p__Proteobacteria;c__Gammaproteobacteria;o__Enterobacterales;f__Aeromonadaceae;g__Aeromonas
WP_019444776.1	dCache_1,HAMP,MCPsignal	Y...R...W...F...N	Aeromonas sp. 159	d__Bacteria;p__Proteobacteria;c__Gammaproteobacteria;o__Enterobacterales;f__Aeromonadaceae;g__Aeromonas
WP_159157747.1	dCache_1,HAMP,MCPsignal	Y...R...W...F...N	Aeromonas sp. 8C	d__Bacteria;p__Proteobacteria;c__Gammaproteobacteria;o__Enterobacterales;f__Aeromonadaceae;g__Aeromonas
WP_159167121.1	Cache_3-Cache_2,HAMP,MCPsignal	Y...R...W...F...N	Aeromonas sp. 9A	d__Bacteria;p__Proteobacteria;c__Gammaproteobacteria;o__Enterobacterales;f__Aeromonadaceae;g__Aeromonas
WP_176452898.1	Cache_3-Cache_2,HAMP,MCPsignal	Y...R...W...F...N	Aeromonas sp. A35_P	d__Bacteria;p__Proteobacteria;c__Gammaproteobacteria;o__Enterobacterales;f__Aeromonadaceae;g__Aeromonas
WP_104452209.1	dCache_1,HAMP,MCPsignal	Y...R...W...F...N	Aeromonas sp. ASNIH1	d__Bacteria;p__Proteobacteria;c__Gammaproteobacteria;o__Enterobacterales;f__Aeromonadaceae;g__Aeromonas
WP_104454842.1	dCache_1,HAMP,MCPsignal	Y...R...W...F...N	Aeromonas sp. ASNIH2	d__Bacteria;p__Proteobacteria;c__Gammaproteobacteria;o__Enterobacterales;f__Aeromonadaceae;g__Aeromonas
WP_098981902.1	Cache_3-Cache_2,HAMP,MCPsignal	Y...R...W...F...N	Aeromonas sp. CA23	d__Bacteria;p__Proteobacteria;c__Gammaproteobacteria;o__Enterobacterales;f__Aeromonadaceae;g__Aeromonas
WP_069554263.1	dCache_1,HAMP,MCPsignal	Y...R...W...F...N	Aeromonas sp. DNP9	d__Bacteria;p__Proteobacteria;c__Gammaproteobacteria;o__Enterobacterales;f__Aeromonadaceae;g__Aeromonas
WP_168967646.1	Cache_3-Cache_2,HAMP,MCPsignal	Y...R...W...F...N	Aeromonas sp. DNRA1	d__Bacteria;p__Proteobacteria;c__Gammaproteobacteria;o__Enterobacterales;f__Aeromonadaceae;g__Aeromonas
WP_216973467.1	Cache_3-Cache_2,HAMP,MCPsignal	Y...R...W...F...N	Aeromonas sp. FDAARGOS 1403	d__Bacteria;p__Proteobacteria;c__Gammaproteobacteria;o__Enterobacterales;f__Aeromonadaceae;g__Aeromonas
WP_216993575.1	dCache_1,HAMP,MCPsignal	Y...R...W...F...N	Aeromonas sp. FDAARGOS 1407	d__Bacteria;p__Proteobacteria;c__Gammaproteobacteria;o__Enterobacterales;f__Aeromonadaceae;g__Aeromonas
WP_216960564.1	dCache_1,HAMP,MCPsignal	Y...R...W...F...N	Aeromonas sp. FDAARGOS 1411	d__Bacteria;p__Proteobacteria;c__Gammaproteobacteria;o__Enterobacterales;f__Aeromonadaceae;g__Aeromonas
WP_216952194.1	dCache_1,HAMP,MCPsignal	Y...R...W...F...N	Aeromonas sp. FDAARGOS 1414	d__Bacteria;p__Proteobacteria;c__Gammaproteobacteria;o__Enterobacterales;f__Aeromonadaceae;g__Aeromonas
WP_216976150.1	dCache_1,HAMP,MCPsignal	Y...R...W...F...N	Aeromonas sp. FDAARGOS 1416	d__Bacteria;p__Proteobacteria;c__Gammaproteobacteria;o__Enterobacterales;f__Aeromonadaceae;g__Aeromonas
WP_216947849.1	dCache_1,HAMP,MCPsignal	Y...R...W...F...N	Aeromonas sp. FDAARGOS 1417	d__Bacteria;p__Proteobacteria;c__Gammaproteobacteria;o__Enterobacterales;f__Aeromonadaceae;g__Aeromonas
WP_216951680.1	dCache_1,HAMP,MCPsignal	Y...R...W...F...N	Aeromonas sp. FDAARGOS 1419	d__Bacteria;p__Proteobacteria;c__Gammaproteobacteria;o__Enterobacterales;f__Aeromonadaceae;g__Aeromonas
WP_108612427.1	dCache_1,HAMP,MCPsignal	Y...R...W...F...N	Aeromonas sp. HMWF015	d__Bacteria;p__Proteobacteria;c__Gammaproteobacteria;o__Enterobacterales;f__Aeromonadaceae;g__Aeromonas
WP_108570840.1	dCache_1,HAMP,MCPsignal	Y...R...W...F...N	Aeromonas sp. HMWF016	d__Bacteria;p__Proteobacteria;c__Gammaproteobacteria;o__Enterobacterales;f__Aeromonadaceae;g__Aeromonas
WP_043851590.1	dCache_1,HAMP,MCPsignal	Y...R...W...F...N	Aeromonas sp. L_1B5_3	d__Bacteria;p__Proteobacteria;c__Gammaproteobacteria;o__Enterobacterales;f__Aeromonadaceae;g__Aeromonas
WP_076575813.1	dCache_1,GGDEF	Y...K...W...F...N	Aeromonas sp. RU39B	d__Bacteria;p__Proteobacteria;c__Gammaproteobacteria;o__Enterobacterales;f__Aeromonadaceae;g__Aeromonas
WP_076577075.1	dCache_1,HAMP,MCPsignal	Y...R...W...F...N	Aeromonas sp. RU39B	d__Bacteria;p__Proteobacteria;c__Gammaproteobacteria;o__Enterobacterales;f__Aeromonadaceae;g__Aeromonas
WP_218389140.1	Cache_3-Cache_2,HAMP,MCPsignal	Y...R...W...F...N	Aeromonas sp. sia0103	d__Bacteria;p__Proteobacteria;c__Gammaproteobacteria;o__Enterobacterales;f__Aeromonadaceae;g__Aeromonas
WP_218291527.1	Cache_3-Cache_2,HAMP,MCPsignal	Y...R...W...F...N	Aeromonas sp. sif2416	d__Bacteria;p__Proteobacteria;c__Gammaproteobacteria;o__Enterobacterales;f__Aeromonadaceae;g__Aeromonas
WP_210547733.1	dCache_1,HAMP,MCPsignal	Y...R...W...F...N	Aeromonas sp. SrichE-2G	d__Bacteria;p__Proteobacteria;c__Gammaproteobacteria;o__Enterobacterales;f__Aeromonadaceae;g__Aeromonas
WP_042882665.1	dCache_1,HAMP	Y...R...W...F...N	Aeromonas sp. ZOR0002	d__Bacteria;p__Proteobacteria;c__Gammaproteobacteria;o__Enterobacterales;f__Aeromonadaceae;g__Aeromonas
WP_043762848.1	dCache_1,HAMP,MCPsignal	Y...R...W...F...N	Aeromonas taiwanensis	d__Bacteria;p__Proteobacteria;c__Gammaproteobacteria;o__Enterobacterales;f__Aeromonadaceae;g__Aeromonas
WP_050718882.1	Cache_3-Cache_2,HAMP,MCPsignal	Y...R...W...F...N	Aeromonas tecta	d__Bacteria;p__Proteobacteria;c__Gammaproteobacteria;o__Enterobacterales;f__Aeromonadaceae;g__Aeromonas
WP_139474352.1	dCache_1,HAMP,MCPsignal	Y...R...W...F...N	Aeromonas veronii	d__Bacteria;p__Proteobacteria;c__Gammaproteobacteria;o__Enterobacterales;f__Aeromonadaceae;g__Aeromonas
WP_042053595.1	dCache_1,HAMP,MCPsignal	Y...R...W...F...N	Aeromonas veronii	d__Bacteria;p__Proteobacteria;c__Gammaproteobacteria;o__Enterobacterales;f__Aeromonadaceae;g__Aeromonas
WP_179903033.1	dCache_1,HAMP,MCPsignal	Y...R...W...F...N	Aeromonas veronii	d__Bacteria;p__Proteobacteria;c__Gammaproteobacteria;o__Enterobacterales;f__Aeromonadaceae;g__Aeromonas
WP_120416164.1	dCache_1,HAMP,MCPsignal	Y...R...W...F...N	Aeromonas veronii	d__Bacteria;p__Proteobacteria;c__Gammaproteobacteria;o__Enterobacterales;f__Aeromonadaceae;g__Aeromonas
WP_139440258.1	dCache_1,HAMP,MCPsignal	Y...R...W...F...N	Aeromonas veronii	d__Bacteria;p__Proteobacteria;c__Gammaproteobacteria;o__Enterobacterales;f__Aeromonadaceae;g__Aeromonas
WP_204385287.1	dCache_1,HAMP,MCPsignal	Y...R...W...F...N	Aeromonas veronii	d__Bacteria;p__Proteobacteria;c__Gammaproteobacteria;o__Enterobacterales;f__Aeromonadaceae;g__Aeromonas
WP_201995339.1	dCache_1,HAMP,MCPsignal	Y...R...W...F...N	Aeromonas veronii	d__Bacteria;p__Proteobacteria;c__Gammaproteobacteria;o__Enterobacterales;f__Aeromonadaceae;g__Aeromonas
WP_021231271.1	dCache_1,HAMP,MCPsignal	Y...R...W...F...N	Aeromonas veronii	d__Bacteria;p__Proteobacteria;c__Gammaproteobacteria;o__Enterobacterales;f__Aeromonadaceae;g__Aeromonas
WP_182938381.1	dCache_1,HAMP,MCPsignal	Y...R...W...F...N	Aeromonas veronii	d__Bacteria;p__Proteobacteria;c__Gammaproteobacteria;o__Enterobacterales;f__Aeromonadaceae;g__Aeromonas
WP_193860498.1	dCache_1,HAMP,MCPsignal	Y...R...W...F...N	Aeromonas veronii	d__Bacteria;p__Proteobacteria;c__Gammaproteobacteria;o__Enterobacterales;f__Aeromonadaceae;g__Aeromonas
WP_182969900.1	dCache_1,HAMP,MCPsignal	Y...R...W...F...N	Aeromonas veronii	d__Bacteria;p__Proteobacteria;c__Gammaproteobacteria;o__Enterobacterales;f__Aeromonadaceae;g__Aeromonas
WP_236292484.1	dCache_1,HAMP,MCPsignal	Y...R...W...F...N	Aeromonas veronii	d__Bacteria;p__Proteobacteria;c__Gammaproteobacteria;o__Enterobacterales;f__Aeromonadaceae;g__Aeromonas
WP_005356603.1	dCache_1,HAMP,MCPsignal	Y...R...W...F...N	Aeromonas veronii	d__Bacteria;p__Proteobacteria;c__Gammaproteobacteria;o__Enterobacterales;f__Aeromonadaceae;g__Aeromonas
WP_139494783.1	dCache_1,HAMP,MCPsignal	Y...R...W...F...N	Aeromonas veronii	d__Bacteria;p__Proteobacteria;c__Gammaproteobacteria;o__Enterobacterales;f__Aeromonadaceae;g__Aeromonas
WP_236367726.1	dCache_1,HAMP,MCPsignal	Y...R...W...F...N	Aeromonas veronii	d__Bacteria;p__Proteobacteria;c__Gammaproteobacteria;o__Enterobacterales;f__Aeromonadaceae;g__Aeromonas
WP_100654743.1	dCache_1,HAMP,MCPsignal	Y...R...W...F...N	Aeromonas veronii	d__Bacteria;p__Proteobacteria;c__Gammaproteobacteria;o__Enterobacterales;f__Aeromonadaceae;g__Aeromonas
WP_204478381.1	dCache_1,HAMP,MCPsignal	Y...R...W...F...N	Aeromonas veronii	d__Bacteria;p__Proteobacteria;c__Gammaproteobacteria;o__Enterobacterales;f__Aeromonadaceae;g__Aeromonas
WP_213389776.1	dCache_1,HAMP,MCPsignal	Y...R...W...F...N	Aeromonas veronii	d__Bacteria;p__Proteobacteria;c__Gammaproteobacteria;o__Enterobacterales;f__Aeromonadaceae;g__Aeromonas
WP_236353328.1	dCache_1,HAMP,MCPsignal	Y...R...W...F...N	Aeromonas veronii	d__Bacteria;p__Proteobacteria;c__Gammaproteobacteria;o__Enterobacterales;f__Aeromonadaceae;g__Aeromonas
WP_042079695.1	dCache_1,HAMP,MCPsignal	Y...R...W...F...N	Aeromonas veronii	d__Bacteria;p__Proteobacteria;c__Gammaproteobacteria;o__Enterobacterales;f__Aeromonadaceae;g__Aeromonas
WP_204382256.1	dCache_1,HAMP,MCPsignal	Y...R...W...F...N	Aeromonas veronii	d__Bacteria;p__Proteobacteria;c__Gammaproteobacteria;o__Enterobacterales;f__Aeromonadaceae;g__Aeromonas
WP_110304492.1	dCache_1,HAMP,MCPsignal	Y...R...W...F...N	Aeromonas veronii	d__Bacteria;p__Proteobacteria;c__Gammaproteobacteria;o__Enterobacterales;f__Aeromonadaceae;g__Aeromonas
WP_100644930.1	dCache_1,HAMP,MCPsignal	Y...R...W...F...N	Aeromonas veronii	d__Bacteria;p__Proteobacteria;c__Gammaproteobacteria;o__Enterobacterales;f__Aeromonadaceae;g__Aeromonas
WP_144715349.1	dCache_1,HAMP,MCPsignal	Y...R...W...F...N	Aeromonas veronii	d__Bacteria;p__Proteobacteria;c__Gammaproteobacteria;o__Enterobacterales;f__Aeromonadaceae;g__Aeromonas
WP_123174100.1	dCache_1,HAMP,MCPsignal	Y...R...W...F...N	Aeromonas veronii	d__Bacteria;p__Proteobacteria;c__Gammaproteobacteria;o__Enterobacterales;f__Aeromonadaceae;g__Aeromonas
WP_064335319.1	dCache_1,HAMP,MCPsignal	Y...R...W...F...N	Aeromonas veronii	d__Bacteria;p__Proteobacteria;c__Gammaproteobacteria;o__Enterobacterales;f__Aeromonadaceae;g__Aeromonas
WP_227272935.1	dCache_1,HAMP,MCPsignal	Y...R...W...F...N	Aeromonas veronii	d__Bacteria;p__Proteobacteria;c__Gammaproteobacteria;o__Enterobacterales;f__Aeromonadaceae;g__Aeromonas
WP_139478400.1	dCache_1,HAMP,MCPsignal	Y...R...W...F...N	Aeromonas veronii	d__Bacteria;p__Proteobacteria;c__Gammaproteobacteria;o__Enterobacterales;f__Aeromonadaceae;g__Aeromonas
WP_167571387.1	dCache_1,HAMP,MCPsignal	Y...R...W...F...N	Aeromonas veronii	d__Bacteria;p__Proteobacteria;c__Gammaproteobacteria;o__Enterobacterales;f__Aeromonadaceae;g__Aeromonas
WP_227095380.1	dCache_1,HAMP,MCPsignal	Y...R...W...F...N	Aeromonas veronii	d__Bacteria;p__Proteobacteria;c__Gammaproteobacteria;o__Enterobacterales;f__Aeromonadaceae;g__Aeromonas
WP_204481282.1	dCache_1,HAMP,MCPsignal	Y...R...W...F...N	Aeromonas veronii	d__Bacteria;p__Proteobacteria;c__Gammaproteobacteria;o__Enterobacterales;f__Aeromonadaceae;g__Aeromonas
WP_201980229.1	dCache_1,HAMP,MCPsignal	Y...R...W...F...N	Aeromonas veronii	d__Bacteria;p__Proteobacteria;c__Gammaproteobacteria;o__Enterobacterales;f__Aeromonadaceae;g__Aeromonas
WP_199427833.1	dCache_1,HAMP,MCPsignal	Y...R...W...F...N	Aeromonas veronii	d__Bacteria;p__Proteobacteria;c__Gammaproteobacteria;o__Enterobacterales;f__Aeromonadaceae;g__Aeromonas
WP_236320012.1	dCache_1,HAMP,MCPsignal	Y...R...W...F...N	Aeromonas veronii	d__Bacteria;p__Proteobacteria;c__Gammaproteobacteria;o__Enterobacterales;f__Aeromonadaceae;g__Aeromonas
WP_111899849.1	dCache_1,HAMP,MCPsignal	Y...R...W...F...N	Aeromonas veronii	d__Bacteria;p__Proteobacteria;c__Gammaproteobacteria;o__Enterobacterales;f__Aeromonadaceae;g__Aeromonas
WP_159144443.1	dCache_1,HAMP,MCPsignal	Y...R...W...F...N	Aeromonas veronii	d__Bacteria;p__Proteobacteria;c__Gammaproteobacteria;o__Enterobacterales;f__Aeromonadaceae;g__Aeromonas
WP_236399125.1	dCache_1,HAMP,MCPsignal	Y...R...W...F...N	Aeromonas veronii	d__Bacteria;p__Proteobacteria;c__Gammaproteobacteria;o__Enterobacterales;f__Aeromonadaceae;g__Aeromonas
WP_201958489.1	dCache_1,HAMP,MCPsignal	Y...R...W...F...N	Aeromonas veronii	d__Bacteria;p__Proteobacteria;c__Gammaproteobacteria;o__Enterobacterales;f__Aeromonadaceae;g__Aeromonas
WP_113740290.1	dCache_1,HAMP,MCPsignal	Y...R...W...F...N	Aeromonas veronii	d__Bacteria;p__Proteobacteria;c__Gammaproteobacteria;o__Enterobacterales;f__Aeromonadaceae;g__Aeromonas
WP_139411611.1	dCache_1,HAMP,MCPsignal	Y...R...W...F...N	Aeromonas veronii	d__Bacteria;p__Proteobacteria;c__Gammaproteobacteria;o__Enterobacterales;f__Aeromonadaceae;g__Aeromonas
WP_129503161.1	dCache_1,HAMP,MCPsignal	Y...R...W...F...N	Aeromonas veronii	d__Bacteria;p__Proteobacteria;c__Gammaproteobacteria;o__Enterobacterales;f__Aeromonadaceae;g__Aeromonas
WP_139463607.1	dCache_1,HAMP,MCPsignal	Y...R...W...F...N	Aeromonas veronii	d__Bacteria;p__Proteobacteria;c__Gammaproteobacteria;o__Enterobacterales;f__Aeromonadaceae;g__Aeromonas
WP_201902330.1	dCache_1,HAMP,MCPsignal	Y...R...W...F...N	Aeromonas veronii	d__Bacteria;p__Proteobacteria;c__Gammaproteobacteria;o__Enterobacterales;f__Aeromonadaceae;g__Aeromonas
WP_106843558.1	dCache_1,HAMP,MCPsignal	Y...R...W...F...N	Aeromonas veronii	d__Bacteria;p__Proteobacteria;c__Gammaproteobacteria;o__Enterobacterales;f__Aeromonadaceae;g__Aeromonas
WP_124928368.1	dCache_1,HAMP,MCPsignal	Y...R...W...F...N	Aeromonas veronii	d__Bacteria;p__Proteobacteria;c__Gammaproteobacteria;o__Enterobacterales;f__Aeromonadaceae;g__Aeromonas
WP_158110326.1	dCache_1,HAMP,MCPsignal	Y...R...W...F...N	Aeromonas veronii	d__Bacteria;p__Proteobacteria;c__Gammaproteobacteria;o__Enterobacterales;f__Aeromonadaceae;g__Aeromonas
WP_236341152.1	dCache_1,HAMP,MCPsignal	Y...R...W...F...N	Aeromonas veronii	d__Bacteria;p__Proteobacteria;c__Gammaproteobacteria;o__Enterobacterales;f__Aeromonadaceae;g__Aeromonas
WP_139740543.1	dCache_1,HAMP,MCPsignal	Y...R...W...F...N	Aeromonas veronii	d__Bacteria;p__Proteobacteria;c__Gammaproteobacteria;o__Enterobacterales;f__Aeromonadaceae;g__Aeromonas
WP_236356071.1	dCache_1,HAMP,MCPsignal	Y...R...W...F...N	Aeromonas veronii	d__Bacteria;p__Proteobacteria;c__Gammaproteobacteria;o__Enterobacterales;f__Aeromonadaceae;g__Aeromonas
WP_236373329.1	dCache_1,HAMP,MCPsignal	Y...R...W...F...N	Aeromonas veronii	d__Bacteria;p__Proteobacteria;c__Gammaproteobacteria;o__Enterobacterales;f__Aeromonadaceae;g__Aeromonas
WP_064341801.1	dCache_1,HAMP,MCPsignal	Y...R...W...F...N	Aeromonas veronii	d__Bacteria;p__Proteobacteria;c__Gammaproteobacteria;o__Enterobacterales;f__Aeromonadaceae;g__Aeromonas
WP_164535957.1	dCache_1,HAMP,MCPsignal	Y...R...W...F...N	Aeromonas veronii	d__Bacteria;p__Proteobacteria;c__Gammaproteobacteria;o__Enterobacterales;f__Aeromonadaceae;g__Aeromonas
WP_201986389.1	dCache_1,HAMP,MCPsignal	Y...R...W...F...N	Aeromonas veronii	d__Bacteria;p__Proteobacteria;c__Gammaproteobacteria;o__Enterobacterales;f__Aeromonadaceae;g__Aeromonas
WP_139460944.1	dCache_1,HAMP,MCPsignal	Y...R...W...F...N	Aeromonas veronii	d__Bacteria;p__Proteobacteria;c__Gammaproteobacteria;o__Enterobacterales;f__Aeromonadaceae;g__Aeromonas
WP_139433416.1	dCache_1,HAMP,MCPsignal	Y...R...W...F...N	Aeromonas veronii	d__Bacteria;p__Proteobacteria;c__Gammaproteobacteria;o__Enterobacterales;f__Aeromonadaceae;g__Aeromonas
WP_139405170.1	dCache_1,HAMP,MCPsignal	Y...R...W...F...N	Aeromonas veronii	d__Bacteria;p__Proteobacteria;c__Gammaproteobacteria;o__Enterobacterales;f__Aeromonadaceae;g__Aeromonas
WP_201992411.1	dCache_1,HAMP,MCPsignal	Y...R...W...F...N	Aeromonas veronii	d__Bacteria;p__Proteobacteria;c__Gammaproteobacteria;o__Enterobacterales;f__Aeromonadaceae;g__Aeromonas
WP_236324330.1	dCache_1,HAMP,MCPsignal	Y...R...W...F...N	Aeromonas veronii	d__Bacteria;p__Proteobacteria;c__Gammaproteobacteria;o__Enterobacterales;f__Aeromonadaceae;g__Aeromonas
WP_231720065.1	dCache_1,HAMP,MCPsignal	Y...R...W...F...N	Aeromonas veronii	d__Bacteria;p__Proteobacteria;c__Gammaproteobacteria;o__Enterobacterales;f__Aeromonadaceae;g__Aeromonas
WP_194495584.1	dCache_1,HAMP,MCPsignal	Y...R...W...F...N	Aeromonas veronii	d__Bacteria;p__Proteobacteria;c__Gammaproteobacteria;o__Enterobacterales;f__Aeromonadaceae;g__Aeromonas
WP_227341831.1	dCache_1,HAMP,MCPsignal	Y...R...W...F...N	Aeromonas veronii	d__Bacteria;p__Proteobacteria;c__Gammaproteobacteria;o__Enterobacterales;f__Aeromonadaceae;g__Aeromonas
WP_118854808.1	dCache_1,HAMP,MCPsignal	Y...R...W...F...N	Aeromonas veronii	d__Bacteria;p__Proteobacteria;c__Gammaproteobacteria;o__Enterobacterales;f__Aeromonadaceae;g__Aeromonas
WP_139732687.1	dCache_1,HAMP,MCPsignal	Y...R...W...F...N	Aeromonas veronii	d__Bacteria;p__Proteobacteria;c__Gammaproteobacteria;o__Enterobacterales;f__Aeromonadaceae;g__Aeromonas
WP_127006200.1	dCache_1,HAMP,MCPsignal	Y...R...W...F...N	Aeromonas veronii	d__Bacteria;p__Proteobacteria;c__Gammaproteobacteria;o__Enterobacterales;f__Aeromonadaceae;g__Aeromonas
WP_181497717.1	dCache_1,HAMP,MCPsignal	Y...R...W...F...N	Aeromonas veronii	d__Bacteria;p__Proteobacteria;c__Gammaproteobacteria;o__Enterobacterales;f__Aeromonadaceae;g__Aeromonas
WP_107684311.1	dCache_1,HAMP,MCPsignal	Y...R...W...F...N	Aeromonas veronii	d__Bacteria;p__Proteobacteria;c__Gammaproteobacteria;o__Enterobacterales;f__Aeromonadaceae;g__Aeromonas
WP_236563412.1	dCache_1,HAMP,MCPsignal	Y...R...W...F...N	Aeromonas veronii	d__Bacteria;p__Proteobacteria;c__Gammaproteobacteria;o__Enterobacterales;f__Aeromonadaceae;g__Aeromonas
WP_167567086.1	dCache_1,HAMP,MCPsignal	Y...R...W...F...N	Aeromonas veronii	d__Bacteria;p__Proteobacteria;c__Gammaproteobacteria;o__Enterobacterales;f__Aeromonadaceae;g__Aeromonas
WP_236288764.1	dCache_1,HAMP,MCPsignal	Y...R...W...F...N	Aeromonas veronii	d__Bacteria;p__Proteobacteria;c__Gammaproteobacteria;o__Enterobacterales;f__Aeromonadaceae;g__Aeromonas
WP_236297575.1	dCache_1,HAMP,MCPsignal	Y...R...W...F...N	Aeromonas veronii	d__Bacteria;p__Proteobacteria;c__Gammaproteobacteria;o__Enterobacterales;f__Aeromonadaceae;g__Aeromonas
WP_181269594.1	dCache_1,HAMP,MCPsignal	Y...R...W...F...N	Aeromonas veronii	d__Bacteria;p__Proteobacteria;c__Gammaproteobacteria;o__Enterobacterales;f__Aeromonadaceae;g__Aeromonas
WP_040069039.1	dCache_1,HAMP,MCPsignal	Y...R...W...F...N	Aeromonas veronii	d__Bacteria;p__Proteobacteria;c__Gammaproteobacteria;o__Enterobacterales;f__Aeromonadaceae;g__Aeromonas
WP_236268707.1	dCache_1,HAMP,MCPsignal	Y...R...W...F...N	Aeromonas veronii	d__Bacteria;p__Proteobacteria;c__Gammaproteobacteria;o__Enterobacterales;f__Aeromonadaceae;g__Aeromonas
WP_236283111.1	dCache_1,HAMP,MCPsignal	Y...R...W...F...N	Aeromonas veronii	d__Bacteria;p__Proteobacteria;c__Gammaproteobacteria;o__Enterobacterales;f__Aeromonadaceae;g__Aeromonas
WP_005355082.1	dCache_1,HAMP,MCPsignal	Y...R...W...F...N	Aeromonas veronii	d__Bacteria;p__Proteobacteria;c__Gammaproteobacteria;o__Enterobacterales;f__Aeromonadaceae;g__Aeromonas
WP_005336118.1	dCache_1,HAMP,MCPsignal	Y...R...W...F...N	Aeromonas veronii	d__Bacteria;p__Proteobacteria;c__Gammaproteobacteria;o__Enterobacterales;f__Aeromonadaceae;g__Aeromonas
WP_139442826.1	dCache_1,HAMP,MCPsignal	Y...R...W...F...N	Aeromonas veronii	d__Bacteria;p__Proteobacteria;c__Gammaproteobacteria;o__Enterobacterales;f__Aeromonadaceae;g__Aeromonas
WP_088868376.1	dCache_1,HAMP,MCPsignal	Y...R...W...F...N	Aeromonas veronii	d__Bacteria;p__Proteobacteria;c__Gammaproteobacteria;o__Enterobacterales;f__Aeromonadaceae;g__Aeromonas
WP_206874166.1	dCache_1,HAMP,MCPsignal	Y...R...W...F...N	Aeromonas veronii	d__Bacteria;p__Proteobacteria;c__Gammaproteobacteria;o__Enterobacterales;f__Aeromonadaceae;g__Aeromonas
WP_076494064.1	dCache_1,HAMP,MCPsignal	Y...R...W...F...N	Aeromonas veronii	d__Bacteria;p__Proteobacteria;c__Gammaproteobacteria;o__Enterobacterales;f__Aeromonadaceae;g__Aeromonas
WP_043821989.1	dCache_1,HAMP,MCPsignal	Y...R...W...F...N	Aeromonas veronii	d__Bacteria;p__Proteobacteria;c__Gammaproteobacteria;o__Enterobacterales;f__Aeromonadaceae;g__Aeromonas
WP_201947212.1	dCache_1,HAMP,MCPsignal	Y...R...W...F...N	Aeromonas veronii	d__Bacteria;p__Proteobacteria;c__Gammaproteobacteria;o__Enterobacterales;f__Aeromonadaceae;g__Aeromonas
WP_201990565.1	dCache_1,HAMP,MCPsignal	Y...R...W...F...N	Aeromonas veronii	d__Bacteria;p__Proteobacteria;c__Gammaproteobacteria;o__Enterobacterales;f__Aeromonadaceae;g__Aeromonas
WP_005341655.1	dCache_1,HAMP,MCPsignal	Y...R...W...F...N	Aeromonas veronii	d__Bacteria;p__Proteobacteria;c__Gammaproteobacteria;o__Enterobacterales;f__Aeromonadaceae;g__Aeromonas
WP_229162007.1	dCache_1,HAMP,MCPsignal	Y...R...W...F...N	Aestuariibacter halophilus	d__Bacteria;p__Proteobacteria;c__Gammaproteobacteria;o__Enterobacterales;f__Alteromonadaceae;g__Aestuariibacter
WP_140958912.1	dCache_1,HAMP,MCPsignal	Y...R...W...F...N	Aestuariibacter sp. GS-14	d__Bacteria;p__Proteobacteria;c__Gammaproteobacteria;o__Enterobacterales;f__Alteromonadaceae;g__Aestuariibacter
WP_216098473.1	dCache_1,GGDEF	Y...K...W...F...N	Aestuariicella sp. HHU G3-2	d__Bacteria;p__Proteobacteria;c__Gammaproteobacteria;o__Pseudomonadales;f__Cellvibrionaceae;g__Pseudomaricurvus
WP_221077319.1	dCache_1,GGDEF	Y...K...W...F...N	Agarivorans aestuarii	d__Bacteria;p__Proteobacteria;c__Gammaproteobacteria;o__Enterobacterales;f__Celerinatantimonadaceae;g__Agarivorans
WP_051147620.1	dCache_1,GGDEF	Y...K...W...F...N	Agarivorans albus	d__Bacteria;p__Proteobacteria;c__Gammaproteobacteria;o__Enterobacterales;f__Celerinatantimonadaceae;g__Agarivorans
WP_016403103.1	dCache_1,HAMP,MCPsignal	Y...R...W...F...N	Agarivorans albus	d__Bacteria;p__Proteobacteria;c__Gammaproteobacteria;o__Enterobacterales;f__Celerinatantimonadaceae;g__Agarivorans
WP_055733086.1	dCache_1,GGDEF	Y...K...W...F...N	Agarivorans gilvus	d__Bacteria;p__Proteobacteria;c__Gammaproteobacteria;o__Enterobacterales;f__Celerinatantimonadaceae;g__Agarivorans
WP_220721511.1	dCache_1,GGDEF	Y...K...W...F...N	Agarivorans litoreus	d__Bacteria;p__Proteobacteria;c__Gammaproteobacteria;o__Enterobacterales;f__Celerinatantimonadaceae;g__Agarivorans
WP_163133692.1	dCache_1,GGDEF	Y...K...W...F...N	Agarivorans sp. Alg241-V36	d__Bacteria;p__Proteobacteria;c__Gammaproteobacteria;o__Enterobacterales;f__Celerinatantimonadaceae;g__Agarivorans
WP_152783507.1	dCache_1,GGDEF	Y...K...W...F...N	Agarivorans sp. B2Z047	d__Bacteria;p__Proteobacteria;c__Gammaproteobacteria;o__Enterobacterales;f__Celerinatantimonadaceae;g__Agarivorans
WP_152782937.1	dCache_1,HAMP,MCPsignal	Y...R...W...F...N	Agarivorans sp. B2Z047	d__Bacteria;p__Proteobacteria;c__Gammaproteobacteria;o__Enterobacterales;f__Celerinatantimonadaceae;g__Agarivorans
WP_137675112.1	dCache_1,HAMP,MCPsignal	F...R...W...Y...N	Agarivorans sp. Toyoura001	d__Bacteria;p__Proteobacteria;c__Gammaproteobacteria;o__Enterobacterales;f__Celerinatantimonadaceae;g__Agarivorans
WP_235836206.1	dCache_1,GGDEF	Y...K...W...F...N	Agarivorans sp. Toyoura001	d__Bacteria;p__Proteobacteria;c__Gammaproteobacteria;o__Enterobacterales;f__Celerinatantimonadaceae;g__Agarivorans
WP_137674164.1	dCache_1,HAMP,MCPsignal	Y...R...W...F...N	Agarivorans sp. Toyoura001	d__Bacteria;p__Proteobacteria;c__Gammaproteobacteria;o__Enterobacterales;f__Celerinatantimonadaceae;g__Agarivorans
WP_107864228.1	dCache_1,GGDEF	Y...K...W...F...N	Agitococcus lubricus	d__Bacteria;p__Proteobacteria;c__Gammaproteobacteria;o__Pseudomonadales;f__Moraxellaceae;g__Agitococcus
WP_092568135.1	dCache_1,HAMP,MCPsignal	Y...R...W...F...N	Aidingimonas halophila	d__Bacteria;p__Proteobacteria;c__Gammaproteobacteria;o__Pseudomonadales;f__Halomonadaceae;g__Aidingimonas
WP_161598979.1	dCache_1,HAMP,MCPsignal	Y...R...W...F...N	Aidingimonas lacisalsi	d__Bacteria;p__Proteobacteria;c__Gammaproteobacteria;o__Pseudomonadales;f__Halomonadaceae;g__Aidingimonas
WP_026971040.1	dCache_1,HAMP,MCPsignal	Y...R...W...F...N	Aliagarivorans marinus	d__Bacteria;p__Proteobacteria;c__Gammaproteobacteria;o__Enterobacterales;f__Celerinatantimonadaceae;g__Aliagarivorans
WP_026959759.1	dCache_1,HAMP,MCPsignal	Y...R...W...F...N	Aliagarivorans taiwanensis	d__Bacteria;p__Proteobacteria;c__Gammaproteobacteria;o__Enterobacterales;f__Celerinatantimonadaceae;g__Aliagarivorans
WP_111570083.1	dCache_1,HAMP,MCPsignal	Y...R...W...F...N	Aliidiomarina maris	d__Bacteria;p__Proteobacteria;c__Gammaproteobacteria;o__Enterobacterales;f__Alteromonadaceae;g__Aliidiomarina
WP_198675657.1	dCache_1,HAMP,MCPsignal	Y...K...W...F...N	Aliidiomarina sedimenti	d__Bacteria;p__Proteobacteria;c__Gammaproteobacteria;o__Enterobacterales;f__Alteromonadaceae;g__Aliidiomarina
WP_198676559.1	dCache_1,HAMP,MCPsignal	Y...K...W...F...N	Aliidiomarina soli	d__Bacteria;p__Proteobacteria;c__Gammaproteobacteria;o__Enterobacterales;f__Alteromonadaceae;g__Aliidiomarina
WP_126757330.1	dCache_1,HAMP,MCPsignal	Y...K...W...F...N	Aliidiomarina taiwanensis	d__Bacteria;p__Proteobacteria;c__Gammaproteobacteria;o__Enterobacterales;f__Alteromonadaceae;g__Aliidiomarina
WP_196138640.1	dCache_1,HAMP,MCPsignal	Y...K...W...F...N	Aliikangiella sp. G2MR2-5	d__Bacteria;p__Proteobacteria;c__Gammaproteobacteria;o__Enterobacterales;f__Kangiellaceae;g__Aliikangiella
WP_130086389.1	dCache_1,HAMP,MCPsignal	Y...R...W...F...N	Aliivibrio finisterrensis	d__Bacteria;p__Proteobacteria;c__Gammaproteobacteria;o__Enterobacterales;f__Vibrionaceae;g__Aliivibrio
WP_130048807.1	dCache_1,HAMP,MCPsignal	Y...R...W...F...N	Aliivibrio finisterrensis	d__Bacteria;p__Proteobacteria;c__Gammaproteobacteria;o__Enterobacterales;f__Vibrionaceae;g__Aliivibrio
WP_063646053.1	dCache_1,HAMP,MCPsignal	Y...R...W...F...N	Aliivibrio fischeri	d__Bacteria;p__Proteobacteria;c__Gammaproteobacteria;o__Enterobacterales;f__Vibrionaceae;g__Aliivibrio
WP_135353963.1	dCache_1,HAMP,MCPsignal	Y...R...W...F...N	Aliivibrio fischeri	d__Bacteria;p__Proteobacteria;c__Gammaproteobacteria;o__Enterobacterales;f__Vibrionaceae;g__Aliivibrio
WP_063668804.1	dCache_1,HAMP,MCPsignal	Y...R...W...F...N	Aliivibrio fischeri	d__Bacteria;p__Proteobacteria;c__Gammaproteobacteria;o__Enterobacterales;f__Vibrionaceae;g__Aliivibrio
WP_155697312.1	dCache_1,HAMP,MCPsignal	Y...R...W...F...N	Aliivibrio fischeri	d__Bacteria;p__Proteobacteria;c__Gammaproteobacteria;o__Enterobacterales;f__Vibrionaceae;g__Aliivibrio
WP_017020983.1	dCache_1,HAMP,MCPsignal	Y...R...W...F...N	Aliivibrio logei	d__Bacteria;p__Proteobacteria;c__Gammaproteobacteria;o__Enterobacterales;f__Vibrionaceae;g__Aliivibrio
WP_023604665.1	dCache_1,HAMP,MCPsignal	Y...R...W...F...N	Aliivibrio logei	d__Bacteria;p__Proteobacteria;c__Gammaproteobacteria;o__Enterobacterales;f__Vibrionaceae;g__Aliivibrio
WP_105063992.1	dCache_1,HAMP,MCPsignal	Y...R...W...F...N	Aliivibrio sifiae	d__Bacteria;p__Proteobacteria;c__Gammaproteobacteria;o__Enterobacterales;f__Vibrionaceae;g__Aliivibrio
WP_105055900.1	dCache_1,HAMP,MCPsignal	Y...R...W...F...N	Aliivibrio sifiae	d__Bacteria;p__Proteobacteria;c__Gammaproteobacteria;o__Enterobacterales;f__Vibrionaceae;g__Aliivibrio
WP_065599961.1	dCache_1,HAMP,MCPsignal	Y...R...W...F...N	Aliivibrio sp. 1S128	d__Bacteria;p__Proteobacteria;c__Gammaproteobacteria;o__Enterobacterales;f__Vibrionaceae;g__Aliivibrio
WP_008950532.1	dCache_1,HAMP,MCPsignal	Y...R...W...F...N	Alishewanella jeotgali	d__Bacteria;p__Proteobacteria;c__Gammaproteobacteria;o__Enterobacterales;f__Alteromonadaceae;g__Alishewanella
WP_189482278.1	dCache_1,HAMP,MCPsignal	Y...R...W...F...N	Alishewanella tabrizica	d__Bacteria;p__Proteobacteria;c__Gammaproteobacteria;o__Enterobacterales;f__Alteromonadaceae;g__Alishewanella
WP_152146196.1	dCache_1,GGDEF	Y...K...W...F...N	Alkalilimnicola sp. S0819	d__Bacteria;p__Proteobacteria;c__Gammaproteobacteria;o__Nitrococcales;f__Halorhodospiraceae;g__Alkalilimnicola
WP_227011352.1	dCache_1,GGDEF	Y...K...W...F...N	Alkalilimnicola sp. S0819	d__Bacteria;p__Proteobacteria;c__Gammaproteobacteria;o__Nitrococcales;f__Halorhodospiraceae;g__Alkalilimnicola
WP_181978604.1	dCache_1	Y...R...W...F...N	Altererythrobacter insulae	d__Bacteria;p__Proteobacteria;c__Alphaproteobacteria;o__Sphingomonadales;f__Sphingomonadaceae;g__Croceibacterium
WP_044446029.1	dCache_1,HAMP,MCPsignal	Y...R...W...F...N	Alteromonas	d__Bacteria;p__Proteobacteria;c__Gammaproteobacteria;o__Enterobacterales;f__Alteromonadaceae;g__Alteromonas
WP_039225123.1	dCache_1,HAMP,MCPsignal	Y...R...W...F...N	Alteromonas	d__Bacteria;p__Proteobacteria;c__Gammaproteobacteria;o__Enterobacterales;f__Alteromonadaceae;g__Alteromonas
WP_061439211.1	dCache_1,HAMP,MCPsignal	Y...R...W...F...N	Alteromonas	d__Bacteria;p__Proteobacteria;c__Gammaproteobacteria;o__Enterobacterales;f__Alteromonadaceae;g__Alteromonas
WP_014978091.1	dCache_1,HAMP,MCPsignal	Y...R...W...F...N	Alteromonas	d__Bacteria;p__Proteobacteria;c__Gammaproteobacteria;o__Enterobacterales;f__Alteromonadaceae;g__Alteromonas
WP_049588564.1	dCache_1,HAMP,MCPsignal	Y...R...W...F...N	Alteromonas	d__Bacteria;p__Proteobacteria;c__Gammaproteobacteria;o__Enterobacterales;f__Alteromonadaceae;g__Alteromonas
WP_159528227.1	dCache_1,HAMP,MCPsignal	Y...R...W...F...N	Alteromonas	d__Bacteria;p__Proteobacteria;c__Gammaproteobacteria;o__Enterobacterales;f__Alteromonadaceae;g__Alteromonas
WP_061996888.1	dCache_1,HAMP,MCPsignal	Y...R...W...F...N	Alteromonas	d__Bacteria;p__Proteobacteria;c__Gammaproteobacteria;o__Enterobacterales;f__Alteromonadaceae;g__Alteromonas
WP_105934549.1	dCache_1,HAMP,MCPsignal	Y...R...W...F...N	Alteromonas	d__Bacteria;p__Proteobacteria;c__Gammaproteobacteria;o__Enterobacterales;f__Alteromonadaceae;g__Alteromonas
WP_076012146.1	dCache_1,HAMP	Y...R...W...F...N	Alteromonas abrolhosensis	d__Bacteria;p__Proteobacteria;c__Gammaproteobacteria;o__Enterobacterales;f__Alteromonadaceae;g__Alteromonas
WP_076026114.1	dCache_1,HAMP,MCPsignal	Y...R...W...F...N	Alteromonas abrolhosensis	d__Bacteria;p__Proteobacteria;c__Gammaproteobacteria;o__Enterobacterales;f__Alteromonadaceae;g__Alteromonas
WP_115592695.1	dCache_1,HAMP,MCPsignal	Y...R...W...F...N	Alteromonas aestuariivivens	d__Bacteria;p__Proteobacteria;c__Gammaproteobacteria;o__Enterobacterales;f__Alteromonadaceae;g__Alteromonas
WP_218309253.1	dCache_1,HAMP,MCPsignal	Y...R...W...F...N	Alteromonas antoniana	d__Bacteria;p__Proteobacteria;c__Gammaproteobacteria;o__Enterobacterales;f__Alteromonadaceae;g__Alteromonas
WP_044055736.1	dCache_1,HAMP,MCPsignal	Y...R...W...F...N	Alteromonas australica	d__Bacteria;p__Proteobacteria;c__Gammaproteobacteria;o__Enterobacterales;f__Alteromonadaceae;g__Alteromonas
WP_163107032.1	dCache_1,HAMP,MCPsignal	Y...R...W...F...N	Alteromonas genovensis	d__Bacteria;p__Proteobacteria;c__Gammaproteobacteria;o__Enterobacterales;f__Alteromonadaceae;g__Alteromonas
WP_105930577.1	dCache_1,HAMP,MCPsignal	Y...R...W...F...N	Alteromonas gracilis	d__Bacteria;p__Proteobacteria;c__Gammaproteobacteria;o__Enterobacterales;f__Alteromonadaceae;g__Alteromonas
WP_189403894.1	dCache_1,HAMP,MCPsignal	Y...R...W...F...N	Alteromonas halophila	d__Bacteria;p__Proteobacteria;c__Gammaproteobacteria;o__Enterobacterales;f__Alteromonadaceae;g__Alteromonas
WP_163112540.1	dCache_1,HAMP,MCPsignal	Y...R...W...F...N	Alteromonas hispanica	d__Bacteria;p__Proteobacteria;c__Gammaproteobacteria;o__Enterobacterales;f__Alteromonadaceae;g__Alteromonas
WP_218418165.1	dCache_1,HAMP,MCPsignal	Y...R...W...F...N	Alteromonas lipotrueae	d__Bacteria;p__Proteobacteria;c__Gammaproteobacteria;o__Enterobacterales;f__Alteromonadaceae;g__Alteromonas
WP_218353326.1	dCache_1,HAMP,MCPsignal	Y...R...W...Y...N	Alteromonas lipotrueiana	d__Bacteria;p__Proteobacteria;c__Gammaproteobacteria;o__Enterobacterales;f__Alteromonadaceae;g__Alteromonas
WP_179984393.1	dCache_1,HAMP,MCPsignal	Y...R...W...F...N	Alteromonas macleodii	d__Bacteria;p__Proteobacteria;c__Gammaproteobacteria;o__Enterobacterales;f__Alteromonadaceae;g__Alteromonas
WP_014997072.1	dCache_1,HAMP,MCPsignal	Y...R...W...F...N	Alteromonas macleodii	d__Bacteria;p__Proteobacteria;c__Gammaproteobacteria;o__Enterobacterales;f__Alteromonadaceae;g__Alteromonas
WP_061094033.1	dCache_1,HAMP,MCPsignal	Y...R...W...F...N	Alteromonas macleodii	d__Bacteria;p__Proteobacteria;c__Gammaproteobacteria;o__Enterobacterales;f__Alteromonadaceae;g__Alteromonas
WP_202941729.1	dCache_1,HAMP,MCPsignal	Y...R...W...F...N	Alteromonas macleodii	d__Bacteria;p__Proteobacteria;c__Gammaproteobacteria;o__Enterobacterales;f__Alteromonadaceae;g__Alteromonas
WP_039231126.1	dCache_1,HAMP,MCPsignal	Y...R...W...F...N	Alteromonas macleodii	d__Bacteria;p__Proteobacteria;c__Gammaproteobacteria;o__Enterobacterales;f__Alteromonadaceae;g__Alteromonas
WP_014947987.1	dCache_1,HAMP,MCPsignal	Y...R...W...F...N	Alteromonas macleodii	d__Bacteria;p__Proteobacteria;c__Gammaproteobacteria;o__Enterobacterales;f__Alteromonadaceae;g__Alteromonas
WP_014975449.1	dCache_1,HAMP,MCPsignal	Y...R...W...F...N	Alteromonas macleodii	d__Bacteria;p__Proteobacteria;c__Gammaproteobacteria;o__Enterobacterales;f__Alteromonadaceae;g__Alteromonas
WP_179982122.1	dCache_1,HAMP,MCPsignal	Y...R...W...F...N	Alteromonas macleodii	d__Bacteria;p__Proteobacteria;c__Gammaproteobacteria;o__Enterobacterales;f__Alteromonadaceae;g__Alteromonas
WP_039217738.1	dCache_1,HAMP,MCPsignal	Y...R...W...F...N	Alteromonas marina	d__Bacteria;p__Proteobacteria;c__Gammaproteobacteria;o__Enterobacterales;f__Alteromonadaceae;g__Alteromonas
WP_141153276.1	dCache_1,HAMP,MCPsignal	Y...R...W...F...N	Alteromonas mediterranea	d__Bacteria;p__Proteobacteria;c__Gammaproteobacteria;o__Enterobacterales;f__Alteromonadaceae;g__Alteromonas
WP_024015585.1	dCache_1,HAMP,MCPsignal	Y...R...W...F...N	Alteromonas mediterranea	d__Bacteria;p__Proteobacteria;c__Gammaproteobacteria;o__Enterobacterales;f__Alteromonadaceae;g__Alteromonas
WP_071958419.1	dCache_1,HAMP,MCPsignal	Y...R...W...F...N	Alteromonas mediterranea	d__Bacteria;p__Proteobacteria;c__Gammaproteobacteria;o__Enterobacterales;f__Alteromonadaceae;g__Alteromonas
WP_071950608.1	dCache_1,HAMP,MCPsignal	Y...R...W...F...N	Alteromonas mediterranea	d__Bacteria;p__Proteobacteria;c__Gammaproteobacteria;o__Enterobacterales;f__Alteromonadaceae;g__Alteromonas
WP_071968097.1	dCache_1,HAMP,MCPsignal	Y...R...W...F...N	Alteromonas mediterranea	d__Bacteria;p__Proteobacteria;c__Gammaproteobacteria;o__Enterobacterales;f__Alteromonadaceae;g__Alteromonas
WP_012516975.1	dCache_1,HAMP,MCPsignal	Y...R...W...F...N	Alteromonas mediterranea	d__Bacteria;p__Proteobacteria;c__Gammaproteobacteria;o__Enterobacterales;f__Alteromonadaceae;g__Alteromonas
WP_015066077.1	dCache_1,HAMP,MCPsignal	Y...R...W...F...N	Alteromonas mediterranea	d__Bacteria;p__Proteobacteria;c__Gammaproteobacteria;o__Enterobacterales;f__Alteromonadaceae;g__Alteromonas
WP_041453073.1	dCache_1,HAMP,MCPsignal	Y...R...W...F...N	Alteromonas naphthalenivorans	d__Bacteria;p__Proteobacteria;c__Gammaproteobacteria;o__Enterobacterales;f__Alteromonadaceae;g__Alteromonas
WP_075608080.1	dCache_1,HAMP,MCPsignal	Y...R...W...F...N	Alteromonas pelagimontana	d__Bacteria;p__Proteobacteria;c__Gammaproteobacteria;o__Enterobacterales;f__Alteromonadaceae;g__Alteromonas
WP_211162746.1	dCache_1,HAMP,MCPsignal	Y...R...W...F...N	Alteromonas ponticola	d__Bacteria;p__Proteobacteria;c__Gammaproteobacteria;o__Enterobacterales;f__Alteromonadaceae;g__Alteromonas
WP_136783689.1	dCache_1,HAMP,MCPsignal	Y...R...W...F...N	Alteromonas portus	d__Bacteria;p__Proteobacteria;c__Gammaproteobacteria;o__Enterobacterales;f__Alteromonadaceae;g__Alteromonas
WP_163086271.1	dCache_1,HAMP,MCPsignal	Y...R...W...F...N	Alteromonas profundi	d__Bacteria;p__Proteobacteria;c__Gammaproteobacteria;o__Enterobacterales;f__Alteromonadaceae;g__Alteromonas
WP_129735954.1	dCache_1,HAMP,MCPsignal	Y...R...W...F...N	Alteromonas sp. 76-1	d__Bacteria;p__Proteobacteria;c__Gammaproteobacteria;o__Enterobacterales;f__Alteromonadaceae;g__Alteromonas
WP_118492542.1	dCache_1,HAMP,MCPsignal	Y...R...W...F...N	Alteromonas sp. BL110	d__Bacteria;p__Proteobacteria;c__Gammaproteobacteria;o__Enterobacterales;f__Alteromonadaceae;g__Alteromonas
WP_118490516.1	dCache_1,HAMP,MCPsignal	Y...R...W...F...N	Alteromonas sp. BL110	d__Bacteria;p__Proteobacteria;c__Gammaproteobacteria;o__Enterobacterales;f__Alteromonadaceae;g__Alteromonas
WP_187446865.1	dCache_1,HAMP,MCPsignal	Y...R...W...F...N	Alteromonas sp. BZK5	d__Bacteria;p__Proteobacteria;c__Gammaproteobacteria;o__Enterobacterales;f__Alteromonadaceae;g__Alteromonas
WP_216029788.1	dCache_1,HAMP,MCPsignal	Y...R...W...F...N	Alteromonas sp. C1M14	d__Bacteria;p__Proteobacteria;c__Gammaproteobacteria;o__Enterobacterales;f__Alteromonadaceae;g__Alteromonas
WP_239300355.1	dCache_1,HAMP,MCPsignal	Y...R...W...F...N	Alteromonas sp. Cnat2-8	d__Bacteria;p__Proteobacteria;c__Gammaproteobacteria;o__Enterobacterales;f__Alteromonadaceae;g__Alteromonas
WP_239259306.1	dCache_1,HAMP,MCPsignal	Y...R...W...F...N	Alteromonas sp. Cnat3-28	d__Bacteria;p__Proteobacteria;c__Gammaproteobacteria;o__Enterobacterales;f__Alteromonadaceae;g__Alteromonas
WP_198817212.1	dCache_1,HAMP,MCPsignal	Y...R...W...F...N	Alteromonas sp. IB21	d__Bacteria;p__Proteobacteria;c__Gammaproteobacteria;o__Enterobacterales;f__Alteromonadaceae;g__Alteromonas
WP_159580468.1	dCache_1,HAMP,MCPsignal	Y...R...W...F...N	Alteromonas sp. KUL106	d__Bacteria;p__Proteobacteria;c__Gammaproteobacteria;o__Enterobacterales;f__Alteromonadaceae;g__Alteromonas
WP_159119646.1	dCache_1,HAMP,MCPsignal	Y...R...W...F...N	Alteromonas sp. KUL150	d__Bacteria;p__Proteobacteria;c__Gammaproteobacteria;o__Enterobacterales;f__Alteromonadaceae;g__Alteromonas
WP_131137926.1	dCache_1,HAMP,MCPsignal	Y...R...W...F...N	Alteromonas sp. KUL17	d__Bacteria;p__Proteobacteria;c__Gammaproteobacteria;o__Enterobacterales;f__Alteromonadaceae;g__Alteromonas
WP_131093687.1	dCache_1,HAMP,MCPsignal	Y...R...W...F...N	Alteromonas sp. KUL42	d__Bacteria;p__Proteobacteria;c__Gammaproteobacteria;o__Enterobacterales;f__Alteromonadaceae;g__Alteromonas
WP_130634961.1	dCache_1,HAMP,MCPsignal	Y...R...W...F...N	Alteromonas sp. KUL49	d__Bacteria;p__Proteobacteria;c__Gammaproteobacteria;o__Enterobacterales;f__Alteromonadaceae;g__Alteromonas
WP_226433925.1	dCache_1,HAMP,MCPsignal	Y...R...W...F...N	Alteromonas sp. McT4-15	d__Bacteria;p__Proteobacteria;c__Gammaproteobacteria;o__Enterobacterales;f__Alteromonadaceae;g__Alteromonas
WP_211069026.1	dCache_1,HAMP,MCPsignal	Y...R...W...F...N	Alteromonas sp. MMG017	d__Bacteria;p__Proteobacteria;c__Gammaproteobacteria;o__Enterobacterales;f__Alteromonadaceae;g__Alteromonas
WP_239239529.1	dCache_1,HAMP,MCPsignal	Y...R...W...F...N	Alteromonas sp. MmMcT2-5	d__Bacteria;p__Proteobacteria;c__Gammaproteobacteria;o__Enterobacterales;f__Alteromonadaceae;g__Alteromonas
WP_071815833.1	dCache_1,HAMP,MCPsignal	Y...R...W...F...N	Alteromonas sp. V450	d__Bacteria;p__Proteobacteria;c__Gammaproteobacteria;o__Enterobacterales;f__Alteromonadaceae;g__Alteromonas
WP_071816777.1	dCache_1,HAMP,MCPsignal	Y...R...W...F...N	Alteromonas sp. V450	d__Bacteria;p__Proteobacteria;c__Gammaproteobacteria;o__Enterobacterales;f__Alteromonadaceae;g__Alteromonas
WP_063458075.1	dCache_1,HAMP,MCPsignal	Y...R...W...F...N	Alteromonas stellipolaris	d__Bacteria;p__Proteobacteria;c__Gammaproteobacteria;o__Enterobacterales;f__Alteromonadaceae;g__Alteromonas
WP_057794442.1	dCache_1,HAMP,MCPsignal	Y...R...W...F...N	Alteromonas stellipolaris	d__Bacteria;p__Proteobacteria;c__Gammaproteobacteria;o__Enterobacterales;f__Alteromonadaceae;g__Alteromonas
WP_231517424.1	dCache_1,HAMP,MCPsignal	Y...R...W...F...N	Alteromonas stellipolaris	d__Bacteria;p__Proteobacteria;c__Gammaproteobacteria;o__Enterobacterales;f__Alteromonadaceae;g__Alteromonas
WP_162361477.1	dCache_1,GGDEF	Y...K...W...F...N	Aminipila terrae	d__Bacteria;p__Firmicutes_A;c__Clostridia;o__Peptostreptococcales;f__Anaerovoracaceae;g__Aminipila
WP_215953216.1	dCache_1,GGDEF	Y...K...W...F...N	Amphritea atlantica	d__Bacteria;p__Proteobacteria;c__Gammaproteobacteria;o__Pseudomonadales;f__Nitrincolaceae;g__Amphritea
WP_091353018.1	dCache_1,GGDEF	Y...K...W...F...N	Amphritea atlantica	d__Bacteria;p__Proteobacteria;c__Gammaproteobacteria;o__Pseudomonadales;f__Nitrincolaceae;g__Amphritea
WP_124924314.1	dCache_1,GGDEF	Y...K...W...F...N	Amphritea balenae	d__Bacteria;p__Proteobacteria;c__Gammaproteobacteria;o__Pseudomonadales;f__Nitrincolaceae;g__Amphritea
WP_019620508.1	dCache_1,GGDEF	Y...K...W...F...N	Amphritea japonica	d__Bacteria;p__Proteobacteria;c__Gammaproteobacteria;o__Pseudomonadales;f__Nitrincolaceae;g__Amphritea
WP_126159584.1	dCache_1,GGDEF	Y...K...W...F...N	Amphritea opalescens	d__Bacteria;p__Proteobacteria;c__Gammaproteobacteria;o__Pseudomonadales;f__Nitrincolaceae;g__Amphritea
WP_205209307.1	dCache_1,GGDEF	Y...K...W...F...N	Amphritea pacifica	d__Bacteria;p__Proteobacteria;c__Gammaproteobacteria;o__Pseudomonadales;f__Nitrincolaceae;g__Amphritea
WP_205213312.1	dCache_1,GGDEF	Y...K...W...F...N	Amphritea pacifica	d__Bacteria;p__Proteobacteria;c__Gammaproteobacteria;o__Pseudomonadales;f__Nitrincolaceae;g__Amphritea
WP_205657222.1	dCache_1,HAMP,MCPsignal	Y...R...W...F...N	Amphritea spongicola	d__Bacteria;p__Proteobacteria;c__Gammaproteobacteria;o__Pseudomonadales;f__Nitrincolaceae;g__Amphritea
WP_182432792.1	dCache_1,GGDEF	Y...R...W...F...N	Anaerobutyricum hallii	d__Bacteria;p__Firmicutes_A;c__Clostridia;o__Lachnospirales;f__Lachnospiraceae;g__Anaerobutyricum
WP_167534395.1	dCache_1,GGDEF	Y...R...W...F...N	Anaerobutyricum hallii	d__Bacteria;p__Firmicutes_A;c__Clostridia;o__Lachnospirales;f__Lachnospiraceae;g__Anaerobutyricum
WP_207643143.1	dCache_1,GGDEF	Y...R...W...F...N	Anaerobutyricum hallii	d__Bacteria;p__Firmicutes_A;c__Clostridia;o__Lachnospirales;f__Lachnospiraceae;g__Anaerobutyricum
WP_209284567.1	dCache_1,GGDEF	Y...R...W...F...N	Anaerobutyricum hallii	d__Bacteria;p__Firmicutes_A;c__Clostridia;o__Lachnospirales;f__Lachnospiraceae;g__Anaerobutyricum
WP_154580346.1	dCache_1,GGDEF	Y...R...W...F...N	Anaerobutyricum soehngenii	d__Bacteria;p__Firmicutes_A;c__Clostridia;o__Lachnospirales;f__Lachnospiraceae;g__Anaerobutyricum
WP_105302607.1	dCache_1,GGDEF	Y...K...W...F...N	Anaerolactibacter massiliensis	d__Bacteria;p__Firmicutes;c__Bacilli;o__Erysipelotrichales;f__Erysipelotrichaceae;g__Bulleidia
WP_050697676.1	dCache_1,GGDEF	Y...R...W...F...N	Anaeromassilibacillus senegalensis	d__Bacteria;p__Firmicutes_A;c__Clostridia;o__Oscillospirales;f__Acutalibacteraceae;g__Anaeromassilibacillus
WP_118475147.1	dCache_1,GGDEF	Y...R...W...F...N	Anaerostipes	d__Bacteria;p__Firmicutes_A;c__Clostridia;o__Lachnospirales;f__Lachnospiraceae;g__Anaerostipes
WP_009291078.1	dCache_1	Y...R...W...F...N	Anaerostipes caccae	d__Bacteria;p__Firmicutes_A;c__Clostridia;o__Lachnospirales;f__Lachnospiraceae;g__Anaerostipes
WP_022261219.1	dCache_1,GGDEF	Y...R...W...F...N	Anaerostipes caccae	d__Bacteria;p__Firmicutes_A;c__Clostridia;o__Lachnospirales;f__Lachnospiraceae;g__Anaerostipes
WP_227051867.1	dCache_1,GGDEF	Y...R...W...F...N	Anaerostipes caccae	d__Bacteria;p__Firmicutes_A;c__Clostridia;o__Lachnospirales;f__Lachnospiraceae;g__Anaerostipes
WP_227032156.1	dCache_1,GGDEF	Y...R...W...F...N	Anaerostipes caccae	d__Bacteria;p__Firmicutes_A;c__Clostridia;o__Lachnospirales;f__Lachnospiraceae;g__Anaerostipes
WP_137327259.1	dCache_1,GGDEF	Y...R...W...F...N	Anaerostipes rhamnosivorans	d__Bacteria;p__Firmicutes_A;c__Clostridia;o__Lachnospirales;f__Lachnospiraceae;g__Anaerostipes
WP_066086102.1	dCache_1,GGDEF	Y...K...W...F...N	Anaerotignum neopropionicum	d__Bacteria;p__Firmicutes_A;c__Clostridia;o__Lachnospirales;f__Anaerotignaceae;g__Anaerotignum
WP_121586583.1	dCache_1,GGDEF	Y...R...W...F...N	Anaerotruncus	d__Bacteria;p__Firmicutes_A;c__Clostridia;o__Oscillospirales;f__Acutalibacteraceae;g__Eubacterium_R
WP_101552599.1	dCache_1,GGDEF	Y...R...W...F...N	Anaerotruncus massiliensis	d__Bacteria;p__Firmicutes_A;c__Clostridia;o__Oscillospirales;f__Ruminococcaceae;g__Anaerotruncus
WP_051280158.1	dCache_1,GGDEF	Y...K...W...F...N	Anaerovorax odorimutans	d__Bacteria;p__Firmicutes_A;c__Clostridia;o__Peptostreptococcales;f__Anaerovoracaceae;g__Anaerovorax
WP_206459214.1	dCache_1,GGDEF	Y...K...W...F...N	Anaerovorax sp. IOR16	d__Bacteria;p__Firmicutes_A;c__Clostridia;o__Peptostreptococcales;f__Anaerovoracaceae;g__Anaerovorax
WP_035061566.1	Cache_3-Cache_2,HAMP,MCPsignal	Y...R...W...F...N	Andreprevotia chitinilytica	d__Bacteria;p__Proteobacteria;c__Gammaproteobacteria;o__Burkholderiales;f__Chitinibacteraceae;g__Andreprevotia
WP_084089372.1	Cache_3-Cache_2,HAMP,MCPsignal	Y...R...W...F...N	Andreprevotia lacus	d__Bacteria;p__Proteobacteria;c__Gammaproteobacteria;o__Burkholderiales;f__Chitinibacteraceae;g__Andreprevotia
WP_058087285.1	dCache_1,HAMP,MCPsignal	Y...R...W...F...N	Aquabacterium parvum	d__Bacteria;p__Proteobacteria;c__Gammaproteobacteria;o__Burkholderiales;f__Burkholderiaceae;g__Aquabacterium
WP_125243067.1	dCache_1,HAMP,MCPsignal	Y...R...W...F...N	Aquabacterium soli	d__Bacteria;p__Proteobacteria;c__Gammaproteobacteria;o__Burkholderiales;f__Burkholderiaceae;g__Aquabacterium
WP_052736456.1	dCache_1,HAMP,MCPsignal	Y...R...W...F...N	Aquincola tertiaricarbonis	d__Bacteria;p__Proteobacteria;c__Gammaproteobacteria;o__Burkholderiales;f__Burkholderiaceae;g__Aquincola
WP_171909870.1	dCache_1,HAMP,MCPsignal	Y...R...W...Y...N	Aquisalimonas asiatica	d__Bacteria;p__Proteobacteria;c__Gammaproteobacteria;o__Nitrococcales;f__Aquisalimonadaceae;g__Aquisalimonas
WP_197735964.1	dCache_1,GGDEF	Y...R...W...F...N	Arabiibacter massiliensis	Arabiibacter massiliensis
WP_018716980.1	dCache_1,GGDEF	Y...K...W...F...N	Arhodomonas	d__Bacteria;p__Proteobacteria;c__Gammaproteobacteria;o__Nitrococcales;f__Nitrococcaceae;g__Arhodomonas
WP_046558711.1	dCache_1,HAMP,MCPsignal	Y...K...W...F...N	Arsukibacterium ikkense	d__Bacteria;p__Proteobacteria;c__Gammaproteobacteria;o__Enterobacterales;f__Alteromonadaceae;g__Arsukibacterium
WP_121458769.1	dCache_1,GGDEF	Y...K...W...F...N	Azonexus fungiphilus	d__Bacteria;p__Proteobacteria;c__Gammaproteobacteria;o__Burkholderiales;f__Rhodocyclaceae;g__Azonexus
WP_173581393.1	dCache_1,GGDEF	Y...K...W...F...N	Azonexus fungiphilus	d__Bacteria;p__Proteobacteria;c__Gammaproteobacteria;o__Burkholderiales;f__Rhodocyclaceae;g__Azonexus
WP_028993770.1	dCache_1,GGDEF	Y...K...W...F...N	Azonexus hydrophilus	d__Bacteria;p__Proteobacteria;c__Gammaproteobacteria;o__Burkholderiales;f__Rhodocyclaceae;g__Azonexus
WP_076096040.1	dCache_1,GGDEF	Y...K...W...F...N	Azonexus hydrophilus	d__Bacteria;p__Proteobacteria;c__Gammaproteobacteria;o__Burkholderiales;f__Rhodocyclaceae;g__Azonexus
WP_234083776.1	dCache_1,GGDEF	Y...K...W...F...N	Azonexus sp. R2A-61	d__Bacteria;p__Proteobacteria;c__Gammaproteobacteria;o__Burkholderiales;f__Rhodocyclaceae;g__Azonexus
WP_203386175.1	dCache_1,GGDEF	Y...K...W...F...N	Azospira restricta	d__Bacteria;p__Proteobacteria;c__Gammaproteobacteria;o__Burkholderiales;f__Rhodocyclaceae;g__Azospira
WP_130861999.1	dCache_1,GGDEF	Y...R...W...F...D	Bacilliculturomica massiliensis	d__Bacteria;p__Firmicutes_A;c__Clostridia;o__Peptostreptococcales;f__Anaerovoracaceae;g__Bacilliculturomica
WP_042349422.1	dCache_1,GGDEF,PAS_3	Y...R...W...F...N	Bacillus massiliogorillae	d__Bacteria;p__Firmicutes;c__Bacilli;o__Bacillales;f__Bacillaceae_G;g__Bacillus_A
WP_094061217.1	dCache_1,HAMP,MCPsignal	Y...R...W...F...N	Bacterioplanes sanyensis	d__Bacteria;p__Proteobacteria;c__Gammaproteobacteria;o__Pseudomonadales;f__Saccharospirillaceae;g__Bacterioplanes
WP_027311829.1	dCache_1,GGDEF	Y...K...W...F...N	Balneatrix alpica	d__Bacteria;p__Proteobacteria;c__Gammaproteobacteria;o__Pseudomonadales;f__Nitrincolaceae;g__Balneatrix
WP_027311757.1	dCache_1,HAMP,MCPsignal	Y...K...W...F...N	Balneatrix alpica	d__Bacteria;p__Proteobacteria;c__Gammaproteobacteria;o__Pseudomonadales;f__Nitrincolaceae;g__Balneatrix
WP_009368842.1	dCache_1,GGDEF	Y...K...W...F...D	Bilophila sp. 4_1_30	d__Bacteria;p__Desulfobacterota;c__Desulfovibrionia;o__Desulfovibrionales;f__Desulfovibrionaceae;g__Bilophila
WP_237910594.1	dCache_1,GGDEF	Y...K...W...F...D	Bilophila wadsworthia	d__Bacteria;p__Desulfobacterota;c__Desulfovibrionia;o__Desulfovibrionales;f__Desulfovibrionaceae;g__Bilophila
WP_227328176.1	dCache_1,GGDEF	Y...K...W...F...D	Bilophila wadsworthia	d__Bacteria;p__Desulfobacterota;c__Desulfovibrionia;o__Desulfovibrionales;f__Desulfovibrionaceae;g__Bilophila
WP_029434511.1	dCache_1,GGDEF	Y...K...W...F...D	Bilophila wadsworthia	d__Bacteria;p__Desulfobacterota;c__Desulfovibrionia;o__Desulfovibrionales;f__Desulfovibrionaceae;g__Bilophila
WP_005024045.1	dCache_1,GGDEF	Y...K...W...F...D	Bilophila wadsworthia	d__Bacteria;p__Desulfobacterota;c__Desulfovibrionia;o__Desulfovibrionales;f__Desulfovibrionaceae;g__Bilophila
WP_185916659.1	dCache_1,GGDEF	Y...R...W...F...N	Bittarella massiliensis	d__Bacteria;p__Firmicutes_A;c__Clostridia;o__Oscillospirales;f__Ruminococcaceae;g__Bittarella
WP_208076139.1	dCache_1,GGDEF	Y...R...W...F...N	Bittarella massiliensis	d__Bacteria;p__Firmicutes_A;c__Clostridia;o__Oscillospirales;f__Ruminococcaceae;g__Bittarella
WP_059002941.1	dCache_1,GGDEF	Y...R...W...F...N	Bittarella massiliensis	d__Bacteria;p__Firmicutes_A;c__Clostridia;o__Oscillospirales;f__Ruminococcaceae;g__Bittarella
WP_044993299.1	dCache_1,GGDEF	Y...R...W...F...N	Bittarella massiliensis	d__Bacteria;p__Firmicutes_A;c__Clostridia;o__Oscillospirales;f__Ruminococcaceae;g__Bittarella
WP_103732390.1	dCache_1,GGDEF	Y...R...W...F...N	Blautia	d__Bacteria;p__Firmicutes_A;c__Clostridia;o__Lachnospirales;f__Lachnospiraceae;g__Blautia_A
WP_115625397.1	dCache_1,GGDEF	Y...R...W...F...N	Blautia coccoides	d__Bacteria;p__Firmicutes_A;c__Clostridia;o__Lachnospirales;f__Lachnospiraceae;g__Blautia
WP_195978815.1	dCache_1,GGDEF	Y...R...W...F...N	Blautia luti	d__Bacteria;p__Firmicutes_A;c__Clostridia;o__Lachnospirales;f__Lachnospiraceae;g__Blautia_A
WP_167515433.1	dCache_1,GGDEF	Y...R...W...F...N	Blautia luti	d__Bacteria;p__Firmicutes_A;c__Clostridia;o__Lachnospirales;f__Lachnospiraceae;g__Blautia_A
WP_227210157.1	dCache_1	Y...R...W...F...N	Blautia marasmi	d__Bacteria;p__Firmicutes_A;c__Clostridia;o__Lachnospirales;f__Lachnospiraceae;g__Blautia_A
WP_227243270.1	dCache_1,GGDEF	Y...R...W...F...N	Blautia marasmi	d__Bacteria;p__Firmicutes_A;c__Clostridia;o__Lachnospirales;f__Lachnospiraceae;g__Blautia_A
WP_226827543.1	dCache_1,GGDEF	Y...R...W...F...N	Blautia producta	d__Bacteria;p__Firmicutes_A;c__Clostridia;o__Lachnospirales;f__Lachnospiraceae;g__Blautia_A
WP_130181659.1	dCache_1,GGDEF	Y...R...W...F...N	Blautia producta	d__Bacteria;p__Firmicutes_A;c__Clostridia;o__Lachnospirales;f__Lachnospiraceae;g__Blautia_A
WP_018594070.1	dCache_1,GGDEF	Y...R...W...F...N	Blautia producta	d__Bacteria;p__Firmicutes_A;c__Clostridia;o__Lachnospirales;f__Lachnospiraceae;g__Blautia_A
WP_033140369.1	dCache_1,GGDEF	Y...R...W...F...N	Blautia producta	d__Bacteria;p__Firmicutes_A;c__Clostridia;o__Lachnospirales;f__Lachnospiraceae;g__Blautia_A
WP_187558605.1	dCache_1,GGDEF	Y...K...W...Y...D	Blautia stercoris	d__Bacteria;p__Firmicutes_A;c__Clostridia;o__Lachnospirales;f__Lachnospiraceae;g__Blautia
WP_206574314.1	dCache_1,HAMP,MCPsignal	Y...K...W...F...N	Bowmanella dokdonensis	d__Bacteria;p__Proteobacteria;c__Gammaproteobacteria;o__Enterobacterales;f__Alteromonadaceae;g__Bowmanella
WP_206575114.1	dCache_1,HAMP,MCPsignal	Y...R...W...F...N	Bowmanella dokdonensis	d__Bacteria;p__Proteobacteria;c__Gammaproteobacteria;o__Enterobacterales;f__Alteromonadaceae;g__Bowmanella
WP_188692937.1	dCache_1,HAMP,MCPsignal	Y...K...W...F...N	Bowmanella pacifica	d__Bacteria;p__Proteobacteria;c__Gammaproteobacteria;o__Enterobacterales;f__Alteromonadaceae;g__Bowmanella
WP_131257974.1	dCache_1,HAMP,MCPsignal	Y...R...W...F...N	Bowmanella sp. JS7-9	d__Bacteria;p__Proteobacteria;c__Gammaproteobacteria;o__Enterobacterales;f__Alteromonadaceae;g__Bowmanella
WP_214340111.1	dCache_1,MCPsignal	Y...K...W...F...N	Bowmanella yangjiangensis	d__Bacteria;p__Proteobacteria;c__Gammaproteobacteria;o__Enterobacterales;f__Alteromonadaceae;g__Bowmanella
WP_206592364.1	dCache_1,MCPsignal	Y...K...W...F...N	Bowmanella yangjiangensis	d__Bacteria;p__Proteobacteria;c__Gammaproteobacteria;o__Enterobacterales;f__Alteromonadaceae;g__Bowmanella
WP_009112190.1	dCache_1,GGDEF	F...R...W...F...N	Brenneria	d__Bacteria;p__Proteobacteria;c__Gammaproteobacteria;o__Enterobacterales;f__Enterobacteriaceae;g__Brenneria
WP_121589595.1	dCache_1,GGDEF	F...R...W...F...N	Brenneria goodwinii	d__Bacteria;p__Proteobacteria;c__Gammaproteobacteria;o__Enterobacterales;f__Enterobacteriaceae;g__Brenneria
WP_095835727.1	dCache_1,GGDEF	F...R...W...F...N	Brenneria goodwinii	d__Bacteria;p__Proteobacteria;c__Gammaproteobacteria;o__Enterobacterales;f__Enterobacteriaceae;g__Brenneria
WP_082153134.1	dCache_1,GGDEF	F...R...W...F...N	Brenneria goodwinii	d__Bacteria;p__Proteobacteria;c__Gammaproteobacteria;o__Enterobacterales;f__Enterobacteriaceae;g__Brenneria
WP_208231343.1	dCache_1,GGDEF	F...R...W...F...N	Brenneria izadpanahii	d__Bacteria;p__Proteobacteria;c__Gammaproteobacteria;o__Enterobacterales;f__Enterobacteriaceae;g__Brenneria
WP_109055381.1	dCache_1,GGDEF	Y...K...W...F...N	Brenneria roseae	d__Bacteria;p__Proteobacteria;c__Gammaproteobacteria;o__Enterobacterales;f__Enterobacteriaceae;g__Brenneria
WP_136157650.1	dCache_1,GGDEF	Y...K...W...F...N	Brenneria roseae	d__Bacteria;p__Proteobacteria;c__Gammaproteobacteria;o__Enterobacterales;f__Enterobacteriaceae;g__Brenneria
WP_239785206.1	dCache_1,GGDEF	F...R...W...F...N	Brenneria sp. 4F2	d__Bacteria;p__Proteobacteria;c__Gammaproteobacteria;o__Enterobacterales;f__Enterobacteriaceae;g__Brenneria
WP_136166548.1	dCache_1,GGDEF	F...R...W...F...N	Brenneria sp. CFCC 11842	d__Bacteria;p__Proteobacteria;c__Gammaproteobacteria;o__Enterobacterales;f__Enterobacteriaceae;g__Brenneria
WP_172289097.1	dCache_1,GGDEF	F...R...W...F...N	Brenneria sp. hezel4-2-4	d__Bacteria;p__Proteobacteria;c__Gammaproteobacteria;o__Enterobacterales;f__Enterobacteriaceae;g__Brenneria
WP_199376943.1	dCache_1,GGDEF	F...R...W...F...N	Brenneria sp. L3-3C-1	d__Bacteria;p__Proteobacteria;c__Gammaproteobacteria;o__Enterobacterales;f__Enterobacteriaceae;g__Brenneria
WP_124259872.1	Cache_3-Cache_2,HAMP,MCPsignal	Y...R...W...F...D	Burkholderia	d__Bacteria;p__Proteobacteria;c__Gammaproteobacteria;o__Burkholderiales;f__Burkholderiaceae;g__Burkholderia
WP_174940860.1	dCache_1,HAMP,MCPsignal	Y...R...W...F...N	Burkholderia	d__Bacteria;p__Proteobacteria;c__Gammaproteobacteria;o__Burkholderiales;f__Burkholderiaceae;g__Burkholderia
WP_105817167.1	dCache_1,HAMP,MCPsignal	Y...R...W...F...N	Burkholderia	d__Bacteria;p__Proteobacteria;c__Gammaproteobacteria;o__Burkholderiales;f__Burkholderiaceae;g__Burkholderia
WP_124647824.1	dCache_1,HAMP,MCPsignal	Y...R...W...F...N	Burkholderia	d__Bacteria;p__Proteobacteria;c__Gammaproteobacteria;o__Burkholderiales;f__Burkholderiaceae;g__Burkholderia
WP_089463008.1	dCache_1,HAMP,MCPsignal	Y...R...W...F...N	Burkholderia	d__Bacteria;p__Proteobacteria;c__Gammaproteobacteria;o__Burkholderiales;f__Burkholderiaceae;g__Burkholderia
WP_089443086.1	dCache_1,HAMP,MCPsignal	Y...R...W...F...N	Burkholderia	d__Bacteria;p__Proteobacteria;c__Gammaproteobacteria;o__Burkholderiales;f__Burkholderiaceae;g__Burkholderia
WP_039344891.1	dCache_1,HAMP,MCPsignal	Y...R...W...F...N	Burkholderia	d__Bacteria;p__Proteobacteria;c__Gammaproteobacteria;o__Burkholderiales;f__Burkholderiaceae;g__Burkholderia
WP_174958228.1	dCache_1,HAMP,MCPsignal	Y...R...W...F...N	Burkholderia	d__Bacteria;p__Proteobacteria;c__Gammaproteobacteria;o__Burkholderiales;f__Burkholderiaceae;g__Burkholderia
WP_089457740.1	dCache_1,HAMP,MCPsignal	Y...R...W...F...N	Burkholderia	d__Bacteria;p__Proteobacteria;c__Gammaproteobacteria;o__Burkholderiales;f__Burkholderiaceae;g__Burkholderia
WP_175221731.1	dCache_1,HAMP,MCPsignal	Y...R...W...F...N	Burkholderia	d__Bacteria;p__Proteobacteria;c__Gammaproteobacteria;o__Burkholderiales;f__Burkholderiaceae;g__Burkholderia
WP_175024943.1	dCache_1,HAMP,MCPsignal	Y...R...W...F...N	Burkholderia	d__Bacteria;p__Proteobacteria;c__Gammaproteobacteria;o__Burkholderiales;f__Burkholderiaceae;g__Burkholderia
WP_021157319.1	dCache_1,HAMP,MCPsignal	Y...R...W...F...N	Burkholderia	d__Bacteria;p__Proteobacteria;c__Gammaproteobacteria;o__Burkholderiales;f__Burkholderiaceae;g__Burkholderia
WP_048022416.1	dCache_1,HAMP,MCPsignal	Y...R...W...F...N	Burkholderia	d__Bacteria;p__Proteobacteria;c__Gammaproteobacteria;o__Burkholderiales;f__Burkholderiaceae;g__Burkholderia
WP_059575282.1	dCache_1,HAMP,MCPsignal	Y...R...W...F...N	Burkholderia	d__Bacteria;p__Proteobacteria;c__Gammaproteobacteria;o__Burkholderiales;f__Burkholderiaceae;g__Burkholderia
WP_060311491.1	dCache_1,HAMP,MCPsignal	Y...R...W...F...N	Burkholderia	d__Bacteria;p__Proteobacteria;c__Gammaproteobacteria;o__Burkholderiales;f__Burkholderiaceae;g__Burkholderia
WP_027782432.1	dCache_1,HAMP,MCPsignal	Y...R...W...F...N	Burkholderia	d__Bacteria;p__Proteobacteria;c__Gammaproteobacteria;o__Burkholderiales;f__Burkholderiaceae;g__Burkholderia
WP_204384107.1	dCache_1,HAMP,MCPsignal	Y...R...W...F...N	Burkholderia	d__Bacteria;p__Proteobacteria;c__Gammaproteobacteria;o__Burkholderiales;f__Burkholderiaceae;g__Burkholderia
WP_034205345.1	dCache_1,HAMP,MCPsignal	Y...R...W...F...N	Burkholderia	d__Bacteria;p__Proteobacteria;c__Gammaproteobacteria;o__Burkholderiales;f__Burkholderiaceae;g__Burkholderia
WP_060212657.1	dCache_1,HAMP,MCPsignal	Y...R...W...F...N	Burkholderia	d__Bacteria;p__Proteobacteria;c__Gammaproteobacteria;o__Burkholderiales;f__Burkholderiaceae;g__Burkholderia
WP_011694661.1	dCache_1,HAMP,MCPsignal	Y...R...W...F...N	Burkholderia	d__Bacteria;p__Proteobacteria;c__Gammaproteobacteria;o__Burkholderiales;f__Burkholderiaceae;g__Burkholderia
WP_077177878.1	dCache_1,HAMP,MCPsignal	Y...R...W...F...N	Burkholderia	d__Bacteria;p__Proteobacteria;c__Gammaproteobacteria;o__Burkholderiales;f__Burkholderiaceae;g__Burkholderia
WP_124668994.1	dCache_1,HAMP,MCPsignal	Y...R...W...F...N	Burkholderia	d__Bacteria;p__Proteobacteria;c__Gammaproteobacteria;o__Burkholderiales;f__Burkholderiaceae;g__Burkholderia
WP_031399000.1	dCache_1,HAMP,MCPsignal	Y...R...W...F...N	Burkholderia	d__Bacteria;p__Proteobacteria;c__Gammaproteobacteria;o__Burkholderiales;f__Burkholderiaceae;g__Burkholderia
WP_124826587.1	dCache_1,HAMP,MCPsignal	Y...R...W...F...N	Burkholderia	d__Bacteria;p__Proteobacteria;c__Gammaproteobacteria;o__Burkholderiales;f__Burkholderiaceae;g__Burkholderia
WP_069242673.1	dCache_1,HAMP,MCPsignal	Y...R...W...F...N	Burkholderia	d__Bacteria;p__Proteobacteria;c__Gammaproteobacteria;o__Burkholderiales;f__Burkholderiaceae;g__Burkholderia
WP_212160488.1	dCache_1,HAMP,MCPsignal	Y...R...W...F...N	Burkholderia	d__Bacteria;p__Proteobacteria;c__Gammaproteobacteria;o__Burkholderiales;f__Burkholderiaceae;g__Burkholderia
WP_070555824.1	dCache_1,HAMP,MCPsignal	Y...R...W...F...N	Burkholderia	d__Bacteria;p__Proteobacteria;c__Gammaproteobacteria;o__Burkholderiales;f__Burkholderiaceae;g__Burkholderia
WP_065495528.1	dCache_1,HAMP,MCPsignal	Y...R...W...F...N	Burkholderia	d__Bacteria;p__Proteobacteria;c__Gammaproteobacteria;o__Burkholderiales;f__Burkholderiaceae;g__Burkholderia
WP_174976767.1	dCache_1,HAMP,MCPsignal	Y...R...W...F...N	Burkholderia aenigmatica	d__Bacteria;p__Proteobacteria;c__Gammaproteobacteria;o__Burkholderiales;f__Burkholderiaceae;g__Burkholderia
WP_237434510.1	dCache_1,HAMP,MCPsignal	Y...R...W...F...N	Burkholderia aenigmatica	d__Bacteria;p__Proteobacteria;c__Gammaproteobacteria;o__Burkholderiales;f__Burkholderiaceae;g__Burkholderia
WP_006752606.1	dCache_1,HAMP,MCPsignal	Y...R...W...F...N	Burkholderia ambifaria	d__Bacteria;p__Proteobacteria;c__Gammaproteobacteria;o__Burkholderiales;f__Burkholderiaceae;g__Burkholderia
WP_175725060.1	dCache_1,HAMP,MCPsignal	Y...R...W...F...N	Burkholderia ambifaria	d__Bacteria;p__Proteobacteria;c__Gammaproteobacteria;o__Burkholderiales;f__Burkholderiaceae;g__Burkholderia
WP_175692272.1	dCache_1,HAMP,MCPsignal	Y...R...W...F...N	Burkholderia ambifaria	d__Bacteria;p__Proteobacteria;c__Gammaproteobacteria;o__Burkholderiales;f__Burkholderiaceae;g__Burkholderia
WP_105786606.1	dCache_1,HAMP,MCPsignal	Y...R...W...F...N	Burkholderia ambifaria	d__Bacteria;p__Proteobacteria;c__Gammaproteobacteria;o__Burkholderiales;f__Burkholderiaceae;g__Burkholderia
WP_175670936.1	dCache_1,HAMP,MCPsignal	Y...R...W...F...N	Burkholderia ambifaria	d__Bacteria;p__Proteobacteria;c__Gammaproteobacteria;o__Burkholderiales;f__Burkholderiaceae;g__Burkholderia
WP_175797131.1	dCache_1,HAMP,MCPsignal	Y...R...W...F...N	Burkholderia ambifaria	d__Bacteria;p__Proteobacteria;c__Gammaproteobacteria;o__Burkholderiales;f__Burkholderiaceae;g__Burkholderia
WP_175759749.1	dCache_1,HAMP,MCPsignal	Y...R...W...F...N	Burkholderia ambifaria	d__Bacteria;p__Proteobacteria;c__Gammaproteobacteria;o__Burkholderiales;f__Burkholderiaceae;g__Burkholderia
WP_175789973.1	dCache_1,HAMP,MCPsignal	Y...R...W...F...N	Burkholderia ambifaria	d__Bacteria;p__Proteobacteria;c__Gammaproteobacteria;o__Burkholderiales;f__Burkholderiaceae;g__Burkholderia
WP_175722378.1	dCache_1,HAMP,MCPsignal	Y...R...W...F...N	Burkholderia ambifaria	d__Bacteria;p__Proteobacteria;c__Gammaproteobacteria;o__Burkholderiales;f__Burkholderiaceae;g__Burkholderia
WP_165752638.1	dCache_1,HAMP,MCPsignal	Y...R...W...F...N	Burkholderia ambifaria	d__Bacteria;p__Proteobacteria;c__Gammaproteobacteria;o__Burkholderiales;f__Burkholderiaceae;g__Burkholderia
WP_011660385.1	dCache_1,HAMP,MCPsignal	Y...R...W...F...N	Burkholderia ambifaria	d__Bacteria;p__Proteobacteria;c__Gammaproteobacteria;o__Burkholderiales;f__Burkholderiaceae;g__Burkholderia
WP_175694526.1	dCache_1,HAMP,MCPsignal	Y...R...W...F...N	Burkholderia ambifaria	d__Bacteria;p__Proteobacteria;c__Gammaproteobacteria;o__Burkholderiales;f__Burkholderiaceae;g__Burkholderia
WP_212115387.1	dCache_1,HAMP,MCPsignal	Y...R...W...F...N	Burkholderia ambifaria	d__Bacteria;p__Proteobacteria;c__Gammaproteobacteria;o__Burkholderiales;f__Burkholderiaceae;g__Burkholderia
WP_175673746.1	dCache_1,HAMP,MCPsignal	Y...R...W...F...N	Burkholderia ambifaria	d__Bacteria;p__Proteobacteria;c__Gammaproteobacteria;o__Burkholderiales;f__Burkholderiaceae;g__Burkholderia
WP_175729534.1	dCache_1,HAMP,MCPsignal	Y...R...W...F...N	Burkholderia ambifaria	d__Bacteria;p__Proteobacteria;c__Gammaproteobacteria;o__Burkholderiales;f__Burkholderiaceae;g__Burkholderia
WP_175705441.1	dCache_1,HAMP,MCPsignal	Y...R...W...F...N	Burkholderia ambifaria	d__Bacteria;p__Proteobacteria;c__Gammaproteobacteria;o__Burkholderiales;f__Burkholderiaceae;g__Burkholderia
WP_175732806.1	dCache_1,HAMP,MCPsignal	Y...R...W...F...N	Burkholderia ambifaria	d__Bacteria;p__Proteobacteria;c__Gammaproteobacteria;o__Burkholderiales;f__Burkholderiaceae;g__Burkholderia
WP_175668047.1	dCache_1,HAMP,MCPsignal	Y...R...W...F...N	Burkholderia ambifaria	d__Bacteria;p__Proteobacteria;c__Gammaproteobacteria;o__Burkholderiales;f__Burkholderiaceae;g__Burkholderia
WP_175713620.1	dCache_1,HAMP,MCPsignal	Y...R...W...F...N	Burkholderia ambifaria	d__Bacteria;p__Proteobacteria;c__Gammaproteobacteria;o__Burkholderiales;f__Burkholderiaceae;g__Burkholderia
WP_175702086.1	dCache_1,HAMP,MCPsignal	Y...R...W...F...N	Burkholderia ambifaria	d__Bacteria;p__Proteobacteria;c__Gammaproteobacteria;o__Burkholderiales;f__Burkholderiaceae;g__Burkholderia
WP_212083939.1	dCache_1,HAMP,MCPsignal	Y...R...W...F...N	Burkholderia ambifaria	d__Bacteria;p__Proteobacteria;c__Gammaproteobacteria;o__Burkholderiales;f__Burkholderiaceae;g__Burkholderia
WP_175698116.1	dCache_1,HAMP,MCPsignal	Y...R...W...F...N	Burkholderia ambifaria	d__Bacteria;p__Proteobacteria;c__Gammaproteobacteria;o__Burkholderiales;f__Burkholderiaceae;g__Burkholderia
WP_175726924.1	dCache_1,HAMP,MCPsignal	Y...R...W...F...N	Burkholderia ambifaria	d__Bacteria;p__Proteobacteria;c__Gammaproteobacteria;o__Burkholderiales;f__Burkholderiaceae;g__Burkholderia
WP_175659672.1	dCache_1,HAMP,MCPsignal	Y...R...W...F...N	Burkholderia ambifaria	d__Bacteria;p__Proteobacteria;c__Gammaproteobacteria;o__Burkholderiales;f__Burkholderiaceae;g__Burkholderia
WP_175738437.1	dCache_1,HAMP,MCPsignal	Y...R...W...F...N	Burkholderia ambifaria	d__Bacteria;p__Proteobacteria;c__Gammaproteobacteria;o__Burkholderiales;f__Burkholderiaceae;g__Burkholderia
WP_229082508.1	dCache_1,HAMP,MCPsignal	Y...R...W...F...N	Burkholderia ambifaria	d__Bacteria;p__Proteobacteria;c__Gammaproteobacteria;o__Burkholderiales;f__Burkholderiaceae;g__Burkholderia
WP_175655199.1	dCache_1,HAMP,MCPsignal	Y...R...W...F...N	Burkholderia ambifaria	d__Bacteria;p__Proteobacteria;c__Gammaproteobacteria;o__Burkholderiales;f__Burkholderiaceae;g__Burkholderia
WP_229062580.1	dCache_1,HAMP,MCPsignal	Y...R...W...F...N	Burkholderia ambifaria	d__Bacteria;p__Proteobacteria;c__Gammaproteobacteria;o__Burkholderiales;f__Burkholderiaceae;g__Burkholderia
WP_175663236.1	dCache_1,HAMP,MCPsignal	Y...R...W...F...N	Burkholderia ambifaria	d__Bacteria;p__Proteobacteria;c__Gammaproteobacteria;o__Burkholderiales;f__Burkholderiaceae;g__Burkholderia
WP_175746147.1	dCache_1,HAMP,MCPsignal	Y...R...W...F...N	Burkholderia ambifaria	d__Bacteria;p__Proteobacteria;c__Gammaproteobacteria;o__Burkholderiales;f__Burkholderiaceae;g__Burkholderia
WP_126226669.1	dCache_1,HAMP,MCPsignal	Y...R...W...F...N	Burkholderia ambifaria	d__Bacteria;p__Proteobacteria;c__Gammaproteobacteria;o__Burkholderiales;f__Burkholderiaceae;g__Burkholderia
WP_175677281.1	dCache_1,HAMP,MCPsignal	Y...R...W...F...N	Burkholderia ambifaria	d__Bacteria;p__Proteobacteria;c__Gammaproteobacteria;o__Burkholderiales;f__Burkholderiaceae;g__Burkholderia
WP_212061898.1	dCache_1,HAMP,MCPsignal	Y...R...W...F...N	Burkholderia ambifaria	d__Bacteria;p__Proteobacteria;c__Gammaproteobacteria;o__Burkholderiales;f__Burkholderiaceae;g__Burkholderia
WP_212097407.1	dCache_1,HAMP,MCPsignal	Y...R...W...F...N	Burkholderia ambifaria	d__Bacteria;p__Proteobacteria;c__Gammaproteobacteria;o__Burkholderiales;f__Burkholderiaceae;g__Burkholderia
WP_175736920.1	dCache_1,HAMP,MCPsignal	Y...R...W...F...N	Burkholderia ambifaria	d__Bacteria;p__Proteobacteria;c__Gammaproteobacteria;o__Burkholderiales;f__Burkholderiaceae;g__Burkholderia
WP_212051978.1	dCache_1,HAMP,MCPsignal	Y...R...W...F...N	Burkholderia ambifaria	d__Bacteria;p__Proteobacteria;c__Gammaproteobacteria;o__Burkholderiales;f__Burkholderiaceae;g__Burkholderia
WP_175805009.1	dCache_1,HAMP,MCPsignal	Y...R...W...F...N	Burkholderia ambifaria	d__Bacteria;p__Proteobacteria;c__Gammaproteobacteria;o__Burkholderiales;f__Burkholderiaceae;g__Burkholderia
WP_012365494.1	dCache_1,HAMP,MCPsignal	Y...R...W...F...N	Burkholderia ambifaria	d__Bacteria;p__Proteobacteria;c__Gammaproteobacteria;o__Burkholderiales;f__Burkholderiaceae;g__Burkholderia
WP_175753553.1	dCache_1,HAMP,MCPsignal	Y...R...W...F...N	Burkholderia ambifaria	d__Bacteria;p__Proteobacteria;c__Gammaproteobacteria;o__Burkholderiales;f__Burkholderiaceae;g__Burkholderia
WP_175710989.1	dCache_1,HAMP,MCPsignal	Y...R...W...F...N	Burkholderia ambifaria	d__Bacteria;p__Proteobacteria;c__Gammaproteobacteria;o__Burkholderiales;f__Burkholderiaceae;g__Burkholderia
WP_006759213.1	dCache_1,HAMP,MCPsignal	Y...R...W...F...N	Burkholderia ambifaria	d__Bacteria;p__Proteobacteria;c__Gammaproteobacteria;o__Burkholderiales;f__Burkholderiaceae;g__Burkholderia
WP_105830026.1	dCache_1,HAMP,MCPsignal	Y...R...W...F...N	Burkholderia ambifaria	d__Bacteria;p__Proteobacteria;c__Gammaproteobacteria;o__Burkholderiales;f__Burkholderiaceae;g__Burkholderia
WP_212070853.1	dCache_1,HAMP,MCPsignal	Y...R...W...F...N	Burkholderia ambifaria	d__Bacteria;p__Proteobacteria;c__Gammaproteobacteria;o__Burkholderiales;f__Burkholderiaceae;g__Burkholderia
WP_057925754.1	dCache_1,HAMP,MCPsignal	Y...R...W...F...N	Burkholderia ambifaria	d__Bacteria;p__Proteobacteria;c__Gammaproteobacteria;o__Burkholderiales;f__Burkholderiaceae;g__Burkholderia
WP_104012961.1	dCache_1,HAMP,MCPsignal	Y...R...W...F...N	Burkholderia anthina	d__Bacteria;p__Proteobacteria;c__Gammaproteobacteria;o__Burkholderiales;f__Burkholderiaceae;g__Burkholderia
WP_124657271.1	dCache_1,HAMP,MCPsignal	Y...R...W...F...N	Burkholderia anthina	d__Bacteria;p__Proteobacteria;c__Gammaproteobacteria;o__Burkholderiales;f__Burkholderiaceae;g__Burkholderia
WP_060967839.1	dCache_1,HAMP,MCPsignal	Y...R...W...F...N	Burkholderia anthina	d__Bacteria;p__Proteobacteria;c__Gammaproteobacteria;o__Burkholderiales;f__Burkholderiaceae;g__Burkholderia
WP_059644740.1	dCache_1,HAMP,MCPsignal	Y...R...W...F...N	Burkholderia anthina	d__Bacteria;p__Proteobacteria;c__Gammaproteobacteria;o__Burkholderiales;f__Burkholderiaceae;g__Burkholderia
WP_124860797.1	dCache_1,HAMP,MCPsignal	Y...R...W...F...N	Burkholderia anthina	d__Bacteria;p__Proteobacteria;c__Gammaproteobacteria;o__Burkholderiales;f__Burkholderiaceae;g__Burkholderia
WP_226275160.1	dCache_1,HAMP,MCPsignal	Y...R...W...F...N	Burkholderia anthina	d__Bacteria;p__Proteobacteria;c__Gammaproteobacteria;o__Burkholderiales;f__Burkholderiaceae;g__Burkholderia
WP_208000066.1	dCache_1,HAMP,MCPsignal	Y...R...W...F...N	Burkholderia anthina	d__Bacteria;p__Proteobacteria;c__Gammaproteobacteria;o__Burkholderiales;f__Burkholderiaceae;g__Burkholderia
WP_174926872.1	dCache_1,HAMP,MCPsignal	Y...R...W...F...N	Burkholderia anthina	d__Bacteria;p__Proteobacteria;c__Gammaproteobacteria;o__Burkholderiales;f__Burkholderiaceae;g__Burkholderia
WP_175717587.1	dCache_1,HAMP,MCPsignal	Y...R...W...F...N	Burkholderia anthina	d__Bacteria;p__Proteobacteria;c__Gammaproteobacteria;o__Burkholderiales;f__Burkholderiaceae;g__Burkholderia
WP_175800582.1	dCache_1,HAMP,MCPsignal	Y...R...W...F...N	Burkholderia anthina	d__Bacteria;p__Proteobacteria;c__Gammaproteobacteria;o__Burkholderiales;f__Burkholderiaceae;g__Burkholderia
WP_175836279.1	dCache_1,HAMP,MCPsignal	Y...R...W...F...N	Burkholderia anthina	d__Bacteria;p__Proteobacteria;c__Gammaproteobacteria;o__Burkholderiales;f__Burkholderiaceae;g__Burkholderia
WP_175776017.1	dCache_1,HAMP,MCPsignal	Y...R...W...F...N	Burkholderia anthina	d__Bacteria;p__Proteobacteria;c__Gammaproteobacteria;o__Burkholderiales;f__Burkholderiaceae;g__Burkholderia
WP_175689240.1	dCache_1,HAMP,MCPsignal	Y...R...W...F...N	Burkholderia anthina	d__Bacteria;p__Proteobacteria;c__Gammaproteobacteria;o__Burkholderiales;f__Burkholderiaceae;g__Burkholderia
WP_175770062.1	dCache_1,HAMP,MCPsignal	Y...R...W...F...N	Burkholderia anthina	d__Bacteria;p__Proteobacteria;c__Gammaproteobacteria;o__Burkholderiales;f__Burkholderiaceae;g__Burkholderia
WP_226288514.1	dCache_1,HAMP,MCPsignal	Y...R...W...F...N	Burkholderia arboris	d__Bacteria;p__Proteobacteria;c__Gammaproteobacteria;o__Burkholderiales;f__Burkholderiaceae;g__Burkholderia
WP_174993090.1	dCache_1,HAMP,MCPsignal	Y...R...W...F...N	Burkholderia arboris	d__Bacteria;p__Proteobacteria;c__Gammaproteobacteria;o__Burkholderiales;f__Burkholderiaceae;g__Burkholderia
WP_175845366.1	dCache_1,HAMP,MCPsignal	Y...R...W...F...N	Burkholderia arboris	d__Bacteria;p__Proteobacteria;c__Gammaproteobacteria;o__Burkholderiales;f__Burkholderiaceae;g__Burkholderia
WP_222905421.1	dCache_1,HAMP,MCPsignal	Y...R...W...F...N	Burkholderia arboris	d__Bacteria;p__Proteobacteria;c__Gammaproteobacteria;o__Burkholderiales;f__Burkholderiaceae;g__Burkholderia
WP_128842375.1	dCache_1,HAMP,MCPsignal	Y...R...W...F...N	Burkholderia catarinensis	d__Bacteria;p__Proteobacteria;c__Gammaproteobacteria;o__Burkholderiales;f__Burkholderiaceae;g__Burkholderia
WP_077233056.1	dCache_1,HAMP	Y...R...W...F...N	Burkholderia cenocepacia	d__Bacteria;p__Proteobacteria;c__Gammaproteobacteria;o__Burkholderiales;f__Burkholderiaceae;g__Burkholderia
WP_027813057.1	dCache_1,HAMP,MCPsignal	Y...R...W...F...N	Burkholderia cenocepacia	d__Bacteria;p__Proteobacteria;c__Gammaproteobacteria;o__Burkholderiales;f__Burkholderiaceae;g__Burkholderia
WP_226105777.1	dCache_1,HAMP,MCPsignal	Y...R...W...F...N	Burkholderia cenocepacia	d__Bacteria;p__Proteobacteria;c__Gammaproteobacteria;o__Burkholderiales;f__Burkholderiaceae;g__Burkholderia
WP_050018081.1	dCache_1,HAMP,MCPsignal	Y...R...W...F...N	Burkholderia cenocepacia	d__Bacteria;p__Proteobacteria;c__Gammaproteobacteria;o__Burkholderiales;f__Burkholderiaceae;g__Burkholderia
WP_124846356.1	dCache_1,HAMP,MCPsignal	Y...R...W...F...N	Burkholderia cenocepacia	d__Bacteria;p__Proteobacteria;c__Gammaproteobacteria;o__Burkholderiales;f__Burkholderiaceae;g__Burkholderia
WP_126367425.1	dCache_1,HAMP,MCPsignal	Y...R...W...F...N	Burkholderia cenocepacia	d__Bacteria;p__Proteobacteria;c__Gammaproteobacteria;o__Burkholderiales;f__Burkholderiaceae;g__Burkholderia
WP_124595211.1	dCache_1,HAMP,MCPsignal	Y...R...W...F...N	Burkholderia cenocepacia	d__Bacteria;p__Proteobacteria;c__Gammaproteobacteria;o__Burkholderiales;f__Burkholderiaceae;g__Burkholderia
WP_124631246.1	dCache_1,HAMP,MCPsignal	Y...R...W...F...N	Burkholderia cenocepacia	d__Bacteria;p__Proteobacteria;c__Gammaproteobacteria;o__Burkholderiales;f__Burkholderiaceae;g__Burkholderia
WP_226209988.1	dCache_1,HAMP,MCPsignal	Y...R...W...F...N	Burkholderia cenocepacia	d__Bacteria;p__Proteobacteria;c__Gammaproteobacteria;o__Burkholderiales;f__Burkholderiaceae;g__Burkholderia
WP_124554514.1	dCache_1,HAMP,MCPsignal	Y...R...W...F...N	Burkholderia cenocepacia	d__Bacteria;p__Proteobacteria;c__Gammaproteobacteria;o__Burkholderiales;f__Burkholderiaceae;g__Burkholderia
WP_124679422.1	dCache_1,HAMP,MCPsignal	Y...R...W...F...N	Burkholderia cenocepacia	d__Bacteria;p__Proteobacteria;c__Gammaproteobacteria;o__Burkholderiales;f__Burkholderiaceae;g__Burkholderia
WP_175683215.1	dCache_1,HAMP,MCPsignal	Y...R...W...F...N	Burkholderia cenocepacia	d__Bacteria;p__Proteobacteria;c__Gammaproteobacteria;o__Burkholderiales;f__Burkholderiaceae;g__Burkholderia
WP_175832578.1	dCache_1,HAMP,MCPsignal	Y...R...W...F...N	Burkholderia cenocepacia	d__Bacteria;p__Proteobacteria;c__Gammaproteobacteria;o__Burkholderiales;f__Burkholderiaceae;g__Burkholderia
WP_212076062.1	dCache_1,HAMP,MCPsignal	Y...R...W...F...N	Burkholderia cenocepacia	d__Bacteria;p__Proteobacteria;c__Gammaproteobacteria;o__Burkholderiales;f__Burkholderiaceae;g__Burkholderia
WP_212176000.1	dCache_1,HAMP,MCPsignal	Y...R...W...F...N	Burkholderia cenocepacia	d__Bacteria;p__Proteobacteria;c__Gammaproteobacteria;o__Burkholderiales;f__Burkholderiaceae;g__Burkholderia
WP_226139201.1	dCache_1,HAMP,MCPsignal	Y...R...W...F...N	Burkholderia cenocepacia	d__Bacteria;p__Proteobacteria;c__Gammaproteobacteria;o__Burkholderiales;f__Burkholderiaceae;g__Burkholderia
WP_175769838.1	dCache_1,HAMP,MCPsignal	Y...R...W...F...N	Burkholderia cenocepacia	d__Bacteria;p__Proteobacteria;c__Gammaproteobacteria;o__Burkholderiales;f__Burkholderiaceae;g__Burkholderia
WP_124547920.1	dCache_1,HAMP,MCPsignal	Y...R...W...F...N	Burkholderia cenocepacia	d__Bacteria;p__Proteobacteria;c__Gammaproteobacteria;o__Burkholderiales;f__Burkholderiaceae;g__Burkholderia
WP_212260853.1	dCache_1,HAMP,MCPsignal	Y...R...W...F...N	Burkholderia cenocepacia	d__Bacteria;p__Proteobacteria;c__Gammaproteobacteria;o__Burkholderiales;f__Burkholderiaceae;g__Burkholderia
WP_124678581.1	dCache_1,HAMP,MCPsignal	Y...R...W...F...N	Burkholderia cenocepacia	d__Bacteria;p__Proteobacteria;c__Gammaproteobacteria;o__Burkholderiales;f__Burkholderiaceae;g__Burkholderia
WP_124621373.1	dCache_1,HAMP,MCPsignal	Y...R...W...F...N	Burkholderia cenocepacia	d__Bacteria;p__Proteobacteria;c__Gammaproteobacteria;o__Burkholderiales;f__Burkholderiaceae;g__Burkholderia
WP_062910001.1	dCache_1,HAMP,MCPsignal	Y...R...W...F...N	Burkholderia cenocepacia	d__Bacteria;p__Proteobacteria;c__Gammaproteobacteria;o__Burkholderiales;f__Burkholderiaceae;g__Burkholderia
WP_200061562.1	dCache_1,HAMP,MCPsignal	Y...R...W...F...N	Burkholderia cenocepacia	d__Bacteria;p__Proteobacteria;c__Gammaproteobacteria;o__Burkholderiales;f__Burkholderiaceae;g__Burkholderia
WP_077182374.1	dCache_1,HAMP,MCPsignal	Y...R...W...F...N	Burkholderia cenocepacia	d__Bacteria;p__Proteobacteria;c__Gammaproteobacteria;o__Burkholderiales;f__Burkholderiaceae;g__Burkholderia
WP_077199511.1	dCache_1,HAMP,MCPsignal	Y...R...W...F...N	Burkholderia cenocepacia	d__Bacteria;p__Proteobacteria;c__Gammaproteobacteria;o__Burkholderiales;f__Burkholderiaceae;g__Burkholderia
WP_077208773.1	dCache_1,HAMP,MCPsignal	Y...R...W...F...N	Burkholderia cenocepacia	d__Bacteria;p__Proteobacteria;c__Gammaproteobacteria;o__Burkholderiales;f__Burkholderiaceae;g__Burkholderia
WP_077234602.1	dCache_1,HAMP,MCPsignal	Y...R...W...F...N	Burkholderia cenocepacia	d__Bacteria;p__Proteobacteria;c__Gammaproteobacteria;o__Burkholderiales;f__Burkholderiaceae;g__Burkholderia
WP_077209426.1	dCache_1,HAMP,MCPsignal	Y...R...W...F...N	Burkholderia cenocepacia	d__Bacteria;p__Proteobacteria;c__Gammaproteobacteria;o__Burkholderiales;f__Burkholderiaceae;g__Burkholderia
WP_077188010.1	dCache_1,HAMP,MCPsignal	Y...R...W...F...N	Burkholderia cenocepacia	d__Bacteria;p__Proteobacteria;c__Gammaproteobacteria;o__Burkholderiales;f__Burkholderiaceae;g__Burkholderia
WP_077209428.1	dCache_1,HAMP,MCPsignal	Y...R...W...F...N	Burkholderia cenocepacia	d__Bacteria;p__Proteobacteria;c__Gammaproteobacteria;o__Burkholderiales;f__Burkholderiaceae;g__Burkholderia
WP_077209147.1	dCache_1,HAMP,MCPsignal	Y...R...W...F...N	Burkholderia cenocepacia	d__Bacteria;p__Proteobacteria;c__Gammaproteobacteria;o__Burkholderiales;f__Burkholderiaceae;g__Burkholderia
WP_077241170.1	dCache_1,HAMP,MCPsignal	Y...R...W...F...N	Burkholderia cenocepacia	d__Bacteria;p__Proteobacteria;c__Gammaproteobacteria;o__Burkholderiales;f__Burkholderiaceae;g__Burkholderia
WP_212093490.1	dCache_1,HAMP,MCPsignal	Y...R...W...F...N	Burkholderia cenocepacia	d__Bacteria;p__Proteobacteria;c__Gammaproteobacteria;o__Burkholderiales;f__Burkholderiaceae;g__Burkholderia
WP_077234545.1	dCache_1,HAMP,MCPsignal	Y...R...W...F...N	Burkholderia cenocepacia	d__Bacteria;p__Proteobacteria;c__Gammaproteobacteria;o__Burkholderiales;f__Burkholderiaceae;g__Burkholderia
WP_077020915.1	dCache_1,HAMP,MCPsignal	Y...R...W...F...N	Burkholderia cenocepacia	d__Bacteria;p__Proteobacteria;c__Gammaproteobacteria;o__Burkholderiales;f__Burkholderiaceae;g__Burkholderia
WP_027805938.1	dCache_1,HAMP,MCPsignal	Y...R...W...F...N	Burkholderia cenocepacia	d__Bacteria;p__Proteobacteria;c__Gammaproteobacteria;o__Burkholderiales;f__Burkholderiaceae;g__Burkholderia
WP_212144699.1	dCache_1,HAMP,MCPsignal	Y...R...W...F...N	Burkholderia cenocepacia	d__Bacteria;p__Proteobacteria;c__Gammaproteobacteria;o__Burkholderiales;f__Burkholderiaceae;g__Burkholderia
WP_077200015.1	dCache_1,HAMP,MCPsignal	Y...R...W...F...N	Burkholderia cenocepacia	d__Bacteria;p__Proteobacteria;c__Gammaproteobacteria;o__Burkholderiales;f__Burkholderiaceae;g__Burkholderia
WP_109342026.1	dCache_1,HAMP,MCPsignal	Y...R...W...F...N	Burkholderia cenocepacia	d__Bacteria;p__Proteobacteria;c__Gammaproteobacteria;o__Burkholderiales;f__Burkholderiaceae;g__Burkholderia
WP_058902825.1	dCache_1,HAMP,MCPsignal	Y...R...W...F...N	Burkholderia cenocepacia	d__Bacteria;p__Proteobacteria;c__Gammaproteobacteria;o__Burkholderiales;f__Burkholderiaceae;g__Burkholderia
WP_077190826.1	dCache_1,HAMP,MCPsignal	Y...R...W...F...N	Burkholderia cenocepacia	d__Bacteria;p__Proteobacteria;c__Gammaproteobacteria;o__Burkholderiales;f__Burkholderiaceae;g__Burkholderia
WP_006496043.1	dCache_1,HAMP,MCPsignal	Y...R...W...F...N	Burkholderia cenocepacia	d__Bacteria;p__Proteobacteria;c__Gammaproteobacteria;o__Burkholderiales;f__Burkholderiaceae;g__Burkholderia
WP_124674636.1	dCache_1,HAMP,MCPsignal	Y...R...W...F...N	Burkholderia cenocepacia	d__Bacteria;p__Proteobacteria;c__Gammaproteobacteria;o__Burkholderiales;f__Burkholderiaceae;g__Burkholderia
WP_212182834.1	dCache_1,HAMP,MCPsignal	Y...R...W...F...N	Burkholderia cenocepacia	d__Bacteria;p__Proteobacteria;c__Gammaproteobacteria;o__Burkholderiales;f__Burkholderiaceae;g__Burkholderia
WP_202754767.1	dCache_1,HAMP,MCPsignal	Y...R...W...F...N	Burkholderia cenocepacia	d__Bacteria;p__Proteobacteria;c__Gammaproteobacteria;o__Burkholderiales;f__Burkholderiaceae;g__Burkholderia
WP_212190210.1	dCache_1,HAMP,MCPsignal	Y...R...W...F...N	Burkholderia cenocepacia	d__Bacteria;p__Proteobacteria;c__Gammaproteobacteria;o__Burkholderiales;f__Burkholderiaceae;g__Burkholderia
WP_212066397.1	dCache_1,HAMP,MCPsignal	Y...R...W...F...N	Burkholderia cenocepacia	d__Bacteria;p__Proteobacteria;c__Gammaproteobacteria;o__Burkholderiales;f__Burkholderiaceae;g__Burkholderia
WP_080330887.1	dCache_1,HAMP,MCPsignal	Y...R...W...F...N	Burkholderia cenocepacia	d__Bacteria;p__Proteobacteria;c__Gammaproteobacteria;o__Burkholderiales;f__Burkholderiaceae;g__Burkholderia
WP_205670694.1	dCache_1,HAMP,MCPsignal	Y...R...W...F...N	Burkholderia cenocepacia	d__Bacteria;p__Proteobacteria;c__Gammaproteobacteria;o__Burkholderiales;f__Burkholderiaceae;g__Burkholderia
WP_124502795.1	dCache_1,HAMP,MCPsignal	Y...R...W...F...N	Burkholderia cenocepacia	d__Bacteria;p__Proteobacteria;c__Gammaproteobacteria;o__Burkholderiales;f__Burkholderiaceae;g__Burkholderia
WP_124466247.1	dCache_1,HAMP,MCPsignal	Y...R...W...F...N	Burkholderia cenocepacia	d__Bacteria;p__Proteobacteria;c__Gammaproteobacteria;o__Burkholderiales;f__Burkholderiaceae;g__Burkholderia
WP_226132309.1	dCache_1,HAMP,MCPsignal	Y...R...W...F...N	Burkholderia cenocepacia	d__Bacteria;p__Proteobacteria;c__Gammaproteobacteria;o__Burkholderiales;f__Burkholderiaceae;g__Burkholderia
WP_212169015.1	dCache_1,HAMP,MCPsignal	Y...R...W...F...N	Burkholderia cenocepacia	d__Bacteria;p__Proteobacteria;c__Gammaproteobacteria;o__Burkholderiales;f__Burkholderiaceae;g__Burkholderia
WP_212047705.1	dCache_1,HAMP,MCPsignal	Y...R...W...F...N	Burkholderia cenocepacia	d__Bacteria;p__Proteobacteria;c__Gammaproteobacteria;o__Burkholderiales;f__Burkholderiaceae;g__Burkholderia
WP_226245120.1	dCache_1,HAMP,MCPsignal	Y...R...W...F...N	Burkholderia cenocepacia	d__Bacteria;p__Proteobacteria;c__Gammaproteobacteria;o__Burkholderiales;f__Burkholderiaceae;g__Burkholderia
WP_048988924.1	dCache_1,HAMP,MCPsignal	Y...R...W...F...N	Burkholderia cenocepacia	d__Bacteria;p__Proteobacteria;c__Gammaproteobacteria;o__Burkholderiales;f__Burkholderiaceae;g__Burkholderia
WP_212246281.1	dCache_1,HAMP,MCPsignal	Y...R...W...F...N	Burkholderia cenocepacia	d__Bacteria;p__Proteobacteria;c__Gammaproteobacteria;o__Burkholderiales;f__Burkholderiaceae;g__Burkholderia
WP_062885363.1	dCache_1,HAMP,MCPsignal	Y...R...W...F...N	Burkholderia cenocepacia	d__Bacteria;p__Proteobacteria;c__Gammaproteobacteria;o__Burkholderiales;f__Burkholderiaceae;g__Burkholderia
WP_212126269.1	dCache_1,HAMP,MCPsignal	Y...R...W...F...N	Burkholderia cenocepacia	d__Bacteria;p__Proteobacteria;c__Gammaproteobacteria;o__Burkholderiales;f__Burkholderiaceae;g__Burkholderia
WP_212157752.1	dCache_1,HAMP,MCPsignal	Y...R...W...F...N	Burkholderia cenocepacia	d__Bacteria;p__Proteobacteria;c__Gammaproteobacteria;o__Burkholderiales;f__Burkholderiaceae;g__Burkholderia
WP_212249476.1	dCache_1,HAMP,MCPsignal	Y...R...W...F...N	Burkholderia cenocepacia	d__Bacteria;p__Proteobacteria;c__Gammaproteobacteria;o__Burkholderiales;f__Burkholderiaceae;g__Burkholderia
WP_212150052.1	dCache_1,HAMP,MCPsignal	Y...R...W...F...N	Burkholderia cenocepacia	d__Bacteria;p__Proteobacteria;c__Gammaproteobacteria;o__Burkholderiales;f__Burkholderiaceae;g__Burkholderia
WP_112750717.1	dCache_1,HAMP,MCPsignal	Y...R...W...F...N	Burkholderia cenocepacia	d__Bacteria;p__Proteobacteria;c__Gammaproteobacteria;o__Burkholderiales;f__Burkholderiaceae;g__Burkholderia
WP_060267804.1	dCache_1,HAMP,MCPsignal	Y...R...W...F...N	Burkholderia cenocepacia	d__Bacteria;p__Proteobacteria;c__Gammaproteobacteria;o__Burkholderiales;f__Burkholderiaceae;g__Burkholderia
WP_163125940.1	dCache_1,HAMP,MCPsignal	Y...R...W...F...N	Burkholderia cenocepacia	d__Bacteria;p__Proteobacteria;c__Gammaproteobacteria;o__Burkholderiales;f__Burkholderiaceae;g__Burkholderia
WP_059722518.1	dCache_1,HAMP,MCPsignal	Y...R...W...F...N	Burkholderia cenocepacia	d__Bacteria;p__Proteobacteria;c__Gammaproteobacteria;o__Burkholderiales;f__Burkholderiaceae;g__Burkholderia
WP_077200021.1	dCache_1,HAMP,MCPsignal	Y...R...W...F...N	Burkholderia cenocepacia	d__Bacteria;p__Proteobacteria;c__Gammaproteobacteria;o__Burkholderiales;f__Burkholderiaceae;g__Burkholderia
WP_077228077.1	dCache_1,HAMP,MCPsignal	Y...R...W...F...N	Burkholderia cenocepacia	d__Bacteria;p__Proteobacteria;c__Gammaproteobacteria;o__Burkholderiales;f__Burkholderiaceae;g__Burkholderia
WP_077199779.1	dCache_1,HAMP,MCPsignal	Y...R...W...F...N	Burkholderia cenocepacia	d__Bacteria;p__Proteobacteria;c__Gammaproteobacteria;o__Burkholderiales;f__Burkholderiaceae;g__Burkholderia
WP_077176197.1	dCache_1,HAMP,MCPsignal	Y...R...W...F...N	Burkholderia cenocepacia	d__Bacteria;p__Proteobacteria;c__Gammaproteobacteria;o__Burkholderiales;f__Burkholderiaceae;g__Burkholderia
WP_077199397.1	dCache_1,HAMP,MCPsignal	Y...R...W...F...N	Burkholderia cenocepacia	d__Bacteria;p__Proteobacteria;c__Gammaproteobacteria;o__Burkholderiales;f__Burkholderiaceae;g__Burkholderia
WP_077186749.1	dCache_1,HAMP,MCPsignal	Y...R...W...F...N	Burkholderia cenocepacia	d__Bacteria;p__Proteobacteria;c__Gammaproteobacteria;o__Burkholderiales;f__Burkholderiaceae;g__Burkholderia
WP_077186592.1	dCache_1,HAMP,MCPsignal	Y...R...W...F...N	Burkholderia cenocepacia	d__Bacteria;p__Proteobacteria;c__Gammaproteobacteria;o__Burkholderiales;f__Burkholderiaceae;g__Burkholderia
WP_077181346.1	dCache_1,HAMP,MCPsignal	Y...R...W...F...N	Burkholderia cenocepacia	d__Bacteria;p__Proteobacteria;c__Gammaproteobacteria;o__Burkholderiales;f__Burkholderiaceae;g__Burkholderia
WP_006484343.1	dCache_1,HAMP,MCPsignal	Y...R...W...F...N	Burkholderia cenocepacia	d__Bacteria;p__Proteobacteria;c__Gammaproteobacteria;o__Burkholderiales;f__Burkholderiaceae;g__Burkholderia
WP_124550418.1	dCache_1,HAMP,MCPsignal	Y...R...W...F...N	Burkholderia cenocepacia	d__Bacteria;p__Proteobacteria;c__Gammaproteobacteria;o__Burkholderiales;f__Burkholderiaceae;g__Burkholderia
WP_212041778.1	dCache_1,HAMP,MCPsignal	Y...R...W...F...N	Burkholderia cenocepacia	d__Bacteria;p__Proteobacteria;c__Gammaproteobacteria;o__Burkholderiales;f__Burkholderiaceae;g__Burkholderia
WP_124483716.1	dCache_1,HAMP,MCPsignal	Y...R...W...F...N	Burkholderia cenocepacia	d__Bacteria;p__Proteobacteria;c__Gammaproteobacteria;o__Burkholderiales;f__Burkholderiaceae;g__Burkholderia
WP_212193661.1	dCache_1,HAMP,MCPsignal	Y...R...W...F...N	Burkholderia cenocepacia	d__Bacteria;p__Proteobacteria;c__Gammaproteobacteria;o__Burkholderiales;f__Burkholderiaceae;g__Burkholderia
WP_053525083.1	dCache_1,HAMP,MCPsignal	Y...R...W...F...N	Burkholderia cenocepacia	d__Bacteria;p__Proteobacteria;c__Gammaproteobacteria;o__Burkholderiales;f__Burkholderiaceae;g__Burkholderia
WP_011548272.1	dCache_1,HAMP,MCPsignal	Y...R...W...F...N	Burkholderia cenocepacia	d__Bacteria;p__Proteobacteria;c__Gammaproteobacteria;o__Burkholderiales;f__Burkholderiaceae;g__Burkholderia
WP_175786540.1	dCache_1,HAMP,MCPsignal	Y...R...W...F...N	Burkholderia cenocepacia	d__Bacteria;p__Proteobacteria;c__Gammaproteobacteria;o__Burkholderiales;f__Burkholderiaceae;g__Burkholderia
WP_212204350.1	dCache_1,HAMP,MCPsignal	Y...R...W...F...N	Burkholderia cenocepacia	d__Bacteria;p__Proteobacteria;c__Gammaproteobacteria;o__Burkholderiales;f__Burkholderiaceae;g__Burkholderia
WP_077219893.1	dCache_1,HAMP,MCPsignal	Y...R...W...F...N	Burkholderia cenocepacia	d__Bacteria;p__Proteobacteria;c__Gammaproteobacteria;o__Burkholderiales;f__Burkholderiaceae;g__Burkholderia
WP_205673953.1	dCache_1,HAMP,MCPsignal	Y...R...W...F...N	Burkholderia cenocepacia	d__Bacteria;p__Proteobacteria;c__Gammaproteobacteria;o__Burkholderiales;f__Burkholderiaceae;g__Burkholderia
WP_234621267.1	dCache_1,HAMP,MCPsignal	Y...R...W...F...N	Burkholderia cenocepacia	d__Bacteria;p__Proteobacteria;c__Gammaproteobacteria;o__Burkholderiales;f__Burkholderiaceae;g__Burkholderia
WP_175778796.1	dCache_1,HAMP,MCPsignal	Y...R...W...F...N	Burkholderia cenocepacia	d__Bacteria;p__Proteobacteria;c__Gammaproteobacteria;o__Burkholderiales;f__Burkholderiaceae;g__Burkholderia
WP_069353775.1	dCache_1,HAMP,MCPsignal	Y...R...W...F...N	Burkholderia cenocepacia	d__Bacteria;p__Proteobacteria;c__Gammaproteobacteria;o__Burkholderiales;f__Burkholderiaceae;g__Burkholderia
WP_023475003.1	dCache_1,HAMP,MCPsignal	Y...R...W...F...N	Burkholderia cenocepacia	d__Bacteria;p__Proteobacteria;c__Gammaproteobacteria;o__Burkholderiales;f__Burkholderiaceae;g__Burkholderia
WP_175807285.1	dCache_1,HAMP,MCPsignal	Y...R...W...F...N	Burkholderia cenocepacia	d__Bacteria;p__Proteobacteria;c__Gammaproteobacteria;o__Burkholderiales;f__Burkholderiaceae;g__Burkholderia
WP_124639284.1	dCache_1,HAMP,MCPsignal	Y...R...W...F...N	Burkholderia cenocepacia	d__Bacteria;p__Proteobacteria;c__Gammaproteobacteria;o__Burkholderiales;f__Burkholderiaceae;g__Burkholderia
WP_074804062.1	dCache_1,HAMP,MCPsignal	Y...R...W...F...N	Burkholderia cenocepacia	d__Bacteria;p__Proteobacteria;c__Gammaproteobacteria;o__Burkholderiales;f__Burkholderiaceae;g__Burkholderia
WP_124700832.1	dCache_1,HAMP,MCPsignal	Y...R...W...F...N	Burkholderia cenocepacia	d__Bacteria;p__Proteobacteria;c__Gammaproteobacteria;o__Burkholderiales;f__Burkholderiaceae;g__Burkholderia
WP_124477544.1	dCache_1,HAMP,MCPsignal	Y...R...W...F...N	Burkholderia cenocepacia	d__Bacteria;p__Proteobacteria;c__Gammaproteobacteria;o__Burkholderiales;f__Burkholderiaceae;g__Burkholderia
WP_006479577.1	dCache_1,HAMP,MCPsignal	Y...R...W...F...N	Burkholderia cenocepacia	d__Bacteria;p__Proteobacteria;c__Gammaproteobacteria;o__Burkholderiales;f__Burkholderiaceae;g__Burkholderia
WP_078041398.1	dCache_1,HAMP,MCPsignal	Y...R...W...F...N	Burkholderia cenocepacia	d__Bacteria;p__Proteobacteria;c__Gammaproteobacteria;o__Burkholderiales;f__Burkholderiaceae;g__Burkholderia
WP_012338546.1	dCache_1,HAMP,MCPsignal	Y...R...W...F...N	Burkholderia cenocepacia	d__Bacteria;p__Proteobacteria;c__Gammaproteobacteria;o__Burkholderiales;f__Burkholderiaceae;g__Burkholderia
WP_226239787.1	dCache_1,HAMP,MCPsignal	Y...R...W...F...N	Burkholderia cenocepacia	d__Bacteria;p__Proteobacteria;c__Gammaproteobacteria;o__Burkholderiales;f__Burkholderiaceae;g__Burkholderia
WP_212266259.1	dCache_1,HAMP,MCPsignal	Y...R...W...F...N	Burkholderia cenocepacia	d__Bacteria;p__Proteobacteria;c__Gammaproteobacteria;o__Burkholderiales;f__Burkholderiaceae;g__Burkholderia
WP_124654550.1	dCache_1,HAMP,MCPsignal	Y...R...W...F...N	Burkholderia cenocepacia	d__Bacteria;p__Proteobacteria;c__Gammaproteobacteria;o__Burkholderiales;f__Burkholderiaceae;g__Burkholderia
WP_040140969.1	dCache_1,HAMP,MCPsignal	Y...R...W...F...N	Burkholderia cenocepacia	d__Bacteria;p__Proteobacteria;c__Gammaproteobacteria;o__Burkholderiales;f__Burkholderiaceae;g__Burkholderia
WP_040130320.1	dCache_1,HAMP,MCPsignal	Y...R...W...F...N	Burkholderia cenocepacia	d__Bacteria;p__Proteobacteria;c__Gammaproteobacteria;o__Burkholderiales;f__Burkholderiaceae;g__Burkholderia
WP_175889001.1	dCache_1,HAMP,MCPsignal	Y...R...W...F...N	Burkholderia cepacia	d__Bacteria;p__Proteobacteria;c__Gammaproteobacteria;o__Burkholderiales;f__Burkholderiaceae;g__Burkholderia
WP_060224578.1	dCache_1,HAMP,MCPsignal	Y...R...W...F...N	Burkholderia cepacia	d__Bacteria;p__Proteobacteria;c__Gammaproteobacteria;o__Burkholderiales;f__Burkholderiaceae;g__Burkholderia
WP_124841706.1	dCache_1,HAMP,MCPsignal	Y...R...W...F...N	Burkholderia cepacia	d__Bacteria;p__Proteobacteria;c__Gammaproteobacteria;o__Burkholderiales;f__Burkholderiaceae;g__Burkholderia
WP_059684567.1	dCache_1,HAMP,MCPsignal	Y...R...W...F...N	Burkholderia cepacia	d__Bacteria;p__Proteobacteria;c__Gammaproteobacteria;o__Burkholderiales;f__Burkholderiaceae;g__Burkholderia
WP_233342721.1	dCache_1,HAMP,MCPsignal	Y...R...W...F...N	Burkholderia cepacia	d__Bacteria;p__Proteobacteria;c__Gammaproteobacteria;o__Burkholderiales;f__Burkholderiaceae;g__Burkholderia
WP_124817231.1	dCache_1,HAMP,MCPsignal	Y...R...W...F...N	Burkholderia cepacia	d__Bacteria;p__Proteobacteria;c__Gammaproteobacteria;o__Burkholderiales;f__Burkholderiaceae;g__Burkholderia
WP_176098603.1	dCache_1,HAMP,MCPsignal	Y...R...W...F...N	Burkholderia cepacia	d__Bacteria;p__Proteobacteria;c__Gammaproteobacteria;o__Burkholderiales;f__Burkholderiaceae;g__Burkholderia
WP_060194976.1	dCache_1,HAMP,MCPsignal	Y...R...W...F...N	Burkholderia cepacia	d__Bacteria;p__Proteobacteria;c__Gammaproteobacteria;o__Burkholderiales;f__Burkholderiaceae;g__Burkholderia
WP_226154675.1	dCache_1,HAMP,MCPsignal	Y...R...W...F...N	Burkholderia cepacia	d__Bacteria;p__Proteobacteria;c__Gammaproteobacteria;o__Burkholderiales;f__Burkholderiaceae;g__Burkholderia
WP_091920112.1	dCache_1,HAMP,MCPsignal	Y...R...W...F...N	Burkholderia cepacia	d__Bacteria;p__Proteobacteria;c__Gammaproteobacteria;o__Burkholderiales;f__Burkholderiaceae;g__Burkholderia
WP_059649136.1	dCache_1,HAMP,MCPsignal	Y...R...W...F...N	Burkholderia cepacia	d__Bacteria;p__Proteobacteria;c__Gammaproteobacteria;o__Burkholderiales;f__Burkholderiaceae;g__Burkholderia
WP_060373391.1	dCache_1,HAMP,MCPsignal	Y...R...W...F...N	Burkholderia cepacia	d__Bacteria;p__Proteobacteria;c__Gammaproteobacteria;o__Burkholderiales;f__Burkholderiaceae;g__Burkholderia
WP_060083368.1	dCache_1,HAMP,MCPsignal	Y...R...W...F...N	Burkholderia cepacia	d__Bacteria;p__Proteobacteria;c__Gammaproteobacteria;o__Burkholderiales;f__Burkholderiaceae;g__Burkholderia
WP_175757142.1	dCache_1,HAMP,MCPsignal	Y...R...W...F...N	Burkholderia cepacia	d__Bacteria;p__Proteobacteria;c__Gammaproteobacteria;o__Burkholderiales;f__Burkholderiaceae;g__Burkholderia
WP_111996914.1	dCache_1,HAMP,MCPsignal	Y...R...W...F...N	Burkholderia cepacia	d__Bacteria;p__Proteobacteria;c__Gammaproteobacteria;o__Burkholderiales;f__Burkholderiaceae;g__Burkholderia
WP_060357515.1	dCache_1,HAMP,MCPsignal	Y...R...W...F...N	Burkholderia cepacia	d__Bacteria;p__Proteobacteria;c__Gammaproteobacteria;o__Burkholderiales;f__Burkholderiaceae;g__Burkholderia
WP_059693873.1	dCache_1,HAMP,MCPsignal	Y...R...W...F...N	Burkholderia cepacia	d__Bacteria;p__Proteobacteria;c__Gammaproteobacteria;o__Burkholderiales;f__Burkholderiaceae;g__Burkholderia
WP_060313396.1	dCache_1,HAMP,MCPsignal	Y...R...W...F...N	Burkholderia cepacia	d__Bacteria;p__Proteobacteria;c__Gammaproteobacteria;o__Burkholderiales;f__Burkholderiaceae;g__Burkholderia
WP_226129626.1	dCache_1,HAMP,MCPsignal	Y...R...W...F...N	Burkholderia cepacia	d__Bacteria;p__Proteobacteria;c__Gammaproteobacteria;o__Burkholderiales;f__Burkholderiaceae;g__Burkholderia
WP_174392616.1	dCache_1,HAMP,MCPsignal	Y...R...W...F...N	Burkholderia cepacia	d__Bacteria;p__Proteobacteria;c__Gammaproteobacteria;o__Burkholderiales;f__Burkholderiaceae;g__Burkholderia
WP_060173081.1	dCache_1,HAMP,MCPsignal	Y...R...W...F...N	Burkholderia cepacia	d__Bacteria;p__Proteobacteria;c__Gammaproteobacteria;o__Burkholderiales;f__Burkholderiaceae;g__Burkholderia
WP_124839089.1	dCache_1,HAMP,MCPsignal	Y...R...W...F...N	Burkholderia cepacia	d__Bacteria;p__Proteobacteria;c__Gammaproteobacteria;o__Burkholderiales;f__Burkholderiaceae;g__Burkholderia
WP_226252959.1	dCache_1,HAMP,MCPsignal	Y...R...W...F...N	Burkholderia cepacia	d__Bacteria;p__Proteobacteria;c__Gammaproteobacteria;o__Burkholderiales;f__Burkholderiaceae;g__Burkholderia
WP_060222046.1	dCache_1,HAMP,MCPsignal	Y...R...W...F...N	Burkholderia cepacia	d__Bacteria;p__Proteobacteria;c__Gammaproteobacteria;o__Burkholderiales;f__Burkholderiaceae;g__Burkholderia
WP_226230897.1	dCache_1,HAMP,MCPsignal	Y...R...W...F...N	Burkholderia cepacia	d__Bacteria;p__Proteobacteria;c__Gammaproteobacteria;o__Burkholderiales;f__Burkholderiaceae;g__Burkholderia
WP_222155706.1	dCache_1,HAMP,MCPsignal	Y...R...W...F...N	Burkholderia cepacia	d__Bacteria;p__Proteobacteria;c__Gammaproteobacteria;o__Burkholderiales;f__Burkholderiaceae;g__Burkholderia
WP_111939142.1	dCache_1,HAMP,MCPsignal	Y...R...W...F...N	Burkholderia cepacia	d__Bacteria;p__Proteobacteria;c__Gammaproteobacteria;o__Burkholderiales;f__Burkholderiaceae;g__Burkholderia
WP_175899455.1	dCache_1,HAMP,MCPsignal	Y...R...W...F...N	Burkholderia cepacia	d__Bacteria;p__Proteobacteria;c__Gammaproteobacteria;o__Burkholderiales;f__Burkholderiaceae;g__Burkholderia
WP_192388911.1	dCache_1,HAMP,MCPsignal	Y...R...W...F...N	Burkholderia cepacia	d__Bacteria;p__Proteobacteria;c__Gammaproteobacteria;o__Burkholderiales;f__Burkholderiaceae;g__Burkholderia
WP_059706481.1	dCache_1,HAMP,MCPsignal	Y...R...W...F...N	Burkholderia cepacia	d__Bacteria;p__Proteobacteria;c__Gammaproteobacteria;o__Burkholderiales;f__Burkholderiaceae;g__Burkholderia
WP_059591645.1	dCache_1,HAMP,MCPsignal	Y...R...W...F...N	Burkholderia cepacia	d__Bacteria;p__Proteobacteria;c__Gammaproteobacteria;o__Burkholderiales;f__Burkholderiaceae;g__Burkholderia
WP_060322276.1	dCache_1,HAMP,MCPsignal	Y...R...W...F...N	Burkholderia cepacia	d__Bacteria;p__Proteobacteria;c__Gammaproteobacteria;o__Burkholderiales;f__Burkholderiaceae;g__Burkholderia
WP_069254295.1	dCache_1,HAMP,MCPsignal	Y...R...W...F...N	Burkholderia cepacia	d__Bacteria;p__Proteobacteria;c__Gammaproteobacteria;o__Burkholderiales;f__Burkholderiaceae;g__Burkholderia
WP_060376298.1	dCache_1,HAMP,MCPsignal	Y...R...W...F...N	Burkholderia cepacia	d__Bacteria;p__Proteobacteria;c__Gammaproteobacteria;o__Burkholderiales;f__Burkholderiaceae;g__Burkholderia
WP_124922271.1	dCache_1,HAMP,MCPsignal	Y...R...W...F...N	Burkholderia cepacia	d__Bacteria;p__Proteobacteria;c__Gammaproteobacteria;o__Burkholderiales;f__Burkholderiaceae;g__Burkholderia
WP_176113413.1	dCache_1,HAMP,MCPsignal	Y...R...W...F...N	Burkholderia cepacia	d__Bacteria;p__Proteobacteria;c__Gammaproteobacteria;o__Burkholderiales;f__Burkholderiaceae;g__Burkholderia
WP_124673767.1	dCache_1,HAMP,MCPsignal	Y...R...W...F...N	Burkholderia cepacia	d__Bacteria;p__Proteobacteria;c__Gammaproteobacteria;o__Burkholderiales;f__Burkholderiaceae;g__Burkholderia
WP_124475035.1	dCache_1,HAMP,MCPsignal	Y...R...W...F...N	Burkholderia cepacia	d__Bacteria;p__Proteobacteria;c__Gammaproteobacteria;o__Burkholderiales;f__Burkholderiaceae;g__Burkholderia
WP_175894245.1	dCache_1,HAMP,MCPsignal	Y...R...W...F...N	Burkholderia cepacia	d__Bacteria;p__Proteobacteria;c__Gammaproteobacteria;o__Burkholderiales;f__Burkholderiaceae;g__Burkholderia
WP_059521562.1	dCache_1,HAMP,MCPsignal	Y...R...W...F...N	Burkholderia cepacia	d__Bacteria;p__Proteobacteria;c__Gammaproteobacteria;o__Burkholderiales;f__Burkholderiaceae;g__Burkholderia
WP_059732066.1	dCache_1,HAMP,MCPsignal	Y...R...W...F...N	Burkholderia cepacia	d__Bacteria;p__Proteobacteria;c__Gammaproteobacteria;o__Burkholderiales;f__Burkholderiaceae;g__Burkholderia
WP_059905339.1	dCache_1,HAMP,MCPsignal	Y...R...W...F...N	Burkholderia cepacia	d__Bacteria;p__Proteobacteria;c__Gammaproteobacteria;o__Burkholderiales;f__Burkholderiaceae;g__Burkholderia
WP_226180532.1	dCache_1,HAMP,MCPsignal	Y...R...W...F...N	Burkholderia cepacia	d__Bacteria;p__Proteobacteria;c__Gammaproteobacteria;o__Burkholderiales;f__Burkholderiaceae;g__Burkholderia
WP_174413672.1	dCache_1,HAMP,MCPsignal	Y...R...W...F...N	Burkholderia cepacia	d__Bacteria;p__Proteobacteria;c__Gammaproteobacteria;o__Burkholderiales;f__Burkholderiaceae;g__Burkholderia
WP_226144472.1	dCache_1,HAMP,MCPsignal	Y...R...W...F...N	Burkholderia cepacia	d__Bacteria;p__Proteobacteria;c__Gammaproteobacteria;o__Burkholderiales;f__Burkholderiaceae;g__Burkholderia
WP_226214753.1	dCache_1,HAMP,MCPsignal	Y...R...W...F...N	Burkholderia cepacia	d__Bacteria;p__Proteobacteria;c__Gammaproteobacteria;o__Burkholderiales;f__Burkholderiaceae;g__Burkholderia
WP_124918013.1	dCache_1,HAMP,MCPsignal	Y...R...W...F...N	Burkholderia cepacia	d__Bacteria;p__Proteobacteria;c__Gammaproteobacteria;o__Burkholderiales;f__Burkholderiaceae;g__Burkholderia
WP_124544218.1	dCache_1,HAMP,MCPsignal	Y...R...W...F...N	Burkholderia cepacia	d__Bacteria;p__Proteobacteria;c__Gammaproteobacteria;o__Burkholderiales;f__Burkholderiaceae;g__Burkholderia
WP_060065266.1	dCache_1,HAMP,MCPsignal	Y...R...W...F...N	Burkholderia cepacia	d__Bacteria;p__Proteobacteria;c__Gammaproteobacteria;o__Burkholderiales;f__Burkholderiaceae;g__Burkholderia
WP_175829262.1	dCache_1,HAMP,MCPsignal	Y...R...W...F...N	Burkholderia cepacia	d__Bacteria;p__Proteobacteria;c__Gammaproteobacteria;o__Burkholderiales;f__Burkholderiaceae;g__Burkholderia
WP_059665714.1	dCache_1,HAMP,MCPsignal	Y...R...W...F...N	Burkholderia cepacia	d__Bacteria;p__Proteobacteria;c__Gammaproteobacteria;o__Burkholderiales;f__Burkholderiaceae;g__Burkholderia
WP_226149811.1	dCache_1,HAMP,MCPsignal	Y...R...W...F...N	Burkholderia cepacia	d__Bacteria;p__Proteobacteria;c__Gammaproteobacteria;o__Burkholderiales;f__Burkholderiaceae;g__Burkholderia
WP_124534954.1	dCache_1,HAMP,MCPsignal	Y...R...W...F...N	Burkholderia cepacia	d__Bacteria;p__Proteobacteria;c__Gammaproteobacteria;o__Burkholderiales;f__Burkholderiaceae;g__Burkholderia
WP_048250111.1	dCache_1,HAMP,MCPsignal	Y...R...W...F...N	Burkholderia cepacia	d__Bacteria;p__Proteobacteria;c__Gammaproteobacteria;o__Burkholderiales;f__Burkholderiaceae;g__Burkholderia
WP_194131493.1	dCache_1,HAMP,MCPsignal	Y...R...W...F...N	Burkholderia cepacia	d__Bacteria;p__Proteobacteria;c__Gammaproteobacteria;o__Burkholderiales;f__Burkholderiaceae;g__Burkholderia
WP_105389646.1	dCache_1,HAMP,MCPsignal	Y...R...W...F...N	Burkholderia cepacia	d__Bacteria;p__Proteobacteria;c__Gammaproteobacteria;o__Burkholderiales;f__Burkholderiaceae;g__Burkholderia
WP_069274316.1	dCache_1,HAMP,MCPsignal	Y...R...W...F...N	Burkholderia cepacia	d__Bacteria;p__Proteobacteria;c__Gammaproteobacteria;o__Burkholderiales;f__Burkholderiaceae;g__Burkholderia
WP_126283055.1	dCache_1,HAMP,MCPsignal	Y...R...W...F...N	Burkholderia cepacia complex	d__Bacteria;p__Proteobacteria;c__Gammaproteobacteria;o__Burkholderiales;f__Burkholderiaceae;g__Burkholderia
WP_175236971.1	dCache_1,HAMP,MCPsignal	Y...R...W...F...N	Burkholderia cepacia complex	d__Bacteria;p__Proteobacteria;c__Gammaproteobacteria;o__Burkholderiales;f__Burkholderiaceae;g__Burkholderia
WP_043178013.1	dCache_1,HAMP,MCPsignal	Y...R...W...F...N	Burkholderia cepacia complex	d__Bacteria;p__Proteobacteria;c__Gammaproteobacteria;o__Burkholderiales;f__Burkholderiaceae;g__Burkholderia
WP_034202674.1	dCache_1,HAMP,MCPsignal	Y...R...W...F...N	Burkholderia cepacia complex	d__Bacteria;p__Proteobacteria;c__Gammaproteobacteria;o__Burkholderiales;f__Burkholderiaceae;g__Burkholderia
WP_059237423.1	dCache_1,HAMP,MCPsignal	Y...R...W...F...N	Burkholderia cepacia complex	d__Bacteria;p__Proteobacteria;c__Gammaproteobacteria;o__Burkholderiales;f__Burkholderiaceae;g__Burkholderia
WP_122475118.1	dCache_1,HAMP,MCPsignal	Y...R...W...F...N	Burkholderia contaminans	d__Bacteria;p__Proteobacteria;c__Gammaproteobacteria;o__Burkholderiales;f__Burkholderiaceae;g__Burkholderia
WP_175840266.1	dCache_1,HAMP,MCPsignal	Y...R...W...F...N	Burkholderia contaminans	d__Bacteria;p__Proteobacteria;c__Gammaproteobacteria;o__Burkholderiales;f__Burkholderiaceae;g__Burkholderia
WP_174975839.1	dCache_1,HAMP,MCPsignal	Y...R...W...F...N	Burkholderia contaminans	d__Bacteria;p__Proteobacteria;c__Gammaproteobacteria;o__Burkholderiales;f__Burkholderiaceae;g__Burkholderia
WP_174944902.1	dCache_1,HAMP,MCPsignal	Y...R...W...F...N	Burkholderia contaminans	d__Bacteria;p__Proteobacteria;c__Gammaproteobacteria;o__Burkholderiales;f__Burkholderiaceae;g__Burkholderia
WP_124619097.1	dCache_1,HAMP,MCPsignal	Y...R...W...F...N	Burkholderia contaminans	d__Bacteria;p__Proteobacteria;c__Gammaproteobacteria;o__Burkholderiales;f__Burkholderiaceae;g__Burkholderia
WP_047851686.1	dCache_1,HAMP,MCPsignal	Y...R...W...F...N	Burkholderia contaminans	d__Bacteria;p__Proteobacteria;c__Gammaproteobacteria;o__Burkholderiales;f__Burkholderiaceae;g__Burkholderia
WP_124495260.1	dCache_1,HAMP,MCPsignal	Y...R...W...F...N	Burkholderia contaminans	d__Bacteria;p__Proteobacteria;c__Gammaproteobacteria;o__Burkholderiales;f__Burkholderiaceae;g__Burkholderia
WP_071333002.1	dCache_1,HAMP,MCPsignal	Y...R...W...F...N	Burkholderia contaminans	d__Bacteria;p__Proteobacteria;c__Gammaproteobacteria;o__Burkholderiales;f__Burkholderiaceae;g__Burkholderia
WP_124576427.1	dCache_1,HAMP,MCPsignal	Y...R...W...F...N	Burkholderia contaminans	d__Bacteria;p__Proteobacteria;c__Gammaproteobacteria;o__Burkholderiales;f__Burkholderiaceae;g__Burkholderia
WP_046549419.1	dCache_1,HAMP,MCPsignal	Y...R...W...F...N	Burkholderia contaminans	d__Bacteria;p__Proteobacteria;c__Gammaproteobacteria;o__Burkholderiales;f__Burkholderiaceae;g__Burkholderia
WP_226116056.1	dCache_1,HAMP,MCPsignal	Y...R...W...F...N	Burkholderia contaminans	d__Bacteria;p__Proteobacteria;c__Gammaproteobacteria;o__Burkholderiales;f__Burkholderiaceae;g__Burkholderia
WP_226222913.1	dCache_1,HAMP,MCPsignal	Y...R...W...F...N	Burkholderia contaminans	d__Bacteria;p__Proteobacteria;c__Gammaproteobacteria;o__Burkholderiales;f__Burkholderiaceae;g__Burkholderia
WP_175019521.1	dCache_1,HAMP,MCPsignal	Y...R...W...F...N	Burkholderia contaminans	d__Bacteria;p__Proteobacteria;c__Gammaproteobacteria;o__Burkholderiales;f__Burkholderiaceae;g__Burkholderia
WP_124471848.1	dCache_1,HAMP,MCPsignal	Y...R...W...F...N	Burkholderia contaminans	d__Bacteria;p__Proteobacteria;c__Gammaproteobacteria;o__Burkholderiales;f__Burkholderiaceae;g__Burkholderia
WP_174420137.1	dCache_1,HAMP,MCPsignal	Y...R...W...F...N	Burkholderia diffusa	d__Bacteria;p__Proteobacteria;c__Gammaproteobacteria;o__Burkholderiales;f__Burkholderiaceae;g__Burkholderia
WP_174908503.1	dCache_1,HAMP,MCPsignal	Y...R...W...F...N	Burkholderia diffusa	d__Bacteria;p__Proteobacteria;c__Gammaproteobacteria;o__Burkholderiales;f__Burkholderiaceae;g__Burkholderia
WP_175814802.1	dCache_1,HAMP,MCPsignal	Y...R...W...F...N	Burkholderia diffusa	d__Bacteria;p__Proteobacteria;c__Gammaproteobacteria;o__Burkholderiales;f__Burkholderiaceae;g__Burkholderia
WP_151048340.1	dCache_1,HAMP,MCPsignal	Y...R...W...F...N	Burkholderia diffusa	d__Bacteria;p__Proteobacteria;c__Gammaproteobacteria;o__Burkholderiales;f__Burkholderiaceae;g__Burkholderia
WP_223959507.1	dCache_1,HAMP,MCPsignal	Y...R...W...F...N	Burkholderia diffusa	d__Bacteria;p__Proteobacteria;c__Gammaproteobacteria;o__Burkholderiales;f__Burkholderiaceae;g__Burkholderia
WP_059540001.1	dCache_1,HAMP,MCPsignal	Y...R...W...F...N	Burkholderia diffusa	d__Bacteria;p__Proteobacteria;c__Gammaproteobacteria;o__Burkholderiales;f__Burkholderiaceae;g__Burkholderia
WP_059595234.1	dCache_1,HAMP,MCPsignal	Y...R...W...F...N	Burkholderia diffusa	d__Bacteria;p__Proteobacteria;c__Gammaproteobacteria;o__Burkholderiales;f__Burkholderiaceae;g__Burkholderia
WP_060188983.1	dCache_1,HAMP,MCPsignal	Y...R...W...F...N	Burkholderia diffusa	d__Bacteria;p__Proteobacteria;c__Gammaproteobacteria;o__Burkholderiales;f__Burkholderiaceae;g__Burkholderia
WP_059466617.1	dCache_1,HAMP,MCPsignal	Y...R...W...F...N	Burkholderia diffusa	d__Bacteria;p__Proteobacteria;c__Gammaproteobacteria;o__Burkholderiales;f__Burkholderiaceae;g__Burkholderia
WP_069226661.1	dCache_1,HAMP,MCPsignal	Y...R...W...F...N	Burkholderia diffusa	d__Bacteria;p__Proteobacteria;c__Gammaproteobacteria;o__Burkholderiales;f__Burkholderiaceae;g__Burkholderia
WP_059542102.1	dCache_1,HAMP,MCPsignal	Y...R...W...F...N	Burkholderia diffusa	d__Bacteria;p__Proteobacteria;c__Gammaproteobacteria;o__Burkholderiales;f__Burkholderiaceae;g__Burkholderia
WP_059511635.1	dCache_1,HAMP,MCPsignal	Y...R...W...F...N	Burkholderia diffusa	d__Bacteria;p__Proteobacteria;c__Gammaproteobacteria;o__Burkholderiales;f__Burkholderiaceae;g__Burkholderia
WP_174979068.1	dCache_1,HAMP,MCPsignal	Y...R...W...F...N	Burkholderia lata	d__Bacteria;p__Proteobacteria;c__Gammaproteobacteria;o__Burkholderiales;f__Burkholderiaceae;g__Burkholderia
WP_174916034.1	dCache_1,HAMP,MCPsignal	Y...R...W...F...N	Burkholderia lata	d__Bacteria;p__Proteobacteria;c__Gammaproteobacteria;o__Burkholderiales;f__Burkholderiaceae;g__Burkholderia
WP_174968271.1	dCache_1,HAMP,MCPsignal	Y...R...W...F...N	Burkholderia lata	d__Bacteria;p__Proteobacteria;c__Gammaproteobacteria;o__Burkholderiales;f__Burkholderiaceae;g__Burkholderia
WP_175000238.1	dCache_1,HAMP,MCPsignal	Y...R...W...F...N	Burkholderia lata	d__Bacteria;p__Proteobacteria;c__Gammaproteobacteria;o__Burkholderiales;f__Burkholderiaceae;g__Burkholderia
WP_069250972.1	dCache_1,HAMP,MCPsignal	Y...R...W...F...N	Burkholderia lata	d__Bacteria;p__Proteobacteria;c__Gammaproteobacteria;o__Burkholderiales;f__Burkholderiaceae;g__Burkholderia
WP_175003592.1	dCache_1,HAMP,MCPsignal	Y...R...W...F...N	Burkholderia lata	d__Bacteria;p__Proteobacteria;c__Gammaproteobacteria;o__Burkholderiales;f__Burkholderiaceae;g__Burkholderia
WP_011355950.1	dCache_1,HAMP,MCPsignal	Y...R...W...F...N	Burkholderia lata	d__Bacteria;p__Proteobacteria;c__Gammaproteobacteria;o__Burkholderiales;f__Burkholderiaceae;g__Burkholderia
WP_175033939.1	dCache_1,HAMP,MCPsignal	Y...R...W...F...N	Burkholderia lata	d__Bacteria;p__Proteobacteria;c__Gammaproteobacteria;o__Burkholderiales;f__Burkholderiaceae;g__Burkholderia
WP_175013329.1	dCache_1,HAMP,MCPsignal	Y...R...W...F...N	Burkholderia lata	d__Bacteria;p__Proteobacteria;c__Gammaproteobacteria;o__Burkholderiales;f__Burkholderiaceae;g__Burkholderia
WP_175045171.1	dCache_1,HAMP,MCPsignal	Y...R...W...F...N	Burkholderia lata	d__Bacteria;p__Proteobacteria;c__Gammaproteobacteria;o__Burkholderiales;f__Burkholderiaceae;g__Burkholderia
WP_174949041.1	dCache_1,HAMP,MCPsignal	Y...R...W...F...N	Burkholderia lata	d__Bacteria;p__Proteobacteria;c__Gammaproteobacteria;o__Burkholderiales;f__Burkholderiaceae;g__Burkholderia
WP_174931825.1	dCache_1,HAMP,MCPsignal	Y...R...W...F...N	Burkholderia lata	d__Bacteria;p__Proteobacteria;c__Gammaproteobacteria;o__Burkholderiales;f__Burkholderiaceae;g__Burkholderia
WP_222189249.1	dCache_1,HAMP,MCPsignal	Y...R...W...F...N	Burkholderia latens	d__Bacteria;p__Proteobacteria;c__Gammaproteobacteria;o__Burkholderiales;f__Burkholderiaceae;g__Burkholderia
WP_059545188.1	dCache_1,HAMP,MCPsignal	Y...R...W...F...N	Burkholderia latens	d__Bacteria;p__Proteobacteria;c__Gammaproteobacteria;o__Burkholderiales;f__Burkholderiaceae;g__Burkholderia
WP_151065908.1	dCache_1,HAMP,MCPsignal	Y...R...W...F...N	Burkholderia latens	d__Bacteria;p__Proteobacteria;c__Gammaproteobacteria;o__Burkholderiales;f__Burkholderiaceae;g__Burkholderia
WP_175921592.1	dCache_1,HAMP,MCPsignal	Y...R...W...F...N	Burkholderia latens	d__Bacteria;p__Proteobacteria;c__Gammaproteobacteria;o__Burkholderiales;f__Burkholderiaceae;g__Burkholderia
WP_107310260.1	dCache_1,HAMP,MCPsignal	Y...R...W...F...N	Burkholderia metallica	d__Bacteria;p__Proteobacteria;c__Gammaproteobacteria;o__Burkholderiales;f__Burkholderiaceae;g__Burkholderia
WP_226239916.1	dCache_1,HAMP,MCPsignal	Y...R...W...F...N	Burkholderia metallica	d__Bacteria;p__Proteobacteria;c__Gammaproteobacteria;o__Burkholderiales;f__Burkholderiaceae;g__Burkholderia
WP_069259342.1	dCache_1,HAMP,MCPsignal	Y...R...W...F...N	Burkholderia metallica	d__Bacteria;p__Proteobacteria;c__Gammaproteobacteria;o__Burkholderiales;f__Burkholderiaceae;g__Burkholderia
WP_174921252.1	dCache_1,HAMP,MCPsignal	Y...R...W...F...N	Burkholderia metallica	d__Bacteria;p__Proteobacteria;c__Gammaproteobacteria;o__Burkholderiales;f__Burkholderiaceae;g__Burkholderia
WP_174434433.1	dCache_1,HAMP,MCPsignal	Y...R...W...F...N	Burkholderia metallica	d__Bacteria;p__Proteobacteria;c__Gammaproteobacteria;o__Burkholderiales;f__Burkholderiaceae;g__Burkholderia
WP_174386044.1	dCache_1,HAMP,MCPsignal	Y...R...W...F...N	Burkholderia metallica	d__Bacteria;p__Proteobacteria;c__Gammaproteobacteria;o__Burkholderiales;f__Burkholderiaceae;g__Burkholderia
WP_006404265.1	dCache_1,HAMP,MCPsignal	Y...R...W...F...N	Burkholderia multivorans	d__Bacteria;p__Proteobacteria;c__Gammaproteobacteria;o__Burkholderiales;f__Burkholderiaceae;g__Burkholderia
WP_200032340.1	dCache_1,HAMP,MCPsignal	Y...R...W...F...N	Burkholderia multivorans	d__Bacteria;p__Proteobacteria;c__Gammaproteobacteria;o__Burkholderiales;f__Burkholderiaceae;g__Burkholderia
WP_105793125.1	dCache_1,HAMP,MCPsignal	Y...R...W...F...N	Burkholderia multivorans	d__Bacteria;p__Proteobacteria;c__Gammaproteobacteria;o__Burkholderiales;f__Burkholderiaceae;g__Burkholderia
WP_105774695.1	dCache_1,HAMP,MCPsignal	Y...R...W...F...N	Burkholderia multivorans	d__Bacteria;p__Proteobacteria;c__Gammaproteobacteria;o__Burkholderiales;f__Burkholderiaceae;g__Burkholderia
WP_105848019.1	dCache_1,HAMP,MCPsignal	Y...R...W...F...N	Burkholderia multivorans	d__Bacteria;p__Proteobacteria;c__Gammaproteobacteria;o__Burkholderiales;f__Burkholderiaceae;g__Burkholderia
WP_217109000.1	dCache_1,HAMP,MCPsignal	Y...R...W...F...N	Burkholderia multivorans	d__Bacteria;p__Proteobacteria;c__Gammaproteobacteria;o__Burkholderiales;f__Burkholderiaceae;g__Burkholderia
WP_059936807.1	dCache_1,HAMP,MCPsignal	Y...R...W...F...N	Burkholderia multivorans	d__Bacteria;p__Proteobacteria;c__Gammaproteobacteria;o__Burkholderiales;f__Burkholderiaceae;g__Burkholderia
WP_217112853.1	dCache_1,HAMP,MCPsignal	Y...R...W...F...N	Burkholderia multivorans	d__Bacteria;p__Proteobacteria;c__Gammaproteobacteria;o__Burkholderiales;f__Burkholderiaceae;g__Burkholderia
WP_217090483.1	dCache_1,HAMP,MCPsignal	Y...R...W...F...N	Burkholderia multivorans	d__Bacteria;p__Proteobacteria;c__Gammaproteobacteria;o__Burkholderiales;f__Burkholderiaceae;g__Burkholderia
WP_059843093.1	dCache_1,HAMP,MCPsignal	Y...R...W...F...N	Burkholderia multivorans	d__Bacteria;p__Proteobacteria;c__Gammaproteobacteria;o__Burkholderiales;f__Burkholderiaceae;g__Burkholderia
WP_105758153.1	dCache_1,HAMP,MCPsignal	Y...R...W...F...N	Burkholderia multivorans	d__Bacteria;p__Proteobacteria;c__Gammaproteobacteria;o__Burkholderiales;f__Burkholderiaceae;g__Burkholderia
WP_175795147.1	dCache_1,HAMP,MCPsignal	Y...R...W...F...N	Burkholderia multivorans	d__Bacteria;p__Proteobacteria;c__Gammaproteobacteria;o__Burkholderiales;f__Burkholderiaceae;g__Burkholderia
WP_217258281.1	dCache_1,HAMP,MCPsignal	Y...R...W...F...N	Burkholderia multivorans	d__Bacteria;p__Proteobacteria;c__Gammaproteobacteria;o__Burkholderiales;f__Burkholderiaceae;g__Burkholderia
WP_060151054.1	dCache_1,HAMP,MCPsignal	Y...R...W...F...N	Burkholderia multivorans	d__Bacteria;p__Proteobacteria;c__Gammaproteobacteria;o__Burkholderiales;f__Burkholderiaceae;g__Burkholderia
WP_217100629.1	dCache_1,HAMP,MCPsignal	Y...R...W...F...N	Burkholderia multivorans	d__Bacteria;p__Proteobacteria;c__Gammaproteobacteria;o__Burkholderiales;f__Burkholderiaceae;g__Burkholderia
WP_164676525.1	dCache_1,HAMP,MCPsignal	Y...R...W...F...N	Burkholderia multivorans	d__Bacteria;p__Proteobacteria;c__Gammaproteobacteria;o__Burkholderiales;f__Burkholderiaceae;g__Burkholderia
WP_105843754.1	dCache_1,HAMP,MCPsignal	Y...R...W...F...N	Burkholderia multivorans	d__Bacteria;p__Proteobacteria;c__Gammaproteobacteria;o__Burkholderiales;f__Burkholderiaceae;g__Burkholderia
WP_006397963.1	dCache_1,HAMP,MCPsignal	Y...R...W...F...N	Burkholderia multivorans	d__Bacteria;p__Proteobacteria;c__Gammaproteobacteria;o__Burkholderiales;f__Burkholderiaceae;g__Burkholderia
WP_105814319.1	dCache_1,HAMP,MCPsignal	Y...R...W...F...N	Burkholderia multivorans	d__Bacteria;p__Proteobacteria;c__Gammaproteobacteria;o__Burkholderiales;f__Burkholderiaceae;g__Burkholderia
WP_217087822.1	dCache_1,HAMP,MCPsignal	Y...R...W...F...N	Burkholderia multivorans	d__Bacteria;p__Proteobacteria;c__Gammaproteobacteria;o__Burkholderiales;f__Burkholderiaceae;g__Burkholderia
WP_035954054.1	dCache_1,HAMP,MCPsignal	Y...R...W...F...N	Burkholderia multivorans	d__Bacteria;p__Proteobacteria;c__Gammaproteobacteria;o__Burkholderiales;f__Burkholderiaceae;g__Burkholderia
WP_105764755.1	dCache_1,HAMP,MCPsignal	Y...R...W...F...N	Burkholderia multivorans	d__Bacteria;p__Proteobacteria;c__Gammaproteobacteria;o__Burkholderiales;f__Burkholderiaceae;g__Burkholderia
WP_105853624.1	dCache_1,HAMP,MCPsignal	Y...R...W...F...N	Burkholderia multivorans	d__Bacteria;p__Proteobacteria;c__Gammaproteobacteria;o__Burkholderiales;f__Burkholderiaceae;g__Burkholderia
WP_217050632.1	dCache_1,HAMP,MCPsignal	Y...R...W...F...N	Burkholderia multivorans	d__Bacteria;p__Proteobacteria;c__Gammaproteobacteria;o__Burkholderiales;f__Burkholderiaceae;g__Burkholderia
WP_155817199.1	dCache_1,HAMP,MCPsignal	Y...R...W...F...N	Burkholderia multivorans	d__Bacteria;p__Proteobacteria;c__Gammaproteobacteria;o__Burkholderiales;f__Burkholderiaceae;g__Burkholderia
WP_006416785.1	dCache_1,HAMP,MCPsignal	Y...R...W...F...N	Burkholderia multivorans	d__Bacteria;p__Proteobacteria;c__Gammaproteobacteria;o__Burkholderiales;f__Burkholderiaceae;g__Burkholderia
WP_105796272.1	dCache_1,HAMP,MCPsignal	Y...R...W...F...N	Burkholderia multivorans	d__Bacteria;p__Proteobacteria;c__Gammaproteobacteria;o__Burkholderiales;f__Burkholderiaceae;g__Burkholderia
WP_105808156.1	dCache_1,HAMP,MCPsignal	Y...R...W...F...N	Burkholderia multivorans	d__Bacteria;p__Proteobacteria;c__Gammaproteobacteria;o__Burkholderiales;f__Burkholderiaceae;g__Burkholderia
WP_105772859.1	dCache_1,HAMP,MCPsignal	Y...R...W...F...N	Burkholderia multivorans	d__Bacteria;p__Proteobacteria;c__Gammaproteobacteria;o__Burkholderiales;f__Burkholderiaceae;g__Burkholderia
WP_105845407.1	dCache_1,HAMP,MCPsignal	Y...R...W...F...N	Burkholderia multivorans	d__Bacteria;p__Proteobacteria;c__Gammaproteobacteria;o__Burkholderiales;f__Burkholderiaceae;g__Burkholderia
WP_217122122.1	dCache_1,HAMP,MCPsignal	Y...R...W...F...N	Burkholderia multivorans	d__Bacteria;p__Proteobacteria;c__Gammaproteobacteria;o__Burkholderiales;f__Burkholderiaceae;g__Burkholderia
WP_107999122.1	dCache_1,HAMP,MCPsignal	Y...R...W...F...N	Burkholderia multivorans	d__Bacteria;p__Proteobacteria;c__Gammaproteobacteria;o__Burkholderiales;f__Burkholderiaceae;g__Burkholderia
WP_105782401.1	dCache_1,HAMP,MCPsignal	Y...R...W...F...N	Burkholderia multivorans	d__Bacteria;p__Proteobacteria;c__Gammaproteobacteria;o__Burkholderiales;f__Burkholderiaceae;g__Burkholderia
WP_217193403.1	dCache_1,HAMP,MCPsignal	Y...R...W...F...N	Burkholderia multivorans	d__Bacteria;p__Proteobacteria;c__Gammaproteobacteria;o__Burkholderiales;f__Burkholderiaceae;g__Burkholderia
WP_105822986.1	dCache_1,HAMP,MCPsignal	Y...R...W...F...N	Burkholderia multivorans	d__Bacteria;p__Proteobacteria;c__Gammaproteobacteria;o__Burkholderiales;f__Burkholderiaceae;g__Burkholderia
WP_155824627.1	dCache_1,HAMP,MCPsignal	Y...R...W...F...N	Burkholderia multivorans	d__Bacteria;p__Proteobacteria;c__Gammaproteobacteria;o__Burkholderiales;f__Burkholderiaceae;g__Burkholderia
WP_217120488.1	dCache_1,HAMP,MCPsignal	Y...R...W...F...N	Burkholderia multivorans	d__Bacteria;p__Proteobacteria;c__Gammaproteobacteria;o__Burkholderiales;f__Burkholderiaceae;g__Burkholderia
WP_012217528.1	dCache_1,HAMP,MCPsignal	Y...R...W...F...N	Burkholderia multivorans	d__Bacteria;p__Proteobacteria;c__Gammaproteobacteria;o__Burkholderiales;f__Burkholderiaceae;g__Burkholderia
WP_105777048.1	dCache_1,HAMP,MCPsignal	Y...R...W...F...N	Burkholderia multivorans	d__Bacteria;p__Proteobacteria;c__Gammaproteobacteria;o__Burkholderiales;f__Burkholderiaceae;g__Burkholderia
WP_054316489.1	dCache_1,HAMP,MCPsignal	Y...R...W...F...N	Burkholderia multivorans	d__Bacteria;p__Proteobacteria;c__Gammaproteobacteria;o__Burkholderiales;f__Burkholderiaceae;g__Burkholderia
WP_048803988.1	dCache_1,HAMP,MCPsignal	Y...R...W...F...N	Burkholderia multivorans	d__Bacteria;p__Proteobacteria;c__Gammaproteobacteria;o__Burkholderiales;f__Burkholderiaceae;g__Burkholderia
WP_177321912.1	dCache_1,HAMP,MCPsignal	Y...R...W...F...N	Burkholderia multivorans	d__Bacteria;p__Proteobacteria;c__Gammaproteobacteria;o__Burkholderiales;f__Burkholderiaceae;g__Burkholderia
WP_217096357.1	dCache_1,HAMP,MCPsignal	Y...R...W...F...N	Burkholderia multivorans	d__Bacteria;p__Proteobacteria;c__Gammaproteobacteria;o__Burkholderiales;f__Burkholderiaceae;g__Burkholderia
WP_217043933.1	dCache_1,HAMP,MCPsignal	Y...R...W...F...N	Burkholderia multivorans	d__Bacteria;p__Proteobacteria;c__Gammaproteobacteria;o__Burkholderiales;f__Burkholderiaceae;g__Burkholderia
WP_060097358.1	dCache_1,HAMP,MCPsignal	Y...R...W...F...N	Burkholderia multivorans	d__Bacteria;p__Proteobacteria;c__Gammaproteobacteria;o__Burkholderiales;f__Burkholderiaceae;g__Burkholderia
WP_217020980.1	dCache_1,HAMP,MCPsignal	Y...R...W...F...N	Burkholderia multivorans	d__Bacteria;p__Proteobacteria;c__Gammaproteobacteria;o__Burkholderiales;f__Burkholderiaceae;g__Burkholderia
WP_105825715.1	dCache_1,HAMP,MCPsignal	Y...R...W...F...N	Burkholderia multivorans	d__Bacteria;p__Proteobacteria;c__Gammaproteobacteria;o__Burkholderiales;f__Burkholderiaceae;g__Burkholderia
WP_060040433.1	dCache_1,HAMP,MCPsignal	Y...R...W...F...N	Burkholderia multivorans	d__Bacteria;p__Proteobacteria;c__Gammaproteobacteria;o__Burkholderiales;f__Burkholderiaceae;g__Burkholderia
WP_176157515.1	dCache_1,HAMP,MCPsignal	Y...R...W...F...N	Burkholderia multivorans	d__Bacteria;p__Proteobacteria;c__Gammaproteobacteria;o__Burkholderiales;f__Burkholderiaceae;g__Burkholderia
WP_060183276.1	dCache_1,HAMP,MCPsignal	Y...R...W...F...N	Burkholderia multivorans	d__Bacteria;p__Proteobacteria;c__Gammaproteobacteria;o__Burkholderiales;f__Burkholderiaceae;g__Burkholderia
WP_217101266.1	dCache_1,HAMP,MCPsignal	Y...R...W...F...N	Burkholderia multivorans	d__Bacteria;p__Proteobacteria;c__Gammaproteobacteria;o__Burkholderiales;f__Burkholderiaceae;g__Burkholderia
WP_105802856.1	dCache_1,HAMP,MCPsignal	Y...R...W...F...N	Burkholderia multivorans	d__Bacteria;p__Proteobacteria;c__Gammaproteobacteria;o__Burkholderiales;f__Burkholderiaceae;g__Burkholderia
WP_088924506.1	dCache_1,HAMP,MCPsignal	Y...R...W...F...N	Burkholderia multivorans	d__Bacteria;p__Proteobacteria;c__Gammaproteobacteria;o__Burkholderiales;f__Burkholderiaceae;g__Burkholderia
WP_217076629.1	dCache_1,HAMP,MCPsignal	Y...R...W...F...N	Burkholderia multivorans	d__Bacteria;p__Proteobacteria;c__Gammaproteobacteria;o__Burkholderiales;f__Burkholderiaceae;g__Burkholderia
WP_217084594.1	dCache_1,HAMP,MCPsignal	Y...R...W...F...N	Burkholderia multivorans	d__Bacteria;p__Proteobacteria;c__Gammaproteobacteria;o__Burkholderiales;f__Burkholderiaceae;g__Burkholderia
WP_060145143.1	dCache_1,HAMP,MCPsignal	Y...R...W...F...N	Burkholderia multivorans	d__Bacteria;p__Proteobacteria;c__Gammaproteobacteria;o__Burkholderiales;f__Burkholderiaceae;g__Burkholderia
WP_217093464.1	dCache_1,HAMP,MCPsignal	Y...R...W...F...N	Burkholderia multivorans	d__Bacteria;p__Proteobacteria;c__Gammaproteobacteria;o__Burkholderiales;f__Burkholderiaceae;g__Burkholderia
WP_217263652.1	dCache_1,HAMP,MCPsignal	Y...R...W...F...N	Burkholderia multivorans	d__Bacteria;p__Proteobacteria;c__Gammaproteobacteria;o__Burkholderiales;f__Burkholderiaceae;g__Burkholderia
WP_176035311.1	dCache_1,HAMP,MCPsignal	Y...R...W...F...N	Burkholderia multivorans	d__Bacteria;p__Proteobacteria;c__Gammaproteobacteria;o__Burkholderiales;f__Burkholderiaceae;g__Burkholderia
WP_217082748.1	dCache_1,HAMP,MCPsignal	Y...R...W...F...N	Burkholderia multivorans	d__Bacteria;p__Proteobacteria;c__Gammaproteobacteria;o__Burkholderiales;f__Burkholderiaceae;g__Burkholderia
WP_206381436.1	dCache_1,HAMP,MCPsignal	Y...R...W...F...N	Burkholderia multivorans	d__Bacteria;p__Proteobacteria;c__Gammaproteobacteria;o__Burkholderiales;f__Burkholderiaceae;g__Burkholderia
WP_217023921.1	dCache_1,HAMP,MCPsignal	Y...R...W...F...N	Burkholderia multivorans	d__Bacteria;p__Proteobacteria;c__Gammaproteobacteria;o__Burkholderiales;f__Burkholderiaceae;g__Burkholderia
WP_217028693.1	dCache_1,HAMP,MCPsignal	Y...R...W...F...N	Burkholderia multivorans	d__Bacteria;p__Proteobacteria;c__Gammaproteobacteria;o__Burkholderiales;f__Burkholderiaceae;g__Burkholderia
WP_200021076.1	dCache_1,HAMP,MCPsignal	Y...R...W...F...N	Burkholderia multivorans	d__Bacteria;p__Proteobacteria;c__Gammaproteobacteria;o__Burkholderiales;f__Burkholderiaceae;g__Burkholderia
WP_059875271.1	dCache_1,HAMP,MCPsignal	Y...R...W...F...N	Burkholderia multivorans	d__Bacteria;p__Proteobacteria;c__Gammaproteobacteria;o__Burkholderiales;f__Burkholderiaceae;g__Burkholderia
WP_217115555.1	dCache_1,HAMP,MCPsignal	Y...R...W...F...N	Burkholderia multivorans	d__Bacteria;p__Proteobacteria;c__Gammaproteobacteria;o__Burkholderiales;f__Burkholderiaceae;g__Burkholderia
WP_217249086.1	dCache_1,HAMP,MCPsignal	Y...R...W...F...N	Burkholderia multivorans	d__Bacteria;p__Proteobacteria;c__Gammaproteobacteria;o__Burkholderiales;f__Burkholderiaceae;g__Burkholderia
WP_105761009.1	dCache_1,HAMP,MCPsignal	Y...R...W...F...N	Burkholderia multivorans	d__Bacteria;p__Proteobacteria;c__Gammaproteobacteria;o__Burkholderiales;f__Burkholderiaceae;g__Burkholderia
WP_217057801.1	dCache_1,HAMP,MCPsignal	Y...R...W...F...N	Burkholderia multivorans	d__Bacteria;p__Proteobacteria;c__Gammaproteobacteria;o__Burkholderiales;f__Burkholderiaceae;g__Burkholderia
WP_006411525.1	dCache_1,HAMP,MCPsignal	Y...R...W...F...N	Burkholderia multivorans	d__Bacteria;p__Proteobacteria;c__Gammaproteobacteria;o__Burkholderiales;f__Burkholderiaceae;g__Burkholderia
WP_198121086.1	dCache_1,HAMP,MCPsignal	Y...R...W...F...N	Burkholderia multivorans	d__Bacteria;p__Proteobacteria;c__Gammaproteobacteria;o__Burkholderiales;f__Burkholderiaceae;g__Burkholderia
WP_053297885.1	dCache_1,HAMP,MCPsignal	Y...R...W...F...N	Burkholderia multivorans	d__Bacteria;p__Proteobacteria;c__Gammaproteobacteria;o__Burkholderiales;f__Burkholderiaceae;g__Burkholderia
WP_217191746.1	dCache_1,HAMP,MCPsignal	Y...R...W...F...N	Burkholderia multivorans	d__Bacteria;p__Proteobacteria;c__Gammaproteobacteria;o__Burkholderiales;f__Burkholderiaceae;g__Burkholderia
WP_217252256.1	dCache_1,HAMP,MCPsignal	Y...R...W...F...N	Burkholderia multivorans	d__Bacteria;p__Proteobacteria;c__Gammaproteobacteria;o__Burkholderiales;f__Burkholderiaceae;g__Burkholderia
WP_105811588.1	dCache_1,HAMP,MCPsignal	Y...R...W...F...N	Burkholderia multivorans	d__Bacteria;p__Proteobacteria;c__Gammaproteobacteria;o__Burkholderiales;f__Burkholderiaceae;g__Burkholderia
WP_176038930.1	dCache_1,HAMP,MCPsignal	Y...R...W...F...N	Burkholderia multivorans	d__Bacteria;p__Proteobacteria;c__Gammaproteobacteria;o__Burkholderiales;f__Burkholderiaceae;g__Burkholderia
WP_105752943.1	dCache_1,HAMP,MCPsignal	Y...R...W...F...N	Burkholderia multivorans	d__Bacteria;p__Proteobacteria;c__Gammaproteobacteria;o__Burkholderiales;f__Burkholderiaceae;g__Burkholderia
WP_105838050.1	dCache_1,HAMP,MCPsignal	Y...R...W...F...N	Burkholderia multivorans	d__Bacteria;p__Proteobacteria;c__Gammaproteobacteria;o__Burkholderiales;f__Burkholderiaceae;g__Burkholderia
WP_088929788.1	dCache_1,HAMP,MCPsignal	Y...R...W...F...N	Burkholderia multivorans	d__Bacteria;p__Proteobacteria;c__Gammaproteobacteria;o__Burkholderiales;f__Burkholderiaceae;g__Burkholderia
WP_217119552.1	dCache_1,HAMP,MCPsignal	Y...R...W...F...N	Burkholderia multivorans	d__Bacteria;p__Proteobacteria;c__Gammaproteobacteria;o__Burkholderiales;f__Burkholderiaceae;g__Burkholderia
WP_069221305.1	dCache_1,HAMP,MCPsignal	Y...R...W...F...N	Burkholderia multivorans	d__Bacteria;p__Proteobacteria;c__Gammaproteobacteria;o__Burkholderiales;f__Burkholderiaceae;g__Burkholderia
WP_111311363.1	dCache_1,HAMP,MCPsignal	Y...R...W...F...N	Burkholderia multivorans	d__Bacteria;p__Proteobacteria;c__Gammaproteobacteria;o__Burkholderiales;f__Burkholderiaceae;g__Burkholderia
WP_155821518.1	dCache_1,HAMP,MCPsignal	Y...R...W...F...N	Burkholderia multivorans	d__Bacteria;p__Proteobacteria;c__Gammaproteobacteria;o__Burkholderiales;f__Burkholderiaceae;g__Burkholderia
WP_105781535.1	dCache_1,HAMP,MCPsignal	Y...R...W...F...N	Burkholderia multivorans	d__Bacteria;p__Proteobacteria;c__Gammaproteobacteria;o__Burkholderiales;f__Burkholderiaceae;g__Burkholderia
WP_105835550.1	dCache_1,HAMP,MCPsignal	Y...R...W...F...N	Burkholderia multivorans	d__Bacteria;p__Proteobacteria;c__Gammaproteobacteria;o__Burkholderiales;f__Burkholderiaceae;g__Burkholderia
WP_059787360.1	dCache_1,HAMP,MCPsignal	Y...R...W...F...N	Burkholderia multivorans	d__Bacteria;p__Proteobacteria;c__Gammaproteobacteria;o__Burkholderiales;f__Burkholderiaceae;g__Burkholderia
WP_060110778.1	dCache_1,HAMP,MCPsignal	Y...R...W...F...N	Burkholderia multivorans	d__Bacteria;p__Proteobacteria;c__Gammaproteobacteria;o__Burkholderiales;f__Burkholderiaceae;g__Burkholderia
WP_217262252.1	dCache_1,HAMP,MCPsignal	Y...R...W...F...N	Burkholderia multivorans	d__Bacteria;p__Proteobacteria;c__Gammaproteobacteria;o__Burkholderiales;f__Burkholderiaceae;g__Burkholderia
WP_060300150.1	dCache_1,HAMP,MCPsignal	Y...R...W...F...N	Burkholderia pseudomultivorans	d__Bacteria;p__Proteobacteria;c__Gammaproteobacteria;o__Burkholderiales;f__Burkholderiaceae;g__Burkholderia
WP_059480766.1	dCache_1,HAMP,MCPsignal	Y...R...W...F...N	Burkholderia pseudomultivorans	d__Bacteria;p__Proteobacteria;c__Gammaproteobacteria;o__Burkholderiales;f__Burkholderiaceae;g__Burkholderia
WP_009691713.1	dCache_1,HAMP,MCPsignal	Y...R...W...F...N	Burkholderia pseudomultivorans	d__Bacteria;p__Proteobacteria;c__Gammaproteobacteria;o__Burkholderiales;f__Burkholderiaceae;g__Burkholderia
WP_194794769.1	dCache_1,HAMP,MCPsignal	Y...R...W...F...N	Burkholderia pseudomultivorans	d__Bacteria;p__Proteobacteria;c__Gammaproteobacteria;o__Burkholderiales;f__Burkholderiaceae;g__Burkholderia
WP_069244147.1	dCache_1,HAMP,MCPsignal	Y...R...W...F...N	Burkholderia pseudomultivorans	d__Bacteria;p__Proteobacteria;c__Gammaproteobacteria;o__Burkholderiales;f__Burkholderiaceae;g__Burkholderia
WP_060245733.1	dCache_1,HAMP,MCPsignal	Y...R...W...F...N	Burkholderia pseudomultivorans	d__Bacteria;p__Proteobacteria;c__Gammaproteobacteria;o__Burkholderiales;f__Burkholderiaceae;g__Burkholderia
WP_175892987.1	dCache_1,HAMP,MCPsignal	Y...R...W...F...N	Burkholderia pseudomultivorans	d__Bacteria;p__Proteobacteria;c__Gammaproteobacteria;o__Burkholderiales;f__Burkholderiaceae;g__Burkholderia
WP_174901604.1	dCache_1,HAMP,MCPsignal	Y...R...W...F...N	Burkholderia pseudomultivorans	d__Bacteria;p__Proteobacteria;c__Gammaproteobacteria;o__Burkholderiales;f__Burkholderiaceae;g__Burkholderia
WP_085040728.1	dCache_1,HAMP,MCPsignal	Y...R...W...F...N	Burkholderia puraquae	d__Bacteria;p__Proteobacteria;c__Gammaproteobacteria;o__Burkholderiales;f__Burkholderiaceae;g__Burkholderia
WP_026043939.1	dCache_1,HAMP,MCPsignal	Y...R...W...F...N	Burkholderia pyrrocinia	d__Bacteria;p__Proteobacteria;c__Gammaproteobacteria;o__Burkholderiales;f__Burkholderiaceae;g__Burkholderia
WP_047901526.1	dCache_1,HAMP,MCPsignal	Y...R...W...F...N	Burkholderia pyrrocinia	d__Bacteria;p__Proteobacteria;c__Gammaproteobacteria;o__Burkholderiales;f__Burkholderiaceae;g__Burkholderia
WP_131948063.1	dCache_1,HAMP,MCPsignal	Y...R...W...F...N	Burkholderia pyrrocinia	d__Bacteria;p__Proteobacteria;c__Gammaproteobacteria;o__Burkholderiales;f__Burkholderiaceae;g__Burkholderia
WP_175746479.1	dCache_1,HAMP,MCPsignal	Y...R...W...F...N	Burkholderia pyrrocinia	d__Bacteria;p__Proteobacteria;c__Gammaproteobacteria;o__Burkholderiales;f__Burkholderiaceae;g__Burkholderia
WP_034182169.1	dCache_1,HAMP,MCPsignal	Y...R...W...F...N	Burkholderia pyrrocinia	d__Bacteria;p__Proteobacteria;c__Gammaproteobacteria;o__Burkholderiales;f__Burkholderiaceae;g__Burkholderia
WP_175917583.1	dCache_1,HAMP,MCPsignal	Y...R...W...F...N	Burkholderia pyrrocinia	d__Bacteria;p__Proteobacteria;c__Gammaproteobacteria;o__Burkholderiales;f__Burkholderiaceae;g__Burkholderia
WP_175943398.1	dCache_1,HAMP,MCPsignal	Y...R...W...F...N	Burkholderia pyrrocinia	d__Bacteria;p__Proteobacteria;c__Gammaproteobacteria;o__Burkholderiales;f__Burkholderiaceae;g__Burkholderia
WP_174378881.1	dCache_1,HAMP,MCPsignal	Y...R...W...F...N	Burkholderia pyrrocinia	d__Bacteria;p__Proteobacteria;c__Gammaproteobacteria;o__Burkholderiales;f__Burkholderiaceae;g__Burkholderia
WP_213267264.1	dCache_1,HAMP,MCPsignal	Y...R...W...F...N	Burkholderia pyrrocinia	d__Bacteria;p__Proteobacteria;c__Gammaproteobacteria;o__Burkholderiales;f__Burkholderiaceae;g__Burkholderia
WP_110281424.1	dCache_1,HAMP,MCPsignal	Y...R...W...F...N	Burkholderia pyrrocinia	d__Bacteria;p__Proteobacteria;c__Gammaproteobacteria;o__Burkholderiales;f__Burkholderiaceae;g__Burkholderia
WP_114180643.1	dCache_1,HAMP,MCPsignal	Y...R...W...F...N	Burkholderia pyrrocinia	d__Bacteria;p__Proteobacteria;c__Gammaproteobacteria;o__Burkholderiales;f__Burkholderiaceae;g__Burkholderia
WP_133295640.1	dCache_1,HAMP,MCPsignal	Y...R...W...F...N	Burkholderia reimsis	d__Bacteria;p__Proteobacteria;c__Gammaproteobacteria;o__Burkholderiales;f__Burkholderiaceae;g__Burkholderia
WP_200086621.1	dCache_1,HAMP,MCPsignal	Y...R...W...F...N	Burkholderia seminalis	d__Bacteria;p__Proteobacteria;c__Gammaproteobacteria;o__Burkholderiales;f__Burkholderiaceae;g__Burkholderia
WP_175900578.1	dCache_1,HAMP,MCPsignal	Y...R...W...F...N	Burkholderia seminalis	d__Bacteria;p__Proteobacteria;c__Gammaproteobacteria;o__Burkholderiales;f__Burkholderiaceae;g__Burkholderia
WP_200095976.1	dCache_1,HAMP,MCPsignal	Y...R...W...F...N	Burkholderia seminalis	d__Bacteria;p__Proteobacteria;c__Gammaproteobacteria;o__Burkholderiales;f__Burkholderiaceae;g__Burkholderia
WP_226252062.1	dCache_1,HAMP,MCPsignal	Y...R...W...F...N	Burkholderia seminalis	d__Bacteria;p__Proteobacteria;c__Gammaproteobacteria;o__Burkholderiales;f__Burkholderiaceae;g__Burkholderia
WP_034185632.1	dCache_1,HAMP,MCPsignal	Y...R...W...F...N	Burkholderia seminalis	d__Bacteria;p__Proteobacteria;c__Gammaproteobacteria;o__Burkholderiales;f__Burkholderiaceae;g__Burkholderia
WP_069704568.1	dCache_1,HAMP,MCPsignal	Y...R...W...F...N	Burkholderia seminalis	d__Bacteria;p__Proteobacteria;c__Gammaproteobacteria;o__Burkholderiales;f__Burkholderiaceae;g__Burkholderia
WP_175027484.1	dCache_1,HAMP,MCPsignal	Y...R...W...F...N	Burkholderia seminalis	d__Bacteria;p__Proteobacteria;c__Gammaproteobacteria;o__Burkholderiales;f__Burkholderiaceae;g__Burkholderia
WP_124609039.1	dCache_1,HAMP,MCPsignal	Y...R...W...F...N	Burkholderia seminalis	d__Bacteria;p__Proteobacteria;c__Gammaproteobacteria;o__Burkholderiales;f__Burkholderiaceae;g__Burkholderia
WP_226153950.1	dCache_1,HAMP,MCPsignal	Y...R...W...F...N	Burkholderia seminalis	d__Bacteria;p__Proteobacteria;c__Gammaproteobacteria;o__Burkholderiales;f__Burkholderiaceae;g__Burkholderia
WP_196478954.1	dCache_1,HAMP,MCPsignal	Y...R...W...F...N	Burkholderia sp. 9773_38	d__Bacteria;p__Proteobacteria;c__Gammaproteobacteria;o__Burkholderiales;f__Burkholderiaceae;g__Burkholderia
WP_196433537.1	dCache_1,HAMP,MCPsignal	Y...R...W...F...N	Burkholderia sp. 9777_1386	d__Bacteria;p__Proteobacteria;c__Gammaproteobacteria;o__Burkholderiales;f__Burkholderiaceae;g__Burkholderia
WP_196446352.1	dCache_1,HAMP	Y...R...W...F...N	Burkholderia sp. 9779_493	d__Bacteria;p__Proteobacteria;c__Gammaproteobacteria;o__Burkholderiales;f__Burkholderiaceae;g__Burkholderia
WP_069618617.1	dCache_1,HAMP,MCPsignal	Y...R...W...F...N	Burkholderia sp. A2	d__Bacteria;p__Proteobacteria;c__Gammaproteobacteria;o__Burkholderiales;f__Burkholderiaceae;g__Burkholderia
WP_039320025.1	dCache_1,HAMP,MCPsignal	Y...R...W...F...N	Burkholderia sp. A9	d__Bacteria;p__Proteobacteria;c__Gammaproteobacteria;o__Burkholderiales;f__Burkholderiaceae;g__Burkholderia
WP_059504099.1	dCache_1,HAMP,MCPsignal	Y...R...W...F...N	Burkholderia sp. ABCPW 11	d__Bacteria;p__Proteobacteria;c__Gammaproteobacteria;o__Burkholderiales;f__Burkholderiaceae;g__Burkholderia
WP_205783525.1	dCache_1,HAMP,MCPsignal	Y...R...W...F...N	Burkholderia sp. Ac-20344	d__Bacteria;p__Proteobacteria;c__Gammaproteobacteria;o__Burkholderiales;f__Burkholderiaceae;g__Burkholderia
WP_205815694.1	dCache_1,HAMP,MCPsignal	Y...R...W...F...N	Burkholderia sp. Ac-20345	d__Bacteria;p__Proteobacteria;c__Gammaproteobacteria;o__Burkholderiales;f__Burkholderiaceae;g__Burkholderia
WP_205824234.1	dCache_1,HAMP,MCPsignal	Y...R...W...F...N	Burkholderia sp. Ac-20349	d__Bacteria;p__Proteobacteria;c__Gammaproteobacteria;o__Burkholderiales;f__Burkholderiaceae;g__Burkholderia
WP_205792059.1	dCache_1,HAMP,MCPsignal	Y...R...W...F...N	Burkholderia sp. Ac-20353	d__Bacteria;p__Proteobacteria;c__Gammaproteobacteria;o__Burkholderiales;f__Burkholderiaceae;g__Burkholderia
WP_206142014.1	dCache_1,HAMP,MCPsignal	Y...R...W...F...N	Burkholderia sp. Ac-20384	d__Bacteria;p__Proteobacteria;c__Gammaproteobacteria;o__Burkholderiales;f__Burkholderiaceae;g__Burkholderia
WP_206121390.1	dCache_1,HAMP,MCPsignal	Y...R...W...F...N	Burkholderia sp. Ac-20392	d__Bacteria;p__Proteobacteria;c__Gammaproteobacteria;o__Burkholderiales;f__Burkholderiaceae;g__Burkholderia
WP_209933495.1	dCache_1,HAMP,MCPsignal	Y...R...W...F...N	Burkholderia sp. AcTa6-5	d__Bacteria;p__Proteobacteria;c__Gammaproteobacteria;o__Burkholderiales;f__Burkholderiaceae;g__Burkholderia
WP_089497503.1	dCache_1,HAMP,MCPsignal	Y...R...W...F...N	Burkholderia sp. AU15512	d__Bacteria;p__Proteobacteria;c__Gammaproteobacteria;o__Burkholderiales;f__Burkholderiaceae;g__Burkholderia
WP_089469199.1	dCache_1,HAMP,MCPsignal	Y...R...W...F...N	Burkholderia sp. AU16741	d__Bacteria;p__Proteobacteria;c__Gammaproteobacteria;o__Burkholderiales;f__Burkholderiaceae;g__Burkholderia
WP_099317171.1	dCache_1,HAMP,MCPsignal	Y...R...W...F...N	Burkholderia sp. AU18528	d__Bacteria;p__Proteobacteria;c__Gammaproteobacteria;o__Burkholderiales;f__Burkholderiaceae;g__Burkholderia
WP_089436094.1	dCache_1,HAMP,MCPsignal	Y...R...W...F...N	Burkholderia sp. AU28863	d__Bacteria;p__Proteobacteria;c__Gammaproteobacteria;o__Burkholderiales;f__Burkholderiaceae;g__Burkholderia
WP_226214576.1	dCache_1,HAMP,MCPsignal	Y...R...W...F...N	Burkholderia sp. AU30198	d__Bacteria;p__Proteobacteria;c__Gammaproteobacteria;o__Burkholderiales;f__Burkholderiaceae;g__Burkholderia
WP_226195190.1	dCache_1,HAMP,MCPsignal	Y...R...W...F...N	Burkholderia sp. AU30280	d__Bacteria;p__Proteobacteria;c__Gammaproteobacteria;o__Burkholderiales;f__Burkholderiaceae;g__Burkholderia
WP_089489084.1	dCache_1,HAMP,MCPsignal	Y...R...W...F...N	Burkholderia sp. AU31280	d__Bacteria;p__Proteobacteria;c__Gammaproteobacteria;o__Burkholderiales;f__Burkholderiaceae;g__Burkholderia
WP_226272787.1	dCache_1,HAMP,MCPsignal	Y...R...W...F...N	Burkholderia sp. AU31624	d__Bacteria;p__Proteobacteria;c__Gammaproteobacteria;o__Burkholderiales;f__Burkholderiaceae;g__Burkholderia
WP_089432289.1	dCache_1,HAMP,MCPsignal	Y...R...W...F...N	Burkholderia sp. AU31652	d__Bacteria;p__Proteobacteria;c__Gammaproteobacteria;o__Burkholderiales;f__Burkholderiaceae;g__Burkholderia
WP_226221403.1	dCache_1,HAMP,MCPsignal	Y...R...W...F...N	Burkholderia sp. AU32262	d__Bacteria;p__Proteobacteria;c__Gammaproteobacteria;o__Burkholderiales;f__Burkholderiaceae;g__Burkholderia
WP_089447260.1	dCache_1,HAMP,MCPsignal	Y...R...W...F...N	Burkholderia sp. AU33423	d__Bacteria;p__Proteobacteria;c__Gammaproteobacteria;o__Burkholderiales;f__Burkholderiaceae;g__Burkholderia
WP_226114802.1	dCache_1,HAMP,MCPsignal	Y...R...W...F...N	Burkholderia sp. AU33545	d__Bacteria;p__Proteobacteria;c__Gammaproteobacteria;o__Burkholderiales;f__Burkholderiaceae;g__Burkholderia
WP_226205769.1	dCache_1,HAMP,MCPsignal	Y...R...W...F...N	Burkholderia sp. AU38729	d__Bacteria;p__Proteobacteria;c__Gammaproteobacteria;o__Burkholderiales;f__Burkholderiaceae;g__Burkholderia
WP_089474351.1	dCache_1,HAMP,MCPsignal	Y...R...W...F...N	Burkholderia sp. AU6039	d__Bacteria;p__Proteobacteria;c__Gammaproteobacteria;o__Burkholderiales;f__Burkholderiaceae;g__Burkholderia
WP_167052710.1	dCache_1,HAMP,MCPsignal	Y...R...W...F...N	Burkholderia sp. Ax-1719	d__Bacteria;p__Proteobacteria;c__Gammaproteobacteria;o__Burkholderiales;f__Burkholderiaceae;g__Burkholderia
WP_175883721.1	dCache_1,HAMP,MCPsignal	Y...R...W...F...N	Burkholderia sp. BCC0044	d__Bacteria;p__Proteobacteria;c__Gammaproteobacteria;o__Burkholderiales;f__Burkholderiaceae;g__Burkholderia
WP_175876998.1	dCache_1,HAMP,MCPsignal	Y...R...W...F...N	Burkholderia sp. BCC0097	d__Bacteria;p__Proteobacteria;c__Gammaproteobacteria;o__Burkholderiales;f__Burkholderiaceae;g__Burkholderia
WP_175965800.1	dCache_1,HAMP,MCPsignal	Y...R...W...F...N	Burkholderia sp. BCC0322	d__Bacteria;p__Proteobacteria;c__Gammaproteobacteria;o__Burkholderiales;f__Burkholderiaceae;g__Burkholderia
WP_175870494.1	dCache_1,HAMP,MCPsignal	Y...R...W...F...N	Burkholderia sp. BCC0397	d__Bacteria;p__Proteobacteria;c__Gammaproteobacteria;o__Burkholderiales;f__Burkholderiaceae;g__Burkholderia
WP_176015478.1	dCache_1,HAMP,MCPsignal	Y...R...W...F...N	Burkholderia sp. BCC0398	d__Bacteria;p__Proteobacteria;c__Gammaproteobacteria;o__Burkholderiales;f__Burkholderiaceae;g__Burkholderia
WP_175952201.1	dCache_1,HAMP,MCPsignal	Y...R...W...F...N	Burkholderia sp. BCC0405	d__Bacteria;p__Proteobacteria;c__Gammaproteobacteria;o__Burkholderiales;f__Burkholderiaceae;g__Burkholderia
WP_175820653.1	dCache_1,HAMP,MCPsignal	Y...R...W...F...N	Burkholderia sp. BCC0419	d__Bacteria;p__Proteobacteria;c__Gammaproteobacteria;o__Burkholderiales;f__Burkholderiaceae;g__Burkholderia
WP_175976312.1	dCache_1,HAMP,MCPsignal	Y...R...W...F...N	Burkholderia sp. BCC1047	d__Bacteria;p__Proteobacteria;c__Gammaproteobacteria;o__Burkholderiales;f__Burkholderiaceae;g__Burkholderia
WP_175981025.1	dCache_1,HAMP,MCPsignal	Y...R...W...F...N	Burkholderia sp. BCC1630	d__Bacteria;p__Proteobacteria;c__Gammaproteobacteria;o__Burkholderiales;f__Burkholderiaceae;g__Burkholderia
WP_176046107.1	dCache_1,HAMP,MCPsignal	Y...R...W...F...N	Burkholderia sp. BCC1644	d__Bacteria;p__Proteobacteria;c__Gammaproteobacteria;o__Burkholderiales;f__Burkholderiaceae;g__Burkholderia
WP_105133518.1	dCache_1,HAMP,MCPsignal	Y...R...W...F...N	Burkholderia sp. BE12	d__Bacteria;p__Proteobacteria;c__Gammaproteobacteria;o__Burkholderiales;f__Burkholderiaceae;g__Burkholderia
WP_152862160.1	dCache_1,HAMP,MCPsignal	Y...R...W...F...N	Burkholderia sp. BE17	d__Bacteria;p__Proteobacteria;c__Gammaproteobacteria;o__Burkholderiales;f__Burkholderiaceae;g__Burkholderia
WP_152778014.1	dCache_1,HAMP,MCPsignal	Y...R...W...F...N	Burkholderia sp. BE24	d__Bacteria;p__Proteobacteria;c__Gammaproteobacteria;o__Burkholderiales;f__Burkholderiaceae;g__Burkholderia
WP_124600880.1	dCache_1,HAMP,MCPsignal	Y...R...W...F...N	Burkholderia sp. Bp8963	d__Bacteria;p__Proteobacteria;c__Gammaproteobacteria;o__Burkholderiales;f__Burkholderiaceae;g__Burkholderia
WP_124455893.1	dCache_1,HAMP,MCPsignal	Y...R...W...F...N	Burkholderia sp. Bp8992	d__Bacteria;p__Proteobacteria;c__Gammaproteobacteria;o__Burkholderiales;f__Burkholderiaceae;g__Burkholderia
WP_124883311.1	dCache_1,HAMP,MCPsignal	Y...R...W...F...N	Burkholderia sp. Bp9002	d__Bacteria;p__Proteobacteria;c__Gammaproteobacteria;o__Burkholderiales;f__Burkholderiaceae;g__Burkholderia
WP_124901365.1	dCache_1,HAMP,MCPsignal	Y...R...W...F...N	Burkholderia sp. Bp9004	d__Bacteria;p__Proteobacteria;c__Gammaproteobacteria;o__Burkholderiales;f__Burkholderiaceae;g__Burkholderia
WP_124621000.1	dCache_1,HAMP,MCPsignal	Y...R...W...F...N	Burkholderia sp. Bp9012	d__Bacteria;p__Proteobacteria;c__Gammaproteobacteria;o__Burkholderiales;f__Burkholderiaceae;g__Burkholderia
WP_124893239.1	dCache_1,HAMP,MCPsignal	Y...R...W...F...N	Burkholderia sp. Bp9090	d__Bacteria;p__Proteobacteria;c__Gammaproteobacteria;o__Burkholderiales;f__Burkholderiaceae;g__Burkholderia
WP_124505974.1	dCache_1,HAMP,MCPsignal	Y...R...W...F...N	Burkholderia sp. Bp9125	d__Bacteria;p__Proteobacteria;c__Gammaproteobacteria;o__Burkholderiales;f__Burkholderiaceae;g__Burkholderia
WP_124653951.1	dCache_1,HAMP,MCPsignal	Y...R...W...F...N	Burkholderia sp. Bp9126	d__Bacteria;p__Proteobacteria;c__Gammaproteobacteria;o__Burkholderiales;f__Burkholderiaceae;g__Burkholderia
WP_124495834.1	dCache_1,HAMP,MCPsignal	Y...R...W...F...N	Burkholderia sp. Bp9140	d__Bacteria;p__Proteobacteria;c__Gammaproteobacteria;o__Burkholderiales;f__Burkholderiaceae;g__Burkholderia
WP_124604171.1	dCache_1,HAMP,MCPsignal	Y...R...W...F...N	Burkholderia sp. Bp9142	d__Bacteria;p__Proteobacteria;c__Gammaproteobacteria;o__Burkholderiales;f__Burkholderiaceae;g__Burkholderia
WP_124611130.1	dCache_1,HAMP,MCPsignal	Y...R...W...F...N	Burkholderia sp. Bp9143	d__Bacteria;p__Proteobacteria;c__Gammaproteobacteria;o__Burkholderiales;f__Burkholderiaceae;g__Burkholderia
WP_209924692.1	dCache_1,HAMP,MCPsignal	Y...R...W...F...N	Burkholderia sp. CpTa8-5	d__Bacteria;p__Proteobacteria;c__Gammaproteobacteria;o__Burkholderiales;f__Burkholderiaceae;g__Burkholderia
WP_166954411.1	dCache_1,HAMP,MCPsignal	Y...R...W...F...N	Burkholderia sp. D-99	d__Bacteria;p__Proteobacteria;c__Gammaproteobacteria;o__Burkholderiales;f__Burkholderiaceae;g__Burkholderia
WP_059678904.1	dCache_1,HAMP,MCPsignal	Y...R...W...F...N	Burkholderia sp. FL-7-2-10-S1-D7	d__Bacteria;p__Proteobacteria;c__Gammaproteobacteria;o__Burkholderiales;f__Burkholderiaceae;g__Burkholderia
WP_217588961.1	dCache_1,HAMP,MCPsignal	Y...R...W...F...N	Burkholderia sp. GbtcB21	d__Bacteria;p__Proteobacteria;c__Gammaproteobacteria;o__Burkholderiales;f__Burkholderiaceae;g__Burkholderia
WP_119337157.1	dCache_1,HAMP,MCPsignal	Y...R...W...F...N	Burkholderia sp. HAN2018	d__Bacteria;p__Proteobacteria;c__Gammaproteobacteria;o__Burkholderiales;f__Burkholderiaceae;g__Burkholderia
WP_089428122.1	dCache_1,HAMP,MCPsignal	Y...R...W...F...N	Burkholderia sp. HI2500	d__Bacteria;p__Proteobacteria;c__Gammaproteobacteria;o__Burkholderiales;f__Burkholderiaceae;g__Burkholderia
WP_089486329.1	dCache_1,HAMP,MCPsignal	Y...R...W...F...N	Burkholderia sp. HI2714	d__Bacteria;p__Proteobacteria;c__Gammaproteobacteria;o__Burkholderiales;f__Burkholderiaceae;g__Burkholderia
WP_089501350.1	dCache_1,HAMP,MCPsignal	Y...R...W...F...N	Burkholderia sp. HI2761	d__Bacteria;p__Proteobacteria;c__Gammaproteobacteria;o__Burkholderiales;f__Burkholderiaceae;g__Burkholderia
WP_096505648.1	dCache_1,HAMP,MCPsignal	Y...R...W...F...N	Burkholderia sp. IDO3	d__Bacteria;p__Proteobacteria;c__Gammaproteobacteria;o__Burkholderiales;f__Burkholderiaceae;g__Burkholderia
WP_098554938.1	dCache_1,HAMP,MCPsignal	Y...R...W...F...N	Burkholderia sp. JKS000303	d__Bacteria;p__Proteobacteria;c__Gammaproteobacteria;o__Burkholderiales;f__Burkholderiaceae;g__Burkholderia
WP_138850101.1	dCache_1,HAMP,MCPsignal	Y...R...W...F...N	Burkholderia sp. KBS0801	d__Bacteria;p__Proteobacteria;c__Gammaproteobacteria;o__Burkholderiales;f__Burkholderiaceae;g__Burkholderia
WP_202588013.1	dCache_1,HAMP,MCPsignal	Y...R...W...F...N	Burkholderia sp. KCJ3K979	d__Bacteria;p__Proteobacteria;c__Gammaproteobacteria;o__Burkholderiales;f__Burkholderiaceae;g__Burkholderia
WP_059601475.1	dCache_1,HAMP,MCPsignal	Y...R...W...F...N	Burkholderia sp. LA-2-3-30-S1-D2	d__Bacteria;p__Proteobacteria;c__Gammaproteobacteria;o__Burkholderiales;f__Burkholderiaceae;g__Burkholderia
WP_213345753.1	dCache_1,HAMP,MCPsignal	Y...R...W...F...N	Burkholderia sp. LAS2	d__Bacteria;p__Proteobacteria;c__Gammaproteobacteria;o__Burkholderiales;f__Burkholderiaceae;g__Burkholderia
WP_136469296.1	dCache_1,HAMP,MCPsignal	Y...R...W...F...N	Burkholderia sp. LS-044	d__Bacteria;p__Proteobacteria;c__Gammaproteobacteria;o__Burkholderiales;f__Burkholderiaceae;g__Burkholderia
WP_204422479.1	dCache_1,HAMP,MCPsignal	Y...R...W...F...N	Burkholderia sp. MS455	d__Bacteria;p__Proteobacteria;c__Gammaproteobacteria;o__Burkholderiales;f__Burkholderiaceae;g__Burkholderia
WP_042588023.1	dCache_1,HAMP,MCPsignal	Y...R...W...F...N	Burkholderia sp. MSHR3999	d__Bacteria;p__Proteobacteria;c__Gammaproteobacteria;o__Burkholderiales;f__Burkholderiaceae;g__Burkholderia
WP_059818695.1	dCache_1,HAMP,MCPsignal	Y...R...W...F...N	Burkholderia sp. MSMB0856	d__Bacteria;p__Proteobacteria;c__Gammaproteobacteria;o__Burkholderiales;f__Burkholderiaceae;g__Burkholderia
WP_059789332.1	dCache_1,HAMP,MCPsignal	Y...R...W...F...N	Burkholderia sp. MSMB1072	d__Bacteria;p__Proteobacteria;c__Gammaproteobacteria;o__Burkholderiales;f__Burkholderiaceae;g__Burkholderia
WP_060036422.1	dCache_1,HAMP,MCPsignal	Y...R...W...F...N	Burkholderia sp. MSMB1078WGS	d__Bacteria;p__Proteobacteria;c__Gammaproteobacteria;o__Burkholderiales;f__Burkholderiaceae;g__Burkholderia
WP_060353894.1	dCache_1,HAMP,MCPsignal	Y...R...W...F...N	Burkholderia sp. MSMB1459WGS	d__Bacteria;p__Proteobacteria;c__Gammaproteobacteria;o__Burkholderiales;f__Burkholderiaceae;g__Burkholderia
WP_059823991.1	dCache_1,HAMP,MCPsignal	Y...R...W...F...N	Burkholderia sp. MSMB1826	d__Bacteria;p__Proteobacteria;c__Gammaproteobacteria;o__Burkholderiales;f__Burkholderiaceae;g__Burkholderia
WP_059837724.1	dCache_1,HAMP,MCPsignal	Y...R...W...F...N	Burkholderia sp. MSMB1835	d__Bacteria;p__Proteobacteria;c__Gammaproteobacteria;o__Burkholderiales;f__Burkholderiaceae;g__Burkholderia
WP_121858792.1	dCache_1,HAMP,MCPsignal	Y...R...W...F...N	Burkholderia sp. Nafp2/4-1b	d__Bacteria;p__Proteobacteria;c__Gammaproteobacteria;o__Burkholderiales;f__Burkholderiaceae;g__Burkholderia
WP_059784265.1	dCache_1,HAMP,MCPsignal	Y...R...W...F...N	Burkholderia sp. NRF60-BP8	d__Bacteria;p__Proteobacteria;c__Gammaproteobacteria;o__Burkholderiales;f__Burkholderiaceae;g__Burkholderia
WP_059699775.1	dCache_1,HAMP,MCPsignal	Y...R...W...F...N	Burkholderia sp. RF2-non_BP3	d__Bacteria;p__Proteobacteria;c__Gammaproteobacteria;o__Burkholderiales;f__Burkholderiaceae;g__Burkholderia
WP_059689477.1	dCache_1,HAMP,MCPsignal	Y...R...W...F...N	Burkholderia sp. RF4-BP95	d__Bacteria;p__Proteobacteria;c__Gammaproteobacteria;o__Burkholderiales;f__Burkholderiaceae;g__Burkholderia
WP_159001174.1	dCache_1,HAMP,MCPsignal	Y...R...W...F...N	Burkholderia sp. S1	d__Bacteria;p__Proteobacteria;c__Gammaproteobacteria;o__Burkholderiales;f__Burkholderiaceae;g__Burkholderia
WP_206136633.1	dCache_1,HAMP,MCPsignal	Y...R...W...F...N	Burkholderia sp. Se-20373	d__Bacteria;p__Proteobacteria;c__Gammaproteobacteria;o__Burkholderiales;f__Burkholderiaceae;g__Burkholderia
WP_131931447.1	dCache_1,HAMP,MCPsignal	Y...R...W...F...N	Burkholderia sp. SRS-25	d__Bacteria;p__Proteobacteria;c__Gammaproteobacteria;o__Burkholderiales;f__Burkholderiaceae;g__Burkholderia
WP_132026869.1	dCache_1,HAMP,MCPsignal	Y...R...W...F...N	Burkholderia sp. SRS-46	d__Bacteria;p__Proteobacteria;c__Gammaproteobacteria;o__Burkholderiales;f__Burkholderiaceae;g__Burkholderia
WP_166722156.1	dCache_1,HAMP,MCPsignal	Y...R...W...F...N	Burkholderia sp. Tr-862	d__Bacteria;p__Proteobacteria;c__Gammaproteobacteria;o__Burkholderiales;f__Burkholderiaceae;g__Burkholderia
WP_044847577.1	dCache_1,HAMP,MCPsignal	Y...R...W...F...N	Burkholderia sp. USMB20	d__Bacteria;p__Proteobacteria;c__Gammaproteobacteria;o__Burkholderiales;f__Burkholderiaceae;g__Burkholderia
WP_028371524.1	dCache_1,HAMP,MCPsignal	F...R...W...F...N	Burkholderia sp. UYPR1.413	d__Bacteria;p__Proteobacteria;c__Gammaproteobacteria;o__Burkholderiales;f__Burkholderiaceae;g__Burkholderia
WP_193101100.1	dCache_1,HAMP,MCPsignal	Y...R...W...F...N	Burkholderia sp. Z1	d__Bacteria;p__Proteobacteria;c__Gammaproteobacteria;o__Burkholderiales;f__Burkholderiaceae;g__Burkholderia
WP_069750062.1	dCache_1,HAMP,MCPsignal	Y...R...W...F...N	Burkholderia stabilis	d__Bacteria;p__Proteobacteria;c__Gammaproteobacteria;o__Burkholderiales;f__Burkholderiaceae;g__Burkholderia
WP_122171913.1	dCache_1,HAMP,MCPsignal	Y...R...W...F...N	Burkholderia stabilis	d__Bacteria;p__Proteobacteria;c__Gammaproteobacteria;o__Burkholderiales;f__Burkholderiaceae;g__Burkholderia
WP_176041235.1	dCache_1,HAMP,MCPsignal	Y...R...W...F...N	Burkholderia stabilis	d__Bacteria;p__Proteobacteria;c__Gammaproteobacteria;o__Burkholderiales;f__Burkholderiaceae;g__Burkholderia
WP_129516765.1	dCache_1,HAMP,MCPsignal	Y...R...W...F...N	Burkholderia stabilis	d__Bacteria;p__Proteobacteria;c__Gammaproteobacteria;o__Burkholderiales;f__Burkholderiaceae;g__Burkholderia
WP_065502676.1	dCache_1,HAMP,MCPsignal	Y...R...W...F...N	Burkholderia stabilis	d__Bacteria;p__Proteobacteria;c__Gammaproteobacteria;o__Burkholderiales;f__Burkholderiaceae;g__Burkholderia
WP_096474945.1	dCache_1,HAMP,MCPsignal	Y...R...W...F...N	Burkholderia stabilis	d__Bacteria;p__Proteobacteria;c__Gammaproteobacteria;o__Burkholderiales;f__Burkholderiaceae;g__Burkholderia
WP_060290239.1	dCache_1,HAMP,MCPsignal	Y...R...W...F...N	Burkholderia stagnalis	d__Bacteria;p__Proteobacteria;c__Gammaproteobacteria;o__Burkholderiales;f__Burkholderiaceae;g__Burkholderia
WP_059883851.1	dCache_1,HAMP,MCPsignal	Y...R...W...F...N	Burkholderia stagnalis	d__Bacteria;p__Proteobacteria;c__Gammaproteobacteria;o__Burkholderiales;f__Burkholderiaceae;g__Burkholderia
WP_059565662.1	dCache_1,HAMP,MCPsignal	Y...R...W...F...N	Burkholderia stagnalis	d__Bacteria;p__Proteobacteria;c__Gammaproteobacteria;o__Burkholderiales;f__Burkholderiaceae;g__Burkholderia
WP_124749939.1	dCache_1,HAMP,MCPsignal	Y...R...W...F...N	Burkholderia stagnalis	d__Bacteria;p__Proteobacteria;c__Gammaproteobacteria;o__Burkholderiales;f__Burkholderiaceae;g__Burkholderia
WP_059986840.1	dCache_1,HAMP,MCPsignal	Y...R...W...F...N	Burkholderia stagnalis	d__Bacteria;p__Proteobacteria;c__Gammaproteobacteria;o__Burkholderiales;f__Burkholderiaceae;g__Burkholderia
WP_060018048.1	dCache_1,HAMP,MCPsignal	Y...R...W...F...N	Burkholderia stagnalis	d__Bacteria;p__Proteobacteria;c__Gammaproteobacteria;o__Burkholderiales;f__Burkholderiaceae;g__Burkholderia
WP_124490392.1	dCache_1,HAMP,MCPsignal	Y...R...W...F...N	Burkholderia stagnalis	d__Bacteria;p__Proteobacteria;c__Gammaproteobacteria;o__Burkholderiales;f__Burkholderiaceae;g__Burkholderia
WP_060365087.1	dCache_1,HAMP,MCPsignal	Y...R...W...F...N	Burkholderia stagnalis	d__Bacteria;p__Proteobacteria;c__Gammaproteobacteria;o__Burkholderiales;f__Burkholderiaceae;g__Burkholderia
WP_059848026.1	dCache_1,HAMP,MCPsignal	Y...R...W...F...N	Burkholderia territorii	d__Bacteria;p__Proteobacteria;c__Gammaproteobacteria;o__Burkholderiales;f__Burkholderiaceae;g__Burkholderia
WP_060329265.1	dCache_1,HAMP,MCPsignal	Y...R...W...F...N	Burkholderia territorii	d__Bacteria;p__Proteobacteria;c__Gammaproteobacteria;o__Burkholderiales;f__Burkholderiaceae;g__Burkholderia
WP_059793306.1	dCache_1,HAMP,MCPsignal	Y...R...W...F...N	Burkholderia territorii	d__Bacteria;p__Proteobacteria;c__Gammaproteobacteria;o__Burkholderiales;f__Burkholderiaceae;g__Burkholderia
WP_059804190.1	dCache_1,HAMP,MCPsignal	Y...R...W...F...N	Burkholderia territorii	d__Bacteria;p__Proteobacteria;c__Gammaproteobacteria;o__Burkholderiales;f__Burkholderiaceae;g__Burkholderia
WP_059503735.1	dCache_1,HAMP,MCPsignal	Y...R...W...F...N	Burkholderia territorii	d__Bacteria;p__Proteobacteria;c__Gammaproteobacteria;o__Burkholderiales;f__Burkholderiaceae;g__Burkholderia
WP_059868503.1	dCache_1,HAMP,MCPsignal	Y...R...W...F...N	Burkholderia territorii	d__Bacteria;p__Proteobacteria;c__Gammaproteobacteria;o__Burkholderiales;f__Burkholderiaceae;g__Burkholderia
WP_059770466.1	dCache_1,HAMP,MCPsignal	Y...R...W...F...N	Burkholderia territorii	d__Bacteria;p__Proteobacteria;c__Gammaproteobacteria;o__Burkholderiales;f__Burkholderiaceae;g__Burkholderia
WP_059949696.1	dCache_1,HAMP,MCPsignal	Y...R...W...F...N	Burkholderia territorii	d__Bacteria;p__Proteobacteria;c__Gammaproteobacteria;o__Burkholderiales;f__Burkholderiaceae;g__Burkholderia
WP_060136059.1	dCache_1,HAMP,MCPsignal	Y...R...W...F...N	Burkholderia territorii	d__Bacteria;p__Proteobacteria;c__Gammaproteobacteria;o__Burkholderiales;f__Burkholderiaceae;g__Burkholderia
WP_151005981.1	dCache_1,HAMP,MCPsignal	Y...R...W...F...N	Burkholderia territorii	d__Bacteria;p__Proteobacteria;c__Gammaproteobacteria;o__Burkholderiales;f__Burkholderiaceae;g__Burkholderia
WP_059448806.1	dCache_1,HAMP,MCPsignal	Y...R...W...F...N	Burkholderia territorii	d__Bacteria;p__Proteobacteria;c__Gammaproteobacteria;o__Burkholderiales;f__Burkholderiaceae;g__Burkholderia
WP_060103461.1	dCache_1,HAMP,MCPsignal	Y...R...W...F...N	Burkholderia territorii	d__Bacteria;p__Proteobacteria;c__Gammaproteobacteria;o__Burkholderiales;f__Burkholderiaceae;g__Burkholderia
WP_063551210.1	dCache_1,HAMP,MCPsignal	Y...R...W...F...N	Burkholderia territorii	d__Bacteria;p__Proteobacteria;c__Gammaproteobacteria;o__Burkholderiales;f__Burkholderiaceae;g__Burkholderia
WP_232443376.1	dCache_1	Y...R...W...F...N	Burkholderia ubonensis	d__Bacteria;p__Proteobacteria;c__Gammaproteobacteria;o__Burkholderiales;f__Burkholderiaceae;g__Burkholderia
WP_059637752.1	dCache_1,HAMP,MCPsignal	Y...R...W...F...N	Burkholderia ubonensis	d__Bacteria;p__Proteobacteria;c__Gammaproteobacteria;o__Burkholderiales;f__Burkholderiaceae;g__Burkholderia
WP_059610365.1	dCache_1,HAMP,MCPsignal	Y...R...W...F...N	Burkholderia ubonensis	d__Bacteria;p__Proteobacteria;c__Gammaproteobacteria;o__Burkholderiales;f__Burkholderiaceae;g__Burkholderia
WP_174959713.1	dCache_1,HAMP,MCPsignal	Y...R...W...F...N	Burkholderia ubonensis	d__Bacteria;p__Proteobacteria;c__Gammaproteobacteria;o__Burkholderiales;f__Burkholderiaceae;g__Burkholderia
WP_076476696.1	dCache_1,HAMP,MCPsignal	Y...R...W...F...N	Burkholderia ubonensis	d__Bacteria;p__Proteobacteria;c__Gammaproteobacteria;o__Burkholderiales;f__Burkholderiaceae;g__Burkholderia
WP_059712995.1	dCache_1,HAMP,MCPsignal	Y...R...W...F...N	Burkholderia ubonensis	d__Bacteria;p__Proteobacteria;c__Gammaproteobacteria;o__Burkholderiales;f__Burkholderiaceae;g__Burkholderia
WP_059659992.1	dCache_1,HAMP,MCPsignal	Y...R...W...F...N	Burkholderia ubonensis	d__Bacteria;p__Proteobacteria;c__Gammaproteobacteria;o__Burkholderiales;f__Burkholderiaceae;g__Burkholderia
WP_059615082.1	dCache_1,HAMP,MCPsignal	Y...R...W...F...N	Burkholderia ubonensis	d__Bacteria;p__Proteobacteria;c__Gammaproteobacteria;o__Burkholderiales;f__Burkholderiaceae;g__Burkholderia
WP_059730432.1	dCache_1,HAMP,MCPsignal	Y...R...W...F...N	Burkholderia ubonensis	d__Bacteria;p__Proteobacteria;c__Gammaproteobacteria;o__Burkholderiales;f__Burkholderiaceae;g__Burkholderia
WP_059752187.1	dCache_1,HAMP,MCPsignal	Y...R...W...F...N	Burkholderia ubonensis	d__Bacteria;p__Proteobacteria;c__Gammaproteobacteria;o__Burkholderiales;f__Burkholderiaceae;g__Burkholderia
WP_060131235.1	dCache_1,HAMP,MCPsignal	Y...R...W...F...N	Burkholderia ubonensis	d__Bacteria;p__Proteobacteria;c__Gammaproteobacteria;o__Burkholderiales;f__Burkholderiaceae;g__Burkholderia
WP_060168527.1	dCache_1,HAMP,MCPsignal	Y...R...W...F...N	Burkholderia ubonensis	d__Bacteria;p__Proteobacteria;c__Gammaproteobacteria;o__Burkholderiales;f__Burkholderiaceae;g__Burkholderia
WP_059924265.1	dCache_1,HAMP,MCPsignal	Y...R...W...F...N	Burkholderia ubonensis	d__Bacteria;p__Proteobacteria;c__Gammaproteobacteria;o__Burkholderiales;f__Burkholderiaceae;g__Burkholderia
WP_071733068.1	dCache_1,HAMP,MCPsignal	Y...R...W...F...N	Burkholderia ubonensis	d__Bacteria;p__Proteobacteria;c__Gammaproteobacteria;o__Burkholderiales;f__Burkholderiaceae;g__Burkholderia
WP_060016600.1	dCache_1,HAMP,MCPsignal	Y...R...W...F...N	Burkholderia ubonensis	d__Bacteria;p__Proteobacteria;c__Gammaproteobacteria;o__Burkholderiales;f__Burkholderiaceae;g__Burkholderia
WP_059968654.1	dCache_1,HAMP,MCPsignal	Y...R...W...F...N	Burkholderia ubonensis	d__Bacteria;p__Proteobacteria;c__Gammaproteobacteria;o__Burkholderiales;f__Burkholderiaceae;g__Burkholderia
WP_060327282.1	dCache_1,HAMP,MCPsignal	Y...R...W...F...N	Burkholderia ubonensis	d__Bacteria;p__Proteobacteria;c__Gammaproteobacteria;o__Burkholderiales;f__Burkholderiaceae;g__Burkholderia
WP_060304330.1	dCache_1,HAMP,MCPsignal	Y...R...W...F...N	Burkholderia ubonensis	d__Bacteria;p__Proteobacteria;c__Gammaproteobacteria;o__Burkholderiales;f__Burkholderiaceae;g__Burkholderia
WP_060003878.1	dCache_1,HAMP,MCPsignal	Y...R...W...F...N	Burkholderia ubonensis	d__Bacteria;p__Proteobacteria;c__Gammaproteobacteria;o__Burkholderiales;f__Burkholderiaceae;g__Burkholderia
WP_060397033.1	dCache_1,HAMP,MCPsignal	Y...R...W...F...N	Burkholderia ubonensis	d__Bacteria;p__Proteobacteria;c__Gammaproteobacteria;o__Burkholderiales;f__Burkholderiaceae;g__Burkholderia
WP_060104309.1	dCache_1,HAMP,MCPsignal	Y...R...W...F...N	Burkholderia ubonensis	d__Bacteria;p__Proteobacteria;c__Gammaproteobacteria;o__Burkholderiales;f__Burkholderiaceae;g__Burkholderia
WP_059885798.1	dCache_1,HAMP,MCPsignal	Y...R...W...F...N	Burkholderia ubonensis	d__Bacteria;p__Proteobacteria;c__Gammaproteobacteria;o__Burkholderiales;f__Burkholderiaceae;g__Burkholderia
WP_059846205.1	dCache_1,HAMP,MCPsignal	Y...R...W...F...N	Burkholderia ubonensis	d__Bacteria;p__Proteobacteria;c__Gammaproteobacteria;o__Burkholderiales;f__Burkholderiaceae;g__Burkholderia
WP_060370783.1	dCache_1,HAMP,MCPsignal	Y...R...W...F...N	Burkholderia ubonensis	d__Bacteria;p__Proteobacteria;c__Gammaproteobacteria;o__Burkholderiales;f__Burkholderiaceae;g__Burkholderia
WP_060058763.1	dCache_1,HAMP,MCPsignal	Y...R...W...F...N	Burkholderia ubonensis	d__Bacteria;p__Proteobacteria;c__Gammaproteobacteria;o__Burkholderiales;f__Burkholderiaceae;g__Burkholderia
WP_060287372.1	dCache_1,HAMP,MCPsignal	Y...R...W...F...N	Burkholderia ubonensis	d__Bacteria;p__Proteobacteria;c__Gammaproteobacteria;o__Burkholderiales;f__Burkholderiaceae;g__Burkholderia
WP_060214445.1	dCache_1,HAMP,MCPsignal	Y...R...W...F...N	Burkholderia ubonensis	d__Bacteria;p__Proteobacteria;c__Gammaproteobacteria;o__Burkholderiales;f__Burkholderiaceae;g__Burkholderia
WP_059801207.1	dCache_1,HAMP,MCPsignal	Y...R...W...F...N	Burkholderia ubonensis	d__Bacteria;p__Proteobacteria;c__Gammaproteobacteria;o__Burkholderiales;f__Burkholderiaceae;g__Burkholderia
WP_060153431.1	dCache_1,HAMP,MCPsignal	Y...R...W...F...N	Burkholderia ubonensis	d__Bacteria;p__Proteobacteria;c__Gammaproteobacteria;o__Burkholderiales;f__Burkholderiaceae;g__Burkholderia
WP_095401704.1	dCache_1,HAMP,MCPsignal	Y...R...W...F...N	Burkholderia ubonensis	d__Bacteria;p__Proteobacteria;c__Gammaproteobacteria;o__Burkholderiales;f__Burkholderiaceae;g__Burkholderia
WP_059892445.1	dCache_1,HAMP,MCPsignal	Y...R...W...F...N	Burkholderia ubonensis	d__Bacteria;p__Proteobacteria;c__Gammaproteobacteria;o__Burkholderiales;f__Burkholderiaceae;g__Burkholderia
WP_060259812.1	dCache_1,HAMP,MCPsignal	Y...R...W...F...N	Burkholderia ubonensis	d__Bacteria;p__Proteobacteria;c__Gammaproteobacteria;o__Burkholderiales;f__Burkholderiaceae;g__Burkholderia
WP_060077711.1	dCache_1,HAMP,MCPsignal	Y...R...W...F...N	Burkholderia ubonensis	d__Bacteria;p__Proteobacteria;c__Gammaproteobacteria;o__Burkholderiales;f__Burkholderiaceae;g__Burkholderia
WP_060075499.1	dCache_1,HAMP,MCPsignal	Y...R...W...F...N	Burkholderia ubonensis	d__Bacteria;p__Proteobacteria;c__Gammaproteobacteria;o__Burkholderiales;f__Burkholderiaceae;g__Burkholderia
WP_060039723.1	dCache_1,HAMP,MCPsignal	Y...R...W...F...N	Burkholderia ubonensis	d__Bacteria;p__Proteobacteria;c__Gammaproteobacteria;o__Burkholderiales;f__Burkholderiaceae;g__Burkholderia
WP_059983363.1	dCache_1,HAMP,MCPsignal	Y...R...W...F...N	Burkholderia ubonensis	d__Bacteria;p__Proteobacteria;c__Gammaproteobacteria;o__Burkholderiales;f__Burkholderiaceae;g__Burkholderia
WP_059912454.1	dCache_1,HAMP,MCPsignal	Y...R...W...F...N	Burkholderia ubonensis	d__Bacteria;p__Proteobacteria;c__Gammaproteobacteria;o__Burkholderiales;f__Burkholderiaceae;g__Burkholderia
WP_059828383.1	dCache_1,HAMP,MCPsignal	Y...R...W...F...N	Burkholderia ubonensis	d__Bacteria;p__Proteobacteria;c__Gammaproteobacteria;o__Burkholderiales;f__Burkholderiaceae;g__Burkholderia
WP_059867009.1	dCache_1,HAMP,MCPsignal	Y...R...W...F...N	Burkholderia ubonensis	d__Bacteria;p__Proteobacteria;c__Gammaproteobacteria;o__Burkholderiales;f__Burkholderiaceae;g__Burkholderia
WP_060079661.1	dCache_1,HAMP,MCPsignal	Y...R...W...F...N	Burkholderia ubonensis	d__Bacteria;p__Proteobacteria;c__Gammaproteobacteria;o__Burkholderiales;f__Burkholderiaceae;g__Burkholderia
WP_060195549.1	dCache_1,HAMP,MCPsignal	Y...R...W...F...N	Burkholderia ubonensis	d__Bacteria;p__Proteobacteria;c__Gammaproteobacteria;o__Burkholderiales;f__Burkholderiaceae;g__Burkholderia
WP_071768163.1	dCache_1,HAMP,MCPsignal	Y...R...W...F...N	Burkholderia ubonensis	d__Bacteria;p__Proteobacteria;c__Gammaproteobacteria;o__Burkholderiales;f__Burkholderiaceae;g__Burkholderia
WP_060287601.1	dCache_1,HAMP,MCPsignal	Y...R...W...F...N	Burkholderia ubonensis	d__Bacteria;p__Proteobacteria;c__Gammaproteobacteria;o__Burkholderiales;f__Burkholderiaceae;g__Burkholderia
WP_059552420.1	dCache_1,HAMP,MCPsignal	Y...R...W...F...N	Burkholderia ubonensis	d__Bacteria;p__Proteobacteria;c__Gammaproteobacteria;o__Burkholderiales;f__Burkholderiaceae;g__Burkholderia
WP_060062787.1	dCache_1,HAMP,MCPsignal	Y...R...W...F...N	Burkholderia ubonensis	d__Bacteria;p__Proteobacteria;c__Gammaproteobacteria;o__Burkholderiales;f__Burkholderiaceae;g__Burkholderia
WP_059872359.1	dCache_1,HAMP,MCPsignal	Y...R...W...F...N	Burkholderia ubonensis	d__Bacteria;p__Proteobacteria;c__Gammaproteobacteria;o__Burkholderiales;f__Burkholderiaceae;g__Burkholderia
WP_102817780.1	dCache_1,HAMP,MCPsignal	Y...R...W...F...N	Burkholderia ubonensis	d__Bacteria;p__Proteobacteria;c__Gammaproteobacteria;o__Burkholderiales;f__Burkholderiaceae;g__Burkholderia
WP_060025833.1	dCache_1,HAMP,MCPsignal	Y...R...W...F...N	Burkholderia ubonensis	d__Bacteria;p__Proteobacteria;c__Gammaproteobacteria;o__Burkholderiales;f__Burkholderiaceae;g__Burkholderia
WP_060285242.1	dCache_1,HAMP,MCPsignal	Y...R...W...F...N	Burkholderia ubonensis	d__Bacteria;p__Proteobacteria;c__Gammaproteobacteria;o__Burkholderiales;f__Burkholderiaceae;g__Burkholderia
WP_059744617.1	dCache_1,HAMP,MCPsignal	Y...R...W...F...N	Burkholderia ubonensis	d__Bacteria;p__Proteobacteria;c__Gammaproteobacteria;o__Burkholderiales;f__Burkholderiaceae;g__Burkholderia
WP_060269372.1	dCache_1,HAMP,MCPsignal	Y...R...W...F...N	Burkholderia ubonensis	d__Bacteria;p__Proteobacteria;c__Gammaproteobacteria;o__Burkholderiales;f__Burkholderiaceae;g__Burkholderia
WP_060374148.1	dCache_1,HAMP,MCPsignal	Y...R...W...F...N	Burkholderia ubonensis	d__Bacteria;p__Proteobacteria;c__Gammaproteobacteria;o__Burkholderiales;f__Burkholderiaceae;g__Burkholderia
WP_059838740.1	dCache_1,HAMP,MCPsignal	Y...R...W...F...N	Burkholderia ubonensis	d__Bacteria;p__Proteobacteria;c__Gammaproteobacteria;o__Burkholderiales;f__Burkholderiaceae;g__Burkholderia
WP_059946338.1	dCache_1,HAMP,MCPsignal	Y...R...W...F...N	Burkholderia ubonensis	d__Bacteria;p__Proteobacteria;c__Gammaproteobacteria;o__Burkholderiales;f__Burkholderiaceae;g__Burkholderia
WP_059924952.1	dCache_1,HAMP,MCPsignal	Y...R...W...F...N	Burkholderia ubonensis	d__Bacteria;p__Proteobacteria;c__Gammaproteobacteria;o__Burkholderiales;f__Burkholderiaceae;g__Burkholderia
WP_059712933.1	dCache_1,HAMP,MCPsignal	Y...R...W...F...N	Burkholderia ubonensis	d__Bacteria;p__Proteobacteria;c__Gammaproteobacteria;o__Burkholderiales;f__Burkholderiaceae;g__Burkholderia
WP_071773633.1	dCache_1,HAMP,MCPsignal	Y...R...W...F...N	Burkholderia ubonensis	d__Bacteria;p__Proteobacteria;c__Gammaproteobacteria;o__Burkholderiales;f__Burkholderiaceae;g__Burkholderia
WP_060141585.1	dCache_1,HAMP,MCPsignal	Y...R...W...F...N	Burkholderia ubonensis	d__Bacteria;p__Proteobacteria;c__Gammaproteobacteria;o__Burkholderiales;f__Burkholderiaceae;g__Burkholderia
WP_060029128.1	dCache_1,HAMP,MCPsignal	Y...R...W...F...N	Burkholderia ubonensis	d__Bacteria;p__Proteobacteria;c__Gammaproteobacteria;o__Burkholderiales;f__Burkholderiaceae;g__Burkholderia
WP_059903161.1	dCache_1,HAMP,MCPsignal	Y...R...W...F...N	Burkholderia ubonensis	d__Bacteria;p__Proteobacteria;c__Gammaproteobacteria;o__Burkholderiales;f__Burkholderiaceae;g__Burkholderia
WP_071755615.1	dCache_1,HAMP,MCPsignal	Y...R...W...F...N	Burkholderia ubonensis	d__Bacteria;p__Proteobacteria;c__Gammaproteobacteria;o__Burkholderiales;f__Burkholderiaceae;g__Burkholderia
WP_059911376.1	dCache_1,HAMP,MCPsignal	Y...R...W...F...N	Burkholderia ubonensis	d__Bacteria;p__Proteobacteria;c__Gammaproteobacteria;o__Burkholderiales;f__Burkholderiaceae;g__Burkholderia
WP_060048495.1	dCache_1,HAMP,MCPsignal	Y...R...W...F...N	Burkholderia ubonensis	d__Bacteria;p__Proteobacteria;c__Gammaproteobacteria;o__Burkholderiales;f__Burkholderiaceae;g__Burkholderia
WP_060293741.1	dCache_1,HAMP,MCPsignal	Y...R...W...F...N	Burkholderia ubonensis	d__Bacteria;p__Proteobacteria;c__Gammaproteobacteria;o__Burkholderiales;f__Burkholderiaceae;g__Burkholderia
WP_059988610.1	dCache_1,HAMP,MCPsignal	Y...R...W...F...N	Burkholderia ubonensis	d__Bacteria;p__Proteobacteria;c__Gammaproteobacteria;o__Burkholderiales;f__Burkholderiaceae;g__Burkholderia
WP_059918856.1	dCache_1,HAMP,MCPsignal	Y...R...W...F...N	Burkholderia ubonensis	d__Bacteria;p__Proteobacteria;c__Gammaproteobacteria;o__Burkholderiales;f__Burkholderiaceae;g__Burkholderia
WP_060137714.1	dCache_1,HAMP,MCPsignal	Y...R...W...F...N	Burkholderia ubonensis	d__Bacteria;p__Proteobacteria;c__Gammaproteobacteria;o__Burkholderiales;f__Burkholderiaceae;g__Burkholderia
WP_060134579.1	dCache_1,HAMP,MCPsignal	Y...R...W...F...N	Burkholderia ubonensis	d__Bacteria;p__Proteobacteria;c__Gammaproteobacteria;o__Burkholderiales;f__Burkholderiaceae;g__Burkholderia
WP_059979109.1	dCache_1,HAMP,MCPsignal	Y...R...W...F...N	Burkholderia ubonensis	d__Bacteria;p__Proteobacteria;c__Gammaproteobacteria;o__Burkholderiales;f__Burkholderiaceae;g__Burkholderia
WP_060123892.1	dCache_1,HAMP,MCPsignal	Y...R...W...F...N	Burkholderia ubonensis	d__Bacteria;p__Proteobacteria;c__Gammaproteobacteria;o__Burkholderiales;f__Burkholderiaceae;g__Burkholderia
WP_059633526.1	dCache_1,HAMP,MCPsignal	Y...R...W...F...N	Burkholderia ubonensis	d__Bacteria;p__Proteobacteria;c__Gammaproteobacteria;o__Burkholderiales;f__Burkholderiaceae;g__Burkholderia
WP_059674213.1	dCache_1,HAMP,MCPsignal	Y...R...W...F...N	Burkholderia ubonensis	d__Bacteria;p__Proteobacteria;c__Gammaproteobacteria;o__Burkholderiales;f__Burkholderiaceae;g__Burkholderia
WP_060031337.1	dCache_1,HAMP,MCPsignal	Y...R...W...F...N	Burkholderia ubonensis	d__Bacteria;p__Proteobacteria;c__Gammaproteobacteria;o__Burkholderiales;f__Burkholderiaceae;g__Burkholderia
WP_059965512.1	dCache_1,HAMP,MCPsignal	Y...R...W...F...N	Burkholderia ubonensis	d__Bacteria;p__Proteobacteria;c__Gammaproteobacteria;o__Burkholderiales;f__Burkholderiaceae;g__Burkholderia
WP_059902657.1	dCache_1,HAMP,MCPsignal	Y...R...W...F...N	Burkholderia ubonensis	d__Bacteria;p__Proteobacteria;c__Gammaproteobacteria;o__Burkholderiales;f__Burkholderiaceae;g__Burkholderia
WP_060282441.1	dCache_1,HAMP,MCPsignal	Y...R...W...F...N	Burkholderia ubonensis	d__Bacteria;p__Proteobacteria;c__Gammaproteobacteria;o__Burkholderiales;f__Burkholderiaceae;g__Burkholderia
WP_059532884.1	dCache_1,HAMP,MCPsignal	Y...R...W...F...N	Burkholderia ubonensis	d__Bacteria;p__Proteobacteria;c__Gammaproteobacteria;o__Burkholderiales;f__Burkholderiaceae;g__Burkholderia
WP_059737851.1	dCache_1,HAMP,MCPsignal	Y...R...W...F...N	Burkholderia ubonensis	d__Bacteria;p__Proteobacteria;c__Gammaproteobacteria;o__Burkholderiales;f__Burkholderiaceae;g__Burkholderia
WP_059627801.1	dCache_1,HAMP,MCPsignal	Y...R...W...F...N	Burkholderia ubonensis	d__Bacteria;p__Proteobacteria;c__Gammaproteobacteria;o__Burkholderiales;f__Burkholderiaceae;g__Burkholderia
WP_059991710.1	dCache_1,HAMP,MCPsignal	Y...R...W...F...N	Burkholderia ubonensis	d__Bacteria;p__Proteobacteria;c__Gammaproteobacteria;o__Burkholderiales;f__Burkholderiaceae;g__Burkholderia
WP_060212125.1	dCache_1,HAMP,MCPsignal	Y...R...W...F...N	Burkholderia ubonensis	d__Bacteria;p__Proteobacteria;c__Gammaproteobacteria;o__Burkholderiales;f__Burkholderiaceae;g__Burkholderia
WP_060161148.1	dCache_1,HAMP,MCPsignal	Y...R...W...F...N	Burkholderia ubonensis	d__Bacteria;p__Proteobacteria;c__Gammaproteobacteria;o__Burkholderiales;f__Burkholderiaceae;g__Burkholderia
WP_059937958.1	dCache_1,HAMP,MCPsignal	Y...R...W...F...N	Burkholderia ubonensis	d__Bacteria;p__Proteobacteria;c__Gammaproteobacteria;o__Burkholderiales;f__Burkholderiaceae;g__Burkholderia
WP_060064076.1	dCache_1,HAMP,MCPsignal	Y...R...W...F...N	Burkholderia ubonensis	d__Bacteria;p__Proteobacteria;c__Gammaproteobacteria;o__Burkholderiales;f__Burkholderiaceae;g__Burkholderia
WP_059483878.1	dCache_1,HAMP,MCPsignal	Y...R...W...F...N	Burkholderia ubonensis	d__Bacteria;p__Proteobacteria;c__Gammaproteobacteria;o__Burkholderiales;f__Burkholderiaceae;g__Burkholderia
WP_060095460.1	dCache_1,HAMP,MCPsignal	Y...R...W...F...N	Burkholderia ubonensis	d__Bacteria;p__Proteobacteria;c__Gammaproteobacteria;o__Burkholderiales;f__Burkholderiaceae;g__Burkholderia
WP_059976400.1	dCache_1,HAMP,MCPsignal	Y...R...W...F...N	Burkholderia ubonensis	d__Bacteria;p__Proteobacteria;c__Gammaproteobacteria;o__Burkholderiales;f__Burkholderiaceae;g__Burkholderia
WP_059916969.1	dCache_1,HAMP,MCPsignal	Y...R...W...F...N	Burkholderia ubonensis	d__Bacteria;p__Proteobacteria;c__Gammaproteobacteria;o__Burkholderiales;f__Burkholderiaceae;g__Burkholderia
WP_059956845.1	dCache_1,HAMP,MCPsignal	Y...R...W...F...N	Burkholderia ubonensis	d__Bacteria;p__Proteobacteria;c__Gammaproteobacteria;o__Burkholderiales;f__Burkholderiaceae;g__Burkholderia
WP_060189349.1	dCache_1,HAMP,MCPsignal	Y...R...W...F...N	Burkholderia ubonensis	d__Bacteria;p__Proteobacteria;c__Gammaproteobacteria;o__Burkholderiales;f__Burkholderiaceae;g__Burkholderia
WP_060228147.1	dCache_1,HAMP,MCPsignal	Y...R...W...F...N	Burkholderia ubonensis	d__Bacteria;p__Proteobacteria;c__Gammaproteobacteria;o__Burkholderiales;f__Burkholderiaceae;g__Burkholderia
WP_045565075.1	dCache_1,HAMP,MCPsignal	Y...R...W...F...N	Burkholderia ubonensis	d__Bacteria;p__Proteobacteria;c__Gammaproteobacteria;o__Burkholderiales;f__Burkholderiaceae;g__Burkholderia
WP_059727968.1	dCache_1,HAMP,MCPsignal	Y...R...W...F...N	Burkholderia ubonensis	d__Bacteria;p__Proteobacteria;c__Gammaproteobacteria;o__Burkholderiales;f__Burkholderiaceae;g__Burkholderia
WP_060011497.1	dCache_1,HAMP,MCPsignal	Y...R...W...F...N	Burkholderia ubonensis	d__Bacteria;p__Proteobacteria;c__Gammaproteobacteria;o__Burkholderiales;f__Burkholderiaceae;g__Burkholderia
WP_060143842.1	dCache_1,HAMP,MCPsignal	Y...R...W...F...N	Burkholderia ubonensis	d__Bacteria;p__Proteobacteria;c__Gammaproteobacteria;o__Burkholderiales;f__Burkholderiaceae;g__Burkholderia
WP_059860083.1	dCache_1,HAMP,MCPsignal	Y...R...W...F...N	Burkholderia ubonensis	d__Bacteria;p__Proteobacteria;c__Gammaproteobacteria;o__Burkholderiales;f__Burkholderiaceae;g__Burkholderia
WP_060252147.1	dCache_1,HAMP,MCPsignal	Y...R...W...F...N	Burkholderia ubonensis	d__Bacteria;p__Proteobacteria;c__Gammaproteobacteria;o__Burkholderiales;f__Burkholderiaceae;g__Burkholderia
WP_059878412.1	dCache_1,HAMP,MCPsignal	Y...R...W...F...N	Burkholderia ubonensis	d__Bacteria;p__Proteobacteria;c__Gammaproteobacteria;o__Burkholderiales;f__Burkholderiaceae;g__Burkholderia
WP_060231222.1	dCache_1,HAMP,MCPsignal	Y...R...W...F...N	Burkholderia ubonensis	d__Bacteria;p__Proteobacteria;c__Gammaproteobacteria;o__Burkholderiales;f__Burkholderiaceae;g__Burkholderia
WP_059706961.1	dCache_1,HAMP,MCPsignal	Y...R...W...F...N	Burkholderia ubonensis	d__Bacteria;p__Proteobacteria;c__Gammaproteobacteria;o__Burkholderiales;f__Burkholderiaceae;g__Burkholderia
WP_060241889.1	dCache_1,HAMP,MCPsignal	Y...R...W...F...N	Burkholderia ubonensis	d__Bacteria;p__Proteobacteria;c__Gammaproteobacteria;o__Burkholderiales;f__Burkholderiaceae;g__Burkholderia
WP_060337046.1	dCache_1,HAMP,MCPsignal	Y...R...W...F...N	Burkholderia ubonensis	d__Bacteria;p__Proteobacteria;c__Gammaproteobacteria;o__Burkholderiales;f__Burkholderiaceae;g__Burkholderia
WP_059865483.1	dCache_1,HAMP,MCPsignal	Y...R...W...F...N	Burkholderia ubonensis	d__Bacteria;p__Proteobacteria;c__Gammaproteobacteria;o__Burkholderiales;f__Burkholderiaceae;g__Burkholderia
WP_059626639.1	dCache_1,HAMP,MCPsignal	Y...R...W...F...N	Burkholderia ubonensis	d__Bacteria;p__Proteobacteria;c__Gammaproteobacteria;o__Burkholderiales;f__Burkholderiaceae;g__Burkholderia
WP_060345072.1	dCache_1,HAMP,MCPsignal	Y...R...W...F...N	Burkholderia ubonensis	d__Bacteria;p__Proteobacteria;c__Gammaproteobacteria;o__Burkholderiales;f__Burkholderiaceae;g__Burkholderia
WP_060019521.1	dCache_1,HAMP,MCPsignal	Y...R...W...F...N	Burkholderia ubonensis	d__Bacteria;p__Proteobacteria;c__Gammaproteobacteria;o__Burkholderiales;f__Burkholderiaceae;g__Burkholderia
WP_060115794.1	dCache_1,HAMP,MCPsignal	Y...R...W...F...N	Burkholderia ubonensis	d__Bacteria;p__Proteobacteria;c__Gammaproteobacteria;o__Burkholderiales;f__Burkholderiaceae;g__Burkholderia
WP_059849622.1	dCache_1,HAMP,MCPsignal	Y...R...W...F...N	Burkholderia ubonensis	d__Bacteria;p__Proteobacteria;c__Gammaproteobacteria;o__Burkholderiales;f__Burkholderiaceae;g__Burkholderia
WP_071764540.1	dCache_1,HAMP,MCPsignal	Y...R...W...F...N	Burkholderia ubonensis	d__Bacteria;p__Proteobacteria;c__Gammaproteobacteria;o__Burkholderiales;f__Burkholderiaceae;g__Burkholderia
WP_060056656.1	dCache_1,HAMP,MCPsignal	Y...R...W...F...N	Burkholderia ubonensis	d__Bacteria;p__Proteobacteria;c__Gammaproteobacteria;o__Burkholderiales;f__Burkholderiaceae;g__Burkholderia
WP_071853866.1	dCache_1,HAMP,MCPsignal	Y...R...W...F...N	Burkholderia ubonensis	d__Bacteria;p__Proteobacteria;c__Gammaproteobacteria;o__Burkholderiales;f__Burkholderiaceae;g__Burkholderia
WP_060008173.1	dCache_1,HAMP,MCPsignal	Y...R...W...F...N	Burkholderia ubonensis	d__Bacteria;p__Proteobacteria;c__Gammaproteobacteria;o__Burkholderiales;f__Burkholderiaceae;g__Burkholderia
WP_059835018.1	dCache_1,HAMP,MCPsignal	Y...R...W...F...N	Burkholderia ubonensis	d__Bacteria;p__Proteobacteria;c__Gammaproteobacteria;o__Burkholderiales;f__Burkholderiaceae;g__Burkholderia
WP_060368856.1	dCache_1,HAMP,MCPsignal	Y...R...W...F...N	Burkholderia ubonensis	d__Bacteria;p__Proteobacteria;c__Gammaproteobacteria;o__Burkholderiales;f__Burkholderiaceae;g__Burkholderia
WP_060059491.1	dCache_1,HAMP,MCPsignal	Y...R...W...F...N	Burkholderia ubonensis	d__Bacteria;p__Proteobacteria;c__Gammaproteobacteria;o__Burkholderiales;f__Burkholderiaceae;g__Burkholderia
WP_060247681.1	dCache_1,HAMP,MCPsignal	Y...R...W...F...N	Burkholderia ubonensis	d__Bacteria;p__Proteobacteria;c__Gammaproteobacteria;o__Burkholderiales;f__Burkholderiaceae;g__Burkholderia
WP_060102101.1	dCache_1,HAMP,MCPsignal	Y...R...W...F...N	Burkholderia ubonensis	d__Bacteria;p__Proteobacteria;c__Gammaproteobacteria;o__Burkholderiales;f__Burkholderiaceae;g__Burkholderia
WP_059590312.1	dCache_1,HAMP,MCPsignal	Y...R...W...F...N	Burkholderia ubonensis	d__Bacteria;p__Proteobacteria;c__Gammaproteobacteria;o__Burkholderiales;f__Burkholderiaceae;g__Burkholderia
WP_059488081.1	dCache_1,HAMP,MCPsignal	Y...R...W...F...N	Burkholderia ubonensis	d__Bacteria;p__Proteobacteria;c__Gammaproteobacteria;o__Burkholderiales;f__Burkholderiaceae;g__Burkholderia
WP_059777867.1	dCache_1,HAMP,MCPsignal	Y...R...W...F...N	Burkholderia ubonensis	d__Bacteria;p__Proteobacteria;c__Gammaproteobacteria;o__Burkholderiales;f__Burkholderiaceae;g__Burkholderia
WP_060251952.1	dCache_1,HAMP,MCPsignal	Y...R...W...F...N	Burkholderia ubonensis	d__Bacteria;p__Proteobacteria;c__Gammaproteobacteria;o__Burkholderiales;f__Burkholderiaceae;g__Burkholderia
WP_060114672.1	dCache_1,HAMP,MCPsignal	Y...R...W...F...N	Burkholderia ubonensis	d__Bacteria;p__Proteobacteria;c__Gammaproteobacteria;o__Burkholderiales;f__Burkholderiaceae;g__Burkholderia
WP_060071486.1	dCache_1,HAMP,MCPsignal	Y...R...W...F...N	Burkholderia ubonensis	d__Bacteria;p__Proteobacteria;c__Gammaproteobacteria;o__Burkholderiales;f__Burkholderiaceae;g__Burkholderia
WP_059944078.1	dCache_1,HAMP,MCPsignal	Y...R...W...F...N	Burkholderia ubonensis	d__Bacteria;p__Proteobacteria;c__Gammaproteobacteria;o__Burkholderiales;f__Burkholderiaceae;g__Burkholderia
WP_059660524.1	dCache_1,HAMP,MCPsignal	Y...R...W...F...N	Burkholderia ubonensis	d__Bacteria;p__Proteobacteria;c__Gammaproteobacteria;o__Burkholderiales;f__Burkholderiaceae;g__Burkholderia
WP_060401452.1	dCache_1,HAMP,MCPsignal	Y...R...W...F...N	Burkholderia ubonensis	d__Bacteria;p__Proteobacteria;c__Gammaproteobacteria;o__Burkholderiales;f__Burkholderiaceae;g__Burkholderia
WP_060016378.1	dCache_1,HAMP,MCPsignal	Y...R...W...F...N	Burkholderia ubonensis	d__Bacteria;p__Proteobacteria;c__Gammaproteobacteria;o__Burkholderiales;f__Burkholderiaceae;g__Burkholderia
WP_060208187.1	dCache_1,HAMP,MCPsignal	Y...R...W...F...N	Burkholderia ubonensis	d__Bacteria;p__Proteobacteria;c__Gammaproteobacteria;o__Burkholderiales;f__Burkholderiaceae;g__Burkholderia
WP_059645302.1	dCache_1,HAMP,MCPsignal	Y...R...W...F...N	Burkholderia ubonensis	d__Bacteria;p__Proteobacteria;c__Gammaproteobacteria;o__Burkholderiales;f__Burkholderiaceae;g__Burkholderia
WP_060165089.1	dCache_1,HAMP,MCPsignal	Y...R...W...F...N	Burkholderia ubonensis	d__Bacteria;p__Proteobacteria;c__Gammaproteobacteria;o__Burkholderiales;f__Burkholderiaceae;g__Burkholderia
WP_059796032.1	dCache_1,HAMP,MCPsignal	Y...R...W...F...N	Burkholderia ubonensis	d__Bacteria;p__Proteobacteria;c__Gammaproteobacteria;o__Burkholderiales;f__Burkholderiaceae;g__Burkholderia
WP_059921720.1	dCache_1,HAMP,MCPsignal	Y...R...W...F...N	Burkholderia ubonensis	d__Bacteria;p__Proteobacteria;c__Gammaproteobacteria;o__Burkholderiales;f__Burkholderiaceae;g__Burkholderia
WP_060100173.1	dCache_1,HAMP,MCPsignal	Y...R...W...F...N	Burkholderia ubonensis	d__Bacteria;p__Proteobacteria;c__Gammaproteobacteria;o__Burkholderiales;f__Burkholderiaceae;g__Burkholderia
WP_059997507.1	dCache_1,HAMP,MCPsignal	Y...R...W...F...N	Burkholderia ubonensis	d__Bacteria;p__Proteobacteria;c__Gammaproteobacteria;o__Burkholderiales;f__Burkholderiaceae;g__Burkholderia
WP_060069159.1	dCache_1,HAMP,MCPsignal	Y...R...W...F...N	Burkholderia ubonensis	d__Bacteria;p__Proteobacteria;c__Gammaproteobacteria;o__Burkholderiales;f__Burkholderiaceae;g__Burkholderia
WP_060319471.1	dCache_1,HAMP,MCPsignal	Y...R...W...F...N	Burkholderia ubonensis	d__Bacteria;p__Proteobacteria;c__Gammaproteobacteria;o__Burkholderiales;f__Burkholderiaceae;g__Burkholderia
WP_059952537.1	dCache_1,HAMP,MCPsignal	Y...R...W...F...N	Burkholderia ubonensis	d__Bacteria;p__Proteobacteria;c__Gammaproteobacteria;o__Burkholderiales;f__Burkholderiaceae;g__Burkholderia
WP_071775246.1	dCache_1,HAMP,MCPsignal	Y...R...W...F...N	Burkholderia ubonensis	d__Bacteria;p__Proteobacteria;c__Gammaproteobacteria;o__Burkholderiales;f__Burkholderiaceae;g__Burkholderia
WP_060276481.1	dCache_1,HAMP,MCPsignal	Y...R...W...F...N	Burkholderia ubonensis	d__Bacteria;p__Proteobacteria;c__Gammaproteobacteria;o__Burkholderiales;f__Burkholderiaceae;g__Burkholderia
WP_059788437.1	dCache_1,HAMP,MCPsignal	Y...R...W...F...N	Burkholderia ubonensis	d__Bacteria;p__Proteobacteria;c__Gammaproteobacteria;o__Burkholderiales;f__Burkholderiaceae;g__Burkholderia
WP_059653862.1	dCache_1,HAMP,MCPsignal	Y...R...W...F...N	Burkholderia ubonensis	d__Bacteria;p__Proteobacteria;c__Gammaproteobacteria;o__Burkholderiales;f__Burkholderiaceae;g__Burkholderia
WP_060117831.1	dCache_1,HAMP,MCPsignal	Y...R...W...F...N	Burkholderia ubonensis	d__Bacteria;p__Proteobacteria;c__Gammaproteobacteria;o__Burkholderiales;f__Burkholderiaceae;g__Burkholderia
WP_060202987.1	dCache_1,HAMP,MCPsignal	Y...R...W...F...N	Burkholderia ubonensis	d__Bacteria;p__Proteobacteria;c__Gammaproteobacteria;o__Burkholderiales;f__Burkholderiaceae;g__Burkholderia
WP_060379311.1	dCache_1,HAMP,MCPsignal	Y...R...W...F...N	Burkholderia ubonensis	d__Bacteria;p__Proteobacteria;c__Gammaproteobacteria;o__Burkholderiales;f__Burkholderiaceae;g__Burkholderia
WP_060301495.1	dCache_1,HAMP,MCPsignal	Y...R...W...F...N	Burkholderia ubonensis	d__Bacteria;p__Proteobacteria;c__Gammaproteobacteria;o__Burkholderiales;f__Burkholderiaceae;g__Burkholderia
WP_010095156.1	dCache_1,HAMP,MCPsignal	Y...R...W...F...N	Burkholderia ubonensis	d__Bacteria;p__Proteobacteria;c__Gammaproteobacteria;o__Burkholderiales;f__Burkholderiaceae;g__Burkholderia
WP_059733310.1	dCache_1,HAMP,MCPsignal	Y...R...W...F...N	Burkholderia ubonensis	d__Bacteria;p__Proteobacteria;c__Gammaproteobacteria;o__Burkholderiales;f__Burkholderiaceae;g__Burkholderia
WP_071762803.1	dCache_1,HAMP,MCPsignal	Y...R...W...F...N	Burkholderia ubonensis	d__Bacteria;p__Proteobacteria;c__Gammaproteobacteria;o__Burkholderiales;f__Burkholderiaceae;g__Burkholderia
WP_071751785.1	dCache_1,HAMP,MCPsignal	Y...R...W...F...N	Burkholderia ubonensis	d__Bacteria;p__Proteobacteria;c__Gammaproteobacteria;o__Burkholderiales;f__Burkholderiaceae;g__Burkholderia
WP_059948614.1	dCache_1,HAMP,MCPsignal	Y...R...W...F...N	Burkholderia ubonensis	d__Bacteria;p__Proteobacteria;c__Gammaproteobacteria;o__Burkholderiales;f__Burkholderiaceae;g__Burkholderia
WP_059877208.1	dCache_1,HAMP,MCPsignal	Y...R...W...F...N	Burkholderia ubonensis	d__Bacteria;p__Proteobacteria;c__Gammaproteobacteria;o__Burkholderiales;f__Burkholderiaceae;g__Burkholderia
WP_059870593.1	dCache_1,HAMP,MCPsignal	Y...R...W...F...N	Burkholderia ubonensis	d__Bacteria;p__Proteobacteria;c__Gammaproteobacteria;o__Burkholderiales;f__Burkholderiaceae;g__Burkholderia
WP_060199392.1	dCache_1,HAMP,MCPsignal	Y...R...W...F...N	Burkholderia ubonensis	d__Bacteria;p__Proteobacteria;c__Gammaproteobacteria;o__Burkholderiales;f__Burkholderiaceae;g__Burkholderia
WP_059766844.1	dCache_1,HAMP,MCPsignal	Y...R...W...F...N	Burkholderia ubonensis	d__Bacteria;p__Proteobacteria;c__Gammaproteobacteria;o__Burkholderiales;f__Burkholderiaceae;g__Burkholderia
WP_059812098.1	dCache_1,HAMP,MCPsignal	Y...R...W...F...N	Burkholderia ubonensis	d__Bacteria;p__Proteobacteria;c__Gammaproteobacteria;o__Burkholderiales;f__Burkholderiaceae;g__Burkholderia
WP_071751091.1	dCache_1,HAMP,MCPsignal	Y...R...W...F...N	Burkholderia ubonensis	d__Bacteria;p__Proteobacteria;c__Gammaproteobacteria;o__Burkholderiales;f__Burkholderiaceae;g__Burkholderia
WP_059936891.1	dCache_1,HAMP,MCPsignal	Y...R...W...F...N	Burkholderia ubonensis	d__Bacteria;p__Proteobacteria;c__Gammaproteobacteria;o__Burkholderiales;f__Burkholderiaceae;g__Burkholderia
WP_060037404.1	dCache_1,HAMP,MCPsignal	Y...R...W...F...N	Burkholderia ubonensis	d__Bacteria;p__Proteobacteria;c__Gammaproteobacteria;o__Burkholderiales;f__Burkholderiaceae;g__Burkholderia
WP_059832504.1	dCache_1,HAMP,MCPsignal	Y...R...W...F...N	Burkholderia ubonensis	d__Bacteria;p__Proteobacteria;c__Gammaproteobacteria;o__Burkholderiales;f__Burkholderiaceae;g__Burkholderia
WP_059853066.1	dCache_1,HAMP,MCPsignal	Y...R...W...F...N	Burkholderia ubonensis	d__Bacteria;p__Proteobacteria;c__Gammaproteobacteria;o__Burkholderiales;f__Burkholderiaceae;g__Burkholderia
WP_071753225.1	dCache_1,HAMP,MCPsignal	Y...R...W...F...N	Burkholderia ubonensis	d__Bacteria;p__Proteobacteria;c__Gammaproteobacteria;o__Burkholderiales;f__Burkholderiaceae;g__Burkholderia
WP_060280997.1	dCache_1,HAMP,MCPsignal	Y...R...W...F...N	Burkholderia ubonensis	d__Bacteria;p__Proteobacteria;c__Gammaproteobacteria;o__Burkholderiales;f__Burkholderiaceae;g__Burkholderia
WP_084908876.1	dCache_1,HAMP,MCPsignal	Y...R...W...F...N	Burkholderia ubonensis	d__Bacteria;p__Proteobacteria;c__Gammaproteobacteria;o__Burkholderiales;f__Burkholderiaceae;g__Burkholderia
WP_060236448.1	dCache_1,HAMP,MCPsignal	Y...R...W...F...N	Burkholderia ubonensis	d__Bacteria;p__Proteobacteria;c__Gammaproteobacteria;o__Burkholderiales;f__Burkholderiaceae;g__Burkholderia
WP_212148972.1	dCache_1,HAMP,MCPsignal	Y...R...W...F...N	Burkholderia vietnamiensis	d__Bacteria;p__Proteobacteria;c__Gammaproteobacteria;o__Burkholderiales;f__Burkholderiaceae;g__Burkholderia
WP_073387061.1	dCache_1,GGDEF	Y...K...W...F...N	Butyrivibrio fibrisolvens	d__Bacteria;p__Firmicutes_A;c__Clostridia;o__Lachnospirales;f__Lachnospiraceae;g__Butyrivibrio
WP_022756505.1	dCache_1,GGDEF	Y...K...W...F...N	Butyrivibrio fibrisolvens	d__Bacteria;p__Firmicutes_A;c__Clostridia;o__Lachnospirales;f__Lachnospiraceae;g__Butyrivibrio
WP_027218027.1	dCache_1,GGDEF	Y...K...W...F...N	Butyrivibrio fibrisolvens	d__Bacteria;p__Firmicutes_A;c__Clostridia;o__Lachnospirales;f__Lachnospiraceae;g__Butyrivibrio
WP_110073349.1	dCache_1,GGDEF	Y...K...W...F...N	Butyrivibrio fibrisolvens	d__Bacteria;p__Firmicutes_A;c__Clostridia;o__Lachnospirales;f__Lachnospiraceae;g__Butyrivibrio
WP_026666068.1	dCache_1,GGDEF	Y...K...W...F...N	Butyrivibrio sp. FC2001	d__Bacteria;p__Firmicutes_A;c__Clostridia;o__Lachnospirales;f__Lachnospiraceae;g__Pseudobutyrivibrio
WP_026490968.1	dCache_1,GGDEF	Y...K...W...F...N	Butyrivibrio sp. XPD2002	d__Bacteria;p__Firmicutes_A;c__Clostridia;o__Lachnospirales;f__Lachnospiraceae;g__Pseudobutyrivibrio
WP_198399493.1	dCache_1	Y...K...W...F...N	Caballeronia calidae	d__Bacteria;p__Proteobacteria;c__Gammaproteobacteria;o__Burkholderiales;f__Burkholderiaceae;g__Caballeronia
WP_051999934.1	dCache_1,GGDEF	Y...R...W...F...N	Caenispirillum salinarum	d__Bacteria;p__Proteobacteria;c__Alphaproteobacteria;o__Rhodospirillales;f__Rhodospirillaceae;g__Caenispirillum
WP_180995501.1	dCache_1,MCPsignal	Y...K...W...Y...N	Campylobacter	d__Bacteria;p__Campylobacterota;c__Campylobacteria;o__Campylobacterales;f__Campylobacteraceae;g__Campylobacter_D
WP_141090410.1	dCache_1	Y...K...W...F...N	Campylobacter concisus	d__Bacteria;p__Campylobacterota;c__Campylobacteria;o__Campylobacterales;f__Campylobacteraceae;g__Campylobacter_D
WP_141106739.1	dCache_1	Y...K...W...Y...N	Campylobacter concisus	d__Bacteria;p__Campylobacterota;c__Campylobacteria;o__Campylobacterales;f__Campylobacteraceae;g__Campylobacter_D
WP_035143435.1	dCache_1	Y...K...W...Y...N	Campylobacter concisus	d__Bacteria;p__Campylobacterota;c__Campylobacteria;o__Campylobacterales;f__Campylobacteraceae;g__Campylobacter_D
WP_080656227.1	dCache_1	Y...K...W...Y...N	Campylobacter concisus	d__Bacteria;p__Campylobacterota;c__Campylobacteria;o__Campylobacterales;f__Campylobacteraceae;g__Campylobacter_D
WP_204509521.1	dCache_1	Y...K...W...Y...N	Campylobacter concisus	d__Bacteria;p__Campylobacterota;c__Campylobacteria;o__Campylobacterales;f__Campylobacteraceae;g__Campylobacter_D
WP_141090106.1	dCache_1	Y...K...W...Y...N	Campylobacter concisus	d__Bacteria;p__Campylobacterota;c__Campylobacteria;o__Campylobacterales;f__Campylobacteraceae;g__Campylobacter_D
WP_141110104.1	dCache_1	Y...K...W...Y...N	Campylobacter concisus	d__Bacteria;p__Campylobacterota;c__Campylobacteria;o__Campylobacterales;f__Campylobacteraceae;g__Campylobacter_D
WP_103643058.1	dCache_1	Y...K...W...Y...N	Campylobacter concisus	d__Bacteria;p__Campylobacterota;c__Campylobacteria;o__Campylobacterales;f__Campylobacteraceae;g__Campylobacter_D
WP_149725917.1	dCache_1	Y...K...W...Y...N	Campylobacter concisus	d__Bacteria;p__Campylobacterota;c__Campylobacteria;o__Campylobacterales;f__Campylobacteraceae;g__Campylobacter_D
WP_149706247.1	dCache_1	Y...K...W...Y...N	Campylobacter concisus	d__Bacteria;p__Campylobacterota;c__Campylobacteria;o__Campylobacterales;f__Campylobacteraceae;g__Campylobacter_D
WP_188116265.1	dCache_1	Y...K...W...Y...N	Campylobacter concisus	d__Bacteria;p__Campylobacterota;c__Campylobacteria;o__Campylobacterales;f__Campylobacteraceae;g__Campylobacter_D
WP_159071174.1	dCache_1	Y...K...W...Y...N	Campylobacter concisus	d__Bacteria;p__Campylobacterota;c__Campylobacteria;o__Campylobacterales;f__Campylobacteraceae;g__Campylobacter_D
WP_162533539.1	dCache_1	Y...K...W...Y...N	Campylobacter concisus	d__Bacteria;p__Campylobacterota;c__Campylobacteria;o__Campylobacterales;f__Campylobacteraceae;g__Campylobacter_D
WP_141083848.1	dCache_1	Y...K...W...Y...N	Campylobacter concisus	d__Bacteria;p__Campylobacterota;c__Campylobacteria;o__Campylobacterales;f__Campylobacteraceae;g__Campylobacter_D
WP_187424225.1	dCache_1	Y...K...W...Y...N	Campylobacter concisus	d__Bacteria;p__Campylobacterota;c__Campylobacteria;o__Campylobacterales;f__Campylobacteraceae;g__Campylobacter_D
WP_141089192.1	dCache_1	Y...K...W...Y...N	Campylobacter concisus	d__Bacteria;p__Campylobacterota;c__Campylobacteria;o__Campylobacterales;f__Campylobacteraceae;g__Campylobacter_D
WP_035170291.1	dCache_1	Y...K...W...Y...N	Campylobacter concisus	d__Bacteria;p__Campylobacterota;c__Campylobacteria;o__Campylobacterales;f__Campylobacteraceae;g__Campylobacter_D
WP_141090418.1	dCache_1	Y...K...W...Y...N	Campylobacter concisus	d__Bacteria;p__Campylobacterota;c__Campylobacteria;o__Campylobacterales;f__Campylobacteraceae;g__Campylobacter_D
WP_141088384.1	dCache_1	Y...K...W...Y...N	Campylobacter concisus	d__Bacteria;p__Campylobacterota;c__Campylobacteria;o__Campylobacterales;f__Campylobacteraceae;g__Campylobacter_D
WP_141090365.1	dCache_1	Y...K...W...Y...N	Campylobacter concisus	d__Bacteria;p__Campylobacterota;c__Campylobacteria;o__Campylobacterales;f__Campylobacteraceae;g__Campylobacter_D
WP_194168938.1	dCache_1	Y...K...W...Y...N	Campylobacter concisus	d__Bacteria;p__Campylobacterota;c__Campylobacteria;o__Campylobacterales;f__Campylobacteraceae;g__Campylobacter_D
WP_159070978.1	dCache_1	Y...K...W...Y...N	Campylobacter concisus	d__Bacteria;p__Campylobacterota;c__Campylobacteria;o__Campylobacterales;f__Campylobacteraceae;g__Campylobacter_D
WP_149701949.1	dCache_1	Y...K...W...Y...N	Campylobacter concisus	d__Bacteria;p__Campylobacterota;c__Campylobacteria;o__Campylobacterales;f__Campylobacteraceae;g__Campylobacter_D
WP_141107435.1	dCache_1	Y...K...W...Y...N	Campylobacter concisus	d__Bacteria;p__Campylobacterota;c__Campylobacteria;o__Campylobacterales;f__Campylobacteraceae;g__Campylobacter_D
WP_188117338.1	dCache_1	Y...K...W...Y...N	Campylobacter concisus	d__Bacteria;p__Campylobacterota;c__Campylobacteria;o__Campylobacterales;f__Campylobacteraceae;g__Campylobacter_D
WP_103570286.1	dCache_1	Y...K...W...Y...N	Campylobacter concisus	d__Bacteria;p__Campylobacterota;c__Campylobacteria;o__Campylobacterales;f__Campylobacteraceae;g__Campylobacter_D
WP_148815158.1	dCache_1	Y...K...W...Y...N	Campylobacter concisus	d__Bacteria;p__Campylobacterota;c__Campylobacteria;o__Campylobacterales;f__Campylobacteraceae;g__Campylobacter_D
WP_225724013.1	dCache_1	Y...K...W...Y...N	Campylobacter concisus	d__Bacteria;p__Campylobacterota;c__Campylobacteria;o__Campylobacterales;f__Campylobacteraceae;g__Campylobacter_D
WP_159071085.1	dCache_1	Y...K...W...Y...N	Campylobacter concisus	d__Bacteria;p__Campylobacterota;c__Campylobacteria;o__Campylobacterales;f__Campylobacteraceae;g__Campylobacter_D
WP_159071005.1	dCache_1	Y...K...W...Y...N	Campylobacter concisus	d__Bacteria;p__Campylobacterota;c__Campylobacteria;o__Campylobacterales;f__Campylobacteraceae;g__Campylobacter_D
WP_180997452.1	dCache_1	Y...K...W...Y...N	Campylobacter concisus	d__Bacteria;p__Campylobacterota;c__Campylobacteria;o__Campylobacterales;f__Campylobacteraceae;g__Campylobacter_D
WP_103645064.1	dCache_1	Y...K...W...Y...N	Campylobacter concisus	d__Bacteria;p__Campylobacterota;c__Campylobacteria;o__Campylobacterales;f__Campylobacteraceae;g__Campylobacter_D
WP_149711860.1	dCache_1	Y...K...W...Y...N	Campylobacter concisus	d__Bacteria;p__Campylobacterota;c__Campylobacteria;o__Campylobacterales;f__Campylobacteraceae;g__Campylobacter_D
WP_141090575.1	dCache_1	Y...K...W...Y...N	Campylobacter concisus	d__Bacteria;p__Campylobacterota;c__Campylobacteria;o__Campylobacterales;f__Campylobacteraceae;g__Campylobacter_D
WP_141090082.1	dCache_1	Y...K...W...Y...N	Campylobacter concisus	d__Bacteria;p__Campylobacterota;c__Campylobacteria;o__Campylobacterales;f__Campylobacteraceae;g__Campylobacter_D
WP_159071752.1	dCache_1	Y...K...W...Y...N	Campylobacter concisus	d__Bacteria;p__Campylobacterota;c__Campylobacteria;o__Campylobacterales;f__Campylobacteraceae;g__Campylobacter_D
WP_158335761.1	dCache_1	Y...K...W...Y...N	Campylobacter concisus	d__Bacteria;p__Campylobacterota;c__Campylobacteria;o__Campylobacterales;f__Campylobacteraceae;g__Campylobacter_D
WP_148803335.1	dCache_1	Y...K...W...Y...N	Campylobacter concisus	d__Bacteria;p__Campylobacterota;c__Campylobacteria;o__Campylobacterales;f__Campylobacteraceae;g__Campylobacter_D
WP_149724217.1	dCache_1	Y...K...W...Y...N	Campylobacter concisus	d__Bacteria;p__Campylobacterota;c__Campylobacteria;o__Campylobacterales;f__Campylobacteraceae;g__Campylobacter_D
WP_180999426.1	dCache_1	Y...K...W...Y...N	Campylobacter concisus	d__Bacteria;p__Campylobacterota;c__Campylobacteria;o__Campylobacterales;f__Campylobacteraceae;g__Campylobacter_D
WP_149701958.1	dCache_1	Y...K...W...Y...N	Campylobacter concisus	d__Bacteria;p__Campylobacterota;c__Campylobacteria;o__Campylobacterales;f__Campylobacteraceae;g__Campylobacter_D
WP_188115715.1	dCache_1	Y...K...W...Y...N	Campylobacter concisus	d__Bacteria;p__Campylobacterota;c__Campylobacteria;o__Campylobacterales;f__Campylobacteraceae;g__Campylobacter_D
WP_180995681.1	dCache_1	Y...K...W...Y...N	Campylobacter concisus	d__Bacteria;p__Campylobacterota;c__Campylobacteria;o__Campylobacterales;f__Campylobacteraceae;g__Campylobacter_D
WP_187423587.1	dCache_1	Y...K...W...Y...N	Campylobacter concisus	d__Bacteria;p__Campylobacterota;c__Campylobacteria;o__Campylobacterales;f__Campylobacteraceae;g__Campylobacter_D
WP_159070949.1	dCache_1	Y...K...W...Y...N	Campylobacter concisus	d__Bacteria;p__Campylobacterota;c__Campylobacteria;o__Campylobacterales;f__Campylobacteraceae;g__Campylobacter_D
WP_141083831.1	dCache_1	Y...K...W...Y...N	Campylobacter concisus	d__Bacteria;p__Campylobacterota;c__Campylobacteria;o__Campylobacterales;f__Campylobacteraceae;g__Campylobacter_D
WP_180999609.1	dCache_1	Y...K...W...Y...N	Campylobacter concisus	d__Bacteria;p__Campylobacterota;c__Campylobacteria;o__Campylobacterales;f__Campylobacteraceae;g__Campylobacter_D
WP_149712327.1	dCache_1	Y...K...W...Y...N	Campylobacter concisus	d__Bacteria;p__Campylobacterota;c__Campylobacteria;o__Campylobacterales;f__Campylobacteraceae;g__Campylobacter_D
WP_141090783.1	dCache_1	Y...K...W...Y...N	Campylobacter concisus	d__Bacteria;p__Campylobacterota;c__Campylobacteria;o__Campylobacterales;f__Campylobacteraceae;g__Campylobacter_D
WP_149726186.1	dCache_1	Y...K...W...Y...N	Campylobacter concisus	d__Bacteria;p__Campylobacterota;c__Campylobacteria;o__Campylobacterales;f__Campylobacteraceae;g__Campylobacter_D
WP_188117135.1	dCache_1	Y...K...W...Y...N	Campylobacter concisus	d__Bacteria;p__Campylobacterota;c__Campylobacteria;o__Campylobacterales;f__Campylobacteraceae;g__Campylobacter_D
WP_159071338.1	dCache_1	Y...K...W...Y...N	Campylobacter concisus	d__Bacteria;p__Campylobacterota;c__Campylobacteria;o__Campylobacterales;f__Campylobacteraceae;g__Campylobacter_D
WP_188117471.1	dCache_1	Y...K...W...Y...N	Campylobacter concisus	d__Bacteria;p__Campylobacterota;c__Campylobacteria;o__Campylobacterales;f__Campylobacteraceae;g__Campylobacter_D
WP_158335958.1	dCache_1	Y...K...W...Y...N	Campylobacter concisus	d__Bacteria;p__Campylobacterota;c__Campylobacteria;o__Campylobacterales;f__Campylobacteraceae;g__Campylobacter_D
WP_159071745.1	dCache_1	Y...K...W...Y...N	Campylobacter concisus	d__Bacteria;p__Campylobacterota;c__Campylobacteria;o__Campylobacterales;f__Campylobacteraceae;g__Campylobacter_D
WP_180996386.1	dCache_1	Y...K...W...Y...N	Campylobacter concisus	d__Bacteria;p__Campylobacterota;c__Campylobacteria;o__Campylobacterales;f__Campylobacteraceae;g__Campylobacter_D
WP_141110131.1	dCache_1	Y...K...W...Y...N	Campylobacter concisus	d__Bacteria;p__Campylobacterota;c__Campylobacteria;o__Campylobacterales;f__Campylobacteraceae;g__Campylobacter_D
WP_141088801.1	dCache_1	Y...K...W...Y...N	Campylobacter concisus	d__Bacteria;p__Campylobacterota;c__Campylobacteria;o__Campylobacterales;f__Campylobacteraceae;g__Campylobacter_D
WP_149723618.1	dCache_1	Y...K...W...Y...N	Campylobacter concisus	d__Bacteria;p__Campylobacterota;c__Campylobacteria;o__Campylobacterales;f__Campylobacteraceae;g__Campylobacter_D
WP_159070996.1	dCache_1	Y...K...W...Y...N	Campylobacter concisus	d__Bacteria;p__Campylobacterota;c__Campylobacteria;o__Campylobacterales;f__Campylobacteraceae;g__Campylobacter_D
WP_199907303.1	dCache_1	Y...K...W...Y...N	Campylobacter concisus	d__Bacteria;p__Campylobacterota;c__Campylobacteria;o__Campylobacterales;f__Campylobacteraceae;g__Campylobacter_D
WP_148823653.1	dCache_1	Y...K...W...Y...N	Campylobacter concisus	d__Bacteria;p__Campylobacterota;c__Campylobacteria;o__Campylobacterales;f__Campylobacteraceae;g__Campylobacter_D
WP_187424425.1	dCache_1	Y...K...W...Y...N	Campylobacter concisus	d__Bacteria;p__Campylobacterota;c__Campylobacteria;o__Campylobacterales;f__Campylobacteraceae;g__Campylobacter_D
WP_159070817.1	dCache_1	Y...K...W...Y...N	Campylobacter concisus	d__Bacteria;p__Campylobacterota;c__Campylobacteria;o__Campylobacterales;f__Campylobacteraceae;g__Campylobacter_D
WP_141091344.1	dCache_1	Y...K...W...Y...N	Campylobacter concisus	d__Bacteria;p__Campylobacterota;c__Campylobacteria;o__Campylobacterales;f__Campylobacteraceae;g__Campylobacter_D
WP_225732534.1	dCache_1	Y...K...W...Y...N	Campylobacter concisus	d__Bacteria;p__Campylobacterota;c__Campylobacteria;o__Campylobacterales;f__Campylobacteraceae;g__Campylobacter_D
WP_194170081.1	dCache_1	Y...K...W...Y...N	Campylobacter concisus	d__Bacteria;p__Campylobacterota;c__Campylobacteria;o__Campylobacterales;f__Campylobacteraceae;g__Campylobacter_D
WP_194169080.1	dCache_1	Y...K...W...Y...N	Campylobacter concisus	d__Bacteria;p__Campylobacterota;c__Campylobacteria;o__Campylobacterales;f__Campylobacteraceae;g__Campylobacter_D
WP_181001469.1	dCache_1	Y...K...W...Y...N	Campylobacter concisus	d__Bacteria;p__Campylobacterota;c__Campylobacteria;o__Campylobacterales;f__Campylobacteraceae;g__Campylobacter_D
WP_148825002.1	dCache_1	Y...K...W...Y...N	Campylobacter concisus	d__Bacteria;p__Campylobacterota;c__Campylobacteria;o__Campylobacterales;f__Campylobacteraceae;g__Campylobacter_D
WP_035169689.1	dCache_1	Y...K...W...Y...N	Campylobacter concisus	d__Bacteria;p__Campylobacterota;c__Campylobacteria;o__Campylobacterales;f__Campylobacteraceae;g__Campylobacter_D
WP_199907119.1	dCache_1	Y...K...W...Y...N	Campylobacter concisus	d__Bacteria;p__Campylobacterota;c__Campylobacteria;o__Campylobacterales;f__Campylobacteraceae;g__Campylobacter_D
WP_180996998.1	dCache_1	Y...K...W...Y...N	Campylobacter concisus	d__Bacteria;p__Campylobacterota;c__Campylobacteria;o__Campylobacterales;f__Campylobacteraceae;g__Campylobacter_D
WP_149700989.1	dCache_1	Y...K...W...Y...N	Campylobacter concisus	d__Bacteria;p__Campylobacterota;c__Campylobacteria;o__Campylobacterales;f__Campylobacteraceae;g__Campylobacter_D
WP_141091075.1	dCache_1	Y...K...W...Y...N	Campylobacter concisus	d__Bacteria;p__Campylobacterota;c__Campylobacteria;o__Campylobacterales;f__Campylobacteraceae;g__Campylobacter_D
WP_180999482.1	dCache_1	Y...K...W...Y...N	Campylobacter concisus	d__Bacteria;p__Campylobacterota;c__Campylobacteria;o__Campylobacterales;f__Campylobacteraceae;g__Campylobacter_D
WP_181000109.1	dCache_1	Y...K...W...Y...N	Campylobacter concisus	d__Bacteria;p__Campylobacterota;c__Campylobacteria;o__Campylobacterales;f__Campylobacteraceae;g__Campylobacter_D
WP_181000981.1	dCache_1	Y...K...W...Y...N	Campylobacter concisus	d__Bacteria;p__Campylobacterota;c__Campylobacteria;o__Campylobacterales;f__Campylobacteraceae;g__Campylobacter_D
WP_181001931.1	dCache_1	Y...K...W...Y...N	Campylobacter concisus	d__Bacteria;p__Campylobacterota;c__Campylobacteria;o__Campylobacterales;f__Campylobacteraceae;g__Campylobacter_D
WP_180999303.1	dCache_1	Y...K...W...Y...N	Campylobacter concisus	d__Bacteria;p__Campylobacterota;c__Campylobacteria;o__Campylobacterales;f__Campylobacteraceae;g__Campylobacter_D
WP_149724017.1	dCache_1	Y...K...W...Y...N	Campylobacter concisus	d__Bacteria;p__Campylobacterota;c__Campylobacteria;o__Campylobacterales;f__Campylobacteraceae;g__Campylobacter_D
WP_180996540.1	dCache_1	Y...K...W...Y...N	Campylobacter concisus	d__Bacteria;p__Campylobacterota;c__Campylobacteria;o__Campylobacterales;f__Campylobacteraceae;g__Campylobacter_D
WP_180997122.1	dCache_1	Y...K...W...Y...N	Campylobacter concisus	d__Bacteria;p__Campylobacterota;c__Campylobacteria;o__Campylobacterales;f__Campylobacteraceae;g__Campylobacter_D
WP_149722225.1	dCache_1	Y...K...W...Y...N	Campylobacter concisus	d__Bacteria;p__Campylobacterota;c__Campylobacteria;o__Campylobacterales;f__Campylobacteraceae;g__Campylobacter_D
WP_162533522.1	dCache_1	Y...K...W...Y...N	Campylobacter concisus	d__Bacteria;p__Campylobacterota;c__Campylobacteria;o__Campylobacterales;f__Campylobacteraceae;g__Campylobacter_D
WP_141088957.1	dCache_1	Y...K...W...Y...N	Campylobacter concisus	d__Bacteria;p__Campylobacterota;c__Campylobacteria;o__Campylobacterales;f__Campylobacteraceae;g__Campylobacter_D
WP_204510019.1	dCache_1	Y...K...W...Y...N	Campylobacter concisus	d__Bacteria;p__Campylobacterota;c__Campylobacteria;o__Campylobacterales;f__Campylobacteraceae;g__Campylobacter_D
WP_181000855.1	dCache_1	Y...K...W...Y...N	Campylobacter concisus	d__Bacteria;p__Campylobacterota;c__Campylobacteria;o__Campylobacterales;f__Campylobacteraceae;g__Campylobacter_D
WP_141089705.1	dCache_1	Y...K...W...Y...N	Campylobacter concisus	d__Bacteria;p__Campylobacterota;c__Campylobacteria;o__Campylobacterales;f__Campylobacteraceae;g__Campylobacter_D
WP_141106724.1	dCache_1	Y...K...W...Y...N	Campylobacter concisus	d__Bacteria;p__Campylobacterota;c__Campylobacteria;o__Campylobacterales;f__Campylobacteraceae;g__Campylobacter_D
WP_035143689.1	dCache_1	Y...K...W...Y...N	Campylobacter concisus	d__Bacteria;p__Campylobacterota;c__Campylobacteria;o__Campylobacterales;f__Campylobacteraceae;g__Campylobacter_D
WP_035142271.1	dCache_1	Y...K...W...Y...N	Campylobacter concisus	d__Bacteria;p__Campylobacterota;c__Campylobacteria;o__Campylobacterales;f__Campylobacteraceae;g__Campylobacter_D
WP_148804128.1	dCache_1	Y...K...W...Y...N	Campylobacter concisus	d__Bacteria;p__Campylobacterota;c__Campylobacteria;o__Campylobacterales;f__Campylobacteraceae;g__Campylobacter_D
WP_159071403.1	dCache_1	Y...K...W...Y...N	Campylobacter concisus	d__Bacteria;p__Campylobacterota;c__Campylobacteria;o__Campylobacterales;f__Campylobacteraceae;g__Campylobacter_D
WP_194171358.1	dCache_1	Y...K...W...Y...N	Campylobacter concisus	d__Bacteria;p__Campylobacterota;c__Campylobacteria;o__Campylobacterales;f__Campylobacteraceae;g__Campylobacter_D
WP_103608477.1	dCache_1,MCPsignal	Y...K...W...Y...N	Campylobacter concisus	d__Bacteria;p__Campylobacterota;c__Campylobacteria;o__Campylobacterales;f__Campylobacteraceae;g__Campylobacter_D
WP_107797341.1	dCache_1,MCPsignal	Y...K...W...Y...N	Campylobacter concisus	d__Bacteria;p__Campylobacterota;c__Campylobacteria;o__Campylobacterales;f__Campylobacteraceae;g__Campylobacter_D
WP_103646269.1	dCache_1,MCPsignal	Y...K...W...Y...N	Campylobacter concisus	d__Bacteria;p__Campylobacterota;c__Campylobacteria;o__Campylobacterales;f__Campylobacteraceae;g__Campylobacter_D
WP_107791719.1	dCache_1,MCPsignal	Y...K...W...Y...N	Campylobacter concisus	d__Bacteria;p__Campylobacterota;c__Campylobacteria;o__Campylobacterales;f__Campylobacteraceae;g__Campylobacter_D
WP_107805197.1	dCache_1,MCPsignal	Y...K...W...Y...N	Campylobacter concisus	d__Bacteria;p__Campylobacterota;c__Campylobacteria;o__Campylobacterales;f__Campylobacteraceae;g__Campylobacter_D
WP_103596852.1	dCache_1,MCPsignal	Y...K...W...Y...N	Campylobacter concisus	d__Bacteria;p__Campylobacterota;c__Campylobacteria;o__Campylobacterales;f__Campylobacteraceae;g__Campylobacter_D
WP_103575834.1	dCache_1,MCPsignal	Y...K...W...Y...N	Campylobacter concisus	d__Bacteria;p__Campylobacterota;c__Campylobacteria;o__Campylobacterales;f__Campylobacteraceae;g__Campylobacter_D
WP_107944080.1	dCache_1,MCPsignal	Y...K...W...Y...N	Campylobacter concisus	d__Bacteria;p__Campylobacterota;c__Campylobacteria;o__Campylobacterales;f__Campylobacteraceae;g__Campylobacter_D
WP_148823549.1	dCache_1,MCPsignal	Y...K...W...Y...N	Campylobacter concisus	d__Bacteria;p__Campylobacterota;c__Campylobacteria;o__Campylobacterales;f__Campylobacteraceae;g__Campylobacter_D
WP_087581460.1	dCache_1,MCPsignal	Y...K...W...Y...N	Campylobacter concisus	d__Bacteria;p__Campylobacterota;c__Campylobacteria;o__Campylobacterales;f__Campylobacteraceae;g__Campylobacter_D
WP_107916954.1	dCache_1,MCPsignal	Y...K...W...Y...N	Campylobacter concisus	d__Bacteria;p__Campylobacterota;c__Campylobacteria;o__Campylobacterales;f__Campylobacteraceae;g__Campylobacter_D
WP_103621192.1	dCache_1,MCPsignal	Y...K...W...Y...N	Campylobacter concisus	d__Bacteria;p__Campylobacterota;c__Campylobacteria;o__Campylobacterales;f__Campylobacteraceae;g__Campylobacter_D
WP_103574646.1	dCache_1,MCPsignal	Y...K...W...Y...N	Campylobacter concisus	d__Bacteria;p__Campylobacterota;c__Campylobacteria;o__Campylobacterales;f__Campylobacteraceae;g__Campylobacter_D
WP_103573150.1	dCache_1,MCPsignal	Y...K...W...Y...N	Campylobacter concisus	d__Bacteria;p__Campylobacterota;c__Campylobacteria;o__Campylobacterales;f__Campylobacteraceae;g__Campylobacter_D
WP_148786474.1	dCache_1,MCPsignal	Y...K...W...Y...N	Campylobacter concisus	d__Bacteria;p__Campylobacterota;c__Campylobacteria;o__Campylobacterales;f__Campylobacteraceae;g__Campylobacter_D
WP_196375754.1	dCache_1,MCPsignal	Y...K...W...Y...N	Campylobacter concisus	d__Bacteria;p__Campylobacterota;c__Campylobacteria;o__Campylobacterales;f__Campylobacteraceae;g__Campylobacter_D
WP_107714857.1	dCache_1,MCPsignal	Y...K...W...Y...N	Campylobacter concisus	d__Bacteria;p__Campylobacterota;c__Campylobacteria;o__Campylobacterales;f__Campylobacteraceae;g__Campylobacter_D
WP_149720562.1	dCache_1,MCPsignal	Y...K...W...Y...N	Campylobacter concisus	d__Bacteria;p__Campylobacterota;c__Campylobacteria;o__Campylobacterales;f__Campylobacteraceae;g__Campylobacter_D
WP_012140106.1	dCache_1,MCPsignal	Y...K...W...Y...N	Campylobacter concisus	d__Bacteria;p__Campylobacterota;c__Campylobacteria;o__Campylobacterales;f__Campylobacteraceae;g__Campylobacter_D
WP_103638667.1	dCache_1,MCPsignal	Y...K...W...Y...N	Campylobacter concisus	d__Bacteria;p__Campylobacterota;c__Campylobacteria;o__Campylobacterales;f__Campylobacteraceae;g__Campylobacter_D
WP_225732547.1	dCache_1,MCPsignal	Y...K...W...Y...N	Campylobacter concisus	d__Bacteria;p__Campylobacterota;c__Campylobacteria;o__Campylobacterales;f__Campylobacteraceae;g__Campylobacter_D
WP_196381022.1	dCache_1,MCPsignal	Y...K...W...Y...N	Campylobacter concisus	d__Bacteria;p__Campylobacterota;c__Campylobacteria;o__Campylobacterales;f__Campylobacteraceae;g__Campylobacter_D
WP_196376850.1	dCache_1,MCPsignal	Y...K...W...Y...N	Campylobacter concisus	d__Bacteria;p__Campylobacterota;c__Campylobacteria;o__Campylobacterales;f__Campylobacteraceae;g__Campylobacter_D
WP_148824677.1	dCache_1,MCPsignal	Y...K...W...Y...N	Campylobacter concisus	d__Bacteria;p__Campylobacterota;c__Campylobacteria;o__Campylobacterales;f__Campylobacteraceae;g__Campylobacter_D
WP_103616951.1	dCache_1,MCPsignal	Y...K...W...Y...N	Campylobacter concisus	d__Bacteria;p__Campylobacterota;c__Campylobacteria;o__Campylobacterales;f__Campylobacteraceae;g__Campylobacter_D
WP_149700658.1	dCache_1,MCPsignal	Y...K...W...Y...N	Campylobacter concisus	d__Bacteria;p__Campylobacterota;c__Campylobacteria;o__Campylobacterales;f__Campylobacteraceae;g__Campylobacter_D
WP_149722918.1	dCache_1,MCPsignal	Y...K...W...Y...N	Campylobacter concisus	d__Bacteria;p__Campylobacterota;c__Campylobacteria;o__Campylobacterales;f__Campylobacteraceae;g__Campylobacter_D
WP_103635950.1	dCache_1,MCPsignal	Y...K...W...Y...N	Campylobacter concisus	d__Bacteria;p__Campylobacterota;c__Campylobacteria;o__Campylobacterales;f__Campylobacteraceae;g__Campylobacter_D
WP_149705030.1	dCache_1,MCPsignal	Y...K...W...Y...N	Campylobacter concisus	d__Bacteria;p__Campylobacterota;c__Campylobacteria;o__Campylobacterales;f__Campylobacteraceae;g__Campylobacter_D
WP_103647139.1	dCache_1,MCPsignal	Y...K...W...Y...N	Campylobacter concisus	d__Bacteria;p__Campylobacterota;c__Campylobacteria;o__Campylobacterales;f__Campylobacteraceae;g__Campylobacter_D
WP_107930343.1	dCache_1,MCPsignal	Y...K...W...Y...N	Campylobacter concisus	d__Bacteria;p__Campylobacterota;c__Campylobacteria;o__Campylobacterales;f__Campylobacteraceae;g__Campylobacter_D
WP_193798252.1	dCache_1,MCPsignal	Y...K...W...Y...N	Campylobacter concisus	d__Bacteria;p__Campylobacterota;c__Campylobacteria;o__Campylobacterales;f__Campylobacteraceae;g__Campylobacter_D
WP_194173016.1	dCache_1,MCPsignal	Y...K...W...Y...N	Campylobacter concisus	d__Bacteria;p__Campylobacterota;c__Campylobacteria;o__Campylobacterales;f__Campylobacteraceae;g__Campylobacter_D
WP_196088496.1	dCache_1,MCPsignal	Y...K...W...Y...N	Campylobacter concisus	d__Bacteria;p__Campylobacterota;c__Campylobacteria;o__Campylobacterales;f__Campylobacteraceae;g__Campylobacter_D
WP_188117240.1	dCache_1,MCPsignal	Y...K...W...Y...N	Campylobacter concisus	d__Bacteria;p__Campylobacterota;c__Campylobacteria;o__Campylobacterales;f__Campylobacteraceae;g__Campylobacter_D
WP_149702925.1	dCache_1,MCPsignal	Y...K...W...Y...N	Campylobacter concisus	d__Bacteria;p__Campylobacterota;c__Campylobacteria;o__Campylobacterales;f__Campylobacteraceae;g__Campylobacter_D
WP_196375752.1	dCache_1,MCPsignal	Y...K...W...Y...N	Campylobacter concisus	d__Bacteria;p__Campylobacterota;c__Campylobacteria;o__Campylobacterales;f__Campylobacteraceae;g__Campylobacter_D
WP_194173602.1	dCache_1,MCPsignal	Y...K...W...Y...N	Campylobacter concisus	d__Bacteria;p__Campylobacterota;c__Campylobacteria;o__Campylobacterales;f__Campylobacteraceae;g__Campylobacter_D
WP_180543897.1	dCache_1,MCPsignal	Y...K...W...Y...N	Campylobacter concisus	d__Bacteria;p__Campylobacterota;c__Campylobacteria;o__Campylobacterales;f__Campylobacteraceae;g__Campylobacter_D
WP_188116717.1	dCache_1,MCPsignal	Y...K...W...Y...N	Campylobacter concisus	d__Bacteria;p__Campylobacterota;c__Campylobacteria;o__Campylobacterales;f__Campylobacteraceae;g__Campylobacter_D
WP_107930285.1	dCache_1,MCPsignal	Y...K...W...Y...N	Campylobacter concisus	d__Bacteria;p__Campylobacterota;c__Campylobacteria;o__Campylobacterales;f__Campylobacteraceae;g__Campylobacter_D
WP_180999522.1	dCache_1,MCPsignal	Y...K...W...Y...N	Campylobacter concisus	d__Bacteria;p__Campylobacterota;c__Campylobacteria;o__Campylobacterales;f__Campylobacteraceae;g__Campylobacter_D
WP_222862388.1	dCache_1,MCPsignal	Y...K...W...Y...N	Campylobacter concisus	d__Bacteria;p__Campylobacterota;c__Campylobacteria;o__Campylobacterales;f__Campylobacteraceae;g__Campylobacter_D
WP_199906365.1	dCache_1,MCPsignal	Y...K...W...Y...N	Campylobacter concisus	d__Bacteria;p__Campylobacterota;c__Campylobacteria;o__Campylobacterales;f__Campylobacteraceae;g__Campylobacter_D
WP_201741704.1	dCache_1,MCPsignal	Y...K...W...Y...N	Campylobacter concisus	d__Bacteria;p__Campylobacterota;c__Campylobacteria;o__Campylobacterales;f__Campylobacteraceae;g__Campylobacter_D
WP_196088524.1	dCache_1,MCPsignal	Y...K...W...Y...N	Campylobacter concisus	d__Bacteria;p__Campylobacterota;c__Campylobacteria;o__Campylobacterales;f__Campylobacteraceae;g__Campylobacter_D
WP_196376886.1	dCache_1,MCPsignal	Y...K...W...Y...N	Campylobacter concisus	d__Bacteria;p__Campylobacterota;c__Campylobacteria;o__Campylobacterales;f__Campylobacteraceae;g__Campylobacter_D
WP_107797017.1	dCache_1,MCPsignal	Y...K...W...Y...N	Campylobacter concisus	d__Bacteria;p__Campylobacterota;c__Campylobacteria;o__Campylobacterales;f__Campylobacteraceae;g__Campylobacter_D
WP_187424227.1	dCache_1,MCPsignal	Y...K...W...Y...N	Campylobacter concisus	d__Bacteria;p__Campylobacterota;c__Campylobacteria;o__Campylobacterales;f__Campylobacteraceae;g__Campylobacter_D
WP_103645093.1	dCache_1,MCPsignal	Y...K...W...Y...N	Campylobacter concisus	d__Bacteria;p__Campylobacterota;c__Campylobacteria;o__Campylobacterales;f__Campylobacteraceae;g__Campylobacter_D
WP_180999918.1	dCache_1,MCPsignal	Y...K...W...Y...N	Campylobacter concisus	d__Bacteria;p__Campylobacterota;c__Campylobacteria;o__Campylobacterales;f__Campylobacteraceae;g__Campylobacter_D
WP_196381021.1	dCache_1,MCPsignal	Y...K...W...Y...N	Campylobacter concisus	d__Bacteria;p__Campylobacterota;c__Campylobacteria;o__Campylobacterales;f__Campylobacteraceae;g__Campylobacter_D
WP_103648189.1	dCache_1,MCPsignal	Y...K...W...Y...N	Campylobacter concisus	d__Bacteria;p__Campylobacterota;c__Campylobacteria;o__Campylobacterales;f__Campylobacteraceae;g__Campylobacter_D
WP_181000996.1	dCache_1,MCPsignal	Y...K...W...Y...N	Campylobacter concisus	d__Bacteria;p__Campylobacterota;c__Campylobacteria;o__Campylobacterales;f__Campylobacteraceae;g__Campylobacter_D
WP_149704531.1	dCache_1,MCPsignal	Y...K...W...Y...N	Campylobacter concisus	d__Bacteria;p__Campylobacterota;c__Campylobacteria;o__Campylobacterales;f__Campylobacteraceae;g__Campylobacter_D
WP_103635506.1	dCache_1,MCPsignal	Y...K...W...Y...N	Campylobacter concisus	d__Bacteria;p__Campylobacterota;c__Campylobacteria;o__Campylobacterales;f__Campylobacteraceae;g__Campylobacter_D
WP_103616913.1	dCache_1,MCPsignal	Y...K...W...Y...N	Campylobacter concisus	d__Bacteria;p__Campylobacterota;c__Campylobacteria;o__Campylobacterales;f__Campylobacteraceae;g__Campylobacter_D
WP_187424497.1	dCache_1,MCPsignal	Y...K...W...Y...N	Campylobacter concisus	d__Bacteria;p__Campylobacterota;c__Campylobacteria;o__Campylobacterales;f__Campylobacteraceae;g__Campylobacter_D
WP_199905881.1	dCache_1,MCPsignal	Y...K...W...Y...N	Campylobacter concisus	d__Bacteria;p__Campylobacterota;c__Campylobacteria;o__Campylobacterales;f__Campylobacteraceae;g__Campylobacter_D
WP_219809560.1	dCache_1,MCPsignal	Y...K...W...Y...N	Campylobacter concisus	d__Bacteria;p__Campylobacterota;c__Campylobacteria;o__Campylobacterales;f__Campylobacteraceae;g__Campylobacter_D
WP_149709566.1	dCache_1,MCPsignal	Y...K...W...Y...N	Campylobacter concisus	d__Bacteria;p__Campylobacterota;c__Campylobacteria;o__Campylobacterales;f__Campylobacteraceae;g__Campylobacter_D
WP_219809491.1	dCache_1,MCPsignal	Y...K...W...Y...N	Campylobacter concisus	d__Bacteria;p__Campylobacterota;c__Campylobacteria;o__Campylobacterales;f__Campylobacteraceae;g__Campylobacter_D
WP_149725908.1	dCache_1,MCPsignal	Y...K...W...Y...N	Campylobacter concisus	d__Bacteria;p__Campylobacterota;c__Campylobacteria;o__Campylobacterales;f__Campylobacteraceae;g__Campylobacter_D
WP_069722355.1	dCache_1,MCPsignal	Y...K...W...Y...N	Campylobacter concisus	d__Bacteria;p__Campylobacterota;c__Campylobacteria;o__Campylobacterales;f__Campylobacteraceae;g__Campylobacter_D
WP_230863643.1	dCache_1,MCPsignal	Y...K...W...Y...N	Campylobacter concisus	d__Bacteria;p__Campylobacterota;c__Campylobacteria;o__Campylobacterales;f__Campylobacteraceae;g__Campylobacter_D
WP_181000009.1	dCache_1,MCPsignal	Y...K...W...Y...N	Campylobacter concisus	d__Bacteria;p__Campylobacterota;c__Campylobacteria;o__Campylobacterales;f__Campylobacteraceae;g__Campylobacter_D
WP_103602492.1	dCache_1,MCPsignal	Y...K...W...Y...N	Campylobacter concisus	d__Bacteria;p__Campylobacterota;c__Campylobacteria;o__Campylobacterales;f__Campylobacteraceae;g__Campylobacter_D
WP_193799231.1	dCache_1,MCPsignal	Y...K...W...Y...N	Campylobacter concisus	d__Bacteria;p__Campylobacterota;c__Campylobacteria;o__Campylobacterales;f__Campylobacteraceae;g__Campylobacter_D
WP_103608979.1	dCache_1,MCPsignal	Y...K...W...Y...N	Campylobacter concisus	d__Bacteria;p__Campylobacterota;c__Campylobacteria;o__Campylobacterales;f__Campylobacteraceae;g__Campylobacter_D
WP_149709407.1	dCache_1,MCPsignal	Y...K...W...Y...N	Campylobacter concisus	d__Bacteria;p__Campylobacterota;c__Campylobacteria;o__Campylobacterales;f__Campylobacteraceae;g__Campylobacter_D
WP_149706202.1	dCache_1,MCPsignal	Y...K...W...Y...N	Campylobacter concisus	d__Bacteria;p__Campylobacterota;c__Campylobacteria;o__Campylobacterales;f__Campylobacteraceae;g__Campylobacter_D
WP_180996477.1	dCache_1,MCPsignal	Y...K...W...Y...N	Campylobacter concisus	d__Bacteria;p__Campylobacterota;c__Campylobacteria;o__Campylobacterales;f__Campylobacteraceae;g__Campylobacter_D
WP_181001867.1	dCache_1,MCPsignal	Y...K...W...Y...N	Campylobacter concisus	d__Bacteria;p__Campylobacterota;c__Campylobacteria;o__Campylobacterales;f__Campylobacteraceae;g__Campylobacter_D
WP_148789802.1	dCache_1,MCPsignal	Y...K...W...Y...N	Campylobacter concisus	d__Bacteria;p__Campylobacterota;c__Campylobacteria;o__Campylobacterales;f__Campylobacteraceae;g__Campylobacter_D
WP_196376805.1	dCache_1,MCPsignal	Y...K...W...Y...N	Campylobacter concisus	d__Bacteria;p__Campylobacterota;c__Campylobacteria;o__Campylobacterales;f__Campylobacteraceae;g__Campylobacter_D
WP_196088135.1	dCache_1,MCPsignal	Y...K...W...Y...N	Campylobacter concisus	d__Bacteria;p__Campylobacterota;c__Campylobacteria;o__Campylobacterales;f__Campylobacteraceae;g__Campylobacter_D
WP_169752353.1	dCache_1	Y...K...W...F...N	Campylobacter mucosalis	d__Bacteria;p__Campylobacterota;c__Campylobacteria;o__Campylobacterales;f__Campylobacteraceae;g__Campylobacter_D
WP_169776660.1	dCache_1,MCPsignal	Y...K...W...F...N	Campylobacter mucosalis	d__Bacteria;p__Campylobacterota;c__Campylobacteria;o__Campylobacterales;f__Campylobacteraceae;g__Campylobacter_D
WP_169763971.1	dCache_1,MCPsignal	Y...K...W...F...N	Campylobacter mucosalis	d__Bacteria;p__Campylobacterota;c__Campylobacteria;o__Campylobacterales;f__Campylobacteraceae;g__Campylobacter_D
WP_171993914.1	dCache_1,MCPsignal	Y...K...W...F...N	Campylobacter mucosalis	d__Bacteria;p__Campylobacterota;c__Campylobacteria;o__Campylobacterales;f__Campylobacteraceae;g__Campylobacter_D
WP_103632153.1	dCache_1,MCPsignal	Y...K...W...Y...N	Campylobacter sp. AAUH-44UCsig-a	d__Bacteria;p__Campylobacterota;c__Campylobacteria;o__Campylobacterales;f__Campylobacteraceae;g__Campylobacter_D
WP_230057519.1	dCache_1	Y...K...W...F...N	Campylobacter sp. LMG 8286	d__Bacteria;p__Campylobacterota;c__Campylobacteria;o__Campylobacterales;f__Campylobacteraceae;g__Campylobacter_D
WP_083257748.1	dCache_1,GGDEF	Y...K...W...F...N	Candidatus Marispirochaeta associata	Candidatus Marispirochaeta associata
WP_028044268.1	dCache_1,GGDEF	Y...R...W...F...N	Candidatus Stoquefichus massiliensis	Candidatus Stoquefichus massiliensis
WP_050637627.1	dCache_1,GGDEF	Y...R...W...F...D	Candidatus Stoquefichus sp. SB1	Candidatus Stoquefichus sp. SB1
WP_222160241.1	dCache_1,GGDEF	Y...K...W...F...N	Candidatus Symbiopectobacterium sp. SyEd1	Candidatus Symbiopectobacterium sp. SyEd1
WP_016955788.1	dCache_1,GGDEF	Y...K...W...F...N	Catenovulum agarivorans	d__Bacteria;p__Proteobacteria;c__Gammaproteobacteria;o__Enterobacterales;f__Alteromonadaceae;g__Catenovulum
WP_035015995.1	dCache_1,GGDEF	Y...K...W...F...N	Catenovulum agarivorans	d__Bacteria;p__Proteobacteria;c__Gammaproteobacteria;o__Enterobacterales;f__Alteromonadaceae;g__Catenovulum
WP_048692466.1	dCache_1,GGDEF	Y...K...W...F...N	Catenovulum maritimum	d__Bacteria;p__Proteobacteria;c__Gammaproteobacteria;o__Enterobacterales;f__Alteromonadaceae;g__Catenovulum
WP_143870483.1	dCache_1,GGDEF	Y...K...W...F...N	Catenovulum sediminis	d__Bacteria;p__Proteobacteria;c__Gammaproteobacteria;o__Enterobacterales;f__Alteromonadaceae;g__Catenovulum
WP_039911874.1	dCache_1,GGDEF	Y...K...W...F...N	Cellvibrio mixtus	d__Bacteria;p__Proteobacteria;c__Gammaproteobacteria;o__Pseudomonadales;f__Cellvibrionaceae;g__Cellvibrio
WP_049630505.1	dCache_1,GGDEF	Y...K...W...F...N	Cellvibrio sp. pealriver	d__Bacteria;p__Proteobacteria;c__Gammaproteobacteria;o__Pseudomonadales;f__Cellvibrionaceae;g__Cellvibrio
WP_179356011.1	dCache_1,GGDEF	Y...K...W...F...N	Chitinibacter bivalviorum	d__Bacteria;p__Proteobacteria;c__Gammaproteobacteria;o__Burkholderiales;f__Chitinibacteraceae;g__Chitinibacter
WP_228028221.1	dCache_1,GGDEF	Y...K...W...F...N	Chitinibacter fontanus	d__Bacteria;p__Proteobacteria;c__Gammaproteobacteria;o__Burkholderiales;f__Chitinibacteraceae;g__Chitinibacter
WP_194116280.1	dCache_1,HAMP,MCPsignal	Y...R...W...F...N	Chitinilyticum piscinae	d__Bacteria;p__Proteobacteria;c__Gammaproteobacteria;o__Burkholderiales;f__Chitinibacteraceae;g__Chitinilyticum
WP_148715161.1	dCache_1,GGDEF	Y...K...W...F...N	Chitinolyticbacter meiyuanensis	d__Bacteria;p__Proteobacteria;c__Gammaproteobacteria;o__Burkholderiales;f__Chitinibacteraceae;g__Chitinolyticbacter
WP_066688697.1	dCache_1,GGDEF	Y...R...W...F...N	Christensenella intestinihominis	d__Bacteria;p__Firmicutes_A;c__Clostridia_A;o__Christensenellales;f__Christensenellaceae;g__Christensenella
WP_066521751.1	dCache_1,GGDEF	Y...R...W...F...N	Christensenella minuta	d__Bacteria;p__Firmicutes_A;c__Clostridia_A;o__Christensenellales;f__Christensenellaceae;g__Christensenella
WP_122013572.1	dCache_1,GGDEF	Y...R...W...F...N	Christensenella sp. Marseille-P3954	d__Bacteria;p__Firmicutes_A;c__Clostridia_A;o__Christensenellales;f__Christensenellaceae;g__Christensenella
WP_066647937.1	dCache_1,GGDEF	Y...R...W...F...N	Christensenella timonensis	d__Bacteria;p__Firmicutes_A;c__Clostridia_A;o__Christensenellales;f__Christensenellaceae;g__Christensenella
WP_221667273.1	dCache_1,GGDEF	Y...K...W...F...N	Chromobacterium	d__Bacteria;p__Proteobacteria;c__Gammaproteobacteria;o__Burkholderiales;f__Chromobacteriaceae;g__Chromobacterium
WP_052258329.1	dCache_1,GGDEF	Y...K...W...F...N	Chromobacterium	d__Bacteria;p__Proteobacteria;c__Gammaproteobacteria;o__Burkholderiales;f__Chromobacteriaceae;g__Chromobacterium
WP_114061371.1	dCache_1,GGDEF	Y...K...W...F...N	Chromobacterium phragmitis	d__Bacteria;p__Proteobacteria;c__Gammaproteobacteria;o__Burkholderiales;f__Chromobacteriaceae;g__Chromobacterium
WP_114073753.1	dCache_1,GGDEF	Y...K...W...F...N	Chromobacterium phragmitis	d__Bacteria;p__Proteobacteria;c__Gammaproteobacteria;o__Burkholderiales;f__Chromobacteriaceae;g__Chromobacterium
WP_101709843.1	dCache_1,GGDEF	Y...K...W...F...N	Chromobacterium sp. ATCC 53434	d__Bacteria;p__Proteobacteria;c__Gammaproteobacteria;o__Burkholderiales;f__Chromobacteriaceae;g__Chromobacterium
WP_071114240.1	dCache_1,GGDEF	Y...K...W...F...N	Chromobacterium sphagni	d__Bacteria;p__Proteobacteria;c__Gammaproteobacteria;o__Burkholderiales;f__Chromobacteriaceae;g__Chromobacterium
WP_047236201.1	dCache_1,GGDEF	Y...K...W...F...N	Chromobacterium subtsugae	d__Bacteria;p__Proteobacteria;c__Gammaproteobacteria;o__Burkholderiales;f__Chromobacteriaceae;g__Chromobacterium
WP_047249238.1	dCache_1,GGDEF	Y...K...W...F...N	Chromobacterium subtsugae	d__Bacteria;p__Proteobacteria;c__Gammaproteobacteria;o__Burkholderiales;f__Chromobacteriaceae;g__Chromobacterium
WP_047243113.1	dCache_1,GGDEF	Y...K...W...F...N	Chromobacterium subtsugae	d__Bacteria;p__Proteobacteria;c__Gammaproteobacteria;o__Burkholderiales;f__Chromobacteriaceae;g__Chromobacterium
WP_065201923.1	dCache_1,GGDEF	Y...K...W...F...N	Chromobacterium subtsugae	d__Bacteria;p__Proteobacteria;c__Gammaproteobacteria;o__Burkholderiales;f__Chromobacteriaceae;g__Chromobacterium
WP_221663723.1	dCache_1,GGDEF	Y...K...W...F...N	Chromobacterium vaccinii	d__Bacteria;p__Proteobacteria;c__Gammaproteobacteria;o__Burkholderiales;f__Chromobacteriaceae;g__Chromobacterium
WP_166439806.1	dCache_1,GGDEF	Y...K...W...F...N	Chromobacterium vaccinii	d__Bacteria;p__Proteobacteria;c__Gammaproteobacteria;o__Burkholderiales;f__Chromobacteriaceae;g__Chromobacterium
WP_145929331.1	dCache_1,GGDEF	Y...K...W...F...N	Chromobacterium vaccinii	d__Bacteria;p__Proteobacteria;c__Gammaproteobacteria;o__Burkholderiales;f__Chromobacteriaceae;g__Chromobacterium
WP_144408761.1	dCache_1,GGDEF	Y...K...W...F...N	Chromobacterium vaccinii	d__Bacteria;p__Proteobacteria;c__Gammaproteobacteria;o__Burkholderiales;f__Chromobacteriaceae;g__Chromobacterium
WP_147297100.1	dCache_1,GGDEF	Y...K...W...F...N	Chromobacterium vaccinii	d__Bacteria;p__Proteobacteria;c__Gammaproteobacteria;o__Burkholderiales;f__Chromobacteriaceae;g__Chromobacterium
WP_046158057.1	dCache_1,GGDEF	Y...K...W...F...N	Chromobacterium vaccinii	d__Bacteria;p__Proteobacteria;c__Gammaproteobacteria;o__Burkholderiales;f__Chromobacteriaceae;g__Chromobacterium
WP_231163094.1	dCache_1,GGDEF	Y...K...W...F...N	Chromobacterium vaccinii	d__Bacteria;p__Proteobacteria;c__Gammaproteobacteria;o__Burkholderiales;f__Chromobacteriaceae;g__Chromobacterium
WP_231152798.1	dCache_1,GGDEF	Y...K...W...F...N	Chromobacterium vaccinii	d__Bacteria;p__Proteobacteria;c__Gammaproteobacteria;o__Burkholderiales;f__Chromobacteriaceae;g__Chromobacterium
WP_158677487.1	dCache_1,GGDEF	Y...K...W...F...N	Chromobacterium vaccinii	d__Bacteria;p__Proteobacteria;c__Gammaproteobacteria;o__Burkholderiales;f__Chromobacteriaceae;g__Chromobacterium
WP_043614081.1	dCache_1,GGDEF	Y...K...W...F...N	Chromobacterium violaceum	d__Bacteria;p__Proteobacteria;c__Gammaproteobacteria;o__Burkholderiales;f__Chromobacteriaceae;g__Chromobacterium
WP_081542159.1	dCache_1,GGDEF	Y...K...W...F...N	Chromobacterium violaceum	d__Bacteria;p__Proteobacteria;c__Gammaproteobacteria;o__Burkholderiales;f__Chromobacteriaceae;g__Chromobacterium
WP_048403650.1	dCache_1,GGDEF	Y...K...W...F...N	Chromobacterium violaceum	d__Bacteria;p__Proteobacteria;c__Gammaproteobacteria;o__Burkholderiales;f__Chromobacteriaceae;g__Chromobacterium
WP_225546933.1	dCache_1,GGDEF	Y...K...W...F...N	Chromobacterium violaceum	d__Bacteria;p__Proteobacteria;c__Gammaproteobacteria;o__Burkholderiales;f__Chromobacteriaceae;g__Chromobacterium
WP_011137783.1	dCache_1,GGDEF	Y...K...W...F...N	Chromobacterium violaceum	d__Bacteria;p__Proteobacteria;c__Gammaproteobacteria;o__Burkholderiales;f__Chromobacteriaceae;g__Chromobacterium
WP_076226731.1	dCache_1,GGDEF	Y...K...W...F...N	Chromobacterium violaceum	d__Bacteria;p__Proteobacteria;c__Gammaproteobacteria;o__Burkholderiales;f__Chromobacteriaceae;g__Chromobacterium
WP_099427685.1	dCache_1,GGDEF	Y...K...W...F...N	Chromobacterium violaceum	d__Bacteria;p__Proteobacteria;c__Gammaproteobacteria;o__Burkholderiales;f__Chromobacteriaceae;g__Chromobacterium
WP_081572919.1	dCache_1,GGDEF	Y...K...W...F...N	Chromobacterium violaceum	d__Bacteria;p__Proteobacteria;c__Gammaproteobacteria;o__Burkholderiales;f__Chromobacteriaceae;g__Chromobacterium
WP_008709485.1	dCache_1,GGDEF	Y...R...W...F...N	Cloacibacillus evryensis	d__Bacteria;p__Synergistota;c__Synergistia;o__Synergistales;f__Synergistaceae;g__Cloacibacillus
WP_051485119.1	dCache_1,GGDEF	Y...R...W...F...N	Cloacibacillus evryensis	d__Bacteria;p__Synergistota;c__Synergistia;o__Synergistales;f__Synergistaceae;g__Cloacibacillus
WP_066746125.1	dCache_1,GGDEF	Y...R...W...F...N	Cloacibacillus porcorum	d__Bacteria;p__Synergistota;c__Synergistia;o__Synergistales;f__Synergistaceae;g__Cloacibacillus
WP_168951562.1	dCache_1,GGDEF	Y...R...W...F...N	Cloacibacillus porcorum	d__Bacteria;p__Synergistota;c__Synergistia;o__Synergistales;f__Synergistaceae;g__Cloacibacillus
WP_054276322.1	dCache_1,GGDEF,PAS_3	Y...R...W...F...N	Clostridioides	d__Bacteria;p__Firmicutes_A;c__Clostridia;o__Peptostreptococcales;f__Peptostreptococcaceae;g__Clostridioides
WP_207711298.1	dCache_1	Y...R...W...F...N	Clostridioides difficile	d__Bacteria;p__Firmicutes_A;c__Clostridia;o__Peptostreptococcales;f__Peptostreptococcaceae;g__Clostridioides
WP_131000573.1	dCache_1,GGDEF	Y...R...W...F...N	Clostridioides difficile	d__Bacteria;p__Firmicutes_A;c__Clostridia;o__Peptostreptococcales;f__Peptostreptococcaceae;g__Clostridioides
WP_131034589.1	dCache_1,GGDEF	Y...R...W...F...N	Clostridioides difficile	d__Bacteria;p__Firmicutes_A;c__Clostridia;o__Peptostreptococcales;f__Peptostreptococcaceae;g__Clostridioides
WP_131005693.1	dCache_1,GGDEF,EAL	Y...R...W...F...N	Clostridioides difficile	d__Bacteria;p__Firmicutes_A;c__Clostridia;o__Peptostreptococcales;f__Peptostreptococcaceae;g__Clostridioides
WP_131068811.1	dCache_1,GGDEF,EAL	Y...R...W...F...N	Clostridioides difficile	d__Bacteria;p__Firmicutes_A;c__Clostridia;o__Peptostreptococcales;f__Peptostreptococcaceae;g__Clostridioides
WP_131034632.1	dCache_1,GGDEF,PAS_3	Y...R...W...F...N	Clostridioides difficile	d__Bacteria;p__Firmicutes_A;c__Clostridia;o__Peptostreptococcales;f__Peptostreptococcaceae;g__Clostridioides
WP_161471055.1	dCache_1,GGDEF,PAS_3	Y...R...W...F...N	Clostridioides difficile	d__Bacteria;p__Firmicutes_A;c__Clostridia;o__Peptostreptococcales;f__Peptostreptococcaceae;g__Clostridioides
WP_236879071.1	dCache_1,GGDEF,PAS_3	Y...R...W...F...N	Clostridioides difficile	d__Bacteria;p__Firmicutes_A;c__Clostridia;o__Peptostreptococcales;f__Peptostreptococcaceae;g__Clostridioides
WP_076634413.1	dCache_1,GGDEF,PAS_3	Y...R...W...F...N	Clostridioides difficile	d__Bacteria;p__Firmicutes_A;c__Clostridia;o__Peptostreptococcales;f__Peptostreptococcaceae;g__Clostridioides
WP_142792820.1	dCache_1,GGDEF,PAS_3	Y...R...W...F...N	Clostridioides difficile	d__Bacteria;p__Firmicutes_A;c__Clostridia;o__Peptostreptococcales;f__Peptostreptococcaceae;g__Clostridioides
WP_168318098.1	dCache_1,GGDEF,PAS_3	Y...R...W...F...N	Clostridioides difficile	d__Bacteria;p__Firmicutes_A;c__Clostridia;o__Peptostreptococcales;f__Peptostreptococcaceae;g__Clostridioides
WP_095908612.1	dCache_1,GGDEF,PAS_3	Y...R...W...F...N	Clostridioides difficile	d__Bacteria;p__Firmicutes_A;c__Clostridia;o__Peptostreptococcales;f__Peptostreptococcaceae;g__Clostridioides
WP_003438341.1	dCache_1,GGDEF,PAS_3	Y...R...W...F...N	Clostridioides difficile	d__Bacteria;p__Firmicutes_A;c__Clostridia;o__Peptostreptococcales;f__Peptostreptococcaceae;g__Clostridioides
WP_032544253.1	dCache_1,GGDEF,PAS_3	Y...R...W...F...N	Clostridioides difficile	d__Bacteria;p__Firmicutes_A;c__Clostridia;o__Peptostreptococcales;f__Peptostreptococcaceae;g__Clostridioides
WP_021424791.1	dCache_1,GGDEF,PAS_3	Y...R...W...F...N	Clostridioides difficile	d__Bacteria;p__Firmicutes_A;c__Clostridia;o__Peptostreptococcales;f__Peptostreptococcaceae;g__Clostridioides
WP_074089978.1	dCache_1,GGDEF,PAS_3	Y...R...W...F...N	Clostridioides difficile	d__Bacteria;p__Firmicutes_A;c__Clostridia;o__Peptostreptococcales;f__Peptostreptococcaceae;g__Clostridioides
WP_142799237.1	dCache_1,GGDEF,PAS_3	Y...R...W...F...N	Clostridioides difficile	d__Bacteria;p__Firmicutes_A;c__Clostridia;o__Peptostreptococcales;f__Peptostreptococcaceae;g__Clostridioides
WP_167414640.1	dCache_1,GGDEF,PAS_3	Y...R...W...F...N	Clostridioides difficile	d__Bacteria;p__Firmicutes_A;c__Clostridia;o__Peptostreptococcales;f__Peptostreptococcaceae;g__Clostridioides
WP_131037155.1	dCache_1,GGDEF,PAS_3	Y...R...W...F...N	Clostridioides difficile	d__Bacteria;p__Firmicutes_A;c__Clostridia;o__Peptostreptococcales;f__Peptostreptococcaceae;g__Clostridioides
WP_167814474.1	dCache_1,GGDEF,PAS_3	Y...R...W...F...N	Clostridioides difficile	d__Bacteria;p__Firmicutes_A;c__Clostridia;o__Peptostreptococcales;f__Peptostreptococcaceae;g__Clostridioides
WP_070538164.1	dCache_1,GGDEF,PAS_3	Y...R...W...F...N	Clostridioides difficile	d__Bacteria;p__Firmicutes_A;c__Clostridia;o__Peptostreptococcales;f__Peptostreptococcaceae;g__Clostridioides
WP_131044528.1	dCache_1,GGDEF,PAS_3	Y...R...W...F...N	Clostridioides difficile	d__Bacteria;p__Firmicutes_A;c__Clostridia;o__Peptostreptococcales;f__Peptostreptococcaceae;g__Clostridioides
WP_095890604.1	dCache_1,GGDEF,PAS_3	Y...R...W...F...N	Clostridioides difficile	d__Bacteria;p__Firmicutes_A;c__Clostridia;o__Peptostreptococcales;f__Peptostreptococcaceae;g__Clostridioides
WP_142794683.1	dCache_1,GGDEF,PAS_3	Y...R...W...F...N	Clostridioides difficile	d__Bacteria;p__Firmicutes_A;c__Clostridia;o__Peptostreptococcales;f__Peptostreptococcaceae;g__Clostridioides
WP_131035271.1	dCache_1,GGDEF,PAS_3	Y...R...W...F...N	Clostridioides difficile	d__Bacteria;p__Firmicutes_A;c__Clostridia;o__Peptostreptococcales;f__Peptostreptococcaceae;g__Clostridioides
WP_167633416.1	dCache_1,GGDEF,PAS_3	Y...R...W...F...N	Clostridioides difficile	d__Bacteria;p__Firmicutes_A;c__Clostridia;o__Peptostreptococcales;f__Peptostreptococcaceae;g__Clostridioides
WP_107595526.1	dCache_1,GGDEF,PAS_3	Y...R...W...F...N	Clostridioides difficile	d__Bacteria;p__Firmicutes_A;c__Clostridia;o__Peptostreptococcales;f__Peptostreptococcaceae;g__Clostridioides
WP_054273320.1	dCache_1,GGDEF,PAS_3	Y...R...W...F...N	Clostridioides difficile	d__Bacteria;p__Firmicutes_A;c__Clostridia;o__Peptostreptococcales;f__Peptostreptococcaceae;g__Clostridioides
WP_169465592.1	dCache_1,GGDEF,PAS_3	Y...R...W...F...N	Clostridioides difficile	d__Bacteria;p__Firmicutes_A;c__Clostridia;o__Peptostreptococcales;f__Peptostreptococcaceae;g__Clostridioides
WP_223152552.1	dCache_1,GGDEF,PAS_3	Y...R...W...F...N	Clostridioides difficile	d__Bacteria;p__Firmicutes_A;c__Clostridia;o__Peptostreptococcales;f__Peptostreptococcaceae;g__Clostridioides
WP_054269815.1	dCache_1,GGDEF,PAS_3	Y...R...W...F...N	Clostridioides difficile	d__Bacteria;p__Firmicutes_A;c__Clostridia;o__Peptostreptococcales;f__Peptostreptococcaceae;g__Clostridioides
WP_021384073.1	dCache_1,GGDEF,PAS_3	Y...R...W...F...N	Clostridioides difficile	d__Bacteria;p__Firmicutes_A;c__Clostridia;o__Peptostreptococcales;f__Peptostreptococcaceae;g__Clostridioides
WP_107602565.1	dCache_1,GGDEF,PAS_3	Y...R...W...F...N	Clostridioides difficile	d__Bacteria;p__Firmicutes_A;c__Clostridia;o__Peptostreptococcales;f__Peptostreptococcaceae;g__Clostridioides
WP_003419542.1	dCache_1,GGDEF,PAS_3	Y...R...W...F...N	Clostridioides difficile	d__Bacteria;p__Firmicutes_A;c__Clostridia;o__Peptostreptococcales;f__Peptostreptococcaceae;g__Clostridioides
WP_022615961.1	dCache_1,GGDEF,PAS_3	Y...R...W...F...N	Clostridioides difficile	d__Bacteria;p__Firmicutes_A;c__Clostridia;o__Peptostreptococcales;f__Peptostreptococcaceae;g__Clostridioides
WP_107615257.1	dCache_1,GGDEF,PAS_3	Y...R...W...F...N	Clostridioides difficile	d__Bacteria;p__Firmicutes_A;c__Clostridia;o__Peptostreptococcales;f__Peptostreptococcaceae;g__Clostridioides
WP_077744860.1	dCache_1,GGDEF,PAS_3	Y...R...W...F...N	Clostridioides difficile	d__Bacteria;p__Firmicutes_A;c__Clostridia;o__Peptostreptococcales;f__Peptostreptococcaceae;g__Clostridioides
WP_227836144.1	dCache_1,GGDEF,PAS_3	Y...R...W...F...N	Clostridioides sp. ES-S-0001-02	d__Bacteria;p__Firmicutes_A;c__Clostridia;o__Peptostreptococcales;f__Peptostreptococcaceae;g__Clostridioides
WP_227482257.1	dCache_1,GGDEF,PAS_3	Y...R...W...F...N	Clostridioides sp. ES-S-0001-03	d__Bacteria;p__Firmicutes_A;c__Clostridia;o__Peptostreptococcales;f__Peptostreptococcaceae;g__Clostridioides
WP_227823667.1	dCache_1,GGDEF,PAS_3	Y...R...W...F...N	Clostridioides sp. ES-S-0005-03	d__Bacteria;p__Firmicutes_A;c__Clostridia;o__Peptostreptococcales;f__Peptostreptococcaceae;g__Clostridioides
WP_227834638.1	dCache_1,GGDEF,PAS_3	Y...R...W...F...N	Clostridioides sp. ES-S-0010-02	d__Bacteria;p__Firmicutes_A;c__Clostridia;o__Peptostreptococcales;f__Peptostreptococcaceae;g__Clostridioides
WP_227855058.1	dCache_1,GGDEF,PAS_3	Y...R...W...F...N	Clostridioides sp. ES-S-0048-02	d__Bacteria;p__Firmicutes_A;c__Clostridia;o__Peptostreptococcales;f__Peptostreptococcaceae;g__Clostridioides
WP_227851625.1	dCache_1,GGDEF,PAS_3	Y...R...W...F...N	Clostridioides sp. ES-S-0123-01	d__Bacteria;p__Firmicutes_A;c__Clostridia;o__Peptostreptococcales;f__Peptostreptococcaceae;g__Clostridioides
WP_227845285.1	dCache_1,GGDEF,PAS_3	Y...R...W...F...N	Clostridioides sp. ES-S-0145-01	d__Bacteria;p__Firmicutes_A;c__Clostridia;o__Peptostreptococcales;f__Peptostreptococcaceae;g__Clostridioides
WP_227866775.1	dCache_1,GGDEF,PAS_3	Y...R...W...F...N	Clostridioides sp. ES-S-0190-01	d__Bacteria;p__Firmicutes_A;c__Clostridia;o__Peptostreptococcales;f__Peptostreptococcaceae;g__Clostridioides
WP_227860829.1	dCache_1,GGDEF,PAS_3	Y...R...W...F...N	Clostridioides sp. ES-W-0016-02	d__Bacteria;p__Firmicutes_A;c__Clostridia;o__Peptostreptococcales;f__Peptostreptococcaceae;g__Clostridioides
WP_227846397.1	dCache_1,GGDEF,PAS_3	Y...R...W...F...N	Clostridioides sp. ZZV15-6598	d__Bacteria;p__Firmicutes_A;c__Clostridia;o__Peptostreptococcales;f__Peptostreptococcaceae;g__Clostridioides
WP_233106194.1	dCache_1,GGDEF	Y...R...W...F...N	Clostridium innocuum	d__Bacteria;p__Firmicutes_A;c__Clostridia;o__Clostridiales;f__Clostridiaceae;g__Clostridium_P
WP_142692056.1	dCache_1,GGDEF	Y...R...W...F...N	Clostridium innocuum	d__Bacteria;p__Firmicutes_A;c__Clostridia;o__Clostridiales;f__Clostridiaceae;g__Clostridium_P
WP_002607610.1	dCache_1,GGDEF	Y...R...W...F...N	Clostridium innocuum	d__Bacteria;p__Firmicutes_A;c__Clostridia;o__Clostridiales;f__Clostridiaceae;g__Clostridium_P
WP_173694155.1	dCache_1,GGDEF	Y...R...W...F...N	Clostridium scindens	d__Bacteria;p__Firmicutes_A;c__Clostridia;o__Clostridiales;f__Clostridiaceae;g__Clostridium_P
WP_227036135.1	dCache_1,GGDEF	Y...R...W...F...N	Clostridium scindens	d__Bacteria;p__Firmicutes_A;c__Clostridia;o__Clostridiales;f__Clostridiaceae;g__Clostridium_P
WP_220430243.1	dCache_1,GGDEF	Y...R...W...F...N	Clostridium scindens	d__Bacteria;p__Firmicutes_A;c__Clostridia;o__Clostridiales;f__Clostridiaceae;g__Clostridium_P
WP_118243042.1	dCache_1,GGDEF	Y...R...W...F...N	Clostridium sp. AM58-1XD	d__Bacteria;p__Firmicutes_A;c__Clostridia;o__Clostridiales;f__Clostridiaceae;g__Clostridium_P
WP_195159934.1	dCache_1,GGDEF	Y...K...W...F...N	Clostridium sp. 'deep sea'	d__Bacteria;p__Firmicutes_A;c__Clostridia;o__Clostridiales;f__Clostridiaceae;g__Clostridium_P
WP_052665594.1	dCache_1,GGDEF	Y...R...W...F...N	Clostridium sp. FS41	d__Bacteria;p__Firmicutes_A;c__Clostridia;o__Clostridiales;f__Clostridiaceae;g__Clostridium_P
WP_215699720.1	dCache_1,GGDEF	Y...R...W...F...N	Clostridium sp. MCC353	d__Bacteria;p__Firmicutes_A;c__Clostridia;o__Clostridiales;f__Clostridiaceae;g__Clostridium_P
WP_227072449.1	dCache_1,GGDEF	Y...R...W...F...N	Clostridium symbiosum	d__Bacteria;p__Firmicutes_A;c__Clostridia;o__Clostridiales;f__Clostridiaceae;g__Clostridium_P
WP_150028250.1	dCache_1,GGDEF	Y...R...W...F...N	Clostridium symbiosum	d__Bacteria;p__Firmicutes_A;c__Clostridia;o__Clostridiales;f__Clostridiaceae;g__Clostridium_P
WP_202020810.1	dCache_1,GGDEF	Y...R...W...F...N	Clostridium symbiosum	d__Bacteria;p__Firmicutes_A;c__Clostridia;o__Clostridiales;f__Clostridiaceae;g__Clostridium_P
WP_138340689.1	dCache_1,GGDEF	Y...R...W...F...N	Clostridium symbiosum	d__Bacteria;p__Firmicutes_A;c__Clostridia;o__Clostridiales;f__Clostridiaceae;g__Clostridium_P
WP_207743198.1	dCache_1,GGDEF	Y...R...W...F...N	Clostridium symbiosum	d__Bacteria;p__Firmicutes_A;c__Clostridia;o__Clostridiales;f__Clostridiaceae;g__Clostridium_P
WP_003498912.1	dCache_1,GGDEF	Y...R...W...F...N	Clostridium symbiosum	d__Bacteria;p__Firmicutes_A;c__Clostridia;o__Clostridiales;f__Clostridiaceae;g__Clostridium_P
WP_024738358.1	dCache_1,GGDEF	Y...R...W...F...N	Clostridium symbiosum	d__Bacteria;p__Firmicutes_A;c__Clostridia;o__Clostridiales;f__Clostridiaceae;g__Clostridium_P
WP_207742649.1	dCache_1,GGDEF	Y...R...W...F...N	Clostridium symbiosum	d__Bacteria;p__Firmicutes_A;c__Clostridia;o__Clostridiales;f__Clostridiaceae;g__Clostridium_P
WP_003508205.1	dCache_1,GGDEF	Y...R...W...F...N	Clostridium symbiosum	d__Bacteria;p__Firmicutes_A;c__Clostridia;o__Clostridiales;f__Clostridiaceae;g__Clostridium_P
WP_055174394.1	dCache_1,GGDEF	Y...R...W...F...N	Clostridium symbiosum	d__Bacteria;p__Firmicutes_A;c__Clostridia;o__Clostridiales;f__Clostridiaceae;g__Clostridium_P
WP_207732562.1	dCache_1,GGDEF	Y...R...W...F...N	Clostridium symbiosum	d__Bacteria;p__Firmicutes_A;c__Clostridia;o__Clostridiales;f__Clostridiaceae;g__Clostridium_P
WP_215629428.1	dCache_1,GGDEF	Y...R...W...F...N	Clostridium symbiosum	d__Bacteria;p__Firmicutes_A;c__Clostridia;o__Clostridiales;f__Clostridiaceae;g__Clostridium_P
WP_207747126.1	dCache_1,GGDEF	Y...R...W...F...N	Clostridium symbiosum	d__Bacteria;p__Firmicutes_A;c__Clostridia;o__Clostridiales;f__Clostridiaceae;g__Clostridium_P
WP_044902022.1	dCache_1,GGDEF	Y...R...W...F...N	Clostridium symbiosum	d__Bacteria;p__Firmicutes_A;c__Clostridia;o__Clostridiales;f__Clostridiaceae;g__Clostridium_P
WP_125144013.1	dCache_1,GGDEF	Y...R...W...F...N	Clostridium transplantifaecale	d__Bacteria;p__Firmicutes_A;c__Clostridia;o__Clostridiales;f__Clostridiaceae;g__Clostridium_P
WP_077285397.1	dCache_1,HAMP,MCPsignal	Y...K...W...F...N	Cognaticolwellia aestuarii	d__Bacteria;p__Proteobacteria;c__Gammaproteobacteria;o__Enterobacterales;f__Alteromonadaceae;g__Cognaticolwellia
WP_077284250.1	dCache_1,HAMP,MCPsignal	Y...R...W...F...N	Cognaticolwellia aestuarii	d__Bacteria;p__Proteobacteria;c__Gammaproteobacteria;o__Enterobacterales;f__Alteromonadaceae;g__Cognaticolwellia
WP_085300520.1	dCache_1,HAMP,MCPsignal	Y...R...W...F...N	Cognaticolwellia mytili	d__Bacteria;p__Proteobacteria;c__Gammaproteobacteria;o__Enterobacterales;f__Alteromonadaceae;g__Cognaticolwellia
WP_219644541.1	dCache_1,SpoIIE	Y...K...W...F...D	Cohnella sp. CFH 77786	d__Bacteria;p__Firmicutes;c__Bacilli;o__Paenibacillales;f__Paenibacillaceae;g__Cohnella
WP_057180157.1	dCache_1,HAMP,MCPsignal	Y...K...W...F...N	Colwellia	d__Bacteria;p__Proteobacteria;c__Gammaproteobacteria;o__Enterobacterales;f__Alteromonadaceae;g__Pseudoalteromonas
WP_146785219.1	dCache_1,HAMP,MCPsignal	Y...K...W...F...N	Colwellia demingiae	d__Bacteria;p__Proteobacteria;c__Gammaproteobacteria;o__Enterobacterales;f__Alteromonadaceae;g__Colwellia
WP_146799715.1	dCache_1,HAMP,MCPsignal	Y...R...W...F...N	Colwellia hornerae	d__Bacteria;p__Proteobacteria;c__Gammaproteobacteria;o__Enterobacterales;f__Alteromonadaceae;g__Pseudoalteromonas
WP_019026914.1	dCache_1,HAMP,MCPsignal	Y...K...W...F...N	Colwellia piezophila	d__Bacteria;p__Proteobacteria;c__Gammaproteobacteria;o__Enterobacterales;f__Alteromonadaceae;g__Colwellia
WP_085303955.1	dCache_1,HAMP,MCPsignal	Y...K...W...F...N	Colwellia polaris	d__Bacteria;p__Proteobacteria;c__Gammaproteobacteria;o__Enterobacterales;f__Alteromonadaceae;g__Pseudoalteromonas
WP_138620756.1	dCache_1,HAMP,MCPsignal	Y...R...W...F...N	Colwellia ponticola	d__Bacteria;p__Proteobacteria;c__Gammaproteobacteria;o__Enterobacterales;f__Alteromonadaceae;g__Colwellia
WP_138622027.1	dCache_1,HAMP,MCPsignal	Y...R...W...F...N	Colwellia ponticola	d__Bacteria;p__Proteobacteria;c__Gammaproteobacteria;o__Enterobacterales;f__Alteromonadaceae;g__Colwellia
WP_033080718.1	dCache_1,HAMP,MCPsignal	Y...K...W...F...N	Colwellia psychrerythraea	d__Bacteria;p__Proteobacteria;c__Gammaproteobacteria;o__Enterobacterales;f__Alteromonadaceae;g__Pseudoalteromonas
WP_011042276.1	dCache_1,HAMP,MCPsignal	Y...K...W...F...N	Colwellia psychrerythraea	d__Bacteria;p__Proteobacteria;c__Gammaproteobacteria;o__Enterobacterales;f__Alteromonadaceae;g__Pseudoalteromonas
WP_033094053.1	dCache_1,HAMP,MCPsignal	Y...K...W...F...N	Colwellia psychrerythraea	d__Bacteria;p__Proteobacteria;c__Gammaproteobacteria;o__Enterobacterales;f__Alteromonadaceae;g__Pseudoalteromonas
WP_101233519.1	dCache_1,HAMP,MCPsignal	Y...K...W...F...N	Colwellia sp. 12G3	d__Bacteria;p__Proteobacteria;c__Gammaproteobacteria;o__Enterobacterales;f__Alteromonadaceae;g__Pseudoalteromonas
WP_101230445.1	dCache_1,HAMP,MCPsignal	Y...K...W...F...N	Colwellia sp. 75C3	d__Bacteria;p__Proteobacteria;c__Gammaproteobacteria;o__Enterobacterales;f__Alteromonadaceae;g__Pseudoalteromonas
WP_126667877.1	dCache_1,HAMP,MCPsignal	Y...K...W...F...N	Colwellia sp. Arc7-635	d__Bacteria;p__Proteobacteria;c__Gammaproteobacteria;o__Enterobacterales;f__Alteromonadaceae;g__Pseudoalteromonas
WP_126670421.1	dCache_1,HAMP,MCPsignal	Y...R...W...F...N	Colwellia sp. Arc7-635	d__Bacteria;p__Proteobacteria;c__Gammaproteobacteria;o__Enterobacterales;f__Alteromonadaceae;g__Pseudoalteromonas
WP_182229414.1	dCache_1,HAMP,MCPsignal	Y...R...W...F...N	Colwellia sp. Bg11-12	d__Bacteria;p__Proteobacteria;c__Gammaproteobacteria;o__Enterobacterales;f__Alteromonadaceae;g__Pseudoalteromonas
WP_182227151.1	dCache_1,HAMP,MCPsignal	Y...R...W...F...N	Colwellia sp. Bg11-12	d__Bacteria;p__Proteobacteria;c__Gammaproteobacteria;o__Enterobacterales;f__Alteromonadaceae;g__Pseudoalteromonas
WP_101154157.1	dCache_1,HAMP,MCPsignal	Y...K...W...F...N	Colwellia sp. Bg11-28	d__Bacteria;p__Proteobacteria;c__Gammaproteobacteria;o__Enterobacterales;f__Alteromonadaceae;g__Pseudoalteromonas
WP_146878091.1	dCache_1,HAMP,MCPsignal	Y...R...W...F...N	Colwellia sp. C1TZA3	d__Bacteria;p__Proteobacteria;c__Gammaproteobacteria;o__Enterobacterales;f__Alteromonadaceae;g__Pseudoalteromonas
WP_182239087.1	dCache_1,HAMP,MCPsignal	Y...R...W...F...N	Colwellia sp. MB02u-10	d__Bacteria;p__Proteobacteria;c__Gammaproteobacteria;o__Enterobacterales;f__Alteromonadaceae;g__Pseudoalteromonas
WP_182234481.1	dCache_1,HAMP,MCPsignal	Y...R...W...F...N	Colwellia sp. MB02u-6	d__Bacteria;p__Proteobacteria;c__Gammaproteobacteria;o__Enterobacterales;f__Alteromonadaceae;g__Pseudoalteromonas
WP_182198171.1	dCache_1,HAMP,MCPsignal	Y...R...W...F...N	Colwellia sp. MB02u-9	d__Bacteria;p__Proteobacteria;c__Gammaproteobacteria;o__Enterobacterales;f__Alteromonadaceae;g__Pseudoalteromonas
WP_182185701.1	dCache_1,HAMP,MCPsignal	Y...R...W...F...N	Colwellia sp. MB3u-4	d__Bacteria;p__Proteobacteria;c__Gammaproteobacteria;o__Enterobacterales;f__Alteromonadaceae;g__Pseudoalteromonas
WP_058026579.1	dCache_1,HAMP,MCPsignal	Y...K...W...F...N	Colwellia sp. MT41	d__Bacteria;p__Proteobacteria;c__Gammaproteobacteria;o__Enterobacterales;f__Alteromonadaceae;g__Pseudoalteromonas
WP_070374118.1	HAMP,MCPsignal	Y...R...W...F...N	Colwellia sp. PAMC 20917	d__Bacteria;p__Proteobacteria;c__Gammaproteobacteria;o__Enterobacterales;f__Alteromonadaceae;g__Pseudoalteromonas
WP_118959352.1	dCache_1,HAMP,MCPsignal	Y...K...W...F...N	Colwellia sp. RSH04	d__Bacteria;p__Proteobacteria;c__Gammaproteobacteria;o__Enterobacterales;f__Alteromonadaceae;g__Pseudoalteromonas
WP_057830812.1	dCache_1,HAMP,MCPsignal	Y...K...W...F...N	Colwellia sp. TT2012	d__Bacteria;p__Proteobacteria;c__Gammaproteobacteria;o__Enterobacterales;f__Alteromonadaceae;g__Pseudoalteromonas
WP_054075176.1	dCache_1,HAMP,MCPsignal	Y...R...W...F...N	Comamonas	d__Bacteria;p__Proteobacteria;c__Gammaproteobacteria;o__Burkholderiales;f__Burkholderiaceae;g__Comamonas_C
WP_003069236.1	dCache_1,HAMP,MCPsignal	Y...R...W...F...N	Comamonas	d__Bacteria;p__Proteobacteria;c__Gammaproteobacteria;o__Burkholderiales;f__Burkholderiaceae;g__Comamonas_C
WP_046460896.1	dCache_1,HAMP,MCPsignal	Y...R...W...F...N	Comamonas	d__Bacteria;p__Proteobacteria;c__Gammaproteobacteria;o__Burkholderiales;f__Burkholderiaceae;g__Comamonas_C
WP_087864791.1	dCache_1,HAMP,MCPsignal	Y...R...W...F...N	Comamonas	d__Bacteria;p__Proteobacteria;c__Gammaproteobacteria;o__Burkholderiales;f__Burkholderiaceae;g__Comamonas_C
WP_027013862.1	dCache_1,HAMP,MCPsignal	Y...R...W...Y...N	Comamonas composti	d__Bacteria;p__Proteobacteria;c__Gammaproteobacteria;o__Burkholderiales;f__Burkholderiaceae;g__Comamonas
WP_114864780.1	dCache_1,HAMP,MCPsignal	Y...R...W...F...N	Comamonas sp. AG1104	d__Bacteria;p__Proteobacteria;c__Gammaproteobacteria;o__Burkholderiales;f__Burkholderiaceae;g__Comamonas_C
WP_059441109.1	dCache_1,HAMP,MCPsignal	Y...R...W...F...N	Comamonas sp. E6	d__Bacteria;p__Proteobacteria;c__Gammaproteobacteria;o__Burkholderiales;f__Burkholderiaceae;g__Comamonas_C
WP_211459635.1	dCache_1,HAMP,MCPsignal	Y...R...W...F...N	Comamonas sp. PE63	d__Bacteria;p__Proteobacteria;c__Gammaproteobacteria;o__Burkholderiales;f__Burkholderiaceae;g__Comamonas_C
WP_167009045.1	dCache_1,HAMP,MCPsignal	Y...R...W...F...N	Comamonas sp. Tr-654	d__Bacteria;p__Proteobacteria;c__Gammaproteobacteria;o__Burkholderiales;f__Burkholderiaceae;g__Comamonas_C
WP_148729945.1	dCache_1,HAMP,MCPsignal	Y...R...W...F...N	Comamonas sp. Z3	d__Bacteria;p__Proteobacteria;c__Gammaproteobacteria;o__Burkholderiales;f__Burkholderiaceae;g__Comamonas_C
WP_066476437.1	dCache_1,HAMP,MCPsignal	Y...R...W...F...N	Comamonas terrae	d__Bacteria;p__Proteobacteria;c__Gammaproteobacteria;o__Burkholderiales;f__Burkholderiaceae;g__Comamonas
WP_043004753.1	dCache_1,HAMP,MCPsignal	Y...R...W...F...N	Comamonas testosteroni	d__Bacteria;p__Proteobacteria;c__Gammaproteobacteria;o__Burkholderiales;f__Burkholderiaceae;g__Comamonas
WP_003052910.1	dCache_1,HAMP,MCPsignal	Y...R...W...F...N	Comamonas testosteroni	d__Bacteria;p__Proteobacteria;c__Gammaproteobacteria;o__Burkholderiales;f__Burkholderiaceae;g__Comamonas
WP_043374331.1	dCache_1,HAMP,MCPsignal	Y...R...W...F...N	Comamonas testosteroni	d__Bacteria;p__Proteobacteria;c__Gammaproteobacteria;o__Burkholderiales;f__Burkholderiaceae;g__Comamonas
WP_149356573.1	dCache_1,HAMP,MCPsignal	Y...R...W...F...N	Comamonas testosteroni	d__Bacteria;p__Proteobacteria;c__Gammaproteobacteria;o__Burkholderiales;f__Burkholderiaceae;g__Comamonas
WP_087081508.1	dCache_1,HAMP,MCPsignal	Y...R...W...F...N	Comamonas testosteroni	d__Bacteria;p__Proteobacteria;c__Gammaproteobacteria;o__Burkholderiales;f__Burkholderiaceae;g__Comamonas
WP_053284344.1	dCache_1,HAMP,MCPsignal	Y...R...W...F...N	Comamonas testosteroni	d__Bacteria;p__Proteobacteria;c__Gammaproteobacteria;o__Burkholderiales;f__Burkholderiaceae;g__Comamonas
WP_034369065.1	dCache_1,HAMP,MCPsignal	Y...R...W...F...N	Comamonas testosteroni	d__Bacteria;p__Proteobacteria;c__Gammaproteobacteria;o__Burkholderiales;f__Burkholderiaceae;g__Comamonas
WP_182283703.1	dCache_1,HAMP,MCPsignal	Y...R...W...F...N	Comamonas testosteroni	d__Bacteria;p__Proteobacteria;c__Gammaproteobacteria;o__Burkholderiales;f__Burkholderiaceae;g__Comamonas
WP_003078835.1	dCache_1,HAMP,MCPsignal	Y...R...W...F...N	Comamonas testosteroni	d__Bacteria;p__Proteobacteria;c__Gammaproteobacteria;o__Burkholderiales;f__Burkholderiaceae;g__Comamonas
WP_057092990.1	dCache_1,HAMP,MCPsignal	Y...R...W...F...N	Comamonas thiooxydans	d__Bacteria;p__Proteobacteria;c__Gammaproteobacteria;o__Burkholderiales;f__Burkholderiaceae;g__Comamonas
WP_034352784.1	dCache_1,HAMP,MCPsignal	Y...R...W...F...N	Comamonas thiooxydans	d__Bacteria;p__Proteobacteria;c__Gammaproteobacteria;o__Burkholderiales;f__Burkholderiaceae;g__Comamonas
WP_012839333.1	dCache_1,HAMP,MCPsignal	Y...R...W...F...N	Comamonas thiooxydans	d__Bacteria;p__Proteobacteria;c__Gammaproteobacteria;o__Burkholderiales;f__Burkholderiaceae;g__Comamonas
WP_034380131.1	dCache_1,HAMP,MCPsignal	Y...R...W...F...N	Comamonas thiooxydans	d__Bacteria;p__Proteobacteria;c__Gammaproteobacteria;o__Burkholderiales;f__Burkholderiaceae;g__Comamonas
WP_034389472.1	dCache_1,HAMP,MCPsignal	Y...R...W...F...N	Comamonas thiooxydans	d__Bacteria;p__Proteobacteria;c__Gammaproteobacteria;o__Burkholderiales;f__Burkholderiaceae;g__Comamonas
WP_034409445.1	dCache_1,HAMP,MCPsignal	Y...R...W...F...N	Comamonas thiooxydans	d__Bacteria;p__Proteobacteria;c__Gammaproteobacteria;o__Burkholderiales;f__Burkholderiaceae;g__Comamonas
WP_039049122.1	dCache_1,HAMP,MCPsignal	Y...R...W...F...N	Comamonas thiooxydans	d__Bacteria;p__Proteobacteria;c__Gammaproteobacteria;o__Burkholderiales;f__Burkholderiaceae;g__Comamonas
WP_045839893.1	dCache_1,HAMP,MCPsignal	Y...R...W...F...N	Comamonas thiooxydans	d__Bacteria;p__Proteobacteria;c__Gammaproteobacteria;o__Burkholderiales;f__Burkholderiaceae;g__Comamonas
WP_063663995.1	dCache_1,HAMP,MCPsignal	Y...R...W...F...N	Comamonas thiooxydans	d__Bacteria;p__Proteobacteria;c__Gammaproteobacteria;o__Burkholderiales;f__Burkholderiaceae;g__Comamonas
WP_110129388.1	dCache_1,HisKA,HATPase_c	Y...K...W...F...N	Coraliomargarita sinensis	d__Bacteria;p__Verrucomicrobiota;c__Verrucomicrobiae;o__Opitutales;f__CAG-312;g__CAG-312
WP_166726960.1	dCache_1,HAMP,MCPsignal	Y...R...W...F...N	Crenobacter cavernae	d__Bacteria;p__Proteobacteria;c__Gammaproteobacteria;o__Burkholderiales;f__Chromobacteriaceae;g__Crenobacter
WP_181880939.1	dCache_1,HAMP,MCPsignal	Y...R...W...F...N	Crenobacter cavernae	d__Bacteria;p__Proteobacteria;c__Gammaproteobacteria;o__Burkholderiales;f__Chromobacteriaceae;g__Crenobacter
WP_131861863.1	dCache_1,HAMP,MCPsignal	Y...R...W...F...N	Crenobacter luteus	d__Bacteria;p__Proteobacteria;c__Gammaproteobacteria;o__Burkholderiales;f__Chromobacteriaceae;g__Crenobacter
WP_066614501.1	dCache_1,HAMP,MCPsignal	Y...R...W...F...N	Crenobacter luteus	d__Bacteria;p__Proteobacteria;c__Gammaproteobacteria;o__Burkholderiales;f__Chromobacteriaceae;g__Crenobacter
WP_130433931.1	dCache_1,GGDEF	Y...R...W...F...N	Cuneatibacter caecimuris	d__Bacteria;p__Firmicutes_A;c__Clostridia;o__Lachnospirales;f__Lachnospiraceae;g__Cuneatibacter
WP_017512615.1	dCache_1,HAMP,MCPsignal	Y...R...W...F...N	Cupriavidus	d__Bacteria;p__Proteobacteria;c__Gammaproteobacteria;o__Burkholderiales;f__Burkholderiaceae;g__Cupriavidus
WP_035880737.1	dCache_1,HAMP,MCPsignal	Y...R...W...F...N	Cupriavidus metallidurans	d__Bacteria;p__Proteobacteria;c__Gammaproteobacteria;o__Burkholderiales;f__Burkholderiaceae;g__Cupriavidus
WP_186426734.1	dCache_1,HAMP,MCPsignal	Y...R...W...F...N	Cupriavidus metallidurans	d__Bacteria;p__Proteobacteria;c__Gammaproteobacteria;o__Burkholderiales;f__Burkholderiaceae;g__Cupriavidus
WP_231138536.1	dCache_1,HAMP,MCPsignal	Y...R...W...F...N	Cupriavidus metallidurans	d__Bacteria;p__Proteobacteria;c__Gammaproteobacteria;o__Burkholderiales;f__Burkholderiaceae;g__Cupriavidus
WP_011518243.1	dCache_1,HAMP,MCPsignal	Y...R...W...F...N	Cupriavidus metallidurans	d__Bacteria;p__Proteobacteria;c__Gammaproteobacteria;o__Burkholderiales;f__Burkholderiaceae;g__Cupriavidus
WP_224444602.1	dCache_1,HAMP,MCPsignal	Y...R...W...F...N	Cupriavidus metallidurans	d__Bacteria;p__Proteobacteria;c__Gammaproteobacteria;o__Burkholderiales;f__Burkholderiaceae;g__Cupriavidus
WP_019451293.1	dCache_1,HAMP,MCPsignal	Y...R...W...F...N	Cupriavidus sp. BIS7	d__Bacteria;p__Proteobacteria;c__Gammaproteobacteria;o__Burkholderiales;f__Burkholderiaceae;g__Cupriavidus
WP_008641130.1	dCache_1,HAMP,MCPsignal	Y...R...W...F...N	Cupriavidus sp. HMR-1	d__Bacteria;p__Proteobacteria;c__Gammaproteobacteria;o__Burkholderiales;f__Burkholderiaceae;g__Cupriavidus
WP_214121035.1	dCache_1,GGDEF	Y...K...W...F...N	Curvibacter sp. CHRR-16	d__Bacteria;p__Proteobacteria;c__Gammaproteobacteria;o__Burkholderiales;f__Burkholderiaceae;g__Rhodoferax
WP_214123608.1	dCache_1,HAMP,MCPsignal	Y...R...W...F...N	Curvibacter sp. CHRR-16	d__Bacteria;p__Proteobacteria;c__Gammaproteobacteria;o__Burkholderiales;f__Burkholderiaceae;g__Rhodoferax
WP_226417671.1	dCache_1,GGDEF	Y...K...W...F...N	Dechloromonas denitrificans	d__Bacteria;p__Proteobacteria;c__Gammaproteobacteria;o__Burkholderiales;f__Rhodocyclaceae;g__Azonexus
WP_226405939.1	dCache_1,GGDEF	Y...K...W...F...N	Dechloromonas denitrificans	d__Bacteria;p__Proteobacteria;c__Gammaproteobacteria;o__Burkholderiales;f__Rhodocyclaceae;g__Azonexus
WP_203467238.1	dCache_1,GGDEF	Y...K...W...F...N	Dechloromonas sp. TW-R-39-2	d__Bacteria;p__Proteobacteria;c__Gammaproteobacteria;o__Burkholderiales;f__Rhodocyclaceae;g__Azonexus
WP_027468805.1	dCache_1,GGDEF	Y...K...W...F...N	Deefgea rivuli	d__Bacteria;p__Proteobacteria;c__Gammaproteobacteria;o__Burkholderiales;f__Chitinibacteraceae;g__Deefgea
WP_203564182.1	dCache_1	Y...K...W...F...N	Deefgea sp. CFH1-16	d__Bacteria;p__Proteobacteria;c__Gammaproteobacteria;o__Burkholderiales;f__Chitinibacteraceae;g__Deefgea
WP_221020829.1	dCache_1,GGDEF	Y...K...W...F...N	Deefgea sp. D13	d__Bacteria;p__Proteobacteria;c__Gammaproteobacteria;o__Burkholderiales;f__Chitinibacteraceae;g__Deefgea
WP_221004833.1	dCache_1,GGDEF	Y...K...W...F...N	Deefgea sp. D25	d__Bacteria;p__Proteobacteria;c__Gammaproteobacteria;o__Burkholderiales;f__Chitinibacteraceae;g__Deefgea
WP_226763702.1	dCache_1,GGDEF	Y...R...W...F...N	Deefgea sp. H3-26	d__Bacteria;p__Proteobacteria;c__Gammaproteobacteria;o__Burkholderiales;f__Chitinibacteraceae;g__Deefgea
WP_189074516.1	dCache_1,GGDEF	Y...K...W...F...N	Deinococcus sedimenti	d__Bacteria;p__Deinococcota;c__Deinococci;o__Deinococcales;f__Deinococcaceae;g__Deinococcus
WP_224577672.1	dCache_1,GGDEF	Y...K...W...F...N	Deinococcus sp. HMF7604	d__Bacteria;p__Deinococcota;c__Deinococci;o__Deinococcales;f__Deinococcaceae;g__Deinococcus
WP_145842649.1	dCache_1,GGDEF	Y...K...W...F...N	Denitratisoma sp. DHT3	d__Bacteria;p__Proteobacteria;c__Gammaproteobacteria;o__Burkholderiales;f__Rhodocyclaceae;g__Denitratisoma
WP_022966580.1	dCache_1,MCPsignal	Y...R...W...F...N	Denitrificimonas caeni	Denitrificimonas caeni
WP_205340307.1	dCache_1,MCPsignal	Y...R...W...F...N	Denitrificimonas caeni	Denitrificimonas caeni
WP_144311110.1	dCache_1,GGDEF	Y...K...W...F...N	Denitromonas halophilus	d__Bacteria;p__Proteobacteria;c__Gammaproteobacteria;o__Burkholderiales;f__Rhodocyclaceae;g__Denitromonas
WP_144177606.1	dCache_1,GGDEF	Y...K...W...F...N	Denitromonas halophilus	d__Bacteria;p__Proteobacteria;c__Gammaproteobacteria;o__Burkholderiales;f__Rhodocyclaceae;g__Denitromonas
WP_211204075.1	dCache_1,GGDEF	Y...K...W...F...N	Denitrovibrio acetiphilus	d__Bacteria;p__Deferribacterota;c__Deferribacteres;o__Deferribacterales;f__Denitrovibrionaceae;g__Denitrovibrio
WP_080805804.1	dCache_1,GGDEF	Y...K...W...F...N	Desulfamplus magnetovallimortis	d__Bacteria;p__Desulfobacterota;c__Desulfobacteria;o__Desulfobacterales;f__Desulfobacteraceae;g__Desulfamplus
WP_050782934.1	dCache_1	Y...K...W...F...N	Desulfatibacillum aliphaticivorans	d__Bacteria;p__Desulfobacterota;c__Desulfobacteria;o__Desulfobacterales;f__Desulfatibacillaceae;g__Desulfatibacillum
WP_051327207.1	dCache_1,GGDEF	Y...K...W...F...N	Desulfatibacillum aliphaticivorans	d__Bacteria;p__Desulfobacterota;c__Desulfobacteria;o__Desulfobacterales;f__Desulfatibacillaceae;g__Desulfatibacillum
WP_073474538.1	dCache_1,GGDEF	Y...K...W...F...N	Desulfatibacillum alkenivorans	d__Bacteria;p__Desulfobacterota;c__Desulfobacteria;o__Desulfobacterales;f__Desulfatibacillaceae;g__Desulfatibacillum
WP_178365740.1	dCache_1,GGDEF	Y...K...W...F...N	Desulfobacter latus	d__Bacteria;p__Desulfobacterota;c__Desulfobacteria;o__Desulfobacterales;f__Desulfobacteraceae;g__Desulfobacter
WP_169742967.1	dCache_1,GGDEF	Y...K...W...F...N	Desulfobacter vibrioformis	d__Bacteria;p__Desulfobacterota;c__Desulfobacteria;o__Desulfobacterales;f__Desulfobacteraceae;g__Desulfobacter
WP_092233719.1	dCache_1,GGDEF	Y...K...W...F...N	Desulfobacula phenolica	d__Bacteria;p__Desulfobacterota;c__Desulfobacteria;o__Desulfobacterales;f__Desulfobacteraceae;g__Desulfobacula
WP_014957168.1	dCache_1,GGDEF	Y...K...W...F...N	Desulfobacula toluolica	d__Bacteria;p__Desulfobacterota;c__Desulfobacteria;o__Desulfobacterales;f__Desulfobacteraceae;g__Desulfobacula
WP_015404755.1	dCache_1,GGDEF	Y...K...W...F...N	Desulfocapsa sulfexigens	d__Bacteria;p__Desulfobacterota;c__Desulfobulbia;o__Desulfobulbales;f__Desulfocapsaceae;g__Desulfocapsa
WP_049673949.1	dCache_1,GGDEF	Y...K...W...F...N	Desulfocarbo indianensis	d__Bacteria;p__Desulfobacterota;c__Desulfarculia;o__Desulfarculales;f__Desulfarculaceae;g__Desulfocarbo
WP_084071082.1	dCache_1,GGDEF	Y...K...W...F...N	Desulfocicer vacuolatum	Desulfocicer vacuolatum
WP_014260342.1	dCache_1,GGDEF	Y...K...W...F...N	Desulfocurvibacter africanus	d__Bacteria;p__Desulfobacterota;c__Desulfovibrionia;o__Desulfovibrionales;f__Desulfovibrionaceae;g__Desulfocurvibacter
WP_027366817.1	dCache_1,GGDEF	Y...K...W...F...N	Desulfocurvibacter africanus	d__Bacteria;p__Desulfobacterota;c__Desulfovibrionia;o__Desulfovibrionales;f__Desulfovibrionaceae;g__Desulfocurvibacter
WP_028586435.1	dCache_1,GGDEF	Y...K...W...F...N	Desulfocurvus vexinensis	d__Bacteria;p__Desulfobacterota;c__Desulfovibrionia;o__Desulfovibrionales;f__Desulfovibrionaceae;g__Desulfocurvus
WP_073376105.1	dCache_1,GGDEF	Y...K...W...F...N	Desulfofustis glycolicus	d__Bacteria;p__Desulfobacterota;c__Desulfobulbia;o__Desulfobulbales;f__Desulfocapsaceae;g__Desulfofustis
WP_205221135.1	dCache_1,GGDEF	Y...K...W...F...N	Desulfogranum marinum	Desulfogranum marinum
WP_028583388.1	dCache_1,GGDEF	Y...K...W...F...N	Desulfogranum mediterraneum	Desulfogranum mediterraneum
WP_020886802.1	dCache_1,GGDEF	Y...K...W...F...N	Desulfohalovibrio alkalitolerans	d__Bacteria;p__Desulfobacterota;c__Desulfovibrionia;o__Desulfovibrionales;f__Desulfovibrionaceae;g__Desulfohalovibrio
WP_236892869.1	dCache_1,GGDEF	Y...K...W...F...N	Desulfoluna sp. ASN36	d__Bacteria;p__Desulfobacterota;c__Desulfobacteria;o__Desulfobacterales;f__Desulfolunaceae;g__Desulfoluna
WP_228854964.1	dCache_1,GGDEF	Y...K...W...F...N	Desulfomarina profundi	Desulfomarina profundi
WP_045216515.1	dCache_1,GGDEF	Y...K...W...F...N	Desulfonatronovibrio magnus	d__Bacteria;p__Desulfobacterota;c__Desulfovibrionia;o__Desulfovibrionales;f__Desulfonatronovibrionaceae;g__Desulfonatronovibrio
WP_073611520.1	dCache_1,GGDEF	Y...K...W...F...N	Desulfopila aestuarii	d__Bacteria;p__Desulfobacterota;c__Desulfobulbia;o__Desulfobulbales;f__Desulfocapsaceae;g__Desulfopila
WP_163335822.1	dCache_1,GGDEF	Y...K...W...F...N	Desulfopila sp. IMCC35008	d__Bacteria;p__Desulfobacterota;c__Desulfobulbia;o__Desulfobulbales;f__Desulfocapsaceae;g__Desulforhopalus
WP_015903119.1	dCache_1,GGDEF	Y...K...W...F...N	Desulforapulum autotrophicum	Desulforapulum autotrophicum
WP_035276728.1	dCache_1,GGDEF	Y...K...W...F...N	Desulforegula conservatrix	d__Bacteria;p__Desulfobacterota;c__Desulfobacteria;o__Desulfobacterales;f__Desulforegulaceae;g__Desulforegula
WP_136871313.1	dCache_1	Y...K...W...F...N	Desulforhopalus sp. IMCC35007	d__Bacteria;p__Desulfobacterota;c__Desulfobulbia;o__Desulfobulbales;f__Desulfocapsaceae;g__Desulforhopalus
WP_205218239.1	dCache_1,GGDEF	Y...K...W...F...N	Desulforhopalus vacuolatus	d__Bacteria;p__Desulfobacterota;c__Desulfobulbia;o__Desulfobulbales;f__Desulfocapsaceae;g__Desulforhopalus
WP_205218238.1	dCache_1,GGDEF	Y...R...W...F...N	Desulforhopalus vacuolatus	d__Bacteria;p__Desulfobacterota;c__Desulfobulbia;o__Desulfobulbales;f__Desulfocapsaceae;g__Desulforhopalus
WP_054701421.1	dCache_1,GGDEF	Y...K...W...F...N	Desulfosarcina cetonica	d__Bacteria;p__Desulfobacterota;c__Desulfobacteria;o__Desulfobacterales;f__Desulfosarcinaceae;g__Desulfosarcina
WP_136810431.1	dCache_1,GGDEF	Y...K...W...F...N	Desulfosediminicola flagellatus	Desulfosediminicola flagellatus
WP_022666818.1	dCache_1,GGDEF	Y...K...W...F...N	Desulfospira joergensenii	d__Bacteria;p__Desulfobacterota;c__Desulfobacteria;o__Desulfobacterales;f__Desulfobacteraceae;g__Desulfospira
WP_011187707.1	dCache_1,GGDEF	Y...R...W...F...N	Desulfotalea psychrophila	d__Bacteria;p__Desulfobacterota;c__Desulfobulbia;o__Desulfobulbales;f__Desulfocapsaceae;g__Desulfotalea
WP_024334359.1	dCache_1,GGDEF	Y...K...W...F...N	Desulfotignum balticum	d__Bacteria;p__Desulfobacterota;c__Desulfobacteria;o__Desulfobacterales;f__Desulfobacteraceae;g__Desulfotignum
WP_006965431.1	dCache_1,GGDEF	Y...K...W...F...N	Desulfotignum phosphitoxidans	d__Bacteria;p__Desulfobacterota;c__Desulfobacteria;o__Desulfobacterales;f__Desulfobacteraceae;g__Desulfotignum
WP_034609260.1	dCache_1,GGDEF	Y...K...W...F...N	Desulfovibrio aminophilus	d__Bacteria;p__Desulfobacterota;c__Desulfovibrionia;o__Desulfovibrionales;f__Desulfovibrionaceae;g__Solidesulfovibrio
WP_054652730.1	dCache_1,GGDEF	Y...K...W...F...N	Desulfovibrio brasiliensis	d__Bacteria;p__Desulfobacterota;c__Desulfovibrionia;o__Desulfovibrionales;f__Desulfovibrionaceae;g__Solidesulfovibrio
WP_192113717.1	dCache_1,GGDEF	Y...R...W...F...N	Desulfovibrio desulfuricans	d__Bacteria;p__Desulfobacterota;c__Desulfovibrionia;o__Desulfovibrionales;f__Desulfovibrionaceae;g__Desulfovibrio
WP_215648008.1	dCache_1,GGDEF	Y...R...W...F...N	Desulfovibrio desulfuricans	d__Bacteria;p__Desulfobacterota;c__Desulfovibrionia;o__Desulfovibrionales;f__Desulfovibrionaceae;g__Desulfovibrio
WP_136400326.1	dCache_1,PAS_3,GGDEF	Y...R...W...F...N	Desulfovibrio desulfuricans	d__Bacteria;p__Desulfobacterota;c__Desulfovibrionia;o__Desulfovibrionales;f__Desulfovibrionaceae;g__Desulfovibrio
WP_209817923.1	dCache_1,PAS_3,GGDEF	Y...R...W...F...N	Desulfovibrio desulfuricans	d__Bacteria;p__Desulfobacterota;c__Desulfovibrionia;o__Desulfovibrionales;f__Desulfovibrionaceae;g__Desulfovibrio
WP_022657299.1	dCache_1,PAS_3,GGDEF	Y...R...W...F...N	Desulfovibrio desulfuricans	d__Bacteria;p__Desulfobacterota;c__Desulfovibrionia;o__Desulfovibrionales;f__Desulfovibrionaceae;g__Desulfovibrio
WP_062253551.1	dCache_1,GGDEF	Y...K...W...F...N	Desulfovibrio fairfieldensis	d__Bacteria;p__Desulfobacterota;c__Desulfovibrionia;o__Desulfovibrionales;f__Desulfovibrionaceae;g__Desulfovibrio
WP_223299966.1	dCache_1,GGDEF	Y...R...W...F...N	Desulfovibrio fairfieldensis	d__Bacteria;p__Desulfobacterota;c__Desulfovibrionia;o__Desulfovibrionales;f__Desulfovibrionaceae;g__Desulfovibrio
WP_062251319.1	dCache_1,GGDEF	Y...R...W...F...N	Desulfovibrio fairfieldensis	d__Bacteria;p__Desulfobacterota;c__Desulfovibrionia;o__Desulfovibrionales;f__Desulfovibrionaceae;g__Desulfovibrio
WP_232034844.1	dCache_1,GGDEF	Y...K...W...F...N	Desulfovibrio ferrophilus	d__Bacteria;p__Desulfobacterota;c__Desulfovibrionia;o__Desulfovibrionales;f__Desulfovibrionaceae;g__Solidesulfovibrio
WP_085100506.1	dCache_1,GGDEF	Y...K...W...F...N	Desulfovibrio gilichinskyi	d__Bacteria;p__Desulfobacterota;c__Desulfovibrionia;o__Desulfovibrionales;f__Desulfovibrionaceae;g__Solidesulfovibrio
WP_051261747.1	dCache_1,GGDEF	Y...K...W...F...N	Desulfovibrio inopinatus	d__Bacteria;p__Desulfobacterota;c__Desulfovibrionia;o__Desulfovibrionales;f__Desulfovibrionaceae;g__Solidesulfovibrio
WP_156816723.1	dCache_1,GGDEF	Y...K...W...F...N	Desulfovibrio oxyclinae	d__Bacteria;p__Desulfobacterota;c__Desulfovibrionia;o__Desulfovibrionales;f__Desulfovibrionaceae;g__Solidesulfovibrio
WP_229772683.1	dCache_1,GGDEF	Y...R...W...F...N	Desulfovibrio porci	d__Bacteria;p__Desulfobacterota;c__Desulfovibrionia;o__Desulfovibrionales;f__Desulfovibrionaceae;g__Solidesulfovibrio
WP_174408974.1	dCache_1,GGDEF	Y...K...W...F...N	Desulfovibrio psychrotolerans	d__Bacteria;p__Desulfobacterota;c__Desulfovibrionia;o__Desulfovibrionales;f__Desulfovibrionaceae;g__Solidesulfovibrio
WP_008683404.1	dCache_1,GGDEF	Y...K...W...F...N	Desulfovibrio sp. 3_1_syn3	d__Bacteria;p__Desulfobacterota;c__Desulfovibrionia;o__Desulfovibrionales;f__Desulfovibrionaceae;g__Solidesulfovibrio
WP_020990708.1	dCache_1,GGDEF	Y...R...W...F...N	Desulfovibrio sp. 3_1_syn3	d__Bacteria;p__Desulfobacterota;c__Desulfovibrionia;o__Desulfovibrionales;f__Desulfovibrionaceae;g__Solidesulfovibrio
WP_020990311.1	dCache_1,GGDEF	Y...R...W...F...N	Desulfovibrio sp. 3_1_syn3	d__Bacteria;p__Desulfobacterota;c__Desulfovibrionia;o__Desulfovibrionales;f__Desulfovibrionaceae;g__Solidesulfovibrio
WP_009302733.1	dCache_1,GGDEF	Y...K...W...F...N	Desulfovibrio sp. 6_1_46AFAA	d__Bacteria;p__Desulfobacterota;c__Desulfovibrionia;o__Desulfovibrionales;f__Desulfovibrionaceae;g__Solidesulfovibrio
WP_009303821.1	dCache_1,GGDEF	Y...R...W...F...N	Desulfovibrio sp. 6_1_46AFAA	d__Bacteria;p__Desulfobacterota;c__Desulfovibrionia;o__Desulfovibrionales;f__Desulfovibrionaceae;g__Solidesulfovibrio
WP_009303455.1	dCache_1,GGDEF	Y...R...W...F...N	Desulfovibrio sp. 6_1_46AFAA	d__Bacteria;p__Desulfobacterota;c__Desulfovibrionia;o__Desulfovibrionales;f__Desulfovibrionaceae;g__Solidesulfovibrio
WP_163349568.1	dCache_1,GGDEF	Y...K...W...F...N	Desulfovibrio sp. JC010	d__Bacteria;p__Desulfobacterota;c__Desulfovibrionia;o__Desulfovibrionales;f__Desulfovibrionaceae;g__Solidesulfovibrio
WP_163293166.1	dCache_1,GGDEF	Y...K...W...F...N	Desulfovibrio sp. JC022	d__Bacteria;p__Desulfobacterota;c__Desulfovibrionia;o__Desulfovibrionales;f__Desulfovibrionaceae;g__Solidesulfovibrio
WP_165072008.1	dCache_1,GGDEF	Y...R...W...F...N	Desulfovibrio sp. ZJ200	d__Bacteria;p__Desulfobacterota;c__Desulfovibrionia;o__Desulfovibrionales;f__Desulfovibrionaceae;g__Solidesulfovibrio
WP_165174940.1	dCache_1,GGDEF	Y...R...W...F...N	Desulfovibrio sp. ZJ369	d__Bacteria;p__Desulfobacterota;c__Desulfovibrionia;o__Desulfovibrionales;f__Desulfovibrionaceae;g__Solidesulfovibrio
WP_174403399.1	dCache_1,GGDEF	Y...K...W...F...N	Desulfovibrio subterraneus	d__Bacteria;p__Desulfobacterota;c__Desulfovibrionia;o__Desulfovibrionales;f__Desulfovibrionaceae;g__Solidesulfovibrio
WP_005997493.1	dCache_1,GGDEF	Y...K...W...F...N	Desulfuromonas acetoxidans	d__Bacteria;p__Desulfobacterota_F;c__Desulfuromonadia;o__Desulfuromonadales;f__Desulfuromonadaceae;g__Desulfuromonas
WP_225072636.1	dCache_1,GGDEF	Y...K...W...F...N	Desulfuromonas sp. CSMB_57	d__Bacteria;p__WOR-3;c__SDB-A;o__SDB-A;f__SDB-A;g__SDB-A
WP_221249570.1	dCache_1,GGDEF	Y...K...W...F...N	Desulfuromonas versatilis	d__Bacteria;p__WOR-3;c__SDB-A;o__SDB-A;f__SDB-A;g__SDB-A
WP_236099072.1	dCache_1,GGDEF	Y...K...W...F...N	Dethiosulfovibrio	d__Bacteria;p__Synergistota;c__Synergistia;o__Synergistales;f__Dethiosulfovibrionaceae;g__Dethiosulfovibrio
WP_005659975.1	dCache_1,GGDEF	Y...K...W...F...N	Dethiosulfovibrio peptidovorans	d__Bacteria;p__Synergistota;c__Synergistia;o__Synergistales;f__Dethiosulfovibrionaceae;g__Dethiosulfovibrio
WP_236101714.1	dCache_1,GGDEF	Y...K...W...F...N	Dethiosulfovibrio sp. F2B	d__Bacteria;p__Synergistota;c__Synergistia;o__Synergistales;f__Dethiosulfovibrionaceae;g__Dethiosulfovibrio
WP_016943278.1	dCache_1,GGDEF	Y...H...W...F...N	Dickeya	d__Bacteria;p__Proteobacteria;c__Gammaproteobacteria;o__Enterobacterales;f__Enterobacteriaceae;g__Dickeya
WP_033575371.1	dCache_1,GGDEF	Y...H...W...F...N	Dickeya	d__Bacteria;p__Proteobacteria;c__Gammaproteobacteria;o__Enterobacterales;f__Enterobacteriaceae;g__Dickeya
WP_040003409.1	dCache_1,GGDEF	Y...H...W...F...N	Dickeya chrysanthemi	d__Bacteria;p__Proteobacteria;c__Gammaproteobacteria;o__Enterobacterales;f__Enterobacteriaceae;g__Dickeya
WP_226052788.1	dCache_1,GGDEF	Y...H...W...F...N	Dickeya chrysanthemi	d__Bacteria;p__Proteobacteria;c__Gammaproteobacteria;o__Enterobacterales;f__Enterobacteriaceae;g__Dickeya
WP_033580955.1	dCache_1,GGDEF	Y...H...W...F...N	Dickeya chrysanthemi	d__Bacteria;p__Proteobacteria;c__Gammaproteobacteria;o__Enterobacterales;f__Enterobacteriaceae;g__Dickeya
WP_038906910.1	dCache_1,GGDEF	Y...H...W...F...N	Dickeya oryzae	d__Bacteria;p__Proteobacteria;c__Gammaproteobacteria;o__Enterobacterales;f__Enterobacteriaceae;g__Dickeya
WP_210174498.1	dCache_1,GGDEF	Y...H...W...F...N	Dickeya oryzae	d__Bacteria;p__Proteobacteria;c__Gammaproteobacteria;o__Enterobacterales;f__Enterobacteriaceae;g__Dickeya
WP_226100017.1	dCache_1,GGDEF	Y...H...W...F...N	Dickeya oryzae	d__Bacteria;p__Proteobacteria;c__Gammaproteobacteria;o__Enterobacterales;f__Enterobacteriaceae;g__Dickeya
WP_210195369.1	dCache_1,GGDEF	Y...H...W...F...N	Dickeya oryzae	d__Bacteria;p__Proteobacteria;c__Gammaproteobacteria;o__Enterobacterales;f__Enterobacteriaceae;g__Dickeya
WP_041164247.1	dCache_1,GGDEF	Y...H...W...F...N	Dickeya parazeae	d__Bacteria;p__Proteobacteria;c__Gammaproteobacteria;o__Enterobacterales;f__Enterobacteriaceae;g__Dickeya
WP_210182280.1	dCache_1,GGDEF	Y...H...W...F...N	Dickeya parazeae	d__Bacteria;p__Proteobacteria;c__Gammaproteobacteria;o__Enterobacterales;f__Enterobacteriaceae;g__Dickeya
WP_042868235.1	dCache_1,GGDEF	Y...H...W...F...N	Dickeya poaceiphila	d__Bacteria;p__Proteobacteria;c__Gammaproteobacteria;o__Enterobacterales;f__Enterobacteriaceae;g__Dickeya
WP_168640478.1	dCache_1,GGDEF	Y...H...W...F...N	Dickeya sp. CFBP 2040	d__Bacteria;p__Proteobacteria;c__Gammaproteobacteria;o__Enterobacterales;f__Enterobacteriaceae;g__Dickeya
WP_168364128.1	dCache_1,GGDEF	Y...H...W...F...N	Dickeya zeae	d__Bacteria;p__Proteobacteria;c__Gammaproteobacteria;o__Enterobacterales;f__Enterobacteriaceae;g__Dickeya
WP_168364808.1	dCache_1,GGDEF	Y...H...W...F...N	Dickeya zeae	d__Bacteria;p__Proteobacteria;c__Gammaproteobacteria;o__Enterobacterales;f__Enterobacteriaceae;g__Dickeya
WP_226066885.1	dCache_1,GGDEF	Y...H...W...F...N	Dickeya zeae	d__Bacteria;p__Proteobacteria;c__Gammaproteobacteria;o__Enterobacterales;f__Enterobacteriaceae;g__Dickeya
WP_226511382.1	dCache_1,GGDEF	Y...H...W...F...N	Dickeya zeae	d__Bacteria;p__Proteobacteria;c__Gammaproteobacteria;o__Enterobacterales;f__Enterobacteriaceae;g__Dickeya
WP_038903150.1	dCache_1,GGDEF	Y...H...W...F...N	Dickeya zeae	d__Bacteria;p__Proteobacteria;c__Gammaproteobacteria;o__Enterobacterales;f__Enterobacteriaceae;g__Dickeya
WP_019843657.1	dCache_1,GGDEF	Y...H...W...F...N	Dickeya zeae	d__Bacteria;p__Proteobacteria;c__Gammaproteobacteria;o__Enterobacterales;f__Enterobacteriaceae;g__Dickeya
WP_033581181.1	dCache_1,GGDEF	Y...H...W...F...N	Dickeya zeae	d__Bacteria;p__Proteobacteria;c__Gammaproteobacteria;o__Enterobacterales;f__Enterobacteriaceae;g__Dickeya
WP_102800927.1	dCache_1,GGDEF	Y...H...W...F...N	Dickeya zeae	d__Bacteria;p__Proteobacteria;c__Gammaproteobacteria;o__Enterobacterales;f__Enterobacteriaceae;g__Dickeya
WP_236306895.1	dCache_1,GGDEF	Y...H...W...F...N	Dickeya zeae	d__Bacteria;p__Proteobacteria;c__Gammaproteobacteria;o__Enterobacterales;f__Enterobacteriaceae;g__Dickeya
WP_038912972.1	dCache_1,GGDEF	Y...H...W...F...N	Dickeya zeae	d__Bacteria;p__Proteobacteria;c__Gammaproteobacteria;o__Enterobacterales;f__Enterobacteriaceae;g__Dickeya
WP_219953403.1	dCache_1,GGDEF	Y...H...W...F...N	Dickeya zeae	d__Bacteria;p__Proteobacteria;c__Gammaproteobacteria;o__Enterobacterales;f__Enterobacteriaceae;g__Dickeya
WP_158355474.1	dCache_1,GGDEF	Y...R...W...F...N	Diplocloster modestus	Diplocloster modestus
WP_161009143.1	dCache_1,HAMP,MCPsignal	Y...R...W...F...N	Duganella flavida	d__Bacteria;p__Proteobacteria;c__Gammaproteobacteria;o__Burkholderiales;f__Burkholderiaceae;g__Duganella
WP_072780974.1	dCache_1,HAMP,MCPsignal	Y...R...W...F...N	Duganella sacchari	d__Bacteria;p__Proteobacteria;c__Gammaproteobacteria;o__Burkholderiales;f__Burkholderiaceae;g__Duganella
WP_090440344.1	dCache_1,HAMP,MCPsignal	Y...R...W...F...N	Duganella sp. CF458	d__Bacteria;p__Proteobacteria;c__Gammaproteobacteria;o__Burkholderiales;f__Burkholderiaceae;g__Duganella
WP_161075985.1	dCache_1,HAMP,MCPsignal	Y...R...W...F...N	Duganella sp. CY15W	d__Bacteria;p__Proteobacteria;c__Gammaproteobacteria;o__Burkholderiales;f__Burkholderiaceae;g__Duganella
WP_182219655.1	dCache_1,HAMP,MCPsignal	Y...R...W...F...N	Duganella sp. FT3S	d__Bacteria;p__Proteobacteria;c__Gammaproteobacteria;o__Burkholderiales;f__Burkholderiaceae;g__Duganella
WP_182219202.1	dCache_1,HAMP,MCPsignal	Y...R...W...F...N	Duganella sp. FT3S	d__Bacteria;p__Proteobacteria;c__Gammaproteobacteria;o__Burkholderiales;f__Burkholderiaceae;g__Duganella
WP_182220309.1	dCache_1,HAMP,MCPsignal	Y...R...W...F...N	Duganella sp. FT3S	d__Bacteria;p__Proteobacteria;c__Gammaproteobacteria;o__Burkholderiales;f__Burkholderiaceae;g__Duganella
WP_182165910.1	dCache_1,HAMP,MCPsignal	Y...R...W...F...N	Duganella sp. LX20W	d__Bacteria;p__Proteobacteria;c__Gammaproteobacteria;o__Burkholderiales;f__Burkholderiaceae;g__Duganella
WP_182152007.1	dCache_1,HAMP,MCPsignal	Y...R...W...F...N	Duganella sp. LX47W	d__Bacteria;p__Proteobacteria;c__Gammaproteobacteria;o__Burkholderiales;f__Burkholderiaceae;g__Duganella
WP_057259997.1	dCache_1,HAMP,MCPsignal	Y...R...W...F...N	Duganella sp. Root1480D1	d__Bacteria;p__Proteobacteria;c__Gammaproteobacteria;o__Burkholderiales;f__Burkholderiaceae;g__Duganella
WP_057246852.1	dCache_1,HAMP,MCPsignal	Y...R...W...F...N	Duganella sp. Root198D2	d__Bacteria;p__Proteobacteria;c__Gammaproteobacteria;o__Burkholderiales;f__Burkholderiaceae;g__Duganella
WP_055925625.1	dCache_1,HAMP,MCPsignal	Y...R...W...F...N	Duganella sp. Root336D2	d__Bacteria;p__Proteobacteria;c__Gammaproteobacteria;o__Burkholderiales;f__Burkholderiaceae;g__Duganella
WP_160942221.1	dCache_1,GGDEF	Y...R...W...F...N	Eggerthella guodeyinii	d__Bacteria;p__Actinobacteriota;c__Coriobacteriia;o__Coriobacteriales;f__Eggerthellaceae;g__CAG-1427
WP_154332256.1	dCache_1,GGDEF	Y...R...W...F...N	Eggerthella guodeyinii	d__Bacteria;p__Actinobacteriota;c__Coriobacteriia;o__Coriobacteriales;f__Eggerthellaceae;g__CAG-1427
WP_227113344.1	dCache_1,GGDEF	Y...R...W...F...N	Eggerthella sinensis	d__Bacteria;p__Actinobacteriota;c__Coriobacteriia;o__Coriobacteriales;f__Eggerthellaceae;g__Eggerthella
WP_148044527.1	dCache_1,GGDEF	Y...R...W...F...N	Eggerthella sinensis	d__Bacteria;p__Actinobacteriota;c__Coriobacteriia;o__Coriobacteriales;f__Eggerthellaceae;g__Eggerthella
WP_186938000.1	dCache_1,GGDEF	Y...R...W...F...N	Eggerthella sp. NSJ-70	d__Bacteria;p__Actinobacteriota;c__Coriobacteriia;o__Coriobacteriales;f__Eggerthellaceae;g__CAG-1427
WP_117545530.1	dCache_1,GGDEF	Y...R...W...F...N	Eisenbergiella massiliensis	d__Bacteria;p__Firmicutes_A;c__Clostridia;o__Lachnospirales;f__Lachnospiraceae;g__Eisenbergiella
WP_102290329.1	dCache_1,GGDEF	Y...R...W...F...N	Eisenbergiella massiliensis	d__Bacteria;p__Firmicutes_A;c__Clostridia;o__Lachnospirales;f__Lachnospiraceae;g__Eisenbergiella
WP_117530501.1	dCache_1,GGDEF	Y...R...W...F...N	Eisenbergiella massiliensis	d__Bacteria;p__Firmicutes_A;c__Clostridia;o__Lachnospirales;f__Lachnospiraceae;g__Eisenbergiella
WP_081332613.1	dCache_1,GGDEF	Y...R...W...F...N	Eisenbergiella tayi	d__Bacteria;p__Firmicutes_A;c__Clostridia;o__Lachnospirales;f__Lachnospiraceae;g__Eisenbergiella
WP_081336565.1	dCache_1,GGDEF	Y...R...W...F...N	Eisenbergiella tayi	d__Bacteria;p__Firmicutes_A;c__Clostridia;o__Lachnospirales;f__Lachnospiraceae;g__Eisenbergiella
WP_081338376.1	dCache_1,GGDEF	Y...R...W...F...N	Eisenbergiella tayi	d__Bacteria;p__Firmicutes_A;c__Clostridia;o__Lachnospirales;f__Lachnospiraceae;g__Eisenbergiella
WP_081331464.1	dCache_1,GGDEF	Y...R...W...F...N	Eisenbergiella tayi	d__Bacteria;p__Firmicutes_A;c__Clostridia;o__Lachnospirales;f__Lachnospiraceae;g__Eisenbergiella
WP_081329763.1	dCache_1,GGDEF	Y...R...W...F...N	Eisenbergiella tayi	d__Bacteria;p__Firmicutes_A;c__Clostridia;o__Lachnospirales;f__Lachnospiraceae;g__Eisenbergiella
WP_147747137.1	dCache_1,GGDEF	Y...R...W...F...N	Eisenbergiella tayi	d__Bacteria;p__Firmicutes_A;c__Clostridia;o__Lachnospirales;f__Lachnospiraceae;g__Eisenbergiella
WP_069159393.1	dCache_1,GGDEF	Y...R...W...F...N	Eisenbergiella tayi	d__Bacteria;p__Firmicutes_A;c__Clostridia;o__Lachnospirales;f__Lachnospiraceae;g__Eisenbergiella
WP_069153270.1	dCache_1,GGDEF	Y...R...W...F...N	Eisenbergiella tayi	d__Bacteria;p__Firmicutes_A;c__Clostridia;o__Lachnospirales;f__Lachnospiraceae;g__Eisenbergiella
WP_209111150.1	dCache_1,HAMP,MCPsignal	Y...R...W...F...N	Endozoicomonas sp. G2_1	d__Bacteria;p__Proteobacteria;c__Gammaproteobacteria;o__Pseudomonadales;f__Endozoicomonadaceae;g__Endozoicomonas
WP_209063082.1	dCache_1,GGDEF	Y...K...W...F...N	Endozoicomonas sp. G2_2	d__Bacteria;p__Proteobacteria;c__Gammaproteobacteria;o__Pseudomonadales;f__Endozoicomonadaceae;g__Endozoicomonas
WP_002568695.1	dCache_1,GGDEF	Y...R...W...F...N	Enterocloster	d__Bacteria;p__Firmicutes_A;c__Clostridia;o__Lachnospirales;f__Lachnospiraceae;g__Enterocloster
WP_002590859.1	dCache_1,GGDEF	Y...R...W...F...N	Enterocloster	d__Bacteria;p__Firmicutes_A;c__Clostridia;o__Lachnospirales;f__Lachnospiraceae;g__Enterocloster
WP_235845177.1	dCache_1,GGDEF	Y...R...W...F...N	Enterocloster aldenensis	d__Bacteria;p__Firmicutes_A;c__Clostridia;o__Lachnospirales;f__Lachnospiraceae;g__Enterocloster
WP_024736691.1	dCache_1,GGDEF	Y...R...W...F...N	Enterocloster asparagiformis	d__Bacteria;p__Firmicutes_A;c__Clostridia;o__Lachnospirales;f__Lachnospiraceae;g__Enterocloster
WP_002576018.1	dCache_1	Y...R...W...F...N	Enterocloster bolteae	d__Bacteria;p__Firmicutes_A;c__Clostridia;o__Lachnospirales;f__Lachnospiraceae;g__Enterocloster
WP_118018367.1	dCache_1,GGDEF	Y...R...W...F...N	Enterocloster bolteae	d__Bacteria;p__Firmicutes_A;c__Clostridia;o__Lachnospirales;f__Lachnospiraceae;g__Enterocloster
WP_117625460.1	dCache_1,GGDEF	Y...R...W...F...N	Enterocloster bolteae	d__Bacteria;p__Firmicutes_A;c__Clostridia;o__Lachnospirales;f__Lachnospiraceae;g__Enterocloster
WP_195637534.1	dCache_1,GGDEF	Y...R...W...F...N	Enterocloster bolteae	d__Bacteria;p__Firmicutes_A;c__Clostridia;o__Lachnospirales;f__Lachnospiraceae;g__Enterocloster
WP_238037242.1	dCache_1,GGDEF	Y...R...W...F...N	Enterocloster bolteae	d__Bacteria;p__Firmicutes_A;c__Clostridia;o__Lachnospirales;f__Lachnospiraceae;g__Enterocloster
WP_048930989.1	dCache_1,GGDEF	Y...R...W...F...N	Enterocloster citroniae	d__Bacteria;p__Firmicutes_A;c__Clostridia;o__Lachnospirales;f__Lachnospiraceae;g__Enterocloster
WP_227162555.1	dCache_1,GGDEF	Y...R...W...F...N	Enterocloster citroniae	d__Bacteria;p__Firmicutes_A;c__Clostridia;o__Lachnospirales;f__Lachnospiraceae;g__Enterocloster
WP_117450234.1	dCache_1,GGDEF	Y...R...W...F...N	Enterocloster citroniae	d__Bacteria;p__Firmicutes_A;c__Clostridia;o__Lachnospirales;f__Lachnospiraceae;g__Enterocloster
WP_083424197.1	dCache_1,GGDEF	Y...R...W...F...N	Enterocloster citroniae	d__Bacteria;p__Firmicutes_A;c__Clostridia;o__Lachnospirales;f__Lachnospiraceae;g__Enterocloster
WP_195415302.1	dCache_1,GGDEF	Y...R...W...F...N	Enterocloster citroniae	d__Bacteria;p__Firmicutes_A;c__Clostridia;o__Lachnospirales;f__Lachnospiraceae;g__Enterocloster
WP_007866918.1	dCache_1,GGDEF	Y...R...W...F...N	Enterocloster citroniae	d__Bacteria;p__Firmicutes_A;c__Clostridia;o__Lachnospirales;f__Lachnospiraceae;g__Enterocloster
WP_025486560.1	dCache_1,GGDEF	Y...R...W...F...N	Enterocloster sp. OA13	d__Bacteria;p__Firmicutes_A;c__Clostridia;o__Lachnospirales;f__Lachnospiraceae;g__Enterocloster
WP_103264836.1	dCache_1,GGDEF	Y...R...W...F...N	Enteroscipio rubneri	d__Bacteria;p__Actinobacteriota;c__Coriobacteriia;o__Coriobacteriales;f__Eggerthellaceae;g__Enteroscipio
WP_129494427.1	dCache_1,HAMP,MCPsignal	Y...R...W...F...N	Enterovibrio baiacu	d__Bacteria;p__Proteobacteria;c__Gammaproteobacteria;o__Enterobacterales;f__Vibrionaceae;g__Enterovibrio
WP_028023068.1	dCache_1,HAMP,MCPsignal	Y...R...W...F...N	Enterovibrio calviensis	d__Bacteria;p__Proteobacteria;c__Gammaproteobacteria;o__Enterobacterales;f__Vibrionaceae;g__Enterovibrio
WP_017016588.1	dCache_1,HAMP,MCPsignal	Y...R...W...F...N	Enterovibrio norvegicus	d__Bacteria;p__Proteobacteria;c__Gammaproteobacteria;o__Enterobacterales;f__Vibrionaceae;g__Enterovibrio
WP_102309875.1	dCache_1,HAMP,MCPsignal	Y...R...W...F...N	Enterovibrio norvegicus	d__Bacteria;p__Proteobacteria;c__Gammaproteobacteria;o__Enterobacterales;f__Vibrionaceae;g__Enterovibrio
WP_102390629.1	dCache_1,HAMP,MCPsignal	Y...R...W...F...N	Enterovibrio norvegicus	d__Bacteria;p__Proteobacteria;c__Gammaproteobacteria;o__Enterobacterales;f__Vibrionaceae;g__Enterovibrio
WP_074928454.1	dCache_1,HAMP,MCPsignal	Y...R...W...F...N	Enterovibrio norvegicus	d__Bacteria;p__Proteobacteria;c__Gammaproteobacteria;o__Enterobacterales;f__Vibrionaceae;g__Enterovibrio
WP_017014317.1	dCache_1,HAMP,MCPsignal	Y...R...W...F...N	Enterovibrio norvegicus	d__Bacteria;p__Proteobacteria;c__Gammaproteobacteria;o__Enterobacterales;f__Vibrionaceae;g__Enterovibrio
WP_017008070.1	dCache_1,HAMP,MCPsignal	Y...R...W...F...N	Enterovibrio norvegicus	d__Bacteria;p__Proteobacteria;c__Gammaproteobacteria;o__Enterobacterales;f__Vibrionaceae;g__Enterovibrio
WP_163391417.1	dCache_1,HAMP,MCPsignal	Y...R...W...F...N	Enterovibrio norvegicus	d__Bacteria;p__Proteobacteria;c__Gammaproteobacteria;o__Enterobacterales;f__Vibrionaceae;g__Enterovibrio
WP_102396150.1	dCache_1,HAMP,MCPsignal	Y...R...W...F...N	Enterovibrio norvegicus	d__Bacteria;p__Proteobacteria;c__Gammaproteobacteria;o__Enterobacterales;f__Vibrionaceae;g__Enterovibrio
WP_102318510.1	dCache_1,HAMP,MCPsignal	Y...R...W...F...N	Enterovibrio norvegicus	d__Bacteria;p__Proteobacteria;c__Gammaproteobacteria;o__Enterobacterales;f__Vibrionaceae;g__Enterovibrio
WP_068902195.1	dCache_1,HAMP,MCPsignal	Y...R...W...F...N	Enterovibrio pacificus	d__Bacteria;p__Proteobacteria;c__Gammaproteobacteria;o__Enterobacterales;f__Vibrionaceae;g__Enterovibrio
WP_218357996.1	dCache_1,HAMP,MCPsignal	Y...R...W...F...N	Enterovibrio sp. NIFS-20-8	d__Bacteria;p__Proteobacteria;c__Gammaproteobacteria;o__Enterobacterales;f__Vibrionaceae;g__Enterovibrio
WP_118619533.1	dCache_1,GGDEF	Y...R...W...F...N	Eubacteriales	Eubacteriales
WP_025654156.1	dCache_1,GGDEF	Y...R...W...F...N	Eubacteriales	Eubacteriales
WP_195627474.1	dCache_1,GGDEF	Y...R...W...F...N	Eubacteriales	Eubacteriales
WP_118518489.1	dCache_1,GGDEF	Y...R...W...F...N	Eubacterium	d__Bacteria;p__Firmicutes;c__Bacilli;o__Erysipelotrichales;f__Erysipelotrichaceae;g__Longicatena
WP_143032646.1	dCache_1,GGDEF	Y...R...W...F...N	Eubacterium aggregans	d__Bacteria;p__Firmicutes;c__Bacilli;o__Erysipelotrichales;f__Erysipelotrichaceae;g__Longicatena
WP_176770946.1	dCache_1,GGDEF	Y...R...W...F...N	Eubacterium barkeri	d__Bacteria;p__Firmicutes;c__Bacilli;o__Erysipelotrichales;f__Erysipelotrichaceae;g__Longicatena
WP_038350909.1	dCache_1,GGDEF	Y...R...W...F...N	Eubacterium limosum	d__Bacteria;p__Firmicutes_A;c__Clostridia;o__Eubacteriales;f__Eubacteriaceae;g__Eubacterium
WP_133969559.1	dCache_1,GGDEF	Y...R...W...F...N	Eubacterium limosum	d__Bacteria;p__Firmicutes_A;c__Clostridia;o__Eubacteriales;f__Eubacteriaceae;g__Eubacterium
WP_227207854.1	dCache_1,GGDEF	Y...R...W...F...N	Eubacterium limosum	d__Bacteria;p__Firmicutes_A;c__Clostridia;o__Eubacteriales;f__Eubacteriaceae;g__Eubacterium
WP_074617413.1	dCache_1,GGDEF	Y...R...W...F...N	Eubacterium maltosivorans	d__Bacteria;p__Firmicutes_A;c__Clostridia;o__Eubacteriales;f__Eubacteriaceae;g__Eubacterium
WP_195539672.1	dCache_1,GGDEF	Y...R...W...F...N	Eubacterium maltosivorans	d__Bacteria;p__Firmicutes_A;c__Clostridia;o__Eubacteriales;f__Eubacteriaceae;g__Eubacterium
WP_096919183.1	dCache_1,GGDEF	Y...R...W...F...N	Eubacterium maltosivorans	d__Bacteria;p__Firmicutes_A;c__Clostridia;o__Eubacteriales;f__Eubacteriaceae;g__Eubacterium
WP_195268115.1	dCache_1,GGDEF	Y...R...W...F...N	Eubacterium sp. 1001713B170207_170306_E7	d__Bacteria;p__Firmicutes;c__Bacilli;o__Erysipelotrichales;f__Erysipelotrichaceae;g__Longicatena
WP_227185852.1	dCache_1,GGDEF	Y...R...W...F...N	Extibacter muris	d__Bacteria;p__Firmicutes_A;c__Clostridia;o__Lachnospirales;f__Lachnospiraceae;g__Extibacter
WP_153918205.1	dCache_1,GGDEF	Y...R...W...F...N	Faecalicatena contorta	d__Bacteria;p__Firmicutes_A;c__Clostridia;o__Lachnospirales;f__Lachnospiraceae;g__Schaedlerella
WP_216239677.1	dCache_1,GGDEF	Y...R...W...F...N	Faecalicatena faecalis	d__Bacteria;p__Firmicutes_A;c__Clostridia;o__Lachnospirales;f__Lachnospiraceae;g__Schaedlerella
WP_109731804.1	dCache_1,GGDEF	Y...R...W...F...N	Faecalicatena orotica	d__Bacteria;p__Firmicutes_A;c__Clostridia;o__Lachnospirales;f__Lachnospiraceae;g__Schaedlerella
WP_226496546.1	dCache_1,GGDEF	Y...K...W...F...N	Ferribacterium limneticum	Ferribacterium limneticum
WP_226402941.1	dCache_1,GGDEF	Y...K...W...F...N	Ferribacterium limneticum	Ferribacterium limneticum
WP_212786187.1	dCache_1,GGDEF	Y...K...W...F...N	Ferrigenium kumadai	Ferrigenium kumadai
WP_136864562.1	dCache_1,HAMP,MCPsignal	Y...R...W...F...N	Ferrimonas aestuarii	d__Bacteria;p__Proteobacteria;c__Gammaproteobacteria;o__Enterobacterales;f__Shewanellaceae;g__Ferrimonas
WP_136863332.1	dCache_1,HAMP,MCPsignal	Y...R...W...F...N	Ferrimonas aestuarii	d__Bacteria;p__Proteobacteria;c__Gammaproteobacteria;o__Enterobacterales;f__Shewanellaceae;g__Ferrimonas
WP_169308319.1	dCache_1,HAMP,MCPsignal	Y...R...W...Y...N	Ferrimonas aestuarii	d__Bacteria;p__Proteobacteria;c__Gammaproteobacteria;o__Enterobacterales;f__Shewanellaceae;g__Ferrimonas
WP_028110312.1	dCache_1,HAMP,MCPsignal	Y...R...W...F...N	Ferrimonas futtsuensis	d__Bacteria;p__Proteobacteria;c__Gammaproteobacteria;o__Enterobacterales;f__Shewanellaceae;g__Ferrimonas
WP_028112242.1	Cache_3-Cache_2,HAMP,MCPsignal	Y...R...W...F...N	Ferrimonas kyonanensis	d__Bacteria;p__Proteobacteria;c__Gammaproteobacteria;o__Enterobacterales;f__Shewanellaceae;g__Ferrimonas
WP_090364715.1	dCache_1,HAMP,MCPsignal	Y...R...W...F...N	Ferrimonas sediminum	d__Bacteria;p__Proteobacteria;c__Gammaproteobacteria;o__Enterobacterales;f__Shewanellaceae;g__Ferrimonas
WP_144258101.1	dCache_1,GGDEF	Y...K...W...F...N	Ferrovibrio terrae	d__Bacteria;p__Proteobacteria;c__Alphaproteobacteria;o__Ferrovibrionales;f__Ferrovibrionaceae;g__Ferrovibrio
WP_199609934.1	dCache_1,HAMP,MCPsignal	Y...K...W...F...N	Flocculibacter collagenilyticus	Flocculibacter collagenilyticus
WP_199611200.1	dCache_1,HAMP,MCPsignal	Y...R...W...F...N	Flocculibacter collagenilyticus	Flocculibacter collagenilyticus
WP_130411141.1	dCache_1,GGDEF	Y...K...W...F...N	Fluviicoccus keumensis	d__Bacteria;p__Proteobacteria;c__Gammaproteobacteria;o__Pseudomonadales;f__Moraxellaceae;g__Fluviicoccus
WP_194703240.1	dCache_1,GGDEF	Y...K...W...F...N	Fusibacter ferrireducens	d__Bacteria;p__Firmicutes_A;c__Clostridia;o__Peptostreptococcales;f__Acidaminobacteraceae;g__Fusibacter_A
WP_213235349.1	dCache_1,GGDEF	Y...K...W...F...N	Fusibacter paucivorans	d__Bacteria;p__Firmicutes_A;c__Clostridia;o__Peptostreptococcales;f__Acidaminobacteraceae;g__Fusibacter_A
WP_069870736.1	dCache_1,GGDEF	Y...K...W...F...N	Fusibacter sp. 3D3	d__Bacteria;p__Firmicutes_A;c__Clostridia;o__Peptostreptococcales;f__Acidaminobacteraceae;g__Fusibacter_A
WP_227373077.1	dCache_1,GGDEF	Y...K...W...F...D	Fusobacterium ulcerans	d__Bacteria;p__Fusobacteriota;c__Fusobacteriia;o__Fusobacteriales;f__Fusobacteriaceae;g__Fusobacterium
WP_005977949.1	dCache_1,GGDEF	Y...K...W...F...D	Fusobacterium ulcerans	d__Bacteria;p__Fusobacteriota;c__Fusobacteriia;o__Fusobacteriales;f__Fusobacteriaceae;g__Fusobacterium
WP_118005512.1	dCache_1,GGDEF	Y...R...W...F...N	Fusobacterium ulcerans	d__Bacteria;p__Fusobacteriota;c__Fusobacteriia;o__Fusobacteriales;f__Fusobacteriaceae;g__Fusobacterium
WP_008696543.1	dCache_1,GGDEF	Y...R...W...F...N	Fusobacterium ulcerans	d__Bacteria;p__Fusobacteriota;c__Fusobacteriia;o__Fusobacteriales;f__Fusobacteriaceae;g__Fusobacterium
WP_130891344.1	dCache_1,GGDEF	Y...R...W...F...N	Fusobacterium ulcerans	d__Bacteria;p__Fusobacteriota;c__Fusobacteriia;o__Fusobacteriales;f__Fusobacteriaceae;g__Fusobacterium
WP_050657321.1	Cache_3-Cache_2,HAMP,MCPsignal	F...R...W...F...D	Gallaecimonas pentaromativorans	d__Bacteria;p__Proteobacteria;c__Gammaproteobacteria;o__Enterobacterales;f__Gallaecimonadaceae;g__Gallaecimonas
WP_111914709.1	dCache_1,MCPsignal	Y...K...W...F...N	Gammaproteobacteria	Gammaproteobacteria
WP_020677707.1	dCache_1	Y...K...W...F...N	Geopsychrobacter electrodiphilus	d__Bacteria;p__Desulfobacterota_F;c__Desulfuromonadia;o__Desulfuromonadales;f__Geopsychrobacteraceae;g__Geopsychrobacter
WP_202898562.1	dCache_1,GGDEF	Y...K...W...F...N	Geovibrio sp. L21-Ace-BES	d__Bacteria;p__Deferribacterota;c__Deferribacteres;o__Deferribacterales;f__Denitrovibrionaceae;g__ATWF01
WP_128465788.1	dCache_1,GGDEF	Y...K...W...F...N	Geovibrio thiophilus	d__Bacteria;p__Deferribacterota;c__Deferribacteres;o__Deferribacterales;f__Denitrovibrionaceae;g__Geovibrio
WP_177172908.1	dCache_1,HAMP,MCPsignal	Y...R...W...F...N	Giesbergeria anulus	d__Bacteria;p__Proteobacteria;c__Gammaproteobacteria;o__Burkholderiales;f__Burkholderiaceae;g__Giesbergeria
WP_041524236.1	dCache_1,GGDEF	Y...K...W...F...N	Gilvimarinus agarilyticus	d__Bacteria;p__Proteobacteria;c__Gammaproteobacteria;o__Pseudomonadales;f__Cellvibrionaceae;g__Gilvimarinus
WP_049723475.1	dCache_1,GGDEF	Y...K...W...F...N	Gilvimarinus polysaccharolyticus	d__Bacteria;p__Proteobacteria;c__Gammaproteobacteria;o__Pseudomonadales;f__Cellvibrionaceae;g__Gilvimarinus
WP_110427812.1	dCache_1,HAMP,MCPsignal	Y...R...W...F...N	Glaciecola sp. KUL10	d__Bacteria;p__Proteobacteria;c__Gammaproteobacteria;o__Enterobacterales;f__Alteromonadaceae;g__Paraglaciecola
WP_195732710.1	dCache_1,MCPsignal	Y...R...W...F...N	Glaciecola sp. MH2013	d__Bacteria;p__Proteobacteria;c__Gammaproteobacteria;o__Enterobacterales;f__Alteromonadaceae;g__Paraglaciecola
WP_185905025.1	dCache_1,GGDEF	Y...R...W...F...N	Gordonibacter massiliensis	d__Bacteria;p__Actinobacteriota;c__Coriobacteriia;o__Coriobacteriales;f__Eggerthellaceae;g__Gordonibacter
WP_221689710.1	dCache_1,GGDEF	Y...R...W...F...N	Gordonibacter massiliensis	d__Bacteria;p__Actinobacteriota;c__Coriobacteriia;o__Coriobacteriales;f__Eggerthellaceae;g__Gordonibacter
WP_062666045.1	dCache_1,HAMP,MCPsignal	Y...R...W...F...N	Grimontia celer	d__Bacteria;p__Proteobacteria;c__Gammaproteobacteria;o__Enterobacterales;f__Vibrionaceae;g__Enterovibrio
WP_002537410.1	dCache_1,HAMP,MCPsignal	Y...R...W...F...N	Grimontia indica	d__Bacteria;p__Proteobacteria;c__Gammaproteobacteria;o__Enterobacterales;f__Vibrionaceae;g__Enterovibrio
WP_062705397.1	dCache_1,HAMP,MCPsignal	Y...R...W...F...N	Grimontia marina	d__Bacteria;p__Proteobacteria;c__Gammaproteobacteria;o__Enterobacterales;f__Vibrionaceae;g__Enterovibrio
WP_165013540.1	dCache_1,HAMP,MCPsignal	Y...R...W...F...N	Grimontia sedimenti	d__Bacteria;p__Proteobacteria;c__Gammaproteobacteria;o__Enterobacterales;f__Vibrionaceae;g__Enterovibrio
WP_046304388.1	dCache_1,HAMP,MCPsignal	Y...R...W...F...N	Grimontia sp. AD028	d__Bacteria;p__Proteobacteria;c__Gammaproteobacteria;o__Enterobacterales;f__Vibrionaceae;g__Enterovibrio
WP_020408609.1	dCache_1,HAMP,MCPsignal	Y...K...W...F...N	Hahella ganghwensis	d__Bacteria;p__Proteobacteria;c__Gammaproteobacteria;o__Pseudomonadales;f__Oleiphilaceae;g__Hahella
WP_168188273.1	dCache_1,HAMP,MCPsignal	Y...K...W...F...N	Hahella sp. CCB-MM4	d__Bacteria;p__Proteobacteria;c__Gammaproteobacteria;o__Pseudomonadales;f__Oleiphilaceae;g__Hahella
WP_200347283.1	dCache_1,GGDEF	Y...K...W...F...N	Halochromatium glycolicum	d__Bacteria;p__Proteobacteria;c__Gammaproteobacteria;o__Chromatiales;f__Chromatiaceae;g__Halochromatium
WP_067560688.1	dCache_1,GGDEF	Y...R...W...F...N	Halofilum ochraceum	d__Bacteria;p__Proteobacteria;c__Gammaproteobacteria;o__XJ16;f__Halofilaceae;g__Halofilum
WP_095603707.1	dCache_1,HAMP,MCPsignal	Y...R...W...F...N	Halomonas	d__Bacteria;p__Proteobacteria;c__Gammaproteobacteria;o__Pseudomonadales;f__Halomonadaceae;g__Halomonas
WP_038478542.1	dCache_1,HAMP,MCPsignal	Y...R...W...F...N	Halomonas	d__Bacteria;p__Proteobacteria;c__Gammaproteobacteria;o__Pseudomonadales;f__Halomonadaceae;g__Halomonas
WP_088701865.1	dCache_1,MCPsignal	Y...R...W...Y...N	Halomonas	d__Bacteria;p__Proteobacteria;c__Gammaproteobacteria;o__Pseudomonadales;f__Halomonadaceae;g__Halomonas
WP_039857278.1	dCache_1,MCPsignal	Y...R...W...Y...N	Halomonas	d__Bacteria;p__Proteobacteria;c__Gammaproteobacteria;o__Pseudomonadales;f__Halomonadaceae;g__Halomonas
WP_022521849.1	dCache_1,MCPsignal	Y...R...W...Y...N	Halomonas	d__Bacteria;p__Proteobacteria;c__Gammaproteobacteria;o__Pseudomonadales;f__Halomonadaceae;g__Halomonas
WP_035561176.1	dCache_1,MCPsignal	Y...R...W...Y...N	Halomonas	d__Bacteria;p__Proteobacteria;c__Gammaproteobacteria;o__Pseudomonadales;f__Halomonadaceae;g__Halomonas
WP_030071292.1	dCache_1,MCPsignal	Y...R...W...F...N	Halomonas alkaliantarctica	d__Bacteria;p__Proteobacteria;c__Gammaproteobacteria;o__Pseudomonadales;f__Halomonadaceae;g__Halomonas
WP_133733323.1	dCache_1,MCPsignal	Y...R...W...Y...N	Halomonas alkaliantarctica	d__Bacteria;p__Proteobacteria;c__Gammaproteobacteria;o__Pseudomonadales;f__Halomonadaceae;g__Halomonas
WP_167120093.1	dCache_1,HAMP,MCPsignal	Y...R...W...F...N	Halomonas bachuensis	d__Bacteria;p__Proteobacteria;c__Gammaproteobacteria;o__Pseudomonadales;f__Halomonadaceae;g__Halomonas
WP_097789980.1	dCache_1,HAMP,MCPsignal	Y...R...W...F...N	Halomonas beimenensis	d__Bacteria;p__Proteobacteria;c__Gammaproteobacteria;o__Pseudomonadales;f__Halomonadaceae;g__Halomonas
WP_007112738.1	dCache_1,MCPsignal	Y...R...W...Y...N	Halomonas boliviensis	d__Bacteria;p__Proteobacteria;c__Gammaproteobacteria;o__Pseudomonadales;f__Halomonadaceae;g__Halomonas
WP_066448987.1	dCache_1,HAMP,MCPsignal	Y...R...W...F...N	Halomonas chromatireducens	d__Bacteria;p__Proteobacteria;c__Gammaproteobacteria;o__Pseudomonadales;f__Halomonadaceae;g__Halomonas
WP_176761565.1	dCache_1,HAMP,MCPsignal	Y...R...W...F...N	Halomonas gudaonensis	d__Bacteria;p__Proteobacteria;c__Gammaproteobacteria;o__Pseudomonadales;f__Halomonadaceae;g__Halomonas
WP_017429301.1	dCache_1,HAMP,MCPsignal	Y...R...W...Y...N	Halomonas jeotgali	d__Bacteria;p__Proteobacteria;c__Gammaproteobacteria;o__Pseudomonadales;f__Halomonadaceae;g__Halomonas
WP_111412797.1	dCache_1,HAMP,MCPsignal	Y...R...W...F...N	Halomonas lactosivorans	d__Bacteria;p__Proteobacteria;c__Gammaproteobacteria;o__Pseudomonadales;f__Halomonadaceae;g__Halomonas
WP_188639879.1	dCache_1,HAMP,MCPsignal	Y...R...W...F...N	Halomonas lutescens	d__Bacteria;p__Proteobacteria;c__Gammaproteobacteria;o__Pseudomonadales;f__Halomonadaceae;g__Halomonas
WP_176303982.1	dCache_1,MCPsignal	Y...R...W...Y...N	Halomonas maris	d__Bacteria;p__Proteobacteria;c__Gammaproteobacteria;o__Pseudomonadales;f__Halomonadaceae;g__Halomonas
WP_220250643.1	dCache_1,HAMP,MCPsignal	Y...R...W...F...N	Halomonas montanilacus	d__Bacteria;p__Proteobacteria;c__Gammaproteobacteria;o__Pseudomonadales;f__Halomonadaceae;g__Halomonas
WP_223288627.1	dCache_1,MCPsignal	Y...R...W...Y...N	Halomonas neptunia	d__Bacteria;p__Proteobacteria;c__Gammaproteobacteria;o__Pseudomonadales;f__Halomonadaceae;g__Halomonas
WP_096651296.1	dCache_1,HAMP,MCPsignal	Y...R...W...Y...N	Halomonas nigrificans	d__Bacteria;p__Proteobacteria;c__Gammaproteobacteria;o__Pseudomonadales;f__Halomonadaceae;g__Halomonas
WP_183388291.1	dCache_1,HAMP,MCPsignal	Y...R...W...F...N	Halomonas organivorans	d__Bacteria;p__Proteobacteria;c__Gammaproteobacteria;o__Pseudomonadales;f__Halomonadaceae;g__Halomonas
WP_146802619.1	dCache_1,HAMP,MCPsignal	Y...R...W...F...N	Halomonas pacifica	d__Bacteria;p__Proteobacteria;c__Gammaproteobacteria;o__Pseudomonadales;f__Halomonadaceae;g__Halomonas
WP_149328778.1	dCache_1,HAMP,MCPsignal	Y...R...W...F...N	Halomonas pellis	d__Bacteria;p__Proteobacteria;c__Gammaproteobacteria;o__Pseudomonadales;f__Halomonadaceae;g__Halomonas
WP_126951222.1	dCache_1,HAMP,MCPsignal	Y...R...W...F...N	Halomonas populi	d__Bacteria;p__Proteobacteria;c__Gammaproteobacteria;o__Pseudomonadales;f__Halomonadaceae;g__Halomonas
WP_179931134.1	dCache_1,MCPsignal	Y...R...W...Y...N	Halomonas salicampi	d__Bacteria;p__Proteobacteria;c__Gammaproteobacteria;o__Pseudomonadales;f__Halomonadaceae;g__Halomonas
WP_231489700.1	dCache_1,HAMP,MCPsignal	Y...R...W...F...N	Halomonas saliphila	d__Bacteria;p__Proteobacteria;c__Gammaproteobacteria;o__Pseudomonadales;f__Halomonadaceae;g__Halomonas
WP_180096086.1	dCache_1,HAMP,MCPsignal	Y...R...W...F...N	Halomonas sedimenti	d__Bacteria;p__Proteobacteria;c__Gammaproteobacteria;o__Pseudomonadales;f__Halomonadaceae;g__Halomonas
WP_180089946.1	dCache_1,MCPsignal	Y...R...W...Y...N	Halomonas sedimenti	d__Bacteria;p__Proteobacteria;c__Gammaproteobacteria;o__Pseudomonadales;f__Halomonadaceae;g__Halomonas
WP_159177629.1	dCache_1,HAMP,MCPsignal	Y...R...W...F...N	Halomonas sp. 153	d__Bacteria;p__Proteobacteria;c__Gammaproteobacteria;o__Pseudomonadales;f__Halomonadaceae;g__Halomonas
WP_195859393.1	dCache_1,HAMP,MCPsignal	Y...R...W...F...N	Halomonas sp. 328	d__Bacteria;p__Proteobacteria;c__Gammaproteobacteria;o__Pseudomonadales;f__Halomonadaceae;g__Halomonas
WP_138799350.1	dCache_1,MCPsignal	Y...R...W...Y...N	Halomonas sp. ATBC28	d__Bacteria;p__Proteobacteria;c__Gammaproteobacteria;o__Pseudomonadales;f__Halomonadaceae;g__Halomonas
WP_227405882.1	dCache_1,MCPsignal	Y...R...W...Y...N	Halomonas sp. FeN2	d__Bacteria;p__Proteobacteria;c__Gammaproteobacteria;o__Pseudomonadales;f__Halomonadaceae;g__Halomonas
WP_009101374.1	dCache_1,MCPsignal	Y...R...W...Y...N	Halomonas sp. GFAJ-1	d__Bacteria;p__Proteobacteria;c__Gammaproteobacteria;o__Pseudomonadales;f__Halomonadaceae;g__Halomonas
WP_083007221.1	dCache_1,HAMP,MCPsignal	Y...R...W...F...N	Halomonas sp. GT	d__Bacteria;p__Proteobacteria;c__Gammaproteobacteria;o__Pseudomonadales;f__Halomonadaceae;g__Halomonas
WP_231658006.1	dCache_1,HAMP,MCPsignal	Y...R...W...F...N	Halomonas sp. IOP_6	d__Bacteria;p__Proteobacteria;c__Gammaproteobacteria;o__Pseudomonadales;f__Halomonadaceae;g__Halomonas
WP_215092516.1	dCache_1,MCPsignal	Y...R...W...Y...N	Halomonas sp. ISL-56	d__Bacteria;p__Proteobacteria;c__Gammaproteobacteria;o__Pseudomonadales;f__Halomonadaceae;g__Halomonas
WP_215119615.1	dCache_1	Y...R...W...Y...N	Halomonas sp. ISL-60	d__Bacteria;p__Proteobacteria;c__Gammaproteobacteria;o__Pseudomonadales;f__Halomonadaceae;g__Halomonas
WP_146218666.1	dCache_1,HAMP,MCPsignal	Y...R...W...F...N	Halomonas sp. LBP4	d__Bacteria;p__Proteobacteria;c__Gammaproteobacteria;o__Pseudomonadales;f__Halomonadaceae;g__Halomonas
WP_197567385.1	dCache_1,HAMP,MCPsignal	Y...R...W...F...N	Halomonas sp. MCCC 1A13316	d__Bacteria;p__Proteobacteria;c__Gammaproteobacteria;o__Pseudomonadales;f__Halomonadaceae;g__Halomonas
WP_209475794.1	dCache_1,HAMP,MCPsignal	Y...R...W...F...N	Halomonas sp. MCCC 1A13718	d__Bacteria;p__Proteobacteria;c__Gammaproteobacteria;o__Pseudomonadales;f__Halomonadaceae;g__Halomonas
WP_234283634.1	dCache_1,HAMP,MCPsignal	Y...R...W...F...N	Halomonas sp. MCCC 1A17488	d__Bacteria;p__Proteobacteria;c__Gammaproteobacteria;o__Pseudomonadales;f__Halomonadaceae;g__Halomonas
WP_089040670.1	dCache_1,HAMP,MCPsignal	Y...R...W...F...N	Halomonas sp. N3-2A	d__Bacteria;p__Proteobacteria;c__Gammaproteobacteria;o__Pseudomonadales;f__Halomonadaceae;g__Halomonas
WP_163559702.1	dCache_1,HAMP,MCPsignal	Y...R...W...F...N	Halomonas sp. NO4	d__Bacteria;p__Proteobacteria;c__Gammaproteobacteria;o__Pseudomonadales;f__Halomonadaceae;g__Halomonas
WP_071694371.1	dCache_1,MCPsignal	Y...R...W...Y...N	Halomonas sp. QHL1	d__Bacteria;p__Proteobacteria;c__Gammaproteobacteria;o__Pseudomonadales;f__Halomonadaceae;g__Halomonas
WP_226246909.1	dCache_1,MCPsignal	Y...R...W...Y...N	Halomonas sp. SBBP1	d__Bacteria;p__Proteobacteria;c__Gammaproteobacteria;o__Pseudomonadales;f__Halomonadaceae;g__Halomonas
WP_009722855.1	dCache_1,HAMP,MCPsignal	Y...R...W...F...N	Halomonas sp. TD01	d__Bacteria;p__Proteobacteria;c__Gammaproteobacteria;o__Pseudomonadales;f__Halomonadaceae;g__Halomonas
WP_219790825.1	dCache_1,HAMP,MCPsignal	Y...R...W...F...N	Halomonas sp. Y3S6	d__Bacteria;p__Proteobacteria;c__Gammaproteobacteria;o__Pseudomonadales;f__Halomonadaceae;g__Halomonas
WP_154045251.1	dCache_1,HAMP,MCPsignal	Y...R...W...Y...N	Halomonas subglaciescola	d__Bacteria;p__Proteobacteria;c__Gammaproteobacteria;o__Pseudomonadales;f__Halomonadaceae;g__Halomonas
WP_113269361.1	dCache_1,MCPsignal	Y...R...W...Y...N	Halomonas sulfidaeris	d__Bacteria;p__Proteobacteria;c__Gammaproteobacteria;o__Pseudomonadales;f__Halomonadaceae;g__Halomonas
WP_009285865.1	dCache_1,MCPsignal	Y...R...W...Y...N	Halomonas titanicae	d__Bacteria;p__Proteobacteria;c__Gammaproteobacteria;o__Pseudomonadales;f__Halomonadaceae;g__Halomonas
WP_233974386.1	dCache_1,MCPsignal	Y...R...W...Y...N	Halomonas titanicae	d__Bacteria;p__Proteobacteria;c__Gammaproteobacteria;o__Pseudomonadales;f__Halomonadaceae;g__Halomonas
WP_190374568.1	dCache_1,MCPsignal	Y...R...W...Y...N	Halomonas titanicae	d__Bacteria;p__Proteobacteria;c__Gammaproteobacteria;o__Pseudomonadales;f__Halomonadaceae;g__Halomonas
WP_144809236.1	dCache_1,MCPsignal	Y...R...W...Y...N	Halomonas titanicae	d__Bacteria;p__Proteobacteria;c__Gammaproteobacteria;o__Pseudomonadales;f__Halomonadaceae;g__Halomonas
WP_102589379.1	dCache_1,HAMP,MCPsignal	Y...R...W...F...N	Halomonas urumqiensis	d__Bacteria;p__Proteobacteria;c__Gammaproteobacteria;o__Pseudomonadales;f__Halomonadaceae;g__Halomonas
WP_233048639.1	dCache_1,HAMP,MCPsignal	F...R...W...F...N	Halopseudomonas aestusnigri	Halopseudomonas aestusnigri
WP_088277743.1	dCache_1,HAMP,MCPsignal	F...R...W...F...N	Halopseudomonas aestusnigri	Halopseudomonas aestusnigri
WP_118131567.1	dCache_1,HAMP,MCPsignal	F...R...W...F...N	Halopseudomonas gallaeciensis	Halopseudomonas gallaeciensis
WP_104736790.1	dCache_1,HAMP,MCPsignal	F...R...W...F...N	Halopseudomonas oceani	Halopseudomonas oceani
WP_212852894.1	dCache_1	Y...K...W...Y...N	Helicobacter pylori	d__Bacteria;p__Campylobacterota;c__Campylobacteria;o__Campylobacterales;f__Helicobacteraceae;g__Helicobacter
WP_050464738.1	dCache_1,GGDEF	Y...K...W...F...N	Herbaspirillum autotrophicum	d__Bacteria;p__Proteobacteria;c__Gammaproteobacteria;o__Burkholderiales;f__Burkholderiaceae;g__Herbaspirillum
WP_154555471.1	dCache_1,GGDEF	Y...R...W...F...N	Holdemanella porci	d__Bacteria;p__Firmicutes;c__Bacilli;o__Erysipelotrichales;f__Erysipelotrichaceae;g__Holdemanella
WP_117895053.1	dCache_1,GGDEF	Y...R...W...F...N	Holdemania filiformis	d__Bacteria;p__Firmicutes;c__Bacilli;o__Erysipelotrichales;f__Erysipelotrichaceae;g__Holdemania
WP_006058266.1	dCache_1,GGDEF	Y...R...W...F...N	Holdemania filiformis	d__Bacteria;p__Firmicutes;c__Bacilli;o__Erysipelotrichales;f__Erysipelotrichaceae;g__Holdemania
WP_020225198.1	dCache_1,GGDEF	Y...R...W...F...N	Holdemania massiliensis	d__Bacteria;p__Firmicutes;c__Bacilli;o__Erysipelotrichales;f__Erysipelotrichaceae;g__Holdemania
WP_240277361.1	dCache_1,GGDEF	Y...R...W...F...N	Holdemania massiliensis	d__Bacteria;p__Firmicutes;c__Bacilli;o__Erysipelotrichales;f__Erysipelotrichaceae;g__Holdemania
WP_195548023.1	dCache_1,GGDEF	Y...R...W...F...N	Holdemania sp. 1001095H_141210_F2	d__Bacteria;p__Firmicutes;c__Bacilli;o__Erysipelotrichales;f__Erysipelotrichaceae;g__Holdemania
WP_195395167.1	dCache_1,GGDEF	Y...R...W...F...N	Holdemania sp. 1001302B_160321_E10	d__Bacteria;p__Firmicutes;c__Bacilli;o__Erysipelotrichales;f__Erysipelotrichaceae;g__Holdemania
WP_234973136.1	dCache_1,GGDEF	Y...R...W...F...N	Holdemania sp. Marseille-P2844	d__Bacteria;p__Firmicutes;c__Bacilli;o__Erysipelotrichales;f__Erysipelotrichaceae;g__Holdemania
WP_218819329.1	dCache_1,GGDEF	Y...K...W...F...N	Humidesulfovibrio mexicanus	d__Bacteria;p__Desulfobacterota;c__Desulfovibrionia;o__Desulfovibrionales;f__Desulfovibrionaceae;g__Humidesulfovibrio
WP_117633215.1	dCache_1,GGDEF	Y...R...W...F...N	Hungatella	d__Bacteria;p__Firmicutes_A;c__Clostridia;o__Lachnospirales;f__Lachnospiraceae;g__Hungatella
WP_117630469.1	dCache_1,GGDEF	Y...R...W...F...N	Hungatella	d__Bacteria;p__Firmicutes_A;c__Clostridia;o__Lachnospirales;f__Lachnospiraceae;g__Hungatella
WP_110323160.1	dCache_1,GGDEF	Y...R...W...F...N	Hungatella effluvii	d__Bacteria;p__Firmicutes_A;c__Clostridia;o__Lachnospirales;f__Lachnospiraceae;g__Hungatella
WP_110326547.1	dCache_1,GGDEF	Y...R...W...F...N	Hungatella effluvii	d__Bacteria;p__Firmicutes_A;c__Clostridia;o__Lachnospirales;f__Lachnospiraceae;g__Hungatella
WP_006776309.1	dCache_1	Y...R...W...F...N	Hungatella hathewayi	d__Bacteria;p__Firmicutes_A;c__Clostridia;o__Lachnospirales;f__Lachnospiraceae;g__Hungatella
WP_002602091.1	dCache_1	Y...R...W...F...N	Hungatella hathewayi	d__Bacteria;p__Firmicutes_A;c__Clostridia;o__Lachnospirales;f__Lachnospiraceae;g__Hungatella
WP_148509381.1	dCache_1,GGDEF	Y...R...W...F...N	Hungatella hathewayi	d__Bacteria;p__Firmicutes_A;c__Clostridia;o__Lachnospirales;f__Lachnospiraceae;g__Hungatella
WP_055649320.1	dCache_1,GGDEF	Y...R...W...F...N	Hungatella hathewayi	d__Bacteria;p__Firmicutes_A;c__Clostridia;o__Lachnospirales;f__Lachnospiraceae;g__Hungatella
WP_207746933.1	dCache_1,GGDEF	Y...R...W...F...N	Hungatella hathewayi	d__Bacteria;p__Firmicutes_A;c__Clostridia;o__Lachnospirales;f__Lachnospiraceae;g__Hungatella
WP_207749074.1	dCache_1,GGDEF	Y...R...W...F...N	Hungatella hathewayi	d__Bacteria;p__Firmicutes_A;c__Clostridia;o__Lachnospirales;f__Lachnospiraceae;g__Hungatella
WP_118076702.1	dCache_1,GGDEF	Y...R...W...F...N	Hungatella hathewayi	d__Bacteria;p__Firmicutes_A;c__Clostridia;o__Lachnospirales;f__Lachnospiraceae;g__Hungatella
WP_117622557.1	dCache_1,GGDEF	Y...R...W...F...N	Hungatella hathewayi	d__Bacteria;p__Firmicutes_A;c__Clostridia;o__Lachnospirales;f__Lachnospiraceae;g__Hungatella
WP_025532060.1	dCache_1,GGDEF	Y...R...W...F...N	Hungatella hathewayi	d__Bacteria;p__Firmicutes_A;c__Clostridia;o__Lachnospirales;f__Lachnospiraceae;g__Hungatella
WP_055657998.1	dCache_1,GGDEF	Y...R...W...F...N	Hungatella hathewayi	d__Bacteria;p__Firmicutes_A;c__Clostridia;o__Lachnospirales;f__Lachnospiraceae;g__Hungatella
WP_025531591.1	dCache_1,GGDEF	Y...R...W...F...N	Hungatella hathewayi	d__Bacteria;p__Firmicutes_A;c__Clostridia;o__Lachnospirales;f__Lachnospiraceae;g__Hungatella
WP_006780965.1	dCache_1,GGDEF	Y...R...W...F...N	Hungatella hathewayi	d__Bacteria;p__Firmicutes_A;c__Clostridia;o__Lachnospirales;f__Lachnospiraceae;g__Hungatella
WP_187023590.1	dCache_1,GGDEF	Y...R...W...F...N	Hungatella sp. L12	d__Bacteria;p__Firmicutes_A;c__Clostridia;o__Lachnospirales;f__Lachnospiraceae;g__Hungatella
WP_136547747.1	dCache_1,HAMP,MCPsignal	Y...K...W...F...N	Hydrocarboniclastica marina	d__Bacteria;p__Proteobacteria;c__Gammaproteobacteria;o__Pseudomonadales;f__Oleiphilaceae;g__Hydrocarboniclastica
WP_222235391.1	dCache_1,HAMP,MCPsignal	Y...K...W...F...N	Idiomarina abyssalis	d__Bacteria;p__Proteobacteria;c__Gammaproteobacteria;o__Enterobacterales;f__Alteromonadaceae;g__Idiomarina
WP_074930761.1	dCache_1,HAMP,MCPsignal	Y...K...W...F...N	Idiomarina abyssalis	d__Bacteria;p__Proteobacteria;c__Gammaproteobacteria;o__Enterobacterales;f__Alteromonadaceae;g__Idiomarina
WP_199493737.1	dCache_1,HAMP,MCPsignal	Y...K...W...F...N	Idiomarina abyssalis	d__Bacteria;p__Proteobacteria;c__Gammaproteobacteria;o__Enterobacterales;f__Alteromonadaceae;g__Idiomarina
WP_126751238.1	dCache_1,HAMP,MCPsignal	Y...K...W...F...N	Idiomarina piscisalsi	d__Bacteria;p__Proteobacteria;c__Gammaproteobacteria;o__Enterobacterales;f__Alteromonadaceae;g__Idiomarina
WP_088768280.1	dCache_1,HAMP,MCPsignal	Y...K...W...F...N	Idiomarina piscisalsi	d__Bacteria;p__Proteobacteria;c__Gammaproteobacteria;o__Enterobacterales;f__Alteromonadaceae;g__Idiomarina
WP_126779141.1	dCache_1,HAMP,MCPsignal	Y...K...W...F...N	Idiomarina ramblicola	d__Bacteria;p__Proteobacteria;c__Gammaproteobacteria;o__Enterobacterales;f__Alteromonadaceae;g__Idiomarina
WP_129496378.1	dCache_1,HAMP,MCPsignal	Y...K...W...F...N	Idiomarina sp. 29L	d__Bacteria;p__Proteobacteria;c__Gammaproteobacteria;o__Enterobacterales;f__Alteromonadaceae;g__Idiomarina
WP_071462923.1	dCache_1,HAMP,MCPsignal	Y...K...W...F...N	Idiomarina sp. MD25a	d__Bacteria;p__Proteobacteria;c__Gammaproteobacteria;o__Enterobacterales;f__Alteromonadaceae;g__Idiomarina
WP_100692188.1	dCache_1,HAMP,MCPsignal	Y...K...W...F...N	Idiomarina sp. X4	d__Bacteria;p__Proteobacteria;c__Gammaproteobacteria;o__Enterobacterales;f__Alteromonadaceae;g__Idiomarina
WP_126842393.1	dCache_1,HAMP,MCPsignal	Y...K...W...F...N	Idiomarina tyrosinivorans	d__Bacteria;p__Proteobacteria;c__Gammaproteobacteria;o__Enterobacterales;f__Alteromonadaceae;g__Idiomarina
WP_053953575.1	dCache_1,HAMP,MCPsignal	Y...K...W...F...N	Idiomarina zobellii	d__Bacteria;p__Proteobacteria;c__Gammaproteobacteria;o__Enterobacterales;f__Alteromonadaceae;g__Idiomarina
WP_227107317.1	dCache_1,GGDEF	Y...R...W...F...N	Intestinibacillus massiliensis	d__Bacteria;p__Firmicutes_A;c__Clostridia;o__Oscillospirales;f__Butyricicoccaceae;g__Intestinibacillus
WP_087065570.1	dCache_1,GGDEF	Y...R...W...F...N	Intestinibacillus massiliensis	d__Bacteria;p__Firmicutes_A;c__Clostridia;o__Oscillospirales;f__Butyricicoccaceae;g__Intestinibacillus
WP_092609508.1	dCache_1,GGDEF	Y...K...W...F...N	Janthinobacterium	d__Bacteria;p__Proteobacteria;c__Gammaproteobacteria;o__Burkholderiales;f__Burkholderiaceae;g__Rugamonas
WP_070259949.1	Cache_3-Cache_2,HAMP,MCPsignal	Y...R...W...Y...N	Janthinobacterium	d__Bacteria;p__Proteobacteria;c__Gammaproteobacteria;o__Burkholderiales;f__Burkholderiaceae;g__Rugamonas
WP_121670820.1	dCache_1,GGDEF	Y...K...W...F...N	Janthinobacterium agaricidamnosum	d__Bacteria;p__Proteobacteria;c__Gammaproteobacteria;o__Burkholderiales;f__Burkholderiaceae;g__Janthinobacterium
WP_121670899.1	dCache_1,HAMP,MCPsignal	Y...R...W...Y...N	Janthinobacterium agaricidamnosum	d__Bacteria;p__Proteobacteria;c__Gammaproteobacteria;o__Burkholderiales;f__Burkholderiaceae;g__Janthinobacterium
WP_166446069.1	dCache_1,GGDEF	Y...K...W...F...N	Janthinobacterium lividum	d__Bacteria;p__Proteobacteria;c__Gammaproteobacteria;o__Burkholderiales;f__Burkholderiaceae;g__Janthinobacterium
WP_034752840.1	dCache_1,GGDEF	Y...K...W...F...N	Janthinobacterium lividum	d__Bacteria;p__Proteobacteria;c__Gammaproteobacteria;o__Burkholderiales;f__Burkholderiaceae;g__Janthinobacterium
WP_072455952.1	dCache_1,GGDEF	Y...K...W...F...N	Janthinobacterium lividum	d__Bacteria;p__Proteobacteria;c__Gammaproteobacteria;o__Burkholderiales;f__Burkholderiaceae;g__Janthinobacterium
WP_139091330.1	dCache_1,GGDEF	Y...K...W...F...N	Janthinobacterium lividum	d__Bacteria;p__Proteobacteria;c__Gammaproteobacteria;o__Burkholderiales;f__Burkholderiaceae;g__Janthinobacterium
WP_128140938.1	dCache_1,GGDEF	Y...K...W...F...N	Janthinobacterium lividum	d__Bacteria;p__Proteobacteria;c__Gammaproteobacteria;o__Burkholderiales;f__Burkholderiaceae;g__Janthinobacterium
WP_034783763.1	dCache_1,GGDEF	Y...K...W...F...N	Janthinobacterium lividum	d__Bacteria;p__Proteobacteria;c__Gammaproteobacteria;o__Burkholderiales;f__Burkholderiaceae;g__Janthinobacterium
WP_070258383.1	dCache_1,GGDEF	Y...K...W...F...N	Janthinobacterium lividum	d__Bacteria;p__Proteobacteria;c__Gammaproteobacteria;o__Burkholderiales;f__Burkholderiaceae;g__Janthinobacterium
WP_211548828.1	dCache_1,GGDEF	Y...K...W...F...N	Janthinobacterium lividum	d__Bacteria;p__Proteobacteria;c__Gammaproteobacteria;o__Burkholderiales;f__Burkholderiaceae;g__Janthinobacterium
WP_071079953.1	dCache_1,GGDEF	Y...K...W...F...N	Janthinobacterium lividum	d__Bacteria;p__Proteobacteria;c__Gammaproteobacteria;o__Burkholderiales;f__Burkholderiaceae;g__Janthinobacterium
WP_080753430.1	Cache_3-Cache_2,HAMP,MCPsignal	Y...R...W...Y...N	Janthinobacterium lividum	d__Bacteria;p__Proteobacteria;c__Gammaproteobacteria;o__Burkholderiales;f__Burkholderiaceae;g__Janthinobacterium
WP_034753153.1	Cache_3-Cache_2,HAMP,MCPsignal	Y...R...W...Y...N	Janthinobacterium lividum	d__Bacteria;p__Proteobacteria;c__Gammaproteobacteria;o__Burkholderiales;f__Burkholderiaceae;g__Janthinobacterium
WP_211552317.1	dCache_1,HAMP,MCPsignal	Y...R...W...Y...N	Janthinobacterium lividum	d__Bacteria;p__Proteobacteria;c__Gammaproteobacteria;o__Burkholderiales;f__Burkholderiaceae;g__Janthinobacterium
WP_176374524.1	dCache_1,HAMP,MCPsignal	Y...R...W...Y...N	Janthinobacterium lividum	d__Bacteria;p__Proteobacteria;c__Gammaproteobacteria;o__Burkholderiales;f__Burkholderiaceae;g__Janthinobacterium
WP_176381591.1	dCache_1,HAMP,MCPsignal	Y...R...W...Y...N	Janthinobacterium lividum	d__Bacteria;p__Proteobacteria;c__Gammaproteobacteria;o__Burkholderiales;f__Burkholderiaceae;g__Janthinobacterium
WP_072457712.1	dCache_1,HAMP,MCPsignal	Y...R...W...Y...N	Janthinobacterium lividum	d__Bacteria;p__Proteobacteria;c__Gammaproteobacteria;o__Burkholderiales;f__Burkholderiaceae;g__Janthinobacterium
WP_232251000.1	dCache_1,GGDEF	Y...K...W...F...N	Janthinobacterium sp. 1_2014MBL_MicDiv	d__Bacteria;p__Proteobacteria;c__Gammaproteobacteria;o__Burkholderiales;f__Burkholderiaceae;g__Rugamonas
WP_071325690.1	dCache_1,HAMP,MCPsignal	Y...R...W...Y...N	Janthinobacterium sp. 1_2014MBL_MicDiv	d__Bacteria;p__Proteobacteria;c__Gammaproteobacteria;o__Burkholderiales;f__Burkholderiaceae;g__Rugamonas
WP_099665895.1	dCache_1,GGDEF	Y...K...W...F...N	Janthinobacterium sp. 13	d__Bacteria;p__Proteobacteria;c__Gammaproteobacteria;o__Burkholderiales;f__Burkholderiaceae;g__Rugamonas
WP_099665759.1	dCache_1,HAMP,MCPsignal	Y...R...W...Y...N	Janthinobacterium sp. 13	d__Bacteria;p__Proteobacteria;c__Gammaproteobacteria;o__Burkholderiales;f__Burkholderiaceae;g__Rugamonas
WP_101483409.1	dCache_1,GGDEF	Y...K...W...F...N	Janthinobacterium sp. 61	d__Bacteria;p__Proteobacteria;c__Gammaproteobacteria;o__Burkholderiales;f__Burkholderiaceae;g__Rugamonas
WP_232730782.1	dCache_1,GGDEF	Y...K...W...F...N	Janthinobacterium sp. 64	d__Bacteria;p__Proteobacteria;c__Gammaproteobacteria;o__Burkholderiales;f__Burkholderiaceae;g__Rugamonas
WP_100428697.1	dCache_1,GGDEF	Y...K...W...F...N	Janthinobacterium sp. 67	d__Bacteria;p__Proteobacteria;c__Gammaproteobacteria;o__Burkholderiales;f__Burkholderiaceae;g__Rugamonas
WP_100428805.1	dCache_1,HAMP,MCPsignal	Y...R...W...Y...N	Janthinobacterium sp. 67	d__Bacteria;p__Proteobacteria;c__Gammaproteobacteria;o__Burkholderiales;f__Burkholderiaceae;g__Rugamonas
WP_133988941.1	dCache_1,GGDEF	Y...K...W...F...N	Janthinobacterium sp. 75	d__Bacteria;p__Proteobacteria;c__Gammaproteobacteria;o__Burkholderiales;f__Burkholderiaceae;g__Rugamonas
WP_102292762.1	dCache_1,GGDEF	Y...K...W...F...N	Janthinobacterium sp. AD80	d__Bacteria;p__Proteobacteria;c__Gammaproteobacteria;o__Burkholderiales;f__Burkholderiaceae;g__Rugamonas
WP_102292800.1	dCache_1,HAMP,MCPsignal	Y...R...W...Y...N	Janthinobacterium sp. AD80	d__Bacteria;p__Proteobacteria;c__Gammaproteobacteria;o__Burkholderiales;f__Burkholderiaceae;g__Rugamonas
WP_235501944.1	dCache_1,GGDEF	Y...K...W...F...N	Janthinobacterium sp. Ant5-2-1	d__Bacteria;p__Proteobacteria;c__Gammaproteobacteria;o__Burkholderiales;f__Burkholderiaceae;g__Rugamonas
WP_082654621.1	dCache_1,HAMP,MCPsignal	Y...R...W...Y...N	Janthinobacterium sp. Ant5-2-1	d__Bacteria;p__Proteobacteria;c__Gammaproteobacteria;o__Burkholderiales;f__Burkholderiaceae;g__Rugamonas
WP_099389743.1	dCache_1,GGDEF	Y...K...W...F...N	Janthinobacterium sp. BJB301	d__Bacteria;p__Proteobacteria;c__Gammaproteobacteria;o__Burkholderiales;f__Burkholderiaceae;g__Rugamonas
WP_099390218.1	Cache_3-Cache_2,HAMP,MCPsignal	Y...R...W...Y...N	Janthinobacterium sp. BJB301	d__Bacteria;p__Proteobacteria;c__Gammaproteobacteria;o__Burkholderiales;f__Burkholderiaceae;g__Rugamonas
WP_099408125.1	dCache_1,GGDEF	Y...K...W...F...N	Janthinobacterium sp. BJB304	d__Bacteria;p__Proteobacteria;c__Gammaproteobacteria;o__Burkholderiales;f__Burkholderiaceae;g__Rugamonas
WP_099409322.1	dCache_1,HAMP,MCPsignal	Y...R...W...Y...N	Janthinobacterium sp. BJB304	d__Bacteria;p__Proteobacteria;c__Gammaproteobacteria;o__Burkholderiales;f__Burkholderiaceae;g__Rugamonas
WP_099377754.1	dCache_1,GGDEF	Y...K...W...F...N	Janthinobacterium sp. BJB426	d__Bacteria;p__Proteobacteria;c__Gammaproteobacteria;o__Burkholderiales;f__Burkholderiaceae;g__Rugamonas
WP_099380526.1	dCache_1,HAMP,MCPsignal	Y...R...W...Y...N	Janthinobacterium sp. BJB426	d__Bacteria;p__Proteobacteria;c__Gammaproteobacteria;o__Burkholderiales;f__Burkholderiaceae;g__Rugamonas
WP_099395494.1	dCache_1,GGDEF	Y...K...W...F...N	Janthinobacterium sp. BJB446	d__Bacteria;p__Proteobacteria;c__Gammaproteobacteria;o__Burkholderiales;f__Burkholderiaceae;g__Rugamonas
WP_099396035.1	dCache_1,HAMP,MCPsignal	Y...R...W...Y...N	Janthinobacterium sp. BJB446	d__Bacteria;p__Proteobacteria;c__Gammaproteobacteria;o__Burkholderiales;f__Burkholderiaceae;g__Rugamonas
WP_017878074.1	dCache_1,GGDEF	Y...K...W...F...N	Janthinobacterium sp. CG3	d__Bacteria;p__Proteobacteria;c__Gammaproteobacteria;o__Burkholderiales;f__Burkholderiaceae;g__Rugamonas
WP_017877884.1	dCache_1,HAMP,MCPsignal	Y...R...W...F...N	Janthinobacterium sp. CG3	d__Bacteria;p__Proteobacteria;c__Gammaproteobacteria;o__Burkholderiales;f__Burkholderiaceae;g__Rugamonas
WP_230522866.1	dCache_1,GGDEF	Y...K...W...F...N	Janthinobacterium sp. EB271-G4-7A	d__Bacteria;p__Proteobacteria;c__Gammaproteobacteria;o__Burkholderiales;f__Burkholderiaceae;g__Rugamonas
WP_152257619.1	dCache_1,GGDEF	Y...K...W...F...N	Janthinobacterium sp. FT14W	d__Bacteria;p__Proteobacteria;c__Gammaproteobacteria;o__Burkholderiales;f__Burkholderiaceae;g__Rugamonas
WP_152255420.1	dCache_1,HAMP,MCPsignal	Y...R...W...Y...N	Janthinobacterium sp. FT14W	d__Bacteria;p__Proteobacteria;c__Gammaproteobacteria;o__Burkholderiales;f__Burkholderiaceae;g__Rugamonas
WP_226929578.1	dCache_1,GGDEF	Y...K...W...F...N	Janthinobacterium sp. FT58W	d__Bacteria;p__Proteobacteria;c__Gammaproteobacteria;o__Burkholderiales;f__Burkholderiaceae;g__Rugamonas
[truncated: 4,344 more rows]
