# Supplementary material for: Ubiquitous purine sensor modulates diverse signal transduction pathways in bacteria
Source: Nat Commun. 2024 Jul 12;15:5867. doi: 10.1038/s41467-024-50275-3 (PMC11245519; doi:10.1038/s41467-024-50275-3)
Supplement: Supplementary file 5 — Supplementary Data 2 [file 41467_2024_50275_MOESM5_ESM.xlsx]

## Sheet: Sheet1
Supplementary Data 2. The isolation sources of bacterial strains that possess receptors with dCache_1PU domains.
GenomeAssembly	BioSampleId	Title	Isolation_Source	GeoLocation	Organism	Organism
GCF_003012775.1	SAMN08707906	Microbe sample from Zobellella endophytica	Kumtag desert	China: Xinjiang Province	Zobellella endophytica	Zobellella endophytica (g-proteobacteria)
GCF_002237365.1	SAMN07352936	Microbe sample from Zobellella denitrificans	Tamsui River Mangrove Conservation Area	Japan: Japan Collection of Microorganisms	Zobellella denitrificans	Zobellella denitrificans (g-proteobacteria)
GCF_003410055.1	SAMN09810244	MIGS Cultured Bacterial/Archaeal sample from Wenzhouxiangella sediminis	NA	China:Shandong	Wenzhouxiangella sediminis	Wenzhouxiangella sediminis (g-proteobacteria)
GCF_009695995.1	SAMN12619147	MIGS Cultured Bacterial/Archaeal sample from Waltera intestinalis	feces	Germany: Freising	Waltera intestinalis	Waltera intestinalis (firmicutes)
GCF_024345555.1	SAMN18541623	MW73D5	freshwater	Austria: Lake Hallstattersee	Vulcanococcus limneticus MW73D5	Vulcanococcus limneticus MW73D5 (cyanobacteria)
GCF_003716875.1	SAMN10245970	Microbe sample from Vibrio zhugei	pickling sauce	China	Vibrio zhugei	Vibrio zhugei (g-proteobacteria)
GCF_002891685.1	SAMN03273306	Pathogen: environmental/food/other sample from Vibrio vulnificus	Diseased eel	Spain: Valencia	Vibrio vulnificus	Vibrio vulnificus (g-proteobacteria)
GCF_000959775.1	SAMN03371452	Microbe sample from Vibrio vulnificus	seawater	Taiwan	Vibrio vulnificus	Vibrio vulnificus (g-proteobacteria)
GCF_003856525.1	SAMN10372278	Microbe sample from Vibrio LJC006 sp.	seawater	China: Qingdao	Vibrio viridaestus	Vibrio viridaestus (g-proteobacteria)
GCF_000222665.1	SAMN02951905	Sample from Vibrio tubiashii ATCC 19109	NA	NA	Vibrio tubiashii ATCC 19109	Vibrio tubiashii ATCC 19109 (g-proteobacteria)
GCF_022397495.1	SAMN24777709	V. tubiashii4	NA	Australia: NSW, Port Stephens	Vibrio tubiashii	Vibrio tubiashii (g-proteobacteria)
GCF_022397595.1	SAMN24777707	V. tubiashii2	NA	Australia: NSW, Port Stephens	Vibrio tubiashii	Vibrio tubiashii (g-proteobacteria)
GCF_013114395.1	SAMN12668375	Microbe sample from Vibrio tubiashii	Pacific oyster seed	USA: Hawaii	Vibrio tubiashii	Vibrio tubiashii (g-proteobacteria)
GCF_001547935.1	SAMD00019582	MIGS Cultured Bacterial/Archaeal sample from Vibrio tritonius	NA	Japan: Hokkaido, Hakodate	Vibrio tritonius	Vibrio tritonius (g-proteobacteria)
GCF_020216145.1	SAMN21243189	MIGS Cultured Bacterial/Archaeal sample from Vibrio tritonius	NA	Saudi Arabia: Jeddah	Vibrio tritonius	Vibrio tritonius (g-proteobacteria)
GCF_000272445.2	SAMN02470446	Sample from Vibrio tasmaniensis ZS-17	filtered seawater (64um filter)	USA: Massachusetts	NA	Vibrio tasmaniensis ZS-17 (g-proteobacteria)
GCF_000272425.1	SAMN02470485	Sample from Vibrio tasmaniensis 5F-79	filtered seawater (5um filter)	USA: Massachusetts	NA	Vibrio tasmaniensis 5F-79 (g-proteobacteria)
GCF_000272365.2	SAMN02470458	Sample from Vibrio tasmaniensis 1F-267	filtered seawater (1um filter)	USA: Massachusetts	NA	Vibrio tasmaniensis 1F-267 (g-proteobacteria)
GCF_000272405.2	SAMN02470503	Sample from Vibrio tasmaniensis 1F-187	filtered seawater (1um filter)	USA: Massachusetts	NA	Vibrio tasmaniensis 1F-187 (g-proteobacteria)
GCF_000272385.2	SAMN02470479	Sample from Vibrio tasmaniensis 1F-155	filtered seawater (1um filter)	USA: Massachusetts	NA	Vibrio tasmaniensis 1F-155 (g-proteobacteria)
GCF_001675865.1	SAMN05172612	Microbe sample from Vibrio tasmaniensis	feces	USA: CA, Bodega Marine Lab	Vibrio tasmaniensis	Vibrio tasmaniensis (g-proteobacteria)
GCF_001675955.1	SAMN05172615	Microbe sample from Vibrio tasmaniensis	feces	USA: CA, Bodega Marine Lab	Vibrio tasmaniensis	Vibrio tasmaniensis (g-proteobacteria)
GCF_002876335.1	SAMN05418087	Microbe sample from Vibrio tasmaniensis	Filtered Seawater, 5-63 micron fraction	USA: Massachusetts, Nahant, Canoe Cove	Vibrio tasmaniensis	Vibrio tasmaniensis (g-proteobacteria)
GCF_002876485.1	SAMN05418005	Microbe sample from Vibrio tasmaniensis	Filtered Seawater, 5-63 micron fraction	USA: Massachusetts, Nahant, Canoe Cove	Vibrio tasmaniensis	Vibrio tasmaniensis (g-proteobacteria)
GCF_004761905.1	SAMN10868427	Microbe sample from Vibrio tasmaniensis	NA	France: Brittany	Vibrio tasmaniensis	Vibrio tasmaniensis (g-proteobacteria)
GCF_003311815.1	SAMN09261043	Draft genome sequence of Vibrio sp. 2015V-1076	blood	USA: Nevada	Vibrio tarriae	Vibrio tarriae (g-proteobacteria)
GCF_002216685.1	SAMN07258286	Vibrio sp. 2521-89	Lake water from New Mexico (USA)	USA: New Mexico	Vibrio tarriae	Vibrio tarriae (g-proteobacteria)
GCF_003311805.1	SAMN09261046	Draft genome sequence of Vibrio sp. 2017V-1038	stool	USA: Florida	Vibrio tarriae	Vibrio tarriae (g-proteobacteria)
GCF_003311825.1	SAMN09261045	Draft genome sequence of Vibrio sp. 2016V-1062	stool	USA: Texas	Vibrio tarriae	Vibrio tarriae (g-proteobacteria)
GCF_003311885.1	SAMN09261049	Draft genome sequence of Vibrio sp. 2017V-1124	wound	USA: Ohio	Vibrio tarriae	Vibrio tarriae (g-proteobacteria)
GCF_921293875.1	SAMEA10829028	Vibrio stylophorae CECT 7929	Stylophora pistillata Reef-building coral	Taiwan	Vibrio stylophorae	Vibrio stylophorae (g-proteobacteria)
GCF_000272225.2	SAMN02470467	Sample from Vibrio splendidus ZS-139	filtered seawater (64um filter)	USA: Massachusetts	NA	Vibrio splendidus ZS-139 (g-proteobacteria)
GCF_000272125.2	SAMN02470501	Sample from Vibrio splendidus ZF-90	filtered seawater (64um filter)	USA: Massachusetts	NA	Vibrio splendidus ZF-90 (g-proteobacteria)
GCF_000272325.2	SAMN02470457	Sample from Vibrio splendidus FF-6	filtered seawater (<1um filter)	USA: Massachusetts	NA	Vibrio splendidus FF-6 (g-proteobacteria)
GCF_000272265.2	SAMN02470478	Sample from Vibrio splendidus FF-500	filtered seawater (<1um filter)	USA: Massachusetts	NA	Vibrio splendidus FF-500 (g-proteobacteria)
GCF_000222625.1	SAMN02951903	Sample from Vibrio splendidus ATCC 33789	NA	NA	Vibrio splendidus ATCC 33789	Vibrio splendidus ATCC 33789 (g-proteobacteria)
GCF_000272305.2	SAMN02470502	Sample from Vibrio splendidus 1S-124	filtered seawater (1um filter)	USA: Massachusetts	NA	Vibrio splendidus 1S-124 (g-proteobacteria)
GCF_000272345.2	SAMN02470444	Sample from Vibrio splendidus 1F-157	filtered seawater (1um filter)	USA: Massachusetts	NA	Vibrio splendidus 1F-157 (g-proteobacteria)
GCF_000256485.1	SAMN02470437	Sample from Vibrio splendidus 12F01	seawater	USA: Massachusetts	NA	Vibrio splendidus 12F01 (g-proteobacteria)
GCF_000272105.2	SAMN02470443	Sample from Vibrio splendidus 12E03	seawater plated on vibrio selective media	USA: Massachusetts	NA	Vibrio splendidus 12E03 (g-proteobacteria)
GCF_000272285.1	SAMN02470445	Sample from Vibrio splendidus 0407ZC148	zooplankton collected from plum island	USA: Massachusetts	NA	Vibrio splendidus 0407ZC148 (g-proteobacteria)
GCF_001557765.1	SAMN04279313	Microbe sample from Vibrio sp. MOR2	Shore seawater	Morocco: Legzira	Vibrio sp. MOR2	Vibrio splendidus (g-proteobacteria)
GCF_018729395.1	SAMN19351437	MIGS Cultured Bacterial/Archaeal sample from Vibrio splendidus	enrichment on artificial chitin hydrogel particle	USA:Massachusetts, Nahant, Canoe Beach	Vibrio splendidus	Vibrio splendidus (g-proteobacteria)
GCF_001676015.1	SAMN05172618	Microbe sample from Vibrio splendidus	feces	USA: CA, Bodega Marine Lab	Vibrio splendidus	Vibrio splendidus (g-proteobacteria)
GCF_003050405.1	SAMN08099552	Pathogen: environmental/food/other sample from Vibrio splendidus	Filtered seawater (5uM filter)	USA: Plum Island, MA	Vibrio splendidus	Vibrio splendidus (g-proteobacteria)
GCF_003049845.1	SAMN08099574	Pathogen: environmental/food/other sample from Vibrio splendidus	Filtered seawater (64 uM filter)	USA: Plum Island, MA	Vibrio splendidus	Vibrio splendidus (g-proteobacteria)
GCF_003049865.1	SAMN08099577	Pathogen: environmental/food/other sample from Vibrio splendidus	Filtered seawater (64 uM filter)	USA: Plum Island, MA	Vibrio splendidus	Vibrio splendidus (g-proteobacteria)
GCF_003050125.1	SAMN08099576	Pathogen: environmental/food/other sample from Vibrio splendidus	Filtered seawater (64 uM filter)	USA: Plum Island, MA	Vibrio splendidus	Vibrio splendidus (g-proteobacteria)
GCF_003050165.1	SAMN08099571	Pathogen: environmental/food/other sample from Vibrio splendidus	Filtered seawater (64 uM filter)	USA: Plum Island, MA	Vibrio splendidus	Vibrio splendidus (g-proteobacteria)
GCF_002874795.1	SAMN05418223	Microbe sample from Vibrio splendidus	Filtered Seawater, >63 micron fraction	USA: Massachusetts, Nahant, Canoe Cove	Vibrio splendidus	Vibrio splendidus (g-proteobacteria)
GCF_002877345.1	SAMN05418114	Microbe sample from Vibrio splendidus	Filtered Seawater, >63 micron fraction	USA: Massachusetts, Nahant, Canoe Cove	Vibrio splendidus	Vibrio splendidus (g-proteobacteria)
GCF_002878595.1	SAMN05418121	Microbe sample from Vibrio splendidus	Filtered Seawater, >63 micron fraction	USA: Massachusetts, Nahant, Canoe Cove	Vibrio splendidus	Vibrio splendidus (g-proteobacteria)
GCF_001974615.1	SAMN05768149	Microbe sample from Vibrio splendidus	Filtered Seawater, 0.2-1 micron fraction	USA: Canoe Cove, Nahant, MA	Vibrio splendidus	Vibrio splendidus (g-proteobacteria)
GCF_002872895.1	SAMN05418142	Microbe sample from Vibrio splendidus	Filtered Seawater, 0.2-1 micron fraction	USA: Massachusetts, Nahant, Canoe Cove	Vibrio splendidus	Vibrio splendidus (g-proteobacteria)
GCF_002872905.1	SAMN05418141	Microbe sample from Vibrio splendidus	Filtered Seawater, 0.2-1 micron fraction	USA: Massachusetts, Nahant, Canoe Cove	Vibrio splendidus	Vibrio splendidus (g-proteobacteria)
GCF_002875045.1	SAMN05417990	Microbe sample from Vibrio splendidus	Filtered Seawater, 0.2-1 micron fraction	USA: Massachusetts, Nahant, Canoe Cove	Vibrio splendidus	Vibrio splendidus (g-proteobacteria)
GCF_002876825.1	SAMN05418051	Microbe sample from Vibrio splendidus	Filtered Seawater, 0.2-1 micron fraction	USA: Massachusetts, Nahant, Canoe Cove	Vibrio splendidus	Vibrio splendidus (g-proteobacteria)
GCF_002877525.1	SAMN05418127	Microbe sample from Vibrio splendidus	Filtered Seawater, 0.2-1 micron fraction	USA: Massachusetts, Nahant, Canoe Cove	Vibrio splendidus	Vibrio splendidus (g-proteobacteria)
GCF_002873455.1	SAMN05418179	Microbe sample from Vibrio splendidus	Filtered Seawater, 1-5 micron fraction	USA: Massachusetts, Nahant, Canoe Cove	Vibrio splendidus	Vibrio splendidus (g-proteobacteria)
GCF_002876905.1	SAMN05418066	Microbe sample from Vibrio splendidus	Filtered Seawater, 1-5 micron fraction	USA: Massachusetts, Nahant, Canoe Cove	Vibrio splendidus	Vibrio splendidus (g-proteobacteria)
GCF_002876945.2	SAMN05418069	Microbe sample from Vibrio splendidus	Filtered Seawater, 1-5 micron fraction	USA: Massachusetts, Nahant, Canoe Cove	Vibrio splendidus	Vibrio splendidus (g-proteobacteria)
GCF_002873565.1	SAMN05418192	Microbe sample from Vibrio splendidus	Filtered Seawater, 5-63 micron fraction	USA: Massachusetts, Nahant, Canoe Cove	Vibrio splendidus	Vibrio splendidus (g-proteobacteria)
GCF_002873645.1	SAMN05418193	Microbe sample from Vibrio splendidus	Filtered Seawater, 5-63 micron fraction	USA: Massachusetts, Nahant, Canoe Cove	Vibrio splendidus	Vibrio splendidus (g-proteobacteria)
GCF_002874595.1	SAMN05418201	Microbe sample from Vibrio splendidus	Filtered Seawater, 5-63 micron fraction	USA: Massachusetts, Nahant, Canoe Cove	Vibrio splendidus	Vibrio splendidus (g-proteobacteria)
GCF_007858915.1	SAMN11998573	Microbe sample from Vibrio splendidus	hemolymph	Germany:Sylt	Vibrio splendidus	Vibrio splendidus (g-proteobacteria)
GCF_013114485.1	SAMN12668371	Microbe sample from Vibrio splendidus	Marine	USA: California, Humboldt Bay	Vibrio splendidus	Vibrio splendidus (g-proteobacteria)
GCF_020806295.1	SAMN22346945	MIGS Cultured Bacterial/Archaeal sample from Vibrio splendidus	NA	USA: Massachusetts, Nahant, Canoe Cove	Vibrio splendidus	Vibrio splendidus (g-proteobacteria)
GCF_022811945.1	SAMN21545864	blue/green colonies from C04	NA	United Kingdom: Scottish west coast, north of Oban	Vibrio splendidus	Vibrio splendidus (g-proteobacteria)
GCF_022812045.1	SAMN21545865	yellow colonies from C04	NA	United Kingdom: Scottish west coast, north of Oban	Vibrio splendidus	Vibrio splendidus (g-proteobacteria)
GCF_022812155.1	SAMN21545867	yellow colonies from C08	NA	United Kingdom: Scottish west coast, north of Oban	Vibrio splendidus	Vibrio splendidus (g-proteobacteria)
GCF_024518815.1	SAMN30000167	Microbe sample from Vibrio splendidus	NA	USA: Bar Harbor, ME MDIBL	Vibrio splendidus	Vibrio splendidus (g-proteobacteria)
GCF_001558015.1	SAMN04279321	Microbe sample from Vibrio splendidus	not collected	not collected	Vibrio splendidus	Vibrio splendidus (g-proteobacteria)
GCF_001306195.1	SAMN04017837	Microbe sample from Vibrio splendidus	Seagrass sediment	USA: Bodega Bay	Vibrio splendidus	Vibrio splendidus (g-proteobacteria)
GCF_001306215.1	SAMN04017838	Microbe sample from Vibrio splendidus	Seagrass sediment	USA: Bodega Bay	Vibrio splendidus	Vibrio splendidus (g-proteobacteria)
GCF_002954555.1	SAMN06133355	Microbe sample from Vibrio splendidus	seawater	USA	Vibrio splendidus	Vibrio splendidus (g-proteobacteria)
GCF_013114425.1	SAMN12668374	Microbe sample from Vibrio splendidus	Shellfish Hatchery	USA: Oregon, Netarts Bay	Vibrio splendidus	Vibrio splendidus (g-proteobacteria)
GCF_013114435.1	SAMN12668373	Microbe sample from Vibrio splendidus	Shellfish Hatchery	USA: Oregon, Netarts Bay	Vibrio splendidus	Vibrio splendidus (g-proteobacteria)
GCF_013114445.1	SAMN12668372	Microbe sample from Vibrio splendidus	Shellfish Hatchery	USA: Oregon, Netarts Bay	Vibrio splendidus	Vibrio splendidus (g-proteobacteria)
GCF_014083925.1	SAMN13246175	Microbe sample from Vibrio spartinae 3.6	Marine sediments from the Ria Formosa lagoon (Faro, Portugal)	Portugal: Ria Formosa lagoon Faro	Vibrio spartinae	Vibrio spartinae (g-proteobacteria)
GCF_900149295.1	SAMEA26613418	Vibrio spartinae CECT 9026T	NA	Spain	Vibrio spartinae	Vibrio spartinae (g-proteobacteria)
GCF_001691235.1	SAMN04867924	Microbe sample from Vibrio sp. ZF57	Filtered Seawater, >63 micron fraction	USA: Massachusetts	Vibrio sp. ZF57	Vibrio sp. ZF57 (g-proteobacteria)
GCF_001188205.1	SAMN03565815	Vibrio CK1 sample	larvae	Chile: Coquimbo	Vibrio sp. VPAP30	Vibrio sp. VPAP30 (g-proteobacteria)
GCF_002835515.1	SAMN08130373	Microbe sample from Vibrio sp. vnigr-6D03	Coastal ocean surface water	USA: Canoe Beach, Nahant, MA	Vibrio sp. vnigr-6D03	Vibrio sp. vnigr-6D03 (g-proteobacteria)
GCF_902751245.1	SAMEA6517104	Genome sequence of Vibrio sp. strain Vb339	Atlantic Ocean	Portugal	Vibrio sp. Vb339	Vibrio sp. Vb339 (g-proteobacteria)
GCF_015594925.2	SAMN16689739	Microbe sample from Vibrio sp.	marine sediment	USA: Virginia Beach	Vibrio sp. VB16	Vibrio sp. VB16 (g-proteobacteria)
GCF_009904725.1	SAMN06251435	V43_P6S15P86	water column	Mexico: Cuatro Cienegas	Vibrio sp. V43_P6S15P86	Vibrio sp. V43_P6S15P86 (g-proteobacteria)
GCF_009904855.1	SAMN06251428	V36_P2S2PM302	water column	Mexico: Cuatro Cienegas	Vibrio sp. V36_P2S2PM302	Vibrio sp. V36_P2S2PM302 (g-proteobacteria)
GCF_009904835.1	SAMN06251426	V33_P6A3T137	water column	Mexico: Cuatro Cienegas	Vibrio sp. V33_P6A3T137	Vibrio sp. V33_P6A3T137 (g-proteobacteria)
GCF_009904895.1	SAMN06251424	V31_P5A7T61	water column	Mexico: Cuatro Cienegas	Vibrio sp. V31_P5A7T61	Vibrio sp. V31_P5A7T61 (g-proteobacteria)
GCF_002241355.1	SAMN06251410	V15_P4S5T153	water column	Mexico: Cuatro Cienegas	Vibrio sp. V15_P4S5T153	Vibrio sp. V15_P4S5T153 (g-proteobacteria)
GCF_002241235.1	SAMN06251405	V09_P4A23P171	water column	Mexico: Cuatro Cienegas	Vibrio sp. V09_P4A23P171	Vibrio sp. V09_P4A23P171 (g-proteobacteria)
GCF_002241195.1	SAMN06251404	V08_P9A1T1	water column	Mexico: Cuatro Cienegas	Vibrio sp. V08_P9A1T1	Vibrio sp. V08_P9A1T1 (g-proteobacteria)
GCF_002241165.1	SAMN06251403	V07_P2A8T137	water column	Mexico: Cuatro Cienegas	Vibrio sp. V07_P2A8T137	Vibrio sp. V07_P2A8T137 (g-proteobacteria)
GCF_002241075.1	SAMN06251400	V04_P4A5T148	water column	Mexico: Cuatro Cienegas	Vibrio sp. V04_P4A5T148	Vibrio sp. V04_P4A5T148 (g-proteobacteria)
GCF_009363455.1	SAMN11996125	Sample of Vibrio sp. strain THAF64	Surface of a sandy sediment particle present in tank 6 of a marine aquarium containing stony-coral fragments and water maintained at 26 degree C	Germany: Animal Facility, Justus-Liebig-University, Giessen	Vibrio sp. THAF64	Vibrio sp. THAF64 (g-proteobacteria)
GCF_009363355.1	SAMN11996130	Sample of Vibrio sp. strain THAF190c	Surface of a polyethylene microplastic particle present in tank 6 of a marine aquarium containing stony-coral fragments and water maintained at 26 degree C	Germany: Animal Facility, Justus-Liebig-University, Giessen	Vibrio sp. THAF190c	Vibrio sp. THAF190c (g-proteobacteria)
GCF_003123985.1	SAMN07156293	Microbe sample from Vibrio sp. T9	NA	USA: Tuckerton, New Jersey	Vibrio sp. T9	Vibrio sp. T9 (g-proteobacteria)
GCF_007858795.1	SAMN11998578	Microbe sample from Vibrio sp. T20	hemolymph	Netherlands:Texel	Vibrio sp. T20	Vibrio sp. T20 (g-proteobacteria)
GCF_019350925.1	SAMN10613775	Microbe sample from Vibrio sp. T187	sea water	China:Qingdao	Vibrio sp. T187	Vibrio sp. T187 (g-proteobacteria)
GCF_014164465.1	SAMN15642145	MIGS Cultured Bacterial/Archaeal sample from Vibrio sp. SG41-7	surface seawater	USA: Chesapeake Bay, Maryland	Vibrio sp. SG41-7	Vibrio sp. SG41-7 (g-proteobacteria)
GCF_019904195.1	SAMN16409661	MIGS Cultured Bacterial/Archaeal sample from Vibrio sp. SCSIO 43132	NA	China: Hainan Island	Vibrio sp. SCSIO 43132	Vibrio sp. SCSIO 43132 (g-proteobacteria)
GCF_023716525.1	SAMN18309766	MIGS Cultured Bacterial/Archaeal sample from Vibrio sp. SCSIO 43009	NA	China: Hainan Island	Vibrio sp. SCSIO 43009	Vibrio sp. SCSIO 43009 (g-proteobacteria)
GCF_013394185.1	SAMN12071513	Microbe sample from Vibrio sp. Scap24	Associated with marine sponge, Sycon capricorn	Australia: Jervis Bay	Vibrio sp. Scap24	Vibrio sp. Scap24 (g-proteobacteria)
GCF_000960545.1	SAMN03349601	Pathogen: environmental/food/other sample from Vibrio sp. S457-15	not collected	not collected	Vibrio sp. S457-15	Vibrio sp. S457-15 (g-proteobacteria)
GCF_000960595.1	SAMN03349613	Pathogen: environmental/food/other sample from Vibrio sp. S234-5	not collected	not collected	Vibrio sp. S234-5	Vibrio sp. S234-5 (g-proteobacteria)
GCF_014694535.1	SAMN14420122	S12_S33	Coastal water	Denmark: Hellerup	Vibrio sp. S12_S33	Vibrio sp. S12_S33 (g-proteobacteria)
GCF_013114545.1	SAMN12668369	Microbe sample from Vibrio sp. RE86	Shellfish Nursery	USA: Hawaii	Vibrio sp. RE86	Vibrio sp. RE86 (g-proteobacteria)
GCF_000176715.1	SAMN02393818	Generic sample from Vibrio sp. RC586	NA	USA: Chesapeake Bay, MD	NA	Vibrio sp. RC586 (g-proteobacteria)
GCF_002002405.1	SAMN06011220	Microbe sample from Vibrio sp. OULL4	shellfish	Malaysia	Vibrio sp. OULL4	Vibrio sp. OULL4 (g-proteobacteria)
GCF_015163535.1	SAMN16377717	Microbe sample from Vibrio sp. OPT46	marine sponge	Portugal:Praia da Memoria	Vibrio sp. OPT46	Vibrio sp. OPT46 (g-proteobacteria)
GCF_015163555.1	SAMN16377714	Microbe sample from Vibrio sp. OPT20	marine sponge	Portugal:Praia da Memoria	Vibrio sp. OPT20	Vibrio sp. OPT20 (g-proteobacteria)
GCF_015163615.1	SAMN16377713	Microbe sample from Vibrio sp. OPT18	marine sponge	Portugal:Praia da Memoria	Vibrio sp. OPT18	Vibrio sp. OPT18 (g-proteobacteria)
GCF_015163635.1	SAMN16377712	Microbe sample from Vibrio sp. OPT10	marine sponge	Portugal:Praia da Memoria	Vibrio sp. OPT10	Vibrio sp. OPT10 (g-proteobacteria)
GCF_022347565.1	SAMN25860367	MIGS Cultured Bacterial/Archaeal sample from Vibrio sp. Of7-15	coral surface mucus layer and tissue	USA: inshore coral nursery, Key West, FL	Vibrio sp. Of7-15	Vibrio sp. Of7-15 (g-proteobacteria)
GCF_000222565.1	SAMN02951900	Sample from Vibrio sp. N418	NA	NA	Vibrio sp. N418	Vibrio sp. N418 (g-proteobacteria)
GCF_001557775.1	SAMN04279314	Microbe sample from Vibrio sp. MOR3	Shore seawater	Morocco: Legzira	Vibrio sp. MOR3	Vibrio sp. MOR3 (g-proteobacteria)
GCF_022347645.1	SAMN25860366	MIGS Cultured Bacterial/Archaeal sample from Vibrio sp. MMH1-50	coral surface mucus layer and tissue	USA: FL, Keys Marker 51	Vibrio sp. MMH1-50	Vibrio sp. MMH1-50 (g-proteobacteria)
GCF_021654215.1	SAMN24849381	Microbe sample from Vibrio sp. MMG023	missing	USA: California, San Diego Bay	Vibrio sp. MMG023	Vibrio sp. MMG023 (g-proteobacteria)
GCF_001506075.1	SAMN04288057	Vibrio sp. MEBiC08052	marine sediment	South Korea: coastal wetland of Suncheon	Vibrio sp. MEBiC08052	Vibrio sp. MEBiC08052 (g-proteobacteria)
GCF_023920125.1	SAMN22140941	Microbe sample from Vibrio sp. LQ2	cold seep sediment	China: South China sea	Vibrio sp. LQ2	Vibrio sp. LQ2 (g-proteobacteria)
GCF_013369335.1	SAMN11539233	Pathogen: environmental/food/other sample from Vibrio sp. JPW-9-11-11	estuary	USA: South Carolina	Vibrio sp. JPW-9-11-11	Vibrio sp. JPW-9-11-11 (g-proteobacteria)
GCF_001243675.1	SAMEA2593998	Vibrio sp. J2-4	NA	NA	Vibrio coralliirubri	Vibrio sp. J2-4 (g-proteobacteria)
GCF_001243385.1	SAMEA2594005	Vibrio sp. J2-31	NA	NA	Vibrio coralliirubri	Vibrio sp. J2-31 (g-proteobacteria)
GCF_021725735.1	SAMN25209819	Microbe sample from Vibrio sp. J2-3(2022)	marine intertidal sediment	China: Yellow Sea	Vibrio sp. J2-3(2022)	Vibrio sp. J2-3(2022) (g-proteobacteria)
GCF_001244075.1	SAMEA2594035	Vibrio sp. J2-17	NA	NA	Vibrio coralliirubri	Vibrio sp. J2-17 (g-proteobacteria)
GCF_001244175.1	SAMEA2594002	Vibrio sp. J2-15	NA	NA	Vibrio coralliirubri	Vibrio sp. J2-15 (g-proteobacteria)
GCF_001243825.1	SAMEA2594001	Vibrio sp. J2-12	NA	NA	Vibrio coralliirubri	Vibrio sp. J2-12 (g-proteobacteria)
GCF_022397915.1	SAMN24777687	Vibrio sp.9	NA	Australia: NSW, Port Stephens	Vibrio sp. Isolate34	Vibrio sp. Isolate34 (g-proteobacteria)
GCF_022397895.1	SAMN24777686	Vibrio sp.8	NA	Australia: NSW, Port Stephens	Vibrio sp. Isolate33	Vibrio sp. Isolate33 (g-proteobacteria)
GCF_022397975.1	SAMN24777683	Vibrio sp.5	NA	Australia: NSW, Port Stephens	Vibrio sp. Isolate30	Vibrio sp. Isolate30 (g-proteobacteria)
GCF_022398025.1	SAMN24777678	Vibrio sp.4	NA	Australia: NSW, Port Stephens	Vibrio sp. Isolate25	Vibrio sp. Isolate25 (g-proteobacteria)
GCF_022398115.1	SAMN24777675	Vibrio sp.1	NA	Australia: NSW, Port Stephens	Vibrio sp. Isolate22	Vibrio sp. Isolate22 (g-proteobacteria)
GCF_021852965.1	SAMN24611338	MIGS Cultured Bacterial/Archaeal sample from Vibrio floridiensis	Cyanobacterial bloom	USA:Indian River Lagoon, Florida	Vibrio sp. IRLE0018	Vibrio sp. IRLE0018 (g-proteobacteria)
GCF_016406055.1	SAMN16411059	Microbe sample from Vibrio sp. IB15	seawater	Denmark:Hellerup	Vibrio sp. IB15	Vibrio sp. IB15 (g-proteobacteria)
GCF_001635455.1	SAMN04580755	MIGS Cultured Bacterial/Archaeal sample from Vibrio sp. HI00D65	NA	Pacific Ocean: near Hawaii	Vibrio sp. HI00D65	Vibrio sp. HI00D65 (g-proteobacteria)
GCF_000305755.2	SAMN00752549	unknown HENC-03	NA	NA	NA	Vibrio sp. HENC-03 (g-proteobacteria)
GCF_011306175.1	SAMN14260702	Vibrio sp. HDW18, isolated from Anodonta arcaeformis	NA	South Korea	Vibrio sp. HDW18	Vibrio sp. HDW18 (g-proteobacteria)
GCF_002812955.1	SAMN07822802	Microbe sample from Vibrio sediminis HA2012	marine sediment	China:Weihai	Vibrio sp. HA2012	Vibrio sp. HA2012 (g-proteobacteria)
GCF_005146815.1	SAMN11522364	Microbe sample from Vibrio sp. F13	1-5 micron	USA: Massachusetts, Nahant, Canoe Cove	Vibrio sp. F13	Vibrio sp. F13 (g-proteobacteria)
GCF_900382755.1	SAMEA4610036	Genome sequence of Vibrio sp. strain Evd11	Gorgonian coral	Portugal	Vibrio sp. Evd11	Vibrio sp. Evd11 (g-proteobacteria)
GCF_002563795.1	SAMN04487882	Vibrio sp. ES.051	NA	missing	Vibrio sp. ES.051	Vibrio sp. ES.051 (g-proteobacteria)
GCF_000972265.1	SAMN03457171	MIGS Cultured Bacterial/Archaeal sample from Vibrio sp. ECSMB14106	NA	China: Zhoushan, East China Sea	Vibrio sp. ECSMB14106	Vibrio sp. ECSMB14106 (g-proteobacteria)
GCF_020515785.1	SAMN19773205	Vibrio sp. E14	NA	France: estuaire de l'Aulne (Rade de Brest)	Vibrio sp. E14	Vibrio sp. E14 (g-proteobacteria)
GCF_009874545.1	SAMN12993430	Vibrio sp. type strain CAIM 722T	water from a shrimp pond	Mexico:Sinaloa	Vibrio sp. CAIM 722	Vibrio sp. CAIM 722 (g-proteobacteria)
GCF_013048765.1	SAMN12130817	Microbe sample from Vibrio sp. B4-12	NA	Norway	Vibrio sp. B4-12	Vibrio sp. B4-12 (g-proteobacteria)
GCF_905175395.2	SAMEA7746101	Farm REV9, isolate B1REV9	NA	Atlantic Ocean	Vibrio sp. B1REV9	Vibrio sp. B1REV9 (g-proteobacteria)
GCF_903986875.1	SAMEA7061700	Farm FIG, isolate B1FIG11	NA	Atlantic Ocean	Vibrio sp. B1FIG11	Vibrio sp. B1FIG11 (g-proteobacteria)
GCF_903986935.1	SAMEA7061694	Farm ASS, isolate B1ASS3	NA	Atlantic Ocean	Vibrio sp. B1ASS3	Vibrio sp. B1ASS3 (g-proteobacteria)
GCF_000740665.1	SAMN02941064	Microbe sample from Vibrio sp. B183	missing	USA: Connecticut	Vibrio sp. B183	Vibrio sp. B183 (g-proteobacteria)
GCF_013048725.1	SAMN12130792	Microbe sample from Vibrio sp. B1-2	NA	Norway	Vibrio sp. B1-2	Vibrio sp. B1-2 (g-proteobacteria)
GCF_002105475.1	SAMN06702681	Microbe sample from Vibrio sp. ArtGut-C1	Digestive tract	Chile	Vibrio sp. ArtGut-C1	Vibrio sp. ArtGut-C1 (g-proteobacteria)
GCF_000171815.1	SAMN02436117	Generic sample from Vibrio sp. AND4	NA	NA	NA	Vibrio sp. AND4 (g-proteobacteria)
GCF_013048685.1	SAMN12125312	Microbe sample from Vibrio sp. A8-1	fish	Norway	Vibrio sp. A8-1	Vibrio sp. A8-1 (g-proteobacteria)
GCF_015278125.1	SAMN16595172	Microbe sample from Vibrio sp. A621	skin	Brazil: Rio de Janeiro, Arraial do Cabo	Vibrio sp. A621	Vibrio sp. A621 (g-proteobacteria)
GCF_021728355.1	SAMN25209976	Microbe sample from Vibrio sp. A2-1	marine	China	Vibrio sp. A2-1	Vibrio sp. A2-1 (g-proteobacteria)
GCF_013048705.1	SAMN12130784	Microbe sample from Vibrio sp. A11	NA	Norway	Vibrio sp. A11	Vibrio sp. A11 (g-proteobacteria)
GCF_021728175.1	SAMN25209907	Microbe sample from Vibrio sp. A1-1	NA	China: Yellow Sea	Vibrio sp. A1-1	Vibrio sp. A1-1 (g-proteobacteria)
GCF_013114625.1	SAMN12668364	Microbe sample from Vibrio sp. 99-70-13A1	NA	USA: Oregon, Netarts Bay	Vibrio sp. 99-70-13A1	Vibrio sp. 99-70-13A1 (g-proteobacteria)
GCF_000316985.1	SAMN02470877	Sample from Vibrio sp. 624788	kelp frond	USA:CA, La Jolla	NA	Vibrio sp. 624788 (g-proteobacteria)
GCF_023161685.1	SAMN26911977	Microbe sample from Vibrio sp. 1CM8B	Sea cave	Portugal: Algarve	Vibrio sp. 1CM8B	Vibrio sp. 1CM8B (g-proteobacteria)
GCF_023161725.1	SAMN26911975	Microbe sample from Vibrio sp. 1CM24A	Sea cave	Portugal: Algarve	Vibrio sp. 1CM24A	Vibrio sp. 1CM24A (g-proteobacteria)
GCF_000158115.1	SAMN02436182	Generic sample from Vibrio sp. 16	NA	NA	NA	Vibrio sp. 16 (g-proteobacteria)
GCF_003185995.1	SAMN09270741	Vibrio injenensis	Beach sand	United Kingdom	Vibrio sp. 11986-1-5	Vibrio sp. 11986-1-5 (g-proteobacteria)
GCF_002872545.1	SAMN05418244	Microbe sample from Vibrio sp. 10N.286.55.E12	Filtered Seawater, >63 micron fraction	USA: Massachusetts, Nahant, Canoe Cove	Vibrio sp. 10N.286.55.E12	Vibrio sp. 10N.286.55.E12 (g-proteobacteria)
GCF_003050065.1	SAMN08099544	Pathogen: environmental/food/other sample from Vibrio sp. 10N.286.51.C3	Filtered seawater (5uM filter)	USA: Plum Island, MA	Vibrio sp. 10N.286.51.C3	Vibrio sp. 10N.286.51.C3 (g-proteobacteria)
GCF_002873045.1	SAMN05418154	Microbe sample from Vibrio sp. 10N.286.46.E10	Filtered Seawater, 0.2-1 micron fraction	USA: Massachusetts, Nahant, Canoe Cove	Vibrio sp. 10N.286.46.E10	Vibrio sp. 10N.286.46.E10 (g-proteobacteria)
GCF_002872765.1	SAMN05418131	Microbe sample from Vibrio sp. 10N.286.45.B6	Filtered Seawater, 0.2-1 micron fraction	USA: Massachusetts, Nahant, Canoe Cove	Vibrio sp. 10N.286.45.B6	Vibrio sp. 10N.286.45.B6 (g-proteobacteria)
GCF_002877365.1	SAMN05418116	Microbe sample from Vibrio sp. 10N.261.55.A7	Filtered Seawater, >63 micron fraction	USA: Massachusetts, Nahant, Canoe Cove	Vibrio sp. 10N.261.55.A7	Vibrio sp. 10N.261.55.A7 (g-proteobacteria)
GCF_002877735.1	SAMN05418111	Microbe sample from Vibrio sp. 10N.261.54.E10	Filtered Seawater, >63 micron fraction	USA: Massachusetts, Nahant, Canoe Cove	Vibrio sp. 10N.261.54.E10	Vibrio sp. 10N.261.54.E10 (g-proteobacteria)
GCF_002877245.1	SAMN05418109	Microbe sample from Vibrio sp. 10N.261.54.C3	Filtered Seawater, >63 micron fraction	USA: Massachusetts, Nahant, Canoe Cove	Vibrio sp. 10N.261.54.C3	Vibrio sp. 10N.261.54.C3 (g-proteobacteria)
GCF_002877155.1	SAMN05418096	Microbe sample from Vibrio sp. 10N.261.52.E5	Filtered Seawater, 5-63 micron fraction	USA: Massachusetts, Nahant, Canoe Cove	Vibrio sp. 10N.261.52.E5	Vibrio sp. 10N.261.52.E5 (g-proteobacteria)
GCF_002875385.1	SAMN05418015	Microbe sample from Vibrio sp. 10N.222.52.B12	Filtered Seawater, 5-63 micron fraction	USA: Massachusetts, Nahant, Canoe Cove	Vibrio sp. 10N.222.52.B12	Vibrio sp. 10N.222.52.B12 (g-proteobacteria)
GCF_001974565.1	SAMN05768150	Microbe sample from Vibrio sp. 10N.222.47.A9	Filtered Seawater, 0.2-1 micron fraction	USA: Canoe Cove, Nahant, MA	Vibrio sp. 10N.222.47.A9	Vibrio sp. 10N.222.47.A9 (g-proteobacteria)
GCF_013369385.1	SAMN11552914	Pathogen: environmental/food/other sample from Vibrio sp. 05-20-BW147	Low salinity river system	USA: South Carolina	Vibrio sp. 05-20-BW147	Vibrio sp. 05-20-BW147 (g-proteobacteria)
GCF_001854765.1	SAMN04029016	MIGS Cultured Bacterial/Archaeal sample from Vibrio sonorensis sp. nov. CAIM 1076	NA	Mexico	Vibrio sonorensis	Vibrio sonorensis (g-proteobacteria)
GCF_000189275.1	SAMN02952919	Sample from Vibrio sinaloensis DSM 21326	NA	NA	Vibrio sinaloensis DSM 21326	Vibrio sinaloensis DSM 21326 (g-proteobacteria)
GCF_000816475.1	SAMN03274905	Microbe sample from Vibrio ichthyoenteri	marine water	Malaysia	Vibrio ichthyoenteri	Vibrio sinaloensis (g-proteobacteria)
GCF_000808535.1	SAMN03254457	Microbe sample from Vibrio sinaloensis	Coastal marine water	Malaysia: Port Dickson	Vibrio sinaloensis	Vibrio sinaloensis (g-proteobacteria)
GCF_000775725.1	SAMN03113151	Microbe sample from Vibrio sinaloensis	marine water	Malaysia	Vibrio sinaloensis	Vibrio sinaloensis (g-proteobacteria)
GCF_000222585.1	SAMN02951901	Sample from Vibrio scophthalmi LMG 19158	NA	NA	Vibrio scophthalmi LMG 19158	Vibrio scophthalmi LMG 19158 (g-proteobacteria)
GCF_001685465.1	SAMN05225364	Genome sequencing of Vibrio scophthalmi strain VS-12	NA	South Korea	Vibrio scophthalmi	Vibrio scophthalmi (g-proteobacteria)
GCF_001687805.1	SAMN05225356	Genome sequencing of Vibrio scophthalmi strain VS-05	NA	South Korea	Vibrio scophthalmi	Vibrio scophthalmi (g-proteobacteria)
GCF_001723385.1	SAMN05225367	Genome sequencing of Vibrio scophthalmi strain FP3289	NA	South Korea	Vibrio scophthalmi	Vibrio scophthalmi (g-proteobacteria)
GCF_021272385.1	SAMN23555486	Microbe sample from Vibrio salinus	lagoon sediment	missing	Vibrio salinus	Vibrio salinus (g-proteobacteria)
GCF_002811245.1	SAMN07212053	Pathogen: environmental/food/other sample from Vibrio salilacus	lake water	China: Qinghai Province	Vibrio salilacus	Vibrio salilacus (g-proteobacteria)
GCF_900163965.1	SAMEA78797668	Vibrio ruber CECT 7878T	NA	Taiwan	Vibrio ruber DSM 16370	Vibrio ruber DSM 16370 (g-proteobacteria)
GCF_000195225.1	SAMN02471144	Sample from Vibrio rotiferianus DAT722	mud crab larvae aquaculture tank	Australia: Northern Territory	NA	Vibrio rotiferianus DAT722 (g-proteobacteria)
GCF_002741985.1	SAMN07819046	Sample from Vibrio rotiferianus CAIM 577 = LMG 21460	Rotifer from water	Belgium	Vibrio rotiferianus CAIM 577 = LMG 21460	Vibrio rotiferianus CAIM 577 = LMG 21460 (g-proteobacteria)
GCF_013113915.1	SAMN12668400	Microbe sample from Vibrio rotiferianus	Aquaculture pipe deposits	USA: Hawaii	Vibrio rotiferianus	Vibrio rotiferianus (g-proteobacteria)
GCF_006124895.1	SAMN08805475	Vibrio rotiferianus Hep-1a-1	hepatopancreas	USA: Texas, Corpus Christi	Vibrio rotiferianus	Vibrio rotiferianus (g-proteobacteria)
GCF_001858245.1	SAMN05828178	Microbe sample from Vibrio rotiferianus	liver	China: Dongshan,Zhangzhou, Fujian	Vibrio rotiferianus	Vibrio rotiferianus (g-proteobacteria)
GCF_007182835.1	SAMD00178443	Vibrio rotiferianus strain AM7	NA	not applicable	Vibrio rotiferianus	Vibrio rotiferianus (g-proteobacteria)
GCF_903986985.1	SAMEA7061698	Farm CBC, isolate B1CBC12	NA	Atlantic Ocean	Vibrio rotiferianus	Vibrio rotiferianus (g-proteobacteria)
GCF_003350325.1	SAMN09437463	Microbe sample from Vibrio rhodolitus	NA	Brazil: Abrolhos	Vibrio rhodolitus	Vibrio rhodolitus (g-proteobacteria)
GCF_000711805.1	SAMN02745802	Vibrio rhizosphaerae DSM 18581	NA	India	NA	Vibrio rhizosphaerae DSM 18581 (g-proteobacteria)
GCF_000827885.1	SAMN03176898	MIGS Cultured Bacterial/Archaeal sample from Vibrio renipiscarius	NA	Spain: Castellon	Vibrio renipiscarius	Vibrio renipiscarius (g-proteobacteria)
GCF_900143745.1	SAMEA18850168	Vibrio quintilis CECT 7734T	NA	Spain	Vibrio quintilis	Vibrio quintilis (g-proteobacteria)
GCF_000467125.1	SAMD00041816	Generic sample from Vibrio proteolyticus NBRC 13287	NA	not applicable	Vibrio proteolyticus NBRC 13287	Vibrio proteolyticus NBRC 13287 (g-proteobacteria)
GCF_003790425.1	SAMN10405970	Vibrio ponticus CAIM 1751	kidney	Mexico: Mazatlan	Vibrio ponticus	Vibrio ponticus (g-proteobacteria)
GCF_009938225.1	SAMD00167061	Vibrio ponticus DSM 16217T	NA	Spain:Mediterranean coast	Vibrio ponticus	Vibrio ponticus (g-proteobacteria)
GCF_002933855.1	SAMD00110655	Vibrio penaeicida strain TUMSAT-NU1, isolated from a Japanese shrimp pond	NA	Japan	Vibrio penaeicida	Vibrio penaeicida (g-proteobacteria)
GCF_019977755.1	SAMD00318911	Vibrio penaeicida strain IFO 15640T	NA	missing	Vibrio penaeicida	Vibrio penaeicida (g-proteobacteria)
GCF_000593305.2	SAMN01940374	Vibrio parahaemolyticus VPCR-2009	NA	NA	NA	Vibrio parahaemolyticus VPCR-2009 (g-proteobacteria)
GCF_000591535.1	SAMD00009561	Vibrio parahaemolyticus, strain TUMSAT_H03_S5	NA	NA	Vibrio parahaemolyticus	Vibrio parahaemolyticus TUMSAT_H03_S5 (g-proteobacteria)
GCF_000591515.1	SAMD00009556	Vibrio parahaemolyticus, strain TUMSAT_H01_S4	NA	NA	Vibrio parahaemolyticus	Vibrio parahaemolyticus TUMSAT_H01_S4 (g-proteobacteria)
GCF_000591495.1	SAMD00009560	Vibrio parahaemolyticus, strain TUMSAT_D06_S3	NA	NA	Vibrio parahaemolyticus	Vibrio parahaemolyticus TUMSAT_D06_S3 (g-proteobacteria)
GCF_000489015.1	SAMN02339020	Generic sample from Vibrio parahaemolyticus S174	NA	NA	NA	Vibrio parahaemolyticus S174 (g-proteobacteria)
GCF_000489035.1	SAMN02339019	Generic sample from Vibrio parahaemolyticus S173	NA	NA	NA	Vibrio parahaemolyticus S173 (g-proteobacteria)
GCF_000489055.1	SAMN02339018	Generic sample from Vibrio parahaemolyticus S172	NA	NA	NA	Vibrio parahaemolyticus S172 (g-proteobacteria)
GCF_000489095.1	SAMN02339016	Generic sample from Vibrio parahaemolyticus S170	NA	NA	NA	Vibrio parahaemolyticus S170 (g-proteobacteria)
GCF_000489175.1	SAMN02339012	Generic sample from Vibrio parahaemolyticus S165	NA	NA	NA	Vibrio parahaemolyticus S165 (g-proteobacteria)
GCF_000489195.1	SAMN02339011	Generic sample from Vibrio parahaemolyticus S164	NA	NA	NA	Vibrio parahaemolyticus S164 (g-proteobacteria)
GCF_000489235.1	SAMN02339009	Generic sample from Vibrio parahaemolyticus S162	NA	NA	NA	Vibrio parahaemolyticus S162 (g-proteobacteria)
GCF_000489275.1	SAMN02339007	Generic sample from Vibrio parahaemolyticus S160	NA	NA	NA	Vibrio parahaemolyticus S160 (g-proteobacteria)
GCF_000489515.1	SAMN02338995	Generic sample from Vibrio parahaemolyticus S147	NA	NA	NA	Vibrio parahaemolyticus S147 (g-proteobacteria)
GCF_000489595.1	SAMN02338991	Generic sample from Vibrio parahaemolyticus S143	NA	NA	NA	Vibrio parahaemolyticus S143 (g-proteobacteria)
GCF_000489655.1	SAMN02338988	Generic sample from Vibrio parahaemolyticus S140	NA	NA	NA	Vibrio parahaemolyticus S140 (g-proteobacteria)
GCF_000489715.1	SAMN02338985	Generic sample from Vibrio parahaemolyticus S137	NA	NA	NA	Vibrio parahaemolyticus S137 (g-proteobacteria)
GCF_000489775.1	SAMN02338982	Generic sample from Vibrio parahaemolyticus S134	NA	NA	NA	Vibrio parahaemolyticus S134 (g-proteobacteria)
GCF_000489875.1	SAMN02338977	Generic sample from Vibrio parahaemolyticus S129	NA	NA	NA	Vibrio parahaemolyticus S129 (g-proteobacteria)
GCF_000489975.1	SAMN02338972	Generic sample from Vibrio parahaemolyticus S123	NA	NA	NA	Vibrio parahaemolyticus S123 (g-proteobacteria)
GCF_000490035.1	SAMN02338969	Generic sample from Vibrio parahaemolyticus S120	NA	NA	NA	Vibrio parahaemolyticus S120 (g-proteobacteria)
GCF_000490095.1	SAMN02338966	Generic sample from Vibrio parahaemolyticus S117	NA	NA	NA	Vibrio parahaemolyticus S117 (g-proteobacteria)
GCF_000490155.1	SAMN02338963	Generic sample from Vibrio parahaemolyticus S114	NA	NA	NA	Vibrio parahaemolyticus S114 (g-proteobacteria)
GCF_000490175.1	SAMN02338962	Generic sample from Vibrio parahaemolyticus S113	NA	NA	NA	Vibrio parahaemolyticus S113 (g-proteobacteria)
GCF_000490255.1	SAMN02338958	Generic sample from Vibrio parahaemolyticus S109	NA	NA	NA	Vibrio parahaemolyticus S109 (g-proteobacteria)
GCF_000490335.1	SAMN02338954	Generic sample from Vibrio parahaemolyticus S104	NA	NA	NA	Vibrio parahaemolyticus S104 (g-proteobacteria)
GCF_000490355.1	SAMN02338953	Generic sample from Vibrio parahaemolyticus S101	NA	NA	NA	Vibrio parahaemolyticus S101 (g-proteobacteria)
GCF_000490375.1	SAMN02338952	Generic sample from Vibrio parahaemolyticus S100	NA	NA	NA	Vibrio parahaemolyticus S100 (g-proteobacteria)
GCF_000490395.1	SAMN02338951	Generic sample from Vibrio parahaemolyticus S098	NA	NA	NA	Vibrio parahaemolyticus S098 (g-proteobacteria)
GCF_000490485.1	SAMN02338946	Generic sample from Vibrio parahaemolyticus S093	NA	NA	NA	Vibrio parahaemolyticus S093 (g-proteobacteria)
GCF_000491215.1	SAMN02338909	Generic sample from Vibrio parahaemolyticus S048	NA	NA	NA	Vibrio parahaemolyticus S048 (g-proteobacteria)
GCF_000491255.1	SAMN02338907	Generic sample from Vibrio parahaemolyticus S046	NA	NA	NA	Vibrio parahaemolyticus S046 (g-proteobacteria)
GCF_000491315.1	SAMN02338904	Generic sample from Vibrio parahaemolyticus S043	NA	NA	NA	Vibrio parahaemolyticus S043 (g-proteobacteria)
GCF_000491355.1	SAMN02338902	Generic sample from Vibrio parahaemolyticus S041	NA	NA	NA	Vibrio parahaemolyticus S041 (g-proteobacteria)
GCF_000491375.1	SAMN02338901	Generic sample from Vibrio parahaemolyticus S040	NA	NA	NA	Vibrio parahaemolyticus S040 (g-proteobacteria)
GCF_000491435.1	SAMN02338898	Generic sample from Vibrio parahaemolyticus S037	NA	NA	NA	Vibrio parahaemolyticus S037 (g-proteobacteria)
GCF_000491475.1	SAMN02338896	Generic sample from Vibrio parahaemolyticus S035	NA	NA	NA	Vibrio parahaemolyticus S035 (g-proteobacteria)
GCF_000491515.1	SAMN02338894	Generic sample from Vibrio parahaemolyticus S033	NA	NA	NA	Vibrio parahaemolyticus S033 (g-proteobacteria)
GCF_000491675.1	SAMN02338886	Generic sample from Vibrio parahaemolyticus S025	NA	NA	NA	Vibrio parahaemolyticus S025 (g-proteobacteria)
GCF_000491715.1	SAMN02338884	Generic sample from Vibrio parahaemolyticus S023	NA	NA	NA	Vibrio parahaemolyticus S023 (g-proteobacteria)
GCF_000491815.1	SAMN02338879	Generic sample from Vibrio parahaemolyticus S018	NA	NA	NA	Vibrio parahaemolyticus S018 (g-proteobacteria)
GCF_000491935.1	SAMN02338873	Generic sample from Vibrio parahaemolyticus S012	NA	NA	NA	Vibrio parahaemolyticus S012 (g-proteobacteria)
GCF_000196095.1	SAMD00058707	Generic sample from Vibrio parahaemolyticus RIMD 2210633	NA	NA	Vibrio parahaemolyticus RIMD 2210633	Vibrio parahaemolyticus RIMD 2210633 (g-proteobacteria)
GCF_000430405.1	SAMN02179882	Pathogen sample from Vibrio parahaemolyticus	oyster	USA:LA	Vibrio parahaemolyticus O1:Kuk str. FDA_R31	Vibrio parahaemolyticus O1:Kuk str. FDA_R31 (g-proteobacteria)
GCF_000430425.1	SAMN02179884	Pathogen sample from Vibrio parahaemolyticus	stool	USA:LA	Vibrio parahaemolyticus O1:K33 str. CDC_K4557	Vibrio parahaemolyticus O1:K33 str. CDC_K4557 (g-proteobacteria)
GCF_000328405.1	SAMN02604302	Sample from Vibrio parahaemolyticus BB22OP	NA	NA	NA	Vibrio parahaemolyticus BB22OP (g-proteobacteria)
GCF_000182365.1	SAMN02436312	Generic sample from Vibrio parahaemolyticus AQ4037	NA	NA	NA	Vibrio parahaemolyticus AQ4037 (g-proteobacteria)
GCF_000582905.2	SAMN01923896	Vibrio parahaemolyticus AQ3810	NA	NA	NA	Vibrio parahaemolyticus AQ3810 (g-proteobacteria)
GCF_000524535.2	SAMN01923894	Vibrio parahaemolyticus 861	NA	NA	NA	Vibrio parahaemolyticus 861 (g-proteobacteria)
GCF_000877595.2	SAMN02204311	Vibrio parahaemolyticus 3631	stool sample	USA: Washington		Vibrio parahaemolyticus 3631 (g-proteobacteria)
GCF_000454245.1	SAMN02189719	Vibrio parahaemolyticus 3259	NA	NA	NA	Vibrio parahaemolyticus 3259 (g-proteobacteria)
GCF_002775145.1	SAMN08007025	Sample from Vibrio parahaemolyticus 1911C	water from the South Atlantic Bight	USA: GA	Vibrio parahaemolyticus 1911C	Vibrio parahaemolyticus 1911C (g-proteobacteria)
GCF_000195415.1	SAMN02952920	Pathogen: clinical or host-associated sample from Vibrio parahaemolyticus 10329	missing	missing	Vibrio parahaemolyticus 10329	Vibrio parahaemolyticus 10329 (g-proteobacteria)
GCF_905331555.1	SAMEA8102992	BGISEQ-50 sequencing of 20528	human	Japan	Vibrio parahaemolyticus 10290	Vibrio parahaemolyticus 10290 (g-proteobacteria)
GCF_905331575.1	SAMEA8102993	BGISEQ-50 sequencing of 20535	human	Japan	Vibrio parahaemolyticus 10290	Vibrio parahaemolyticus 10290 (g-proteobacteria)
GCF_905331685.1	SAMEA8103035	Illumina Hiseq sequencing of VP160417	human	China	Vibrio parahaemolyticus 10290	Vibrio parahaemolyticus 10290 (g-proteobacteria)
GCF_905331695.1	SAMEA8103003	BGISEQ-50 sequencing of VP120841	human	China	Vibrio parahaemolyticus 10290	Vibrio parahaemolyticus 10290 (g-proteobacteria)
GCF_905331715.1	SAMEA8103004	BGISEQ-50 sequencing of VP160552	human	China	Vibrio parahaemolyticus 10290	Vibrio parahaemolyticus 10290 (g-proteobacteria)
GCF_905331745.1	SAMEA8103031	Illumina Hiseq sequencing of VP160919	human	China	Vibrio parahaemolyticus 10290	Vibrio parahaemolyticus 10290 (g-proteobacteria)
GCF_905331795.1	SAMEA8103028	Illumina Hiseq sequencing of VP161550	human	China	Vibrio parahaemolyticus 10290	Vibrio parahaemolyticus 10290 (g-proteobacteria)
GCF_905331955.1	SAMEA8103008	BGISEQ-50 sequencing of VP180089	human	China	Vibrio parahaemolyticus 10290	Vibrio parahaemolyticus 10290 (g-proteobacteria)
GCF_905331995.1	SAMEA8103015	Illumina Miseq sequencing of VP840119	human	Japan	Vibrio parahaemolyticus 10290	Vibrio parahaemolyticus 10290 (g-proteobacteria)
GCF_002803235.1	SAMN07637872	AHPND causing V. parahaemolyticus strain M1-1	AHPND infected pond water	Viet Nam	Vibrio parahaemolyticus	Vibrio parahaemolyticus (g-proteobacteria)
GCF_002504185.1	SAMN07680340	Microbe sample from Vibrio parahaemolyticus	Aquaculture environmental	China:Tianjin	Vibrio parahaemolyticus	Vibrio parahaemolyticus (g-proteobacteria)
GCF_002014005.1	SAMN06066420	Microbe sample from Vibrio parahaemolyticus	aquaculture pond	Malaysia:Negeri Sembilan	Vibrio parahaemolyticus	Vibrio parahaemolyticus (g-proteobacteria)
GCF_001608855.1	SAMN04422063	Pathogen: clinical or host-associated sample from Vibrio parahaemolyticus	clinical sample from patient with gastroenteritis	Canada: British Columbia	Vibrio parahaemolyticus	Vibrio parahaemolyticus (g-proteobacteria)
GCF_001609715.1	SAMN04382997	Pathogen: clinical or host-associated sample from Vibrio parahaemolyticus	clinical sample from patient with gastroenteritis	Canada: British Columbia	Vibrio parahaemolyticus	Vibrio parahaemolyticus (g-proteobacteria)
GCF_022290535.1	SAMN20805037	Pathogen: environmental/food/other sample from Vibrio parahaemolyticus	Continental Water	missing	Vibrio parahaemolyticus	Vibrio parahaemolyticus (g-proteobacteria)
GCF_022290675.1	SAMN20805033	Pathogen: environmental/food/other sample from Vibrio parahaemolyticus	Continental Water	Colombia: Atlantico	Vibrio parahaemolyticus	Vibrio parahaemolyticus (g-proteobacteria)
GCF_001879585.1	SAMN04241617	Pathogen: environmental/food/other sample from Vibrio parahaemolyticus	Crab Marinated in Soy Sauce	South Korea	Vibrio parahaemolyticus	Vibrio parahaemolyticus (g-proteobacteria)
GCF_013393845.1	SAMN11579495	Microbe sample from Vibrio parahaemolyticus	crayfish	China	Vibrio parahaemolyticus	Vibrio parahaemolyticus (g-proteobacteria)
GCF_001304775.1	SAMN03140318	Vibrio parahaemolyticus FORC_006 aquarium water isolate	cutting board	South Korea: Gyeongnam	Vibrio parahaemolyticus	Vibrio parahaemolyticus (g-proteobacteria)
GCF_013420895.1	SAMN05161900	Metagenome or environmental sample from Vibrio parahaemolyticus	environment	Malaysia: Negeri Sembilan, Port Dickson	Vibrio parahaemolyticus	Vibrio parahaemolyticus (g-proteobacteria)
GCF_017313485.1	SAMN18102759	Pathogen: environmental/food/other sample from Vibrio parahaemolyticus	environment	China:Shenzhen	Vibrio parahaemolyticus	Vibrio parahaemolyticus (g-proteobacteria)
GCF_022290755.1	SAMN20805032	Pathogen: environmental/food/other sample from Vibrio parahaemolyticus	estuarine water	Colombia: Valle del Cauca	Vibrio parahaemolyticus	Vibrio parahaemolyticus (g-proteobacteria)
GCF_013369315.1	SAMN11537008	Pathogen: environmental/food/other sample from Vibrio parahaemolyticus	estuary	USA: South Carolina	Vibrio parahaemolyticus	Vibrio parahaemolyticus (g-proteobacteria)
GCF_006368545.1	SAMN07338210	Pathogen: clinical or host-associated sample from Vibrio parahaemolyticus	fish	China: Guangxi	Vibrio parahaemolyticus	Vibrio parahaemolyticus (g-proteobacteria)
GCF_006368705.1	SAMN07338212	Pathogen: clinical or host-associated sample from Vibrio parahaemolyticus	fish	China: Guangxi	Vibrio parahaemolyticus	Vibrio parahaemolyticus (g-proteobacteria)
GCF_006368755.1	SAMN07338205	Pathogen: clinical or host-associated sample from Vibrio parahaemolyticus	fish	China: Guangxi	Vibrio parahaemolyticus	Vibrio parahaemolyticus (g-proteobacteria)
GCF_006368995.1	SAMN07338166	Pathogen: clinical or host-associated sample from Vibrio parahaemolyticus	fish	China: Guangxi	Vibrio parahaemolyticus	Vibrio parahaemolyticus (g-proteobacteria)
GCF_006369325.1	SAMN07338183	Pathogen: clinical or host-associated sample from Vibrio parahaemolyticus	fish	China: Guangxi	Vibrio parahaemolyticus	Vibrio parahaemolyticus (g-proteobacteria)
GCF_006369435.1	SAMN07338203	Pathogen: clinical or host-associated sample from Vibrio parahaemolyticus	fish	China: Guangxi	Vibrio parahaemolyticus	Vibrio parahaemolyticus (g-proteobacteria)
GCF_006370595.1	SAMN07338157	Pathogen: clinical or host-associated sample from Vibrio parahaemolyticus	fish	China: Guangxi	Vibrio parahaemolyticus	Vibrio parahaemolyticus (g-proteobacteria)
GCF_006370955.1	SAMN07338133	Pathogen: clinical or host-associated sample from Vibrio parahaemolyticus	fish	China: Guangxi	Vibrio parahaemolyticus	Vibrio parahaemolyticus (g-proteobacteria)
GCF_006371005.1	SAMN07338129	Pathogen: clinical or host-associated sample from Vibrio parahaemolyticus	fish	China: Guangxi	Vibrio parahaemolyticus	Vibrio parahaemolyticus (g-proteobacteria)
GCF_006371465.1	SAMN07338110	Pathogen: clinical or host-associated sample from Vibrio parahaemolyticus	fish	China: Zhejiang	Vibrio parahaemolyticus	Vibrio parahaemolyticus (g-proteobacteria)
GCF_006371585.1	SAMN07338105	Pathogen: clinical or host-associated sample from Vibrio parahaemolyticus	fish	China: Zhejiang	Vibrio parahaemolyticus	Vibrio parahaemolyticus (g-proteobacteria)
GCF_006371825.1	SAMN07338097	Pathogen: clinical or host-associated sample from Vibrio parahaemolyticus	fish	China: Zhejiang	Vibrio parahaemolyticus	Vibrio parahaemolyticus (g-proteobacteria)
GCF_006371915.1	SAMN07338091	Pathogen: clinical or host-associated sample from Vibrio parahaemolyticus	fish	China: Sichuan	Vibrio parahaemolyticus	Vibrio parahaemolyticus (g-proteobacteria)
GCF_006371955.1	SAMN07338090	Pathogen: clinical or host-associated sample from Vibrio parahaemolyticus	fish	China: Sichuan	Vibrio parahaemolyticus	Vibrio parahaemolyticus (g-proteobacteria)
GCF_006372015.1	SAMN07338087	Pathogen: clinical or host-associated sample from Vibrio parahaemolyticus	fish	China: Sichuan	Vibrio parahaemolyticus	Vibrio parahaemolyticus (g-proteobacteria)
GCF_006372075.1	SAMN07338078	Pathogen: clinical or host-associated sample from Vibrio parahaemolyticus	fish	China: Sichuan	Vibrio parahaemolyticus	Vibrio parahaemolyticus (g-proteobacteria)
GCF_006372145.1	SAMN07338074	Pathogen: clinical or host-associated sample from Vibrio parahaemolyticus	fish	China: Sichuan	Vibrio parahaemolyticus	Vibrio parahaemolyticus (g-proteobacteria)
GCF_006372185.1	SAMN07338071	Pathogen: clinical or host-associated sample from Vibrio parahaemolyticus	fish	China: Sichuan	Vibrio parahaemolyticus	Vibrio parahaemolyticus (g-proteobacteria)
GCF_006372455.1	SAMN07338065	Pathogen: clinical or host-associated sample from Vibrio parahaemolyticus	fish	China: Sichuan	Vibrio parahaemolyticus	Vibrio parahaemolyticus (g-proteobacteria)
GCF_006372465.1	SAMN07338064	Pathogen: clinical or host-associated sample from Vibrio parahaemolyticus	fish	China: Sichuan	Vibrio parahaemolyticus	Vibrio parahaemolyticus (g-proteobacteria)
GCF_006372945.1	SAMN07338041	Pathogen: clinical or host-associated sample from Vibrio parahaemolyticus	fish	China: Sichuan	Vibrio parahaemolyticus	Vibrio parahaemolyticus (g-proteobacteria)
GCF_006373045.1	SAMN07338038	Pathogen: clinical or host-associated sample from Vibrio parahaemolyticus	fish	China: Shandong	Vibrio parahaemolyticus	Vibrio parahaemolyticus (g-proteobacteria)
GCF_006373195.1	SAMN07338030	Pathogen: clinical or host-associated sample from Vibrio parahaemolyticus	fish	China: Shandong	Vibrio parahaemolyticus	Vibrio parahaemolyticus (g-proteobacteria)
GCF_006373545.1	SAMN07338011	Pathogen: clinical or host-associated sample from Vibrio parahaemolyticus	fish	China: Shandong	Vibrio parahaemolyticus	Vibrio parahaemolyticus (g-proteobacteria)
GCF_006373635.1	SAMN07338000	Pathogen: clinical or host-associated sample from Vibrio parahaemolyticus	fish	China: Shandong	Vibrio parahaemolyticus	Vibrio parahaemolyticus (g-proteobacteria)
GCF_006374405.1	SAMN07337946	Pathogen: clinical or host-associated sample from Vibrio parahaemolyticus	fish	China: Hubei	Vibrio parahaemolyticus	Vibrio parahaemolyticus (g-proteobacteria)
GCF_006374955.1	SAMN07337945	Pathogen: clinical or host-associated sample from Vibrio parahaemolyticus	fish	China: Hubei	Vibrio parahaemolyticus	Vibrio parahaemolyticus (g-proteobacteria)
GCF_006376705.1	SAMN07337908	Pathogen: clinical or host-associated sample from Vibrio parahaemolyticus	fish	China: Hubei	Vibrio parahaemolyticus	Vibrio parahaemolyticus (g-proteobacteria)
GCF_006376745.1	SAMN07337906	Pathogen: clinical or host-associated sample from Vibrio parahaemolyticus	fish	China: Hubei	Vibrio parahaemolyticus	Vibrio parahaemolyticus (g-proteobacteria)
GCF_006377285.1	SAMN07337870	Pathogen: clinical or host-associated sample from Vibrio parahaemolyticus	fish	China: Henan	Vibrio parahaemolyticus	Vibrio parahaemolyticus (g-proteobacteria)
GCF_006377345.1	SAMN07337867	Pathogen: clinical or host-associated sample from Vibrio parahaemolyticus	fish	China: Henan	Vibrio parahaemolyticus	Vibrio parahaemolyticus (g-proteobacteria)
GCF_006378835.1	SAMN07337858	Pathogen: clinical or host-associated sample from Vibrio parahaemolyticus	fish	China: Henan	Vibrio parahaemolyticus	Vibrio parahaemolyticus (g-proteobacteria)
GCF_019270995.1	SAMN17832016	Pathogen: environmental/food/other sample from Vibrio parahaemolyticus	food	Thailand: Samut Sakhon	Vibrio parahaemolyticus	Vibrio parahaemolyticus (g-proteobacteria)
GCF_019271055.1	SAMN17832013	Pathogen: environmental/food/other sample from Vibrio parahaemolyticus	food	Thailand: Samut Sakhon	Vibrio parahaemolyticus	Vibrio parahaemolyticus (g-proteobacteria)
GCF_019271155.1	SAMN17832008	Pathogen: environmental/food/other sample from Vibrio parahaemolyticus	food	Thailand: Nhong Khai	Vibrio parahaemolyticus	Vibrio parahaemolyticus (g-proteobacteria)
GCF_019271215.1	SAMN17832005	Pathogen: environmental/food/other sample from Vibrio parahaemolyticus	food	Thailand	Vibrio parahaemolyticus	Vibrio parahaemolyticus (g-proteobacteria)
GCF_019271255.1	SAMN17832003	Pathogen: environmental/food/other sample from Vibrio parahaemolyticus	food	Thailand: Nhong Khai	Vibrio parahaemolyticus	Vibrio parahaemolyticus (g-proteobacteria)
GCF_019271475.1	SAMN17832001	Pathogen: environmental/food/other sample from Vibrio parahaemolyticus	food	Thailand: Phitsanulok	Vibrio parahaemolyticus	Vibrio parahaemolyticus (g-proteobacteria)
GCF_019271535.1	SAMN17832000	Pathogen: environmental/food/other sample from Vibrio parahaemolyticus	food	Thailand: Phitsanulok	Vibrio parahaemolyticus	Vibrio parahaemolyticus (g-proteobacteria)
GCF_019271935.1	SAMN17831993	Pathogen: environmental/food/other sample from Vibrio parahaemolyticus	food	Thailand: Sakon Nakhon	Vibrio parahaemolyticus	Vibrio parahaemolyticus (g-proteobacteria)
GCF_002153895.1	SAMN06134688	Pathogen: environmental/food/other sample from Vibrio parahaemolyticus	Frozen shrimp	China: Shenzhen	Vibrio parahaemolyticus	Vibrio parahaemolyticus (g-proteobacteria)
GCF_002154015.1	SAMN06140976	Pathogen: environmental/food/other sample from Vibrio parahaemolyticus	Grouper fish	China: Zhanjiang	Vibrio parahaemolyticus	Vibrio parahaemolyticus (g-proteobacteria)
GCF_001270285.1	SAMN03799835	Pathogen: environmental/food/other sample from Vibrio parahaemolyticus	Imported Shrimp	Canada	Vibrio parahaemolyticus	Vibrio parahaemolyticus (g-proteobacteria)
GCF_001280635.1	SAMN03799834	Pathogen: environmental/food/other sample from Vibrio parahaemolyticus	Imported Shrimp	Canada	Vibrio parahaemolyticus	Vibrio parahaemolyticus (g-proteobacteria)
GCF_001280645.1	SAMN03799836	Pathogen: environmental/food/other sample from Vibrio parahaemolyticus	Imported Shrimp	Canada	Vibrio parahaemolyticus	Vibrio parahaemolyticus (g-proteobacteria)
GCF_006517795.1	SAMN12123413	Pathogen: environmental/food/other sample from Vibrio parahaemolyticus	market	China: Shenzhen	Vibrio parahaemolyticus	Vibrio parahaemolyticus (g-proteobacteria)
GCF_014396885.1	SAMN15594842	V. parahaemolyticus sample 2 Florida USA	Marsh seawater	USA:Florida	Vibrio parahaemolyticus	Vibrio parahaemolyticus (g-proteobacteria)
GCF_014396905.1	SAMN15594841	V. parahaemolyticus sample 1 Florida USA	Marsh seawater	USA:Florida	Vibrio parahaemolyticus	Vibrio parahaemolyticus (g-proteobacteria)
GCF_001695935.1	SAMN03941063	Pathogen: environmental/food/other sample from Vibrio parahaemolyticus	missing	Spain	Vibrio parahaemolyticus	Vibrio parahaemolyticus (g-proteobacteria)
GCF_001696005.1	SAMN03941064	Pathogen: environmental/food/other sample from Vibrio parahaemolyticus	missing	Spain	Vibrio parahaemolyticus	Vibrio parahaemolyticus (g-proteobacteria)
GCF_001696085.1	SAMN03941068	Pathogen: environmental/food/other sample from Vibrio parahaemolyticus	missing	USA	Vibrio parahaemolyticus	Vibrio parahaemolyticus (g-proteobacteria)
GCF_001696155.1	SAMN03941070	Pathogen: environmental/food/other sample from Vibrio parahaemolyticus	missing	USA	Vibrio parahaemolyticus	Vibrio parahaemolyticus (g-proteobacteria)
GCF_001727545.1	SAMN02368313	Pathogen sample from Vibrio parahaemolyticus	missing	USA: HI	Vibrio parahaemolyticus	Vibrio parahaemolyticus (g-proteobacteria)
GCF_002073025.1	SAMN03470171	Microbe sample from Vibrio parahaemolyticus VN-5003	missing	Germany: Kieler Foerde	Vibrio parahaemolyticus	Vibrio parahaemolyticus (g-proteobacteria)
GCF_002807115.1	SAMN07291586	Microbe sample from Vibrio parahaemolyticus	missing	USA: MA	Vibrio parahaemolyticus	Vibrio parahaemolyticus (g-proteobacteria)
GCF_006368215.1	SAMN07338232	Pathogen: clinical or host-associated sample from Vibrio parahaemolyticus	missing	NA	Vibrio parahaemolyticus	Vibrio parahaemolyticus (g-proteobacteria)
GCF_009647705.1	SAMN12671085	Pathogen: environmental/food/other sample from Vibrio parahaemolyticus	missing	Viet Nam	Vibrio parahaemolyticus	Vibrio parahaemolyticus (g-proteobacteria)
GCF_009763025.1	SAMN12648289	Pathogen: clinical or host-associated sample from Vibrio parahaemolyticus	Missing	USA	Vibrio parahaemolyticus	Vibrio parahaemolyticus (g-proteobacteria)
GCF_021729985.1	SAMN17188276	Pathogen: environmental/food/other sample from Vibrio parahaemolyticus	missing	China:Tangshan	Vibrio parahaemolyticus	Vibrio parahaemolyticus (g-proteobacteria)
GCF_021890315.1	SAMN19769866	Microbe sample from Vibrio parahaemolyticus	missing	China: Shanghai	Vibrio parahaemolyticus	Vibrio parahaemolyticus (g-proteobacteria)
GCF_021890355.1	SAMN19769868	Microbe sample from Vibrio parahaemolyticus	missing	China: Shanghai	Vibrio parahaemolyticus	Vibrio parahaemolyticus (g-proteobacteria)
GCF_024531175.1	SAMN15597510	Pathogen: environmental/food/other sample from Vibrio parahaemolyticus	missing	Mauritius:Poudre d'Or	Vibrio parahaemolyticus	Vibrio parahaemolyticus (g-proteobacteria)
GCF_001273555.1	SAMN03799829	Pathogen: environmental/food/other sample from Vibrio parahaemolyticus	Mussel	Canada	Vibrio parahaemolyticus	Vibrio parahaemolyticus (g-proteobacteria)
GCF_020740915.1	SAMN16057386	Pathogen: environmental/food/other sample from Vibrio parahaemolyticus	mussels	Germany	Vibrio parahaemolyticus	Vibrio parahaemolyticus (g-proteobacteria)
GCF_002018645.1	SAMN05858274	Microbe sample from Vibrio parahaemolyticus	NA	Chile	Vibrio parahaemolyticus	Vibrio parahaemolyticus (g-proteobacteria)
GCF_008271865.1	SAMN12404565	Microbe sample from Vibrio parahaemolyticus	NA	Philippines: Negros	Vibrio parahaemolyticus	Vibrio parahaemolyticus (g-proteobacteria)
GCF_018135645.1	SAMN18721142	Microbe sample from Vibrio parahaemolyticus FB-11	NA	China: Hangzhou	Vibrio parahaemolyticus	Vibrio parahaemolyticus (g-proteobacteria)
GCF_900682685.1	SAMEA5317561	JOA_Lagoon	NA	Brazil	Vibrio parahaemolyticus	Vibrio parahaemolyticus (g-proteobacteria)
GCF_903986745.1	SAMEA7061697	Farm BET, isolate B1BET14	NA	Atlantic Ocean	Vibrio parahaemolyticus	Vibrio parahaemolyticus (g-proteobacteria)
GCF_022352195.1	SAMN25962175	Microbe sample from Vibrio parahaemolyticus	not collected	China:Shanghai	Vibrio parahaemolyticus	Vibrio parahaemolyticus (g-proteobacteria)
GCF_022352305.1	SAMN25962176	Microbe sample from Vibrio parahaemolyticus	not collected	China:Shanghai	Vibrio parahaemolyticus	Vibrio parahaemolyticus (g-proteobacteria)
GCF_000707905.2	SAMN02741390	Pathogen: environmental/food/other sample from Vibrio parahaemolyticus	oyster	USA:MD	Vibrio parahaemolyticus	Vibrio parahaemolyticus (g-proteobacteria)
GCF_001726725.1	SAMN02368247	Pathogen sample from Vibrio parahaemolyticus	oyster	USA: ME	Vibrio parahaemolyticus	Vibrio parahaemolyticus (g-proteobacteria)
GCF_001726855.1	SAMN02368256	Pathogen sample from Vibrio parahaemolyticus	oyster	USA: FL	Vibrio parahaemolyticus	Vibrio parahaemolyticus (g-proteobacteria)
GCF_001727125.1	SAMN02368269	Pathogen sample from Vibrio parahaemolyticus	oyster	USA: FL	Vibrio parahaemolyticus	Vibrio parahaemolyticus (g-proteobacteria)
GCF_001727155.1	SAMN02368270	Pathogen sample from Vibrio parahaemolyticus	oyster	USA: SC	Vibrio parahaemolyticus	Vibrio parahaemolyticus (g-proteobacteria)
GCF_018799025.1	SAMN17917431	Pathogen: environmental/food/other sample from Vibrio parahaemolyticus	Rectal Swab	Thailand: Trang	Vibrio parahaemolyticus	Vibrio parahaemolyticus (g-proteobacteria)
GCF_001268005.1	SAMN03795184	Pathogen: environmental/food/other sample from Vibrio parahaemolyticus	seafood	Canada	Vibrio parahaemolyticus	Vibrio parahaemolyticus (g-proteobacteria)
GCF_016403045.1	SAMN16844329	Pathogen: environmental/food/other sample from Vibrio parahaemolyticus	seafood	India: Mangaluru	Vibrio parahaemolyticus	Vibrio parahaemolyticus (g-proteobacteria)
GCF_004194515.1	SAMN10591529	Microbe sample from Vibrio parahaemolyticus	seawater	China	Vibrio parahaemolyticus	Vibrio parahaemolyticus (g-proteobacteria)
GCF_023205915.1	SAMN15889555	Pathogen: environmental/food/other sample from Vibrio parahaemolyticus	seawater	China: Dalian	Vibrio parahaemolyticus	Vibrio parahaemolyticus (g-proteobacteria)
GCF_006370785.1	SAMN07338155	Pathogen: clinical or host-associated sample from Vibrio parahaemolyticus	sediment	China: Guangxi	Vibrio parahaemolyticus	Vibrio parahaemolyticus (g-proteobacteria)
GCF_002150175.1	SAMN06110496	Pathogen: environmental/food/other sample from Vibrio parahaemolyticus	Stewed chicken	China: Chengdu	Vibrio parahaemolyticus	Vibrio parahaemolyticus (g-proteobacteria)
GCF_002220985.3	SAMN06042545	Pathogen: clinical or host-associated sample from Vibrio parahaemolyticus	stool	not applicable	Vibrio parahaemolyticus	Vibrio parahaemolyticus (g-proteobacteria)
GCF_002221085.1	SAMN06917282	Pathogen: clinical or host-associated sample from Vibrio parahaemolyticus	stool	Unknown	Vibrio parahaemolyticus	Vibrio parahaemolyticus (g-proteobacteria)
GCF_009991435.1	SAMN12364838	Pathogen: clinical or host-associated sample from Vibrio parahaemolyticus	stool	Peru	Vibrio parahaemolyticus	Vibrio parahaemolyticus (g-proteobacteria)
GCF_014057825.1	SAMN15455887	Pathogen: clinical or host-associated sample from Vibrio parahaemolyticus	stool	China: Zhejiang	Vibrio parahaemolyticus	Vibrio parahaemolyticus (g-proteobacteria)
GCF_000972025.1	SAMN03452299	Pathogen: clinical or host-associated sample from Vibrio parahaemolyticus	unknown	Canada: New Brunswick	Vibrio parahaemolyticus	Vibrio parahaemolyticus (g-proteobacteria)
GCF_006368915.1	SAMN07338173	Pathogen: clinical or host-associated sample from Vibrio parahaemolyticus	water	China: Guangxi	Vibrio parahaemolyticus	Vibrio parahaemolyticus (g-proteobacteria)
GCF_006369355.1	SAMN07338171	Pathogen: clinical or host-associated sample from Vibrio parahaemolyticus	water	China: Guangxi	Vibrio parahaemolyticus	Vibrio parahaemolyticus (g-proteobacteria)
GCF_006372405.1	SAMN07338067	Pathogen: clinical or host-associated sample from Vibrio parahaemolyticus	water	China: Sichuan	Vibrio parahaemolyticus	Vibrio parahaemolyticus (g-proteobacteria)
GCF_006373785.1	SAMN07338005	Pathogen: clinical or host-associated sample from Vibrio parahaemolyticus	water	China: Shandong	Vibrio parahaemolyticus	Vibrio parahaemolyticus (g-proteobacteria)
GCF_006374225.1	SAMN07337979	Pathogen: clinical or host-associated sample from Vibrio parahaemolyticus	water	China: Shandong	Vibrio parahaemolyticus	Vibrio parahaemolyticus (g-proteobacteria)
GCF_006375075.1	SAMN07337927	Pathogen: clinical or host-associated sample from Vibrio parahaemolyticus	water	China: Hubei	Vibrio parahaemolyticus	Vibrio parahaemolyticus (g-proteobacteria)
GCF_006375175.1	SAMN07337936	Pathogen: clinical or host-associated sample from Vibrio parahaemolyticus	water	China: Hubei	Vibrio parahaemolyticus	Vibrio parahaemolyticus (g-proteobacteria)
GCF_006377265.1	SAMN07337876	Pathogen: clinical or host-associated sample from Vibrio parahaemolyticus	water	China: Henan	Vibrio parahaemolyticus	Vibrio parahaemolyticus (g-proteobacteria)
GCF_006378635.1	SAMN07337857	Pathogen: clinical or host-associated sample from Vibrio parahaemolyticus	water	China: Henan	Vibrio parahaemolyticus	Vibrio parahaemolyticus (g-proteobacteria)
GCF_001728725.1	SAMN02368340	Pathogen sample from Vibrio parahaemolyticus	wound	USA: MD	Vibrio parahaemolyticus	Vibrio parahaemolyticus (g-proteobacteria)
GCF_000958655.1	SAMN02712353	Vibrio parahaemolyticus J-C2-34	NA	USA:NC	Vibrio parahaemolyticus J-C2-34	Vibrio parahaemolyticus (g-proteobacteria)
GCF_000438805.2	SAMN02802538	Pathogen: environmental/food/other sample from Vibrio paracholerae VCC19	sewage	Brazil: Sao Paulo, Santos	Vibrio paracholerae VCC19	Vibrio paracholerae VCC19 (g-proteobacteria)
GCF_003312095.1	SAMN09261058	Draft genome sequence of Vibrio sp. 2017V-1176	Animal feed	USA: Iowa	Vibrio paracholerae	Vibrio paracholerae (g-proteobacteria)
GCF_017169525.1	SAMN13704163	Microbe sample from Vibrio paracholerae	environmental	Bangladesh	Vibrio paracholerae	Vibrio paracholerae (g-proteobacteria)
GCF_900538065.1	SAMEA104470976	59617_E01	NA	Egypt	Vibrio paracholerae	Vibrio paracholerae (g-proteobacteria)
GCF_024106085.1	SAMN25185364	Microbe sample from Vibrio paracholerae	Public distribution water	Algeria: Boufarik, Blida	Vibrio paracholerae	Vibrio paracholerae (g-proteobacteria)
GCF_024106035.1	SAMN25185367	Microbe sample from Vibrio paracholerae	Spring water	Algeria: Sidi El-Kebir spring in Ahmer El Ain, Tipaza	Vibrio paracholerae	Vibrio paracholerae (g-proteobacteria)
GCF_003312065.1	SAMN09261052	Draft genome sequence of Vibrio sp. 2016V-1091	stool	USA: Nebraska	Vibrio paracholerae	Vibrio paracholerae (g-proteobacteria)
GCF_024105975.1	SAMN25185369	Microbe sample from Vibrio paracholerae	Stream water	Algeria: Oued Beni Azza stream near Ben Khellil, Blida	Vibrio paracholerae	Vibrio paracholerae (g-proteobacteria)
GCF_001857455.1	SAMN05590425	Vibrio cholerae BH2680, Environmental isolate SIO	water	USA: San Diego, California	Vibrio paracholerae	Vibrio paracholerae (g-proteobacteria)
GCF_018035165.1	SAMN13701818	Pathogen: environmental/food/other sample from Vibrio paracholerae	water	Bangladesh	Vibrio paracholerae	Vibrio paracholerae (g-proteobacteria)
GCF_003312005.1	SAMN09261056	Draft genome sequence of Vibrio sp. 2017V-1110	wound	USA: Colorado	Vibrio paracholerae	Vibrio paracholerae (g-proteobacteria)
GCF_009938205.1	SAMD00167060	Vibrio panuliri JCM 19500T	NA	India:Andaman Sea	Vibrio panuliri	Vibrio panuliri (g-proteobacteria)
GCF_900162645.1	SAMEA26629168	Vibrio palustris CECT 9027T	NA	Spain	Vibrio palustris	Vibrio palustris (g-proteobacteria)
GCF_000711795.1	SAMN02745241	Vibrio pacinii DSM 19139	NA	China: Laizhou	NA	Vibrio pacinii DSM 19139 (g-proteobacteria)
GCF_000400325.1	SAMD00036658	Generic sample from Vibrio owensii LMG 25430	NA	NA	Vibrio owensii LMG 25430	Vibrio owensii LMG 25430 (g-proteobacteria)
GCF_000400385.1	SAMD00036661	Generic sample from Vibrio owensii CAIM 1854 = LMG 25443	NA	NA	Vibrio owensii CAIM 1854 = LMG 25443	Vibrio owensii CAIM 1854 = LMG 25443 (g-proteobacteria)
GCF_000400225.1	SAMD00036653	Generic sample from Vibrio owensii ATCC 25919	NA	NA	Vibrio owensii ATCC 25919	Vibrio owensii ATCC 25919 (g-proteobacteria)
GCF_013114245.1	SAMN12668384	Microbe sample from Vibrio owensii	Aquaculture pipe	USA: Hawaii	Vibrio owensii	Vibrio owensii (g-proteobacteria)
GCF_004349325.1	SAMN11039182	Microbe sample from Vibrio owensii	marine sediment	Philippines:Philippine Rise	Vibrio owensii	Vibrio owensii (g-proteobacteria)
GCF_016464195.1	SAMN15545055	Microbe sample from Vibrio owensii	mucus	Cuba: Gardens of the Queen	Vibrio owensii	Vibrio owensii (g-proteobacteria)
GCF_016464265.1	SAMN15545052	Microbe sample from Vibrio owensii	mucus	Cuba: Gardens of the Queen	Vibrio owensii	Vibrio owensii (g-proteobacteria)
GCF_000818275.1	SAMD00019142	MIGS Cultured Bacterial/Archaeal sample from Vibrio owensii	NA	USA	Vibrio owensii	Vibrio owensii (g-proteobacteria)
GCF_000829635.1	SAMD00019129	MIGS Cultured Bacterial/Archaeal sample from Vibrio owensii	NA	Japan:Miyazaki	Vibrio owensii	Vibrio owensii (g-proteobacteria)
GCF_000829735.1	SAMD00022561	a vibrio isolated from green algae on the coral reef in the intertidal zone	NA	Taiwan: Hualien, Shihtiping, The Pacific Ocean	Vibrio owensii	Vibrio owensii (g-proteobacteria)
GCF_002021755.1	SAMN05213947	a coral pathogen strain isolated from the Porites andrewsi	NA	China: Xisha Archipelago, South China Sea	Vibrio owensii	Vibrio owensii (g-proteobacteria)
GCF_003691505.1	SAMN09874178	Acute Hepatopancreatic Necrosis Disease Causing Vibrio owensii strain 170302	shrimp	China: Zhejiang	Vibrio owensii	Vibrio owensii (g-proteobacteria)
GCF_016464115.1	SAMN15545059	Microbe sample from Vibrio owensii	tissue	Cuba: Gardens of the Queen	Vibrio owensii	Vibrio owensii (g-proteobacteria)
GCF_016464175.1	SAMN15545057	Microbe sample from Vibrio owensii	tissue	Cuba: Gardens of the Queen	Vibrio owensii	Vibrio owensii (g-proteobacteria)
GCF_000818255.1	SAMD00019139	MIGS Cultured Bacterial/Archaeal sample from Vibrio owensii 47666-1	NA	Australia	Vibrio owensii 47666-1	Vibrio owensii (g-proteobacteria)
GCF_004551525.1	SAMN10644111	Microbe sample from Vibrio BEI176 sp.	sea water	China: eastern marginal seas	Vibrio ouci	Vibrio ouci (g-proteobacteria)
GCF_000176235.1	SAMN02393817	Generic sample from Vibrio orientalis CIP 102891 = ATCC 33934	NA	NA	NA	Vibrio orientalis CIP 102891 = ATCC 33934 (g-proteobacteria)
GCF_000287155.2	SAMN02470454	Sample from Vibrio ordalii FS-238	filtered seawater (<1um filter)	USA: Massachusetts	NA	Vibrio ordalii FS-238 (g-proteobacteria)
GCF_015686695.1	SAMN16824175	Microbe sample from Vibrio nitrifigilis	lagoon sediment	Taiwan: Dongsha Atoll National Park	Vibrio nitrifigilis	Vibrio nitrifigilis (g-proteobacteria)
GCF_900005135.1	SAMEA3146333	CAOC	NA	NA	Vibrio nigripulchritudo SFn118	Vibrio nigripulchritudo SFn118 (g-proteobacteria)
GCF_001050595.1	SAMEA3146250	CANT	NA	NA	Vibrio nigripulchritudo AM115	Vibrio nigripulchritudo AM115 (g-proteobacteria)
GCF_000801275.2	SAMEA4532329	BioSample for Vibrio nigripulchritudo SFn1 genome	NA	NA	Vibrio nigripulchritudo	Vibrio nigripulchritudo (g-proteobacteria)
GCF_015097735.1	SAMD00246907	Vibrio nigripulchritudo TUMSAT-TG-2018	NA	missing	Vibrio nigripulchritudo	Vibrio nigripulchritudo (g-proteobacteria)
GCF_001591105.1	SAMD00046758	Vibrio nereis NBRC 15637	NA	missing	Vibrio nereis NBRC 15637	Vibrio nereis NBRC 15637 (g-proteobacteria)
GCF_000967495.1	SAMN03323927	Microbe sample from Vibrio neptunius	Jellyfish	Australia: Bass strait	Vibrio neptunius	Vibrio neptunius (g-proteobacteria)
GCF_005239365.1	SAMN09977130	MIGS Cultured Bacterial/Archaeal sample from Vibrio neocaledonicus	coral reef	China: South China Sea	Vibrio neocaledonicus	Vibrio neocaledonicus (g-proteobacteria)
GCF_014925595.1	SAMN06013683	Pathogen: environmental/food/other sample from Vibrio navarrensis	Brackish water	Germany	Vibrio navarrensis	Vibrio navarrensis (g-proteobacteria)
GCF_014925465.1	SAMN06013690	Pathogen: environmental/food/other sample from Vibrio navarrensis	missing	Germany	Vibrio navarrensis	Vibrio navarrensis (g-proteobacteria)
GCF_014905705.1	SAMN06013677	Pathogen: environmental/food/other sample from Vibrio navarrensis	seawater	Germany	Vibrio navarrensis	Vibrio navarrensis (g-proteobacteria)
GCF_014905715.1	SAMN06014880	Pathogen: environmental/food/other sample from Vibrio navarrensis	seawater	Germany	Vibrio navarrensis	Vibrio navarrensis (g-proteobacteria)
GCF_014925645.1	SAMN06013678	Pathogen: environmental/food/other sample from Vibrio navarrensis	seawater	Germany	Vibrio navarrensis	Vibrio navarrensis (g-proteobacteria)
GCF_000176375.1	SAMN02393827	Generic sample from Vibrio mimicus MB451	diarrheal patient	Bangladesh: Matlab	NA	Vibrio mimicus MB451 (g-proteobacteria)
GCF_019048845.1	SAMN19795481	Microbe sample from Vibrio mimicus	hepatopancreas	China:Yangzhou	Vibrio mimicus	Vibrio mimicus (g-proteobacteria)
GCF_009763965.1	SAMN12648268	Pathogen: clinical or host-associated sample from Vibrio mimicus	stool	USA: Pennsylvania	Vibrio mimicus	Vibrio mimicus (g-proteobacteria)
GCF_000176155.1	SAMN02393820	Generic sample from Vibrio metschnikovii CIP 69.14	NA	NA	NA	Vibrio metschnikovii CIP 69.14 (g-proteobacteria)
GCF_009763925.1	SAMN12648264	Pathogen: clinical or host-associated sample from Vibrio metschnikovii	blood	USA: Ohio	Vibrio metschnikovii	Vibrio metschnikovii (g-proteobacteria)
GCF_014267955.1	SAMN15825499	Pathogen: environmental/food/other sample from Vibrio metschnikovii	feces	China: Chifeng, Inner Mongolia	Vibrio metschnikovii	Vibrio metschnikovii (g-proteobacteria)
GCF_014305185.1	SAMN15860711	Pathogen: environmental/food/other sample from Vibrio metschnikovii	Migratory birds	China: Chifeng, Inner Mongolia	Vibrio metschnikovii	Vibrio metschnikovii (g-proteobacteria)
GCF_014267965.1	SAMN15825503	Pathogen: environmental/food/other sample from Vibrio metschnikovii	missing	China: Chifeng, Inner Mongolia	Vibrio metschnikovii	Vibrio metschnikovii (g-proteobacteria)
GCF_014525255.1	SAMN13500483	Pathogen: clinical or host-associated sample from Vibrio metschnikovii	Missing	USA	Vibrio metschnikovii	Vibrio metschnikovii (g-proteobacteria)
GCF_019091655.1	SAMN18673127	Microbe sample from Vibrio metschnikovii	Not applicable	China: Chifeng	Vibrio metschnikovii	Vibrio metschnikovii (g-proteobacteria)
GCF_019091775.1	SAMN18673124	Microbe sample from Vibrio metschnikovii	Not applicable	China: Chifeng	Vibrio metschnikovii	Vibrio metschnikovii (g-proteobacteria)
GCF_019091805.1	SAMN18673123	Microbe sample from Vibrio metschnikovii	Not applicable	China: Chifeng	Vibrio metschnikovii	Vibrio metschnikovii (g-proteobacteria)
GCF_019091945.1	SAMN18673121	Microbe sample from Vibrio metschnikovii	Not applicable	China: Chifeng	Vibrio metschnikovii	Vibrio metschnikovii (g-proteobacteria)
GCF_019091955.1	SAMN18673118	Microbe sample from Vibrio metschnikovii	Not applicable	China: Chifeng	Vibrio metschnikovii	Vibrio metschnikovii (g-proteobacteria)
GCF_019092105.1	SAMN18673115	Microbe sample from Vibrio metschnikovii	Not applicable	China: Chifeng	Vibrio metschnikovii	Vibrio metschnikovii (g-proteobacteria)
GCF_019092125.1	SAMN18673112	Microbe sample from Vibrio metschnikovii	Not applicable	China: Chifeng	Vibrio metschnikovii	Vibrio metschnikovii (g-proteobacteria)
GCF_019092155.1	SAMN18673111	Microbe sample from Vibrio metschnikovii	Not applicable	China: Chifeng	Vibrio metschnikovii	Vibrio metschnikovii (g-proteobacteria)
GCF_019092385.1	SAMN18673105	Microbe sample from Vibrio metschnikovii	Not applicable	China: Chifeng	Vibrio metschnikovii	Vibrio metschnikovii (g-proteobacteria)
GCF_000176215.1	SAMN02393823	Generic sample from Vibrio sp. RC341	NA	USA: Chesapeake Bay, MD	NA	Vibrio metoecus (g-proteobacteria)
GCF_001402685.1	SAMN03610461	Microbe sample from Vibrio metoecus	Ear infection	USA	Vibrio metoecus	Vibrio metoecus (g-proteobacteria)
GCF_902386355.1	SAMEA5851872	Human gut genome	human gut	USA	Vibrio metoecus	Vibrio metoecus (g-proteobacteria)
GCF_001402165.1	SAMN03610459	Microbe sample from Vibrio metoecus	Leg wound	USA: North Carolina	Vibrio metoecus	Vibrio metoecus (g-proteobacteria)
GCF_009665255.1	SAMN10702677	Pathogen: clinical or host-associated sample from Vibrio metoecus	Missing	USA	Vibrio metoecus	Vibrio metoecus (g-proteobacteria)
GCF_009665275.1	SAMN10863498	Pathogen: clinical or host-associated sample from Vibrio metoecus	Missing	Missing	Vibrio metoecus	Vibrio metoecus (g-proteobacteria)
GCF_002283805.1	SAMN07350499	Microbe sample from Vibrio metoecus	Oyster Pond	USA: MA	Vibrio metoecus	Vibrio metoecus (g-proteobacteria)
GCF_002283835.1	SAMN07350498	Microbe sample from Vibrio metoecus	Oyster Pond	USA: MA	Vibrio metoecus	Vibrio metoecus (g-proteobacteria)
GCF_002283845.1	SAMN07350497	Microbe sample from Vibrio metoecus	Oyster Pond	USA: MA	Vibrio metoecus	Vibrio metoecus (g-proteobacteria)
GCF_002283905.1	SAMN07350496	Microbe sample from Vibrio metoecus	Oyster Pond	USA: MA	Vibrio metoecus	Vibrio metoecus (g-proteobacteria)
GCF_001402675.1	SAMN03488025	Microbe sample from Vibrio metoecus	pond water	USA: Oyster Pond, MA	Vibrio metoecus	Vibrio metoecus (g-proteobacteria)
GCF_000696385.1	SAMN02719547	MIGS Cultured Bacterial/Archaeal sample from Vibrio metoecus	water	USA: Oyster Pond, MA	Vibrio metoecus	Vibrio metoecus (g-proteobacteria)
GCF_014050145.1	SAMN15636989	Microbe sample from Vibrio marinisediminis	marine sediment	China: Bohai Gulf	Vibrio marinisediminis	Vibrio marinisediminis (g-proteobacteria)
GCF_900184095.1	SAMEA103894552	Vibrio mangrovi CECT 7927, type strain	NA	India	Vibrio mangrovi	Vibrio mangrovi (g-proteobacteria)
GCF_003415655.1	SAMN09437435	Microbe sample from Vibrio maerlii	NA	Brazil: Abrolhos	Vibrio maerlii	Vibrio maerlii (g-proteobacteria)
GCF_020539545.1	SAMN05417980	Microbe sample from Vibrio lentus	Filtered Seawater, >63 micron fraction	USA:Massachusetts, Nahant, Canoe Cove	Vibrio lentus	Vibrio lentus (g-proteobacteria)
GCF_002872835.1	SAMN05418133	Microbe sample from Vibrio lentus	Filtered Seawater, 0.2-1 micron fraction	USA: Massachusetts, Nahant, Canoe Cove	Vibrio lentus	Vibrio lentus (g-proteobacteria)
GCF_002872925.1	SAMN05418145	Microbe sample from Vibrio lentus	Filtered Seawater, 0.2-1 micron fraction	USA: Massachusetts, Nahant, Canoe Cove	Vibrio lentus	Vibrio lentus (g-proteobacteria)
GCF_002874165.1	SAMN05418137	Microbe sample from Vibrio lentus	Filtered Seawater, 0.2-1 micron fraction	USA: Massachusetts, Nahant, Canoe Cove	Vibrio lentus	Vibrio lentus (g-proteobacteria)
GCF_002875825.1	SAMN05418042	Microbe sample from Vibrio lentus	Filtered Seawater, 0.2-1 micron fraction	USA: Massachusetts, Nahant, Canoe Cove	Vibrio lentus	Vibrio lentus (g-proteobacteria)
GCF_002875945.1	SAMN05418053	Microbe sample from Vibrio lentus	Filtered Seawater, 0.2-1 micron fraction	USA: Massachusetts, Nahant, Canoe Cove	Vibrio lentus	Vibrio lentus (g-proteobacteria)
GCF_002876795.1	SAMN05418035	Microbe sample from Vibrio lentus	Filtered Seawater, 0.2-1 micron fraction	USA: Massachusetts, Nahant, Canoe Cove	Vibrio lentus	Vibrio lentus (g-proteobacteria)
GCF_002875965.1	SAMN05418054	Microbe sample from Vibrio lentus	Filtered Seawater, 1-5 micron fraction	USA: Massachusetts, Nahant, Canoe Cove	Vibrio lentus	Vibrio lentus (g-proteobacteria)
GCF_002874515.1	SAMN05418194	Microbe sample from Vibrio lentus	Filtered Seawater, 5-63 micron fraction	USA: Massachusetts, Nahant, Canoe Cove	Vibrio lentus	Vibrio lentus (g-proteobacteria)
GCF_002874555.1	SAMN05418200	Microbe sample from Vibrio lentus	Filtered Seawater, 5-63 micron fraction	USA: Massachusetts, Nahant, Canoe Cove	Vibrio lentus	Vibrio lentus (g-proteobacteria)
GCF_002877605.2	SAMN05418099	Microbe sample from Vibrio lentus	Filtered Seawater, 5-63 micron fraction	USA: Massachusetts, Nahant, Canoe Cove	Vibrio lentus	Vibrio lentus (g-proteobacteria)
GCF_020806225.1	SAMN22346950	MIGS Cultured Bacterial/Archaeal sample from Vibrio lentus	NA	USA: Massachusetts, Nahant, Canoe Cove	Vibrio lentus	Vibrio lentus (g-proteobacteria)
GCF_020806365.1	SAMN22346949	MIGS Cultured Bacterial/Archaeal sample from Vibrio lentus	NA	USA: Massachusetts, Nahant, Canoe Cove	Vibrio lentus	Vibrio lentus (g-proteobacteria)
GCF_014878155.1	SAMN16339786	Microbe sample from Vibrio lentus	oysters cultured off the Spanish Mediterranean coast	Spain: Castellon	Vibrio lentus	Vibrio lentus (g-proteobacteria)
GCF_000272165.2	SAMN02470441	Sample from Vibrio kanaloae 5S-149	filtered seawater (5um filter)	USA: Massachusetts	NA	Vibrio kanaloae 5S-149 (g-proteobacteria)
GCF_005145845.1	SAMN11522387	Microbe sample from Vibrio kanaloae	>63 micron	USA: Massachusetts, Nahant, Canoe Cove	Vibrio kanaloae	Vibrio kanaloae (g-proteobacteria)
GCF_005145785.1	SAMN11522390	Microbe sample from Vibrio kanaloae	0.2-1 micron	USA: Massachusetts, Nahant, Canoe Cove	Vibrio kanaloae	Vibrio kanaloae (g-proteobacteria)
GCF_005146415.1	SAMN11522381	Microbe sample from Vibrio kanaloae	0.2-1 micron	USA: Massachusetts, Nahant, Canoe Cove	Vibrio kanaloae	Vibrio kanaloae (g-proteobacteria)
GCF_005146515.1	SAMN11522382	Microbe sample from Vibrio kanaloae	0.2-1 micron	USA: Massachusetts, Nahant, Canoe Cove	Vibrio kanaloae	Vibrio kanaloae (g-proteobacteria)
GCF_013114325.1	SAMN12668378	Microbe sample from Vibrio kanaloae	estuarine bay	USA: Oregon, Netarts Bay	Vibrio kanaloae	Vibrio kanaloae (g-proteobacteria)
GCF_000400245.1	SAMD00036654	Generic sample from Vibrio jasicida MWB 21	NA	NA	Vibrio jasicida MWB 21	Vibrio jasicida MWB 21 (g-proteobacteria)
GCF_000400365.1	SAMD00036660	Generic sample from Vibrio jasicida CAIM 1864 = LMG 25398	NA	NA	Vibrio jasicida CAIM 1864 = LMG 25398	Vibrio jasicida CAIM 1864 = LMG 25398 (g-proteobacteria)
GCF_000400285.1	SAMD00036656	Generic sample from Vibrio jasicida 090810c	NA	NA	Vibrio jasicida 090810c	Vibrio jasicida 090810c (g-proteobacteria)
GCF_000818715.1	SAMD00019137	MIGS Cultured Bacterial/Archaeal sample from Vibrio jasicida	NA	Japan:Miyazaki	Vibrio jasicida	Vibrio jasicida (g-proteobacteria)
GCF_000829615.1	SAMD00019138	MIGS Cultured Bacterial/Archaeal sample from Vibrio jasicida	NA	Japan:Miyazaki	Vibrio jasicida	Vibrio jasicida (g-proteobacteria)
GCF_903995475.1	SAMEA7110814	Genome sequence of Vibrio jasicida strain 20LP	NA	Portugal	Vibrio jasicida	Vibrio jasicida (g-proteobacteria)
GCF_002929935.1	SAMN08238105	Microbe sample from Vibrio jasicida	seawater	France: Ile de Bendor	Vibrio jasicida	Vibrio jasicida (g-proteobacteria)
GCF_002930015.1	SAMN08238101	Microbe sample from Vibrio jasicida	seawater	Bermuda	Vibrio jasicida	Vibrio jasicida (g-proteobacteria)
GCF_002930045.1	SAMN08238100	Microbe sample from Vibrio jasicida	seawater	Japan: Miyazaki	Vibrio jasicida	Vibrio jasicida (g-proteobacteria)
GCF_002954525.1	SAMN06133340	Microbe sample from Vibrio jasicida	seawater	Japan: Aburatsubo Inlet	Vibrio jasicida	Vibrio jasicida (g-proteobacteria)
GCF_013114355.1	SAMN12668377	Microbe sample from Vibrio jasicida	Shellfish Hatchery	USA: Washington, Hood Canal	Vibrio jasicida	Vibrio jasicida (g-proteobacteria)
GCF_001895205.1	SAMD00066877	Vibrio injenensis	NA	South Korea: Busan, Paik Hospital	Vibrio injensis	Vibrio injensis (g-proteobacteria)
GCF_000222605.1	SAMN02951902	Sample from Vibrio ichthyoenteri ATCC 700023	NA	NA	Vibrio ichthyoenteri ATCC 700023	Vibrio ichthyoenteri ATCC 700023 (g-proteobacteria)
GCF_000818435.1	SAMD00019133	MIGS Cultured Bacterial/Archaeal sample from Vibrio sp. 090810a	NA	Japan:Miyazaki	Vibrio hyugaensis	Vibrio hyugaensis (g-proteobacteria)
GCF_000818455.1	SAMD00019134	MIGS Cultured Bacterial/Archaeal sample from Vibrio sp. 100512A	NA	Japan:Miyazaki	Vibrio hyugaensis	Vibrio hyugaensis (g-proteobacteria)
GCF_002929885.1	SAMN08238108	Microbe sample from Vibrio hyugaensis	seawater	Japan: Miyazaki	Vibrio hyugaensis	Vibrio hyugaensis (g-proteobacteria)
GCF_001263135.1	SAMN03968604	Sample from Vibrio harveyi NBRC 15634 = ATCC 14126	dead luminiscent amphipod (Talorchestia sp.)	USA: MA, Woods Hole	Vibrio harveyi NBRC 15634 = ATCC 14126	Vibrio harveyi NBRC 15634 = ATCC 14126 (g-proteobacteria)
GCF_000259935.1	SAMN02469604	Sample from Vibrio harveyi CAIM 1792	diseased shrimp lesion	Mexico	NA	Vibrio harveyi CAIM 1792 (g-proteobacteria)
GCF_000182685.1	SAMN02470250	Sample from Vibrio harveyi 1DA3	NA	NA	NA	Vibrio harveyi 1DA3 (g-proteobacteria)
GCF_003326605.2	SAMN09634795	Vibrio harveyi CAIM 1508	External lesion	Mexico: Mazatlan	Vibrio harveyi	Vibrio harveyi (g-proteobacteria)
GCF_001185575.1	SAMN02948023	Microbe sample from Vibrio harveyi	missing	Mexico: SCPA Burabampo SCL	Vibrio harveyi	Vibrio harveyi (g-proteobacteria)
GCF_009665315.1	SAMN10702676	Pathogen: clinical or host-associated sample from Vibrio harveyi	Missing	USA	Vibrio harveyi	Vibrio harveyi (g-proteobacteria)
GCF_014525075.1	SAMN13500482	Pathogen: clinical or host-associated sample from Vibrio harveyi	Missing	Missing	Vibrio harveyi	Vibrio harveyi (g-proteobacteria)
GCF_001192695.1	SAMD00032033	AHPND Vibrio sp.	NA	Viet Nam:Nghe An, Quynh Luu	Vibrio harveyi	Vibrio harveyi (g-proteobacteria)
GCF_006538425.1	SAMD00166353	Vibrio harveyi GAN1807 genomic DNA	NA	Japan:Kochi	Vibrio harveyi	Vibrio harveyi (g-proteobacteria)
GCF_022397925.1	SAMN24777690	V. harveyi3	NA	Australia: NSW, Port Stephens	Vibrio harveyi	Vibrio harveyi (g-proteobacteria)
GCF_000834075.1	SAMN03280971	Microbe sample from Vibrio harveyi	Sea water	France: Saint Malo	Vibrio harveyi	Vibrio harveyi (g-proteobacteria)
GCF_000834095.1	SAMN03280972	Microbe sample from Vibrio harveyi	Sea water	France: Saint Malo	Vibrio harveyi	Vibrio harveyi (g-proteobacteria)
GCF_001185465.1	SAMN02948029	Microbe sample from Vibrio harveyi	squirrelfish gut	Bahamas: Chub Cay	Vibrio harveyi	Vibrio harveyi (g-proteobacteria)
GCF_016464165.1	SAMN15545056	Microbe sample from Vibrio harveyi	tissue	Cuba: Gardens of the Queen	Vibrio harveyi	Vibrio harveyi (g-proteobacteria)
GCF_002156475.1	SAMN06344326	Microbe sample from Vibrio gigantis	cultured oysters	France	Vibrio gigantis	Vibrio gigantis (g-proteobacteria)
GCF_022371215.1	SAMN25990050	Microbe sample from Vibrio gigantis	seawater	China: Dongshan Bay, Zhangzhou City	Vibrio gigantis	Vibrio gigantis (g-proteobacteria)
GCF_005146325.1	SAMN11522384	Microbe sample from Vibrio genomosp. F6	1-5 micron	USA: Massachusetts, Nahant, Canoe Cove	Vibrio genomosp. F6	Vibrio genomosp. F6 (g-proteobacteria)
GCF_002196515.1	SAMN06053751	Vibrio gazogenes from coastal Carolina	NA	Missing	Vibrio gazogenes	Vibrio gazogenes (g-proteobacteria)
GCF_023920225.1	SAMN26029349	Microbe sample from Vibrio gazogenes	saltwater marsh, near Woods Hole, Massachusetts, USA	not applicable	Vibrio gazogenes	Vibrio gazogenes (g-proteobacteria)
GCF_005281825.1	SAMN11536724	Microbe sample from Vibrio gallaecicus	missing	Spain:Galicia	Vibrio gallaecicus	Vibrio gallaecicus (g-proteobacteria)
GCF_000967545.1	SAMN03323928	Microbe sample from Vibrio galatheae	mussel	Australia: Coral Sea	Vibrio galatheae	Vibrio galatheae (g-proteobacteria)
GCF_000184325.1	SAMN02603955	Sample from Vibrio furnissii NCTC 11218	NA	NA	NA	Vibrio furnissii NCTC 11218 (g-proteobacteria)
GCF_000176175.1	SAMN02393822	Generic sample from Vibrio furnissii CIP 102972	NA	NA	NA	Vibrio furnissii CIP 102972 (g-proteobacteria)
GCF_021249365.1	SAMN23839833	Pathogen: environmental/food/other sample from Vibrio furnissii	Hospital sewage	China: Zhuhai People's Hospital, Zhuhai	Vibrio furnissii	Vibrio furnissii (g-proteobacteria)
GCF_001418695.1	SAMN04009995	Microbe sample from Vibrio furnissii	Sea Chest	Atlantic Ocean	Vibrio furnissii	Vibrio furnissii (g-proteobacteria)
GCF_022289365.1	SAMN20805065	Pathogen: environmental/food/other sample from Vibrio furnissii	water	Colombia: La Guajira	Vibrio furnissii	Vibrio furnissii (g-proteobacteria)
GCF_009763345.1	SAMN12648261	Pathogen: clinical or host-associated sample from Vibrio furnissii	wound	USA	Vibrio furnissii	Vibrio furnissii (g-proteobacteria)
GCF_000695685.1	SAMN02666092	Microbe sample from Vibrio fortis	NA	China: Dalian	Vibrio fortis	Vibrio fortis (g-proteobacteria)
GCF_008756925.1	SAMN12736039	Microbe sample from Vibrio fortis	NA	India	Vibrio fortis	Vibrio fortis (g-proteobacteria)
GCF_008756975.1	SAMN12748540	Microbe sample from Vibrio fortis	NA	India	Vibrio fortis	Vibrio fortis (g-proteobacteria)
GCF_000417625.1	SAMN02469998	Sample from Vibrio fluvialis PG41	patient with severe diarrhea	Bahrain	NA	Vibrio fluvialis PG41 (g-proteobacteria)
GCF_001598835.1	SAMD00046905	Vibrio fluvialis NBRC 103150	NA	missing	Vibrio fluvialis NBRC 103150	Vibrio fluvialis NBRC 103150 (g-proteobacteria)
GCF_001952955.1	SAMN06209376	Microbe sample from Vibrio fluvialis	bile	China:Hangzhou	Vibrio fluvialis	Vibrio fluvialis (g-proteobacteria)
GCF_000931495.1	SAMN03290994	Microbe sample from Vibrio fluvialis	clinical sample	China: Hangzhou	Vibrio fluvialis	Vibrio fluvialis (g-proteobacteria)
GCF_022290135.1	SAMN20805042	Pathogen: environmental/food/other sample from Vibrio fluvialis	Continental water	Colombia: Cauca	Vibrio fluvialis	Vibrio fluvialis (g-proteobacteria)
GCF_011440455.1	SAMN14307063	Microbe sample from Vibrio fluvialis	coral tissue	Brazil: Abrolhos Bank	Vibrio fluvialis	Vibrio fluvialis (g-proteobacteria)
GCF_018140575.1	SAMN18795813	Pathogen: clinical or host-associated sample from Vibrio fluvialis	foot	Baltic Sea	Vibrio fluvialis	Vibrio fluvialis (g-proteobacteria)
GCF_021394375.1	SAMN24593217	Microbe sample from Vibrio fluvialis	missing	Japan	Vibrio fluvialis	Vibrio fluvialis (g-proteobacteria)
GCF_021394795.1	SAMN24593215	Microbe sample from Vibrio fluvialis	missing	Japan	Vibrio fluvialis	Vibrio fluvialis (g-proteobacteria)
GCF_021395075.1	SAMN24593225	Microbe sample from Vibrio fluvialis	missing	Japan	Vibrio fluvialis	Vibrio fluvialis (g-proteobacteria)
GCF_009665355.1	SAMN10812937	Microbe sample from Vibrio fluvialis	NA	Missing	Vibrio fluvialis	Vibrio fluvialis (g-proteobacteria)
GCF_002953375.1	SAMN03996261	Pathogen: environmental/food/other sample from Vibrio fluvialis	oyster	USA:AK	Vibrio fluvialis	Vibrio fluvialis (g-proteobacteria)
GCF_017604105.1	SAMN17839813	Pathogen: environmental/food/other sample from Vibrio fluvialis	Rectal Swab	Thailand: Trang	Vibrio fluvialis	Vibrio fluvialis (g-proteobacteria)
GCF_007050345.1	SAMN09355280	Pathogen: environmental/food/other sample from Vibrio fluvialis	river water	Bangladesh: Dhaka	Vibrio fluvialis	Vibrio fluvialis (g-proteobacteria)
GCF_016761735.1	SAMN15763358	Microbe sample from Vibrio fluvialis	soil	Bangladesh	Vibrio fluvialis	Vibrio fluvialis (g-proteobacteria)
GCF_016761775.1	SAMN15763357	Microbe sample from Vibrio fluvialis	soil	Bangladesh	Vibrio fluvialis	Vibrio fluvialis (g-proteobacteria)
GCF_016761815.1	SAMN15763356	Microbe sample from Vibrio fluvialis	soil	Bangladesh	Vibrio fluvialis	Vibrio fluvialis (g-proteobacteria)
GCF_009763185.1	SAMN12648305	Pathogen: clinical or host-associated sample from Vibrio fluvialis	stool	USA	Vibrio fluvialis	Vibrio fluvialis (g-proteobacteria)
GCF_009763465.1	SAMN12648294	Pathogen: clinical or host-associated sample from Vibrio fluvialis	stool	USA	Vibrio fluvialis	Vibrio fluvialis (g-proteobacteria)
GCF_009763785.1	SAMN12648259	Pathogen: clinical or host-associated sample from Vibrio fluvialis	stool	USA	Vibrio fluvialis	Vibrio fluvialis (g-proteobacteria)
GCF_022290295.1	SAMN20804973	Pathogen: clinical or host-associated sample from Vibrio fluvialis	stool	Colombia: Amazonas	Vibrio fluvialis	Vibrio fluvialis (g-proteobacteria)
GCF_022290375.1	SAMN20804971	Pathogen: clinical or host-associated sample from Vibrio fluvialis	stool	Colombia: Narino	Vibrio fluvialis	Vibrio fluvialis (g-proteobacteria)
GCF_016822055.1	SAMN16783272	Pathogen: environmental/food/other sample from Vibrio fluvialis	Unknown	China:Guangdong, Shenzhen	Vibrio fluvialis	Vibrio fluvialis (g-proteobacteria)
GCF_013114045.1	SAMN12668394	Microbe sample from Vibrio europaeus	estuarine bay	USA: Oregon, Netarts Bay	Vibrio europaeus	Vibrio europaeus (g-proteobacteria)
GCF_001695575.1	SAMN04508217	Microbe sample from Vibrio europaeus	NA	Spain: Galicia	Vibrio europaeus	Vibrio europaeus (g-proteobacteria)
GCF_013154935.1	SAMN14921098	Pathogen: environmental/food/other sample from Vibrio europaeus	Shellfish hatchery	Chile	Vibrio europaeus	Vibrio europaeus (g-proteobacteria)
GCF_004764665.1	SAMEA4755329	NFH.MB010	NA	NA	Vibrio echinoideorum	Vibrio echinoideorum (g-proteobacteria)
GCF_003269215.1	SAMN09062733	Vibrio diazotrophicus 99A	missing	USA: Pennsylvania	Vibrio diazotrophicus	Vibrio diazotrophicus (g-proteobacteria)
GCF_002892905.1	SAMN08330123	Microbe sample from Vibrio diazotrophicus strain 60.18M	subseafloor	not applicable	Vibrio diazotrophicus	Vibrio diazotrophicus (g-proteobacteria)
GCF_000341445.1	SAMN02469807	Sample from Vibrio diabolicus E0666	ascites by plating	China: Shantou, Guangdong Province	NA	Vibrio diabolicus E0666 (g-proteobacteria)
GCF_006151825.1	SAMN11937831	Vibrio diabolicus strain CAIM 1802	Coastal seawater	Japan: Kamaishi	Vibrio diabolicus	Vibrio diabolicus (g-proteobacteria)
GCF_002953355.1	SAMN03996254	Pathogen: environmental/food/other sample from Vibrio diabolicus	cured hides	South Africa	Vibrio diabolicus	Vibrio diabolicus (g-proteobacteria)
GCF_003798525.1	SAMN08204758	Pathogen: environmental/food/other sample from Vibrio diabolicus	Estuary	USA: South Carolina	Vibrio diabolicus	Vibrio diabolicus (g-proteobacteria)
GCF_013368925.1	SAMN11536928	Pathogen: environmental/food/other sample from Vibrio diabolicus	estuary	USA: South Carolina	Vibrio diabolicus	Vibrio diabolicus (g-proteobacteria)
GCF_000962815.1	SAMN03329625	Microbe sample from Vibrio diabolicus	marine sediment	Not Collected	Vibrio diabolicus	Vibrio diabolicus (g-proteobacteria)
GCF_001048675.1	SAMEA2591299	Vibrio diabolicus CNCM I-1629	NA	NA	Vibrio diabolicus	Vibrio diabolicus (g-proteobacteria)
GCF_903986945.1	SAMEA7061706	Farm STR, isolate B1STR6	NA	Atlantic Ocean	Vibrio diabolicus	Vibrio diabolicus (g-proteobacteria)
GCF_015160835.1	SAMN16383616	Microbe sample from Vibrio diabolicus	soil	China: Nanjing	Vibrio diabolicus	Vibrio diabolicus (g-proteobacteria)
GCF_001010935.1	SAMN03580733	Microbe sample from Vibrio diabolicus	vibriosis episode	Greece	Vibrio diabolicus	Vibrio diabolicus (g-proteobacteria)
GCF_000256445.2	SAMN02470509	Sample from Vibrio cyclitrophicus ZF264	filtered seawater (large, >=63 micrometer filter)	USA: Massachusetts	NA	Vibrio cyclitrophicus ZF264 (g-proteobacteria)
GCF_000256095.2	SAMN02470480	Sample from Vibrio cyclitrophicus 1F53	filtered seawater (small, 1 micrometer filter)	USA: Massachusetts	NA	Vibrio cyclitrophicus 1F53 (g-proteobacteria)
GCF_000247005.2	SAMN02470464	Sample from Vibrio cyclitrophicus 1F111	filtered seawater (small, 1 micrometer filter)	USA: Massachusetts	NA	Vibrio cyclitrophicus 1F111 (g-proteobacteria)
GCF_002872625.1	SAMN05418239	Microbe sample from Vibrio cyclitrophicus	Filtered Seawater, >63 micron fraction	USA: Massachusetts, Nahant, Canoe Cove	Vibrio cyclitrophicus	Vibrio cyclitrophicus (g-proteobacteria)
GCF_002877405.1	SAMN05418115	Microbe sample from Vibrio cyclitrophicus	Filtered Seawater, >63 micron fraction	USA: Massachusetts, Nahant, Canoe Cove	Vibrio cyclitrophicus	Vibrio cyclitrophicus (g-proteobacteria)
GCF_013114145.1	SAMN12668388	Microbe sample from Vibrio cyclitrophicus	Shellfish hatchery tank	USA: Oregon, Netarts Bay	Vibrio cyclitrophicus	Vibrio cyclitrophicus (g-proteobacteria)
GCF_000272205.2	SAMN02470487	Sample from Vibrio crassostreae 9ZC88	zooplankton collected from plum island	USA: Massachusetts	NA	Vibrio crassostreae 9ZC88 (g-proteobacteria)
GCF_000272045.2	SAMN02470442	Sample from Vibrio crassostreae 9ZC13	zooplankton collected from plum island	USA: Massachusetts	NA	Vibrio crassostreae 9ZC13 (g-proteobacteria)
GCF_023221655.1	SAMN16631296	Microbe sample from Vibrio crassostreae isolate ED395	marine water	USA:Point Loma, California	Vibrio crassostreae	Vibrio crassostreae (g-proteobacteria)
GCF_003751145.1	SAMN10362184	Vibrio crassostreae 8T5_11	missing	France: Brest	Vibrio crassostreae	Vibrio crassostreae (g-proteobacteria)
GCF_004345525.1	SAMN10362341	Vibrio crassostreae GV1667	missing	Germany: Sylt	Vibrio crassostreae	Vibrio crassostreae (g-proteobacteria)
GCF_001048495.1	SAMEA2591294	Vibrio crassostreae J5-19	NA	NA	Vibrio crassostreae	Vibrio crassostreae (g-proteobacteria)
GCF_001048535.1	SAMEA2591296	Vibrio crassostreae LGP7	NA	NA	Vibrio crassostreae	Vibrio crassostreae (g-proteobacteria)
GCF_001368895.1	SAMEA2591287	Vibrio crassostreae J5-5	NA	NA	Vibrio crassostreae	Vibrio crassostreae (g-proteobacteria)
GCF_017916615.1	SAMN18238080	Microbe sample from Vibrio crassostreae	Oyster	France: Brest	Vibrio crassostreae	Vibrio crassostreae (g-proteobacteria)
GCF_017916935.1	SAMN18238059	Microbe sample from Vibrio crassostreae	Oyster	France: Brest	Vibrio crassostreae	Vibrio crassostreae (g-proteobacteria)
GCF_017917325.1	SAMN18238035	Microbe sample from Vibrio crassostreae	Oyster	France: Brest	Vibrio crassostreae	Vibrio crassostreae (g-proteobacteria)
GCF_017916825.1	SAMN18238065	Microbe sample from Vibrio crassostreae	seawater	France: Brest	Vibrio crassostreae	Vibrio crassostreae (g-proteobacteria)
GCF_017917035.1	SAMN18238050	Microbe sample from Vibrio crassostreae	seawater	France: Brest	Vibrio crassostreae	Vibrio crassostreae (g-proteobacteria)
GCF_017917465.1	SAMN18238027	Microbe sample from Vibrio crassostreae	seawater	France: Brest	Vibrio crassostreae	Vibrio crassostreae (g-proteobacteria)
GCF_013114205.1	SAMN12668385	Microbe sample from Vibrio crassostreae	sick oyster seed	USA: Washington, Hood Canal	Vibrio crassostreae	Vibrio crassostreae (g-proteobacteria)
GCF_000983095.1	SAMEA3340379	Vibrio sp. strain Vb278	NA	Portugal	Vibrio coralliirubri	Vibrio coralliirubri (g-proteobacteria)
GCF_001048595.1	SAMEA2593984	Vibrio sp. J2-1	NA	NA	Vibrio coralliirubri	Vibrio coralliirubri (g-proteobacteria)
GCF_001048655.1	SAMEA2594004	Vibrio sp. J2-29	NA	NA	Vibrio coralliirubri	Vibrio coralliirubri (g-proteobacteria)
GCF_001486525.1	SAMEA3532819	Vibrio sp. strain Evh12	NA	Portugal	Vibrio coralliirubri	Vibrio coralliirubri (g-proteobacteria)
GCF_900183395.1	SAMEA104054544	Vibrio sp. strain Vb150	NA	Portugal	Vibrio coralliirubri	Vibrio coralliirubri (g-proteobacteria)
GCF_002286405.1	SAMN07522471	Microbe sample from Vibrio coralliilyticus	Crassostrea gigas larvae tank in the Pacific Northwest	USA: Oregon	Vibrio coralliilyticus	Vibrio coralliilyticus (g-proteobacteria)
GCF_001297935.1	SAMN03857122	Vibrio coralliilyticus RE22	larvae from a hatchery	USA: Pacific Northwest	Vibrio coralliilyticus	Vibrio coralliilyticus (g-proteobacteria)
GCF_013364385.1	SAMN14923070	Microbe sample from Vibrio coralliilyticus	NA	Spain	Vibrio coralliilyticus	Vibrio coralliilyticus (g-proteobacteria)
GCF_002286655.1	SAMN07536091	Microbe sample from Vibrio coralliilyticus	Pacific oyster seed	USA: Hawaii, Kailua Kona	Vibrio coralliilyticus	Vibrio coralliilyticus (g-proteobacteria)
GCF_000772065.1	SAMN02940923	Vibrio coralliilyticus RE98	Shellfish Hatchery	USA:Netarts Bay Oregon	Vibrio coralliilyticus	Vibrio coralliilyticus (g-proteobacteria)
GCF_015709045.1	SAMN06013676	Pathogen: environmental/food/other sample from Vibrio cidicii	seawater	Sweden	Vibrio cidicii	Vibrio cidicii (g-proteobacteria)
GCF_009763805.1	SAMN12648255	Pathogen: clinical or host-associated sample from Vibrio cidicii	water	Missing	Vibrio cidicii	Vibrio cidicii (g-proteobacteria)
GCF_001597955.1	SAMN04296642	Vibrio sp. 1048-83	Human blood	USA	Vibrio sp. 1048-83	Vibrio cidicii (g-proteobacteria)
GCF_001597935.1	SAMN04296647	Vibrio sp. 2538-88	Human blood	USA	Vibrio sp. 2538-88	Vibrio cidicii (g-proteobacteria)
GCF_000812045.1	SAMN03021537	Zebrafish gut isolate ZWU0020	NA	USA: St. Louis, Missouri	Vibrio cholerae ZWU0020	Vibrio cholerae ZWU0020 (g-proteobacteria)
GCF_000299495.2	SAMN02469953	Sample from Vibrio cholerae VC35	stool	Malaysia	NA	Vibrio cholerae VC35 (g-proteobacteria)
GCF_000174295.1	SAMN02393808	Generic sample from Vibrio cholerae TMA 21	NA	NA	NA	Vibrio cholerae TMA 21 (g-proteobacteria)
GCF_000174255.1	SAMN02393813	Generic sample from Vibrio cholerae TM 11079-80	NA	NA	NA	Vibrio cholerae TM 11079-80 (g-proteobacteria)
GCF_000152445.1	SAMN02435834	Generic sample from Vibrio cholerae RC385	NA	NA	NA	Vibrio cholerae RC385 (g-proteobacteria)
GCF_000318075.1	SAMN02470610	Sample from Vibrio cholerae PS15	Sediment in Puget Sound, WA	USA: WA	NA	Vibrio cholerae PS15 (g-proteobacteria)
GCF_000016245.1	SAMN02604040	Sample from Vibrio cholerae O395	NA	NA	NA	Vibrio cholerae O395 (g-proteobacteria)
GCF_000348345.2	SAMN00991861	Vibrio cholerae EM-1676A	NA	NA	NA	Vibrio cholerae O1 str. EM-1676A (g-proteobacteria)
GCF_000006745.1	SAMN02603969	Sample from Vibrio cholerae O1 biovar El Tor str. N16961	NA	NA	NA	Vibrio cholerae O1 biovar El Tor str. N16961 (g-proteobacteria)
GCF_013414615.1	SAMN10970869	Pathogen: clinical or host-associated sample from Vibrio cholerae O1 biovar El Tor	stool sample	Bangladesh: Dhaka	Vibrio cholerae O1 biovar El Tor	Vibrio cholerae O1 biovar El Tor (g-proteobacteria)
GCF_001858445.1	SAMN05427411	Pathogen: clinical or host-associated sample from Vibrio cholerae O1	missing	Cameroon	Vibrio cholerae O1	Vibrio cholerae O1 (g-proteobacteria)
GCF_001858585.1	SAMN05354843	Pathogen: clinical or host-associated sample from Vibrio cholerae O1	missing	Cameroon	Vibrio cholerae O1	Vibrio cholerae O1 (g-proteobacteria)
GCF_001186755.1	SAMN03839352	Pathogen: clinical or host-associated sample from Vibrio cholerae O1	stool	Bangladesh	Vibrio cholerae O1	Vibrio cholerae O1 (g-proteobacteria)
GCF_000168935.2	SAMN02435869	Generic sample from Vibrio cholerae MZO-3	NA	NA	NA	Vibrio cholerae MZO-3 (g-proteobacteria)
GCF_000153985.2	SAMN02435870	Generic sample from Vibrio cholerae MZO-2	NA	NA	NA	Vibrio cholerae MZO-2 (g-proteobacteria)
GCF_000250855.1	SAMN02603415	Sample from Vibrio cholerae IEC224	NA	Brazil: Belem	NA	Vibrio cholerae IEC224 (g-proteobacteria)
GCF_000220785.1	SAMN00222980	Vibrio cholerae HE48	NA	NA	NA	Vibrio cholerae HE48 (g-proteobacteria)
GCF_000220765.2	SAMN00222985	Vibrio cholerae HE39	NA	NA	NA	Vibrio cholerae HE39 (g-proteobacteria)
GCF_000279285.1	SAMN00621717	HE45 HE45	NA	NA	NA	Vibrio cholerae HE-45 (g-proteobacteria)
GCF_000279265.1	SAMN00265075	HE25 HE25	NA	NA	NA	Vibrio cholerae HE-25 (g-proteobacteria)
GCF_000387585.1	SAMN02469662	Sample from Vibrio cholerae CP1110	NA	USA:FL	NA	Vibrio cholerae CP1110 (g-proteobacteria)
GCF_000154005.2	SAMN02435871	Generic sample from Vibrio cholerae 623-39	NA	NA	NA	Vibrio cholerae 623-39 (g-proteobacteria)
GCF_000174115.1	SAMN02393812	Generic sample from Vibrio cholerae 12129(1)	NA	NA	NA	Vibrio cholerae 12129(1) (g-proteobacteria)
GCF_000736795.1	SAMN02693886	Microbe sample from Vibrio cholerae	Diarrhea	Philippines	O31	Vibrio cholerae (g-proteobacteria)
GCF_000736855.1	SAMN02693887	Microbe sample from Vibrio cholerae	Diarrhea	India	O35	Vibrio cholerae (g-proteobacteria)
GCF_000736935.1	SAMN02693891	Microbe sample from Vibrio cholerae	Diarrhea	India	O77	Vibrio cholerae (g-proteobacteria)
GCF_002251495.1	SAMN07451865	Pathogen: clinical or host-associated sample from Vibrio cholerae	blood	USA	Vibrio cholerae	Vibrio cholerae (g-proteobacteria)
GCF_003312945.1	SAMN09580376	Pathogen: clinical or host-associated sample from Vibrio cholerae	blood	Brazil:Sao Paulo	Vibrio cholerae	Vibrio cholerae (g-proteobacteria)
GCF_019780445.1	SAMN14752702	Pathogen: clinical or host-associated sample from Vibrio cholerae	blood	Brazil:Sao Paulo,Limeira	Vibrio cholerae	Vibrio cholerae (g-proteobacteria)
GCF_021228575.1	SAMN23961531	Pathogen: clinical or host-associated sample from Vibrio cholerae	blood	China: Sanmen	Vibrio cholerae	Vibrio cholerae (g-proteobacteria)
GCF_021014515.1	SAMN06483920	Pathogen: environmental/food/other sample from Vibrio cholerae	Blue mussel	Germany	Vibrio cholerae	Vibrio cholerae (g-proteobacteria)
GCF_003591575.1	SAMN07684567	Vibrio cholerae FORC_073 Complete genome sequencing	clinical isolation	South Korea: Seoul	Vibrio cholerae	Vibrio cholerae (g-proteobacteria)
GCF_004358295.1	SAMN11125798	Pathogen: clinical or host-associated sample from Vibrio cholerae	clinical sample	Russia	Vibrio cholerae	Vibrio cholerae (g-proteobacteria)
GCF_003449135.1	SAMN05437223	Pathogen: environmental/food/other sample from Vibrio cholerae	Costal water	Germany	Vibrio cholerae	Vibrio cholerae (g-proteobacteria)
GCF_002313025.1	SAMN05567318	Vibrio cholerae FORC_055 Complete genome sequencing	cuttlefish	South Korea: Jeollanam-do	Vibrio cholerae	Vibrio cholerae (g-proteobacteria)
GCF_000969235.1	SAMN03248305	Microbe sample from Vibrio cholerae	Diarrhea	India	Vibrio cholerae	Vibrio cholerae (g-proteobacteria)
GCF_000969265.1	SAMN03248306	Microbe sample from Vibrio cholerae	Diarrhea	Philippines	Vibrio cholerae	Vibrio cholerae (g-proteobacteria)
GCF_021014645.1	SAMN06484420	Pathogen: environmental/food/other sample from Vibrio cholerae	Diarrhea	Germany	Vibrio cholerae	Vibrio cholerae (g-proteobacteria)
GCF_001641685.1	SAMN04417201	Pathogen: environmental/food/other sample from Vibrio cholerae	environmental	Russia: Republic of Kalmykia	Vibrio cholerae	Vibrio cholerae (g-proteobacteria)
GCF_013110925.1	SAMN13704165	Microbe sample from Vibrio cholerae	environmental	Bangladesh	Vibrio cholerae	Vibrio cholerae (g-proteobacteria)
GCF_013110975.1	SAMN13704162	Microbe sample from Vibrio cholerae	environmental	Bangladesh	Vibrio cholerae	Vibrio cholerae (g-proteobacteria)
GCF_013111105.1	SAMN13704156	Microbe sample from Vibrio cholerae	environmental	Bangladesh	Vibrio cholerae	Vibrio cholerae (g-proteobacteria)
GCF_013111215.1	SAMN13704150	Microbe sample from Vibrio cholerae	environmental	Bangladesh	Vibrio cholerae	Vibrio cholerae (g-proteobacteria)
GCF_013111465.1	SAMN13897703	Microbe sample from Vibrio cholerae	environmental	Haiti	Vibrio cholerae	Vibrio cholerae (g-proteobacteria)
GCF_002114205.1	SAMN06711158	Pathogen: clinical or host-associated sample from Vibrio cholerae	feces	Ukraine: Piatikhatskii district	Vibrio cholerae	Vibrio cholerae (g-proteobacteria)
GCF_002196225.1	SAMN06768131	Pathogen: clinical or host-associated sample from Vibrio cholerae	feces	Ukraine: Mariupol	Vibrio cholerae	Vibrio cholerae (g-proteobacteria)
GCF_002196375.1	SAMN06806565	Pathogen: clinical or host-associated sample from Vibrio cholerae	feces	Russia: Astrakhan	Vibrio cholerae	Vibrio cholerae (g-proteobacteria)
GCF_009653605.1	SAMN11318966	Pathogen: clinical or host-associated sample from Vibrio cholerae	feces	Chile:Santiago	Vibrio cholerae	Vibrio cholerae (g-proteobacteria)
GCF_017814615.1	SAMN18515341	Pathogen: clinical or host-associated sample from Vibrio cholerae	feces	China: Fuzhou	Vibrio cholerae	Vibrio cholerae (g-proteobacteria)
GCF_019273615.1	SAMN17839811	Pathogen: environmental/food/other sample from Vibrio cholerae	food	Thailand: Songkhla	Vibrio cholerae	Vibrio cholerae (g-proteobacteria)
GCF_019273635.1	SAMN17839809	Pathogen: environmental/food/other sample from Vibrio cholerae	food	Thailand: Chaiyaphum	Vibrio cholerae	Vibrio cholerae (g-proteobacteria)
GCF_019273655.1	SAMN17839808	Pathogen: environmental/food/other sample from Vibrio cholerae	food	Thailand	Vibrio cholerae	Vibrio cholerae (g-proteobacteria)
GCF_019458465.1	SAMN11287979	Pathogen: environmental/food/other sample from Vibrio cholerae	Frog	missing	Vibrio cholerae	Vibrio cholerae (g-proteobacteria)
GCF_021431945.1	SAMN24501422	Microbe sample from Vibrio cholerae	Hepatopancrea	China:Yangzhou	Vibrio cholerae	Vibrio cholerae (g-proteobacteria)
GCF_024359565.1	SAMN26364794	Microbe sample from Vibrio cholerae	marine isolate	India:Kerala, Kochi	Vibrio cholerae	Vibrio cholerae (g-proteobacteria)
GCF_014281135.1	SAMN15818768	Pathogen: environmental/food/other sample from Vibrio cholerae	migratory bird	China: Wuliangsuhai, Inner Mongolia	Vibrio cholerae	Vibrio cholerae (g-proteobacteria)
GCF_001402185.1	SAMN03487991	Microbe sample from Vibrio cholerae	missing	USA: Oyster Pond, MA	Vibrio cholerae	Vibrio cholerae (g-proteobacteria)
GCF_004117115.1	SAMN08384473	Pathogen: clinical or host-associated sample from Vibrio cholerae	missing	South Korea	Vibrio cholerae	Vibrio cholerae (g-proteobacteria)
GCF_006802045.1	SAMN12169094	Pathogen: clinical or host-associated sample from Vibrio cholerae	missing	Austria:Neusiedler See	Vibrio cholerae	Vibrio cholerae (g-proteobacteria)
GCF_006802195.1	SAMN12169089	Pathogen: clinical or host-associated sample from Vibrio cholerae	missing	Austria:Neusiedler See	Vibrio cholerae	Vibrio cholerae (g-proteobacteria)
GCF_007623775.1	SAMN12288802	Microbe sample from Vibrio cholerae	missing	missing	Vibrio cholerae	Vibrio cholerae (g-proteobacteria)
GCF_007624845.1	SAMN12288751	Microbe sample from Vibrio cholerae	missing	missing	Vibrio cholerae	Vibrio cholerae (g-proteobacteria)
GCF_008083365.1	SAMN12057876	Microbe sample from Vibrio cholerae	missing	missing	Vibrio cholerae	Vibrio cholerae (g-proteobacteria)
GCF_008083715.1	SAMN12057860	Microbe sample from Vibrio cholerae	missing	missing	Vibrio cholerae	Vibrio cholerae (g-proteobacteria)
GCF_008083865.1	SAMN12057853	Microbe sample from Vibrio cholerae	missing	missing	Vibrio cholerae	Vibrio cholerae (g-proteobacteria)
GCF_008083975.1	SAMN12057847	Microbe sample from Vibrio cholerae	missing	missing	Vibrio cholerae	Vibrio cholerae (g-proteobacteria)
GCF_008084315.1	SAMN12057840	Microbe sample from Vibrio cholerae	missing	missing	Vibrio cholerae	Vibrio cholerae (g-proteobacteria)
GCF_008084455.1	SAMN12057832	Microbe sample from Vibrio cholerae	missing	missing	Vibrio cholerae	Vibrio cholerae (g-proteobacteria)
GCF_008084565.1	SAMN12057826	Microbe sample from Vibrio cholerae	missing	missing	Vibrio cholerae	Vibrio cholerae (g-proteobacteria)
GCF_008084605.1	SAMN12057823	Microbe sample from Vibrio cholerae	missing	missing	Vibrio cholerae	Vibrio cholerae (g-proteobacteria)
GCF_008084635.1	SAMN12057818	Microbe sample from Vibrio cholerae	missing	missing	Vibrio cholerae	Vibrio cholerae (g-proteobacteria)
GCF_008084705.1	SAMN12057813	Microbe sample from Vibrio cholerae	missing	missing	Vibrio cholerae	Vibrio cholerae (g-proteobacteria)
GCF_008084755.1	SAMN12057807	Microbe sample from Vibrio cholerae	missing	missing	Vibrio cholerae	Vibrio cholerae (g-proteobacteria)
GCF_008084795.1	SAMN12057805	Microbe sample from Vibrio cholerae	missing	missing	Vibrio cholerae	Vibrio cholerae (g-proteobacteria)
GCF_008084855.1	SAMN12057801	Microbe sample from Vibrio cholerae	missing	missing	Vibrio cholerae	Vibrio cholerae (g-proteobacteria)
GCF_009762965.1	SAMN12648318	Pathogen: clinical or host-associated sample from Vibrio cholerae	Missing	Missing	Vibrio cholerae	Vibrio cholerae (g-proteobacteria)
GCF_009763045.1	SAMN12648312	Pathogen: clinical or host-associated sample from Vibrio cholerae	Missing	Missing	Vibrio cholerae	Vibrio cholerae (g-proteobacteria)
GCF_014525175.1	SAMN13500475	Pathogen: clinical or host-associated sample from Vibrio cholerae	Missing	USA	Vibrio cholerae	Vibrio cholerae (g-proteobacteria)
GCF_001718105.1	SAMN05578961	L11	Mussel	Sweden: Lommabukten	Vibrio cholerae	Vibrio cholerae (g-proteobacteria)
GCF_001248465.1	SAMEA889206	IndiaV212_1-sc-2010-07-20-7693	NA	India	Vibrio cholerae	Vibrio cholerae (g-proteobacteria)
GCF_001248645.1	SAMEA889235	Kenya6214-sc-2010-07-20-9162	NA	Kenya: Kakuma	Vibrio cholerae	Vibrio cholerae (g-proteobacteria)
GCF_001250615.1	SAMEA889229	BangladeshA488-sc-2010-07-20-7690	NA	Bangladesh	Vibrio cholerae	Vibrio cholerae (g-proteobacteria)
GCF_001255915.1	SAMEA889156	Kenya7685-sc-2010-07-20-9176	NA	Kenya: Machakos	Vibrio cholerae	Vibrio cholerae (g-proteobacteria)
GCF_001259995.1	SAMEA889299	4754-sc-2010-07-21-253047	NA	USA: California	Vibrio cholerae	Vibrio cholerae (g-proteobacteria)
GCF_013111805.1	SAMN13897685	Microbe sample from Vibrio cholerae	NA	Mexico	Vibrio cholerae	Vibrio cholerae (g-proteobacteria)
GCF_013111855.1	SAMN13897683	Microbe sample from Vibrio cholerae	NA	Mexico	Vibrio cholerae	Vibrio cholerae (g-proteobacteria)
GCF_013111915.1	SAMN13897679	Microbe sample from Vibrio cholerae	NA	Mexico	Vibrio cholerae	Vibrio cholerae (g-proteobacteria)
GCF_014634265.1	SAMD00221480	Vibrio cholerae PS-7701 genome	NA	Japan:Shiga	Vibrio cholerae	Vibrio cholerae (g-proteobacteria)
GCF_014634385.1	SAMD00221486	Vibrio cholerae Pl-8702 genome	NA	Japan:Ibaraki	Vibrio cholerae	Vibrio cholerae (g-proteobacteria)
GCF_902809995.1	SAMEA4673010	26268_1#122	NA	Argentina	Vibrio cholerae	Vibrio cholerae (g-proteobacteria)
GCF_902810005.1	SAMEA4673371	26237_7#49	NA	Argentina	Vibrio cholerae	Vibrio cholerae (g-proteobacteria)
GCF_902810025.1	SAMEA4673118	26268_1#222	NA	Argentina	Vibrio cholerae	Vibrio cholerae (g-proteobacteria)
GCF_008369605.1	SAMN12572458	Strain RFB16	North Park Lake	USA: Pittsburgh	Vibrio cholerae	Vibrio cholerae (g-proteobacteria)
GCF_008369625.1	SAMN12572457	Strain RFB05	North Park Lake	USA: Pittsburgh	Vibrio cholerae	Vibrio cholerae (g-proteobacteria)
GCF_019092625.1	SAMN18673096	Microbe sample from Vibrio cholerae	Not applicable	China: Chifeng	Vibrio cholerae	Vibrio cholerae (g-proteobacteria)
GCF_019092805.1	SAMN18673089	Microbe sample from Vibrio cholerae	Not applicable	China: Chifeng	Vibrio cholerae	Vibrio cholerae (g-proteobacteria)
GCF_019092945.1	SAMN18673084	Microbe sample from Vibrio cholerae	Not applicable	China: Chifeng	Vibrio cholerae	Vibrio cholerae (g-proteobacteria)
GCF_019093125.1	SAMN18673060	Microbe sample from Vibrio cholerae	Not applicable	China: Chifeng	Vibrio cholerae	Vibrio cholerae (g-proteobacteria)
GCF_021014625.1	SAMN06484418	Pathogen: environmental/food/other sample from Vibrio cholerae	Otitis	Germany	Vibrio cholerae	Vibrio cholerae (g-proteobacteria)
GCF_002284125.1	SAMN07350486	Microbe sample from Vibrio cholerae	Oyster Pond	USA: MA	Vibrio cholerae	Vibrio cholerae (g-proteobacteria)
GCF_002284155.1	SAMN07350484	Microbe sample from Vibrio cholerae	Oyster Pond	USA: MA	Vibrio cholerae	Vibrio cholerae (g-proteobacteria)
GCF_002284325.1	SAMN07350475	Microbe sample from Vibrio cholerae	Oyster Pond	USA: MA	Vibrio cholerae	Vibrio cholerae (g-proteobacteria)
GCF_002284395.1	SAMN07350469	Microbe sample from Vibrio cholerae	Oyster Pond	USA: MA	Vibrio cholerae	Vibrio cholerae (g-proteobacteria)
GCF_002284475.1	SAMN07350470	Microbe sample from Vibrio cholerae	Oyster Pond	USA: MA	Vibrio cholerae	Vibrio cholerae (g-proteobacteria)
GCF_003348755.1	SAMN08984098	Microbe sample from Vibrio cholerae	Oyster Pond	USA: Oyster Pond, MA	Vibrio cholerae	Vibrio cholerae (g-proteobacteria)
GCF_003348985.1	SAMN08984087	Microbe sample from Vibrio cholerae	Oyster Pond	USA: Oyster Pond, MA	Vibrio cholerae	Vibrio cholerae (g-proteobacteria)
GCF_003349055.1	SAMN08984081	Microbe sample from Vibrio cholerae	Oyster Pond	USA: Oyster Pond, MA	Vibrio cholerae	Vibrio cholerae (g-proteobacteria)
GCF_003349155.1	SAMN08984075	Microbe sample from Vibrio cholerae	Oyster Pond	USA: Oyster Pond, MA	Vibrio cholerae	Vibrio cholerae (g-proteobacteria)
GCF_003349215.1	SAMN08984069	Microbe sample from Vibrio cholerae	Oyster Pond	USA: Oyster Pond, MA	Vibrio cholerae	Vibrio cholerae (g-proteobacteria)
GCF_003349245.1	SAMN08984067	Microbe sample from Vibrio cholerae	Oyster Pond	USA: Oyster Pond, MA	Vibrio cholerae	Vibrio cholerae (g-proteobacteria)
GCF_003349715.1	SAMN08984059	Microbe sample from Vibrio cholerae	Oyster Pond	USA: Oyster Pond, MA	Vibrio cholerae	Vibrio cholerae (g-proteobacteria)
GCF_003349725.1	SAMN08984058	Microbe sample from Vibrio cholerae	Oyster Pond	USA: Oyster Pond, MA	Vibrio cholerae	Vibrio cholerae (g-proteobacteria)
GCF_021166915.1	SAMN23296545	Pathogen: clinical or host-associated sample from Vibrio cholerae	patient	Russia: Chelyabinsk (import from Tunisia)	Vibrio cholerae	Vibrio cholerae (g-proteobacteria)
GCF_021166935.1	SAMN23296542	Pathogen: clinical or host-associated sample from Vibrio cholerae	patient	Russia: Moscow	Vibrio cholerae	Vibrio cholerae (g-proteobacteria)
GCF_021166955.1	SAMN23296543	Pathogen: clinical or host-associated sample from Vibrio cholerae	patient	Russia: Moscow	Vibrio cholerae	Vibrio cholerae (g-proteobacteria)
GCF_021166995.1	SAMN23296539	Pathogen: clinical or host-associated sample from Vibrio cholerae	patient	Russia: Chelyabinsk	Vibrio cholerae	Vibrio cholerae (g-proteobacteria)
GCF_021167035.1	SAMN23296540	Pathogen: clinical or host-associated sample from Vibrio cholerae	patient	Russia: Chelyabinsk (import from Tunisia)	Vibrio cholerae	Vibrio cholerae (g-proteobacteria)
GCF_900185995.1	SAMEA104115281	Vibrio cholerae str BK1071	Patient blood	Germany	Vibrio cholerae	Vibrio cholerae (g-proteobacteria)
GCF_001402375.1	SAMN03488007	Microbe sample from Vibrio cholerae	pond water	USA: Oyster Pond, MA	Vibrio cholerae	Vibrio cholerae (g-proteobacteria)
GCF_001402535.1	SAMN03488006	Microbe sample from Vibrio cholerae	pond water	USA: Oyster Pond, MA	Vibrio cholerae	Vibrio cholerae (g-proteobacteria)
GCF_016457135.1	SAMN17159920	Pathogen: environmental/food/other sample from Vibrio cholerae	pork	China:Shenzhen	Vibrio cholerae	Vibrio cholerae (g-proteobacteria)
GCF_001953375.1	SAMN05957705	Microbe sample from Vibrio cholerae	river	USA: Mouth of Rio Grande	Vibrio cholerae	Vibrio cholerae (g-proteobacteria)
GCF_008370425.1	SAMN12671086	Vibrio cholerae M1516	river water	Russia: Elista	Vibrio cholerae	Vibrio cholerae (g-proteobacteria)
GCF_008370445.1	SAMN12671279	Vibrio cholerae 29	river water	Russia: Elista	Vibrio cholerae	Vibrio cholerae (g-proteobacteria)
GCF_024105855.1	SAMN25185372	Microbe sample from Vibrio cholerae	Sea water	Algeria: Colonel Abbas Beach in Zeralda, Algiers	Vibrio cholerae	Vibrio cholerae (g-proteobacteria)
GCF_021014725.1	SAMN06484413	Pathogen: environmental/food/other sample from Vibrio cholerae	seawater	Germany	Vibrio cholerae	Vibrio cholerae (g-proteobacteria)
GCF_009899555.1	SAMN13049604	Pathogen: environmental/food/other sample from Vibrio cholerae	Sewer	Brazil: Sao Paulo,Campinas	Vibrio cholerae	Vibrio cholerae (g-proteobacteria)
GCF_009899585.1	SAMN13049609	Pathogen: environmental/food/other sample from Vibrio cholerae	Sewer	Brazil: Sao Paulo,Tiete	Vibrio cholerae	Vibrio cholerae (g-proteobacteria)
GCF_019400755.1	SAMN13165149	Pathogen: environmental/food/other sample from Vibrio cholerae	Sewer	Brazil:Sao Paulo, Santos	Vibrio cholerae	Vibrio cholerae (g-proteobacteria)
GCF_019400765.1	SAMN13165150	Pathogen: environmental/food/other sample from Vibrio cholerae	Sewer	Brazil:Sao Paulo, Campinas	Vibrio cholerae	Vibrio cholerae (g-proteobacteria)
GCF_016456875.1	SAMN17159934	Pathogen: environmental/food/other sample from Vibrio cholerae	shrimp	China:Shenzhen	Vibrio cholerae	Vibrio cholerae (g-proteobacteria)
GCF_016457065.1	SAMN17159925	Pathogen: environmental/food/other sample from Vibrio cholerae	shrimp	China:Shenzhen	Vibrio cholerae	Vibrio cholerae (g-proteobacteria)
GCF_016457125.1	SAMN17159921	Pathogen: environmental/food/other sample from Vibrio cholerae	shrimp	China:Shenzhen	Vibrio cholerae	Vibrio cholerae (g-proteobacteria)
GCF_019504425.1	SAMN19718245	Microbe sample from Vibrio cholerae	skin	India	Vibrio cholerae	Vibrio cholerae (g-proteobacteria)
GCF_009763065.1	SAMN12648311	Pathogen: clinical or host-associated sample from Vibrio cholerae	stool	USA	Vibrio cholerae	Vibrio cholerae (g-proteobacteria)
GCF_014116745.1	SAMN13897698	Microbe sample from Vibrio cholerae	stool	USA	Vibrio cholerae	Vibrio cholerae (g-proteobacteria)
GCF_018398235.1	SAMN19110435	Pathogen: clinical or host-associated sample from Vibrio cholerae	stool	Tanzania: Pwani	Vibrio cholerae	Vibrio cholerae (g-proteobacteria)
GCF_009728285.1	SAMN13387501	Pathogen: clinical or host-associated sample from Vibrio cholerae	unknown	Azerbaijan	Vibrio cholerae	Vibrio cholerae (g-proteobacteria)
GCF_014489145.1	SAMN15930082	Pathogen: clinical or host-associated sample from Vibrio cholerae	unknown	Russia	Vibrio cholerae	Vibrio cholerae (g-proteobacteria)
GCF_003347715.1	SAMN08982528	Microbe sample from Vibrio cholerae	water	Bangladesh: Mathbaria	Vibrio cholerae	Vibrio cholerae (g-proteobacteria)
GCF_003347835.1	SAMN08982522	Microbe sample from Vibrio cholerae	water	Bangladesh: Mathbaria	Vibrio cholerae	Vibrio cholerae (g-proteobacteria)
GCF_003347895.1	SAMN08982519	Microbe sample from Vibrio cholerae	water	missing	Vibrio cholerae	Vibrio cholerae (g-proteobacteria)
GCF_003348015.1	SAMN08982512	Microbe sample from Vibrio cholerae	water	Bangladesh: Kuakata	Vibrio cholerae	Vibrio cholerae (g-proteobacteria)
GCF_003348415.1	SAMN08982485	Microbe sample from Vibrio cholerae	water	missing	Vibrio cholerae	Vibrio cholerae (g-proteobacteria)
GCF_003348445.1	SAMN08982483	Microbe sample from Vibrio cholerae	water	Bangladesh: Mathbaria	Vibrio cholerae	Vibrio cholerae (g-proteobacteria)
GCF_003348715.1	SAMN08982481	Microbe sample from Vibrio cholerae	water	Bangladesh: Kuakata	Vibrio cholerae	Vibrio cholerae (g-proteobacteria)
GCF_003348735.1	SAMN08982477	Microbe sample from Vibrio cholerae	water	Bangladesh: Kuakata	Vibrio cholerae	Vibrio cholerae (g-proteobacteria)
GCF_003585465.1	SAMN07367970	Pathogen: environmental/food/other sample from Vibrio cholerae	water	Bangladesh	Vibrio cholerae	Vibrio cholerae (g-proteobacteria)
GCF_003585485.1	SAMN07367969	Pathogen: environmental/food/other sample from Vibrio cholerae	water	Bangladesh	Vibrio cholerae	Vibrio cholerae (g-proteobacteria)
GCF_003585505.1	SAMN07367988	Pathogen: environmental/food/other sample from Vibrio cholerae	water	Bangladesh	Vibrio cholerae	Vibrio cholerae (g-proteobacteria)
GCF_003585535.1	SAMN07367976	Pathogen: environmental/food/other sample from Vibrio cholerae	water	Bangladesh	Vibrio cholerae	Vibrio cholerae (g-proteobacteria)
GCF_003585545.1	SAMN07368031	Pathogen: environmental/food/other sample from Vibrio cholerae	water	Bangladesh	Vibrio cholerae	Vibrio cholerae (g-proteobacteria)
GCF_003594505.1	SAMN07367887	Pathogen: environmental/food/other sample from Vibrio cholerae	water	Bangladesh	Vibrio cholerae	Vibrio cholerae (g-proteobacteria)
GCF_003594515.1	SAMN07367889	Pathogen: environmental/food/other sample from Vibrio cholerae	water	Bangladesh	Vibrio cholerae	Vibrio cholerae (g-proteobacteria)
GCF_004328575.1	SAMN11029208	Pathogen: environmental/food/other sample from Vibrio cholerae	water	Russia: Rostov-on-Don, Rostov region, 344002	Vibrio cholerae	Vibrio cholerae (g-proteobacteria)
GCF_006802395.1	SAMN12168624	Pathogen: environmental/food/other sample from Vibrio cholerae	water	Austria:Neusiedler See	Vibrio cholerae	Vibrio cholerae (g-proteobacteria)
GCF_006802475.1	SAMN12168618	Pathogen: environmental/food/other sample from Vibrio cholerae	water	Austria:Neusiedler See	Vibrio cholerae	Vibrio cholerae (g-proteobacteria)
GCF_006802485.1	SAMN12168617	Pathogen: environmental/food/other sample from Vibrio cholerae	water	Austria:Neusiedler See	Vibrio cholerae	Vibrio cholerae (g-proteobacteria)
GCF_006802575.1	SAMN12168613	Pathogen: environmental/food/other sample from Vibrio cholerae	water	Austria:Neusiedler See	Vibrio cholerae	Vibrio cholerae (g-proteobacteria)
GCF_006802595.1	SAMN12168612	Pathogen: environmental/food/other sample from Vibrio cholerae	water	Austria:Neusiedler See	Vibrio cholerae	Vibrio cholerae (g-proteobacteria)
GCF_006802685.1	SAMN12168607	Pathogen: environmental/food/other sample from Vibrio cholerae	water	Austria:Neusiedler See	Vibrio cholerae	Vibrio cholerae (g-proteobacteria)
GCF_006802795.1	SAMN12168602	Pathogen: environmental/food/other sample from Vibrio cholerae	water	Austria:Neusiedler See	Vibrio cholerae	Vibrio cholerae (g-proteobacteria)
GCF_006802815.1	SAMN12168599	Pathogen: environmental/food/other sample from Vibrio cholerae	water	Austria:Neusiedler See	Vibrio cholerae	Vibrio cholerae (g-proteobacteria)
GCF_006803155.1	SAMN12168573	Pathogen: environmental/food/other sample from Vibrio cholerae	water	Austria:Neusiedler See	Vibrio cholerae	Vibrio cholerae (g-proteobacteria)
GCF_017426785.1	SAMN06196908	Vibrio cholerae RGCV2114	water	USA: Rio Grande under the bridge between Brownsville, TX and Matamoros, Mexico	Vibrio cholerae	Vibrio cholerae (g-proteobacteria)
GCF_013357605.1	SAMN14944057	Environmental Vibrio cholerae isolate W10G	Water sample	USA:California,Waddell Creek	Vibrio cholerae	Vibrio cholerae (g-proteobacteria)
GCF_013357725.1	SAMN14944072	Environmental Vibrio cholerae isolate SL6Y	Water sample	USA:California,San Lorenzo River	Vibrio cholerae	Vibrio cholerae (g-proteobacteria)
GCF_013357745.1	SAMN14944080	Environmental Vibrio cholerae isolate SP6G	Water sample	USA:California,San Pedro Creek	Vibrio cholerae	Vibrio cholerae (g-proteobacteria)
GCF_013357785.1	SAMN14944082	Environmental Vibrio cholerae isolate W6G	Water sample	USA:California,Waddell Creek	Vibrio cholerae	Vibrio cholerae (g-proteobacteria)
GCF_013357845.1	SAMN14944112	Environmental Vibrio cholerae isolate SA7G	Water sample	USA:California,Old Salinas River	Vibrio cholerae	Vibrio cholerae (g-proteobacteria)
GCF_013357885.1	SAMN14944058	Environmental Vibrio cholerae isolate SA3G	Water sample	USA:California,Old Salinas River	Vibrio cholerae	Vibrio cholerae (g-proteobacteria)
GCF_000788675.1	SAMN03104883	2012Env-32	Water, Environmental	Haiti: Four-au-chaux	Vibrio cholerae	Vibrio cholerae (g-proteobacteria)
GCF_000788715.2	SAMN03104885	2012Env-9	Water, Environmental	Haiti: Lassalle	Vibrio cholerae	Vibrio cholerae (g-proteobacteria)
GCF_002890525.1	SAMN05578963	11116	wound	Sweden	Vibrio cholerae	Vibrio cholerae (g-proteobacteria)
GCF_009762915.1	SAMN12648320	Pathogen: clinical or host-associated sample from Vibrio cholerae	wound	USA	Vibrio cholerae	Vibrio cholerae (g-proteobacteria)
GCF_006802905.1	SAMN12168586	Pathogen: environmental/food/other sample from Vibrio cholerae	zooplankton	Austria:Neusiedler See	Vibrio cholerae	Vibrio cholerae (g-proteobacteria)
GCF_006802915.1	SAMN12168587	Pathogen: environmental/food/other sample from Vibrio cholerae	zooplankton	Austria:Neusiedler See	Vibrio cholerae	Vibrio cholerae (g-proteobacteria)
GCF_006803025.1	SAMN12168580	Pathogen: environmental/food/other sample from Vibrio cholerae	zooplankton	Austria:Neusiedler See	Vibrio cholerae	Vibrio cholerae (g-proteobacteria)
GCF_012275705.1	SAMN10952912	MIGS Cultured Bacterial/Archaeal sample from Vibrio chemaguriensis	water	India: Sundarbans	Vibrio chemaguriensis	Vibrio chemaguriensis (g-proteobacteria)
GCF_002954585.1	SAMN06133356	Microbe sample from Vibrio chagasii	Body surface of Pyrosomatidae	missing	Vibrio chagasii	Vibrio chagasii (g-proteobacteria)
GCF_022397535.1	SAMN24777704	V. chagasii3	NA	Australia: NSW, Port Stephens	Vibrio chagasii	Vibrio chagasii (g-proteobacteria)
GCF_022397555.1	SAMN24777703	V. chagasii2	NA	Australia: NSW, Port Stephens	Vibrio chagasii	Vibrio chagasii (g-proteobacteria)
GCF_022397655.1	SAMN24777705	V. chagasii4	NA	Australia: NSW, Port Stephens	Vibrio chagasii	Vibrio chagasii (g-proteobacteria)
GCF_022397675.1	SAMN24777702	V. chagasii1	NA	Australia: NSW, Port Stephens	Vibrio chagasii	Vibrio chagasii (g-proteobacteria)
GCF_903995485.1	SAMEA7110813	Genome sequence of Vibrio chagasii strain 18LP	NA	Portugal	Vibrio chagasii	Vibrio chagasii (g-proteobacteria)
GCF_004022545.1	SAMN10712958	Vibrio chagasii ECSMB14107	natural biofilm	China: Zhoushan	Vibrio chagasii	Vibrio chagasii (g-proteobacteria)
GCF_005281815.1	SAMN11536919	Microbe sample from Vibrio chagasii	sea water	Spain:Galicia	Vibrio chagasii	Vibrio chagasii (g-proteobacteria)
GCF_013114235.1	SAMN12668383	Microbe sample from Vibrio chagasii	surface seawater into aquaculture facility	USA: Hawaii	Vibrio chagasii	Vibrio chagasii (g-proteobacteria)
GCF_900089965.1	SAMEA4029005	Vibrio celticus CECT 7224, type strain	NA	Spain	Vibrio celticus	Vibrio celticus (g-proteobacteria)
GCF_000165125.1	SAMN02952911	Sample from Vibrio caribbeanicus ATCC BAA-2122	NA	NA	Vibrio caribbeanicus ATCC BAA-2122	Vibrio caribbeanicus ATCC BAA-2122 (g-proteobacteria)
GCF_000785575.1	SAMN03113153	Microbe sample from Vibrio caribbeanicus	marine water	Malaysia	Vibrio caribbeanicus	Vibrio caribbeanicus (g-proteobacteria)
GCF_000259875.1	SAMN02469786	Sample from Vibrio campbellii DS40M4	open ocean water sample collected over the continental slope off the West Coast of Africa between the Cape Verde and Canary Islands	NA	NA	Vibrio campbellii DS40M4 (g-proteobacteria)
GCF_000334195.1	SAMN02469609	Sample from Vibrio campbellii CAIM 519 = NBRC 15631 = ATCC 25920	seawater	USA: Hawaii	NA	Vibrio campbellii CAIM 519 = NBRC 15631 = ATCC 25920 (g-proteobacteria)
GCF_000017705.1	SAMN02603960	Sample from Vibrio campbellii ATCC BAA-1116	NA	NA	NA	Vibrio campbellii ATCC BAA-1116 (g-proteobacteria)
GCF_000400205.1	SAMD00036652	Generic sample from Vibrio campbellii 200612B	NA	NA	Vibrio campbellii 200612B	Vibrio campbellii 200612B (g-proteobacteria)
GCF_022453845.1	SAMN26209916	Microbe sample from Vibrio campbellii	aquarium water	Hong Kong: Ocean Park	Vibrio campbellii	Vibrio campbellii (g-proteobacteria)
GCF_002906475.1	SAMN08330225	Vibrio campbellii BoB-53 isolated from the Bay of Bengal	Bay of Bengal	Indian Ocean: Bay of Bengal	Vibrio campbellii	Vibrio campbellii (g-proteobacteria)
GCF_002027615.1	SAMN06473102	Microbe sample from Vibrio campbellii	Maturation tank water	India: Marakkanam	Vibrio campbellii	Vibrio campbellii (g-proteobacteria)
GCF_000772655.1	SAMN03145036	Microbe sample from Vibrio campbellii	missing	Malaysia: Bidong Island, Terengganu	Vibrio campbellii	Vibrio campbellii (g-proteobacteria)
GCF_000818235.1	SAMD00019132	MIGS Cultured Bacterial/Archaeal sample from Vibrio campbellii	NA	Japan:Miyazaki	Vibrio campbellii	Vibrio campbellii (g-proteobacteria)
GCF_000818295.1	SAMD00019130	MIGS Cultured Bacterial/Archaeal sample from Vibrio campbellii	NA	Japan:Miyazaki	Vibrio campbellii	Vibrio campbellii (g-proteobacteria)
GCF_000818315.1	SAMD00019131	MIGS Cultured Bacterial/Archaeal sample from Vibrio campbellii	NA	Japan:Miyazaki	Vibrio campbellii	Vibrio campbellii (g-proteobacteria)
GCF_000818355.1	SAMD00019141	MIGS Cultured Bacterial/Archaeal sample from Vibrio campbellii	NA	Australia	Vibrio campbellii	Vibrio campbellii (g-proteobacteria)
GCF_002142655.1	SAMN06909310	Microbe sample from Vibrio campbellii	NA	Ecuador: Guayas	Vibrio campbellii	Vibrio campbellii (g-proteobacteria)
GCF_020782055.1	SAMN22211693	FXH-286'sgenome	seawater layers	China:Wuhan	Vibrio campbellii	Vibrio campbellii (g-proteobacteria)
GCF_001185385.1	SAMN02948016	Microbe sample from Vibrio campbellii	Snapper liver	Mexico: Sinaloa	Vibrio campbellii	Vibrio campbellii (g-proteobacteria)
GCF_001185515.1	SAMN02948018	Microbe sample from Vibrio campbellii	White grunt gut	Bahamas: Chub Cay	Vibrio campbellii	Vibrio campbellii (g-proteobacteria)
GCF_000189255.1	SAMN02952918	Sample from Vibrio brasiliensis LMG 20546	NA	NA	Vibrio brasiliensis LMG 20546	Vibrio brasiliensis LMG 20546 (g-proteobacteria)
GCF_022398135.1	SAMN24777674	V. brasiliensis4	NA	Australia: NSW, Port Stephens	Vibrio brasiliensis	Vibrio brasiliensis (g-proteobacteria)
GCF_022398155.1	SAMN24777672	V. brasiliensis2	NA	Australia: NSW, Port Stephens	Vibrio brasiliensis	Vibrio brasiliensis (g-proteobacteria)
GCF_022398175.1	SAMN24777673	V. brasiliensis3	NA	Australia: NSW, Port Stephens	Vibrio brasiliensis	Vibrio brasiliensis (g-proteobacteria)
GCF_001399455.2	SAMN04145357	Microbe sample from Vibrio bivalvicida	Shellfish hatchery	Spain: Galicia	Vibrio bivalvicida	Vibrio bivalvicida (g-proteobacteria)
GCF_014879975.1	SAMN16339685	Microbe sample from Vibrio bathopelagicus	DHAB water	Mediterranean Sea	Vibrio bathopelagicus	Vibrio bathopelagicus (g-proteobacteria)
GCF_009811315.1	SAMD00183390	Vibrio atypicus DSM 25292	NA	not applicable	Vibrio atypicus	Vibrio atypicus (g-proteobacteria)
GCF_009811335.1	SAMD00183391	Vibrio atypicus TUMSAT1	NA	not applicable	Vibrio atypicus	Vibrio atypicus (g-proteobacteria)
GCF_003970385.1	SAMN10584482	Microbe sample from Vibrio BEI207 sp.	sea water	China: eastern marignal seas	Vibrio aquaticus	Vibrio aquaticus (g-proteobacteria)
GCF_000024825.1	SAMN02603570	Sample from Vibrio antiquarius	NA	NA	NA	Vibrio antiquarius (g-proteobacteria)
GCF_000287115.2	SAMN02470466	Sample from Vibrio anguillarum	filtered seawater (<1um filter)	USA: Massachusetts	Vibrio anguillarum	Vibrio anguillarum (g-proteobacteria)
GCF_001660505.2	SAMN03175439	Microbe sample from Vibrio anguillarum	fish farm water sample	Denmark	Vibrio anguillarum	Vibrio anguillarum (g-proteobacteria)
GCF_019846205.1	SAMN17215217	Microbe sample from Vibrio anguillarum	laboratory	China	Vibrio anguillarum	Vibrio anguillarum (g-proteobacteria)
GCF_002211985.1	SAMN07251967	Microbe sample from Vibrio anguillarum	NA	Denmark	Vibrio anguillarum	Vibrio anguillarum (g-proteobacteria)
GCF_002212025.1	SAMN07257084	Microbe sample from Vibrio anguillarum	NA	France: Brest	Vibrio anguillarum	Vibrio anguillarum (g-proteobacteria)
GCF_015342805.1	SAMN10250757	Microbe sample from Vibrio anguillarum	NA	Denmark	Vibrio anguillarum	Vibrio anguillarum (g-proteobacteria)
GCF_015343015.1	SAMN10250739	Microbe sample from Vibrio anguillarum	NA	Denmark	Vibrio anguillarum	Vibrio anguillarum (g-proteobacteria)
GCF_015343495.1	SAMN10250745	Microbe sample from Vibrio anguillarum	NA	Denmark	Vibrio anguillarum	Vibrio anguillarum (g-proteobacteria)
GCF_015350415.1	SAMN10250758	Microbe sample from Vibrio anguillarum	NA	Denmark	Vibrio anguillarum	Vibrio anguillarum (g-proteobacteria)
GCF_001997225.1	SAMN03177770	Microbe sample from Vibrio anguillarum strain PF7	Salmon salar	Chile	Vibrio anguillarum	Vibrio anguillarum (g-proteobacteria)
GCF_020782075.1	SAMN22211692	FXH-305'sgenome	seawater layers	China:Wuhan	Vibrio anguillarum	Vibrio anguillarum (g-proteobacteria)
GCF_001989695.1	SAMN03177783	Microbe sample from Vibrio anguillarum strain PF430-3	Unknown	Greece	Vibrio anguillarum	Vibrio anguillarum (g-proteobacteria)
GCF_000354175.2	SAMN02603463	Sample from Vibrio alginolyticus NBRC 15630 = ATCC 17749	NA	NA	NA	Vibrio alginolyticus NBRC 15630 = ATCC 17749 (g-proteobacteria)
GCF_000153505.1	SAMN02436162	Generic sample from Vibrio alginolyticus 12G01	NA	NA	NA	Vibrio alginolyticus 12G01 (g-proteobacteria)
GCF_018458345.1	SAMN18298691	Pathogen: environmental/food/other sample from Vibrio alginolyticus	benthal deposit	China:Shandong	Vibrio alginolyticus	Vibrio alginolyticus (g-proteobacteria)
GCF_020223605.1	SAMN21235817	Pathogen: environmental/food/other sample from Vibrio alginolyticus	environmental	China: Shenzhen	Vibrio alginolyticus	Vibrio alginolyticus (g-proteobacteria)
GCF_020223975.1	SAMN21235803	Pathogen: environmental/food/other sample from Vibrio alginolyticus	environmental	China: Shenzhen	Vibrio alginolyticus	Vibrio alginolyticus (g-proteobacteria)
GCF_018458285.1	SAMN18298690	Pathogen: environmental/food/other sample from Vibrio alginolyticus	fish	China:Shandong	Vibrio alginolyticus	Vibrio alginolyticus (g-proteobacteria)
GCF_018458465.1	SAMN18298683	Pathogen: environmental/food/other sample from Vibrio alginolyticus	fish	China:Hubei	Vibrio alginolyticus	Vibrio alginolyticus (g-proteobacteria)
GCF_018458525.1	SAMN18298679	Pathogen: environmental/food/other sample from Vibrio alginolyticus	fish	China:Hubei	Vibrio alginolyticus	Vibrio alginolyticus (g-proteobacteria)
GCF_013113955.1	SAMN12668396	Microbe sample from Vibrio alginolyticus	Healthy Pacific Oyster Larvae	USA: Washington, Hood Canal	Vibrio alginolyticus	Vibrio alginolyticus (g-proteobacteria)
GCF_001267945.1	SAMN03795183	Pathogen: environmental/food/other sample from Vibrio alginolyticus	Mollusc	Canada	Vibrio alginolyticus	Vibrio alginolyticus (g-proteobacteria)
GCF_903986595.1	SAMEA7061696	Farm BNV, isolate B1BNVF9	NA	Atlantic Ocean	Vibrio alginolyticus	Vibrio alginolyticus (g-proteobacteria)
GCF_002114195.1	SAMN06706663	Microbe sample from Vibrio alginolyticus	Rotten kelp	China:Qingdao	Vibrio alginolyticus	Vibrio alginolyticus (g-proteobacteria)
GCF_001273715.1	SAMN02746033	Microbe sample from Vibrio alginolyticus	sea water	China: Guangdong	Vibrio alginolyticus	Vibrio alginolyticus (g-proteobacteria)
GCF_001306785.1	SAMN04088202	Microbe sample from Vibrio alginolyticus	seagrass sediment	USA: Garbage Beach, Woods Hole, MA	Vibrio alginolyticus	Vibrio alginolyticus (g-proteobacteria)
GCF_001306825.1	SAMN04088203	Microbe sample from Vibrio alginolyticus	seagrass sediment	USA: Garbage Beach, Woods Hole, MA	Vibrio alginolyticus	Vibrio alginolyticus (g-proteobacteria)
GCF_018779775.1	SAMN18385664	Resistant strain to bacteriophage phiSt2 replicate 2	water	Greece	Vibrio alginolyticus	Vibrio alginolyticus (g-proteobacteria)
GCF_022343085.1	SAMN20982394	Microbe sample from Vibrio alginolyticus	water	China: Fujian, Zhangzhou	Vibrio alginolyticus	Vibrio alginolyticus (g-proteobacteria)
GCF_022343145.1	SAMN20982446	Microbe sample from Vibrio alginolyticus	water	China: Guangxi, Beihai	Vibrio alginolyticus	Vibrio alginolyticus (g-proteobacteria)
GCF_003544875.1	SAMN09917449	Vibrio alfacsensis type strain CAIM 1831T	gill	Spain: Ebro delta, Catalonia	Vibrio alfacsensis	Vibrio alfacsensis (g-proteobacteria)
GCF_019670025.1	SAMD00177823	04Ya249	NA	Japan:Kagawa	Vibrio alfacsensis	Vibrio alfacsensis (g-proteobacteria)
GCF_019670485.1	SAMD00258720	04Ya108	NA	Japan:Kagawa	Vibrio alfacsensis	Vibrio alfacsensis (g-proteobacteria)
GCF_003144035.1	SAMN09205056	Microbe sample from Vibrio sp. E4404	marine sediment	China: Weihai	Vibrio albus	Vibrio albus (g-proteobacteria)
GCF_012395215.1	SAMN14562733	Microbe sample from Vibrio aestuarianus subsp. francensis	NA	France	Vibrio aestuarianus subsp. francensis	Vibrio aestuarianus subsp. francensis (g-proteobacteria)
GCF_012689405.1	SAMN14562730	Microbe sample from Vibrio aestuarianus subsp. francensis	NA	France	Vibrio aestuarianus subsp. francensis	Vibrio aestuarianus subsp. francensis (g-proteobacteria)
GCF_011090175.1	SAMN14133999	Microbe sample from Vibrio aestuarianus subsp. cardii	missing	France: Normandy	Vibrio aestuarianus subsp. cardii	Vibrio aestuarianus subsp. cardii (g-proteobacteria)
GCF_011090275.1	SAMN14133997	Microbe sample from Vibrio aestuarianus subsp. cardii	missing	France: Normandy	Vibrio aestuarianus subsp. cardii	Vibrio aestuarianus subsp. cardii (g-proteobacteria)
GCF_011090225.1	SAMN14134000	Microbe sample from Vibrio aestuarianus	missing	France: Normandy	Vibrio aestuarianus	Vibrio aestuarianus (g-proteobacteria)
GCF_011090235.1	SAMN14134001	Microbe sample from Vibrio aestuarianus	missing	USA: Oregon bay	Vibrio aestuarianus	Vibrio aestuarianus (g-proteobacteria)
GCF_900130105.1	SAMEA4552037	Vibrio aerogenes CECT 7868T	NA	Taiwan	Vibrio aerogenes CECT 7868	Vibrio aerogenes CECT 7868 (g-proteobacteria)
GCF_014284125.1	SAMN15732464	a novel species isolated from a subtropical stream in China	water from subtropical river stream	China: Guangdong Province	Undibacterium umbellatum	Undibacterium umbellatum (b-proteobacteria)
GCF_014636315.1	SAMD00244915	Strain CGMCC 1.10998 of Undibacterium terreum	NA	not applicable	Undibacterium terreum	Undibacterium terreum (b-proteobacteria)
GCF_014652435.1	SAMD00245618	Strain KCTC 23917 of Undibacterium squillarum	NA	not applicable	Undibacterium squillarum	Undibacterium squillarum (b-proteobacteria)
GCF_009937975.1	SAMD00106804	Undibacterium sp. YM2 isolated from the biofilm formed on the polyhydroxyalkanoate plastic film	NA	Japan:Lake Yamanaka-ko	Undibacterium sp. YM2	Undibacterium sp. YM2 (b-proteobacteria)
GCF_014284115.1	SAMN15732463	a novel species isolated from a subtropical stream in China	water from subtropical river stream	China: Guangdong Province	Undibacterium sp. LX40W	Undibacterium sp. LX40W (b-proteobacteria)
GCF_009937955.1	SAMD00106803	Undibacterium sp. KW1 isolated from the biofilm formed on the polyhydroxyalkanoate plastic film	NA	Japan:Lake Kawaguchi-ko	Undibacterium sp. KW1	Undibacterium sp. KW1 (b-proteobacteria)
GCF_016595265.1	SAMN17182538	Microbe sample from Undibacterium sp. 14-3-2	ground water	South Korea	Undibacterium sp. 14-3-2	Undibacterium sp. 14-3-2 (b-proteobacteria)
GCF_014284305.1	SAMN15770456	Microbe sample from Undibacterium seohonense	fresh water	South Korea	Undibacterium seohonense	Undibacterium seohonense (b-proteobacteria)
GCF_014284365.1	SAMN15732455	a novel species isolated from a subtropical stream in China	water from subtropical river stream	China: Hunan Province	Undibacterium rugosum	Undibacterium rugosum (b-proteobacteria)
GCF_018139565.1	SAMN18780204	Microbe sample from Undibacterium rivi	subtropical stream	China: Guangdong	Undibacterium rivi	Undibacterium rivi (b-proteobacteria)
GCF_003955735.1	SAMN10578767	Microbe sample from type strain of Undibacterium parvum	drinking water	Sweden	Undibacterium parvum	Undibacterium parvum (b-proteobacteria)
GCF_014652415.1	SAMD00245617	Strain KCTC 23916 of Undibacterium macrobrachii	NA	not applicable	Undibacterium macrobrachii	Undibacterium macrobrachii (b-proteobacteria)
GCF_018139685.1	SAMN18780208	Microbe sample from Undibacterium luofuense	subtropical stream	China: Guangdong	Undibacterium luofuense	Undibacterium luofuense (b-proteobacteria)
GCF_014284335.1	SAMN15732456	a novel species isolated from a subtropical stream in China	water from subtropical river stream	China: Hunan Province	Undibacterium hunanense	Undibacterium hunanense (b-proteobacteria)
GCF_014284175.1	SAMN15732461	a novel species isolated from a subtropical stream in China	water from subtropical river stream	China: Guangdong Province	Undibacterium flavidum	Undibacterium flavidum (b-proteobacteria)
GCF_018139545.1	SAMN18780203	Microbe sample from Undibacterium fentianense	subtropical stream	China: Guangdong	Undibacterium fentianense	Undibacterium fentianense (b-proteobacteria)
GCF_014284235.1	SAMN15732458	a novel species isolated from a subtropical stream in China	water from subtropical river stream	China: Hunan Province	Undibacterium curvum	Undibacterium curvum (b-proteobacteria)
GCF_010078235.1	SAMN10963368	Microbe sample from Undibacterium sp.	Buteha crater lake	China:Greater Higgnan Mountains	Undibacterium crateris	Undibacterium crateris (b-proteobacteria)
GCF_018139645.1	SAMN18780206	Microbe sample from Undibacterium baiyunense	subtropical stream	China: Guangdong	Undibacterium baiyunense	Undibacterium baiyunense (b-proteobacteria)
GCF_014699135.1	SAMN15770459	Microbe sample from Undibacterium aquatile	waterfall	China	Undibacterium aquatile	Undibacterium aquatile (b-proteobacteria)
GCF_014284275.1	SAMN15770458	Microbe sample from Undibacterium amnicola	fresh water stream	South Korea	Undibacterium amnicola	Undibacterium amnicola (b-proteobacteria)
GCF_000373965.1	SAMN02441373	Generic sample from Uliginosibacterium gangwonense DSM 18521	NA	South Korea	NA	Uliginosibacterium gangwonense DSM 18521 (b-proteobacteria)
GCF_014201975.1	SAMN14908472	Treponema ruminis DSM 103462	missing	missing	Treponema ruminis	Treponema ruminis (spirochetes)
GCF_900113965.1	SAMN04487775	Treponema bryantii XBD1002	NA	missing	Treponema bryantii	Treponema bryantii (spirochetes)
GCF_004366735.1	SAMN10363265	Thiohalophilus thiocyanatoxydans DSM 16326	missing	Russia: South-Western Siberia	Thiohalophilus thiocyanatoxydans	Thiohalophilus thiocyanatoxydans (g-proteobacteria)
GCF_000327045.1	SAMN02232063	MIGS Cultured Bacterial/Archaeal sample from Thioflavicoccus mobilis 8321	flat, laminated microbial mat in a salt marsh	USA	NA	Thioflavicoccus mobilis 8321 (g-proteobacteria)
GCF_016583835.1	SAMN07535015	Microbe sample from Thiococcus pfennigii	salt marsh	USA: Massachusetts, West Falmouth	Thiococcus pfennigii	Thiococcus pfennigii (g-proteobacteria)
GCF_000373385.1	SAMN02441034	Generic sample from Thiobacillus thioparus DSM 505	NA	Missing	NA	Thiobacillus thioparus DSM 505 (b-proteobacteria)
GCF_004342175.1	SAMN10363437	Thiobaca trueperi DSM 13587	missing	Australia: New South Wales, Albury	Thiobaca trueperi	Thiobaca trueperi (g-proteobacteria)
GCF_000321415.2	SAMN02602962	Sample from Thioalkalivibrio nitratireducens DSM 14787	NA	NA	NA	Thioalkalivibrio nitratireducens DSM 14787 (g-proteobacteria)
GCF_019703835.1	SAMD00057776	Draft genome of C4V358	NA	missing	Thaumasiovibrio subtropicus	Thaumasiovibrio subtropicus (g-proteobacteria)
GCF_001913705.1	SAMN05821920	Draft genome of Thalassotalea sp. PP2-459	calm larvae in shellfish hatchery	Spain: Ribadeo	Thalassotalea sp. PP2-459	Thalassotalea sp. PP2-459 (g-proteobacteria)
GCF_014207645.1	SAMN14908345	Thalassotalea piscium DSM 26287	missing	missing	Thalassotalea piscium	Thalassotalea piscium (g-proteobacteria)
GCF_003390335.1	SAMN09762563	Thalassotalea euphylliae H1	NA	USA: Hawaii	Thalassotalea euphylliae	Thalassotalea euphylliae (g-proteobacteria)
GCF_003390375.1	SAMN09762564	Thalassotalea euphylliae H3	NA	USA: Hawaii	Thalassotalea euphylliae	Thalassotalea euphylliae (g-proteobacteria)
GCF_003390395.1	SAMN09762562	Thalassotalea euphylliae H2	NA	USA: Hawaii	Thalassotalea euphylliae	Thalassotalea euphylliae (g-proteobacteria)
GCF_003326475.1	SAMN02927976	Microbe sample from Thalassospira xianhensis MCCC 1A02616	oil-polluted saline soil	China: Shandong	Thalassospira xianhensis MCCC 1A02616	Thalassospira xianhensis MCCC 1A02616 (a-proteobacteria)
GCF_023094175.1	SAMN27611269	Microbe sample from Thalassospira xiamenensis	marine sediment	Pacific Ocean	Thalassospira xiamenensis	Thalassospira xiamenensis (a-proteobacteria)
GCF_900217835.1	SAMN05428964	Thalassospira xiaminensis USBA 78	missing	missing	Thalassospira xiamenensis	Thalassospira xiamenensis (a-proteobacteria)
GCF_011927685.1	SAMN13172964	Thalassospira tepidiphila DSM 18888	missing	missing	Thalassospira tepidiphila	Thalassospira tepidiphila (a-proteobacteria)
GCF_002115785.1	SAMN02671746	Microbe sample from Thalassospira sp. MCCC 1A03138	surface seawater	Indian Ocean	Thalassospira	Thalassospira sp. MCCC 1A03138 (a-proteobacteria)
GCF_001983425.1	SAMN02722721	Microbe sample from Thalassospira sp. MCCC 1A02803	seawater	China: Yellow Sea	Thalassospira sp. MCCC 1A02803	Thalassospira sp. MCCC 1A02803 (a-proteobacteria)
GCF_000948415.1	SAMN03351980	Microbe sample from Thalassospira sp. HJ	tidal marine sediment	Japan: Kaichu-doro beach, Okinawa	Thalassospira sp. HJ	Thalassospira sp. HJ (a-proteobacteria)
GCF_023588965.1	SAMN28591689	Thalassospira sp. GO-4	Phenanthrene-degrading marine bacterial consortium	Japan: the coast of Nojima, Yokohama	Thalassospira sp. GO-4	Thalassospira sp. GO-4 (a-proteobacteria)
GCF_017922435.1	SAMN11895755	Microbe sample from Thalassospira sp. ER-Se-21-Dark	Black Smoker	Pacific Ocean: Juan de Fuca Ridge, Explorer Ridge	Thalassospira sp. ER-Se-21-Dark	Thalassospira sp. ER-Se-21-Dark (a-proteobacteria)
GCF_015767575.1	SAMN16708490	Microbe sample from Thalassospira sp. B30-1	missing	China: West Pacific	Thalassospira sp. B30-1	Thalassospira sp. B30-1 (a-proteobacteria)
GCF_015871485.1	SAMN16708466	Microbe sample from Thalassospira sp. A40-3	missing	China: West Pacific	Thalassospira sp. A40-3	Thalassospira sp. A40-3 (a-proteobacteria)
GCF_000300275.1	SAMN02471161	Sample from Thalassospira profundimaris WP0211	deep sea sediment	Indian Ocean	NA	Thalassospira profundimaris WP0211 (a-proteobacteria)
GCF_003326675.1	SAMN02927981	Microbe sample from Thalassospira profundimaris	seawater	Indian Ocean	Thalassospira profundimaris	Thalassospira profundimaris (a-proteobacteria)
GCF_003326695.1	SAMN02927978	Microbe sample from Thalassospira profundimaris	seawater	Indian Ocean	Thalassospira profundimaris	Thalassospira profundimaris (a-proteobacteria)
GCF_003326755.1	SAMN02927983	Microbe sample from Thalassospira profundimaris	seawater	Indian Ocean	Thalassospira profundimaris	Thalassospira profundimaris (a-proteobacteria)
GCF_003326795.1	SAMN02927984	Microbe sample from Thalassospira profundimaris	seawater	Indian Ocean	Thalassospira profundimaris	Thalassospira profundimaris (a-proteobacteria)
GCF_003326805.1	SAMN02927977	Microbe sample from Thalassospira profundimaris	seawater	Indian Ocean	Thalassospira profundimaris	Thalassospira profundimaris (a-proteobacteria)
GCF_002844235.1	SAMN07665163	MIGS Cultured Bacterial/Archaeal sample from type strain of Thalassospira povalilytica Zumi 95	rope in sea water	Japan: Tokyo Bay	Thalassospira povalilytica	Thalassospira povalilytica (a-proteobacteria)
GCF_020782095.1	SAMN22211691	FXH-147'sgenome	seawater layers	China:Wuhan	Thalassospira povalilytica	Thalassospira povalilytica (a-proteobacteria)
GCF_000714555.1	SAMN02893934	Sample from Thalassospira permensis NBRC 106175	soil	Russia	Thalassospira permensis NBRC 106175	Thalassospira permensis NBRC 106175 (a-proteobacteria)
GCF_002844375.1	SAMN07821581	MIGS Cultured Bacterial/Archaeal sample from Thalassospira sp.	NA	China: the China South Sea	Thalassospira marina	Thalassospira marina (a-proteobacteria)
GCF_003326595.1	SAMN02927974	Microbe sample from Thalassospira lucentensis MCCC 1A00383 = DSM 14000	sea-water	Mediterranean Sea	Thalassospira lucentensis MCCC 1A00383 = DSM 14000	Thalassospira lucentensis MCCC 1A00383 = DSM 14000 (a-proteobacteria)
GCF_001613805.1	SAMN04332629	Genome sequence of Thalassospira lucentensis MCCC 1A02072	sediment	China: North Bay	Thalassospira lucentensis	Thalassospira lucentensis (a-proteobacteria)
GCF_011806425.1	SAMN14444637	Microbe sample from Thalassospira lucentensis	surface seawater inoculated into a synthetic phycosphere	USA: GA, Athens	Thalassospira lucentensis	Thalassospira lucentensis (a-proteobacteria)
GCF_003403095.1	SAMN09789051	Microbe sample from Thalassospira indica	seawater	Indian Ocean	Thalassospira indica	Thalassospira indica (a-proteobacteria)
GCF_000763295.1	SAMN02947206	Microbe sample from Thalassospira australica	seawater	Australia	Thalassospira australica	Thalassospira australica (a-proteobacteria)
GCF_002115745.1	SAMN02671741	Microbe sample from Thalassospira alkalitolerans	a piece of sunken bamboo in the marine environment	Japan	Thalassospira alkalitolerans	Thalassospira alkalitolerans (a-proteobacteria)
GCF_000948985.1	SAMN03278134	Microbe sample from cultivated oysters	Cultivated oysters	Spain: Mediterranean coast, Valencia	Thalassomonas viridans	Thalassomonas viridans (g-proteobacteria)
GCF_000948975.1	SAMN03278135	Microbe sample from Japanese sea anemone	Sea anemone	Japan: Tateyama, Chiba prefecture	Thalassomonas actiniarum	Thalassomonas actiniarum (g-proteobacteria)
GCF_022832715.1	SAMN12292084	Microbe sample from Thalassolituus sp. C2-1	sediment	Pacific Ocean: Mariana trench	Thalassolituus sp. C2-1	Thalassolituus sp. C2-1 (g-proteobacteria)
GCF_020447205.1	SAMN22060404	Microbe sample from Thalassolituus alkanivorans	missing	Pacific Ocean: Mariana Trench	Thalassolituus alkanivorans	Thalassolituus alkanivorans (g-proteobacteria)
GCF_001613545.1	SAMD00048637	high quality draft genome of strain NM-5	NA	China: Jiangxi	Terrimicrobium sacchariphilum	Terrimicrobium sacchariphilum (verrucomicrobia)
GCF_001709345.1	SAMN05589748	Microbe sample: Terasakiispira papahanaumokuakeensis	anchialine pool	USA: Pearl and Hermes Atoll, Northwestern Hawaiian Islands	Terasakiispira papahanaumokuakeensis	Terasakiispira papahanaumokuakeensis (g-proteobacteria)
GCF_000688235.1	SAMN02743896	Sample from Terasakiella pusilla DSM 6293	NA	NA	Terasakiella pusilla DSM 6293	Terasakiella pusilla DSM 6293 (a-proteobacteria)
GCF_014641495.1	SAMD00245029	Strain CGMCC 1.15254 of Terasakiella brassicae	NA	not applicable	Terasakiella brassicae	Terasakiella brassicae (a-proteobacteria)
GCF_000012885.1	SAMN02598295	Sample from Syntrophotalea carbinolica DSM 2380	NA	NA	NA	Syntrophotalea carbinolica DSM 2380 (d-proteobacteria)
GCF_001887775.1	SAMN04909703	MIGS Cultured Bacterial/Archaeal sample from Syntrophotalea acetylenivorans	NA	USA: San Francisco Bay	Syntrophotalea acetylenivorans	Syntrophotalea acetylenivorans (d-proteobacteria)
GCF_019104765.1	SAMN19844069	MIGS Cultured Bacterial/Archaeal sample from Synechococcus sp. HK05	NA	China: The Pearl River Estuary	Synechococcus sp. HK05	Synechococcus sp. HK05 (cyanobacteria)
GCF_015840715.1	SAMN15824353	CBW1004	Chesapeake Bay	USA: Chesapeake Bay in Baltimore, Maryland	Synechococcus sp. CBW1004	Synechococcus sp. CBW1004 (cyanobacteria)
GCF_000179235.2	SAMN00010394	Generic sample from Synechococcus sp. CB0101	NA	USA: Baltimore Inner Harbor, Chesapeake Bay	Synechococcus sp. CB0101	Synechococcus sp. CB0101 (cyanobacteria)
GCF_019797845.1	SAMN20924929	A culturable member of the Candidatus Symbiopectobacterium genus isolated from the planthopper Empoasca decipiens	NA	United Kingdom: Liverpool	Symbiopectobacterium purcellii	Symbiopectobacterium purcellii (enterobacteria)
GCF_000828635.1	SAMD00061036	Generic sample from Sulfuritalea hydrogenivorans sk43H	NA	NA	Sulfuritalea hydrogenivorans sk43H	Sulfuritalea hydrogenivorans sk43H (b-proteobacteria)
GCF_003865015.1	SAMD00126341	Sulfurisoma sediminicola strain BSN1	NA	Japan:Shiga, Lake Biwa	Sulfurisoma sediminicola	Sulfurisoma sediminicola (b-proteobacteria)
GCF_016097415.1	SAMN16968445	Microbe sample from sulfur-oxidizing endosymbiont of Gigantopelta aegis	esophageal gland	Indian Ocean	sulfur-oxidizing endosymbiont of Gigantopelta aegis	sulfur-oxidizing endosymbiont of Gigantopelta aegis (bacteria)
GCF_000378405.1	SAMN02440994	Generic sample from Succinimonas amylolytica DSM 2873	NA	Missing	NA	Succinimonas amylolytica DSM 2873 (g-proteobacteria)
GCF_003047145.2	SAMN07980969	Pseudomonas stutzeri SGAir0442 from air in Singapore	air	Singapore	Stutzerimonas stutzeri	Stutzerimonas stutzeri (g-proteobacteria)
GCF_003935925.1	SAMN10248998	Microbe sample from Stutzerimonas stutzeri	alcohol foam dispenser in hospital intensive care unit	Pakistan	Stutzerimonas stutzeri	Stutzerimonas stutzeri (g-proteobacteria)
GCF_003936085.1	SAMN10248980	Microbe sample from Stutzerimonas stutzeri	alcohol foam dispenser in hospital intensive care unit	Pakistan	Stutzerimonas stutzeri	Stutzerimonas stutzeri (g-proteobacteria)
GCF_003936745.1	SAMN10248946	Microbe sample from Stutzerimonas stutzeri	alcohol foam dispenser in hospital intensive care unit	Pakistan	Stutzerimonas stutzeri	Stutzerimonas stutzeri (g-proteobacteria)
GCF_024448415.1	SAMN28703649	Microbe sample from Genome description of an environmental Pseudomonas stutzeri	aquifer	USA: California	Stutzerimonas stutzeri	Stutzerimonas stutzeri (g-proteobacteria)
GCF_003935545.1	SAMN10249036	Microbe sample from Stutzerimonas stutzeri	bedside light switch in hospital intensive care unit	Pakistan	Stutzerimonas stutzeri	Stutzerimonas stutzeri (g-proteobacteria)
GCF_003936145.1	SAMN10249054	Microbe sample from Stutzerimonas stutzeri	bedside rail in hospital intensive care unit	Pakistan	Stutzerimonas stutzeri	Stutzerimonas stutzeri (g-proteobacteria)
GCF_018457005.1	SAMN17801811	Microbe sample from Stutzerimonas stutzeri	cell culture	Lebanon: Notre Dame University Hospital	Stutzerimonas stutzeri	Stutzerimonas stutzeri (g-proteobacteria)
GCF_024448355.1	SAMN28688778	Microbe sample from Genome description of a clinical Pseudomonas stutzeri	clinical sample	United Kingdom	Stutzerimonas stutzeri	Stutzerimonas stutzeri (g-proteobacteria)
GCF_020861435.1	SAMN23007891	Microbe sample from Stutzerimonas stutzeri	compost	China:Qingdao	Stutzerimonas stutzeri	Stutzerimonas stutzeri (g-proteobacteria)
GCF_009996745.1	SAMN13824800	Microbe sample from Stutzerimonas stutzeri	Contaminated soil	India: Gujarat	Stutzerimonas stutzeri	Stutzerimonas stutzeri (g-proteobacteria)
GCF_001648195.1	SAMN04979180	Pseudomonas stutzeri isolated from marine sediment	East China Sea	China: Rizhao	Stutzerimonas stutzeri	Stutzerimonas stutzeri (g-proteobacteria)
GCF_022627305.1	SAMN17525988	Pseudomonas strain 48	environment	China: Guangzhou	Stutzerimonas stutzeri	Stutzerimonas stutzeri (g-proteobacteria)
GCF_013522825.1	SAMN14085458	MIGS Cultured Bacterial/Archaeal sample from Stutzerimonas stutzeri	indoor dust from athletic faciility gym	USA:Springfield	Stutzerimonas stutzeri	Stutzerimonas stutzeri (g-proteobacteria)
GCF_013522915.1	SAMN14085452	MIGS Cultured Bacterial/Archaeal sample from Stutzerimonas stutzeri	indoor dust from athletic faciility gym	USA:Eugene	Stutzerimonas stutzeri	Stutzerimonas stutzeri (g-proteobacteria)
GCF_013523115.1	SAMN14085443	MIGS Cultured Bacterial/Archaeal sample from Stutzerimonas stutzeri	indoor dust from athletic faciility gym	USA:Eugene	Stutzerimonas stutzeri	Stutzerimonas stutzeri (g-proteobacteria)
GCF_013522755.1	SAMN14085461	MIGS Cultured Bacterial/Archaeal sample from Stutzerimonas stutzeri	indoor dust from athletic faciility hallway	USA:Eugene	Stutzerimonas stutzeri	Stutzerimonas stutzeri (g-proteobacteria)
GCF_013522875.1	SAMN14085454	MIGS Cultured Bacterial/Archaeal sample from Stutzerimonas stutzeri	indoor dust from athletic faciility office	USA:Tualatin	Stutzerimonas stutzeri	Stutzerimonas stutzeri (g-proteobacteria)
GCF_002027175.1	SAMN06433609	Carbapenem resistant MDR clinical Pseudomonas stutzeri 40D2	inflamed tissue lesion of infected patient during surgery	Bangladesh:Dhaka	Stutzerimonas stutzeri	Stutzerimonas stutzeri (g-proteobacteria)
GCF_900636845.1	SAMEA3881056	NCTC10450	Leg Ulcer	United Kingdom: Preston	Stutzerimonas stutzeri	Stutzerimonas stutzeri (g-proteobacteria)
GCF_024448865.1	SAMN28708183	Microbe sample from Genome description of an environmental Pseudomonas stutzeri	marine sediment	Germany: Dangast	Stutzerimonas stutzeri	Stutzerimonas stutzeri (g-proteobacteria)
GCF_019264725.1	SAMN19998354	Microbe sample from Stutzerimonas stutzeri	marine sludge	China:Zhejiang	Stutzerimonas stutzeri	Stutzerimonas stutzeri (g-proteobacteria)
GCF_001062345.1	SAMN03197188	Pathogen: clinical or host-associated sample from Stutzerimonas stutzeri	missing	USA: WA	Stutzerimonas stutzeri	Stutzerimonas stutzeri (g-proteobacteria)
GCF_008124705.1	SAMN05216572	Pseudomonas stutzeri NP_8Ht	missing	missing	Stutzerimonas stutzeri	Stutzerimonas stutzeri (g-proteobacteria)
GCF_000952205.1	SAMN03295272	MIGS Cultured Bacterial/Archaeal sample from Stutzerimonas stutzeri	NA	Israel: West Negev region	Stutzerimonas stutzeri	Stutzerimonas stutzeri (g-proteobacteria)
GCF_000952685.1	SAMN03352191	MIGS Cultured Bacterial/Archaeal sample from Stutzerimonas stutzeri	NA	Israel: West Negev region	Stutzerimonas stutzeri	Stutzerimonas stutzeri (g-proteobacteria)
GCF_009737025.1	SAMN13430073	Pseudomonas stutzeri GOM2	NA	Mexico: Gulf of Mexico	Stutzerimonas stutzeri	Stutzerimonas stutzeri (g-proteobacteria)
GCF_014854855.1	SAMN13706309	MIGS Cultured Bacterial/Archaeal sample from Stutzerimonas stutzeri	NA	India: Gujarat	Stutzerimonas stutzeri	Stutzerimonas stutzeri (g-proteobacteria)
GCF_019090095.1	SAMN18736280	MIGS Cultured Bacterial/Archaeal sample from Stutzerimonas stutzeri	NA	USA: TX, El Paso	Stutzerimonas stutzeri	Stutzerimonas stutzeri (g-proteobacteria)
GCF_019704535.1	SAMD00327673	Pseudomonas stutzeri strain F2a genome sequencing	NA	India:Punjab	Stutzerimonas stutzeri	Stutzerimonas stutzeri (g-proteobacteria)
GCF_020524725.1	SAMN21557918	MIGS Cultured Bacterial/Archaeal sample from Stutzerimonas stutzeri	NA	China:Shenzhen	Stutzerimonas stutzeri	Stutzerimonas stutzeri (g-proteobacteria)
GCF_903684235.1	SAMEA6863332	Pseudomonas stutzeri wastewater	NA	Ghana	Stutzerimonas stutzeri	Stutzerimonas stutzeri (g-proteobacteria)
GCF_903995555.1	SAMEA7175806	Draft genome of Pseudomonas T2.31D-1	NA	NA	Stutzerimonas stutzeri	Stutzerimonas stutzeri (g-proteobacteria)
GCF_907163115.1	SAMEA8533643	Pseudomonas sp. PS-02	NA	Norway	Stutzerimonas stutzeri	Stutzerimonas stutzeri (g-proteobacteria)
GCF_003008495.1	SAMN08643206	Microbe sample from Stutzerimonas stutzeri	oil reservoir	China: Hubei, Wuhan	Stutzerimonas stutzeri	Stutzerimonas stutzeri (g-proteobacteria)
GCF_009789555.1	SAMN13555502	Microbe sample from Pseudomonas stutzeri	particulate matter	South Korea: Daejeon	Stutzerimonas stutzeri	Stutzerimonas stutzeri (g-proteobacteria)
GCF_000828205.1	SAMN03224140	Microbe sample from Stutzerimonas stutzeri	pesticide contaminated sludge	China: Hebei, Xingtai	Stutzerimonas stutzeri	Stutzerimonas stutzeri (g-proteobacteria)
GCF_013036985.1	SAMN14299893	Microbe sample from Stutzerimonas stutzeri	rhizosphere	Argentina: Salinas Grandes, Santiago del Estero	Stutzerimonas stutzeri	Stutzerimonas stutzeri (g-proteobacteria)
GCF_002282995.1	SAMN06211260	MIGS Cultured Bacterial/Archaeal sample from Stutzerimonas stutzeri	Rice Root	India: IARI PUSA, New Delhi	Stutzerimonas stutzeri	Stutzerimonas stutzeri (g-proteobacteria)
GCF_000590475.1	SAMN02673421	Pseudomonas stutzeri 28a24 (DBL332)	soil	Israel	Stutzerimonas stutzeri	Stutzerimonas stutzeri (g-proteobacteria)
GCF_002890875.1	SAMN08150298	Microbe sample from Stutzerimonas stutzeri	soil	Israel: near Tel Aviv airport	Stutzerimonas stutzeri	Stutzerimonas stutzeri (g-proteobacteria)
GCF_022647185.1	SAMN16277186	Microbe sample from Stutzerimonas stutzeri	soil	China	Stutzerimonas stutzeri	Stutzerimonas stutzeri (g-proteobacteria)
GCF_016622115.1	SAMN13075219	Pseudomonas stutzeri	submarine volcano	Greece:Santorini, Kolumbo	Stutzerimonas stutzeri	Stutzerimonas stutzeri (g-proteobacteria)
GCF_016622355.1	SAMN13075209	Pseudomonas stutzeri	submarine volcano	Greece:Santorini, Kolumbo	Stutzerimonas stutzeri	Stutzerimonas stutzeri (g-proteobacteria)
GCF_021021425.1	SAMN21035674	Microbe sample from Stutzerimonas stutzeri	Sulfide	Indian Ocean	Stutzerimonas stutzeri	Stutzerimonas stutzeri (g-proteobacteria)
GCF_003935625.1	SAMN10249159	Microbe sample from Stutzerimonas stutzeri	washroom sink in hospital intensive care unit	Pakistan	Stutzerimonas stutzeri	Stutzerimonas stutzeri (g-proteobacteria)
GCF_003935935.1	SAMN10249199	Microbe sample from Stutzerimonas stutzeri	washroom sink in hospital intensive care unit	Pakistan	Stutzerimonas stutzeri	Stutzerimonas stutzeri (g-proteobacteria)
GCF_018138085.1	SAMN18721506	Microbe sample from Stutzerimonas stutzeri	water	China	Stutzerimonas stutzeri	Stutzerimonas stutzeri (g-proteobacteria)
GCF_021610005.1	SAMN25027426	Microbe sample from Pseudomonas stutzeri strain XX1	wwtp active sludge	China:WuHan	Stutzerimonas stutzeri	Stutzerimonas stutzeri (g-proteobacteria)
GCF_003205815.1	SAMN09302975	Microbe sample from Stutzerimonas frequens	groundwater	Taiwan: South-west Taiwan, Beimen	Stutzerimonas frequens	Stutzerimonas frequens (g-proteobacteria)
GCF_016028515.1	SAMN13450407	Pathogen: clinical or host-associated sample from Stutzerimonas frequens	missing	Not applicable	Stutzerimonas frequens	Stutzerimonas frequens (g-proteobacteria)
GCF_001635435.1	SAMN04580753	MIGS Cultured Bacterial/Archaeal sample from Stutzerimonas frequens	NA	Pacific Ocean: near Hawaii	Stutzerimonas frequens	Stutzerimonas frequens (g-proteobacteria)
GCF_016622305.1	SAMN13075212	Pseudomonas stutzeri	submarine volcano	Greece:Santorini, Kolumbo	Stutzerimonas frequens	Stutzerimonas frequens (g-proteobacteria)
GCF_009363815.1	SAMN11996110	Sample of Pseudomonas sp. strain THAF7b	Surface of a polyethylene microplastic particle present in tank 6 of a marine aquarium containing stony-coral fragments and water maintained at 26 degree C	Germany: Animal Facility, Justus-Liebig-University, Giessen	Stutzerimonas frequens	Stutzerimonas frequens (g-proteobacteria)
GCF_017577085.1	SAMN18317231	MISAG Single Amplified Genome sample from Pseudomonas stutzeri	soil	China: Qingdao	Stutzerimonas stutzeri	Stutzerimonas frequens (g-proteobacteria)
GCF_005844005.1	SAMN11657392	Microbe sample from Stutzerimonas degradans	anaerobic environments	China: Beijing	Stutzerimonas degradans	Stutzerimonas degradans (g-proteobacteria)
GCF_009721625.1	SAMN12911128	Microbe sample from Stutzerimonas degradans	aquatic sediment	USA: California, Berkeley	Stutzerimonas degradans	Stutzerimonas degradans (g-proteobacteria)
GCF_009740185.1	SAMN13482974	Microbe sample from Pseudomonas stutzeri XL272	cucumber rhizosphere	China:Nanjing	Stutzerimonas degradans	Stutzerimonas degradans (g-proteobacteria)
GCF_016028635.1	SAMN13450406	Pathogen: clinical or host-associated sample from Stutzerimonas degradans	missing	Not applicable	Stutzerimonas degradans	Stutzerimonas degradans (g-proteobacteria)
GCF_011250485.1	SAMN14218606	MIGS Cultured Bacterial/Archaeal sample from Stutzerimonas degradans	NA	Denmark: Aarhus	Stutzerimonas degradans	Stutzerimonas degradans (g-proteobacteria)
GCF_011605315.1	SAMN14371141	Microbe sample from Stutzerimonas degradans	soil	South Korea	Stutzerimonas degradans	Stutzerimonas degradans (g-proteobacteria)
GCF_000818015.1	SAMN02673660	Pseudomonas balearica type strain DSM6083	NA	Spain: Mallorca	Stutzerimonas balearica DSM 6083	Stutzerimonas balearica DSM 6083 (g-proteobacteria)
GCF_011106855.1	SAMN13198556	MIGS Cultured Bacterial/Archaeal sample from Stutzerimonas balearica	Corrosion products from a corroded pipe in an FPSO	Australia: WA	Stutzerimonas balearica	Stutzerimonas balearica (g-proteobacteria)
GCF_021713615.1	SAMN24817863	Pathogen: environmental/food/other sample from Stutzerimonas balearica	leachates mixture from 7 landfills	China: Chendu, Shenzhen, Changsha, Tangshan, Chongqing, Shanghai, Guangzhou	Stutzerimonas balearica	Stutzerimonas balearica (g-proteobacteria)
GCF_018316915.1	SAMN09983098	Microbe sample from Stutzerimonas balearica	Petrochemical wastewater	Iran	Stutzerimonas balearica	Stutzerimonas balearica (g-proteobacteria)
GCF_016622245.1	SAMN13075216	Psedomonas balearica	submarine volcano	Greece:Santorini, Kolumbo	Stutzerimonas balearica	Stutzerimonas balearica (g-proteobacteria)
GCF_013522725.1	SAMN14085464	MIGS Cultured Bacterial/Archaeal sample from Stutzerimonas azotifigens	indoor dust from athletic faciility hallway	USA:Eugene	Stutzerimonas azotifigens	Stutzerimonas azotifigens (g-proteobacteria)
GCF_001586935.1	SAMN03817231	Microbe sample from Sterolibacterium denitrificans	Denitrifying reactor treating sanitary landfill leakate	Uruguay: Montevideo	Sterolibacterium denitrificans	Sterolibacterium denitrificans (b-proteobacteria)
GCF_009696165.1	SAMN12619139	MIGS Cultured Bacterial/Archaeal sample from Stecheria intestinalis	feces	Germany: Freising	Stecheria intestinalis	Stecheria intestinalis (firmicutes)
GCF_000445445.1	SAMN02469826	Sample from Sporomusa ovata DSM 2662	NA	NA	NA	Sporomusa ovata DSM 2662 (firmicutes)
GCF_900176355.1	SAMN04488500	Sporomusa malonica DSM 5090	NA	missing	Sporomusa malonica	Sporomusa malonica (firmicutes)
GCF_000236685.1	SAMN02261363	MIGS Cultured Bacterial/Archaeal sample from Sphaerochaeta pleomorpha str. Grapes	Red Cedar River in Okemos, Michigan, USA	USA	NA	Sphaerochaeta pleomorpha str. Grapes (spirochetes)
GCF_002976435.1	SAMN08566068	Microbe sample from Solimicrobium silvestre	soil	Italy: South Tyrol, Alps	Solimicrobium silvestre	Solimicrobium silvestre (b-proteobacteria)
GCF_018128545.1	SAMN18793570	Microbe sample from Sinanaerobacter chloroacetimidivorans	activated sludge	China	Sinanaerobacter chloroacetimidivorans	Sinanaerobacter chloroacetimidivorans (firmicutes)
GCF_014192475.1	SAMN12025083	Simiduia aestuariiviva CECT 8571	missing	missing	Simiduia aestuariiviva	Simiduia aestuariiviva (g-proteobacteria)
GCF_018223345.1	SAMN18816500	Microbe sample from Shewanella yunxiaonensis	NA	China:Fujian Provience	Shewanella yunxiaonensis	Shewanella yunxiaonensis (g-proteobacteria)
GCF_002074855.1	SAMN03397547	Pathogen: environmental/food/other sample from Shewanella xiamenensis	Hospital effleunts	Algeria: Tizi Ouzou	Shewanella xiamenensis	Shewanella xiamenensis (g-proteobacteria)
GCF_012490345.1	SAMD00215989	Shewanella xiamenensis SxND_W2_2018	NA	Viet Nam:Nam Dinh	Shewanella xiamenensis	Shewanella xiamenensis (g-proteobacteria)
GCF_012490465.1	SAMD00215990	Shewanella xiamenensis SxND_W5_2018	NA	Viet Nam:Nam Dinh	Shewanella xiamenensis	Shewanella xiamenensis (g-proteobacteria)
GCF_014647135.1	SAMD00245260	Strain JCM 16212 of Shewanella xiamenensis	NA	not applicable	Shewanella xiamenensis	Shewanella xiamenensis (g-proteobacteria)
GCF_019973655.1	SAMD00396922	Shewanella xiamenensis NUITM-VS1	NA	Viet Nam:Hanoi	Shewanella xiamenensis	Shewanella xiamenensis (g-proteobacteria)
GCF_019266205.1	SAMN06461331	Shewanella xiamenensis 111B isolated from stool of pilgrim	stool	France	Shewanella xiamenensis	Shewanella xiamenensis (g-proteobacteria)
GCF_000019525.1	SAMN02598391	Sample from Shewanella woodyi ATCC 51908	NA	NA	NA	Shewanella woodyi ATCC 51908 (g-proteobacteria)
GCF_900079515.1	SAMEA3925393	Shewanella sp. strain Alg231_23	NA	Portugal	Shewanella woodyi	Shewanella woodyi (g-proteobacteria)
GCF_000518805.1	SAMN02584962	MIGS Cultured Bacterial/Archaeal sample from Shewanella waksmanii ATCC BAA-643	NA	missing	NA	Shewanella waksmanii ATCC BAA-643 (g-proteobacteria)
GCF_000091325.1	SAMD00060963	Generic sample from Shewanella violacea DSS12	NA	NA	Shewanella violacea DSS12	Shewanella violacea DSS12 (g-proteobacteria)
GCF_021560015.1	SAMN18806533	MIGS Cultured Bacterial/Archaeal sample from Shewanella vesiculosa	NA	Antarctica	Shewanella vesiculosa	Shewanella vesiculosa (g-proteobacteria)
GCF_009372175.1	SAMN12496327	Microbe sample from Shewanella sp. YLB-09	sediment	Indian Ocean	Shewanella sp. YLB-09	Shewanella sp. YLB-09 (g-proteobacteria)
GCF_009377275.1	SAMN12496319	Microbe sample from Shewanella sp. YLB-07	sediment	Pacific Ocean	Shewanella sp. YLB-07	Shewanella sp. YLB-07 (g-proteobacteria)
GCF_012263345.1	SAMN14072280	Microbe sample from Shewanella	green algae	China: Luhuitou Fringing Reef, Northern South China Sea	Shewanella sp. WXL01	Shewanella sp. WXL01 (g-proteobacteria)
GCF_014840975.1	SAMN16261141	Microbe sample from Shewanella sp. WPAGA9	Deep sediments	not collected	Shewanella sp. WPAGA9	Shewanella sp. WPAGA9 (g-proteobacteria)
GCF_002966515.1	SAMN06562699	Microbe sample from Shewanella sp. WE21	NA	Canada: Ontario	Shewanella sp. WE21	Shewanella sp. WE21 (g-proteobacteria)
GCF_000015185.1	SAMN02598315	Sample from Shewanella sp. W3-18-1	NA	NA	NA	Shewanella sp. W3-18-1 (g-proteobacteria)
GCF_013248905.1	SAMN15029617	Microbe sample from Shewanella sp. VB17	marine sediment	USA: Virginia Beach, VA	Shewanella sp. VB17	Shewanella sp. VB17 (g-proteobacteria)
GCF_001957125.1	SAMN06007749	Microbe sample from Shewanella sp. UCD-KL12	leaf	USA: Bodega Bay, California	Shewanella sp. UCD-KL12	Shewanella sp. UCD-KL12 (g-proteobacteria)
GCF_001675935.1	SAMN05172614	Microbe sample from Shewanella sp. UCD-FRSSP16_17	NA	USA: CA, Bodega Marine Lab	Shewanella sp. UCD-FRSSP16_17	Shewanella sp. UCD-FRSSP16_17 (g-proteobacteria)
GCF_009663145.1	SAMN12259770	MIGS Cultured Bacterial/Archaeal sample from Shewanella sp. TC10	marine biofilm	France: Toulon	Shewanella sp. TC10	Shewanella sp. TC10 (g-proteobacteria)
GCF_014163715.1	SAMN15642183	MIGS Cultured Bacterial/Archaeal sample from Shewanella sp. SR44-4	surface seawater	USA: Chesapeake Bay, Maryland	Shewanella sp. SR44-4	Shewanella sp. SR44-4 (g-proteobacteria)
GCF_014163735.1	SAMN15642182	MIGS Cultured Bacterial/Archaeal sample from Shewanella sp. SR44-3	surface seawater	USA: Chesapeake Bay, Maryland	Shewanella sp. SR44-3	Shewanella sp. SR44-3 (g-proteobacteria)
GCF_014163775.1	SAMN15642180	MIGS Cultured Bacterial/Archaeal sample from Shewanella sp. SR43-8	surface seawater	USA: Chesapeake Bay, Maryland	Shewanella sp. SR43-8	Shewanella sp. SR43-8 (g-proteobacteria)
GCF_002196695.1	SAMN06602701	Pathogen: clinical sample from Shewanella sp.	soft tissue	Argentina: Buenos Aires	Shewanella sp. Shew256	Shewanella sp. Shew256 (g-proteobacteria)
GCF_001308045.1	SAMN03892644	Pathogen: clinical sample from Shewanella sp. Sh95	ocular secretion	Argentina: Buenos Aires	Shewanella sp. Sh95	Shewanella sp. Sh95 (g-proteobacteria)
GCF_014164185.1	SAMN15642159	MIGS Cultured Bacterial/Archaeal sample from Shewanella sp. SG44-6	surface seawater	USA: Chesapeake Bay, Maryland	Shewanella sp. SG44-6	Shewanella sp. SG44-6 (g-proteobacteria)
GCF_014164505.1	SAMN15642142	MIGS Cultured Bacterial/Archaeal sample from Shewanella sp. SG41-4	surface seawater	USA: Chesapeake Bay, Maryland	Shewanella sp. SG41-4	Shewanella sp. SG41-4 (g-proteobacteria)
GCF_013394145.1	SAMN12071508	Microbe sample from Shewanella sp. Scap07	Associated with marine sponge, Sycon capricorn	Australia: Jervis Bay	Shewanella sp. Scap07	Shewanella sp. Scap07 (g-proteobacteria)
GCF_001887095.2	SAMN05990718	Microbe sample from Shewanella sp. SACH	soil	Antarctica	Shewanella sp. SACH	Shewanella sp. SACH (g-proteobacteria)
GCF_022410515.1	SAMN15892345	Microbe sample from Shewanella sp. PS-2	NA	India: Mahanadi River, Cuttack	Shewanella sp. PS-2	Shewanella sp. PS-2 (g-proteobacteria)
GCF_000282755.1	SAMN02469948	Sample from Shewanella sp. POL2	eutrophic lake bottom sediment	Poland	NA	Shewanella sp. POL2 (g-proteobacteria)
GCF_002838165.1	SAMN04495905	Microbe sample from Shewanella sp. Pdp11	Sparus aurata	Spain	Shewanella sp. Pdp11	Shewanella sp. Pdp11 (g-proteobacteria)
GCF_001401775.1	SAMN04043846	Microbe sample from Shewanella sp. P1-14-1	polyp tissue	USA: Woods Hole	Shewanella sp. P1-14-1	Shewanella sp. P1-14-1 (g-proteobacteria)
GCF_019345585.1	SAMN19515369	MIGS Cultured Bacterial/Archaeal sample from Shewanella sp. NKUCC05_KAH	surface water collection during the winter	USA: Licking River	Shewanella sp. NKUCC05_KAH	Shewanella sp. NKUCC05_KAH (g-proteobacteria)
GCF_007636515.1	SAMN04492233	Pathogen: environmental/food/other sample from Shewanella sp. MSW	Meretrix lusoria	Taiwan	Shewanella sp. MSW	Shewanella sp. MSW (g-proteobacteria)
GCF_000014685.1	SAMN02598317	Sample from Shewanella sp. MR-4	NA	NA	NA	Shewanella sp. MR-4 (g-proteobacteria)
GCF_018100775.1	SAMN18472566	MIGS Cultured Bacterial/Archaeal sample from Shewanella sp. MMG014	NA	USA: San Diego, Sunset Cliffs	Shewanella sp. MMG014	Shewanella sp. MMG014 (g-proteobacteria)
GCF_019655035.1	SAMD00284629	Shewanella sp. MBTL60-112-B1	NA	missing	Shewanella sp. MBTL60-112-B1	Shewanella sp. MBTL60-112-B1 (g-proteobacteria)
GCF_019654915.1	SAMD00284621	Shewanella sp. MBTL60-007	NA	missing	Shewanella sp. MBTL60-007	Shewanella sp. MBTL60-007 (g-proteobacteria)
GCF_018224605.1	SAMN18869924	MIGS Cultured Bacterial/Archaeal sample from Shewanella sp. M16	arsenic-containing biofilms	Poland: Zloty Stok	Shewanella sp. M16	Shewanella sp. M16 (g-proteobacteria)
GCF_006385735.2	SAMN12056290	Shewanella sp. LC6 isolated from La Colonial wastewater	NA	Peru: Lima	Shewanella sp. LC6	Shewanella sp. LC6 (g-proteobacteria)
GCF_016757755.1	SAMN17370031	Microbe sample from Shewanella sp. KX20019	sediment	China	Shewanella sp. KX20019	Shewanella sp. KX20019 (g-proteobacteria)
GCF_019654955.1	SAMD00284624	Shewanella sp. KT0246	NA	missing	Shewanella sp. KT0246	Shewanella sp. KT0246 (g-proteobacteria)
GCF_007636505.1	SAMN04492225	Pathogen: environmental/food/other sample from Shewanella sp. KCT	Meretrix lusoria	Taiwan	Shewanella sp. KCT	Shewanella sp. KCT (g-proteobacteria)
GCF_018596335.1	SAMN19250270	Microbe sample from Shewanella sp. JM162201	aquaculture water	China: Jiangmen City, Guangdong Province	Shewanella sp. JM162201	Shewanella sp. JM162201 (g-proteobacteria)
GCF_013283205.1	SAMN14352201	Shewanella sp. ISTPL2 Genome sequencing and assembly	NA	India: Pangong Lake, Ladakh, Jammu and Kashmir	Shewanella sp. ISTPL2	Shewanella sp. ISTPL2 (g-proteobacteria)
GCF_022398495.1	SAMN24777661	Shewanella sp.2	NA	Australia: NSW, Port Stephens	Shewanella sp. Isolate8	Shewanella sp. Isolate8 (g-proteobacteria)
GCF_022398425.1	SAMN24777660	Shewanella sp.1	NA	Australia: NSW, Port Stephens	Shewanella sp. Isolate7	Shewanella sp. Isolate7 (g-proteobacteria)
GCF_022398325.1	SAMN24777666	Shewanella sp.4	NA	Australia: NSW, Port Stephens	Shewanella sp. Isolate13	Shewanella sp. Isolate13 (g-proteobacteria)
GCF_000217915.1	SAMN02469863	Sample from Shewanella sp. HN-41	NA	NA	NA	Shewanella sp. HN-41 (g-proteobacteria)
GCF_002836075.1	SAMN08125762	MIGS Cultured Bacterial/Archaeal sample from Shewanella sp. GutDb-MelDb	NA	Arctic Ocean: offshore of Point Barrow, Alaska, USA	Shewanella sp. GutDb-MelDb	Shewanella sp. GutDb-MelDb (g-proteobacteria)
GCF_019457575.1	SAMN20447912	Microbe sample from Shewanella sp. FJAT-54031	NA	China: Fujian	Shewanella sp. FJAT-54031	Shewanella sp. FJAT-54031 (g-proteobacteria)
GCF_019457515.1	SAMN20447909	Microbe sample from Shewanella sp. FJAT-53870	NA	China: Fujian	Shewanella sp. FJAT-53870	Shewanella sp. FJAT-53870 (g-proteobacteria)
GCF_019457655.1	SAMN20447907	Microbe sample from Shewanella sp. FJAT-53764	NA	China: Fujian	Shewanella sp. FJAT-53764	Shewanella sp. FJAT-53764 (g-proteobacteria)
GCF_019457595.1	SAMN20447899	Microbe sample from Shewanella sp. FJAT-53749	NA	China: Fujian	Shewanella sp. FJAT-53749	Shewanella sp. FJAT-53749 (g-proteobacteria)
GCF_019457555.1	SAMN20447868	Microbe sample from Shewanella sp. FJAT-53681	NA	China: Fujian	Shewanella sp. FJAT-53681	Shewanella sp. FJAT-53681 (g-proteobacteria)
GCF_019457535.1	SAMN20447866	Microbe sample from Shewanella sp. FJAT-53555	NA	China: Fujian	Shewanella sp. FJAT-53555	Shewanella sp. FJAT-53555 (g-proteobacteria)
GCF_019457495.1	SAMN20447863	Microbe sample from Shewanella sp. FJAT-53532	NA	China: Fujian	Shewanella sp. FJAT-53532	Shewanella sp. FJAT-53532 (g-proteobacteria)
GCF_019457635.1	SAMN20446334	Microbe sample from Shewanella sp. FJAT-51754	NA	China: Fujian	Shewanella sp. FJAT-51754	Shewanella sp. FJAT-51754 (g-proteobacteria)
GCF_019457435.1	SAMN20446321	Microbe sample from Shewanella sp. FJAT-51649	NA	China: Fujian	Shewanella sp. FJAT-51649	Shewanella sp. FJAT-51649 (g-proteobacteria)
GCF_002209245.2	SAMN06173367	Pathogen: clinical or host-associated sample from Shewanella sp. FDAARGOS_354	UCC strain	Missing	Shewanella sp. FDAARGOS_354	Shewanella sp. FDAARGOS_354 (g-proteobacteria)
GCF_015767295.1	SAMN13879934	Microbe sample of Shewanella species	freshwater	USA: Lake Superior, Wisconsin	Shewanella sp. DW31	Shewanella sp. DW31 (g-proteobacteria)
GCF_012843185.1	SAMN14556209	Microbe sample from Shewanella sp. DNRA4	rice paddy soil	South Korea: Chungnam National University (CNU) agricultural research site	Shewanella sp. DNRA4	Shewanella sp. DNRA4 (g-proteobacteria)
GCF_013248875.1	SAMN15028752	Microbe sample from Shewanella sp. DC2-4	acid mine drainage	USA: Wampum PA	Shewanella sp. DC2-4	Shewanella sp. DC2-4 (g-proteobacteria)
GCF_000832025.1	SAMN02904642	Microbe sample from Shewanella sp. cp20	Marine	Australia:Clovelly	Shewanella sp. cp20	Shewanella sp. cp20 (g-proteobacteria)
GCF_019654975.1	SAMD00284625	Shewanella sp. c952	NA	missing	Shewanella sp. c952	Shewanella sp. c952 (g-proteobacteria)
GCF_022321485.1	SAMN25610640	Microbe sample from Shewanella sp. C32	mangrove	China	Shewanella sp. C32	Shewanella sp. C32 (g-proteobacteria)
GCF_002836615.1	SAMN08125747	MIGS Cultured Bacterial/Archaeal sample from Shewanella sp. Bg11-22	NA	USA: near Point Barrow, Alaska	Shewanella sp. Bg11-22	Shewanella sp. Bg11-22 (g-proteobacteria)
GCF_014596695.2	SAMN14912739	Microbe sample from Shewanella sp. BF02_Schw	Subglacial Brine	Antarctica:Blood Falls, Taylor Glacier	Shewanella sp. BF02_Schw	Shewanella sp. BF02_Schw (g-proteobacteria)
GCF_003129585.1	SAMN07156272	Microbe sample from Shewanella sp. BC20	NA	USA: Berry's Creek, New Jersey	Shewanella sp. BC20	Shewanella sp. BC20 (g-proteobacteria)
GCF_021412365.1	SAMN24593641	Microbe sample from Shewanella sp. AS16	mangrove sediment	China: Futian mangrove National Nature Reserve, Shenzhen	Shewanella sp. AS16	Shewanella sp. AS16 (g-proteobacteria)
GCF_010092445.1	SAMN13831091	MIGS Cultured Bacterial/Archaeal sample from Shewanella sp. Arc9-LZ	marine sediment	Arctic Ocean	Shewanella sp. Arc9-LZ	Shewanella sp. Arc9-LZ (g-proteobacteria)
GCF_000203935.1	SAMN02598318	Sample from Shewanella sp. ANA-3	NA	NA	NA	Shewanella sp. ANA-3 (g-proteobacteria)
GCF_002836315.1	SAMN08125743	MIGS Cultured Bacterial/Archaeal sample from Shewanella sp. ALD9	NA	USA: near Point Barrow, Alaska	Shewanella sp. ALD9	Shewanella sp. ALD9 (g-proteobacteria)
GCF_017368415.1	SAMN18237802	Microbe sample from Shewanella sp. 4t3-1-2LB	Bicycle in the canal	Belgium: Coupure canal	Shewanella sp. 4t3-1-2LB	Shewanella sp. 4t3-1-2LB (g-proteobacteria)
GCF_020806285.1	SAMN22346946	MIGS Cultured Bacterial/Archaeal sample from Shewanella sp. 10N.7	NA	USA: Massachusetts, Nahant, Canoe Cove	Shewanella sp. 10N.7	Shewanella sp. 10N.7 (g-proteobacteria)
GCF_002873615.1	SAMN05418188	Microbe sample from Shewanella sp. 10N.286.51.B7	Filtered Seawater, 5-63 micron fraction	USA: Massachusetts, Nahant, Canoe Cove	Shewanella sp. 10N.286.51.B7	Shewanella sp. 10N.286.51.B7 (g-proteobacteria)
GCF_000018025.1	SAMN02598412	Sample from Shewanella sediminis HAW-EB3	NA	NA	NA	Shewanella sediminis HAW-EB3 (g-proteobacteria)
GCF_017354965.1	SAMN18035026	Microbe sample from Shewanella sedimentimangrovi	intertidal zone	China:Fujian Provience	Shewanella sedimentimangrovi	Shewanella sedimentimangrovi (g-proteobacteria)
GCF_019654995.1	SAMD00284626	Shewanella sp. JCM11561	NA	missing	Shewanella schlegeliana	Shewanella schlegeliana (g-proteobacteria)
GCF_014648295.1	SAMD00245334	Strain JCM 32304 of Shewanella saliphila	NA	not applicable	Shewanella saliphila	Shewanella saliphila (g-proteobacteria)
GCF_012911865.1	SAMN14490328	Microbe sample from Shewanella sp.	salt marsh	South Korea: Siheung	Shewanella salipaludis	Shewanella salipaludis (g-proteobacteria)
GCF_019655015.1	SAMD00284627	Shewanella sp. JCM11563	NA	missing	Shewanella sairae	Shewanella sairae (g-proteobacteria)
GCF_000615005.1	SAMD00004020	Whole genome analysis of Shewanella putrefaciens JCM 20190	NA	NA	Shewanella putrefaciens JCM 20190 = NBRC 3908	Shewanella putrefaciens JCM 20190 = NBRC 3908 (g-proteobacteria)
GCF_001591325.1	SAMD00046716	Shewanella putrefaciens NBRC 3908	NA	missing	Shewanella putrefaciens JCM 20190 = NBRC 3908	Shewanella putrefaciens JCM 20190 = NBRC 3908 (g-proteobacteria)
GCF_900457065.1	SAMEA104224778	NCTC10695	Cutting Oils	NA	Shewanella putrefaciens	Shewanella putrefaciens (g-proteobacteria)
GCF_003315425.1	SAMN09062819	Shewanella putrefaciens 97	missing	USA: Pennsylvania	Shewanella putrefaciens	Shewanella putrefaciens (g-proteobacteria)
GCF_019599085.1	SAMN20607798	Microbe sample from Shewanella putrefaciens	NA	China:Shanghai	Shewanella putrefaciens	Shewanella putrefaciens (g-proteobacteria)
GCF_002157365.2	SAMN06673971	Microbe sample from Shewanella putrefaciens	sink handle in ICU Room in Military Hospital	Pakistan: Rawlapindi	Shewanella putrefaciens	Shewanella putrefaciens (g-proteobacteria)
GCF_016406305.1	SAMN17120582	1.6515_unicycler_q10l10000	water	China	Shewanella putrefaciens	Shewanella putrefaciens (g-proteobacteria)
GCF_007197555.1	SAMN12228833	Microbe sample from Shewanella psychropiezotolerans	deep-sea sediment	Indian Ocean	Shewanella psychropiezotolerans	Shewanella psychropiezotolerans (g-proteobacteria)
GCF_002005305.1	SAMN04370084	MIGS Cultured Bacterial/Archaeal sample from Shewanella psychrophila	marine sediment	Pacific Ocean	Shewanella psychrophila	Shewanella psychrophila (g-proteobacteria)
GCF_006385555.1	SAMN12027935	Microbe sample from Shewanella polaris	brown alga	Arctic Ocean	Shewanella polaris	Shewanella polaris (g-proteobacteria)
GCF_000014885.1	SAMN02603456	Sample from Shewanella piezotolerans WP3	NA	NA	NA	Shewanella piezotolerans WP3 (g-proteobacteria)
GCF_000018285.1	SAMN02598386	Sample from Shewanella pealeana ATCC 700345	NA	NA	NA	Shewanella pealeana ATCC 700345 (g-proteobacteria)
GCF_000146165.2	SAMN02604014	Sample from Shewanella oneidensis MR-1	NA	NA	NA	Shewanella oneidensis MR-1 (g-proteobacteria)
GCF_012584455.1	SAMN14596183	Microbe sample from Shewanella oncorhynchi	eye	Turkey:Kutahya	Shewanella oncorhynchi	Shewanella oncorhynchi (g-proteobacteria)
GCF_019457885.1	SAMN20496741	Microbe sample from Shewanella nanhaiensis	marine sediment	China	Shewanella nanhaiensis	Shewanella nanhaiensis (g-proteobacteria)
GCF_003028295.1	SAMN08793905	Microbe sample from Shewanella morhuae	intestines	USA: Lake Superior, Michigan	Shewanella morhuae	Shewanella morhuae (g-proteobacteria)
GCF_900156405.1	SAMN05421840	Shewanella morhuae ATCC BAA-1205	missing	missing	Shewanella morhuae	Shewanella morhuae (g-proteobacteria)
GCF_019655375.1	SAMD00284634	Shewanella morhuae U1414	NA	missing	Shewanella morhuae	Shewanella morhuae (g-proteobacteria)
GCF_004295345.1	SAMN10928316	Microbe sample from Shewanella maritima	seawater	South Korea: Dokdo Island	Shewanella maritima	Shewanella maritima (g-proteobacteria)
GCF_006494755.1	SAMN11840576	Microbe sample from Shewanella marisflavi ECSMB14101	natural biofilms	China:East Sea	Shewanella marisflavi	Shewanella marisflavi (g-proteobacteria)
GCF_002215585.1	SAMN07296262	Microbe sample from Shewanella marisflavi	sediment collected from Xiamen offshore	China:Xiamen	Shewanella marisflavi	Shewanella marisflavi (g-proteobacteria)
GCF_000753795.1	SAMN02887322	Microbe sample from Shewanella mangrovi	mangrove sediment	China: Zhangzhou	Shewanella mangrovi	Shewanella mangrovi (g-proteobacteria)
GCF_000016065.1	SAMN00623064	Sample of SHEWANELLA SP. PV-4	NA	NA	NA	Shewanella loihica PV-4 (g-proteobacteria)
GCF_003855395.1	SAMN10397595	Microbe sample from Shewanella livingstonensis	Antarctic water	Antarctica:Livingston Island	Shewanella livingstonensis	Shewanella livingstonensis (g-proteobacteria)
GCF_016834455.1	SAMN17717471	Microbe sample from Shewanella litorisediminis	not collected	not collected	Shewanella litorisediminis	Shewanella litorisediminis (g-proteobacteria)
GCF_003957745.1	SAMN06480555	Shewanella sp. TH2012 isolated from hepatopancreas of EMS/AHPND shrimp	Hepatopancreas of EMS shrimp	Thailand: Chanthaburi	Shewanella khirikhana	Shewanella khirikhana (g-proteobacteria)
GCF_002075795.1	SAMN06628905	MIGS Cultured Bacterial/Archaeal sample from Shewanella japonica KCTC 22435	seawater	Russia: Gulf of Peter the Great	Shewanella japonica	Shewanella japonica (g-proteobacteria)
GCF_003605145.1	SAMN09700398	Microbe sample from Shewanella japonica	seawater	Japan: Chazhma Bay	Shewanella japonica	Shewanella japonica (g-proteobacteria)
GCF_022398295.1	SAMN24777665	S. insulae3	NA	Australia: NSW, Port Stephens	Shewanella insulae	Shewanella insulae (g-proteobacteria)
GCF_022398355.1	SAMN24777663	S. insulae2	NA	Australia: NSW, Port Stephens	Shewanella insulae	Shewanella insulae (g-proteobacteria)
GCF_022398395.1	SAMN24777662	S. insulae1	NA	Australia: NSW, Port Stephens	Shewanella insulae	Shewanella insulae (g-proteobacteria)
GCF_009831655.1	SAMN13419690	Microbe sample from Shewanella sp.	tidal flat	South Korea: Jebu island	Shewanella insulae	Shewanella insulae (g-proteobacteria)
GCF_021394275.1	SAMN09212888	Microbe sample from Shewanella algae	marine sediment	China: Bohai strait	Shewanella indica	Shewanella indica (g-proteobacteria)
GCF_014652115.1	SAMD00245601	Strain KCTC 23171 of Shewanella indica	NA	not applicable	Shewanella indica	Shewanella indica (g-proteobacteria)
GCF_020524375.1	SAMN21557938	MIGS Cultured Bacterial/Archaeal sample from Shewanella indica	NA	China:Shenzhen	Shewanella indica	Shewanella indica (g-proteobacteria)
GCF_014647575.1	SAMD00245285	Strain JCM 20706 of Shewanella hanedai	NA	not applicable	Shewanella hanedai	Shewanella hanedai (g-proteobacteria)
GCF_000019185.1	SAMN02598431	Sample from Shewanella halifaxensis HAW-EB4	NA	NA	NA	Shewanella halifaxensis HAW-EB4 (g-proteobacteria)
GCF_003112715.1	SAMD00112641	Shewanella halifaxensis strain 6JANF4-E-4 isolated from a red seabream Pagrus major intestine	NA	Japan:Ehime, Uwa Sea	Shewanella halifaxensis	Shewanella halifaxensis (g-proteobacteria)
GCF_019655335.1	SAMD00284633	Shewanella baltica P010	NA	missing	Shewanella baltica	Shewanella hafniensis (g-proteobacteria)
GCF_019655235.1	SAMD00284632	Shewanella sp. T147	NA	missing	Shewanella glacialipiscicola	Shewanella glacialipiscicola (g-proteobacteria)
GCF_020511155.1	SAMN12099356	Microbe sample from Shewanella glacialimarina	Baltic sea ice	Finland: Tvarminne	Shewanella glacialimarina	Shewanella glacialimarina (g-proteobacteria)
GCF_014647855.1	SAMD00245304	Strain JCM 30804 of Shewanella gelidii	NA	not applicable	Shewanella gelidii	Shewanella gelidii (g-proteobacteria)
GCF_001529365.1	SAMN04413751	Shewanella frigidimarina strain Ag06-30	intertidal seawater	Antarctica	Shewanella frigidimarina	Shewanella frigidimarina (g-proteobacteria)
GCF_003797125.1	SAMN10397596	Microbe sample from Shewanella frigidimarina	marine sediment	Arctic Ocean: Tempelfjorden	Shewanella frigidimarina	Shewanella frigidimarina (g-proteobacteria)
GCF_003797845.1	SAMN10397592	Microbe sample from Shewanella frigidimarina	sea ice	Antarctica:Prydz Bay	Shewanella frigidimarina	Shewanella frigidimarina (g-proteobacteria)
GCF_004342405.1	SAMN10362874	Shewanella fodinae 74A	missing	USA: Pennsylvania	Shewanella fodinae	Shewanella fodinae (g-proteobacteria)
GCF_014651955.1	SAMD00245592	Strain KCTC 22506 of Shewanella fodinae	NA	not applicable	Shewanella fodinae	Shewanella fodinae (g-proteobacteria)
GCF_000518605.1	SAMN02584974	MIGS Cultured Bacterial/Archaeal sample from Shewanella fidelis ATCC BAA-318	NA	missing	NA	Shewanella fidelis ATCC BAA-318 (g-proteobacteria)
GCF_007567505.1	SAMN12340636	Microbe sample from Shewanella donghaensis	deep-sea sediments	South Korea: East Sea, Sea of Japan	Shewanella donghaensis	Shewanella donghaensis (g-proteobacteria)
GCF_018394335.1	SAMN19103065	Microbe sample from Shewanella dokdonensis	seawater	South Korea:Dokdo Island	Shewanella dokdonensis	Shewanella dokdonensis (g-proteobacteria)
GCF_000013765.1	SAMN02598300	Sample from Shewanella denitrificans OS217	NA	NA	NA	Shewanella denitrificans OS217 (g-proteobacteria)
GCF_000485795.1	SAMN02469853	Sample from Shewanella decolorationis S12	activated sludge from a waste-water treatment plant	China: Guangzhou	NA	Shewanella decolorationis S12 (g-proteobacteria)
GCF_004354305.1	SAMN10916473	Microbe sample from Shewanella decolorationis	sediment permeated by freshwater in a pond at the Anse Coco beach, La Digue Island, Republic of Seychelles	Seychelles	Shewanella decolorationis	Shewanella decolorationis (g-proteobacteria)
GCF_007923045.3	SAMN09837225	Microbe sample from Shewanella decolorationis	sludge	China	Shewanella decolorationis	Shewanella decolorationis (g-proteobacteria)
GCF_017354925.1	SAMN18035052	Microbe sample from Shewanella cyperi	sediment	China:Fujian Provience	Shewanella cyperi	Shewanella cyperi (g-proteobacteria)
GCF_017354985.1	SAMN18034999	Microbe sample from Shewanella cyperi	sediment	China:Fujian Provience	Shewanella cyperi	Shewanella cyperi (g-proteobacteria)
GCF_001735525.1	SAMN05384437	CSB03KR	gut	South Korea: Geomun-do	Shewanella colwelliana	Shewanella colwelliana (g-proteobacteria)
GCF_019654935.1	SAMD00284622	Shewanella colwelliana MBTL60-118	NA	missing	Shewanella colwelliana	Shewanella colwelliana (g-proteobacteria)
GCF_019655395.1	SAMD00284635	Shewanella colwelliana KMM3587	NA	missing	Shewanella colwelliana	Shewanella colwelliana (g-proteobacteria)
GCF_021440925.1	SAMN24245032	Pathogen: environmental/food/other sample from Shewanella chilikensis	Mussels	Portugal	Shewanella chilikensis	Shewanella chilikensis (g-proteobacteria)
GCF_014651975.1	SAMD00245593	Strain KCTC 22540 of Shewanella chilikensis	NA	not applicable	Shewanella chilikensis	Shewanella chilikensis (g-proteobacteria)
GCF_019670705.1	SAMD00284643	Shewanella carassii TUM17387	NA	Japan:Tokyo	Shewanella carassii	Shewanella carassii (g-proteobacteria)
GCF_003966225.1	SAMN10599935	Microbe sample from Shewanella canadensis	sediment	Atlantic Ocean	Shewanella canadensis	Shewanella canadensis (g-proteobacteria)
GCF_002216875.1	SAMN07326684	Microbe sample from Shewanella bicestrii	NA	France: Kremlin-Bicetre	Shewanella bicestrii	Shewanella bicestrii (g-proteobacteria)
GCF_000172075.1	SAMN02436096	Generic sample from Shewanella benthica KT99	NA	NA	NA	Shewanella benthica KT99 (g-proteobacteria)
GCF_015069875.1	SAMN16273954	Microbe sample from Shewanella benthica	deep-sea	Atlantic Ocean	Shewanella benthica	Shewanella benthica (g-proteobacteria)
GCF_900476435.1	SAMEA104724135	Shewanella benthica DB21MT-2	sediment	The Mariana Trench, western Pacific Ocean	Shewanella benthica	Shewanella benthica (g-proteobacteria)
GCF_000021665.1	SAMN00623062	Sample of SHEWANELLA BALTICA OS223	NA	NA	NA	Shewanella baltica OS223 (g-proteobacteria)
GCF_000018765.1	SAMN00623061	Sample of SHEWANELLA BALTICA OS195	NA	NA	NA	Shewanella baltica OS195 (g-proteobacteria)
GCF_000017325.1	SAMN02598398	Sample from Shewanella baltica OS185	NA	NA	NA	Shewanella baltica OS185 (g-proteobacteria)
GCF_000015845.1	SAMN02598299	Sample from Shewanella baltica OS155	NA	NA	NA	Shewanella baltica OS155 (g-proteobacteria)
GCF_001620325.1	SAMN04555237	Shewanella baltica M1, a Gulf of Gdansk bacterial isolate	brackish surface water	Poland: Baltic Sea, Gulf of Gdansk	Shewanella baltica	Shewanella baltica (g-proteobacteria)
GCF_003052765.1	SAMN08730657	Microbe sample from Shewanella baltica	refrigerated Litopenaeus vannamei	China: Qingdao, Shandong	Shewanella baltica	Shewanella baltica (g-proteobacteria)
GCF_017354945.1	SAMN18035030	Microbe sample from Shewanella avicenniae	sediment	China:Fujian Provience	Shewanella avicenniae	Shewanella avicenniae (g-proteobacteria)
GCF_003966265.1	SAMN10599942	Microbe sample from Shewanella atlantica	sediment	Atlantic Ocean	Shewanella atlantica	Shewanella atlantica (g-proteobacteria)
GCF_000015245.1	SAMN02598298	Sample from Shewanella amazonensis SB2B	NA	NA	NA	Shewanella amazonensis SB2B (g-proteobacteria)
GCF_019655175.1	SAMD00284631	Shewanella sp. LMG23746	NA	missing	Shewanella algidipiscicola	Shewanella algidipiscicola (g-proteobacteria)
GCF_900380485.1	SAMEA4591064	Shewanella algidipiscicola H1 draft genome	NA	NA	Shewanella algidipiscicola	Shewanella algidipiscicola (g-proteobacteria)
GCF_014648035.1	SAMD00245314	Strain JCM 31091 of Shewanella algicola	NA	not applicable	Shewanella algicola	Shewanella algicola (g-proteobacteria)
GCF_001598875.1	SAMD00046904	Shewanella algae NBRC 103173	NA	missing	Shewanella algae JCM 21037 = NBRC 103173	Shewanella algae JCM 21037 = NBRC 103173 (g-proteobacteria)
GCF_009730655.1	SAMN13381317	Microbe sample from Shewanella algae	activated sludge	China: Dalian	Shewanella algae	Shewanella algae (g-proteobacteria)
GCF_007595175.1	SAMN04492211	Pathogen: clinical or host-associated sample from Shewanella algae	bile	Taiwan	Shewanella algae	Shewanella algae (g-proteobacteria)
GCF_017579985.1	SAMN16670472	Microbe sample from Shewanella algae	blood	Sweden	Shewanella algae	Shewanella algae (g-proteobacteria)
GCF_017580505.1	SAMN16670449	Microbe sample from Shewanella algae	blood	Sweden	Shewanella algae	Shewanella algae (g-proteobacteria)
GCF_017580415.1	SAMN16670456	Microbe sample from Shewanella algae	crushwound	Sweden	Shewanella algae	Shewanella algae (g-proteobacteria)
GCF_017580335.1	SAMN16670470	Microbe sample from Shewanella algae	ear	Spain: Gran Canaria	Shewanella algae	Shewanella algae (g-proteobacteria)
GCF_017570125.1	SAMN16670438	Microbe sample from Shewanella algae	Flamingo	France	Shewanella algae	Shewanella algae (g-proteobacteria)
GCF_017580705.1	SAMN16670458	Microbe sample from Shewanella algae	infection	USA	Shewanella algae	Shewanella algae (g-proteobacteria)
GCF_007595095.1	SAMN04492204	Pathogen: environmental/food/other sample from Shewanella algae	missing	Taiwan	Shewanella algae	Shewanella algae (g-proteobacteria)
GCF_017580205.1	SAMN16670437	Microbe sample from Shewanella algae	missing	France	Shewanella algae	Shewanella algae (g-proteobacteria)
GCF_017580215.1	SAMN16670435	Microbe sample from Shewanella algae	missing	Senegal	Shewanella algae	Shewanella algae (g-proteobacteria)
GCF_001870495.1	SAMN05580110	Pathogen: environmental/food/other sample from Shewanella algae	n/a	n/a	Shewanella algae	Shewanella algae (g-proteobacteria)
GCF_019303335.1	SAMN18721171	MIGS Cultured Bacterial/Archaeal sample from Shewanella algae	NA	China:Laizhou	Shewanella algae	Shewanella algae (g-proteobacteria)
GCF_019670525.1	SAMD00284623	Shewanella algae ATCC49138	NA	missing	Shewanella algae	Shewanella algae (g-proteobacteria)
GCF_019670545.1	SAMD00284628	Shewanella algae TUM4442	NA	Japan:Tokyo	Shewanella algae	Shewanella algae (g-proteobacteria)
GCF_019670585.1	SAMD00284637	Shewanella algae TUM17378	NA	Japan:Tokyo	Shewanella algae	Shewanella algae (g-proteobacteria)
GCF_019670605.1	SAMD00284638	Shewanella algae TUM17379	NA	Japan:Tokyo	Shewanella algae	Shewanella algae (g-proteobacteria)
GCF_019670625.1	SAMD00284639	Shewanella algae TUM17382	NA	Japan:Tokyo	Shewanella algae	Shewanella algae (g-proteobacteria)
GCF_019670665.1	SAMD00284641	Shewanella algae TUM17384	NA	Japan:Tokyo	Shewanella algae	Shewanella algae (g-proteobacteria)
GCF_019670685.1	SAMD00284642	Shewanella algae TUM17386	NA	Japan:Tokyo	Shewanella algae	Shewanella algae (g-proteobacteria)
GCF_014263185.1	SAMN15232066	Shewanella algae 2NE11 isolated from industrial effluent	Olive production company	Peru	Shewanella algae	Shewanella algae (g-proteobacteria)
GCF_021440805.1	SAMN24245039	Pathogen: environmental/food/other sample from Shewanella algae	Oysters	Portugal	Shewanella algae	Shewanella algae (g-proteobacteria)
GCF_002237105.1	SAMN04009396	Microbe sample from Shewanella algae	salt marsh sediment	USA:GA, Skidaway Island	Shewanella algae	Shewanella algae (g-proteobacteria)
GCF_017580345.1	SAMN16670466	Microbe sample from Shewanella algae	ulcer	Spain: Gran Canaria	Shewanella algae	Shewanella algae (g-proteobacteria)
GCF_017580025.1	SAMN16670461	Microbe sample from Shewanella algae	urinary catheter exudate	Spain: Gran Canaria	Shewanella algae	Shewanella algae (g-proteobacteria)
GCF_017580005.1	SAMN16670474	Microbe sample from Shewanella algae	wound	Sweden	Shewanella algae	Shewanella algae (g-proteobacteria)
GCF_017580535.1	SAMN16670448	Microbe sample from Shewanella algae	wound	Sweden	Shewanella algae	Shewanella algae (g-proteobacteria)
GCF_017580665.1	SAMN16670454	Microbe sample from Shewanella algae	wound	USA	Shewanella algae	Shewanella algae (g-proteobacteria)
GCF_014647215.1	SAMD00245266	Strain JCM 17801 of Shewanella aestuarii	NA	not applicable	Shewanella aestuarii	Shewanella aestuarii (g-proteobacteria)
GCF_000463345.2	SAMN02470747	Sample from Serratia sp. ATCC 39006	channel water	USA: New Jersey, Cheesequake Salt Marsh	NA	Serratia sp. ATCC 39006 (enterobacteria)
GCF_007827295.1	SAMN03159438	Selenovibrio woodruffii S4	NA	missing	NA	Seleniivibrio woodruffii (bacteria)
GCF_004339245.1	SAMN08776301	Seleniivibrio woodruffii DSM 24984	missing	missing	Seleniivibrio woodruffii	Seleniivibrio woodruffii (bacteria)
GCF_000428045.1	SAMN02440603	Generic sample from Sedimenticola selenatireducens DSM 17993	NA	USA	NA	Sedimenticola selenatireducens DSM 17993 (g-proteobacteria)
GCF_007625115.1	SAMN11950934	MIGS Cultured Bacterial/Archaeal sample from Sedimenticola selenatireducens	Perchlorate-reducing enrichment	USA: San Francisco Bay	Sedimenticola selenatireducens	Sedimenticola selenatireducens (g-proteobacteria)
GCF_004916735.1	SAMN11415895	MIGS Cultured Bacterial/Archaeal sample from Salinivibrio sp. YCSC6	NA	China: Jimo, Qingdao	Salinivibrio sp. YCSC6	Salinivibrio sp. YCSC6 (g-proteobacteria)
GCF_001995355.1	SAMN06273023	MIGS Cultured Bacterial/Archaeal sample from Salinivibrio sp. PR919	NA	Puerto Rico	Salinivibrio sp. PR919	Salinivibrio sp. PR919 (g-proteobacteria)
GCF_001996085.1	SAMN06273022	MIGS Cultured Bacterial/Archaeal sample from Salinivibrio sp. PR5	NA	Spain	Salinivibrio sp. PR5	Salinivibrio sp. PR5 (g-proteobacteria)
GCF_001995745.1	SAMN06270190	MIGS Cultured Bacterial/Archaeal sample from Salinivibrio sp. ML323	NA	Spain	Salinivibrio sp. ML323	Salinivibrio sp. ML323 (g-proteobacteria)
GCF_001996245.1	SAMN06272997	MIGS Cultured Bacterial/Archaeal sample from Salinivibrio sp. MA607	NA	Spain	Salinivibrio sp. MA607	Salinivibrio sp. MA607 (g-proteobacteria)
GCF_001996265.1	SAMN06272996	MIGS Cultured Bacterial/Archaeal sample from Salinivibrio sp. MA440	NA	Spain	Salinivibrio sp. MA440	Salinivibrio sp. MA440 (g-proteobacteria)
GCF_001996065.1	SAMN06272993	MIGS Cultured Bacterial/Archaeal sample from Salinivibrio sp. MA351	NA	Spain	Salinivibrio sp. MA351	Salinivibrio sp. MA351 (g-proteobacteria)
GCF_000968645.1	SAMN03450805	Salinivibrio halophilus (Strain KP-1) sp. nov. whole genome sequencing and assembly	marine sediment	India: Kottupuri, Kanyakumari, Bay of Bengal coast	Salinivibrio sp. KP-1	Salinivibrio sp. KP-1 (g-proteobacteria)
GCF_001995945.1	SAMN06270272	MIGS Cultured Bacterial/Archaeal sample from Salinivibrio sp. IB870	NA	Spain	Salinivibrio sp. IB870	Salinivibrio sp. IB870 (g-proteobacteria)
GCF_001995655.1	SAMN06270241	MIGS Cultured Bacterial/Archaeal sample from Salinivibrio sp. IB868	NA	Spain	Salinivibrio sp. IB868	Salinivibrio sp. IB868 (g-proteobacteria)
GCF_001996105.1	SAMN06272992	MIGS Cultured Bacterial/Archaeal sample from Salinivibrio sp. IB643	NA	Spain	Salinivibrio sp. IB643	Salinivibrio sp. IB643 (g-proteobacteria)
GCF_001995685.1	SAMN06270194	MIGS Cultured Bacterial/Archaeal sample from Salinivibrio sp. IB282	NA	Spain	Salinivibrio sp. IB282	Salinivibrio sp. IB282 (g-proteobacteria)
GCF_003390965.1	SAMN08683338	Microbe sample from Salinivibrio sp. HTSP	Salt pan	India:Tamil Nadu, Marakkanam	Salinivibrio sp. HTSP	Salinivibrio sp. HTSP (g-proteobacteria)
GCF_900141775.1	SAMN05444724	Salinivibrio sp. ES.052	missing	missing	Salinivibrio sp. ES.052	Salinivibrio sp. ES.052 (g-proteobacteria)
GCF_013366455.1	SAMN14833495	Salinivibrio sp. EAGSL microbial isolate	The Great Salt Lake	USA: Utah	Salinivibrio sp. EAGSL	Salinivibrio sp. EAGSL (g-proteobacteria)
GCF_001722075.1	SAMN05615492	Microbe sample from Namib Desert salt spring	Namibian saline spring	Namibia	Salinivibrio sp. DV	Salinivibrio sp. DV (g-proteobacteria)
GCF_001722105.1	SAMN05615530	Microbe sample from Salinivibrio sp. BNH	Namibian saline spring	Namibia	Salinivibrio sp. BNH	Salinivibrio sp. BNH (g-proteobacteria)
GCF_001995415.1	SAMN06272991	MIGS Cultured Bacterial/Archaeal sample from Salinivibrio sp. AR647	NA	Spain	Salinivibrio sp. AR647	Salinivibrio sp. AR647 (g-proteobacteria)
GCF_001995405.1	SAMN06272989	MIGS Cultured Bacterial/Archaeal sample from Salinivibrio sp. AR640	NA	Spain	Salinivibrio sp. AR640	Salinivibrio sp. AR640 (g-proteobacteria)
GCF_000565325.1	SAMN02597456	Sample from Salinivibrio socompensis S10B	stromatolite of Socompa Lake	Argentina	NA	Salinivibrio socompensis S10B (g-proteobacteria)
GCF_001995985.1	SAMN06272988	MIGS Cultured Bacterial/Archaeal sample from Salinivibrio sharmensis	NA	Egypt	Salinivibrio sharmensis	Salinivibrio sharmensis (g-proteobacteria)
GCF_001996165.1	SAMN06273037	MIGS Cultured Bacterial/Archaeal sample from Salinivibrio proteolyticus	NA	Iran	Salinivibrio proteolyticus	Salinivibrio proteolyticus (g-proteobacteria)
GCF_001996225.1	SAMN06273038	MIGS Cultured Bacterial/Archaeal sample from Salinivibrio proteolyticus	NA	USA	Salinivibrio proteolyticus	Salinivibrio proteolyticus (g-proteobacteria)
GCF_001995785.1	SAMN06268099	MIGS Cultured Bacterial/Archaeal sample from Salinivibrio kushneri	NA	Spain	Salinivibrio kushneri	Salinivibrio kushneri (g-proteobacteria)
GCF_001995865.1	SAMN06267752	MIGS Cultured Bacterial/Archaeal sample from Salinivibrio kushneri	NA	Spain	Salinivibrio kushneri	Salinivibrio kushneri (g-proteobacteria)
GCF_001995875.1	SAMN06269576	MIGS Cultured Bacterial/Archaeal sample from Salinivibrio kushneri	NA	Spain	Salinivibrio kushneri	Salinivibrio kushneri (g-proteobacteria)
GCF_001995885.1	SAMN06270077	MIGS Cultured Bacterial/Archaeal sample from Salinivibrio kushneri	NA	Spain	Salinivibrio kushneri	Salinivibrio kushneri (g-proteobacteria)
GCF_001996185.1	SAMN06273039	MIGS Cultured Bacterial/Archaeal sample from Salinivibrio costicola subsp. alcaliphilus	NA	Italy	Salinivibrio costicola subsp. alcaliphilus	Salinivibrio costicola subsp. alcaliphilus (g-proteobacteria)
GCF_011765565.1	SAMN14389464	Genomic sequence of the strain Salinivibrio costicola M138	Fermented shrimp paste	Viet Nam	Salinivibrio costicola	Salinivibrio costicola (g-proteobacteria)
GCF_900188555.1	SAMEA104136969	Culturomics project	NA	NA	Salinivibrio kushneri	Salinivibrio costicola (g-proteobacteria)
GCF_000215955.2	SAMN02472183	Sample from Salinisphaera shabanensis E1L3A	brine-seawater interface of the Shaban Deep in the Red Sea	Saudi Arabia: Thuwal	NA	Salinisphaera shabanensis E1L3A (g-proteobacteria)
GCF_003143555.1	SAMN09065712	Microbe sample from Saliniradius amylolyticus	saltern	South Korea: Shinan	Saliniradius amylolyticus	Saliniradius amylolyticus (g-proteobacteria)
GCF_003429285.1	SAMN09858433	MIGS Cultured Bacterial/Archaeal sample from Salinimonas sediminis	a deep-sea sediment sample from the New Britain Trench	Pacific Ocean: New Britain Trench	Salinimonas sediminis	Salinimonas sediminis (g-proteobacteria)
GCF_014750655.1	SAMN14650985	Microbe sample from Salinimonas sp. HHU 13199	marine sediment	China	Salinimonas profundi	Salinimonas profundi (g-proteobacteria)
GCF_015644725.1	SAMN16706820	Microbe sample from Salinimonas marina	marine sediment	South Korea: Jeju island	Salinimonas marina	Salinimonas marina (g-proteobacteria)
GCF_005222225.1	SAMN11026497	Microbe sample from Salinimonas lutimaris	tidal flat sediment on the southern coast of Korea	South Korea	Salinimonas lutimaris	Salinimonas lutimaris (g-proteobacteria)
GCF_006228385.1	SAMN11493909	Microbe sample from Salinimonas iocasae	deep sea	China	Salinimonas iocasae	Salinimonas iocasae (g-proteobacteria)
GCF_000378185.1	SAMN02440468	Generic sample from Salinimonas chungwhensis DSM 16280	NA	South Korea	NA	Salinimonas chungwhensis DSM 16280 (g-proteobacteria)
GCF_001311825.1	SAMD00000426	MIGS Cultured Bacterial/Archaeal sample from Desulfovibrio brasiliensis JCM 12178	NA	NA	Salidesulfovibrio brasiliensis JCM 12178	Salidesulfovibrio brasiliensis JCM 12178 (d-proteobacteria)
GCF_014651855.1	SAMD00245586	Strain KCTC 22169 of Saccharospirillum salsuginis	NA	not applicable	Saccharospirillum salsuginis	Saccharospirillum salsuginis (g-proteobacteria)
GCF_003063625.1	SAMN08394866	MIGS Cultured Bacterial/Archaeal sample from Saccharobesus litoralis	microbial mat/biofilm	Malaysia: Penang	Saccharobesus litoralis	Saccharobesus litoralis (g-proteobacteria)
GCF_022440845.1	SAMN25248151	Microbe sample from Ruminococcus sp. OA3	fecal sample	Malaysia: Kuala Pangsun village	Ruminococcus sp. OA3	Ruminococcus sp. OA3 (firmicutes)
GCF_003460925.1	SAMN09734514	Microbe sample from Ruminococcus sp. AF26-25AA	feces	China: Shenzhen	Ruminococcus sp. AF26-25AA	Ruminococcus sp. AF26-25AA (firmicutes)
GCF_003461215.1	SAMN09734381	Microbe sample from Ruminococcus sp. AF19-15	feces	China: Shenzhen	Ruminococcus sp. AF19-15	Ruminococcus sp. AF19-15 (firmicutes)
GCF_009857645.1	SAMN13678847	a novel species isolated from a subtropical stream in China	river water	China	Rugamonas sp. FT82W	Rugamonas sp. FT82W (b-proteobacteria)
GCF_009857655.1	SAMN13678846	a novel species isolated from a subtropical stream in China	river water	China	Rugamonas sp. FT81W	Rugamonas sp. FT81W (b-proteobacteria)
GCF_009857635.1	SAMN13678848	a novel species isolated from a subtropical stream in China	river water	China	Rugamonas sp. FT107W	Rugamonas sp. FT107W (b-proteobacteria)
GCF_016461825.1	SAMN15834236	Microbe sample from Rugamonas sp.	water (brook)	Antarctica: Solorina valley, James Ross Island	Rugamonas sp. CCM 8940	Rugamonas sp. CCM 8940 (b-proteobacteria)
GCF_009380165.1	SAMN13086708	a novel species isolated from a subtropical stream in China	subtropical river	China: Guangdong	Rugamonas rivuli	Rugamonas rivuli (b-proteobacteria)
GCF_009380215.1	SAMN13086707	a novel species isolated from a subtropical stream in China	subtropical river	China: Guangdong	Rugamonas aquatica	Rugamonas aquatica (b-proteobacteria)
GCF_019603315.1	SAMN20474847	Microbe sample from Ruficoccus sp. ZRK36	deep sea cold seep	China:Nanhai	Ruficoccus sp. ZRK36	Ruficoccus sp. ZRK36 (verrucomicrobia)
GCF_005503555.1	SAMN08712275	MIGS Cultured Bacterial/Archaeal sample from Rudaea sp. 3F27F6	alpine spring water	Italy: Trento	Rudaea sp. 3F27F6	Rudaea sp. 3F27F6 (g-proteobacteria)
GCF_009695765.1	SAMN12619163	MIGS Cultured Bacterial/Archaeal sample from Roseburia porci	feces	Germany: Freising	Roseburia porci	Roseburia porci (firmicutes)
GCF_003458535.1	SAMN09734476	Microbe sample from Roseburia inulinivorans	feces	China: Shenzhen	Roseburia inulinivorans	Roseburia inulinivorans (firmicutes)
GCF_021531695.1	SAMN15872546	MIGS Cultured Bacterial/Archaeal sample from Roseburia hominis	NA	not applicable	Roseburia hominis	Roseburia hominis (firmicutes)
GCF_000686105.1	SAMN02743373	Sample from Robinsoniella sp. KNHs210	NA	NA	Robinsoniella sp. KNHs210	Robinsoniella sp. KNHs210 (firmicutes)
GCF_000797495.1	SAMN03217299	MIGS Cultured Bacterial/Archaeal sample from Robinsoniella peoriensis	fecal material	USA: WI	Robinsoniella peoriensis	Robinsoniella peoriensis (firmicutes)
GCF_902386795.1	SAMEA5851907	Human gut genome	human gut	not provided	Robinsoniella peoriensis	Robinsoniella peoriensis (firmicutes)
GCF_005519995.1	SAMN09241861	Microbe sample from Robinsoniella peoriensis	NA	Germany: Dresden	Robinsoniella peoriensis	Robinsoniella peoriensis (firmicutes)
GCF_018619435.1	SAMN19316096	Microbe sample from Rhodoferax sp. U11-2br	missing	Russia: Biruzovoe Lake, Ukok Plateau, Altai Republic	Rhodoferax sp. U11-2br	Rhodoferax sp. U11-2br (b-proteobacteria)
GCF_013416775.1	SAMN11565624	Microbe sample from Rhodoferax sp. BLA1	freshwater	USA:Minnesota, Brownie Lake	Rhodoferax sp. BLA1	Rhodoferax sp. BLA1 (b-proteobacteria)
GCF_003347515.1	SAMN08568213	Microbe sample from Rhodoferax ferrireducens	enrichment culture inoculated from aquifer	USA: North Pole, Alaska	Rhodoferax ferrireducens	Rhodoferax ferrireducens (b-proteobacteria)
GCF_002017865.1	SAMN06118385	Microbe sample from Rhodoferax fermentans	missing	missing	Rhodoferax fermentans	Rhodoferax fermentans (b-proteobacteria)
GCF_016583865.1	SAMN07535013	Microbe sample from Rhodocyclus tenuis	freshwater pond	Germany: Bonn, Botanical garden	Rhodocyclus tenuis	Rhodocyclus tenuis (b-proteobacteria)
GCF_014197755.1	SAMN13165094	Rhodocyclus tenuis DSM 109	missing	missing	Rhodocyclus tenuis	Rhodocyclus tenuis (b-proteobacteria)
GCF_004005375.1	SAMN10662230	Microbe sample from Rheinheimera sediminis	sediments of coastal wetland	China: Yancheng City, Jiangsu Province	Rheinheimera sediminis	Rheinheimera sp. YQF-1 (g-proteobacteria)
GCF_004345025.1	SAMN11047479	Microbe sample from Rheinheimera sp.	water	China:Yellow Sea	Rheinheimera sp. D18	Rheinheimera sp. D18 (g-proteobacteria)
GCF_000217935.1	SAMN02469972	Sample from Rheinheimera sp. A13L	NA	India: Pangong Lake	NA	Rheinheimera sp. A13L (g-proteobacteria)
GCF_011634895.1	SAMN10962197	Microbe sample from Rheinheimera sp. PKS7	lake sediment	India: Parikud, Chilika Lake	Rheinheimera pleomorphica	Rheinheimera pleomorphica (g-proteobacteria)
GCF_000296695.1	SAMD00036617	Generic sample from Rheinheimera nanhaiensis E407-8	NA	NA	Rheinheimera nanhaiensis E407-8	Rheinheimera nanhaiensis E407-8 (g-proteobacteria)
GCF_016918075.2	SAMN16932865	Microbe sample from Rheinheimera maricola	sea water	South Korea	Rheinheimera maricola	Rheinheimera maricola (g-proteobacteria)
GCF_000425345.1	SAMN02441194	Generic sample from Rheinheimera baltica DSM 14885	NA	Baltic Sea	NA	Rheinheimera baltica DSM 14885 (g-proteobacteria)
GCF_004369005.1	SAMN08324222	Rheinheimera aquimaris	deep-sea sediment	Pacific Ocean	Rheinheimera aquimaris	Rheinheimera aquimaris (g-proteobacteria)
GCF_021021375.1	SAMN21035624	Microbe sample from Rheinheimera aquimaris	Deep-sea sediments	Indian Ocean	Rheinheimera aquimaris	Rheinheimera aquimaris (g-proteobacteria)
GCF_020531985.1	SAMN22234094	Draft genome sequence of Rheinheimera aquimaris KCTC 12840	NA	South Korea: the East Sea	Rheinheimera aquimaris	Rheinheimera aquimaris (g-proteobacteria)
GCF_008041945.1	SAMN12214903	Microbe sample from Reinekea sp. strain SSH23	sea water	South Korea	Reinekea thalattae	Reinekea thalattae (g-proteobacteria)
GCF_018860385.1	SAMN19350955	MIGS Cultured Bacterial/Archaeal sample from Reinekea forsetii	agarose-chitosan mix 40-100 m particle (artificial) mid colonization	USA:Massachusetts, Nahant, Canoe Beach	Reinekea forsetii	Reinekea forsetii (g-proteobacteria)
GCF_000153185.1	SAMN02436140	Generic sample from Reinekea blandensis MED297	NA	NA	NA	Reinekea blandensis MED297 (g-proteobacteria)
GCF_901411515.1	SAMEA5583571	Raoultibacter phocaeensis genome	stool	NA	Raoultibacter sp. Marseille-P8396	Raoultibacter sp. Marseille-P8396 (actinobacteria)
GCF_017638545.1	SAMN18202166	Microbe sample from Psychrosphaera ytuae	sediment	China: South sea	Psychrosphaera ytuae	Psychrosphaera ytuae (g-proteobacteria)
GCF_018860285.1	SAMN19350960	MIGS Cultured Bacterial/Archaeal sample from Psychrosphaera sp. I2R16	chitin hydrogel 40-100 m particle (artificial) mid colonization	USA:Massachusetts, Nahant, Canoe Beach	Psychrosphaera sp. I2R16	Psychrosphaera sp. I2R16 (g-proteobacteria)
GCF_018860345.1	SAMN19350953	MIGS Cultured Bacterial/Archaeal sample from Psychrosphaera sp. F3M07	agarose-carageenan mix 40-100 m particle (artificial) late colonization	USA:Massachusetts, Nahant, Canoe Beach	Psychrosphaera sp. F3M07	Psychrosphaera sp. F3M07 (g-proteobacteria)
GCF_009728465.1	SAMN13390194	Psychrosphaera haliotis isolated from Zostera marina root	root	USA:California, Bodega Bay	Psychrosphaera haliotis	Psychrosphaera haliotis (g-proteobacteria)
GCF_017948405.1	SAMN18642714	Microbe sample from Psychrosphaera aestuarii	seawater	South Korea: South Sea	Psychrosphaera aestuarii	Psychrosphaera aestuarii (g-proteobacteria)
GCF_002835995.1	SAMN08125777	MIGS Cultured Bacterial/Archaeal sample from Psychromonas sp. Urea-02u-13	NA	USA: near Point Barrow, Alaska	Psychromonas sp. Urea-02u-13	Psychromonas sp. Urea-02u-13 (g-proteobacteria)
GCF_014163575.1	SAMN15642188	MIGS Cultured Bacterial/Archaeal sample from Psychromonas sp. SR45-3	surface seawater	USA: Chesapeake Bay, Maryland	Psychromonas sp. SR45-3	Psychromonas sp. SR45-3 (g-proteobacteria)
GCF_000470315.2	SAMEA2272264	BioSample entry for genome collection GCA_000470315	sandy beach	NA	Psychromonas sp. SP041	Psychromonas sp. SP041 (g-proteobacteria)
GCF_011378715.1	SAMN13567463	Microbe sample from Psychromonas sp. SA13A	beach sediment	Antarctica	Psychromonas sp. SA13A	Psychromonas sp. SA13A (g-proteobacteria)
GCF_004378355.1	SAMN11152650	Microbe sample from Psychromonas sp. RZ5	marine macroalgae	China	Psychromonas sp. RZ5	Psychromonas sp. RZ5 (g-proteobacteria)
GCF_004376845.1	SAMN11152652	Microbe sample from Psychromonas sp. RZ22	marine macroalgae	China: Shandong	Psychromonas sp. RZ22	Psychromonas sp. RZ22 (g-proteobacteria)
GCF_002835465.1	SAMN08130274	Microbe sample from Psychromonas sp. psych-6C06	Coastal ocean surface water	USA: Canoe Beach, Nahant, MA	Psychromonas sp. psych-6C06	Psychromonas sp. psych-6C06 (g-proteobacteria)
GCF_009828855.1	SAMN13567766	Microbe sample from Psychromonas sp. L1A2	beach	Arctic Ocean	Psychromonas sp. L1A2	Psychromonas sp. L1A2 (g-proteobacteria)
GCF_000153405.2	SAMN00622974	Sample of PSYCHROMONAS SP. CNPT3	NA	NA	NA	Psychromonas sp. CNPT3 (g-proteobacteria)
GCF_003318165.1	SAMN09522130	Microbe sample from Psychromonas sp. B3M02	Coastal surface sea water	USA: Massachusetts, Nahant, Canoe Beach	Psychromonas sp. B3M02	Psychromonas sp. B3M02 (g-proteobacteria)
GCF_000381745.1	SAMN02441329	Generic sample from Psychromonas ossibalaenae ATCC BAA-1528	NA	Japan	NA	Psychromonas ossibalaenae ATCC BAA-1528 (g-proteobacteria)
GCF_000420245.1	SAMN02440919	Generic sample from Psychromonas hadalis ATCC BAA-638	NA	NA	NA	Psychromonas hadalis ATCC BAA-638 (g-proteobacteria)
GCF_000482725.1	SAMN02440766	Generic sample from Psychromonas arctica DSM 14288	NA	Norway	NA	Psychromonas arctica DSM 14288 (g-proteobacteria)
GCF_000428725.1	SAMN02441204	Generic sample from Psychromonas aquimarina ATCC BAA-1526	NA	NA	NA	Psychromonas aquimarina ATCC BAA-1526 (g-proteobacteria)
GCF_022267535.1	SAMN19781417	Microbe sample from Psychromonas antarctica	pond sediment	Antarctica: McMurdo Sound	Psychromonas antarctica	Psychromonas antarctica (g-proteobacteria)
GCF_022347785.1	SAMN25860360	MIGS Cultured Bacterial/Archaeal sample from Psychrobium sp. MM17-31	coral surface mucus layer and tissue	USA: FL, Keys Marker 51	Psychrobium sp. MM17-31	Psychrobium sp. MM17-31 (g-proteobacteria)
GCF_014268485.2	SAMN15248348	Microbe sample from Pseudomonas zeae	Maize rhizosphere	Belgium	Pseudomonas zeae	Pseudomonas zeae (g-proteobacteria)
GCF_009932725.1	SAMD00171901	MY50 shotgun sequence	NA	Myanmar:Yangon	Pseudomonas yangonensis	Pseudomonas yangonensis (g-proteobacteria)
GCF_009763245.1	SAMN13268013	Microbe sample from Pseudomonas	water	China: Baiyang Lake	Pseudomonas xionganensis	Pseudomonas xionganensis (g-proteobacteria)
GCF_019139835.1	SAMN19473672	Microbe sample from Pseudomonas xanthosomae	Red cocoyam rhizosphere	Cameroon: Ekona	Pseudomonas xanthosomae	Pseudomonas xanthosomae (g-proteobacteria)
GCF_900129835.1	SAMN02744645	Pseudomonas xanthomarina DSM 18231	NA	Russia:Sea of Japan, Russia	NA	Pseudomonas xanthomarina DSM 18231 (g-proteobacteria)
GCF_014268885.2	SAMN15248328	Microbe sample from Pseudomonas xantholysinigenes	Exorhizosphere rice	Sri Lanka: Kurunegala	Pseudomonas xantholysinigenes	Pseudomonas xantholysinigenes (g-proteobacteria)
GCF_021029445.1	SAMN18559493	Microbe sample from Pseudomonas wenzhouensis	sewage	China:Zhejiang	Pseudomonas wenzhouensis	Pseudomonas wenzhouensis (g-proteobacteria)
GCF_000425805.1	SAMN02441181	Generic sample from Pseudomonas vranovensis DSM 16006	NA	Czech Republic	NA	Pseudomonas vranovensis DSM 16006 (g-proteobacteria)
GCF_003731745.1	SAMN05933906	Pseudomonas spp. isolated from water, soil or herbarium samples	Mississippi River	USA	Pseudomonas vranovensis	Pseudomonas vranovensis (g-proteobacteria)
GCF_014269035.2	SAMN15248320	Microbe sample from Pseudomonas vlassakiae	Exorhizosphere rice	Sri Lanka: Kurunegala	Pseudomonas vlassakiae	Pseudomonas vlassakiae (g-proteobacteria)
GCF_900573885.1	SAMEA104473286	Pseudomonas sp. 286	NA	NA	Pseudomonas viridiflava	Pseudomonas viridiflava (g-proteobacteria)
GCF_900576645.1	SAMEA104471769	Pseudomonas sp. 286	NA	NA	Pseudomonas viridiflava	Pseudomonas viridiflava (g-proteobacteria)
GCF_900576715.1	SAMEA104472367	Pseudomonas sp. 286	NA	NA	Pseudomonas viridiflava	Pseudomonas viridiflava (g-proteobacteria)
GCF_900580455.1	SAMEA104471780	Pseudomonas sp. 286	NA	NA	Pseudomonas viridiflava	Pseudomonas viridiflava (g-proteobacteria)
GCF_900580865.1	SAMEA104471823	Pseudomonas sp. 286	NA	NA	Pseudomonas viridiflava	Pseudomonas viridiflava (g-proteobacteria)
GCF_900580925.1	SAMEA104471828	Pseudomonas sp. 286	NA	NA	Pseudomonas viridiflava	Pseudomonas viridiflava (g-proteobacteria)
GCF_900581605.1	SAMEA104471894	Pseudomonas sp. 286	NA	NA	Pseudomonas viridiflava	Pseudomonas viridiflava (g-proteobacteria)
GCF_900581815.1	SAMEA104471917	Pseudomonas sp. 286	NA	NA	Pseudomonas viridiflava	Pseudomonas viridiflava (g-proteobacteria)
GCF_900582195.1	SAMEA104471952	Pseudomonas sp. 286	NA	NA	Pseudomonas viridiflava	Pseudomonas viridiflava (g-proteobacteria)
GCF_900582425.1	SAMEA104471980	Pseudomonas sp. 286	NA	NA	Pseudomonas viridiflava	Pseudomonas viridiflava (g-proteobacteria)
GCF_900582885.1	SAMEA104472028	Pseudomonas sp. 286	NA	NA	Pseudomonas viridiflava	Pseudomonas viridiflava (g-proteobacteria)
GCF_900583455.1	SAMEA104472082	Pseudomonas sp. 286	NA	NA	Pseudomonas viridiflava	Pseudomonas viridiflava (g-proteobacteria)
GCF_900586135.1	SAMEA104472355	Pseudomonas sp. 286	NA	NA	Pseudomonas viridiflava	Pseudomonas viridiflava (g-proteobacteria)
GCF_900588845.1	SAMEA104472625	Pseudomonas sp. 286	NA	NA	Pseudomonas viridiflava	Pseudomonas viridiflava (g-proteobacteria)
GCF_900589285.1	SAMEA104472667	Pseudomonas sp. 286	NA	NA	Pseudomonas viridiflava	Pseudomonas viridiflava (g-proteobacteria)
GCF_900590205.1	SAMEA104472760	Pseudomonas sp. 286	NA	NA	Pseudomonas viridiflava	Pseudomonas viridiflava (g-proteobacteria)
GCF_900590755.1	SAMEA104472815	Pseudomonas sp. 286	NA	NA	Pseudomonas viridiflava	Pseudomonas viridiflava (g-proteobacteria)
GCF_900600375.1	SAMEA104473024	Pseudomonas sp. 286	NA	NA	Pseudomonas viridiflava	Pseudomonas viridiflava (g-proteobacteria)
GCF_900600465.1	SAMEA104473034	Pseudomonas sp. 286	NA	NA	Pseudomonas viridiflava	Pseudomonas viridiflava (g-proteobacteria)
GCF_900601905.1	SAMEA104473182	Pseudomonas sp. 286	NA	NA	Pseudomonas viridiflava	Pseudomonas viridiflava (g-proteobacteria)
GCF_900602065.1	SAMEA104473188	Pseudomonas sp. 286	NA	NA	Pseudomonas viridiflava	Pseudomonas viridiflava (g-proteobacteria)
GCF_900602385.1	SAMEA104473228	Pseudomonas sp. 286	NA	NA	Pseudomonas viridiflava	Pseudomonas viridiflava (g-proteobacteria)
GCF_900602545.1	SAMEA104473234	Pseudomonas sp. 286	NA	NA	Pseudomonas viridiflava	Pseudomonas viridiflava (g-proteobacteria)
GCF_900602905.1	SAMEA104473277	Pseudomonas sp. 286	NA	NA	Pseudomonas viridiflava	Pseudomonas viridiflava (g-proteobacteria)
GCF_014268755.2	SAMN15248333	Microbe sample from Pseudomonas vanderleydeniana	Rhizoplane rice	Sri Lanka: Kurunegala	Pseudomonas vanderleydeniana	Pseudomonas vanderleydeniana (g-proteobacteria)
GCF_900105825.1	SAMN05216558	Pseudomonas vancouverensis LMG 20222	missing	missing	Pseudomonas vancouverensis	Pseudomonas vancouverensis (g-proteobacteria)
GCF_014268815.2	SAMN15248331	Microbe sample from Pseudomonas urmiensis	Wheat rhizosphere	Iran: West Azerbaijan	Pseudomonas urmiensis	Pseudomonas urmiensis (g-proteobacteria)
GCF_013373915.1	SAMD00229129	BML-PP042 shotgun sequence	NA	Japan:Tokyo	Pseudomonas urethralis	Pseudomonas urethralis (g-proteobacteria)
GCF_000377725.1	SAMN02440461	Generic sample from Pseudomonas umsongensis 20MFCvi1.1	NA	Missing	NA	Pseudomonas umsongensis 20MFCvi1.1 (g-proteobacteria)
GCF_014190825.1	SAMN12026575	Pseudomonas umsogensis KD5_MF50	missing	missing	Pseudomonas umsongensis	Pseudomonas umsongensis (g-proteobacteria)
GCF_012647205.1	SAMN14599528	MIGS Cultured Bacterial/Archaeal sample from Pseudomonas umsongensis	NA	China:Changsha	Pseudomonas umsongensis	Pseudomonas umsongensis (g-proteobacteria)
GCF_013393265.1	SAMN09303050	S5	NA	not collected	Pseudomonas umsongensis	Pseudomonas umsongensis (g-proteobacteria)
GCF_008824165.1	SAMN12838355	Microbe sample from Pseudomonas umsongensis	soil	Ireland	Pseudomonas umsongensis	Pseudomonas umsongensis (g-proteobacteria)
GCF_023218155.1	SAMN27753316	Microbe sample from Pseudomonas umsongensis	soil	United Kingdom: University of Surrey	Pseudomonas umsongensis	Pseudomonas umsongensis (g-proteobacteria)
GCF_014174475.1	SAMN15658061	Pseudomonas sp. UL070 isolated from soil	soil	South Korea: Ulleung-gun	Pseudomonas ullengensis	Pseudomonas ullengensis (g-proteobacteria)
GCF_014694325.1	SAMN14311043	Pseudomonas typographum C2L12B genome	NA	Czech Republic	Pseudomonas typographi	Pseudomonas typographi (g-proteobacteria)
GCF_014694355.1	SAMN14311042	Pseudomonas typographum C2L11 genome	NA	Czech Republic	Pseudomonas typographi	Pseudomonas typographi (g-proteobacteria)
GCF_014694385.1	SAMN14311041	Pseudomonas typographum CA3A (T) genome	NA	Czech Republic	Pseudomonas typographi	Pseudomonas typographi (g-proteobacteria)
GCF_004214895.1	SAMN10922936	Microbe sample from Pseudomonas sp. SNU WT 1	Oncorhynchus mykiss	South Korea: Chungbuk province	Pseudomonas tructae	Pseudomonas tructae (g-proteobacteria)
GCF_019145375.1	SAMN19473660	Microbe sample from Pseudomonas triticicola	rhizosphere	Iran: Kermanshah	Pseudomonas triticicola	Pseudomonas triticicola (g-proteobacteria)
GCF_017167985.1	SAMN17864184	Whole genome sequencing of Pseudomonas alcaliphila strain SM2	date palm rhizospheric soil	United Arab Emirates: Ras Al Khaimah	Pseudomonas toyotomiensis	Pseudomonas toyotomiensis (g-proteobacteria)
GCF_900115695.1	SAMN05216177	Pseudomonas toyotomiensis JCM 15604	missing	missing	Pseudomonas toyotomiensis	Pseudomonas toyotomiensis (g-proteobacteria)
GCF_000974625.1	SAMD00023461	KF710	NA	Japan:Kitakyushu	Pseudomonas toyotomiensis	Pseudomonas toyotomiensis (g-proteobacteria)
GCF_015712085.1	SAMN15618152	Microbe sample from Pseudomonas toyotomiensis	non-axenic algae culture	France: Leucate	Pseudomonas toyotomiensis	Pseudomonas toyotomiensis (g-proteobacteria)
GCF_012767755.2	SAMD00220017	Pseudomonas species TUM18999	NA	Japan	Pseudomonas tohonis	Pseudomonas tohonis (g-proteobacteria)
GCF_021602365.1	SAMD00422630	BML-PP037 shotgun sequence	NA	Japan:Saitama, Kawagoe	Pseudomonas tohonis	Pseudomonas tohonis (g-proteobacteria)
GCF_000513835.1	SAMN02597198	MIGS Cultured Bacterial/Archaeal sample from Pseudomonas thermotolerans J53	NA	missing	NA	Pseudomonas thermotolerans J53 (g-proteobacteria)
GCF_000364625.1	SAMN02441073	Generic sample from Pseudomonas thermotolerans DSM 14292	NA	Portugal	NA	Pseudomonas thermotolerans DSM 14292 (g-proteobacteria)
GCF_014268445.2	SAMN15248349	Microbe sample from Pseudomonas tensinigenes	Wheat rhizosphere	Belgium	Pseudomonas tensinigenes	Pseudomonas tensinigenes (g-proteobacteria)
GCF_000425785.1	SAMN02440864	Generic sample from Pseudomonas taiwanensis DSM 21245	NA	Taiwan	NA	Pseudomonas taiwanensis DSM 21245 (g-proteobacteria)
GCF_013393345.1	SAMN09303048	S3	NA	not collected	Pseudomonas taiwanensis	Pseudomonas taiwanensis (g-proteobacteria)
GCF_000498575.2	SAMN02470138	Sample from Pseudomonas taeanensis MS-3	crude oil-contaminated seashore	South Korea: Taean	NA	Pseudomonas taeanensis MS-3 (g-proteobacteria)
GCF_000452865.1	SAMN02230600	Generic sample from Pseudomonas syringae UB246	river water	France	Pseudomonas syringae UB246	Pseudomonas syringae UB246 (g-proteobacteria)
GCF_001698815.1	SAMN03897383	Pseudomonas syringae GR12-2	Canadian High Arctic grass	Canada: Ellesmere Island	Pseudomonas syringae	Pseudomonas syringae (g-proteobacteria)
GCF_000737245.1	SAMN02929200	Microbe sample from Pseudomonas syringae	irrigation canal	France: Chateauneuf-de-Gadagne	Pseudomonas syringae	Pseudomonas syringae (g-proteobacteria)
GCF_021605415.1	SAMN13196040	MIGS Cultured Bacterial/Archaeal sample from Pseudomonas syringae	NA	United Kingdom: Herefordshire	Pseudomonas syringae	Pseudomonas syringae (g-proteobacteria)
GCF_021609685.1	SAMN13195895	MIGS Cultured Bacterial/Archaeal sample from Pseudomonas syringae	NA	United Kingdom: Kent	Pseudomonas syringae	Pseudomonas syringae (g-proteobacteria)
GCF_001238485.1	SAMN03793179	Not applicable	soil	France: Riquewhr	Pseudomonas syringae	Pseudomonas syringae (g-proteobacteria)
GCF_004006335.1	SAMN07972601	Microbe sample from Pseudomonas syringae	soil	Philippines	Pseudomonas syringae	Pseudomonas syringae (g-proteobacteria)
GCF_000282955.1	SAMN02469872	Sample from Pseudomonas stutzeri T13	activated sludge sample	China: Harbin	NA	Pseudomonas stutzeri T13 (g-proteobacteria)
GCF_000235745.1	SAMN02470922	Sample from Pseudomonas stutzeri SDM-LAC	NA	NA	NA	Pseudomonas stutzeri SDM-LAC (g-proteobacteria)
GCF_000341615.1	SAMN02471580	Sample from Pseudomonas stutzeri NF13	NA	NA	NA	Pseudomonas stutzeri NF13 (g-proteobacteria)
GCF_000455665.1	SAMN02471812	Sample from Pseudomonas stutzeri MF28	oyster mantle fluid	USA: FL, Apalachicola Bay	NA	Pseudomonas stutzeri MF28 (g-proteobacteria)
GCF_000307775.2	SAMN02470828	Sample from Pseudomonas stutzeri KOS6	chemical hydrocarbon sludge (waste waters from petrol industry factory)	Russia: Kazan, Republic of Tatarstan	NA	Pseudomonas stutzeri KOS6 (g-proteobacteria)
GCF_000195105.1	SAMN02603042	Sample from Pseudomonas stutzeri DSM 4166	NA	NA	NA	Pseudomonas stutzeri DSM 4166 (g-proteobacteria)
GCF_000279165.1	SAMN02604107	Sample from Pseudomonas stutzeri DSM 10701	anaerobic enrichment of soil with succinate and nitrous oxide	NA	NA	Pseudomonas stutzeri DSM 10701 (g-proteobacteria)
GCF_000013785.1	SAMN02603910	Sample from Pseudomonas stutzeri A1501	NA	NA	NA	Pseudomonas stutzeri A1501 (g-proteobacteria)
GCF_900112645.1	SAMN05216372	Pseudomonas straminea JCM 2783	missing	missing	Pseudomonas straminea	Pseudomonas straminea (g-proteobacteria)
GCF_021603585.1	SAMD00422608	BML-PP014 shotgun sequence	NA	Japan:Saitama, Kawagoe	Pseudomonas sputi	Pseudomonas sputi (g-proteobacteria)
GCF_900104975.1	SAMN05216496	Pseudomonas sp. Z003-0.4C(8344-21)	missing	missing	Pseudomonas sp. Z003-0.4C(8344-21)	Pseudomonas sp. Z003-0.4C(8344-21) (g-proteobacteria)
GCF_002843095.1	SAMN08148345	Microbe sample from Pseudomonas sp.	laboratory-scale aerobic denitrification reactor	China: Xiamen	Pseudomonas sp. YY-1	Pseudomonas sp. YY-1 (g-proteobacteria)
GCF_022368695.1	SAMN15396344	Microbe sample from Pseudomonas sp. Y5-11	groundwater	China:Heilongjiang	Pseudomonas sp. Y5-11	Pseudomonas sp. Y5-11 (g-proteobacteria)
GCF_020295325.1	SAMN15437857	Microbe sample from Pseudomonas sp. Y24-6	groundwater	China:Heilongjiang	Pseudomonas sp. Y24-6	Pseudomonas sp. Y24-6 (g-proteobacteria)
GCF_002953115.1	SAMN08290310	Microbe sample from Pseudomonas	Rice Fields	China:nanjing	Pseudomonas sp. XWY-1	Pseudomonas sp. XWY-1 (g-proteobacteria)
GCF_012985795.1	SAMN14381970	Microbe sample from Pseudomonas sp. WS 5414	raw milk	Germany	Pseudomonas sp. WS 5414	Pseudomonas sp. WS 5414 (g-proteobacteria)
GCF_012985785.1	SAMN14381968	Microbe sample from Pseudomonas sp. WS 5019	water	Germany	Pseudomonas sp. WS 5019	Pseudomonas sp. WS 5019 (g-proteobacteria)
GCF_012985775.1	SAMN14381969	Microbe sample from Pseudomonas sp. WS 5011	raw milk	Germany	Pseudomonas sp. WS 5011	Pseudomonas sp. WS 5011 (g-proteobacteria)
GCF_003634475.1	SAMN05880534	Pseudomonas sp. WPR_5_2	missing	missing	Pseudomonas sp. WPR_5_2	Pseudomonas sp. WPR_5_2 (g-proteobacteria)
GCF_000828175.1	SAMN03151543	Microbe sample from Pseudomonas sp. W15Feb9B	river water	USA	Pseudomonas sp. W15Feb9B	Pseudomonas sp. W15Feb9B (g-proteobacteria)
GCF_000494915.1	SAMN02603030	Sample from Pseudomonas sp. VLB120	NA	NA	NA	Pseudomonas sp. VLB120 (g-proteobacteria)
GCF_002029345.1	SAMN06286298	Microbe sample from Pseudomonas sp. VI4.1	soil	Poland	Pseudomonas sp. VI4.1	Pseudomonas sp. VI4.1 (g-proteobacteria)
GCF_000316175.1	SAMN02604261	Sample from Pseudomonas sp. UW4	NA	NA	NA	Pseudomonas sp. UW4 (g-proteobacteria)
GCF_019691255.1	SAMN16992191	Microbe sample from Pseudomonas sp. USTB-Z	Botanical garden soil	China: Beijing	Pseudomonas sp. USTB-Z	Pseudomonas sp. USTB-Z (g-proteobacteria)
GCF_003253625.1	SAMN05660365	Pseudomonas sp. URMO17WK12:I6	missing	missing	Pseudomonas sp. URMO17WK12:I6	Pseudomonas sp. URMO17WK12:I6 (g-proteobacteria)
GCF_900177525.1	SAMN02745903	Pseudomonas sp. URMO17WK12:I5	NA	missing	NA	Pseudomonas sp. URMO17WK12:I5 (g-proteobacteria)
GCF_000514395.1	SAMN02597226	MIGS Cultured Bacterial/Archaeal sample from Pseudomonas sp. URMO17WK12:I12	NA	missing	NA	Pseudomonas sp. URMO17WK12:I12 (g-proteobacteria)
GCF_007677725.1	SAMN11792376	Microbe sample from Pseudomonas sp. URMO17WK12:I11	environmental	USA: North Carolina, Durham	Pseudomonas sp. URMO17WK12:I11	Pseudomonas sp. URMO17WK12:I11 (g-proteobacteria)
GCF_001511755.1	SAMEA3393040	Leaf Microbiome	NA	NA	Pseudomonas sp. URMO17WK12:I12	Pseudomonas sp. URMO17WK12:I11 (g-proteobacteria)
GCF_900215525.1	SAMN05660463	Pseudomonas sp. URIL14HWK12:I9	missing	missing	Pseudomonas sp. URIL14HWK12:I9	Pseudomonas sp. URIL14HWK12:I9 (g-proteobacteria)
GCF_000514195.1	SAMN02597216	MIGS Cultured Bacterial/Archaeal sample from Pseudomonas sp. URIL14HWK12:I6	NA	missing	NA	Pseudomonas sp. URIL14HWK12:I6 (g-proteobacteria)
GCF_900176445.1	SAMN05660385	Pseudomonas sp. URIL14HWK12:I5	missing	missing	Pseudomonas sp. URIL14HWK12:I5	Pseudomonas sp. URIL14HWK12:I5 (g-proteobacteria)
GCF_000483105.1	SAMN02440729	Generic sample from Pseudomonas sp. URIL14HWK12:I4	NA	NA	NA	Pseudomonas sp. URIL14HWK12:I4 (g-proteobacteria)
GCF_014170225.1	SAMN05245030	Pseudomonas soil isolate	soil	Portugal: Ermida	Pseudomonas sp. UME65	Pseudomonas sp. UME65 (g-proteobacteria)
GCF_900095275.1	SAMEA4375289	Pseudomonas sp. UMAB-40	NA	NA	Pseudomonas sp. UMAB-40	Pseudomonas sp. UMAB-40 (g-proteobacteria)
GCF_900095225.1	SAMEA4375288	Pseudomonas sp. UMAB-08	NA	NA	Pseudomonas sp. UMAB-08	Pseudomonas sp. UMAB-08 (g-proteobacteria)
GCF_015354575.1	SAMN15310458	Microbe sample from Pseudomonas sp. UFMG81	endophyte	Brazil:Savana	Pseudomonas sp. UFMG81	Pseudomonas sp. UFMG81 (g-proteobacteria)
GCF_900101695.1	SAMN05216487	Pseudomonas sp. UC 17F4	missing	missing	Pseudomonas sp. UC 17F4	Pseudomonas sp. UC 17F4 (g-proteobacteria)
GCF_001446945.1	SAMN04099673	Microbe sample from Pseudomonas sp. TTU2014-096BSC	feces	USA: New Mexico	Pseudomonas sp. TTU2014-096BSC	Pseudomonas sp. TTU2014-096BSC (g-proteobacteria)
GCF_001446935.1	SAMN04099672	Microbe sample from Pseudomonas sp. TTU2014-080ASC	feces	USA: New Mexico	Pseudomonas sp. TTU2014-080ASC	Pseudomonas sp. TTU2014-080ASC (g-proteobacteria)
GCF_010095445.2	SAMN13020140	Microbe sample from Pseudomonas sp. TNT3	soil from seashore	Antarctica:Deception Island, Fumarole Bay	Pseudomonas sp. TNT3	Pseudomonas sp. TNT3 (g-proteobacteria)
GCF_014192635.1	SAMN12024070	Pseudomonas sp. TN43	missing	missing	Pseudomonas sp. Tn43	Pseudomonas sp. Tn43 (g-proteobacteria)
GCF_003225695.1	SAMN07974992	Microbe sample from Pseudomonas sp. TKO30	pond water/sludge	not applicable	Pseudomonas sp. TKO30	Pseudomonas sp. TKO30 (g-proteobacteria)
GCF_003225705.1	SAMN07974989	Microbe sample from Pseudomonas sp. TKO14	pond water/sludge	not applicable	Pseudomonas sp. TKO14	Pseudomonas sp. TKO14 (g-proteobacteria)
GCF_000190455.2	SAMN02470059	Sample from Pseudomonas sp. TJI-51	mango orchid	Pakistan: Tandojam, Sindh	NA	Pseudomonas sp. TJI-51 (g-proteobacteria)
GCF_009363395.1	SAMN11996128	Sample of Pseudomonas sp. strain THAF187a	Surface of a polyethylene microplastic particle present in tank 6 of a marine aquarium containing stony-coral fragments and water maintained at 26 degree C	Germany: Animal Facility, Justus-Liebig-University, Giessen	Pseudomonas sp. THAF187a	Pseudomonas sp. THAF187a (g-proteobacteria)
GCF_016650625.1	SAMN17054826	MIGS Cultured Bacterial/Archaeal sample from Pseudomonas sp. TH49	NA	USA: Alaska, Fairbanks	Pseudomonas sp. TH49	Pseudomonas sp. TH49 (g-proteobacteria)
GCF_016650695.1	SAMN17054818	MIGS Cultured Bacterial/Archaeal sample from Pseudomonas sp. TH41	NA	USA: Alaska, Fairbanks	Pseudomonas sp. TH41	Pseudomonas sp. TH41 (g-proteobacteria)
GCF_016650715.1	SAMN17054816	MIGS Cultured Bacterial/Archaeal sample from Pseudomonas sp. TH39(2020)	NA	USA: Alaska, Fairbanks	Pseudomonas sp. TH39(2020)	Pseudomonas sp. TH39(2020) (g-proteobacteria)
GCF_016650815.1	SAMN17054808	MIGS Cultured Bacterial/Archaeal sample from Pseudomonas sp. TH31	NA	USA: Alaska, Fairbanks	Pseudomonas sp. TH31	Pseudomonas sp. TH31 (g-proteobacteria)
GCF_016651255.1	SAMN17054788	MIGS Cultured Bacterial/Archaeal sample from Pseudomonas sp. TH10	NA	USA: Alaska, Fairbanks	Pseudomonas sp. TH10	Pseudomonas sp. TH10 (g-proteobacteria)
GCF_016651205.1	SAMN17054787	MIGS Cultured Bacterial/Archaeal sample from Pseudomonas sp. TH09	NA	USA: Alaska, Fairbanks	Pseudomonas sp. TH09	Pseudomonas sp. TH09 (g-proteobacteria)
GCF_016651275.1	SAMN17054786	MIGS Cultured Bacterial/Archaeal sample from Pseudomonas sp. TH08	NA	USA: Alaska, Fairbanks	Pseudomonas sp. TH08	Pseudomonas sp. TH08 (g-proteobacteria)
GCF_016651305.1	SAMN17054784	MIGS Cultured Bacterial/Archaeal sample from Pseudomonas sp. TH06	NA	USA: Alaska, Fairbanks	Pseudomonas sp. TH06	Pseudomonas sp. TH06 (g-proteobacteria)
GCF_016651325.1	SAMN17054783	MIGS Cultured Bacterial/Archaeal sample from Pseudomonas sp. TH05	NA	USA: Alaska, Fairbanks	Pseudomonas sp. TH05	Pseudomonas sp. TH05 (g-proteobacteria)
GCF_016651375.1	SAMN17054781	MIGS Cultured Bacterial/Archaeal sample from Pseudomonas sp. TH03	NA	USA: Alaska, Fairbanks	Pseudomonas sp. TH03	Pseudomonas sp. TH03 (g-proteobacteria)
GCF_001708505.1	SAMN05195958	Microbe sample from Pseudomonas sp. TCU-HL1	soil sample	Taiwan: Hualien	Pseudomonas sp. TCU-HL1	Pseudomonas sp. TCU-HL1 (g-proteobacteria)
GCF_002079985.1	SAMN06234460	MIGS Cultured Bacterial/Archaeal sample from Pseudomonas sp. T	soil	Argentina: La Plata, Buenos Aires	Pseudomonas sp. T	Pseudomonas sp. T (g-proteobacteria)
GCF_014270125.1	SAMN15248344	Microbe sample from Pseudomonas sp. SWRI99	Wheat rhizosphere	Iran: Kermanshah	Pseudomonas sp. SWRI99	Pseudomonas sp. SWRI99 (g-proteobacteria)
GCF_014269105.1	SAMN15248314	Microbe sample from Pseudomonas sp. SWRI77	Wheat rhizosphere	Iran: Zanjan	Pseudomonas sp. SWRI77	Pseudomonas sp. SWRI77 (g-proteobacteria)
GCF_014269115.1	SAMN15248316	Microbe sample from Pseudomonas sp. SWRI59	Wheat rhizosphere	Iran: Salmas	Pseudomonas sp. SWRI59	Pseudomonas sp. SWRI59 (g-proteobacteria)
GCF_014268825.1	SAMN15248329	Microbe sample from Pseudomonas sp. SWRI51	Wheat rhizosphere	Iran: Zanjan	Pseudomonas sp. SWRI51	Pseudomonas sp. SWRI51 (g-proteobacteria)
GCF_014269095.1	SAMN15248313	Microbe sample from Pseudomonas sp. SWRI50	Wheat rhizosphere	Iran: Zanjan	Pseudomonas sp. SWRI50	Pseudomonas sp. SWRI50 (g-proteobacteria)
GCF_014268555.1	SAMN15248345	Microbe sample from Pseudomonas sp. SWRI111	Wheat rhizosphere	Iran: Kermanshah	Pseudomonas sp. SWRI111	Pseudomonas sp. SWRI111 (g-proteobacteria)
GCF_002947975.1	SAMN08475769	Microbe sample from Pseudomonas sp. SWI6	soil	USA: Bowling Green State University	Pseudomonas sp. SWI6	Pseudomonas sp. SWI6 (g-proteobacteria)
GCF_002947915.1	SAMN08475771	Microbe sample from Pseudomonas sp. SWI44	soil	USA: Bowling Green State University	Pseudomonas sp. SWI44	Pseudomonas sp. SWI44 (g-proteobacteria)
GCF_004153435.1	SAMN10824119	MIGS Cultured Bacterial/Archaeal sample from Pseudomonas sp. SWI36	NA	USA:TX, Galveston, East Beach	Pseudomonas sp. SWI36	Pseudomonas sp. SWI36 (g-proteobacteria)
GCF_002948105.1	SAMN08475770	Microbe sample from Pseudomonas sp. SWI36	soil	USA: Bowling Green State University	Pseudomonas sp. SWI36	Pseudomonas sp. SWI36 (g-proteobacteria)
GCF_016615645.1	SAMN17214455	Microbe sample from Pseudomonas sp. SW-3	Mud sample from Napahai wetland	China:Yunnan	Pseudomonas sp. SW-3	Pseudomonas sp. SW-3 (g-proteobacteria)
GCF_000829415.1	SAMD00019511	MIGS Cultured Bacterial/Archaeal sample from Pseudomonas sp. StFLB209	NA	Japan:Hokkaido, Memuro-cho, Kamibisei	Pseudomonas sp. StFLB209	Pseudomonas sp. StFLB209 (g-proteobacteria)
GCF_001547915.1	SAMD00018366	MIGS Cultured Bacterial/Archaeal sample from Pseudomonas sp. St29	NA	Japan:Ibaraki,Higashiibaraki	Pseudomonas sp. St29	Pseudomonas sp. St29 (g-proteobacteria)
GCF_003325755.1	SAMN09510293	Pseudomonas sp. SST3	marine sediment	Antarctica	Pseudomonas sp. SST3	Pseudomonas sp. SST3 (g-proteobacteria)
GCF_018417635.1	SAMN18016126	MIGS Cultured Bacterial/Archaeal sample from Pseudomonas sp. SORT22	residential yard with dogs and pecan tree	USA: Arkansas, Arkadelphia	Pseudomonas sp. SORT22	Pseudomonas sp. SORT22 (g-proteobacteria)
GCF_009905615.1	SAMN13494102	Microbe sample from Pseudomonas sp. SLFW	lake water	USA: Lake Erie, Gibraltar Island	Pseudomonas sp. SLFW	Pseudomonas sp. SLFW (g-proteobacteria)
GCF_016772375.1	SAMN16115569	Microbe sample from Pseudomonas sp. SK3(2021)	Organic soil	India:Delhi	Pseudomonas sp. SK3(2021)	Pseudomonas sp. SK3(2021) (g-proteobacteria)
GCF_012975065.1	SAMN14583980	Pseudomonas isolate	wheat rhizospheric soil	India	Pseudomonas sp. SK	Pseudomonas sp. SK (g-proteobacteria)
GCF_007828705.1	SAMN11532567	Pseudomonas sp. SJZ131	missing	missing	Pseudomonas sp. SJZ131	Pseudomonas sp. SJZ131 (g-proteobacteria)
GCF_007828235.1	SAMN11532074	Pseudomonas sp. SJZ083	missing	missing	Pseudomonas sp. SJZ083	Pseudomonas sp. SJZ083 (g-proteobacteria)
GCF_007828295.1	SAMN11533324	Pseudomonas sp. SJZ080	missing	missing	Pseudomonas sp. SJZ080	Pseudomonas sp. SJZ080 (g-proteobacteria)
GCF_007993865.1	SAMN11528578	Pseudomonas sp. SJZ079	missing	missing	Pseudomonas sp. SJZ079	Pseudomonas sp. SJZ079 (g-proteobacteria)
GCF_002165135.1	SAMN06917020	Microbe sample from Pseudomonas sp. SID14000	Lab enrichment	USA: Madison, WI	Pseudomonas sp. SID14000	Pseudomonas sp. SID14000 (g-proteobacteria)
GCF_018326005.1	SAMD00195114	Fluorescent Pseudomonas strain isolated from plant roots	NA	Japan:Nagano, Fujimi	Pseudomonas sp. Seg1	Pseudomonas sp. Seg1 (g-proteobacteria)
GCF_003105155.1	SAMN08942772	Microbe sample from Pseudomonas sp. SDI	Freshwater creek	USA: Pennsylvania	Pseudomonas sp. SDI	Pseudomonas sp. SDI (g-proteobacteria)
GCF_009189165.1	SAMN13016713	Microbe sample from Pseudomonas sp. SCB32	soil	China: Baise	Pseudomonas sp. SCB32	Pseudomonas sp. SCB32 (g-proteobacteria)
GCF_018138145.1	SAMN18714778	Microbe sample from Pseudomonas sp. SCA2728.1_7	rhizosphere	Germany	Pseudomonas sp. SCA2728.1_7	Pseudomonas sp. SCA2728.1_7 (g-proteobacteria)
GCF_019856535.1	SAMN20865594	Microbe sample from Pseudomonas sp. SC3(2021)	Isolated from stem bases of diseased rice plants	China: Sichuan	Pseudomonas sp. SC3(2021)	Pseudomonas sp. SC3(2021) (g-proteobacteria)
GCF_013416725.1	SAMN14523789	Microbe sample from Pseudomonas sp. SbOxS1	Antimony mine tailing soil	Japan: Ehime	Pseudomonas sp. SbOxS1	Pseudomonas sp. SbOxS1 (g-proteobacteria)
GCF_004307535.1	SAMN10133826	Microbe sample from Pseudomonas sp. Sample_9	enrichment culture inoculated with soil	USA:Washington	Pseudomonas sp. Sample_9	Pseudomonas sp. Sample_9 (g-proteobacteria)
GCF_004307605.1	SAMN10179990	Microbe sample from Pseudomonas sp. Sample_24	enrichment culture inoculated with soil	USA:Washington	Pseudomonas sp. Sample_24	Pseudomonas sp. Sample_24 (g-proteobacteria)
GCF_004307595.1	SAMN10179989	Microbe sample from Pseudomonas sp. Sample_23	enrichment culture inoculated with soil	USA:Washington	Pseudomonas sp. Sample_23	Pseudomonas sp. Sample_23 (g-proteobacteria)
GCF_004307635.1	SAMN10179988	Microbe sample from Pseudomonas sp. Sample_22	enrichment culture inoculated with soil	USA:Washington	Pseudomonas sp. Sample_22	Pseudomonas sp. Sample_22 (g-proteobacteria)
GCF_004307585.1	SAMN10179983	Microbe sample from Pseudomonas sp. Sample_20	enrichment culture inoculated with soil	USA:Washington	Pseudomonas sp. Sample_20	Pseudomonas sp. Sample_20 (g-proteobacteria)
GCF_004307665.1	SAMN10179982	Microbe sample from Pseudomonas sp. Sample_16	enrichment culture inoculated with soil	USA:Washington	Pseudomonas sp. Sample_16	Pseudomonas sp. Sample_16 (g-proteobacteria)
GCF_004307505.1	SAMN10178503	Microbe sample from Pseudomonas sp. Sample_11	enrichment culture inoculated with soil	USA:Washington	Pseudomonas sp. Sample_11	Pseudomonas sp. Sample_11 (g-proteobacteria)
GCF_009866785.1	SAMN06245871	Pseudomonas species S49 isolated from potato phyllosphere	phyllosphere	Switzerland: Zurich	Pseudomonas sp. S49	Pseudomonas sp. S49 (g-proteobacteria)
GCF_016658545.1	SAMN15894709	Microbe sample from Pseudomonas sp. S37	Eggs	Mexico	Pseudomonas sp. S37	Pseudomonas sp. S37 (g-proteobacteria)
GCF_016647875.1	SAMN15894706	Microbe sample from Pseudomonas sp. S36	Frass	USA:Maryland	Pseudomonas sp. S36	Pseudomonas sp. S36 (g-proteobacteria)
GCF_016648095.1	SAMN15894708	Microbe sample from Pseudomonas sp. S32	Eggs	Mexico	Pseudomonas sp. S32	Pseudomonas sp. S32 (g-proteobacteria)
GCF_009866725.1	SAMN06234846	Pseudomonas species S19 isolated from potato phyllosphere	phyllosphere	Switzerland: Zurich	Pseudomonas sp. S19	Pseudomonas sp. S19 (g-proteobacteria)
GCF_004526365.1	SAMN11230833	Microbe sample from Pseudomonas sp. S150	tobacco	China: Yunnan	Pseudomonas sp. S150	Pseudomonas sp. S150 (g-proteobacteria)
GCF_000292285.1	SAMN02471844	Sample from Pseudomonas sp. S13.1.2	soil	France	NA	Pseudomonas sp. S13.1.2 (g-proteobacteria)
GCF_019599005.1	SAMN20583236	Microbe sample from Pseudomonas sp. S11A 273	not applicable	USA:Ohio	Pseudomonas sp. S11A 273	Pseudomonas sp. S11A 273 (g-proteobacteria)
GCF_019599025.1	SAMN20583237	Microbe sample from Pseudomonas sp. S07E 245	soil	USA:Ohio	Pseudomonas sp. S07E 245	Pseudomonas sp. S07E 245 (g-proteobacteria)
GCF_003176655.1	SAMN09232169	Diclofenac tolerant Pseudomonas isolate	river sediment	Germany: River Elbe downstream from Hamburg habour	Pseudomonas sp. RW407	Pseudomonas sp. RW407 (g-proteobacteria)
GCF_003208135.1	SAMN02744781	Pseudomonas sp. RV120224-01c	NA	missing	NA	Pseudomonas sp. RV120224-01c (g-proteobacteria)
GCF_004011755.1	SAMN07173783	Pseudomonas sp. RU47	soil	United Kingdom	Pseudomonas sp. RU47	Pseudomonas sp. RU47 (g-proteobacteria)
GCF_016861355.1	SAMD00238632	Pseudomonas sp RtIB026	NA	Japan:Yamanashi	Pseudomonas sp. RtIB026	Pseudomonas sp. RtIB026 (g-proteobacteria)
GCF_001427125.1	SAMN04155830	MIGS Cultured Bacterial/Archaeal sample from Pseudomonas sp. Root562	NA	Germany:Cologne	Pseudomonas sp. Root562	Pseudomonas sp. Root562 (g-proteobacteria)
GCF_001424925.1	SAMN04155784	MIGS Cultured Bacterial/Archaeal sample from Pseudomonas sp. Root329	NA	Germany:Golm	Pseudomonas sp. Root329	Pseudomonas sp. Root329 (g-proteobacteria)
GCF_000647775.1	SAMN02732396	Sample from Pseudomonas sp. RL	NA	NA	Pseudomonas sp. RL	Pseudomonas sp. RL (g-proteobacteria)
GCF_019718735.1	SAMN20773075	Microbe sample from Pseudomonas sp. RIT778	lake water	USA: Rochester, NY, Lake Ontario	Pseudomonas sp. RIT778	Pseudomonas sp. RIT778 (g-proteobacteria)
GCF_004519305.1	SAMN11192858	MIGS Cultured Bacterial/Archaeal sample from Pseudomonas sp. RIT623	Pond on RIT campus	USA	Pseudomonas sp. RIT623	Pseudomonas sp. RIT623 (g-proteobacteria)
GCF_000631985.1	SAMN02676622	Microbe sample for Pseudomonas sp.	Willow (Salix sp.)	USA:New York, Geneva	Pseudomonas sp. RIT288	Pseudomonas sp. RIT288 (g-proteobacteria)
GCF_001297015.1	SAMN03975648	Microbe sample from Pseudomonas sp. RIT-PI-r	internal stem tissue	USA: Rochester, NY	Pseudomonas sp. RIT-PI-r	Pseudomonas sp. RIT-PI-r (g-proteobacteria)
GCF_001297125.1	SAMN03895995	Microbe sample from Pseudomonas sp. RIT-PI-q	internal stem tissue	USA: Rochester, NY	Pseudomonas sp. RIT-PI-q	Pseudomonas sp. RIT-PI-q (g-proteobacteria)
GCF_003052515.2	SAMN08897953	MIGS Cultured Bacterial/Archaeal sample from Pseudomonas sp. RIT 409	sugarcane	Jamaica: West Indies	Pseudomonas sp. RIT 409	Pseudomonas sp. RIT 409 (g-proteobacteria)
GCF_020164475.1	SAMN21399404	Microbe sample from Pseudomonas sp. REP124	nodule	South Africa: Pretoria	Pseudomonas sp. REP124	Pseudomonas sp. REP124 (g-proteobacteria)
GCF_018390395.1	SAMN19068558	Microbe sample from Pseudomonas sp. RC4D1	river	USA: Ohio	Pseudomonas sp. RC4D1	Pseudomonas sp. RC4D1 (g-proteobacteria)
GCF_018596375.1	SAMN19068268	Microbe sample from Pseudomonas sp. RC3H12	River	USA: Ohio	Pseudomonas sp. RC3H12	Pseudomonas sp. RC3H12 (g-proteobacteria)
GCF_018390435.1	SAMN19068573	Microbe sample from Pseudomonas sp. RC2C2	river	USA: Ohio	Pseudomonas sp. RC2C2	Pseudomonas sp. RC2C2 (g-proteobacteria)
GCF_002113325.1	SAMN06771400	MIGS Cultured Bacterial/Archaeal sample from Pseudomonas sp. R9(2017)	rhizosphere soil from sugare cane field	Brazil	Pseudomonas sp. R9(2017)	Pseudomonas sp. R9(2017) (g-proteobacteria)
GCF_009834515.1	SAMN06245909	Pseudomonas species R84 isolated from potato rhizosphere	rhizosphere soil	Switzerland: Zurich	Pseudomonas sp. R84	Pseudomonas sp. R84 (g-proteobacteria)
GCF_000257605.1	SAMN02471581	Sample from Pseudomonas sp. R62	NA	India: Bhawanipur of Uttar Pradesh	NA	Pseudomonas sp. R62 (g-proteobacteria)
GCF_009905435.1	SAMN13831444	Microbe sample from Pseudomonas sp. R5(2019)	soil	China: Soil	Pseudomonas sp. R5(2019)	Pseudomonas sp. R5(2019) (g-proteobacteria)
GCF_002112255.1	SAMN06771399	MIGS Cultured Bacterial/Archaeal sample from Pseudomonas sp. R5(2017)	rhizosphere soil from sugare cane field	Brazil	Pseudomonas sp. R5(2017)	Pseudomonas sp. R5(2017) (g-proteobacteria)
GCF_002112315.1	SAMN06771397	MIGS Cultured Bacterial/Archaeal sample from Pseudomonas sp. R47(2017)	rhizosphere soil from sugare cane field	Brazil	Pseudomonas sp. R47(2017)	Pseudomonas sp. R47(2017) (g-proteobacteria)
GCF_002112305.1	SAMN06771396	MIGS Cultured Bacterial/Archaeal sample from Pseudomonas sp. R45(2017)	rhizosphere soil from sugare cane field	Brazil	Pseudomonas sp. R45(2017)	Pseudomonas sp. R45(2017) (g-proteobacteria)
GCF_002112365.1	SAMN06771393	MIGS Cultured Bacterial/Archaeal sample from Pseudomonas sp. R41(2017)	rhizosphere soil from sugare cane field	Brazil	Pseudomonas sp. R41(2017)	Pseudomonas sp. R41(2017) (g-proteobacteria)
GCF_002112285.1	SAMN06771398	MIGS Cultured Bacterial/Archaeal sample from Pseudomonas sp. R4(2017)	rhizosphere soil from sugare cane field	Brazil	Pseudomonas sp. R4(2017)	Pseudomonas sp. R4(2017) (g-proteobacteria)
GCF_002113375.1	SAMN06771389	MIGS Cultured Bacterial/Archaeal sample from Pseudomonas sp. R37(2017)	rhizosphere soil from sugare cane field	Brazil	Pseudomonas sp. R37(2017)	Pseudomonas sp. R37(2017) (g-proteobacteria)
GCF_009866705.1	SAMN06234845	Pseudomonas species R32 isolated from potato rhizosphere	rhizosphere soil	Switzerland: Zurich	Pseudomonas sp. R32	Pseudomonas sp. R32 (g-proteobacteria)
GCF_002113495.1	SAMN06771370	MIGS Cultured Bacterial/Archaeal sample from Pseudomonas sp. R16(2017)	rhizosphere soil from sugare cane field	Brazil	Pseudomonas sp. R16(2017)	Pseudomonas sp. R16(2017) (g-proteobacteria)
GCF_009799925.1	SAMN12754408	Microbe sample from Pseudomonas sp.R-28-1W-6	NA	China:Baiyang Lake	Pseudomonas sp. R-28-1W-6	Pseudomonas sp. R-28-1W-6 (g-proteobacteria)
GCF_000512695.2	SAMN02442356	Pseudomonas sp. QTF5 isolated from continuous permafrost soil near bitumen	permafrost soil	China: Tuonamu area in Qiangtang basin	Pseudomonas sp. QTF5	Pseudomonas sp. QTF5 (g-proteobacteria)
GCF_013620795.1	SAMN03776123	Microbe sample from Pseudomonas sp. Q2-TVG4-2	deep sea sediment	Atlantic Ocean: North Atlantic	Pseudomonas sp. Q2-TVG4-2	Pseudomonas sp. Q2-TVG4-2 (g-proteobacteria)
GCF_014596605.1	SAMN07332546	MIGS Cultured Bacterial/Archaeal sample from Pseudomonas sp. PSB11	NA	Germany: Schenga	Pseudomonas sp. PSB11	Pseudomonas sp. PSB11 (g-proteobacteria)
GCF_905336995.1	SAMEA8217819	Pseudomonas sp. PP3 genome	Dalapon enriched soil microbial community (chemostat selection)	United Kingdom	Pseudomonas sp. PP3	Pseudomonas sp. PP3 (g-proteobacteria)
GCF_002934345.1	SAMN03455985	Pseudomonas sp. PONIH3	NA	USA	Pseudomonas sp. PONIH3	Pseudomonas sp. PONIH3 (g-proteobacteria)
GCF_002286815.1	SAMN06276402	Microbe sample from Pseudomonas sp. PICF141	NA	Spain: Andalucia	Pseudomonas sp. PICF144	Pseudomonas sp. PICF141 (g-proteobacteria)
GCF_002286785.1	SAMN06276230	Microbe sample from Pseudomonas sp. PIC25	NA	Spain: Andalucia	Pseudomonas sp. PIC25	Pseudomonas sp. PIC25 (g-proteobacteria)
GCF_003408635.1	SAMN09812539	Microbe sample from Pseudomonas sp. phDV1	petroleum-contaminated soi	Denmark	Pseudomonas sp. phDV1	Pseudomonas sp. phDV1 (g-proteobacteria)
GCF_000633395.1	SAMN02729860	Sample from Pseudomonas sp. PH1b	Carnivorous Plant Phytotelma	Malaysia	Pseudomonas sp. PH1b	Pseudomonas sp. PH1b (g-proteobacteria)
GCF_022014475.1	SAMN25270744	MIGS Cultured Bacterial/Archaeal sample from Pseudomonas sp. PGPR81	NA	Spain: Maria de la Salut, Majorca Island	Pseudomonas sp. PGPR81	Pseudomonas sp. PGPR81 (g-proteobacteria)
GCF_022014505.1	SAMN25270743	MIGS Cultured Bacterial/Archaeal sample from Pseudomonas sp. PGPR40	NA	Spain: Maria de la Salut, Majorca Island	Pseudomonas sp. PGPR40	Pseudomonas sp. PGPR40 (g-proteobacteria)
GCF_016919445.1	SAMN17844874	Microbe sample from Pseudomonas sp. PDNC002	Plastic debris in land/lake environment	USA: St. Paul, Minnesota	Pseudomonas sp. PDNC002	Pseudomonas sp. PDNC002 (g-proteobacteria)
GCF_019219265.1	SAMN19994130	Microbe sample from Pseudomonas sp. PDM33	soil	USA	Pseudomonas sp. PDM33	Pseudomonas sp. PDM33 (g-proteobacteria)
GCF_019219225.1	SAMN19994133	Microbe sample from Pseudomonas sp. PDM32	soil	USA	Pseudomonas sp. PDM32	Pseudomonas sp. PDM32 (g-proteobacteria)
GCF_019218965.1	SAMN19994143	Microbe sample from Pseudomonas sp. PDM31	soil	USA	Pseudomonas sp. PDM31	Pseudomonas sp. PDM31 (g-proteobacteria)
GCF_019218985.1	SAMN19994138	Microbe sample from Pseudomonas sp. PDM30	soil	USA	Pseudomonas sp. PDM30	Pseudomonas sp. PDM30 (g-proteobacteria)
GCF_019219145.1	SAMN19994136	Microbe sample from Pseudomonas sp. PDM29	soil	USA	Pseudomonas sp. PDM29	Pseudomonas sp. PDM29 (g-proteobacteria)
GCF_019219115.1	SAMN19994135	Microbe sample from Pseudomonas sp. PDM28	soil	USA	Pseudomonas sp. PDM28	Pseudomonas sp. PDM28 (g-proteobacteria)
GCF_019219205.1	SAMN19994134	Microbe sample from Pseudomonas sp. PDM27	soil	USA	Pseudomonas sp. PDM27	Pseudomonas sp. PDM27 (g-proteobacteria)
GCF_019219185.1	SAMN19994131	Microbe sample from Pseudomonas sp. PDM26	soil	USA	Pseudomonas sp. PDM26	Pseudomonas sp. PDM26 (g-proteobacteria)
GCF_019219045.1	SAMN19994137	Microbe sample from Pseudomonas sp. PDM25	soil	USA	Pseudomonas sp. PDM25	Pseudomonas sp. PDM25 (g-proteobacteria)
GCF_019218905.1	SAMN19994142	Microbe sample from Pseudomonas sp. PDM24	soil	USA	Pseudomonas sp. PDM24	Pseudomonas sp. PDM24 (g-proteobacteria)
GCF_014852225.1	SAMN15951372	Microbe sample from Pseudomonas sp. PDM23	soil	USA	Pseudomonas sp. PDM23	Pseudomonas sp. PDM23 (g-proteobacteria)
GCF_014851965.1	SAMN15951384	Microbe sample from Pseudomonas sp. PDM22	soil	USA	Pseudomonas sp. PDM22	Pseudomonas sp. PDM22 (g-proteobacteria)
GCF_014852575.1	SAMN15951351	Microbe sample from Pseudomonas sp. PDM20	soil	USA	Pseudomonas sp. PDM20	Pseudomonas sp. PDM20 (g-proteobacteria)
GCF_014852215.1	SAMN15951369	Microbe sample from Pseudomonas sp. PDM19	soil	USA	Pseudomonas sp. PDM19	Pseudomonas sp. PDM19 (g-proteobacteria)
GCF_014852585.1	SAMN15951350	Microbe sample from Pseudomonas sp. PDM18	soil	USA	Pseudomonas sp. PDM18	Pseudomonas sp. PDM18 (g-proteobacteria)
GCF_014851985.1	SAMN15951382	Microbe sample from Pseudomonas sp. PDM17	soil	USA	Pseudomonas sp. PDM17	Pseudomonas sp. PDM17 (g-proteobacteria)
GCF_014851865.1	SAMN15951389	Microbe sample from Pseudomonas sp. PDM16	soil	USA	Pseudomonas sp. PDM16	Pseudomonas sp. PDM16 (g-proteobacteria)
GCF_014851565.1	SAMN15951401	Microbe sample from Pseudomonas sp. PDM15	soil	USA	Pseudomonas sp. PDM15	Pseudomonas sp. PDM15 (g-proteobacteria)
GCF_014851905.1	SAMN15951385	Microbe sample from Pseudomonas sp. PDM14	soil	USA	Pseudomonas sp. PDM14	Pseudomonas sp. PDM14 (g-proteobacteria)
GCF_014852295.1	SAMN15951366	Microbe sample from Pseudomonas sp. PDM10	soil	USA	Pseudomonas sp. PDM10	Pseudomonas sp. PDM10 (g-proteobacteria)
GCF_014852305.1	SAMN15951367	Microbe sample from Pseudomonas sp. PDM09	soil	USA	Pseudomonas sp. PDM09	Pseudomonas sp. PDM09 (g-proteobacteria)
GCF_014851765.1	SAMN15951393	Microbe sample from Pseudomonas sp. PDM04	soil	USA	Pseudomonas sp. PDM04	Pseudomonas sp. PDM04 (g-proteobacteria)
GCF_014852385.1	SAMN15951363	Microbe sample from Pseudomonas sp. PDM03	soil	USA	Pseudomonas sp. PDM03	Pseudomonas sp. PDM03 (g-proteobacteria)
GCF_014852285.1	SAMN15951364	Microbe sample from Pseudomonas sp. PDM02	soil	USA	Pseudomonas sp. PDM02	Pseudomonas sp. PDM02 (g-proteobacteria)
GCF_019200975.1	SAMN19918633	Pseudomonas sp. PD9R, environmental isolate, root endophyte	NA	USA: Western Washington State, Puget Sound	Pseudomonas sp. PD9R	Pseudomonas sp. PD9R (g-proteobacteria)
GCF_018304925.1	SAMN17215112	Microbe sample from Pseudomonas sp. PCH44	soil	India: Pangi, Himachal Pradesh	Pseudomonas sp. PCH44	Pseudomonas sp. PCH44 (g-proteobacteria)
GCF_018408275.1	SAMD00195116	Fluorescent Pseudomonas strain isolated from plant roots	NA	Japan:Ibaraki, Tsukuba	Pseudomonas sp. Pc102	Pseudomonas sp. Pc102 (g-proteobacteria)
GCF_009761815.1	SAMN10523784	Microbe sample from Pseudomonas sp. PB120	roots	USA: Eastham, MA	Pseudomonas sp. PB120	Pseudomonas sp. PB120 (g-proteobacteria)
GCF_009764645.1	SAMN10523758	Microbe sample from Pseudomonas sp. PB106	roots	Canada: Vancouver, BC, UBC campus	Pseudomonas sp. PB106	Pseudomonas sp. PB106 (g-proteobacteria)
GCF_009764635.1	SAMN10523755	Microbe sample from Pseudomonas sp. PB103	roots	Canada: Vancouver, BC, UBC campus	Pseudomonas sp. PB103	Pseudomonas sp. PB103 (g-proteobacteria)
GCF_009764265.1	SAMN10522280	Microbe sample from Pseudomonas sp. PB101	roots	Canada: Vancouver, BC, UBC campus	Pseudomonas sp. PB101	Pseudomonas sp. PB101 (g-proteobacteria)
GCF_022179005.1	SAMD00260486	Whole genome sequence of Pseudomonas sp. PAGU 2196	NA	Japan:Aichi, Nisshin	Pseudomonas sp. PAGU 2196	Pseudomonas sp. PAGU 2196 (g-proteobacteria)
GCF_001945445.1	SAMN06192268	Microbe sample from Pseudomonas sp. PA27(2017)	leaf	Mexico: Oaxaca	Pseudomonas sp. PA27(2017)	Pseudomonas sp. PA27(2017) (g-proteobacteria)
GCF_001945375.1	SAMN06192266	Microbe sample from Pseudomonas sp. PA1(2017)	flower	Mexico: Oaxaca	Pseudomonas sp. PA1(2017)	Pseudomonas sp. PA1(2017) (g-proteobacteria)
GCF_003936655.1	SAMN10249148	Microbe sample from Pseudomonas sp. p99-361	nursing call button in hospital intensive care unit	Pakistan	Pseudomonas sp. p99-361	Pseudomonas sp. p99-361 (g-proteobacteria)
GCF_000418555.1	SAMN02469494	Sample from Pseudomonas sp. P818	glyphosate-polluted soil	China: Zhejiang Province	NA	Pseudomonas sp. P818 (g-proteobacteria)
GCF_015351605.1	SAMN15829822	Microbe sample from Pseudomonas sp. p50(2008)	Fish Farm	Turkey: Central Anatolia, Kayseri	Pseudomonas sp. p50(2008)	Pseudomonas sp. p50(2008) (g-proteobacteria)
GCF_017973755.1	SAMN15835363	Microbe sample from Pseudomonas sp. P42	Fish Farm	Turkey:Kayseri	Pseudomonas sp. P42	Pseudomonas sp. P42 (g-proteobacteria)
GCF_001642705.1	SAMN04591946	Microbe sample from Pseudomonas sp. p21	NA	China: Fuzhou Minhou	Pseudomonas sp. p21	Pseudomonas sp. p21 (g-proteobacteria)
GCF_020151015.1	SAMN21246304	Microbe sample from Pseudomonas sp. p1(2021b)	missing	China: Shanghai city	Pseudomonas sp. p1(2021b)	Pseudomonas sp. p1(2021b) (g-proteobacteria)
GCF_001269805.1	SAMN03891679	Microbe sample from Pseudomonas sp. P1.8	NA	Switzerland	Pseudomonas sp. P1.8	Pseudomonas sp. P1.8 (g-proteobacteria)
GCF_001269815.1	SAMN03891680	Microbe sample from Pseudomonas sp. P1.31	NA	Switzerland	Pseudomonas sp. P1.31	Pseudomonas sp. P1.31 (g-proteobacteria)
GCF_003148705.1	SAMN08776241	Pseudomonas sp. OV226	missing	missing	Pseudomonas sp. OV226	Pseudomonas sp. OV226 (g-proteobacteria)
GCF_011636575.1	SAMN14096310	Pseudomonas sp. OTU750018 isolate H.oli_1.2 from Hydra oligactis	tumorous polyp	Germany: Kiel	Pseudomonas sp. OTU750018	Pseudomonas sp. OTU750018 (g-proteobacteria)
GCF_018326065.1	SAMD00195115	Fluorescent Pseudomonas strain isolated from plant roots	NA	Japan:Nagano, Fujimi	Pseudomonas sp. Ost2	Pseudomonas sp. Ost2 (g-proteobacteria)
GCF_001547895.1	SAMD00018365	MIGS Cultured Bacterial/Archaeal sample from Pseudomonas sp. Os17	NA	Japan:Ibaraki,Hitachi	Pseudomonas sp. Os17	Pseudomonas sp. Os17 (g-proteobacteria)
GCF_900109995.1	SAMN04487857	Pseudomonas sp. OK272	NA	missing	Pseudomonas sp. OK272	Pseudomonas sp. ok272 (g-proteobacteria)
GCF_900110195.1	SAMN04487856	Pseudomonas sp. OK266	NA	missing	Pseudomonas sp. OK266	Pseudomonas sp. ok266 (g-proteobacteria)
GCF_010669185.1	SAMN13971079	Hydrocarbon degrading marine bacteria isolated from seawater	seawater	Canada: Logy Bay	Pseudomonas sp. OIL-1	Pseudomonas sp. OIL-1 (g-proteobacteria)
GCF_003935455.1	SAMN10249161	Microbe sample from Pseudomonas sp. o96-267	washroom sink in hospital intensive care unit	Pakistan	Pseudomonas sp. o96-267	Pseudomonas sp. o96-267 (g-proteobacteria)
GCF_003935465.1	SAMN10249218	Microbe sample from Pseudomonas sp. o96-267	washroom sink in hospital intensive care unit	Pakistan	Pseudomonas sp. o96-267	Pseudomonas sp. o96-267 (g-proteobacteria)
GCF_013305665.1	SAMN13107352	Pathogen: clinical or host-associated sample from Pseudomonas sp. NY5710	Catheter	China: Hunan	Pseudomonas sp. NY5710	Pseudomonas sp. NY5710 (g-proteobacteria)
GCF_021283245.1	SAMN23773745	Pathogen: clinical or host-associated sample from Pseudomonas sp. NMI760_13	BAL	Poland: Warszawa	Pseudomonas sp. NMI760_13	Pseudomonas sp. NMI760_13 (g-proteobacteria)
GCF_021283105.1	SAMN23773732	Pathogen: clinical or host-associated sample from Pseudomonas sp. NMI1173_11	pus	Poland: Warszawa	Pseudomonas sp. NMI1173_11	Pseudomonas sp. NMI1173_11 (g-proteobacteria)
GCF_021228675.1	SAMN23709631	Microbe sample from Pseudomonas sp. NIBR-H-19	Supralittoral and intertidal zones	South Korea: Yeongdo-gu, Busan	Pseudomonas sp. NIBR-H-19	Pseudomonas sp. NIBR-H-19 (g-proteobacteria)
GCF_900108875.1	SAMN03159495	Pseudomonas sp. NFR16	NA	missing	NA	Pseudomonas sp. NFR16 (g-proteobacteria)
GCF_900103725.1	SAMN03159475	Pseudomonas sp. NFPP33	NA	missing	NA	Pseudomonas sp. NFPP33 (g-proteobacteria)
GCF_900102935.1	SAMN03159460	Pseudomonas sp. NFPP17	NA	missing	NA	Pseudomonas sp. NFPP17 (g-proteobacteria)
GCF_900103205.1	SAMN03159465	Pseudomonas sp. NFPP12	NA	missing	NA	Pseudomonas sp. NFPP12 (g-proteobacteria)
GCF_900115645.1	SAMN03159489	Pseudomonas sp. NFPP07	NA	missing	NA	Pseudomonas sp. NFPP07 (g-proteobacteria)
GCF_900102735.1	SAMN03159313	Pseudomonas sp. NFIX46	NA	missing	NA	Pseudomonas sp. NFIX46 (g-proteobacteria)
GCF_900107395.1	SAMN03159453	Pseudomonas sp. NFIX28	NA	missing	NA	Pseudomonas sp. NFIX28 (g-proteobacteria)
GCF_900109505.1	SAMN03159414	Pseudomonas sp. NFACC41-3	NA	missing	NA	Pseudomonas sp. NFACC41-3 (g-proteobacteria)
GCF_900119125.1	SAMN03159511	Pseudomonas sp. NFACC19-2	NA	missing	NA	Pseudomonas sp. NFACC19-2 (g-proteobacteria)
GCF_900110765.1	SAMN03159444	Pseudomonas sp. NFACC02	NA	missing	NA	Pseudomonas sp. NFACC02 (g-proteobacteria)
GCF_019656335.1	SAMD00328564	Pseudomonas sp. NCCP-436	NA	Pakistan:Islamabad, Sohan	Pseudomonas sp. NCCP-436	Pseudomonas sp. NCCP-436 (g-proteobacteria)
GCF_001321005.1	SAMD00031679	Clinical isolate: Pseudomonas sp. NBRC 111144	NA	Japan: Nagano	Pseudomonas sp. NBRC 111144	Pseudomonas sp. NBRC 111144 (g-proteobacteria)
GCF_001753955.1	SAMD00031674	Clinical isolate: Pseudomonas sp. NBRC 111139	NA	Japan: Ishikawa	Pseudomonas sp. NBRC 111139	Pseudomonas sp. NBRC 111139 (g-proteobacteria)
GCF_001320705.1	SAMD00031670	Clinical isolate: Pseudomonas sp. NBRC 111135	NA	Japan: Fukui	Pseudomonas sp. NBRC 111135	Pseudomonas sp. NBRC 111135 (g-proteobacteria)
GCF_001320605.1	SAMD00031668	Clinical isolate: Pseudomonas sp. NBRC 111133	NA	Japan: Tokyo	Pseudomonas sp. NBRC 111133	Pseudomonas sp. NBRC 111133 (g-proteobacteria)
GCF_001320565.1	SAMD00031667	Clinical isolate: Pseudomonas sp. NBRC 111132	NA	Japan: Ibaragi	Pseudomonas sp. NBRC 111132	Pseudomonas sp. NBRC 111132 (g-proteobacteria)
GCF_001320525.1	SAMD00031666	Clinical isolate: Pseudomonas sp. NBRC 111131	NA	Japan: Kanagawa	Pseudomonas sp. NBRC 111131	Pseudomonas sp. NBRC 111131 (g-proteobacteria)
GCF_001320485.1	SAMD00031665	Clinical isolate: Pseudomonas sp. NBRC 111130	NA	Japan: Hiroshima	Pseudomonas sp. NBRC 111130	Pseudomonas sp. NBRC 111130 (g-proteobacteria)
GCF_001320385.1	SAMD00031663	Clinical isolate: Pseudomonas sp. NBRC 111128	NA	Japan: Osaka	Pseudomonas sp. NBRC 111128	Pseudomonas sp. NBRC 111128 (g-proteobacteria)
GCF_001320345.1	SAMD00031662	Clinical isolate: Pseudomonas sp. NBRC 111127	NA	Japan: Wakayama	Pseudomonas sp. NBRC 111127	Pseudomonas sp. NBRC 111127 (g-proteobacteria)
GCF_001320295.1	SAMD00031660	Clinical isolate: Pseudomonas sp. NBRC 111125	NA	Japan: Hyogo	Pseudomonas sp. NBRC 111125	Pseudomonas sp. NBRC 111125 (g-proteobacteria)
GCF_001320245.1	SAMD00031659	Clinical isolate: Pseudomonas sp. NBRC 111124	NA	Japan: Chiba	Pseudomonas sp. NBRC 111124	Pseudomonas sp. NBRC 111124 (g-proteobacteria)
GCF_001320205.1	SAMD00031658	Clinical isolate: Pseudomonas sp. NBRC 111123	NA	Japan: Osaka	Pseudomonas sp. NBRC 111123	Pseudomonas sp. NBRC 111123 (g-proteobacteria)
GCF_001753915.1	SAMD00031657	Clinical isolate: Pseudomonas sp. NBRC 111122	NA	Japan: Osaka	Pseudomonas sp. NBRC 111122	Pseudomonas sp. NBRC 111122 (g-proteobacteria)
GCF_001320125.1	SAMD00031654	Clinical isolate: Pseudomonas sp. NBRC 111119	NA	Japan: Hyogo	Pseudomonas sp. NBRC 111119	Pseudomonas sp. NBRC 111119 (g-proteobacteria)
GCF_001320085.1	SAMD00031653	Clinical isolate: Pseudomonas sp. NBRC 111118	NA	Japan	Pseudomonas sp. NBRC 111118	Pseudomonas sp. NBRC 111118 (g-proteobacteria)
GCF_001320045.1	SAMD00031652	Clinical isolate: Pseudomonas sp. NBRC 111117	NA	Japan	Pseudomonas sp. NBRC 111117	Pseudomonas sp. NBRC 111117 (g-proteobacteria)
GCF_014472415.1	SAMN15915370	Bacterium Pseudomonas (isolate N40)	Glacial forefield (soil)	Svalbard: Midtre Lovenbreen glacier	Pseudomonas sp. N40(2020)	Pseudomonas sp. N40(2020) (g-proteobacteria)
GCF_002979735.1	SAMN07581370	C. elegans microbiome	Rotting apple	Germany: Kiel	Pseudomonas sp. MYb3	Pseudomonas sp. MYb3 (g-proteobacteria)
GCF_002979185.1	SAMN07581415	C. elegans microbiome	compost	Germany: Roxel	Pseudomonas sp. MYb187	Pseudomonas sp. MYb187 (g-proteobacteria)
GCF_017947325.1	SAMN17284895	Microbe sample from Pseudomonas spp.	berry surface	USA: Massachusetts, East Wareham	Pseudomonas sp. MWU349	Pseudomonas sp. MWU349 (g-proteobacteria)
GCF_017947305.1	SAMN17284874	Microbe sample from Pseudomonas spp.	berry surface	USA: Massachusetts, East Wareham	Pseudomonas sp. MWU347	Pseudomonas sp. MWU347 (g-proteobacteria)
GCF_016756945.1	SAMN17284639	Microbe sample of Pseudomonas spp.	berry surface	USA: Massachusetts, Wareham	Pseudomonas sp. MWU318	Pseudomonas sp. MWU318 (g-proteobacteria)
GCF_020515535.1	SAMN21542436	Cultured Bacterial sample Pseudomonas sp. MWU16-30322	stem gall	USA: Massachusetts	Pseudomonas sp. MWU16-30322	Pseudomonas sp. MWU16-30322 (g-proteobacteria)
GCF_020515695.1	SAMN21542440	Cultured Bacterial sample Pseudomonas sp. MWU16-30317	stem gall in cultivated cranberry	USA: Massachusetts	Pseudomonas sp. MWU16-30317	Pseudomonas sp. MWU16-30317 (g-proteobacteria)
GCF_023100605.1	SAMN26879216	MIGS Cultured Bacterial/Archaeal sample from Pseudomonas sp. MWU 12-2020	NA	USA: Provincetown, Massachusetts	Pseudomonas sp. MWU 12-2020	Pseudomonas sp. MWU 12-2020 (g-proteobacteria)
GCF_019355055.1	SAMN13944655	Microbe sample from Pseudomonas sp. MTM4	deep sea	Papua New Guinea	Pseudomonas sp. MTM4	Pseudomonas sp. MTM4 (g-proteobacteria)
GCF_014109765.1	SAMN14598238	Pseudomonas berkeleyensis - MSPm1	Mesocom	USA: Berkley, California	Pseudomonas sp. MSPm1	Pseudomonas sp. MSPm1 (g-proteobacteria)
GCF_000931465.1	SAMN03316900	Pseudomonas MRSN12121: clinical isolate carrying the blaVIM-2 gene	urine	USA	Pseudomonas sp. MRSN12121	Pseudomonas sp. MRSN12121 (g-proteobacteria)
GCF_019655855.1	SAMD00248604	MRCP1333 shotgun sequence	human fecal sample	Japan:Tokyo, Musashino-city	Pseudomonas sp. MRCP1333	Pseudomonas sp. MRCP1333 (g-proteobacteria)
GCF_002797475.1	SAMN07821380	Microbe sample from Pseudomonas sp.	river water	India	Pseudomonas sp. MR 02	Pseudomonas sp. MR 02 (g-proteobacteria)
GCF_002901475.1	SAMN08366473	D17-102221	groundwater	USA: Tennessee, Oak Ridge Field Research Center	Pseudomonas sp. MPR-ANC1	Pseudomonas sp. MPR-ANC1 (g-proteobacteria)
GCF_006094435.1	SAMN10644956	Pseudomonas sp. MPC6 isolated from Antarctic soil	NA	Antarctica: Deception Island	Pseudomonas sp. MPC6	Pseudomonas sp. MPC6 (g-proteobacteria)
GCF_009391885.1	SAMN12818798	Microbe sample from Pseudomonas sp. MN1F	NA	Brazil: Campinas	Pseudomonas sp. MN1F	Pseudomonas sp. MN1F (g-proteobacteria)
GCF_022132145.1	SAMN22551795	Pseudomonas sp. MMS21 TM103 isolated from soil	wet soil	South Korea: Suncheon-si	Pseudomonas sp. MMS21 TM103	Pseudomonas sp. MMS21 TM103 (g-proteobacteria)
GCF_020423045.1	SAMN20860556	Microbe sample from Pseudomonas sp. MM213	soil	Germany: Bielefeld	Pseudomonas sp. MM213	Pseudomonas sp. MM213 (g-proteobacteria)
GCF_020386635.1	SAMN20858563	Microbe sample from Pseudomonas sp. MM211	soil	Germany: Langenfeld	Pseudomonas sp. MM211	Pseudomonas sp. MM211 (g-proteobacteria)
GCF_000761545.1	SAMN02927160	MIGS Cultured Bacterial/Archaeal sample from Pseudomonas sp. ML96	bottom water from the Huguangyan Maar Lake in southern China	China: Zhanjiang City	Pseudomonas sp. ML96	Pseudomonas sp. ML96 (g-proteobacteria)
GCF_016887925.1	SAMN17719187	Microbe sample from Pseudomonas sp. MIL9	soil	Lithuania: Curonian Spit	Pseudomonas sp. MIL9	Pseudomonas sp. MIL9 (g-proteobacteria)
GCF_018729515.1	SAMN19320357	Microbe sample from Pseudomonas sp. MG-9	potato rhizosphere	Russia: Republic of Tatarstan	Pseudomonas sp. MG-9	Pseudomonas sp. MG-9 (g-proteobacteria)
GCF_018729535.1	SAMN19320528	Microbe sample from Pseudomonas sp. MG-2	potato rhizosphere	Russia: Republic of Tatarstan	Pseudomonas sp. MG-2	Pseudomonas sp. MG-2 (g-proteobacteria)
GCF_016613125.1	SAMN17076046	Microbe sample from Pseudomonas sp. MF6776	raw chicken	Norway	Pseudomonas sp. MF6776	Pseudomonas sp. MF6776 (g-proteobacteria)
GCF_943737035.1	SAMEA14509624	Pseudomonas sanguinis genome	NA	NA	Pseudomonas sp. Marseille-Q5299	Pseudomonas sp. Marseille-Q5299 (g-proteobacteria)
GCF_916618905.1	SAMEA9543669	New bacterial species in clinical microbiology	sputum	NA	Pseudomonas sp. Marseille-Q5115	Pseudomonas sp. Marseille-Q5115 (g-proteobacteria)
GCF_916618955.1	SAMEA9543696	New bacterial species in clinical microbiology	Skin sampling	NA	Pseudomonas sp. Marseille-Q3773	Pseudomonas sp. Marseille-Q3773 (g-proteobacteria)
GCF_903166565.1	SAMEA6824513	Pseudomonas timonensis sp, nov isolated from planarian	NA	NA	Pseudomonas sp. Marseille-P9899	Pseudomonas sp. Marseille-P9899 (g-proteobacteria)
GCF_916618925.1	SAMEA9544265	New bacterial species in clinical microbiology	sputum	NA	Pseudomonas sp. Marseille-P9655	Pseudomonas sp. Marseille-P9655 (g-proteobacteria)
GCF_916618875.1	SAMEA9543671	New bacterial species in clinical microbiology	Osteoarticular	NA	Pseudomonas sp. Marseille-P8916	Pseudomonas sp. Marseille-P8916 (g-proteobacteria)
GCF_019168305.1	SAMN19959866	Microbe sample from Pseudomonas sp. MAFF 301350	NA	Japan:Fukuoka	Pseudomonas sp. MAFF 301350	Pseudomonas sp. MAFF 301350 (g-proteobacteria)
GCF_000263855.1	SAMN02471701	Sample from Pseudomonas sp. M47T1	NA	NA	NA	Pseudomonas sp. M47T1 (g-proteobacteria)
GCF_022760135.1	SAMN09199124	MIGS Cultured Bacterial/Archaeal sample from Pseudomonas sp. M1	NA	Netherlands:Wageningen	Pseudomonas sp. M1	Pseudomonas sp. M1 (g-proteobacteria)
GCF_022533585.1	SAMN26196623	Microbe sample from Pseudomonas sp. LS.1a	polyester fabric recovered from leaf litter	Hong Kong: Jardines Lookout	Pseudomonas sp. LS.1a	Pseudomonas sp. LS.1a (g-proteobacteria)
GCF_003605735.1	SAMN09983116	Microbe sample from Pseudomonas sp. LS-2	missing	China:GuiZhou Kaili	Pseudomonas sp. LS-2	Pseudomonas sp. LS-2 (g-proteobacteria)
GCF_002037565.1	SAMN05755917	Pseudomonas species coisolated with amoeba LPG3	Coisolated with amoeba LPG3, from freshwater residential lily pond	USA: California	Pseudomonas sp. LPH1	Pseudomonas sp. LPH1 (g-proteobacteria)
GCF_013388395.1	SAMN12792934	Microbe sample from Pseudomonas sp.LPB0260	soil	South Korea	Pseudomonas sp. LPB0260	Pseudomonas sp. LPB0260 (g-proteobacteria)
GCF_004364435.1	SAMN10361728	Pseudomonas sp. LP_7_YM	missing	USA: Yosemite National Park, California	Pseudomonas sp. LP_7_YM	Pseudomonas sp. LP_7_YM (g-proteobacteria)
GCF_015712105.2	SAMN15618151	Microbe sample from Pseudomonas sp. LMG 31766	non-axenic algae culture	France: Leucate	Pseudomonas sp. LMG 31766	Pseudomonas sp. LMG 31766 (g-proteobacteria)
GCF_002992185.1	SAMN04535320	MIGS Cultured Bacterial/Archaeal sample from Pseudomonas sp. LLC-1	NA	Japan: Miyazaki	Pseudomonas sp. LLC-1	Pseudomonas sp. LLC-1 (g-proteobacteria)
GCF_000949385.2	SAMN03299269	Genome sequence of Pseudomonas sp. LFM046 isolated from sugarcane soil	Sugarcane soil	Brazil: Sao Paulo, Piracicaba	Pseudomonas sp. LFM046	Pseudomonas sp. LFM046 (g-proteobacteria)
GCF_021378965.1	SAMN23829263	MIGS Cultured Bacterial/Archaeal sample from Pseudomonas sp. LF19	Upturned soil from a suburban backyard	USA: Champaign, IL	Pseudomonas sp. LF19	Pseudomonas sp. LF19 (g-proteobacteria)
GCF_001422075.1	SAMN04151619	MIGS Cultured Bacterial/Archaeal sample from Pseudomonas sp. Leaf83	NA	Switzerland:Zurich	Pseudomonas sp. Leaf83	Pseudomonas sp. Leaf83 (g-proteobacteria)
GCF_003627215.1	SAMN09711020	Microbe sample from Pseudomonas sp. Leaf58	phyllosphere	Switzerland	Pseudomonas sp. Leaf58	Pseudomonas sp. Leaf58 (g-proteobacteria)
GCF_001421885.1	SAMN04151601	MIGS Cultured Bacterial/Archaeal sample from Pseudomonas sp. Leaf48	NA	Switzerland:Zurich	Pseudomonas sp. Leaf48	Pseudomonas sp. Leaf48 (g-proteobacteria)
GCF_001425545.1	SAMN04151766	MIGS Cultured Bacterial/Archaeal sample from Pseudomonas sp. Leaf434	NA	Switzerland:Zurich	Pseudomonas sp. Leaf434	Pseudomonas sp. Leaf434 (g-proteobacteria)
GCF_001423155.1	SAMN04151647	MIGS Cultured Bacterial/Archaeal sample from Pseudomonas sp. Leaf127	NA	Switzerland:Zurich	Pseudomonas sp. Leaf127	Pseudomonas sp. Leaf127 (g-proteobacteria)
GCF_009861525.1	SAMEA5945917	Pseudomonas sp. LD120	NA	NA	Pseudomonas sp. LD120	Pseudomonas sp. LD120 (g-proteobacteria)
GCF_003205205.1	SAMN09295228	Pseudomonas sp. LB-090624	NA	USA: Chicago, IL	Pseudomonas sp. LB-090624	Pseudomonas sp. LB-090624 (g-proteobacteria)
GCF_900188365.1	SAMN05660216	Pseudomonas sp. LAMO17WK12:I8	missing	missing	Pseudomonas sp. LAMO17WK12:I8	Pseudomonas sp. LAMO17WK12:I8 (g-proteobacteria)
GCF_900215165.1	SAMN05660455	Pseudomonas sp. LAMO17WK12:I5	missing	missing	Pseudomonas sp. LAMO17WK12:I5	Pseudomonas sp. LAMO17WK12:I5 (g-proteobacteria)
GCF_900215185.1	SAMN05660489	Pseudomonas sp. LAMO17WK12:I10	missing	missing	Pseudomonas sp. LAMO17WK12:I10	Pseudomonas sp. LAMO17WK12:I10 (g-proteobacteria)
GCF_016620375.1	SAMN17204070	MIGS Cultured Bacterial/Archaeal sample from Pseudomonas sp. LAM2023	soil	China	Pseudomonas sp. LAM2023	Pseudomonas sp. LAM2023 (g-proteobacteria)
GCF_013184545.1	SAMN14309639	Microbe sample from Pseudomonas sp. LAM-KW06	soil	China: Beijing	Pseudomonas sp. LAM-KW06	Pseudomonas sp. LAM-KW06 (g-proteobacteria)
GCF_000483465.1	SAMN02440735	Generic sample from Pseudomonas sp. LAIL14HWK12:I7	NA	NA	NA	Pseudomonas sp. LAIL14HWK12:I7 (g-proteobacteria)
GCF_000527055.1	SAMN02597190	MIGS Cultured Bacterial/Archaeal sample from Pseudomonas sp. LAIL14HWK12:I5	NA	missing	NA	Pseudomonas sp. LAIL14HWK12:I5 (g-proteobacteria)
GCF_004382095.1	SAMN05660906	Pseudomonas sp. LAIL14HWK12:I2	missing	missing	Pseudomonas sp. LAIL14HWK12:I2	Pseudomonas sp. LAIL14HWK12:I2 (g-proteobacteria)
GCF_000514335.1	SAMN02597223	MIGS Cultured Bacterial/Archaeal sample from Pseudomonas sp. LAIL14HWK12:I12	NA	missing	NA	Pseudomonas sp. LAIL14HWK12:I12 (g-proteobacteria)
GCF_900177505.1	SAMN02745962	Pseudomonas sp. LAIL14HWK12:I11	NA	missing	NA	Pseudomonas sp. LAIL14HWK12:I11 (g-proteobacteria)
GCF_020520285.1	SAMN22106485	Bacteria sample from Pseudomonas sp. L5B5	Airborne sample from mine	Portugal: Lousal, Grandola.	Pseudomonas sp. L5B5	Pseudomonas sp. L5B5 (g-proteobacteria)
GCF_009799935.1	SAMN12754406	Microbe sample from Pseudomonas sp.L-22-4S-12	not applicable	China:Baiyang Lake	Pseudomonas sp. L-22-4S-12	Pseudomonas sp. L-22-4S-12 (g-proteobacteria)
GCF_022355455.1	SAMN25740314	MIGS Cultured Bacterial/Archaeal sample from Pseudomonas sp. KSR10	NA	Algeria:Bechar Province,Kenadsa	Pseudomonas sp. KSR10	Pseudomonas sp. KSR10 (g-proteobacteria)
GCF_021650705.1	SAMN23017359	Microbe sample from Pseudomonas sp. KNUC1026	seed epiphyte	South Korea:Daegu	Pseudomonas sp. KNUC1026	Pseudomonas sp. KNUC1026 (g-proteobacteria)
GCF_001984065.1	SAMN05162225	Microbe sample from Pseudomonas sp. KK4	4NP Lake Lanier Mesocosm I	USA:Georgia	Pseudomonas sp. KK4	Pseudomonas sp. KK4 (g-proteobacteria)
GCF_900291015.1	SAMEA104602035	Pseudomonas sp. Kh13	NA	NA	Pseudomonas sp. Kh13	Pseudomonas sp. Kh13 (g-proteobacteria)
GCF_021378935.1	SAMN23829262	MIGS Cultured Bacterial/Archaeal sample from Pseudomonas sp. KCA11	Backyard garden soil	USA: Normal, IL	Pseudomonas sp. KCA11	Pseudomonas sp. KCA11 (g-proteobacteria)
GCF_018221585.1	SAMN09755385	Sample from Pseudomonas sp. KB-10	Alfalfa rhizosphere	Saudi Arabia	Pseudomonas sp. KB-10	Pseudomonas sp. KB-10 (g-proteobacteria)
GCF_900277145.1	SAMEA104569199	Pseudomonas sp. JV551A1	NA	NA	Pseudomonas sp. JV551A1	Pseudomonas sp. JV551A1 (g-proteobacteria)
GCF_900275665.1	SAMEA104569198	Pseudomonas sp. JV241A	NA	NA	Pseudomonas sp. JV241A	Pseudomonas sp. JV241A (g-proteobacteria)
GCF_021378985.1	SAMN23829250	MIGS Cultured Bacterial/Archaeal sample from Pseudomonas sp. JR33AA	Sandy soil on a lake shoreline	USA: Coeur d'Alene, Idaho	Pseudomonas sp. JR33AA	Pseudomonas sp. JR33AA (g-proteobacteria)
GCF_014700075.1	SAMN16176834	Microbe sample from Pseudomonas sp. JM0905a	aquaculture water	China: Jiangmen City, Guangdong Province	Pseudomonas sp. JM0905a	Pseudomonas sp. JM0905a (g-proteobacteria)
GCF_009662095.1	SAMN12544031	Microbe sample from Pseudomonas sp. JG-B	soil	USA: Indiana, Kokomo	Pseudomonas sp. JG-B	Pseudomonas sp. JG-B (g-proteobacteria)
GCF_014863505.1	SAMN16249838	Microbe sample from Pseudomonas sp. IzPS59	soil	Japan: Izu Oshima	Pseudomonas sp. IzPS59	Pseudomonas sp. IzPS59 (g-proteobacteria)
GCF_900187475.1	SAMEA104128672	Environmental pseudomonas isolate	NA	NA	Pseudomonas sp. Irchel s3h9	Pseudomonas sp. Irchel s3h9 (g-proteobacteria)
GCF_900187505.1	SAMEA104128670	Environmental pseudomonas isolate	NA	NA	Pseudomonas sp. Irchel s3h17	Pseudomonas sp. Irchel s3h17 (g-proteobacteria)
GCF_900187425.1	SAMEA104128671	Environmental pseudomonas isolate	NA	NA	Pseudomonas sp. Irchel s3h14	Pseudomonas sp. Irchel s3h14 (g-proteobacteria)
GCF_900187615.1	SAMEA104128667	Environmental pseudomonas isolate	NA	NA	Pseudomonas sp. Irchel s3f7	Pseudomonas sp. Irchel s3f7 (g-proteobacteria)
GCF_900187555.1	SAMEA104128669	Environmental pseudomonas isolate	NA	NA	Pseudomonas sp. Irchel s3f19	Pseudomonas sp. Irchel s3f19 (g-proteobacteria)
GCF_900187515.1	SAMEA104128668	Environmental pseudomonas isolate	NA	NA	Pseudomonas sp. Irchel s3f10	Pseudomonas sp. Irchel s3f10 (g-proteobacteria)
GCF_900187415.1	SAMEA104128665	Environmental pseudomonas isolate	NA	NA	Pseudomonas sp. Irchel s3b6	Pseudomonas sp. Irchel s3b6 (g-proteobacteria)
GCF_900187445.1	SAMEA104128666	Environmental pseudomonas isolate	NA	NA	Pseudomonas sp. Irchel s3b2	Pseudomonas sp. Irchel s3b2 (g-proteobacteria)
GCF_900187535.1	SAMEA104128661	Environmental pseudomonas isolate	NA	NA	Pseudomonas sp. Irchel s3a18	Pseudomonas sp. Irchel s3a18 (g-proteobacteria)
GCF_900187525.1	SAMEA104128662	Environmental pseudomonas isolate	NA	NA	Pseudomonas sp. Irchel s3a10	Pseudomonas sp. Irchel s3a10 (g-proteobacteria)
GCF_900187605.1	SAMEA104128683	Environmental pseudomonas isolate	NA	NA	Pseudomonas sp. Irchel 3H7	Pseudomonas sp. Irchel 3H7 (g-proteobacteria)
GCF_900187635.1	SAMEA104128682	Environmental pseudomonas isolate	NA	NA	Pseudomonas sp. Irchel 3H3	Pseudomonas sp. Irchel 3H3 (g-proteobacteria)
GCF_900187595.1	SAMEA104128680	Environmental pseudomonas isolate	NA	NA	Pseudomonas sp. Irchel 3F6	Pseudomonas sp. Irchel 3F6 (g-proteobacteria)
GCF_900187645.1	SAMEA104128676	Environmental pseudomonas isolate	NA	NA	Pseudomonas sp. Irchel 3E20	Pseudomonas sp. Irchel 3E20 (g-proteobacteria)
GCF_900187585.1	SAMEA104128677	Environmental pseudomonas isolate	NA	NA	Pseudomonas sp. Irchel 3E19	Pseudomonas sp. Irchel 3E19 (g-proteobacteria)
GCF_900187455.1	SAMEA104128678	Environmental pseudomonas isolate	NA	NA	Pseudomonas sp. Irchel 3E13	Pseudomonas sp. Irchel 3E13 (g-proteobacteria)
GCF_900187565.1	SAMEA104128675	Environmental pseudomonas isolate	NA	NA	Pseudomonas sp. Irchel 3A7	Pseudomonas sp. Irchel 3A7 (g-proteobacteria)
GCF_900187575.1	SAMEA104128673	Environmental pseudomonas isolate	NA	NA	Pseudomonas sp. Irchel 3A5	Pseudomonas sp. Irchel 3A5 (g-proteobacteria)
GCF_900187465.1	SAMEA104128674	Environmental pseudomonas isolate	NA	NA	Pseudomonas sp. Irchel 3A18	Pseudomonas sp. Irchel 3A18 (g-proteobacteria)
GCF_024296925.1	SAMN29447703	Microbe sample from Pseudomonas sp. In5(2022)	agricultural soil	Greenland: Inneruulalik	Pseudomonas sp. In5(2022)	Pseudomonas sp. In5(2022) (g-proteobacteria)
GCF_002699985.1	SAMN04092595	Microbe sample from Pseudomonas sp. ICMP 561	cherry	New Zealand	Pseudomonas sp. ICMP 561	Pseudomonas sp. ICMP 561 (g-proteobacteria)
GCF_020544405.1	SAMN16881251	Microbe sample from Pseudomonas sp. IAC-BECa141	NA	Brazil	Pseudomonas sp. IAC-BECa141	Pseudomonas sp. IAC-BECa141 (g-proteobacteria)
GCF_004369025.1	SAMN11046846	Microbe sample from Pseudomonas sp. HS-2	soil contaminated with bisphenol compounds	China: Dalian	Pseudomonas sp. HS-2	Pseudomonas sp. HS-2 (g-proteobacteria)
GCF_020401845.1	SAMN21854795	Microbe sample from Pseudomonas sp. HS-18	soil	China:Guangzhou	Pseudomonas sp. HS-18	Pseudomonas sp. HS-18 (g-proteobacteria)
GCF_020691745.1	SAMN22547226	Microbe sample from Pseudomonas sp. HN2-3	rhizosphere soil	China: Hainan province	Pseudomonas sp. HN2-3	Pseudomonas sp. HN2-3 (g-proteobacteria)
GCF_020736465.1	SAMN22341794	Microbe sample from Pseudomonas sp. HN2	rhizosphere soil	China: Gansu province	Pseudomonas sp. HN2	Pseudomonas sp. HN2 (g-proteobacteria)
GCF_003060885.1	SAMN08111091	MIGS Cultured Bacterial/Archaeal sample from Pseudomonas sp. HMWF032	NA	USA: Michigan, Powell Township, Upper Pine Lake	Pseudomonas sp. HMWF032	Pseudomonas sp. HMWF032 (g-proteobacteria)
GCF_003061205.1	SAMN08111069	MIGS Cultured Bacterial/Archaeal sample from Pseudomonas sp. HMWF006	NA	USA: Michigan, Powell Township, Upper Pine Lake	Pseudomonas sp. HMWF006	Pseudomonas sp. HMWF006 (g-proteobacteria)
GCF_001838695.1	SAMN04498893	Sample from Pseudomonas sp. HMSC75E02	urinary tract	NA		Pseudomonas sp. HMSC75E02 (g-proteobacteria)
GCF_001808425.1	SAMN03434393	Sample from Pseudomonas sp. HMSC08G10	respiratory	NA		Pseudomonas sp. HMSC08G10 (g-proteobacteria)
GCF_002753995.1	SAMN07837279	Pseudomonas sp.HLS-6	water	China	Pseudomonas sp. HLS-6	Pseudomonas sp. HLS-6 (g-proteobacteria)
GCF_004353925.1	SAMN11096134	Microbe sample from Pseudomonas sp. H9	riverbank's damp soil	Taiwan	Pseudomonas sp. H9	Pseudomonas sp. H9 (g-proteobacteria)
GCF_007713465.1	SAMN12341706	BSE_3	mine heap	Germany:Neuhilbersdorf	Pseudomonas sp. H3(2019)	Pseudomonas sp. H3(2019) (g-proteobacteria)
GCF_000633255.1	SAMN02729852	Sample from Pseudomonas sp. H1h	Carnivorous Plant Phytotelma	Malaysia	Pseudomonas sp. H1h	Pseudomonas sp. H1h (g-proteobacteria)
GCF_008923895.1	SAMN12881151	Microbe sample from Pseudomonas sp. GXM4	soil	Canada:Victoria	Pseudomonas sp. GXM4	Pseudomonas sp. GXM4 (g-proteobacteria)
GCF_017349615.1	SAMN15486351	Microbe sample from Pseudomonas sp. GW531-T4	groundwater	USA: Oak Ridge, TN	Pseudomonas sp. GW531-T4	Pseudomonas sp. GW531-T4 (g-proteobacteria)
GCF_017349635.1	SAMN15486348	Microbe sample from Pseudomonas sp. GW460-E13	groundwater	USA: Oak Ridge, TN	Pseudomonas sp. GW460-E13	Pseudomonas sp. GW460-E13 (g-proteobacteria)
GCF_017350015.1	SAMN15486331	Microbe sample from Pseudomonas sp. GW458-11-26-14-LB4	groundwater	USA: Oak Ridge, TN	Pseudomonas sp. GW458-11-26-14-LB4	Pseudomonas sp. GW458-11-26-14-LB4 (g-proteobacteria)
GCF_017350035.1	SAMN15486329	Microbe sample from Pseudomonas sp. GW458-11-11-14-TSB1	groundwater	USA: Oak Ridge, TN	Pseudomonas sp. GW458-11-11-14-TSB1	Pseudomonas sp. GW458-11-11-14-TSB1 (g-proteobacteria)
GCF_002901545.1	SAMN08366467	D17-102067	groundwater	USA: Tennessee, Oak Ridge Field Research Center	Pseudomonas sp. GW456-R21	Pseudomonas sp. GW456-R21 (g-proteobacteria)
GCF_017350085.1	SAMN15486327	Microbe sample from Pseudomonas sp. GW456-L14	groundwater	USA: Oak Ridge, TN	Pseudomonas sp. GW456-L14	Pseudomonas sp. GW456-L14 (g-proteobacteria)
GCF_017350115.1	SAMN15486326	Microbe sample from Pseudomonas sp. GW456-L13	groundwater	USA: Oak Ridge, TN	Pseudomonas sp. GW456-L13	Pseudomonas sp. GW456-L13 (g-proteobacteria)
GCF_002884345.1	SAMN08323749	D17-102055	groundwater	USA: Tennessee, Oak Ridge Field Research Center	Pseudomonas sp. GW456-12-10-14-LB2	Pseudomonas sp. GW456-12-10-14-LB2 (g-proteobacteria)
GCF_017350165.1	SAMN15486322	Microbe sample from Pseudomonas sp. GW456-12-1-14-TSB6	groundwater	USA: Oak Ridge, TN	Pseudomonas sp. GW456-12-1-14-TSB6	Pseudomonas sp. GW456-12-1-14-TSB6 (g-proteobacteria)
GCF_017350295.1	SAMN15486318	Microbe sample from Pseudomonas sp. GW101-3H06	groundwater	USA: Oak Ridge, TN	Pseudomonas sp. GW101-3H06	Pseudomonas sp. GW101-3H06 (g-proteobacteria)
GCF_003050925.1	SAMN08778937	Pseudomonas sp. GV085	missing	missing	Pseudomonas sp. GV085	Pseudomonas sp. GV085 (g-proteobacteria)
GCF_003050835.1	SAMN08777558	Pseudomonas sp. GV071	missing	missing	Pseudomonas sp. GV071	Pseudomonas sp. GV071 (g-proteobacteria)
GCF_001753875.1	SAMD00031683	Clinical isolate: Pseudomonas sp. GTC 16481	NA	Japan: Nagano	Pseudomonas sp. GTC 16481	Pseudomonas sp. GTC 16481 (g-proteobacteria)
GCF_001655615.1	SAMN03701341	Microbe sample from Pseudomonas sp. GR 6-02	plant root	South Korea: Gumi	Pseudomonas sp. GR 6-02	Pseudomonas sp. GR 6-02 (g-proteobacteria)
GCF_000282535.1	SAMN00839651	Pseudomonas sp. GM84	NA	NA	NA	Pseudomonas sp. GM84 (g-proteobacteria)
GCF_000282515.1	SAMN00839650	Pseudomonas sp. GM80	NA	NA	NA	Pseudomonas sp. GM80 (g-proteobacteria)
GCF_000282495.1	SAMN00839649	Pseudomonas sp. GM79	NA	NA	NA	Pseudomonas sp. GM79 (g-proteobacteria)
GCF_000282475.1	SAMN00839648	Pseudomonas sp. GM78	NA	NA	NA	Pseudomonas sp. GM78 (g-proteobacteria)
GCF_000282455.1	SAMN00839647	Pseudomonas sp. GM74	NA	NA	NA	Pseudomonas sp. GM74 (g-proteobacteria)
GCF_000282435.1	SAMN00839646	Pseudomonas sp. GM67	NA	NA	NA	Pseudomonas sp. GM67 (g-proteobacteria)
GCF_000282415.1	SAMN00839645	Pseudomonas sp. GM60	NA	NA	NA	Pseudomonas sp. GM60 (g-proteobacteria)
GCF_000282395.1	SAMN00839644	Pseudomonas sp. GM55	NA	NA	NA	Pseudomonas sp. GM55 (g-proteobacteria)
GCF_000282375.1	SAMN00839643	Pseudomonas sp. GM50	NA	NA	NA	Pseudomonas sp. GM50 (g-proteobacteria)
GCF_000282355.1	SAMN00839642	Pseudomonas sp. GM49	NA	NA	NA	Pseudomonas sp. GM49 (g-proteobacteria)
GCF_000282335.1	SAMN00839640	Pseudomonas sp. GM48	NA	NA	NA	Pseudomonas sp. GM48 (g-proteobacteria)
GCF_000282315.2	SAMN00839639	Pseudomonas sp. GM41(2012)	NA	NA	NA	Pseudomonas sp. GM41(2012) (g-proteobacteria)
GCF_000282295.1	SAMN00839638	Pseudomonas sp. GM33	NA	NA	NA	Pseudomonas sp. GM33 (g-proteobacteria)
GCF_000282275.2	SAMN00839637	Pseudomonas sp. GM30	NA	NA	NA	Pseudomonas sp. GM30 (g-proteobacteria)
GCF_000282255.1	SAMN00839636	Pseudomonas sp. GM25	NA	NA	NA	Pseudomonas sp. GM25 (g-proteobacteria)
GCF_000282235.1	SAMN00839634	Pseudomonas sp. GM24	NA	NA	NA	Pseudomonas sp. GM24 (g-proteobacteria)
GCF_000282215.1	SAMN00839633	Pseudomonas sp. GM21	NA	NA	NA	Pseudomonas sp. GM21 (g-proteobacteria)
GCF_000282195.1	SAMN00839632	Pseudomonas sp. GM18	NA	NA	NA	Pseudomonas sp. GM18 (g-proteobacteria)
GCF_000282175.1	SAMN00839631	Pseudomonas sp. GM17	NA	NA	NA	Pseudomonas sp. GM17 (g-proteobacteria)
GCF_000282555.1	SAMN00839629	Pseudomonas sp. GM102	NA	NA	NA	Pseudomonas sp. GM102 (g-proteobacteria)
GCF_019947275.1	SAMN18918108	Microbe sample from Pseudomonas sp. GL-RE-29	root from Grassland	United Kingdom	Pseudomonas sp. GL-RE-29	Pseudomonas sp. GL-RE-29 (g-proteobacteria)
GCF_019956275.1	SAMN18918093	Microbe sample from Pseudomonas sp. GL-RE-26	root from Grassland	United Kingdom	Pseudomonas sp. GL-RE-26	Pseudomonas sp. GL-RE-26 (g-proteobacteria)
GCF_019947235.1	SAMN18918111	Microbe sample from Pseudomonas sp. GL-RE-20	root from Grassland	United Kingdom	Pseudomonas sp. GL-RE-20	Pseudomonas sp. GL-RE-20 (g-proteobacteria)
GCF_019947365.1	SAMN18918091	Microbe sample from Pseudomonas sp. GL-R-26	wheat rhizosphere from Grassland	United Kingdom	Pseudomonas sp. GL-R-26	Pseudomonas sp. GL-R-26 (g-proteobacteria)
GCF_019956375.1	SAMN18918092	Microbe sample from Pseudomonas sp. GL-R-19	wheat rhizosphere from Grassland	United Kingdom	Pseudomonas sp. GL-R-19	Pseudomonas sp. GL-R-19 (g-proteobacteria)
GCF_019947405.1	SAMN18918089	Microbe sample from Pseudomonas sp. GL-B-26	bulk soil from Grassland	United Kingdom	Pseudomonas sp. GL-B-26	Pseudomonas sp. GL-B-26 (g-proteobacteria)
GCF_019956415.1	SAMN18918090	Microbe sample from Pseudomonas sp. GL-B-19	bulk soil from Grassland	United Kingdom	Pseudomonas sp. GL-B-19	Pseudomonas sp. GL-B-19 (g-proteobacteria)
GCF_019955895.1	SAMN18918109	Microbe sample from Pseudomonas sp. GL-B-12	bulk soil from Grassland	United Kingdom	Pseudomonas sp. GL-B-12	Pseudomonas sp. GL-B-12 (g-proteobacteria)
GCF_000408945.1	SAMN02469864	Sample from Pseudomonas sp. G5(2012)	Korean tranditional fermentation liquor	South Korea: Jeonnam Province	NA	Pseudomonas sp. G5(2012) (g-proteobacteria)
GCF_005502415.1	SAMN08712309	MIGS Cultured Bacterial/Archaeal sample from Pseudomonas sp. G(2018)	alpine spring water	Italy: Trento	Pseudomonas sp. G(2018)	Pseudomonas sp. G(2018) (g-proteobacteria)
GCF_017350895.1	SAMN15486288	Microbe sample from Pseudomonas sp. FW305-96	groundwater	USA: Oak Ridge, TN	Pseudomonas sp. FW305-96	Pseudomonas sp. FW305-96 (g-proteobacteria)
GCF_017350975.1	SAMN15486285	Microbe sample from Pseudomonas sp. FW305-70	groundwater	USA: Oak Ridge, TN	Pseudomonas sp. FW305-70	Pseudomonas sp. FW305-70 (g-proteobacteria)
GCF_017351015.1	SAMN15486282	Microbe sample from Pseudomonas sp. FW305-60	groundwater	USA: Oak Ridge, TN	Pseudomonas sp. FW305-60	Pseudomonas sp. FW305-60 (g-proteobacteria)
GCF_017351735.1	SAMN15486246	Microbe sample from Pseudomonas sp. FW300-N2A2	groundwater	USA: Oak Ridge, TN	Pseudomonas sp. FW300-N2A2	Pseudomonas sp. FW300-N2A2 (g-proteobacteria)
GCF_017351775.1	SAMN15486245	Microbe sample from Pseudomonas sp. FW300-N1B4	groundwater	USA: Oak Ridge, TN	Pseudomonas sp. FW300-N1B4	Pseudomonas sp. FW300-N1B4 (g-proteobacteria)
GCF_002901565.1	SAMN08366466	D17-102064	groundwater	USA: Tennessee, Oak Ridge Field Research Center	Pseudomonas sp. FW300-N1A1	Pseudomonas sp. FW300-N1A1 (g-proteobacteria)
GCF_017351795.1	SAMN15486242	Microbe sample from Pseudomonas sp. FW215-R4	groundwater	USA: Oak Ridge, TN	Pseudomonas sp. FW215-R4	Pseudomonas sp. FW215-R4 (g-proteobacteria)
GCF_002005125.1	SAMN05948574	Microbe sample from Pseudomonas sp. FSL W5-0299	agitator drain in a food-processing plant	USA	Pseudomonas sp. FSL W5-0299	Pseudomonas sp. FSL W5-0299 (g-proteobacteria)
GCF_009908205.1	SAMN13831441	Microbe sample from Pseudomonas sp. Fl5BN2	runoff water	France: Vosges mountain	Pseudomonas sp. Fl5BN2	Pseudomonas sp. Fl5BN2 (g-proteobacteria)
GCF_009908285.1	SAMN13831440	Microbe sample from Pseudomonas sp. Fl4BN1	runoff water	France: Vosges mountain	Pseudomonas sp. Fl4BN1	Pseudomonas sp. Fl4BN1 (g-proteobacteria)
GCF_021018765.1	SAMN19241968	Microbe sample from Pseudomonas sp. FIT81	rhizomes	Spain	Pseudomonas sp. FIT81	Pseudomonas sp. FIT81 (g-proteobacteria)
GCF_000511325.1	SAMN00261344	Generic sample from Pseudomonas plecoglossicida FGI182	NA	NA	NA	Pseudomonas sp. FGI182 (g-proteobacteria)
GCF_002858665.1	SAMN08176625	Pathogen: environmental/food/other sample from Pseudomonas sp. FFUP_PS_473	Septic tank	Angola: Catumbela	Pseudomonas sp. FFUP_PS_473	Pseudomonas sp. FFUP_PS_473 (g-proteobacteria)
GCF_904067045.1	SAMEA7280114	Genome sequence of Pseudomonas sp. FEN	NA	Germany	Pseudomonas sp. FEN	Pseudomonas sp. FEN (g-proteobacteria)
GCF_900291905.1	SAMEA104602033	Pseudomonas sp. F16(2018)	NA	NA	Pseudomonas sp. F16(2018)	Pseudomonas sp. F16(2018) (g-proteobacteria)
GCF_004402115.1	SAMN11152769	Microbe sample from Pseudomonas sp. F01002	soil	Antarctica	Pseudomonas sp. F01002	Pseudomonas sp. F01002 (g-proteobacteria)
GCF_005508865.1	SAMN08712307	MIGS Cultured Bacterial/Archaeal sample from Pseudomonas sp. F(2018)	alpine spring water	Italy: Trento	Pseudomonas sp. F(2018)	Pseudomonas sp. F(2018) (g-proteobacteria)
GCF_014525325.1	SAMN15526002	Microbe sample from Pseudomonas sp. EZ-C24	wastewater	Russia:Kazan	Pseudomonas sp. EZ-C24	Pseudomonas sp. EZ-C24 (g-proteobacteria)
GCF_000952175.1	SAMN03339945	Microbe sample from Pseudomonas sp. ES3-33	soil	China: Yutangba, Enshi	Pseudomonas sp. ES3-33	Pseudomonas sp. ES3-33 (g-proteobacteria)
GCF_002277815.1	SAMN07259965	Pseudomonas sp. ERMR1:02: Environmental isolate from Sikkim Himalaya	soil	India: West Sikkim, East Rathong Glacier	Pseudomonas sp. ERMR1:02	Pseudomonas sp. ERMR1:02 (g-proteobacteria)
GCF_018326405.1	SAMD00267432	Fluorescent Pseudomonas strain isolated from plant roots	NA	Japan:Hokkaido, Monbetsu	Pseudomonas sp. Eqa60	Pseudomonas sp. Eqa60 (g-proteobacteria)
GCF_001728945.1	SAMN05172427	Metagenome or environmental sample from Pseudomonas sp. ENNP23	pond water enriched with phosphorus and nitrogen	Mexico: Coahuila, Cuatro Cienegas	Pseudomonas sp. ENNP23	Pseudomonas sp. ENNP23 (g-proteobacteria)
GCF_009650555.1	SAMN12818843	Microbe sample from Pseudomonas sp. EMN2	NA	Brazil: Campinas	Pseudomonas sp. EMN2	Pseudomonas sp. EMN2 (g-proteobacteria)
GCF_014892995.1	SAMN15770455	Pseudomonas sp. culture	root-knot nematode infected eggplant root	Israel: Hatzeva	Pseudomonas sp. EggHat1	Pseudomonas sp. EggHat1 (g-proteobacteria)
GCF_000465935.2	SAMN02470627	Sample from Pseudomonas sp. EGD-AK9	Indian agricultural soil	India	NA	Pseudomonas sp. EGD-AK9 (g-proteobacteria)
GCF_003626975.1	SAMN10120108	Microbe sample from Pseudomonas sp. DY-1	Heilongjiang Province	not applicable	Pseudomonas sp. DY-1	Pseudomonas sp. DY-1 (g-proteobacteria)
GCF_018449725.1	SAMN14422924	MIGS Cultured Bacterial/Archaeal sample from Pseudomonas dw_612	Decomposed wood of Fagus sylvatica, 16-38 years decomposition	Czech Republic: Zofinsky prales National Nature Reserve	Pseudomonas sp. dw_612	Pseudomonas sp. dw_612 (g-proteobacteria)
GCF_018449655.1	SAMN14422847	MIGS Cultured Bacterial/Archaeal sample from Pseudomonas dw_358	Decomposed wood of Fagus sylvatica, 5-15 years decomposition	Czech Republic: Zofinsky prales National Nature Reserve	Pseudomonas sp. dw_358	Pseudomonas sp. dw_358 (g-proteobacteria)
GCF_004124275.1	SAMN08370151	Pseudomonas sp. DTU12.3	Soil, covered with withered leaves	Denmark	Pseudomonas sp. DTU12.3	Pseudomonas sp. DTU12.3 (g-proteobacteria)
GCF_019823085.1	SAMN20847081	Microbe sample from Pseudomonas sp. DR48	NA	South Korea	Pseudomonas sp. DR48	Pseudomonas sp. DR48 (g-proteobacteria)
GCF_001655595.1	SAMN03701340	Microbe sample from Pseudomonas sp. DR 5-09	plant root	South Korea: Daecheong	Pseudomonas sp. DR 5-09	Pseudomonas sp. DR 5-09 (g-proteobacteria)
GCF_017351935.1	SAMN15486236	Microbe sample from Pseudomonas sp. DP16D-R1	groundwater	USA: Oak Ridge, TN	Pseudomonas sp. DP16D-R1	Pseudomonas sp. DP16D-R1 (g-proteobacteria)
GCF_022380625.1	SAMN26000606	MIGS Cultured Bacterial/Archaeal sample from Pseudomonas sp. DP-17	NA	China: Hubei	Pseudomonas sp. DP-17	Pseudomonas sp. DP-17 (g-proteobacteria)
GCF_004803755.1	SAMN10036118	Microbe sample from Pseudomonas sp. DG56-2	NA	China: Hezhou	Pseudomonas sp. DG56-2	Pseudomonas sp. DG56-2 (g-proteobacteria)
GCF_005502555.1	SAMN08712305	MIGS Cultured Bacterial/Archaeal sample from Pseudomonas sp. D(2018)	alpine spring water	Italy: Trento	Pseudomonas sp. D(2018)	Pseudomonas sp. D(2018) (g-proteobacteria)
GCF_018986375.1	SAMN19645601	Microbe sample from Pseudomonas sp. CVAP#3	soil	USA	Pseudomonas sp. CVAP#3	Pseudomonas sp. CVAP#3 (g-proteobacteria)
GCF_013179515.1	SAMN14989807	Microbe sample from Pseudomonas sp. CM27	root	Greece:Crete	Pseudomonas sp. CM27	Pseudomonas sp. CM27 (g-proteobacteria)
GCF_013179705.1	SAMN14989798	Microbe sample from Pseudomonas sp. CM25	root	Greece:Crete	Pseudomonas sp. CM25	Pseudomonas sp. CM25 (g-proteobacteria)
GCF_020911845.1	SAMN22864319	MIGS Eukaryotic sample from Pseudomonas sp. CIP-10	NA	China: Yujia Mountain,Wuhan	Pseudomonas sp. CIP-10	Pseudomonas sp. CIP-10 (g-proteobacteria)
GCF_002836195.1	SAMN08125756	MIGS Cultured Bacterial/Archaeal sample from Pseudomonas sp. Choline-3u-10	NA	USA: near Point Barrow, Alaska	Pseudomonas sp. Choline-3u-10	Pseudomonas sp. Choline-3u-10 (g-proteobacteria)
GCF_002836515.1	SAMN08125752	MIGS Cultured Bacterial/Archaeal sample from Pseudomonas sp. Choline-02u-1	NA	USA: near Point Barrow, Alaska	Pseudomonas sp. Choline-02u-1	Pseudomonas sp. Choline-02u-1 (g-proteobacteria)
GCF_004368175.1	SAMN10505954	Microbe sample from Pseudomonas sp. CH235	NA	USA: Boston, MA, Charles River	Pseudomonas sp. CH235	Pseudomonas sp. CH235 (g-proteobacteria)
GCF_000416235.1	SAMN02469401	Sample from Pseudomonas sp. CFII64	hyporheic zone of the Nyack River	USA	NA	Pseudomonas sp. CFII64 (g-proteobacteria)
GCF_005233515.1	SAMN09062492	Microbe sample from Pseudomonas sp. CFBP13508	Seed	France	Pseudomonas sp. CFBP13508	Pseudomonas sp. CFBP13508 (g-proteobacteria)
GCF_014842125.1	SAMN16237138	Microbe sample from Pseudomonas CFBP13715	Seed	France	Pseudomonas sp. CFBP 13715	Pseudomonas sp. CFBP 13715 (g-proteobacteria)
GCF_014706535.1	SAMN12868568	Microbe sample from Pseudomonas sp. CFA	soil	China:taian	Pseudomonas sp. CFA	Pseudomonas sp. CFA (g-proteobacteria)
GCF_000416215.1	SAMN02469404	Sample from Pseudomonas sp. CF161	hyporheic zone of the Clark Fork River	USA	NA	Pseudomonas sp. CF161 (g-proteobacteria)
GCF_012979115.1	SAMN14432513	Microbe sample from Pseudomonas sp.	coffee ground-enriched garden soil	USA: Iowa, University of Iowa, Iowa City	Pseudomonas sp. CES	Pseudomonas sp. CES (g-proteobacteria)
GCF_021147805.1	SAMN18822625	Microbe sample from Pseudomonas sp. CDFA 611	Plant tissue	USA	Pseudomonas sp. CDFA 611	Pseudomonas sp. CDFA 611 (g-proteobacteria)
GCF_021147825.1	SAMN18822566	Microbe sample from Pseudomonas sp. CDFA 553	Plant tissue	USA	Pseudomonas sp. CDFA 553	Pseudomonas sp. CDFA 553 (g-proteobacteria)
GCF_021147785.1	SAMN18822492	Microbe sample from Pseudomonas sp. CDFA 550	Plant tissue	USA	Pseudomonas sp. CDFA 550	Pseudomonas sp. CDFA 550 (g-proteobacteria)
GCF_001007005.1	SAMEA3360421	Pseudomonas sp. CCOS191	NA	NA	Pseudomonas sp. CCOS 191	Pseudomonas sp. CCOS 191 (g-proteobacteria)
GCF_016337145.1	SAMN16982858	Pathogen: clinical or host-associated sample from Pseudomonas sp. CCOS 191	Tissue	USA: Pittsburgh, Pennsylvania	Pseudomonas sp. CCOS 191	Pseudomonas sp. CCOS 191 (g-proteobacteria)
GCF_002025205.1	SAMN06394991	Microbe sample from Pseudomonas sp. CC6-YY-74	Arctic Ocean sediment	not applicable	Pseudomonas sp. CC6-YY-74	Pseudomonas sp. CC6-YY-74 (g-proteobacteria)
GCF_003097235.1	SAMN02744776	Pseudomonas sp. CC120222-01a	NA	missing	NA	Pseudomonas sp. CC120222-01a (g-proteobacteria)
GCF_002000165.1	SAMN05989264	Microbe sample from Pseudomonas sp. C9	NA	New Zealand	Pseudomonas sp. C9	Pseudomonas sp. C9 (g-proteobacteria)
GCF_013359695.1	SAMN14854758	Microbe sample from Pseudomonas sp. C2B4	rhizosphere	USA: Ohio	Pseudomonas sp. C2B4	Pseudomonas sp. C2B4 (g-proteobacteria)
GCF_013359595.1	SAMN14854763	Microbe sample from Pseudomonas sp. C1C7	rhizosphere	USA: Ohio	Pseudomonas sp. C1C7	Pseudomonas sp. C1C7 (g-proteobacteria)
GCF_014268865.1	SAMN15248327	Microbe sample from Pseudomonas sp. BW16M2	Banana plant endorhizosphere	Sri Lanka: Peradeniya	Pseudomonas sp. BW16M2	Pseudomonas sp. BW16M2 (g-proteobacteria)
GCF_017875955.1	SAMN18258184	Pseudomonas sp. BP8	missing	missing	Pseudomonas sp. BP8	Pseudomonas sp. BP8 (g-proteobacteria)
GCF_017875935.1	SAMN18259824	Pseudomonas sp. BP6	missing	missing	Pseudomonas sp. BP6	Pseudomonas sp. BP6 (g-proteobacteria)
GCF_013357275.1	SAMN11292296	Genome of Pseudomonas sp. BMW13	lake water	India: Bhasaramundia, Chilika Lake	Pseudomonas sp. BMW13	Pseudomonas sp. BMW13 (g-proteobacteria)
GCF_001592875.1	SAMN04487208	Microbe sample from Pseudomonas sp. BMS12	rhizosphere sediment of Phragmites karka from lake water	India: Odisha, Chilika Lake	Pseudomonas sp. BMS12	Pseudomonas sp. BMS12 (g-proteobacteria)
GCF_007633355.1	SAMN12325360	Pathogen: clinical or host-associated sample from Pseudomonas sp. BJP69	sputum specimen	China: Beijing	Pseudomonas sp. BJP69	Pseudomonas sp. BJP69 (g-proteobacteria)
GCF_012726325.1	SAMN14505852	Microbe sample from Pseudomonas sp. BIGb0427	butterbur	France	Pseudomonas sp. BIGb0427	Pseudomonas sp. BIGb0427 (g-proteobacteria)
GCF_918697935.1	SAMEA7893398	barley SynCom isolate Bi130	NA	United Kingdom	Pseudomonas sp. Bi130	Pseudomonas sp. Bi130 (g-proteobacteria)
GCF_918697945.1	SAMEA7892425	barley SynCom isolate Bi123	NA	United Kingdom	Pseudomonas sp. Bi123	Pseudomonas sp. Bi123 (g-proteobacteria)
GCF_004310295.1	SAMN10966221	MIGS Cultured Bacterial/Archaeal sample from Pseudomonas sp. BGI-2	NA	Pakistan:Hunza	Pseudomonas sp. BGI-2	Pseudomonas sp. BGI-2 (g-proteobacteria)
GCF_019956475.1	SAMN18918087	Microbe sample from Pseudomonas sp. BF-RE-26	root from Bare Fallow land	United Kingdom	Pseudomonas sp. BF-RE-26	Pseudomonas sp. BF-RE-26 (g-proteobacteria)
GCF_019956155.1	SAMN18918101	Microbe sample from Pseudomonas sp. BF-RE-22	root from Bare Fallow land	United Kingdom	Pseudomonas sp. BF-RE-22	Pseudomonas sp. BF-RE-22 (g-proteobacteria)
GCF_019946575.1	SAMN18918126	Microbe sample from Pseudomonas sp. BF-RE-09	root from Bare Fallow land	United Kingdom	Pseudomonas sp. BF-RE-09	Pseudomonas sp. BF-RE-09 (g-proteobacteria)
GCF_019947155.1	SAMN18918124	Microbe sample from Pseudomonas sp. BF-RE-03	root from Bare Fallow land	United Kingdom	Pseudomonas sp. BF-RE-03	Pseudomonas sp. BF-RE-03 (g-proteobacteria)
GCF_019947395.1	SAMN18918085	Microbe sample from Pseudomonas sp. BF-R-26	wheat rhizosphere from Bare Fallow land	United Kingdom	Pseudomonas sp. BF-R-26	Pseudomonas sp. BF-R-26 (g-proteobacteria)
GCF_019947335.1	SAMN18918097	Microbe sample from Pseudomonas sp. BF-R-24	wheat rhizosphere from Bare Fallow land	United Kingdom	Pseudomonas sp. BF-R-24	Pseudomonas sp. BF-R-24 (g-proteobacteria)
GCF_019956445.1	SAMN18918086	Microbe sample from Pseudomonas sp. BF-R-19	wheat rhizosphere from Bare Fallow land	United Kingdom	Pseudomonas sp. BF-R-19	Pseudomonas sp. BF-R-19 (g-proteobacteria)
GCF_019946635.1	SAMN18918121	Microbe sample from Pseudomonas sp. BF-R-16	wheat rhizosphere from Bare Fallow land	United Kingdom	Pseudomonas sp. BF-R-16	Pseudomonas sp. BF-R-16 (g-proteobacteria)
GCF_019946615.1	SAMN18918118	Microbe sample from Pseudomonas sp. BF-R-01	wheat rhizosphere from Bare Fallow land	United Kingdom	Pseudomonas sp. BF-R-01	Pseudomonas sp. BF-R-01 (g-proteobacteria)
GCF_019955815.1	SAMN18918129	Microbe sample from Pseudomonas sp. BF-B-27	bulk soil from Bare Fallow land	United Kingdom	Pseudomonas sp. BF-B-27	Pseudomonas sp. BF-B-27 (g-proteobacteria)
GCF_019956495.1	SAMN18918083	Microbe sample from Pseudomonas sp. BF-B-26	bulk soil from Bare Fallow land	United Kingdom	Pseudomonas sp. BF-B-26	Pseudomonas sp. BF-B-26 (g-proteobacteria)
GCF_019955795.1	SAMN18918128	Microbe sample from Pseudomonas sp. BF-B-25	bulk soil from Bare Fallow land	United Kingdom	Pseudomonas sp. BF-B-25	Pseudomonas sp. BF-B-25 (g-proteobacteria)
GCF_021560055.1	SAMN24908264	Microbe sample from Pseudomonas sp. BC42	soil	South Korea: Buyeo	Pseudomonas sp. BC42	Pseudomonas sp. BC42 (g-proteobacteria)
GCF_009905775.1	SAMN13494111	Microbe sample from Pseudomonas sp. BC115LW	lake water	USA: Lake Erie	Pseudomonas sp. BC115LW	Pseudomonas sp. BC115LW (g-proteobacteria)
GCF_002080045.1	SAMN06235001	MIGS Cultured Bacterial/Archaeal sample from Pseudomonas sp. Bc-h	PAHs-contaminated soil	Argentina: Buenos Aires, La Plata	Pseudomonas sp. Bc-h	Pseudomonas sp. Bc-h (g-proteobacteria)
GCF_003024385.1	SAMN08660960	Microbe sample from Pseudomonas sp. BBP2017	Freshwater lake	Denmark: Brabrand, Aarhus	Pseudomonas sp. BBP2017	Pseudomonas sp. BBP2017 (g-proteobacteria)
GCF_002112755.1	SAMN06771364	MIGS Cultured Bacterial/Archaeal sample from Pseudomonas sp. B9(2017)	bulk soil from sugarcane field	Brazil	Pseudomonas sp. B9(2017)	Pseudomonas sp. B9(2017) (g-proteobacteria)
GCF_002113575.1	SAMN06771363	MIGS Cultured Bacterial/Archaeal sample from Pseudomonas sp. B8(2017)	bulk soil from sugarcane field	Brazil	Pseudomonas sp. B8(2017)	Pseudomonas sp. B8(2017) (g-proteobacteria)
GCF_016735645.1	SAMN17292055	Microbe sample from Pseudomonas sp. B7	soil	China: Guangdong	Pseudomonas sp. B7	Pseudomonas sp. B7 (g-proteobacteria)
GCF_002112825.1	SAMN06771360	MIGS Cultured Bacterial/Archaeal sample from Pseudomonas sp. B5(2017)	bulk soil from sugarcane field	Brazil	Pseudomonas sp. B5(2017)	Pseudomonas sp. B5(2017) (g-proteobacteria)
GCF_002112855.1	SAMN06771358	MIGS Cultured Bacterial/Archaeal sample from Pseudomonas sp. B40(2017)	bulk soil from sugarcane field	Brazil	Pseudomonas sp. B40(2017)	Pseudomonas sp. B40(2017) (g-proteobacteria)
GCF_002113565.1	SAMN06771359	MIGS Cultured Bacterial/Archaeal sample from Pseudomonas sp. B4(2017)	bulk soil from sugarcane field	Brazil	Pseudomonas sp. B4(2017)	Pseudomonas sp. B4(2017) (g-proteobacteria)
GCF_002112835.1	SAMN06771356	MIGS Cultured Bacterial/Archaeal sample from Pseudomonas sp. B39(2017)	bulk soil from sugarcane field	Brazil	Pseudomonas sp. B39(2017)	Pseudomonas sp. B39(2017) (g-proteobacteria)
GCF_002113625.1	SAMN06771355	MIGS Cultured Bacterial/Archaeal sample from Pseudomonas sp. B38(2017)	bulk soil from sugarcane field	Brazil	Pseudomonas sp. B38(2017)	Pseudomonas sp. B38(2017) (g-proteobacteria)
GCF_002113655.1	SAMN06771350	MIGS Cultured Bacterial/Archaeal sample from Pseudomonas sp. B33(2017)	bulk soil from sugarcane field	Brazil	Pseudomonas sp. B33(2017)	Pseudomonas sp. B33(2017) (g-proteobacteria)
GCF_002113025.1	SAMN06771344	MIGS Cultured Bacterial/Archaeal sample from Pseudomonas sp. B28(2017)	bulk soil from sugarcane field	Brazil	Pseudomonas sp. B28(2017)	Pseudomonas sp. B28(2017) (g-proteobacteria)
GCF_002113045.1	SAMN06771342	MIGS Cultured Bacterial/Archaeal sample from Pseudomonas sp. B26(2017)	bulk soil from sugarcane field	Brazil	Pseudomonas sp. B26(2017)	Pseudomonas sp. B26(2017) (g-proteobacteria)
GCF_002113085.1	SAMN06771340	MIGS Cultured Bacterial/Archaeal sample from Pseudomonas sp. B24(2017)	bulk soil from sugarcane field	Brazil	Pseudomonas sp. B24(2017)	Pseudomonas sp. B24(2017) (g-proteobacteria)
GCF_002113105.1	SAMN06771338	MIGS Cultured Bacterial/Archaeal sample from Pseudomonas sp. B22(2017)	bulk soil from sugarcane field	Brazil	Pseudomonas sp. B22(2017)	Pseudomonas sp. B22(2017) (g-proteobacteria)
GCF_002113125.1	SAMN06771336	MIGS Cultured Bacterial/Archaeal sample from Pseudomonas sp. B20(2017)	bulk soil from sugarcane field	Brazil	Pseudomonas sp. B20(2017)	Pseudomonas sp. B20(2017) (g-proteobacteria)
GCF_002113255.1	SAMN06771329	MIGS Cultured Bacterial/Archaeal sample from Pseudomonas sp. B14(2017)	bulk soil from sugarcane field	Brazil	Pseudomonas sp. B14(2017)	Pseudomonas sp. B14(2017) (g-proteobacteria)
GCF_013260315.1	SAMN14996635	Microbe sample from Pseudomonas sp. B14-6	Arctic soil	Svalbard: Midtre Lovenbreen, Ny-Alesund	Pseudomonas sp. B14-6	Pseudomonas sp. B14-6 (g-proteobacteria)
GCF_013410155.2	SAMN14915978	Pseudomonas sp. B11D7D	missing	USA: Calhoun, Tennessee	Pseudomonas sp. B11D7D	Pseudomonas sp. B11D7D (g-proteobacteria)
GCF_002113285.1	SAMN06771326	MIGS Cultured Bacterial/Archaeal sample from Pseudomonas sp. B11(2017)	bulk soil from sugarcane field	Brazil	Pseudomonas sp. B11(2017)	Pseudomonas sp. B11(2017) (g-proteobacteria)
GCF_900156235.1	SAMN05216509	Pseudomonas sp. B10	missing	missing	Pseudomonas sp. B10	Pseudomonas sp. B10 (g-proteobacteria)
GCF_004153525.1	SAMN10824116	MIGS Cultured Bacterial/Archaeal sample from Pseudomonas sp. B10	NA	USA:TX, Galveston, East Beach	Pseudomonas sp. B10	Pseudomonas sp. B10 (g-proteobacteria)
GCF_003097365.1	SAMN08797593	Microbe sample from Pseudomonas sp. B1(2018)	soil	USA: Aiken, SC	Pseudomonas sp. B1(2018)	Pseudomonas sp. B1(2018) (g-proteobacteria)
GCF_021341665.1	SAMN24405711	Microbe sample from Pseudomonas sp. Au-Pse12	soil	China: Fujian, Longyan, Zijin gold and copper mine	Pseudomonas sp. Au-Pse12	Pseudomonas sp. Au-Pse12 (g-proteobacteria)
GCF_000349845.1	SAMN02603735	Sample from Pseudomonas sp. ATCC 13867	NA	NA	NA	Pseudomonas sp. ATCC 13867 (g-proteobacteria)
GCF_016429135.1	SAMN17004925	ASV14	NA	USA: Massachusetts	Pseudomonas sp. ASV14	Pseudomonas sp. ASV14 (g-proteobacteria)
GCF_003696305.1	SAMN10266090	Microbe sample from Pseudomonas sp. AOB-7	nitrification/denitrification bioreactor	China: Beijing	Pseudomonas sp. AOB-7	Pseudomonas sp. AOB-7 (g-proteobacteria)
GCF_000690905.1	SAMN02727995	Microbe sample from Pseudomonas sp. Ant30-3	fuel-contaminated soil	Antarctica: former Vanda Station in the Wright Valley	Pseudomonas sp. Ant30-3	Pseudomonas sp. Ant30-3 (g-proteobacteria)
GCF_008370005.1	SAMN12305745	Pseudomonas sp. ANT_J28 isolated from soil sample from the Jardine Peak at King George Island (Antarctica)	petroleum-contaminated soil collected near the petroleum pumping and storage warehouse at the Henryk Arctowski Polish Antarctic Station	Antarctica: King George Island, Jardine Peak	Pseudomonas sp. ANT_J28	Pseudomonas sp. ANT_J28 (g-proteobacteria)
GCF_008370045.1	SAMN12305744	Pseudomonas sp. ANT_J12 isolated from soil sample from the Jardine Peak at King George Island (Antarctica)	petroleum-contaminated soil collected near the petroleum pumping and storage warehouse at the Henryk Arctowski Polish Antarctic Station	Antarctica: King George Island, Jardine Peak	Pseudomonas sp. ANT_J12	Pseudomonas sp. ANT_J12 (g-proteobacteria)
GCF_007049955.1	SAMN10699555	ALS1279	wastewater treatment facilities	USA: Athens, GA 30602	Pseudomonas sp. ALS1279	Pseudomonas sp. ALS1279 (g-proteobacteria)
GCF_007049925.1	SAMN10699554	ALS1131	wastewater treatment facilities	USA: Athens, GA 30602	Pseudomonas sp. ALS1131	Pseudomonas sp. ALS1131 (g-proteobacteria)
GCF_007993955.1	SAMN11532696	Pseudomonas sp. AG1028	missing	Italy	Pseudomonas sp. AG1028	Pseudomonas sp. AG1028 (g-proteobacteria)
GCF_003331055.1	SAMN08519299	Pathogen: environmental/food/other sample from Pseudomonas sp. AFG_SD02_1510_Pfu_092	stray dog fecal sample	Afghanistan	Pseudomonas sp. AFG_SD02_1510_Pfu_092	Pseudomonas sp. AFG_SD02_1510_Pfu_092 (g-proteobacteria)
GCF_012935675.1	SAMN14692981	MIGS Cultured Bacterial/Archaeal sample from Pseudomonas sp. ADAK7	NA	USA: Alaska, Fairbanks	Pseudomonas sp. ADAK7	Pseudomonas sp. ADAK7 (g-proteobacteria)
GCF_002878485.1	SAMN07139023	Microbe sample from Pseudomonas sp. AD21	rhizosphere and bulk soil of C. arenaria stands	Netherlands: Terschelling	Pseudomonas sp. AD21	Pseudomonas sp. AD21 (g-proteobacteria)
GCF_002303925.1	SAMN05967358	Microbe sample from Pseudomonas sp. ACN8	compost soil	Germany: Experimental Botanical Garden Goettingen	Pseudomonas sp. ACN8	Pseudomonas sp. ACN8 (g-proteobacteria)
GCF_002303975.1	SAMN05954930	Microbe sample from Pseudomonas sp. ACN5	compost soil	Germany: Experimental Botanical Garden Goettingen	Pseudomonas sp. ACN5	Pseudomonas sp. ACN5 (g-proteobacteria)
GCF_004136015.1	SAMN07988076	Microbe sample from Pseudomonas sp. ACM7	Moss rhizosphere	Antarctica: Collins	Pseudomonas sp. ACM7	Pseudomonas sp. ACM7 (g-proteobacteria)
GCF_000725445.1	SAMN02799455	MIGS Cultured Bacterial/Archaeal sample from Pseudomonas sp. AAC	water	Australia	Pseudomonas sp. AAC	Pseudomonas sp. AAC (g-proteobacteria)
GCF_021462485.1	SAMN24694444	Microbe sample from Pseudomonas sp. AA27	soil	USA: Bloomington, Illinois	Pseudomonas sp. AA27	Pseudomonas sp. AA27 (g-proteobacteria)
GCF_002196875.1	SAMN06463607	Microbe sample from Pseudomonas sp. A46	soil	Taiwan: Tainan City	Pseudomonas sp. A46	Pseudomonas sp. A46 (g-proteobacteria)
GCF_019956555.1	SAMN18918082	Microbe sample from Pseudomonas sp. A-RE-19	root from Arable land	United Kingdom	Pseudomonas sp. A-RE-19	Pseudomonas sp. A-RE-19 (g-proteobacteria)
GCF_019947565.1	SAMN18918079	Microbe sample from Pseudomonas sp. A-R-26	wheat rhizosphere from Arable land	United Kingdom	Pseudomonas sp. A-R-26	Pseudomonas sp. A-R-26 (g-proteobacteria)
GCF_019956575.1	SAMN18918080	Microbe sample from Pseudomonas sp. A-R-19	wheat rhizosphere from Arable land	United Kingdom	Pseudomonas sp. A-R-19	Pseudomonas sp. A-R-19 (g-proteobacteria)
GCF_019956595.1	SAMN18918077	Microbe sample from Pseudomonas sp. A-B-26	bulk soil from Arable land	United Kingdom	Pseudomonas sp. A-B-26	Pseudomonas sp. A-B-26 (g-proteobacteria)
GCF_019947515.1	SAMN18918078	Microbe sample from Pseudomonas sp. A-B-19	bulk soil from Arable land	United Kingdom	Pseudomonas sp. A-B-19	Pseudomonas sp. A-B-19 (g-proteobacteria)
GCF_902506525.1	SAMEA6080516	Pseudomonas sp. 9AZ	NA	NA	Pseudomonas sp. 9AZ	Pseudomonas sp. 9AZ (g-proteobacteria)
GCF_003576265.1	SAMN09756993	Microbe sample from Pseudomonas sp.	coralloid root	Mexico: Oaxaca	Pseudomonas sp. 91RF	Pseudomonas sp. 91RF (g-proteobacteria)
GCF_902506535.1	SAMEA6080514	Pseudomonas sp. 8Z	NA	NA	Pseudomonas sp. 8Z	Pseudomonas sp. 8Z (g-proteobacteria)
GCF_902506495.1	SAMEA6080513	Pseudomonas sp. 8O	NA	NA	Pseudomonas sp. 8O	Pseudomonas sp. 8O (g-proteobacteria)
GCF_902506475.1	SAMEA6080512	Pseudomonas sp. 8BK	NA	NA	Pseudomonas sp. 8BK	Pseudomonas sp. 8BK (g-proteobacteria)
GCF_902506505.1	SAMEA6080511	Pseudomonas sp. 8AS	NA	NA	Pseudomonas sp. 8AS	Pseudomonas sp. 8AS (g-proteobacteria)
GCF_017491835.1	SAMN17918159	Microbe sample from Pseudomonas sp. 67(2021)	rice rhizosphere	Italy	Pseudomonas sp. 67(2021)	Pseudomonas sp. 67(2021) (g-proteobacteria)
GCF_001280445.1	SAMN03992869	MIGS Cultured Bacterial/Archaeal sample from Pseudomonas sp. 655	agricultural soil	Greenland: Inneruulalik	Pseudomonas sp. 655	Pseudomonas sp. 655 (g-proteobacteria)
GCF_017491585.1	SAMN17918173	Microbe sample from Pseudomonas sp. 58(2021)	rice rhizosphere	Italy	Pseudomonas sp. 58(2021)	Pseudomonas sp. 58(2021) (g-proteobacteria)
GCF_017491625.1	SAMN17918171	Microbe sample from Pseudomonas sp. 50_B	rice rhizosphere	Italy	Pseudomonas sp. 50_B	Pseudomonas sp. 50_B (g-proteobacteria)
GCF_000955815.1	SAMN03340300	Isolate 5	soil	USA	Pseudomonas sp. 5	Pseudomonas sp. 5 (g-proteobacteria)
GCF_003254125.1	SAMN09081301	Pseudomonas sp. 478	missing	missing	Pseudomonas sp. 478	Pseudomonas sp. 478 (g-proteobacteria)
GCF_002836905.1	SAMN05821919	MIGS Cultured Bacterial/Archaeal sample from Pseudomonas sp. 43NM1	phyllosphere	missing	Pseudomonas sp. 43NM1	Pseudomonas sp. 43NM1 (g-proteobacteria)
GCF_013363935.1	SAMN15194144	Microbe sample from Pseudomonas sp. 43A	leaf	USA: Gothic,Colorado	Pseudomonas sp. 43A	Pseudomonas sp. 43A (g-proteobacteria)
GCF_017490905.1	SAMN17918156	Microbe sample from Pseudomonas sp. 32_A	rice rhizosphere	Italy	Pseudomonas sp. 32_A	Pseudomonas sp. 32_A (g-proteobacteria)
GCF_003151075.1	SAMN09211539	Microbe sample from Pseudomonas sp. 31-12	soil	Canada	Pseudomonas sp. 31-12	Pseudomonas sp. 31-12 (g-proteobacteria)
GCF_017491605.1	SAMN17918172	Microbe sample from Pseudomonas sp. 30_B	rice rhizosphere	Italy	Pseudomonas sp. 30_B	Pseudomonas sp. 30_B (g-proteobacteria)
GCF_019710535.1	SAMN20708547	Microbe sample from Pseudomonas sp. 3-2	a soil sample	China	Pseudomonas sp. 3-2	Pseudomonas sp. 3-2 (g-proteobacteria)
GCF_019646095.1	SAMN20599100	Microbe sample from Pseudomonas sp. 2hn	a soil sample	China:Hai kou city	Pseudomonas sp. 2hn	Pseudomonas sp. 2hn (g-proteobacteria)
GCF_005502935.1	SAMN08712258	MIGS Cultured Bacterial/Archaeal sample from Pseudomonas sp. 2FG	alpine spring water	Italy: Trento	Pseudomonas sp. 2FG	Pseudomonas sp. 2FG (g-proteobacteria)
GCF_005503735.1	SAMN08712257	MIGS Cultured Bacterial/Archaeal sample from Pseudomonas sp. 2FE	alpine spring water	Italy: Trento	Pseudomonas sp. 2FE	Pseudomonas sp. 2FE (g-proteobacteria)
GCF_003253945.1	SAMN09081306	Pseudomonas sp. 2848	missing	missing	Pseudomonas sp. 2848	Pseudomonas sp. 2848 (g-proteobacteria)
GCF_017490865.1	SAMN17918158	Microbe sample from Pseudomonas sp. 21_B	rice rhizosphere	Italy	Pseudomonas sp. 21_B	Pseudomonas sp. 21_B (g-proteobacteria)
GCF_902706155.1	SAMEA6372291	Bacterial sample 18058_Pseudomonas2_Ancestor	NA	NA	Pseudomonas sp. 18058	Pseudomonas sp. 18058 (g-proteobacteria)
GCF_018132745.1	SAMN18613293	Pseudomonas sp. 14A epiphyte from pepper	leaves	Mexico	Pseudomonas sp. 14A	Pseudomonas sp. 14A (g-proteobacteria)
GCF_013305685.1	SAMN13107336	Pathogen: clinical or host-associated sample from Pseudomonas sp. 13159349	abdominal fluid	China: Hunan	Pseudomonas sp. 13159349	Pseudomonas sp. 13159349 (g-proteobacteria)
GCF_002157495.1	SAMN06718837	Pseudomonas sp. isolate 1239	agricultural soil	France: Rabion, Noyant	Pseudomonas sp. 1239	Pseudomonas sp. 1239 (g-proteobacteria)
GCF_000800055.1	SAMN02841242	Pseudomonas sp. 11/12A	NA	missing	Pseudomonas sp. 11/12A	Pseudomonas sp. 11/12A (g-proteobacteria)
GCF_000970615.1	SAMN03267211	Microbe sample isolated from the depth of 1464m in the South China Sea	deep-sea sediment	China: the South China Sea	Pseudomonas sp. 10B238	Pseudomonas sp. 10B238 (g-proteobacteria)
GCF_000935045.1	SAMN03333332	Metagenome or environmental sample from Pseudomonas sp. 10-1B	PAH contaminated soil	South Africa: Pretoria	Pseudomonas sp. 10-1B	Pseudomonas sp. 10-1B (g-proteobacteria)
GCF_000742775.1	SAMN02947409	Microbe sample from Pseudomonas sp. 1-7	sludge	China: pesticide factory in Tianjin	Pseudomonas sp. 1-7	Pseudomonas sp. 1-7 (g-proteobacteria)
GCF_002843625.1	SAMN08044072	MIGS Cultured Bacterial/Archaeal sample from Pseudomonas sp. 09C 129	NA	USA	Pseudomonas sp. 09C 129	Pseudomonas sp. 09C 129 (g-proteobacteria)
GCF_002843585.1	SAMN08044071	MIGS Cultured Bacterial/Archaeal sample from Pseudomonas sp. 02C 26	NA	USA	Pseudomonas sp. 02C 26	Pseudomonas sp. 02C 26 (g-proteobacteria)
GCF_016861935.1	SAMD00275311	Soil bacteira	NA	Japan:Kochi, Nankoku	Pseudomonas sp. 008	Pseudomonas sp. 008 (g-proteobacteria)
GCF_900110655.1	SAMN05216230	Pseudomonas soli LMG 27941	missing	missing	Pseudomonas soli	Pseudomonas soli (g-proteobacteria)
GCF_000498975.2	SAMN02470220	Sample from Pseudomonas soli	NA	NA	Pseudomonas soli	Pseudomonas soli (g-proteobacteria)
GCF_003205305.1	SAMN09295224	Pseudomonas mosselii strain LBp-160603	NA	USA: Chicago, IL	Pseudomonas soli	Pseudomonas soli (g-proteobacteria)
GCF_003205475.1	SAMN09295222	Pseudomonas mosselii strain 57B-090714	NA	USA: Chicago, IL	Pseudomonas soli	Pseudomonas soli (g-proteobacteria)
GCF_019145195.1	SAMN19473661	Microbe sample from Pseudomonas siliginis	rhizosphere	Iran: Kermanshah	Pseudomonas siliginis	Pseudomonas siliginis (g-proteobacteria)
GCF_001661075.1	SAMN04566726	Pseudomonas mandelii strain A3 isolated from wastewater treatment plant	NA	Poland: Jaworzno	Pseudomonas silesiensis	Pseudomonas silesiensis (g-proteobacteria)
GCF_900106015.1	SAMN05216363	Pseudomonas sihuiensis KCTC 32246	missing	missing	Pseudomonas sihuiensis	Pseudomonas sihuiensis (g-proteobacteria)
GCF_003231305.1	SAMN09302769	The Microbe sample of Pseudomonas sichuanensis strain WCHPs060039	Sewage	China: Chengdu, Sichuan	Pseudomonas sichuanensis	Pseudomonas sichuanensis (g-proteobacteria)
GCF_022049085.1	SAMN24046629	Microbe sample from Pseudomonas shirazica	mine area soil	South Korea: Cheonan Province	Pseudomonas shirazica	Pseudomonas shirazica (g-proteobacteria)
GCF_014268785.2	SAMN15248332	Microbe sample from Pseudomonas shirazensis	Wheat rhizosphere	Iran: Shiraz	Pseudomonas shirazensis	Pseudomonas shirazensis (g-proteobacteria)
GCF_900102335.1	SAMN05216381	Pseudomonas seleniipraecipitans LMG 25475	missing	missing	Pseudomonas seleniipraecipitans	Pseudomonas seleniipraecipitans (g-proteobacteria)
GCF_001839645.2	SAMN04520144	Pseudomonas punonensis D1-6 isolated from roots of desert plants	roots of desert plants	Jordan: Dead Sea	Pseudomonas seleniipraecipitans	Pseudomonas seleniipraecipitans (g-proteobacteria)
GCF_013409125.2	SAMN14908250	Pseudomonas sihuiensis B10D7D	missing	USA: Calhoun, Tennessee	Pseudomonas sediminis	Pseudomonas sediminis (g-proteobacteria)
GCF_002741105.1	SAMN07203179	Microbe sample from Pseudomonas sediminis	rhizosphere sediment	India: Chilika Lagoon	Pseudomonas sediminis	Pseudomonas sediminis (g-proteobacteria)
GCF_003701285.1	SAMN03976419	PgyICMP2236	not collected	New Zealand: Helensville	Pseudomonas savastanoi pv. glycinea	Pseudomonas savastanoi pv. glycinea (g-proteobacteria)
GCF_015159875.1	SAMN16490618	Microbe sample from Pseudomonas saudiphocaensis	dairy farm	New Zealand: Manawatu	Pseudomonas saudiphocaensis	Pseudomonas saudiphocaensis (g-proteobacteria)
GCF_000756775.1	SAMEA2658259	BN10791	NA	NA	Pseudomonas saudiphocaensis	Pseudomonas saudiphocaensis (g-proteobacteria)
GCF_003935525.1	SAMN10249202	Microbe sample from Pseudomonas saudiphocaensis	washroom sink in hospital intensive care unit	Pakistan	Pseudomonas saudiphocaensis	Pseudomonas saudiphocaensis (g-proteobacteria)
GCF_900105185.1	SAMN05216178	Pseudomonas saponiphila DSM 9751	missing	missing	Pseudomonas saponiphila	Pseudomonas saponiphila (g-proteobacteria)
GCF_018336155.1	SAMN18880036	Microbe sample from Pseudomonas rustica	raw milk	Germany: Lower Saxony	Pseudomonas rustica	Pseudomonas rustica (g-proteobacteria)
GCF_018336175.1	SAMN18880037	Microbe sample from Pseudomonas rustica	raw milk	Germany: Mecklenburg-Vorpommern	Pseudomonas rustica	Pseudomonas rustica (g-proteobacteria)
GCF_000412695.1	SAMD00061053	Generic sample from Pseudomonas resinovorans NBRC 106553	NA	NA	Pseudomonas resinovorans NBRC 106553	Pseudomonas resinovorans NBRC 106553 (g-proteobacteria)
GCF_000423545.1	SAMN02441499	Generic sample from Pseudomonas resinovorans DSM 21078	NA	France	NA	Pseudomonas resinovorans DSM 21078 (g-proteobacteria)
GCF_002003485.1	SAMD00071031	MO-1	NA	Japan:Hiroshima, higashihiroshima, Budou-ike in Hiroshima university	Pseudomonas resinovorans	Pseudomonas resinovorans (g-proteobacteria)
GCF_900104125.1	SAMN04490202	Pseudomonas reinekei DSM 18361	NA	missing	Pseudomonas reinekei	Pseudomonas reinekei (g-proteobacteria)
GCF_900536025.1	SAMEA4836241	Pseudomonas reidholzensis strain CCOS 865	NA	NA	Pseudomonas reidholzensis	Pseudomonas reidholzensis (g-proteobacteria)
GCF_021601925.1	SAMD00422621	BML-PP027 shotgun sequence	NA	Japan:Saitama, Kawagoe	Pseudomonas qingdaonensis	Pseudomonas qingdaonensis (g-proteobacteria)
GCF_002806685.1	SAMN08099659	Microbe sample from soil	soil	China	Pseudomonas qingdaonensis	Pseudomonas qingdaonensis (g-proteobacteria)
GCF_000708715.2	SAMN02644482	Microbe sample from Pseudomonas putida W15Oct28	river water	Belgium: Woluwe river	Pseudomonas putida W15Oct28	Pseudomonas putida W15Oct28 (g-proteobacteria)
GCF_000367825.1	SAMN02391501	Generic sample from Pseudomonas putida TRO1	activated sludge from Aalborg West (WTTP) Sewage Treatment Plant grown as an enrichment culture with triclosan	Denmark:Aalborg	NA	Pseudomonas putida TRO1 (g-proteobacteria)
GCF_000226475.1	SAMN02470932	Sample from Pseudomonas putida str. Idaho	NA	NA	NA	Pseudomonas putida str. Idaho (g-proteobacteria)
GCF_000219705.1	SAMN02603862	Sample from Pseudomonas putida S16	NA	NA	NA	Pseudomonas putida S16 (g-proteobacteria)
GCF_000264665.3	SAMN02603188	Sample from Pseudomonas putida ND6	industrial wastewater	NA	NA	Pseudomonas putida ND6 (g-proteobacteria)
GCF_000412675.1	SAMD00061028	Generic sample from Pseudomonas putida NBRC 14164	NA	NA	Pseudomonas putida NBRC 14164	Pseudomonas putida NBRC 14164 (g-proteobacteria)
GCF_000411615.1	SAMN01840335	Draft Genome Sequence of the Plant Growth-Promoting Rhizobacterium Pseudomonas putida MTCC5279	NA	NA	Pseudomonas putida MTCC 5279	Pseudomonas putida MTCC 5279 (g-proteobacteria)
GCF_000294445.2	SAMN02471870	Sample from Pseudomonas putida LS46	waste water	Canada	NA	Pseudomonas putida LS46 (g-proteobacteria)
GCF_000390005.2	SAMN02221896	Generic sample from Pseudomonas putida LF54	lotus field	Japan: Ibaraki Tsukuba	Pseudomonas putida LF54	Pseudomonas putida LF54 (g-proteobacteria)
GCF_000007565.2	SAMN02603999	Sample from Pseudomonas putida KT2440	NA	NA	NA	Pseudomonas putida KT2440 (g-proteobacteria)
GCF_000987155.1	SAMN02380720	Pseudomonas putida KG-4	soil	India	Pseudomonas putida KG-4	Pseudomonas putida KG-4 (g-proteobacteria)
GCF_000325725.1	SAMN02604102	Sample from Pseudomonas putida HB3267	NA	NA	NA	Pseudomonas putida HB3267 (g-proteobacteria)
GCF_000410575.1	SAMN02604103	Sample from Pseudomonas putida H8234	NA	NA	NA	Pseudomonas putida H8234 (g-proteobacteria)
GCF_000019125.1	SAMN00623059	Sample of PSEUDOMONAS PUTIDA GB-1	NA	NA	NA	Pseudomonas putida GB-1 (g-proteobacteria)
GCF_000281215.1	SAMN02603217	Sample from Pseudomonas putida DOT-T1E	NA	NA	NA	Pseudomonas putida DOT-T1E (g-proteobacteria)
GCF_000183645.1	SAMN02603225	Sample from Pseudomonas putida BIRD-1	NA	NA	NA	Pseudomonas putida BIRD-1 (g-proteobacteria)
GCF_000226035.2	SAMN02470956	Sample from Pseudomonas putida B6-2	NA	NA	NA	Pseudomonas putida B6-2 (g-proteobacteria)
GCF_000285395.1	SAMEA2272788	BioSample entry for genome collection GCA_000285395	NA	South Korea:Yellow Sea beach	Pseudomonas putida B001	Pseudomonas putida B001 (g-proteobacteria)
GCF_000799625.1	SAMN02787146	Pseudomonas putida PD1	NA	missing	NA	Pseudomonas putida (g-proteobacteria)
GCF_002157515.1	SAMN06720480	Pseudomonas putida isolate 1312	agricultural soil	France: Rabion, Noyant	Pseudomonas putida	Pseudomonas putida (g-proteobacteria)
GCF_002554535.1	SAMN07312453	Pathogen: clinical or host-associated sample from Pseudomonas putida	blood	Missing	Pseudomonas putida	Pseudomonas putida (g-proteobacteria)
GCF_016406145.1	SAMN17103323	MIGS Cultured Bacterial/Archaeal sample from Pseudomonas putida	Brachiaria reptans plant leaf source	Pakistan: Kala-Shah Kaku, Punjab	Pseudomonas putida	Pseudomonas putida (g-proteobacteria)
GCF_002094795.1	SAMN06675396	Pathogen: environmental/food/other sample from Pseudomonas putida	cloaca swab	China: Shandong	Pseudomonas putida	Pseudomonas putida (g-proteobacteria)
GCF_002906715.1	SAMN05687757	MIGS Cultured Bacterial/Archaeal sample from Pseudomonas putida	coastal water	Japan: Sagami Bay	Pseudomonas putida	Pseudomonas putida (g-proteobacteria)
GCF_013425825.1	SAMN15517094	Microbe sample from Pseudomonas putida	coke and gas plant treatment facilities	Russia:Moscow region	Pseudomonas putida	Pseudomonas putida (g-proteobacteria)
GCF_007049805.1	SAMN10699558	FF4	enrichment culture of sludge sample from pulp mill wastewater	Chile	Pseudomonas putida	Pseudomonas putida (g-proteobacteria)
GCF_015680455.1	SAMN16611466	Pathogen: environmental/food/other sample from Pseudomonas putida	fish	Ghana	Pseudomonas putida	Pseudomonas putida (g-proteobacteria)
GCF_015680535.1	SAMN16611869	Pathogen: environmental/food/other sample from Pseudomonas putida	fish	Ghana	Pseudomonas putida	Pseudomonas putida (g-proteobacteria)
GCF_015680605.1	SAMN16611983	Pathogen: environmental/food/other sample from Pseudomonas putida	fish	Ghana	Pseudomonas putida	Pseudomonas putida (g-proteobacteria)
GCF_009012945.1	SAMD00175239	Pseudomonas putida A514	human blood	Japan:Tochigi	Pseudomonas putida	Pseudomonas putida (g-proteobacteria)
GCF_002588485.1	SAMN07312420	Pathogen: clinical or host-associated sample from Pseudomonas putida	jejunal aspirate	USA:DC	Pseudomonas putida	Pseudomonas putida (g-proteobacteria)
GCF_002165695.1	SAMN07139228	Microbe sample from Pseudomonas putida	Laboratory strain, mutant of Pseudomonas putida UV4/95	United Kingdom	Pseudomonas putida	Pseudomonas putida (g-proteobacteria)
GCF_009905395.1	SAMN13494100	Microbe sample from Pseudomonas putida	lake water	USA: Lake Erie	Pseudomonas putida	Pseudomonas putida (g-proteobacteria)
GCF_003752325.1	SAMN10361491	Pseudomonas putida BIGb0473	missing	missing	Pseudomonas putida	Pseudomonas putida (g-proteobacteria)
GCF_004345845.1	SAMN10361138	Pseudomonas putida JUb85	missing	missing	Pseudomonas putida	Pseudomonas putida (g-proteobacteria)
GCF_000787655.1	SAMD00020208	A toluene-degrading strain YKD221	NA	Japan:Niigata, Nagaoka	Pseudomonas putida	Pseudomonas putida (g-proteobacteria)
GCF_000802565.1	SAMN03160600	Draft Genome Sequence of Sulfoquinovose Degrading Pseudomonas putida Strain SQ1	NA	Switzerland	Pseudomonas putida	Pseudomonas putida (g-proteobacteria)
GCF_000875995.1	SAMD00023457	KF703	NA	Japan:Kitakyushu	Pseudomonas putida	Pseudomonas putida (g-proteobacteria)
GCF_001006135.1	SAMN03196557	Pseudomonas putida CBB5	NA	USA: Coralville, Iowa	Pseudomonas putida	Pseudomonas putida (g-proteobacteria)
GCF_001467305.1	SAMN04108877	Microbe sample from Pseudomonas putida	NA	New Zealand	Pseudomonas putida	Pseudomonas putida (g-proteobacteria)
GCF_001630725.2	SAMN04574078	MIGS Cultured Bacterial/Archaeal sample from Pseudomonas putida Strain JQ581	NA	missing	Pseudomonas putida	Pseudomonas putida (g-proteobacteria)
GCF_001750465.1	SAMN04867884	Microbe sample from Pseudomonas putida	NA	Brazil: Bom Jesus dos Perdoes	Pseudomonas putida	Pseudomonas putida (g-proteobacteria)
GCF_002356095.1	SAMD00023463	KF715	NA	Japan:Kitakyushu	Pseudomonas putida	Pseudomonas putida (g-proteobacteria)
GCF_002891885.1	SAMN07136285	Pseudomonas putida DPA degrading isolate	NA	Greece: Agia, Larissa	Pseudomonas putida	Pseudomonas putida (g-proteobacteria)
GCF_003228315.1	SAMN09229081	MIGS Cultured Bacterial/Archaeal sample from Pseudomonas putida	NA	South Korea: Jeollabuk-do	Pseudomonas putida	Pseudomonas putida (g-proteobacteria)
GCF_003263425.1	SAMN02848702	MIGS Cultured Bacterial/Archaeal sample from Pseudomonas putida	NA	Spain: Cordoba province	Pseudomonas putida	Pseudomonas putida (g-proteobacteria)
GCF_009883635.2	SAMN08376583	Microbe sample from Pseudomonas putida W5	NA	Canada:London	Pseudomonas putida	Pseudomonas putida (g-proteobacteria)
GCF_009938035.1	SAMD00200259	Pseudomonas putida strain TS312	NA	not applicable	Pseudomonas putida	Pseudomonas putida (g-proteobacteria)
GCF_013376655.1	SAMN11867827	MIGS Cultured Bacterial/Archaeal sample from Pseudomonas putida	NA	Viet Nam: Soc Trang	Pseudomonas putida	Pseudomonas putida (g-proteobacteria)
GCF_014169055.1	SAMD00194460	Pseudomonas putida str. WP4-W18-CRE-03	NA	Japan:Tokyo	Pseudomonas putida	Pseudomonas putida (g-proteobacteria)
GCF_017315385.1	SAMN13195764	Microbe sample from Pseudomonas putida	NA	Italy	Pseudomonas putida	Pseudomonas putida (g-proteobacteria)
[truncated: 3,282 more rows]
