# Supplementary material for: Ubiquitous purine sensor modulates diverse signal transduction pathways in bacteria
Source: Nat Commun. 2024 Jul 12;15:5867. doi: 10.1038/s41467-024-50275-3 (PMC11245519; doi:10.1038/s41467-024-50275-3)
Supplement: Supplementary file 7 — Supplementary Data 4 [file 41467_2024_50275_MOESM7_ESM.txt]

ATOM      1  N   LEU A   1     -28.413  -1.715  36.337  1.00  0.45           N  
ATOM      2  CA  LEU A   1     -28.132  -2.982  35.669  1.00  0.45           C  
ATOM      3  C   LEU A   1     -27.537  -2.746  34.285  1.00  0.45           C  
ATOM      4  CB  LEU A   1     -29.407  -3.821  35.553  1.00  0.45           C  
ATOM      5  O   LEU A   1     -28.204  -2.203  33.402  1.00  0.45           O  
ATOM      6  CG  LEU A   1     -29.490  -5.056  36.452  1.00  0.45           C  
ATOM      7  CD1 LEU A   1     -30.692  -4.953  37.384  1.00  0.45           C  
ATOM      8  CD2 LEU A   1     -29.567  -6.326  35.610  1.00  0.45           C  
ATOM      9  N   ASN A   2     -26.257  -2.346  34.234  1.00  0.52           N  
ATOM     10  CA  ASN A   2     -25.045  -3.052  33.832  1.00  0.52           C  
ATOM     11  C   ASN A   2     -24.010  -2.098  33.241  1.00  0.52           C  
ATOM     12  CB  ASN A   2     -25.377  -4.161  32.831  1.00  0.52           C  
ATOM     13  O   ASN A   2     -23.836  -2.041  32.023  1.00  0.52           O  
ATOM     14  CG  ASN A   2     -24.863  -5.518  33.272  1.00  0.52           C  
ATOM     15  ND2 ASN A   2     -25.222  -6.558  32.528  1.00  0.52           N  
ATOM     16  OD1 ASN A   2     -24.151  -5.631  34.273  1.00  0.52           O  
ATOM     17  N   ARG A   3     -23.591  -0.985  33.858  1.00  0.59           N  
ATOM     18  CA  ARG A   3     -22.396  -0.184  33.618  1.00  0.59           C  
ATOM     19  C   ARG A   3     -21.174  -1.072  33.409  1.00  0.59           C  
ATOM     20  CB  ARG A   3     -22.150   0.779  34.782  1.00  0.59           C  
ATOM     21  O   ARG A   3     -20.314  -0.768  32.580  1.00  0.59           O  
ATOM     22  CG  ARG A   3     -23.007   2.034  34.735  1.00  0.59           C  
ATOM     23  CD  ARG A   3     -22.558   3.063  35.764  1.00  0.59           C  
ATOM     24  NE  ARG A   3     -23.458   4.211  35.805  1.00  0.59           N  
ATOM     25  NH1 ARG A   3     -22.562   5.105  37.738  1.00  0.59           N  
ATOM     26  NH2 ARG A   3     -24.304   6.158  36.683  1.00  0.59           N  
ATOM     27  CZ  ARG A   3     -23.440   5.156  36.742  1.00  0.59           C  
ATOM     28  N   LEU A   4     -21.222  -2.346  33.998  1.00  0.59           N  
ATOM     29  CA  LEU A   4     -20.075  -3.242  33.902  1.00  0.59           C  
ATOM     30  C   LEU A   4     -20.041  -3.938  32.545  1.00  0.59           C  
ATOM     31  CB  LEU A   4     -20.113  -4.284  35.023  1.00  0.59           C  
ATOM     32  O   LEU A   4     -18.976  -4.079  31.941  1.00  0.59           O  
ATOM     33  CG  LEU A   4     -19.752  -3.787  36.423  1.00  0.59           C  
ATOM     34  CD1 LEU A   4     -20.238  -4.775  37.478  1.00  0.59           C  
ATOM     35  CD2 LEU A   4     -18.248  -3.568  36.541  1.00  0.59           C  
ATOM     36  N   THR A   5     -21.219  -4.384  32.006  1.00  0.60           N  
ATOM     37  CA  THR A   5     -21.298  -5.060  30.716  1.00  0.60           C  
ATOM     38  C   THR A   5     -21.004  -4.087  29.577  1.00  0.60           C  
ATOM     39  CB  THR A   5     -22.682  -5.700  30.504  1.00  0.60           C  
ATOM     40  O   THR A   5     -20.319  -4.440  28.614  1.00  0.60           O  
ATOM     41  CG2 THR A   5     -22.688  -6.605  29.276  1.00  0.60           C  
ATOM     42  OG1 THR A   5     -23.025  -6.477  31.658  1.00  0.60           O  
ATOM     43  N   ASP A   6     -21.543  -2.751  29.845  1.00  0.57           N  
ATOM     44  CA  ASP A   6     -21.294  -1.669  28.897  1.00  0.57           C  
ATOM     45  C   ASP A   6     -19.797  -1.412  28.737  1.00  0.57           C  
ATOM     46  CB  ASP A   6     -22.003  -0.389  29.344  1.00  0.57           C  
ATOM     47  O   ASP A   6     -19.302  -1.271  27.617  1.00  0.57           O  
ATOM     48  CG  ASP A   6     -23.514  -0.475  29.224  1.00  0.57           C  
ATOM     49  OD1 ASP A   6     -24.024  -1.447  28.625  1.00  0.57           O  
ATOM     50  OD2 ASP A   6     -24.201   0.438  29.730  1.00  0.57           O  
ATOM     51  N   ARG A   7     -19.097  -1.438  29.851  1.00  0.63           N  
ATOM     52  CA  ARG A   7     -17.666  -1.157  29.899  1.00  0.63           C  
ATOM     53  C   ARG A   7     -16.864  -2.288  29.264  1.00  0.63           C  
ATOM     54  CB  ARG A   7     -17.209  -0.937  31.342  1.00  0.63           C  
ATOM     55  O   ARG A   7     -15.873  -2.042  28.573  1.00  0.63           O  
ATOM     56  CG  ARG A   7     -17.446   0.475  31.855  1.00  0.63           C  
ATOM     57  CD  ARG A   7     -16.803   0.695  33.217  1.00  0.63           C  
ATOM     58  NE  ARG A   7     -17.055   2.043  33.720  1.00  0.63           N  
ATOM     59  NH1 ARG A   7     -16.095   1.673  35.789  1.00  0.63           N  
ATOM     60  NH2 ARG A   7     -16.989   3.723  35.285  1.00  0.63           N  
ATOM     61  CZ  ARG A   7     -16.713   2.476  34.930  1.00  0.63           C  
ATOM     62  N   TYR A   8     -17.478  -3.548  29.375  1.00  0.71           N  
ATOM     63  CA  TYR A   8     -16.736  -4.684  28.841  1.00  0.71           C  
ATOM     64  C   TYR A   8     -16.756  -4.681  27.317  1.00  0.71           C  
ATOM     65  CB  TYR A   8     -17.315  -6.000  29.368  1.00  0.71           C  
ATOM     66  O   TYR A   8     -15.723  -4.889  26.676  1.00  0.71           O  
ATOM     67  CG  TYR A   8     -16.643  -7.228  28.804  1.00  0.71           C  
ATOM     68  CD1 TYR A   8     -17.238  -7.965  27.783  1.00  0.71           C  
ATOM     69  CD2 TYR A   8     -15.412  -7.655  29.292  1.00  0.71           C  
ATOM     70  CE1 TYR A   8     -16.623  -9.099  27.261  1.00  0.71           C  
ATOM     71  CE2 TYR A   8     -14.788  -8.787  28.778  1.00  0.71           C  
ATOM     72  OH  TYR A   8     -14.787 -10.622  27.252  1.00  0.71           O  
ATOM     73  CZ  TYR A   8     -15.400  -9.501  27.764  1.00  0.71           C  
ATOM     74  N   LEU A   9     -17.993  -4.464  26.663  1.00  0.71           N  
ATOM     75  CA  LEU A   9     -18.111  -4.493  25.210  1.00  0.71           C  
ATOM     76  C   LEU A   9     -17.335  -3.342  24.578  1.00  0.71           C  
ATOM     77  CB  LEU A   9     -19.581  -4.424  24.790  1.00  0.71           C  
ATOM     78  O   LEU A   9     -16.591  -3.543  23.616  1.00  0.71           O  
ATOM     79  CG  LEU A   9     -20.404  -5.698  24.989  1.00  0.71           C  
ATOM     80  CD1 LEU A   9     -21.878  -5.426  24.712  1.00  0.71           C  
ATOM     81  CD2 LEU A   9     -19.884  -6.816  24.092  1.00  0.71           C  
ATOM     82  N   VAL A  10     -17.475  -2.186  25.170  1.00  0.72           N  
ATOM     83  CA  VAL A  10     -16.863  -0.980  24.622  1.00  0.72           C  
ATOM     84  C   VAL A  10     -15.384  -0.934  25.000  1.00  0.72           C  
ATOM     85  CB  VAL A  10     -17.579   0.296  25.118  1.00  0.72           C  
ATOM     86  O   VAL A  10     -14.539  -0.561  24.182  1.00  0.72           O  
ATOM     87  CG1 VAL A  10     -16.812   1.546  24.692  1.00  0.72           C  
ATOM     88  CG2 VAL A  10     -19.013   0.340  24.593  1.00  0.72           C  
ATOM     89  N   ASP A  11     -15.086  -1.406  26.127  1.00  0.75           N  
ATOM     90  CA  ASP A  11     -13.724  -1.219  26.617  1.00  0.75           C  
ATOM     91  C   ASP A  11     -12.869  -2.456  26.349  1.00  0.75           C  
ATOM     92  CB  ASP A  11     -13.731  -0.899  28.113  1.00  0.75           C  
ATOM     93  O   ASP A  11     -11.639  -2.376  26.333  1.00  0.75           O  
ATOM     94  CG  ASP A  11     -14.316   0.467  28.425  1.00  0.75           C  
ATOM     95  OD1 ASP A  11     -14.373   1.327  27.519  1.00  0.75           O  
ATOM     96  OD2 ASP A  11     -14.721   0.687  29.587  1.00  0.75           O  
ATOM     97  N   THR A  12     -13.594  -3.552  25.947  1.00  0.81           N  
ATOM     98  CA  THR A  12     -12.775  -4.753  25.826  1.00  0.81           C  
ATOM     99  C   THR A  12     -13.042  -5.457  24.499  1.00  0.81           C  
ATOM    100  CB  THR A  12     -13.037  -5.727  26.989  1.00  0.81           C  
ATOM    101  O   THR A  12     -12.147  -5.573  23.660  1.00  0.81           O  
ATOM    102  CG2 THR A  12     -12.060  -6.898  26.957  1.00  0.81           C  
ATOM    103  OG1 THR A  12     -12.889  -5.030  28.232  1.00  0.81           O  
ATOM    104  N   ALA A  13     -14.343  -5.806  24.225  1.00  0.84           N  
ATOM    105  CA  ALA A  13     -14.652  -6.659  23.080  1.00  0.84           C  
ATOM    106  C   ALA A  13     -14.392  -5.929  21.766  1.00  0.84           C  
ATOM    107  CB  ALA A  13     -16.102  -7.132  23.144  1.00  0.84           C  
ATOM    108  O   ALA A  13     -13.753  -6.473  20.862  1.00  0.84           O  
ATOM    109  N   LEU A  14     -14.945  -4.706  21.662  1.00  0.86           N  
ATOM    110  CA  LEU A  14     -14.804  -3.948  20.424  1.00  0.86           C  
ATOM    111  C   LEU A  14     -13.338  -3.637  20.142  1.00  0.86           C  
ATOM    112  CB  LEU A  14     -15.609  -2.648  20.496  1.00  0.86           C  
ATOM    113  O   LEU A  14     -12.837  -3.920  19.051  1.00  0.86           O  
ATOM    114  CG  LEU A  14     -15.575  -1.760  19.252  1.00  0.86           C  
ATOM    115  CD1 LEU A  14     -15.992  -2.556  18.020  1.00  0.86           C  
ATOM    116  CD2 LEU A  14     -16.475  -0.543  19.438  1.00  0.86           C  
ATOM    117  N   PRO A  15     -12.641  -3.098  21.103  1.00  0.90           N  
ATOM    118  CA  PRO A  15     -11.217  -2.854  20.862  1.00  0.90           C  
ATOM    119  C   PRO A  15     -10.453  -4.125  20.501  1.00  0.90           C  
ATOM    120  CB  PRO A  15     -10.727  -2.282  22.194  1.00  0.90           C  
ATOM    121  O   PRO A  15      -9.572  -4.096  19.637  1.00  0.90           O  
ATOM    122  CG  PRO A  15     -11.915  -1.579  22.768  1.00  0.90           C  
ATOM    123  CD  PRO A  15     -13.143  -2.382  22.452  1.00  0.90           C  
ATOM    124  N   ALA A  16     -10.742  -5.209  21.124  1.00  0.91           N  
ATOM    125  CA  ALA A  16     -10.077  -6.472  20.815  1.00  0.91           C  
ATOM    126  C   ALA A  16     -10.344  -6.893  19.373  1.00  0.91           C  
ATOM    127  CB  ALA A  16     -10.533  -7.564  21.779  1.00  0.91           C  
ATOM    128  O   ALA A  16      -9.441  -7.370  18.681  1.00  0.91           O  
ATOM    129  N   SER A  17     -11.617  -6.753  19.010  1.00  0.91           N  
ATOM    130  CA  SER A  17     -11.982  -7.096  17.639  1.00  0.91           C  
ATOM    131  C   SER A  17     -11.233  -6.227  16.634  1.00  0.91           C  
ATOM    132  CB  SER A  17     -13.489  -6.946  17.432  1.00  0.91           C  
ATOM    133  O   SER A  17     -10.723  -6.729  15.630  1.00  0.91           O  
ATOM    134  OG  SER A  17     -13.857  -7.331  16.118  1.00  0.91           O  
ATOM    135  N   ILE A  18     -11.191  -4.954  16.933  1.00  0.93           N  
ATOM    136  CA  ILE A  18     -10.503  -4.015  16.053  1.00  0.93           C  
ATOM    137  C   ILE A  18      -9.013  -4.346  16.009  1.00  0.93           C  
ATOM    138  CB  ILE A  18     -10.714  -2.554  16.509  1.00  0.93           C  
ATOM    139  O   ILE A  18      -8.399  -4.331  14.940  1.00  0.93           O  
ATOM    140  CG1 ILE A  18     -12.194  -2.170  16.402  1.00  0.93           C  
ATOM    141  CG2 ILE A  18      -9.840  -1.601  15.689  1.00  0.93           C  
ATOM    142  CD1 ILE A  18     -12.535  -0.833  17.046  1.00  0.93           C  
ATOM    143  N   GLU A  19      -8.425  -4.681  17.090  1.00  0.94           N  
ATOM    144  CA  GLU A  19      -7.020  -5.075  17.139  1.00  0.94           C  
ATOM    145  C   GLU A  19      -6.769  -6.331  16.309  1.00  0.94           C  
ATOM    146  CB  GLU A  19      -6.576  -5.304  18.586  1.00  0.94           C  
ATOM    147  O   GLU A  19      -5.753  -6.433  15.619  1.00  0.94           O  
ATOM    148  CG  GLU A  19      -6.350  -4.019  19.370  1.00  0.94           C  
ATOM    149  CD  GLU A  19      -5.927  -4.262  20.810  1.00  0.94           C  
ATOM    150  OE1 GLU A  19      -5.755  -3.279  21.566  1.00  0.94           O  
ATOM    151  OE2 GLU A  19      -5.766  -5.444  21.186  1.00  0.94           O  
ATOM    152  N   ALA A  20      -7.656  -7.279  16.404  1.00  0.94           N  
ATOM    153  CA  ALA A  20      -7.523  -8.507  15.625  1.00  0.94           C  
ATOM    154  C   ALA A  20      -7.523  -8.210  14.128  1.00  0.94           C  
ATOM    155  CB  ALA A  20      -8.646  -9.481  15.971  1.00  0.94           C  
ATOM    156  O   ALA A  20      -6.713  -8.762  13.379  1.00  0.94           O  
ATOM    157  N   ILE A  21      -8.441  -7.314  13.754  1.00  0.95           N  
ATOM    158  CA  ILE A  21      -8.508  -6.949  12.343  1.00  0.95           C  
ATOM    159  C   ILE A  21      -7.222  -6.235  11.933  1.00  0.95           C  
ATOM    160  CB  ILE A  21      -9.734  -6.057  12.047  1.00  0.95           C  
ATOM    161  O   ILE A  21      -6.648  -6.530  10.882  1.00  0.95           O  
ATOM    162  CG1 ILE A  21     -11.032  -6.838  12.285  1.00  0.95           C  
ATOM    163  CG2 ILE A  21      -9.675  -5.515  10.617  1.00  0.95           C  
ATOM    164  CD1 ILE A  21     -11.196  -8.054  11.383  1.00  0.95           C  
ATOM    165  N   ARG A  22      -6.807  -5.264  12.748  1.00  0.94           N  
ATOM    166  CA  ARG A  22      -5.549  -4.581  12.464  1.00  0.94           C  
ATOM    167  C   ARG A  22      -4.416  -5.582  12.267  1.00  0.94           C  
ATOM    168  CB  ARG A  22      -5.199  -3.608  13.592  1.00  0.94           C  
ATOM    169  O   ARG A  22      -3.635  -5.465  11.320  1.00  0.94           O  
ATOM    170  CG  ARG A  22      -3.886  -2.870  13.383  1.00  0.94           C  
ATOM    171  CD  ARG A  22      -3.367  -2.265  14.679  1.00  0.94           C  
ATOM    172  NE  ARG A  22      -2.910  -3.293  15.609  1.00  0.94           N  
ATOM    173  NH1 ARG A  22      -2.678  -1.858  17.405  1.00  0.94           N  
ATOM    174  NH2 ARG A  22      -2.188  -4.085  17.641  1.00  0.94           N  
ATOM    175  CZ  ARG A  22      -2.593  -3.076  16.883  1.00  0.94           C  
ATOM    176  N   ASN A  23      -4.311  -6.570  13.110  1.00  0.94           N  
ATOM    177  CA  ASN A  23      -3.256  -7.575  13.024  1.00  0.94           C  
ATOM    178  C   ASN A  23      -3.347  -8.373  11.726  1.00  0.94           C  
ATOM    179  CB  ASN A  23      -3.309  -8.514  14.230  1.00  0.94           C  
ATOM    180  O   ASN A  23      -2.327  -8.667  11.101  1.00  0.94           O  
ATOM    181  CG  ASN A  23      -2.896  -7.833  15.520  1.00  0.94           C  
ATOM    182  ND2 ASN A  23      -3.300  -8.404  16.648  1.00  0.94           N  
ATOM    183  OD1 ASN A  23      -2.221  -6.800  15.502  1.00  0.94           O  
ATOM    184  N   ASP A  24      -4.560  -8.729  11.358  1.00  0.94           N  
ATOM    185  CA  ASP A  24      -4.756  -9.453  10.106  1.00  0.94           C  
ATOM    186  C   ASP A  24      -4.298  -8.618   8.912  1.00  0.94           C  
ATOM    187  CB  ASP A  24      -6.224  -9.848   9.939  1.00  0.94           C  
ATOM    188  O   ASP A  24      -3.639  -9.131   8.006  1.00  0.94           O  
ATOM    189  CG  ASP A  24      -6.635 -11.000  10.840  1.00  0.94           C  
ATOM    190  OD1 ASP A  24      -5.749 -11.707  11.367  1.00  0.94           O  
ATOM    191  OD2 ASP A  24      -7.855 -11.203  11.022  1.00  0.94           O  
ATOM    192  N   ILE A  25      -4.681  -7.350   8.987  1.00  0.93           N  
ATOM    193  CA  ILE A  25      -4.302  -6.464   7.892  1.00  0.93           C  
ATOM    194  C   ILE A  25      -2.782  -6.340   7.831  1.00  0.93           C  
ATOM    195  CB  ILE A  25      -4.947  -5.068   8.047  1.00  0.93           C  
ATOM    196  O   ILE A  25      -2.186  -6.456   6.757  1.00  0.93           O  
ATOM    197  CG1 ILE A  25      -6.460  -5.150   7.811  1.00  0.93           C  
ATOM    198  CG2 ILE A  25      -4.297  -4.064   7.090  1.00  0.93           C  
ATOM    199  CD1 ILE A  25      -7.207  -3.863   8.134  1.00  0.93           C  
ATOM    200  N   GLU A  26      -2.162  -6.176   8.919  1.00  0.93           N  
ATOM    201  CA  GLU A  26      -0.709  -6.040   8.959  1.00  0.93           C  
ATOM    202  C   GLU A  26      -0.022  -7.306   8.455  1.00  0.93           C  
ATOM    203  CB  GLU A  26      -0.238  -5.716  10.380  1.00  0.93           C  
ATOM    204  O   GLU A  26       0.981  -7.232   7.741  1.00  0.93           O  
ATOM    205  CG  GLU A  26      -0.570  -4.301  10.830  1.00  0.93           C  
ATOM    206  CD  GLU A  26       0.071  -3.927  12.157  1.00  0.93           C  
ATOM    207  OE1 GLU A  26       0.391  -2.735  12.362  1.00  0.93           O  
ATOM    208  OE2 GLU A  26       0.256  -4.835  12.998  1.00  0.93           O  
ATOM    209  N   ARG A  27      -0.545  -8.362   8.804  1.00  0.92           N  
ATOM    210  CA  ARG A  27       0.009  -9.629   8.338  1.00  0.92           C  
ATOM    211  C   ARG A  27      -0.123  -9.760   6.824  1.00  0.92           C  
ATOM    212  CB  ARG A  27      -0.685 -10.805   9.028  1.00  0.92           C  
ATOM    213  O   ARG A  27       0.817 -10.183   6.149  1.00  0.92           O  
ATOM    214  CG  ARG A  27      -0.026 -12.150   8.766  1.00  0.92           C  
ATOM    215  CD  ARG A  27      -0.769 -13.286   9.454  1.00  0.92           C  
ATOM    216  NE  ARG A  27      -1.423 -12.838  10.680  1.00  0.92           N  
ATOM    217  NH1 ARG A  27      -3.454 -13.832  10.205  1.00  0.92           N  
ATOM    218  NH2 ARG A  27      -3.178 -12.650  12.150  1.00  0.92           N  
ATOM    219  CZ  ARG A  27      -2.683 -13.108  11.009  1.00  0.92           C  
ATOM    220  N   MET A  28      -1.229  -9.348   6.316  1.00  0.91           N  
ATOM    221  CA  MET A  28      -1.486  -9.446   4.882  1.00  0.91           C  
ATOM    222  C   MET A  28      -0.548  -8.534   4.098  1.00  0.91           C  
ATOM    223  CB  MET A  28      -2.941  -9.090   4.571  1.00  0.91           C  
ATOM    224  O   MET A  28      -0.160  -8.856   2.974  1.00  0.91           O  
ATOM    225  CG  MET A  28      -3.940 -10.141   5.028  1.00  0.91           C  
ATOM    226  SD  MET A  28      -5.675  -9.669   4.661  1.00  0.91           S  
ATOM    227  CE  MET A  28      -6.556 -11.027   5.480  1.00  0.91           C  
ATOM    228  N   LEU A  29      -0.136  -7.436   4.750  1.00  0.90           N  
ATOM    229  CA  LEU A  29       0.611  -6.426   4.007  1.00  0.90           C  
ATOM    230  C   LEU A  29       2.109  -6.569   4.253  1.00  0.90           C  
ATOM    231  CB  LEU A  29       0.149  -5.021   4.400  1.00  0.90           C  
ATOM    232  O   LEU A  29       2.920  -5.999   3.519  1.00  0.90           O  
ATOM    233  CG  LEU A  29      -1.279  -4.642   4.006  1.00  0.90           C  
ATOM    234  CD1 LEU A  29      -1.604  -3.230   4.483  1.00  0.90           C  
ATOM    235  CD2 LEU A  29      -1.467  -4.758   2.497  1.00  0.90           C  
ATOM    236  N   GLY A  30       2.505  -7.234   5.244  1.00  0.91           N  
ATOM    237  CA  GLY A  30       3.901  -7.367   5.626  1.00  0.91           C  
ATOM    238  C   GLY A  30       4.780  -7.886   4.504  1.00  0.91           C  
ATOM    239  O   GLY A  30       5.798  -7.274   4.172  1.00  0.91           O  
ATOM    240  N   GLN A  31       4.380  -9.001   3.949  1.00  0.92           N  
ATOM    241  CA  GLN A  31       5.198  -9.661   2.938  1.00  0.92           C  
ATOM    242  C   GLN A  31       5.318  -8.803   1.681  1.00  0.92           C  
ATOM    243  CB  GLN A  31       4.613 -11.030   2.585  1.00  0.92           C  
ATOM    244  O   GLN A  31       6.418  -8.607   1.160  1.00  0.92           O  
ATOM    245  CG  GLN A  31       5.476 -11.838   1.625  1.00  0.92           C  
ATOM    246  CD  GLN A  31       4.843 -13.162   1.239  1.00  0.92           C  
ATOM    247  NE2 GLN A  31       5.430 -13.835   0.255  1.00  0.92           N  
ATOM    248  OE1 GLN A  31       3.835 -13.576   1.820  1.00  0.92           O  
ATOM    249  N   PRO A  32       4.261  -8.253   1.218  1.00  0.92           N  
ATOM    250  CA  PRO A  32       4.359  -7.420   0.017  1.00  0.92           C  
ATOM    251  C   PRO A  32       5.245  -6.193   0.220  1.00  0.92           C  
ATOM    252  CB  PRO A  32       2.908  -7.008  -0.246  1.00  0.92           C  
ATOM    253  O   PRO A  32       5.964  -5.787  -0.696  1.00  0.92           O  
ATOM    254  CG  PRO A  32       2.087  -8.128   0.307  1.00  0.92           C  
ATOM    255  CD  PRO A  32       2.748  -8.632   1.557  1.00  0.92           C  
ATOM    256  N   LEU A  33       5.238  -5.624   1.404  1.00  0.94           N  
ATOM    257  CA  LEU A  33       6.091  -4.478   1.697  1.00  0.94           C  
ATOM    258  C   LEU A  33       7.565  -4.861   1.613  1.00  0.94           C  
ATOM    259  CB  LEU A  33       5.776  -3.918   3.087  1.00  0.94           C  
ATOM    260  O   LEU A  33       8.366  -4.134   1.022  1.00  0.94           O  
ATOM    261  CG  LEU A  33       4.478  -3.120   3.219  1.00  0.94           C  
ATOM    262  CD1 LEU A  33       4.134  -2.906   4.689  1.00  0.94           C  
ATOM    263  CD2 LEU A  33       4.593  -1.785   2.491  1.00  0.94           C  
ATOM    264  N   VAL A  34       7.881  -5.962   2.109  1.00  0.95           N  
ATOM    265  CA  VAL A  34       9.262  -6.434   2.091  1.00  0.95           C  
ATOM    266  C   VAL A  34       9.675  -6.766   0.659  1.00  0.95           C  
ATOM    267  CB  VAL A  34       9.452  -7.669   3.000  1.00  0.95           C  
ATOM    268  O   VAL A  34      10.769  -6.402   0.222  1.00  0.95           O  
ATOM    269  CG1 VAL A  34      10.834  -8.285   2.793  1.00  0.95           C  
ATOM    270  CG2 VAL A  34       9.247  -7.288   4.465  1.00  0.95           C  
ATOM    271  N   ALA A  35       8.809  -7.424  -0.042  1.00  0.96           N  
ATOM    272  CA  ALA A  35       9.096  -7.808  -1.422  1.00  0.96           C  
ATOM    273  C   ALA A  35       9.348  -6.579  -2.291  1.00  0.96           C  
ATOM    274  CB  ALA A  35       7.947  -8.635  -1.994  1.00  0.96           C  
ATOM    275  O   ALA A  35      10.297  -6.552  -3.078  1.00  0.96           O  
ATOM    276  N   ALA A  36       8.492  -5.590  -2.196  1.00  0.97           N  
ATOM    277  CA  ALA A  36       8.670  -4.352  -2.949  1.00  0.97           C  
ATOM    278  C   ALA A  36       9.982  -3.667  -2.578  1.00  0.97           C  
ATOM    279  CB  ALA A  36       7.494  -3.408  -2.706  1.00  0.97           C  
ATOM    280  O   ALA A  36      10.696  -3.166  -3.450  1.00  0.97           O  
ATOM    281  N   ALA A  37      10.301  -3.636  -1.307  1.00  0.97           N  
ATOM    282  CA  ALA A  37      11.563  -3.064  -0.845  1.00  0.97           C  
ATOM    283  C   ALA A  37      12.754  -3.815  -1.432  1.00  0.97           C  
ATOM    284  CB  ALA A  37      11.628  -3.080   0.681  1.00  0.97           C  
ATOM    285  O   ALA A  37      13.763  -3.206  -1.795  1.00  0.97           O  
ATOM    286  N   ASP A  38      12.666  -5.130  -1.530  1.00  0.97           N  
ATOM    287  CA  ASP A  38      13.736  -5.955  -2.082  1.00  0.97           C  
ATOM    288  C   ASP A  38      13.998  -5.609  -3.546  1.00  0.97           C  
ATOM    289  CB  ASP A  38      13.394  -7.440  -1.946  1.00  0.97           C  
ATOM    290  O   ASP A  38      15.151  -5.537  -3.975  1.00  0.97           O  
ATOM    291  CG  ASP A  38      13.550  -7.957  -0.526  1.00  0.97           C  
ATOM    292  OD1 ASP A  38      14.148  -7.255   0.316  1.00  0.97           O  
ATOM    293  OD2 ASP A  38      13.072  -9.079  -0.249  1.00  0.97           O  
ATOM    294  N   ILE A  39      12.928  -5.395  -4.256  1.00  0.98           N  
ATOM    295  CA  ILE A  39      13.116  -5.000  -5.648  1.00  0.98           C  
ATOM    296  C   ILE A  39      13.888  -3.684  -5.711  1.00  0.98           C  
ATOM    297  CB  ILE A  39      11.765  -4.865  -6.385  1.00  0.98           C  
ATOM    298  O   ILE A  39      14.856  -3.561  -6.466  1.00  0.98           O  
ATOM    299  CG1 ILE A  39      11.040  -6.216  -6.424  1.00  0.98           C  
ATOM    300  CG2 ILE A  39      11.973  -4.313  -7.798  1.00  0.98           C  
ATOM    301  CD1 ILE A  39       9.623  -6.142  -6.975  1.00  0.98           C  
ATOM    302  N   ALA A  40      13.493  -2.768  -4.901  1.00  0.97           N  
ATOM    303  CA  ALA A  40      14.104  -1.442  -4.894  1.00  0.97           C  
ATOM    304  C   ALA A  40      15.538  -1.501  -4.374  1.00  0.97           C  
ATOM    305  CB  ALA A  40      13.274  -0.477  -4.050  1.00  0.97           C  
ATOM    306  O   ALA A  40      16.368  -0.659  -4.724  1.00  0.97           O  
ATOM    307  N   GLY A  41      15.796  -2.466  -3.521  1.00  0.97           N  
ATOM    308  CA  GLY A  41      17.105  -2.580  -2.897  1.00  0.97           C  
ATOM    309  C   GLY A  41      18.080  -3.417  -3.704  1.00  0.97           C  
ATOM    310  O   GLY A  41      19.198  -3.680  -3.257  1.00  0.97           O  
ATOM    311  N   ASN A  42      17.664  -3.895  -4.813  1.00  0.98           N  
ATOM    312  CA  ASN A  42      18.542  -4.679  -5.674  1.00  0.98           C  
ATOM    313  C   ASN A  42      19.675  -3.829  -6.243  1.00  0.98           C  
ATOM    314  CB  ASN A  42      17.744  -5.327  -6.808  1.00  0.98           C  
ATOM    315  O   ASN A  42      19.438  -2.940  -7.062  1.00  0.98           O  
ATOM    316  CG  ASN A  42      18.590  -6.245  -7.667  1.00  0.98           C  
ATOM    317  ND2 ASN A  42      18.109  -7.464  -7.883  1.00  0.98           N  
ATOM    318  OD1 ASN A  42      19.667  -5.863  -8.132  1.00  0.98           O  
ATOM    319  N   THR A  43      20.899  -4.117  -5.882  1.00  0.98           N  
ATOM    320  CA  THR A  43      22.048  -3.279  -6.208  1.00  0.98           C  
ATOM    321  C   THR A  43      22.376  -3.367  -7.696  1.00  0.98           C  
ATOM    322  CB  THR A  43      23.284  -3.679  -5.382  1.00  0.98           C  
ATOM    323  O   THR A  43      22.864  -2.402  -8.287  1.00  0.98           O  
ATOM    324  CG2 THR A  43      23.037  -3.480  -3.890  1.00  0.98           C  
ATOM    325  OG1 THR A  43      23.588  -5.059  -5.625  1.00  0.98           O  
ATOM    326  N   LEU A  44      22.139  -4.490  -8.334  1.00  0.98           N  
ATOM    327  CA  LEU A  44      22.379  -4.628  -9.766  1.00  0.98           C  
ATOM    328  C   LEU A  44      21.420  -3.750 -10.564  1.00  0.98           C  
ATOM    329  CB  LEU A  44      22.229  -6.089 -10.196  1.00  0.98           C  
ATOM    330  O   LEU A  44      21.823  -3.108 -11.537  1.00  0.98           O  
ATOM    331  CG  LEU A  44      23.229  -7.078  -9.595  1.00  0.98           C  
ATOM    332  CD1 LEU A  44      22.946  -8.490 -10.098  1.00  0.98           C  
ATOM    333  CD2 LEU A  44      24.658  -6.663  -9.926  1.00  0.98           C  
ATOM    334  N   LEU A  45      20.164  -3.791 -10.100  1.00  0.98           N  
ATOM    335  CA  LEU A  45      19.179  -2.918 -10.728  1.00  0.98           C  
ATOM    336  C   LEU A  45      19.559  -1.452 -10.548  1.00  0.98           C  
ATOM    337  CB  LEU A  45      17.787  -3.172 -10.145  1.00  0.98           C  
ATOM    338  O   LEU A  45      19.525  -0.675 -11.505  1.00  0.98           O  
ATOM    339  CG  LEU A  45      16.685  -2.204 -10.575  1.00  0.98           C  
ATOM    340  CD1 LEU A  45      16.412  -2.340 -12.069  1.00  0.98           C  
ATOM    341  CD2 LEU A  45      15.413  -2.449  -9.769  1.00  0.98           C  
ATOM    342  N   ARG A  46      19.915  -1.123  -9.324  1.00  0.98           N  
ATOM    343  CA  ARG A  46      20.340   0.235  -9.001  1.00  0.98           C  
ATOM    344  C   ARG A  46      21.467   0.690  -9.923  1.00  0.98           C  
ATOM    345  CB  ARG A  46      20.788   0.327  -7.541  1.00  0.98           C  
ATOM    346  O   ARG A  46      21.397   1.770 -10.512  1.00  0.98           O  
ATOM    347  CG  ARG A  46      21.339   1.689  -7.150  1.00  0.98           C  
ATOM    348  CD  ARG A  46      22.148   1.622  -5.862  1.00  0.98           C  
ATOM    349  NE  ARG A  46      23.338   0.791  -6.016  1.00  0.98           N  
ATOM    350  NH1 ARG A  46      23.574   0.350  -3.760  1.00  0.98           N  
ATOM    351  NH2 ARG A  46      25.062  -0.529  -5.267  1.00  0.98           N  
ATOM    352  CZ  ARG A  46      23.989   0.206  -5.014  1.00  0.98           C  
ATOM    353  N   ASP A  47      22.471  -0.118 -10.088  1.00  0.98           N  
ATOM    354  CA  ASP A  47      23.633   0.204 -10.911  1.00  0.98           C  
ATOM    355  C   ASP A  47      23.248   0.318 -12.384  1.00  0.98           C  
ATOM    356  CB  ASP A  47      24.726  -0.851 -10.732  1.00  0.98           C  
ATOM    357  O   ASP A  47      23.727   1.208 -13.089  1.00  0.98           O  
ATOM    358  CG  ASP A  47      25.363  -0.819  -9.354  1.00  0.98           C  
ATOM    359  OD1 ASP A  47      25.168   0.171  -8.615  1.00  0.98           O  
ATOM    360  OD2 ASP A  47      26.067  -1.790  -9.004  1.00  0.98           O  
ATOM    361  N   TRP A  48      22.436  -0.556 -12.778  1.00  0.98           N  
ATOM    362  CA  TRP A  48      21.970  -0.557 -14.161  1.00  0.98           C  
ATOM    363  C   TRP A  48      21.207   0.724 -14.480  1.00  0.98           C  
ATOM    364  CB  TRP A  48      21.083  -1.776 -14.429  1.00  0.98           C  
ATOM    365  O   TRP A  48      21.447   1.357 -15.511  1.00  0.98           O  
ATOM    366  CG  TRP A  48      20.517  -1.824 -15.817  1.00  0.98           C  
ATOM    367  CD1 TRP A  48      21.203  -2.044 -16.979  1.00  0.98           C  
ATOM    368  CD2 TRP A  48      19.147  -1.642 -16.187  1.00  0.98           C  
ATOM    369  CE2 TRP A  48      19.074  -1.767 -17.592  1.00  0.98           C  
ATOM    370  CE3 TRP A  48      17.972  -1.387 -15.466  1.00  0.98           C  
ATOM    371  NE1 TRP A  48      20.340  -2.011 -18.050  1.00  0.98           N  
ATOM    372  CH2 TRP A  48      16.737  -1.395 -17.562  1.00  0.98           C  
ATOM    373  CZ2 TRP A  48      17.870  -1.644 -18.291  1.00  0.98           C  
ATOM    374  CZ3 TRP A  48      16.776  -1.266 -16.164  1.00  0.98           C  
ATOM    375  N   LEU A  49      20.309   1.161 -13.574  1.00  0.98           N  
ATOM    376  CA  LEU A  49      19.566   2.404 -13.750  1.00  0.98           C  
ATOM    377  C   LEU A  49      20.507   3.604 -13.753  1.00  0.98           C  
ATOM    378  CB  LEU A  49      18.519   2.564 -12.644  1.00  0.98           C  
ATOM    379  O   LEU A  49      20.357   4.514 -14.572  1.00  0.98           O  
ATOM    380  CG  LEU A  49      17.315   1.624 -12.709  1.00  0.98           C  
ATOM    381  CD1 LEU A  49      16.452   1.780 -11.461  1.00  0.98           C  
ATOM    382  CD2 LEU A  49      16.496   1.890 -13.968  1.00  0.98           C  
ATOM    383  N   ALA A  50      21.486   3.571 -12.902  1.00  0.98           N  
ATOM    384  CA  ALA A  50      22.432   4.677 -12.774  1.00  0.98           C  
ATOM    385  C   ALA A  50      23.325   4.780 -14.007  1.00  0.98           C  
ATOM    386  CB  ALA A  50      23.283   4.506 -11.518  1.00  0.98           C  
ATOM    387  O   ALA A  50      23.792   5.868 -14.354  1.00  0.98           O  
ATOM    388  N   ALA A  51      23.547   3.686 -14.689  1.00  0.97           N  
ATOM    389  CA  ALA A  51      24.479   3.639 -15.813  1.00  0.97           C  
ATOM    390  C   ALA A  51      23.761   3.910 -17.132  1.00  0.97           C  
ATOM    391  CB  ALA A  51      25.185   2.286 -15.863  1.00  0.97           C  
ATOM    392  O   ALA A  51      24.346   3.761 -18.207  1.00  0.97           O  
ATOM    393  N   GLY A  52      22.454   4.214 -17.130  1.00  0.95           N  
ATOM    394  CA  GLY A  52      21.755   4.673 -18.319  1.00  0.95           C  
ATOM    395  C   GLY A  52      20.985   3.570 -19.021  1.00  0.95           C  
ATOM    396  O   GLY A  52      20.610   3.713 -20.187  1.00  0.95           O  
ATOM    397  N   GLU A  53      20.823   2.393 -18.362  1.00  0.97           N  
ATOM    398  CA  GLU A  53      19.923   1.339 -18.822  1.00  0.97           C  
ATOM    399  C   GLU A  53      20.424   0.713 -20.120  1.00  0.97           C  
ATOM    400  CB  GLU A  53      18.507   1.888 -19.015  1.00  0.97           C  
ATOM    401  O   GLU A  53      19.690   0.649 -21.108  1.00  0.97           O  
ATOM    402  CG  GLU A  53      17.918   2.525 -17.764  1.00  0.97           C  
ATOM    403  CD  GLU A  53      16.639   3.302 -18.032  1.00  0.97           C  
ATOM    404  OE1 GLU A  53      15.550   2.838 -17.624  1.00  0.97           O  
ATOM    405  OE2 GLU A  53      16.726   4.383 -18.656  1.00  0.97           O  
ATOM    406  N   ASP A  54      21.654   0.135 -20.175  1.00  0.97           N  
ATOM    407  CA  ASP A  54      22.087  -0.622 -21.346  1.00  0.97           C  
ATOM    408  C   ASP A  54      21.022  -1.629 -21.774  1.00  0.97           C  
ATOM    409  CB  ASP A  54      23.408  -1.341 -21.062  1.00  0.97           C  
ATOM    410  O   ASP A  54      20.749  -2.594 -21.057  1.00  0.97           O  
ATOM    411  CG  ASP A  54      23.946  -2.090 -22.268  1.00  0.97           C  
ATOM    412  OD1 ASP A  54      23.292  -2.083 -23.333  1.00  0.97           O  
ATOM    413  OD2 ASP A  54      25.033  -2.696 -22.152  1.00  0.97           O  
ATOM    414  N   PRO A  55      20.437  -1.464 -22.940  1.00  0.97           N  
ATOM    415  CA  PRO A  55      19.337  -2.319 -23.392  1.00  0.97           C  
ATOM    416  C   PRO A  55      19.726  -3.793 -23.462  1.00  0.97           C  
ATOM    417  CB  PRO A  55      19.015  -1.772 -24.786  1.00  0.97           C  
ATOM    418  O   PRO A  55      18.868  -4.669 -23.329  1.00  0.97           O  
ATOM    419  CG  PRO A  55      19.481  -0.353 -24.756  1.00  0.97           C  
ATOM    420  CD  PRO A  55      20.692  -0.266 -23.872  1.00  0.97           C  
ATOM    421  N   ALA A  56      21.011  -4.083 -23.647  1.00  0.98           N  
ATOM    422  CA  ALA A  56      21.488  -5.462 -23.725  1.00  0.98           C  
ATOM    423  C   ALA A  56      21.310  -6.179 -22.390  1.00  0.98           C  
ATOM    424  CB  ALA A  56      22.953  -5.495 -24.152  1.00  0.98           C  
ATOM    425  O   ALA A  56      21.248  -7.410 -22.343  1.00  0.98           O  
ATOM    426  N   GLN A  57      21.210  -5.453 -21.269  1.00  0.98           N  
ATOM    427  CA  GLN A  57      21.111  -6.034 -19.934  1.00  0.98           C  
ATOM    428  C   GLN A  57      19.658  -6.107 -19.473  1.00  0.98           C  
ATOM    429  CB  GLN A  57      21.939  -5.226 -18.933  1.00  0.98           C  
ATOM    430  O   GLN A  57      19.357  -6.719 -18.446  1.00  0.98           O  
ATOM    431  CG  GLN A  57      23.438  -5.275 -19.194  1.00  0.98           C  
ATOM    432  CD  GLN A  57      24.233  -4.441 -18.207  1.00  0.98           C  
ATOM    433  NE2 GLN A  57      25.249  -3.743 -18.703  1.00  0.98           N  
ATOM    434  OE1 GLN A  57      23.937  -4.425 -17.008  1.00  0.98           O  
ATOM    435  N   ALA A  58      18.722  -5.486 -20.199  1.00  0.97           N  
ATOM    436  CA  ALA A  58      17.324  -5.352 -19.797  1.00  0.97           C  
ATOM    437  C   ALA A  58      16.684  -6.720 -19.578  1.00  0.97           C  
ATOM    438  CB  ALA A  58      16.542  -4.563 -20.844  1.00  0.97           C  
ATOM    439  O   ALA A  58      15.955  -6.922 -18.604  1.00  0.97           O  
ATOM    440  N   PRO A  59      16.938  -7.729 -20.400  1.00  0.98           N  
ATOM    441  CA  PRO A  59      16.255  -9.018 -20.268  1.00  0.98           C  
ATOM    442  C   PRO A  59      16.466  -9.660 -18.899  1.00  0.98           C  
ATOM    443  CB  PRO A  59      16.889  -9.867 -21.373  1.00  0.98           C  
ATOM    444  O   PRO A  59      15.559 -10.309 -18.371  1.00  0.98           O  
ATOM    445  CG  PRO A  59      17.244  -8.892 -22.448  1.00  0.98           C  
ATOM    446  CD  PRO A  59      17.753  -7.635 -21.802  1.00  0.98           C  
ATOM    447  N   GLN A  60      17.553  -9.489 -18.218  1.00  0.98           N  
ATOM    448  CA  GLN A  60      17.780 -10.086 -16.906  1.00  0.98           C  
ATOM    449  C   GLN A  60      16.913  -9.420 -15.841  1.00  0.98           C  
ATOM    450  CB  GLN A  60      19.256  -9.988 -16.518  1.00  0.98           C  
ATOM    451  O   GLN A  60      16.455 -10.078 -14.905  1.00  0.98           O  
ATOM    452  CG  GLN A  60      19.755  -8.559 -16.355  1.00  0.98           C  
ATOM    453  CD  GLN A  60      21.245  -8.485 -16.081  1.00  0.98           C  
ATOM    454  NE2 GLN A  60      21.863  -7.370 -16.456  1.00  0.98           N  
ATOM    455  OE1 GLN A  60      21.837  -9.422 -15.537  1.00  0.98           O  
ATOM    456  N   PHE A  61      16.708  -8.167 -15.982  1.00  0.98           N  
ATOM    457  CA  PHE A  61      15.872  -7.467 -15.014  1.00  0.98           C  
ATOM    458  C   PHE A  61      14.399  -7.782 -15.242  1.00  0.98           C  
ATOM    459  CB  PHE A  61      16.104  -5.955 -15.095  1.00  0.98           C  
ATOM    460  O   PHE A  61      13.620  -7.855 -14.289  1.00  0.98           O  
ATOM    461  CG  PHE A  61      17.484  -5.528 -14.672  1.00  0.98           C  
ATOM    462  CD1 PHE A  61      17.884  -5.640 -13.346  1.00  0.98           C  
ATOM    463  CD2 PHE A  61      18.381  -5.016 -15.600  1.00  0.98           C  
ATOM    464  CE1 PHE A  61      19.161  -5.246 -12.950  1.00  0.98           C  
ATOM    465  CE2 PHE A  61      19.658  -4.620 -15.212  1.00  0.98           C  
ATOM    466  CZ  PHE A  61      20.046  -4.735 -13.887  1.00  0.98           C  
ATOM    467  N   ILE A  62      14.031  -7.965 -16.535  1.00  0.98           N  
ATOM    468  CA  ILE A  62      12.666  -8.388 -16.831  1.00  0.98           C  
ATOM    469  C   ILE A  62      12.421  -9.780 -16.254  1.00  0.98           C  
ATOM    470  CB  ILE A  62      12.390  -8.381 -18.351  1.00  0.98           C  
ATOM    471  O   ILE A  62      11.369 -10.038 -15.663  1.00  0.98           O  
ATOM    472  CG1 ILE A  62      12.524  -6.961 -18.912  1.00  0.98           C  
ATOM    473  CG2 ILE A  62      11.004  -8.960 -18.651  1.00  0.98           C  
ATOM    474  CD1 ILE A  62      11.647  -5.933 -18.211  1.00  0.98           C  
ATOM    475  N   GLU A  63      13.384 -10.658 -16.441  1.00  0.98           N  
ATOM    476  CA  GLU A  63      13.290 -11.983 -15.837  1.00  0.98           C  
ATOM    477  C   GLU A  63      13.148 -11.890 -14.321  1.00  0.98           C  
ATOM    478  CB  GLU A  63      14.514 -12.828 -16.200  1.00  0.98           C  
ATOM    479  O   GLU A  63      12.361 -12.624 -13.719  1.00  0.98           O  
ATOM    480  CG  GLU A  63      14.439 -14.265 -15.704  1.00  0.98           C  
ATOM    481  CD  GLU A  63      15.647 -15.099 -16.098  1.00  0.98           C  
ATOM    482  OE1 GLU A  63      15.697 -16.300 -15.746  1.00  0.98           O  
ATOM    483  OE2 GLU A  63      16.551 -14.549 -16.765  1.00  0.98           O  
ATOM    484  N   TYR A  64      13.949 -11.002 -13.713  1.00  0.98           N  
ATOM    485  CA  TYR A  64      13.868 -10.765 -12.276  1.00  0.98           C  
ATOM    486  C   TYR A  64      12.470 -10.308 -11.877  1.00  0.98           C  
ATOM    487  CB  TYR A  64      14.902  -9.721 -11.844  1.00  0.98           C  
ATOM    488  O   TYR A  64      11.886 -10.834 -10.927  1.00  0.98           O  
ATOM    489  CG  TYR A  64      14.716  -9.232 -10.428  1.00  0.98           C  
ATOM    490  CD1 TYR A  64      14.375  -7.907 -10.168  1.00  0.98           C  
ATOM    491  CD2 TYR A  64      14.883 -10.093  -9.349  1.00  0.98           C  
ATOM    492  CE1 TYR A  64      14.204  -7.451  -8.865  1.00  0.98           C  
ATOM    493  CE2 TYR A  64      14.715  -9.648  -8.042  1.00  0.98           C  
ATOM    494  OH  TYR A  64      14.208  -7.883  -6.518  1.00  0.98           O  
ATOM    495  CZ  TYR A  64      14.375  -8.328  -7.810  1.00  0.98           C  
ATOM    496  N   LEU A  65      11.843  -9.332 -12.563  1.00  0.98           N  
ATOM    497  CA  LEU A  65      10.504  -8.840 -12.258  1.00  0.98           C  
ATOM    498  C   LEU A  65       9.472  -9.956 -12.387  1.00  0.98           C  
ATOM    499  CB  LEU A  65      10.135  -7.680 -13.186  1.00  0.98           C  
ATOM    500  O   LEU A  65       8.548 -10.049 -11.576  1.00  0.98           O  
ATOM    501  CG  LEU A  65      10.869  -6.359 -12.945  1.00  0.98           C  
ATOM    502  CD1 LEU A  65      10.322  -5.274 -13.866  1.00  0.98           C  
ATOM    503  CD2 LEU A  65      10.748  -5.939 -11.484  1.00  0.98           C  
ATOM    504  N   THR A  66       9.635 -10.782 -13.450  1.00  0.98           N  
ATOM    505  CA  THR A  66       8.708 -11.890 -13.653  1.00  0.98           C  
ATOM    506  C   THR A  66       8.743 -12.848 -12.467  1.00  0.98           C  
ATOM    507  CB  THR A  66       9.031 -12.658 -14.948  1.00  0.98           C  
ATOM    508  O   THR A  66       7.695 -13.260 -11.964  1.00  0.98           O  
ATOM    509  CG2 THR A  66       8.103 -13.855 -15.123  1.00  0.98           C  
ATOM    510  OG1 THR A  66       8.877 -11.780 -16.070  1.00  0.98           O  
ATOM    511  N   ALA A  67       9.948 -13.145 -11.989  1.00  0.98           N  
ATOM    512  CA  ALA A  67      10.098 -14.041 -10.846  1.00  0.98           C  
ATOM    513  C   ALA A  67       9.495 -13.428  -9.585  1.00  0.98           C  
ATOM    514  CB  ALA A  67      11.571 -14.373 -10.620  1.00  0.98           C  
ATOM    515  O   ALA A  67       8.819 -14.115  -8.815  1.00  0.98           O  
ATOM    516  N   ALA A  68       9.758 -12.158  -9.380  1.00  0.97           N  
ATOM    517  CA  ALA A  68       9.213 -11.470  -8.213  1.00  0.97           C  
ATOM    518  C   ALA A  68       7.688 -11.447  -8.252  1.00  0.97           C  
ATOM    519  CB  ALA A  68       9.762 -10.047  -8.129  1.00  0.97           C  
ATOM    520  O   ALA A  68       7.031 -11.633  -7.225  1.00  0.97           O  
ATOM    521  N   LYS A  69       7.154 -11.158  -9.428  1.00  0.97           N  
ATOM    522  CA  LYS A  69       5.705 -11.171  -9.606  1.00  0.97           C  
ATOM    523  C   LYS A  69       5.113 -12.516  -9.196  1.00  0.97           C  
ATOM    524  CB  LYS A  69       5.339 -10.859 -11.058  1.00  0.97           C  
ATOM    525  O   LYS A  69       4.150 -12.568  -8.427  1.00  0.97           O  
ATOM    526  CG  LYS A  69       3.844 -10.882 -11.339  1.00  0.97           C  
ATOM    527  CD  LYS A  69       3.548 -10.649 -12.815  1.00  0.97           C  
ATOM    528  CE  LYS A  69       2.086 -10.921 -13.143  1.00  0.97           C  
ATOM    529  NZ  LYS A  69       1.813 -10.790 -14.605  1.00  0.97           N  
ATOM    530  N   GLN A  70       5.664 -13.627  -9.656  1.00  0.97           N  
ATOM    531  CA  GLN A  70       5.166 -14.973  -9.392  1.00  0.97           C  
ATOM    532  C   GLN A  70       5.312 -15.334  -7.917  1.00  0.97           C  
ATOM    533  CB  GLN A  70       5.901 -15.997 -10.259  1.00  0.97           C  
ATOM    534  O   GLN A  70       4.369 -15.830  -7.297  1.00  0.97           O  
ATOM    535  CG  GLN A  70       5.562 -15.906 -11.740  1.00  0.97           C  
ATOM    536  CD  GLN A  70       6.402 -16.837 -12.593  1.00  0.97           C  
ATOM    537  NE2 GLN A  70       6.038 -16.967 -13.865  1.00  0.97           N  
ATOM    538  OE1 GLN A  70       7.371 -17.435 -12.114  1.00  0.97           O  
ATOM    539  N   ARG A  71       6.412 -14.987  -7.365  1.00  0.96           N  
ATOM    540  CA  ARG A  71       6.715 -15.338  -5.981  1.00  0.96           C  
ATOM    541  C   ARG A  71       5.754 -14.648  -5.018  1.00  0.96           C  
ATOM    542  CB  ARG A  71       8.159 -14.966  -5.636  1.00  0.96           C  
ATOM    543  O   ARG A  71       5.394 -15.212  -3.983  1.00  0.96           O  
ATOM    544  CG  ARG A  71       8.571 -15.342  -4.221  1.00  0.96           C  
ATOM    545  CD  ARG A  71      10.006 -14.931  -3.923  1.00  0.96           C  
ATOM    546  NE  ARG A  71      10.939 -15.485  -4.900  1.00  0.96           N  
ATOM    547  NH1 ARG A  71      12.685 -14.082  -4.335  1.00  0.96           N  
ATOM    548  NH2 ARG A  71      12.954 -15.644  -5.991  1.00  0.96           N  
ATOM    549  CZ  ARG A  71      12.191 -15.069  -5.073  1.00  0.96           C  
ATOM    550  N   ASN A  72       5.282 -13.492  -5.430  1.00  0.95           N  
ATOM    551  CA  ASN A  72       4.513 -12.679  -4.494  1.00  0.95           C  
ATOM    552  C   ASN A  72       3.050 -12.572  -4.916  1.00  0.95           C  
ATOM    553  CB  ASN A  72       5.131 -11.286  -4.359  1.00  0.95           C  
ATOM    554  O   ASN A  72       2.293 -11.781  -4.350  1.00  0.95           O  
ATOM    555  CG  ASN A  72       6.457 -11.304  -3.624  1.00  0.95           C  
ATOM    556  ND2 ASN A  72       7.550 -11.219  -4.372  1.00  0.95           N  
ATOM    557  OD1 ASN A  72       6.498 -11.395  -2.394  1.00  0.95           O  
ATOM    558  N   HIS A  73       2.688 -13.343  -5.994  1.00  0.93           N  
ATOM    559  CA  HIS A  73       1.331 -13.347  -6.529  1.00  0.93           C  
ATOM    560  C   HIS A  73       0.866 -11.933  -6.862  1.00  0.93           C  
ATOM    561  CB  HIS A  73       0.366 -13.997  -5.536  1.00  0.93           C  
ATOM    562  O   HIS A  73      -0.255 -11.548  -6.524  1.00  0.93           O  
ATOM    563  CG  HIS A  73       0.766 -15.379  -5.128  1.00  0.93           C  
ATOM    564  CD2 HIS A  73       1.267 -15.852  -3.963  1.00  0.93           C  
ATOM    565  ND1 HIS A  73       0.668 -16.462  -5.975  1.00  0.93           N  
ATOM    566  CE1 HIS A  73       1.092 -17.545  -5.345  1.00  0.93           C  
ATOM    567  NE2 HIS A  73       1.461 -17.202  -4.123  1.00  0.93           N  
ATOM    568  N   ALA A  74       1.814 -11.157  -7.200  1.00  0.95           N  
ATOM    569  CA  ALA A  74       1.499  -9.806  -7.658  1.00  0.95           C  
ATOM    570  C   ALA A  74       0.946  -9.824  -9.080  1.00  0.95           C  
ATOM    571  CB  ALA A  74       2.737  -8.916  -7.583  1.00  0.95           C  
ATOM    572  O   ALA A  74       1.246 -10.733  -9.858  1.00  0.95           O  
ATOM    573  N   PHE A  75       0.089  -8.815  -9.348  1.00  0.94           N  
ATOM    574  CA  PHE A  75      -0.369  -8.801 -10.732  1.00  0.94           C  
ATOM    575  C   PHE A  75       0.581  -7.994 -11.609  1.00  0.94           C  
ATOM    576  CB  PHE A  75      -1.786  -8.225 -10.826  1.00  0.94           C  
ATOM    577  O   PHE A  75       0.509  -8.061 -12.838  1.00  0.94           O  
ATOM    578  CG  PHE A  75      -1.862  -6.751 -10.536  1.00  0.94           C  
ATOM    579  CD1 PHE A  75      -2.228  -6.294  -9.276  1.00  0.94           C  
ATOM    580  CD2 PHE A  75      -1.567  -5.821 -11.524  1.00  0.94           C  
ATOM    581  CE1 PHE A  75      -2.300  -4.930  -9.004  1.00  0.94           C  
ATOM    582  CE2 PHE A  75      -1.637  -4.456 -11.261  1.00  0.94           C  
ATOM    583  CZ  PHE A  75      -2.004  -4.012 -10.000  1.00  0.94           C  
ATOM    584  N   THR A  76       1.477  -7.200 -10.939  1.00  0.95           N  
ATOM    585  CA  THR A  76       2.521  -6.510 -11.689  1.00  0.95           C  
ATOM    586  C   THR A  76       3.707  -6.180 -10.786  1.00  0.95           C  
ATOM    587  CB  THR A  76       1.986  -5.217 -12.331  1.00  0.95           C  
ATOM    588  O   THR A  76       3.549  -6.037  -9.572  1.00  0.95           O  
ATOM    589  CG2 THR A  76       1.718  -4.149 -11.276  1.00  0.95           C  
ATOM    590  OG1 THR A  76       2.953  -4.719 -13.265  1.00  0.95           O  
ATOM    591  N   THR A  77       4.910  -6.171 -11.353  1.00  0.98           N  
ATOM    592  CA  THR A  77       6.134  -5.615 -10.788  1.00  0.98           C  
ATOM    593  C   THR A  77       6.740  -4.576 -11.727  1.00  0.98           C  
ATOM    594  CB  THR A  77       7.169  -6.718 -10.502  1.00  0.98           C  
ATOM    595  O   THR A  77       6.495  -4.606 -12.935  1.00  0.98           O  
ATOM    596  CG2 THR A  77       6.652  -7.700  -9.456  1.00  0.98           C  
ATOM    597  OG1 THR A  77       7.446  -7.431 -11.714  1.00  0.98           O  
ATOM    598  N   LEU A  78       7.420  -3.656 -11.086  1.00  0.97           N  
ATOM    599  CA  LEU A  78       7.846  -2.581 -11.975  1.00  0.97           C  
ATOM    600  C   LEU A  78       9.104  -1.902 -11.442  1.00  0.97           C  
ATOM    601  CB  LEU A  78       6.728  -1.549 -12.143  1.00  0.97           C  
ATOM    602  O   LEU A  78       9.430  -2.030 -10.259  1.00  0.97           O  
ATOM    603  CG  LEU A  78       6.311  -0.790 -10.882  1.00  0.97           C  
ATOM    604  CD1 LEU A  78       7.201   0.431 -10.680  1.00  0.97           C  
ATOM    605  CD2 LEU A  78       4.844  -0.380 -10.966  1.00  0.97           C  
ATOM    606  N   PHE A  79       9.874  -1.286 -12.342  1.00  0.97           N  
ATOM    607  CA  PHE A  79      10.804  -0.209 -12.021  1.00  0.97           C  
ATOM    608  C   PHE A  79      10.749   0.887 -13.079  1.00  0.97           C  
ATOM    609  CB  PHE A  79      12.232  -0.750 -11.898  1.00  0.97           C  
ATOM    610  O   PHE A  79      10.324   0.644 -14.210  1.00  0.97           O  
ATOM    611  CG  PHE A  79      12.680  -1.556 -13.087  1.00  0.97           C  
ATOM    612  CD1 PHE A  79      12.652  -2.945 -13.053  1.00  0.97           C  
ATOM    613  CD2 PHE A  79      13.131  -0.924 -14.239  1.00  0.97           C  
ATOM    614  CE1 PHE A  79      13.067  -3.693 -14.153  1.00  0.97           C  
ATOM    615  CE2 PHE A  79      13.547  -1.665 -15.341  1.00  0.97           C  
ATOM    616  CZ  PHE A  79      13.515  -3.050 -15.295  1.00  0.97           C  
ATOM    617  N   ALA A  80      11.019   2.090 -12.670  1.00  0.98           N  
ATOM    618  CA  ALA A  80      11.060   3.258 -13.545  1.00  0.98           C  
ATOM    619  C   ALA A  80      12.284   4.121 -13.251  1.00  0.98           C  
ATOM    620  CB  ALA A  80       9.784   4.082 -13.394  1.00  0.98           C  
ATOM    621  O   ALA A  80      12.638   4.331 -12.088  1.00  0.98           O  
ATOM    622  N   SER A  81      12.925   4.551 -14.301  1.00  0.98           N  
ATOM    623  CA  SER A  81      14.114   5.390 -14.193  1.00  0.98           C  
ATOM    624  C   SER A  81      13.742   6.863 -14.064  1.00  0.98           C  
ATOM    625  CB  SER A  81      15.024   5.189 -15.405  1.00  0.98           C  
ATOM    626  O   SER A  81      12.876   7.356 -14.790  1.00  0.98           O  
ATOM    627  OG  SER A  81      16.070   6.146 -15.413  1.00  0.98           O  
ATOM    628  N   THR A  82      14.441   7.520 -13.171  1.00  0.97           N  
ATOM    629  CA  THR A  82      14.227   8.956 -13.036  1.00  0.97           C  
ATOM    630  C   THR A  82      14.944   9.717 -14.148  1.00  0.97           C  
ATOM    631  CB  THR A  82      14.712   9.467 -11.666  1.00  0.97           C  
ATOM    632  O   THR A  82      14.570  10.844 -14.478  1.00  0.97           O  
ATOM    633  CG2 THR A  82      13.869   8.889 -10.534  1.00  0.97           C  
ATOM    634  OG1 THR A  82      16.078   9.080 -11.475  1.00  0.97           O  
ATOM    635  N   GLU A  83      15.957   9.153 -14.732  1.00  0.95           N  
ATOM    636  CA  GLU A  83      16.758   9.815 -15.757  1.00  0.95           C  
ATOM    637  C   GLU A  83      16.078   9.742 -17.122  1.00  0.95           C  
ATOM    638  CB  GLU A  83      18.155   9.194 -15.832  1.00  0.95           C  
ATOM    639  O   GLU A  83      15.946  10.756 -17.810  1.00  0.95           O  
ATOM    640  CG  GLU A  83      19.051   9.822 -16.890  1.00  0.95           C  
ATOM    641  CD  GLU A  83      19.547  11.208 -16.511  1.00  0.95           C  
ATOM    642  OE1 GLU A  83      20.050  11.936 -17.397  1.00  0.95           O  
ATOM    643  OE2 GLU A  83      19.434  11.568 -15.318  1.00  0.95           O  
ATOM    644  N   THR A  84      15.590   8.579 -17.482  1.00  0.97           N  
ATOM    645  CA  THR A  84      15.066   8.388 -18.830  1.00  0.97           C  
ATOM    646  C   THR A  84      13.540   8.402 -18.824  1.00  0.97           C  
ATOM    647  CB  THR A  84      15.567   7.067 -19.442  1.00  0.97           C  
ATOM    648  O   THR A  84      12.912   8.602 -19.866  1.00  0.97           O  
ATOM    649  CG2 THR A  84      17.091   7.026 -19.490  1.00  0.97           C  
ATOM    650  OG1 THR A  84      15.095   5.970 -18.649  1.00  0.97           O  
ATOM    651  N   GLY A  85      12.939   8.160 -17.694  1.00  0.98           N  
ATOM    652  CA  GLY A  85      11.496   8.018 -17.593  1.00  0.98           C  
ATOM    653  C   GLY A  85      10.996   6.659 -18.044  1.00  0.98           C  
ATOM    654  O   GLY A  85       9.788   6.419 -18.091  1.00  0.98           O  
ATOM    655  N   HIS A  86      11.936   5.778 -18.414  1.00  0.98           N  
ATOM    656  CA  HIS A  86      11.535   4.447 -18.854  1.00  0.98           C  
ATOM    657  C   HIS A  86      10.843   3.681 -17.732  1.00  0.98           C  
ATOM    658  CB  HIS A  86      12.747   3.660 -19.356  1.00  0.98           C  
ATOM    659  O   HIS A  86      11.374   3.581 -16.623  1.00  0.98           O  
ATOM    660  CG  HIS A  86      13.303   4.173 -20.646  1.00  0.98           C  
ATOM    661  CD2 HIS A  86      12.862   5.145 -21.480  1.00  0.98           C  
ATOM    662  ND1 HIS A  86      14.453   3.669 -21.214  1.00  0.98           N  
ATOM    663  CE1 HIS A  86      14.697   4.311 -22.344  1.00  0.98           C  
ATOM    664  NE2 HIS A  86      13.747   5.211 -22.529  1.00  0.98           N  
ATOM    665  N   TYR A  87       9.741   3.242 -18.089  1.00  0.98           N  
ATOM    666  CA  TYR A  87       8.921   2.407 -17.218  1.00  0.98           C  
ATOM    667  C   TYR A  87       8.922   0.959 -17.693  1.00  0.98           C  
ATOM    668  CB  TYR A  87       7.485   2.937 -17.162  1.00  0.98           C  
ATOM    669  O   TYR A  87       8.446   0.658 -18.790  1.00  0.98           O  
ATOM    670  CG  TYR A  87       6.586   2.156 -16.234  1.00  0.98           C  
ATOM    671  CD1 TYR A  87       6.017   0.949 -16.636  1.00  0.98           C  
ATOM    672  CD2 TYR A  87       6.302   2.623 -14.955  1.00  0.98           C  
ATOM    673  CE1 TYR A  87       5.187   0.227 -15.786  1.00  0.98           C  
ATOM    674  CE2 TYR A  87       5.473   1.909 -14.096  1.00  0.98           C  
ATOM    675  OH  TYR A  87       4.100   0.003 -13.673  1.00  0.98           O  
ATOM    676  CZ  TYR A  87       4.922   0.714 -14.520  1.00  0.98           C  
ATOM    677  N   TYR A  88       9.497   0.087 -16.834  1.00  0.98           N  
ATOM    678  CA  TYR A  88       9.558  -1.344 -17.110  1.00  0.98           C  
ATOM    679  C   TYR A  88       8.576  -2.111 -16.233  1.00  0.98           C  
ATOM    680  CB  TYR A  88      10.978  -1.874 -16.890  1.00  0.98           C  
ATOM    681  O   TYR A  88       8.355  -1.749 -15.075  1.00  0.98           O  
ATOM    682  CG  TYR A  88      11.983  -1.349 -17.887  1.00  0.98           C  
ATOM    683  CD1 TYR A  88      12.330  -2.093 -19.013  1.00  0.98           C  
ATOM    684  CD2 TYR A  88      12.587  -0.110 -17.706  1.00  0.98           C  
ATOM    685  CE1 TYR A  88      13.257  -1.615 -19.933  1.00  0.98           C  
ATOM    686  CE2 TYR A  88      13.515   0.378 -18.619  1.00  0.98           C  
ATOM    687  OH  TYR A  88      14.761   0.099 -20.636  1.00  0.98           O  
ATOM    688  CZ  TYR A  88      13.843  -0.380 -19.728  1.00  0.98           C  
ATOM    689  N   ASN A  89       7.937  -3.067 -16.814  1.00  0.98           N  
ATOM    690  CA  ASN A  89       7.272  -4.112 -16.042  1.00  0.98           C  
ATOM    691  C   ASN A  89       7.710  -5.503 -16.490  1.00  0.98           C  
ATOM    692  CB  ASN A  89       5.752  -3.973 -16.149  1.00  0.98           C  
ATOM    693  O   ASN A  89       8.724  -5.650 -17.174  1.00  0.98           O  
ATOM    694  CG  ASN A  89       5.244  -4.186 -17.561  1.00  0.98           C  
ATOM    695  ND2 ASN A  89       4.078  -3.626 -17.863  1.00  0.98           N  
ATOM    696  OD1 ASN A  89       5.893  -4.849 -18.374  1.00  0.98           O  
ATOM    697  N   GLU A  90       7.039  -6.485 -16.018  1.00  0.96           N  
ATOM    698  CA  GLU A  90       7.464  -7.859 -16.267  1.00  0.96           C  
ATOM    699  C   GLU A  90       7.371  -8.205 -17.751  1.00  0.96           C  
ATOM    700  CB  GLU A  90       6.622  -8.839 -15.445  1.00  0.96           C  
ATOM    701  O   GLU A  90       7.854  -9.255 -18.180  1.00  0.96           O  
ATOM    702  CG  GLU A  90       5.183  -8.966 -15.924  1.00  0.96           C  
ATOM    703  CD  GLU A  90       4.290  -7.832 -15.446  1.00  0.96           C  
ATOM    704  OE1 GLU A  90       3.052  -7.925 -15.607  1.00  0.96           O  
ATOM    705  OE2 GLU A  90       4.833  -6.842 -14.906  1.00  0.96           O  
ATOM    706  N   ASN A  91       6.766  -7.304 -18.577  1.00  0.97           N  
ATOM    707  CA  ASN A  91       6.609  -7.539 -20.008  1.00  0.97           C  
ATOM    708  C   ASN A  91       7.632  -6.750 -20.822  1.00  0.97           C  
ATOM    709  CB  ASN A  91       5.189  -7.187 -20.457  1.00  0.97           C  
ATOM    710  O   ASN A  91       7.612  -6.786 -22.053  1.00  0.97           O  
ATOM    711  CG  ASN A  91       4.137  -8.066 -19.809  1.00  0.97           C  
ATOM    712  ND2 ASN A  91       3.032  -7.459 -19.394  1.00  0.97           N  
ATOM    713  OD1 ASN A  91       4.317  -9.279 -19.681  1.00  0.97           O  
ATOM    714  N   GLY A  92       8.512  -6.029 -20.102  1.00  0.98           N  
ATOM    715  CA  GLY A  92       9.530  -5.227 -20.762  1.00  0.98           C  
ATOM    716  C   GLY A  92       9.282  -3.735 -20.645  1.00  0.98           C  
ATOM    717  O   GLY A  92       8.626  -3.281 -19.706  1.00  0.98           O  
ATOM    718  N   LEU A  93       9.999  -3.052 -21.543  1.00  0.98           N  
ATOM    719  CA  LEU A  93       9.786  -1.609 -21.572  1.00  0.98           C  
ATOM    720  C   LEU A  93       8.362  -1.278 -22.005  1.00  0.98           C  
ATOM    721  CB  LEU A  93      10.788  -0.938 -22.516  1.00  0.98           C  
ATOM    722  O   LEU A  93       7.982  -1.533 -23.150  1.00  0.98           O  
ATOM    723  CG  LEU A  93      10.652   0.576 -22.683  1.00  0.98           C  
ATOM    724  CD1 LEU A  93      10.815   1.275 -21.337  1.00  0.98           C  
ATOM    725  CD2 LEU A  93      11.673   1.097 -23.689  1.00  0.98           C  
ATOM    726  N   ASP A  94       7.550  -0.722 -21.164  1.00  0.97           N  
ATOM    727  CA  ASP A  94       6.127  -0.487 -21.389  1.00  0.97           C  
ATOM    728  C   ASP A  94       5.886   0.905 -21.970  1.00  0.97           C  
ATOM    729  CB  ASP A  94       5.343  -0.657 -20.086  1.00  0.97           C  
ATOM    730  O   ASP A  94       5.226   1.047 -23.001  1.00  0.97           O  
ATOM    731  CG  ASP A  94       3.845  -0.484 -20.269  1.00  0.97           C  
ATOM    732  OD1 ASP A  94       3.248  -1.194 -21.107  1.00  0.97           O  
ATOM    733  OD2 ASP A  94       3.258   0.371 -19.571  1.00  0.97           O  
ATOM    734  N   ARG A  95       6.485   1.933 -21.342  1.00  0.97           N  
ATOM    735  CA  ARG A  95       6.291   3.315 -21.768  1.00  0.97           C  
ATOM    736  C   ARG A  95       7.374   4.222 -21.192  1.00  0.97           C  
ATOM    737  CB  ARG A  95       4.908   3.818 -21.349  1.00  0.97           C  
ATOM    738  O   ARG A  95       8.192   3.783 -20.382  1.00  0.97           O  
ATOM    739  CG  ARG A  95       4.689   3.837 -19.844  1.00  0.97           C  
ATOM    740  CD  ARG A  95       3.238   4.131 -19.489  1.00  0.97           C  
ATOM    741  NE  ARG A  95       2.550   2.937 -19.006  1.00  0.97           N  
ATOM    742  NH1 ARG A  95       0.658   3.256 -20.293  1.00  0.97           N  
ATOM    743  NH2 ARG A  95       0.806   1.446 -18.894  1.00  0.97           N  
ATOM    744  CZ  ARG A  95       1.340   2.549 -19.399  1.00  0.97           C  
ATOM    745  N   THR A  96       7.375   5.423 -21.685  1.00  0.98           N  
ATOM    746  CA  THR A  96       8.243   6.472 -21.162  1.00  0.98           C  
ATOM    747  C   THR A  96       7.424   7.549 -20.456  1.00  0.98           C  
ATOM    748  CB  THR A  96       9.081   7.114 -22.283  1.00  0.98           C  
ATOM    749  O   THR A  96       6.565   8.185 -21.069  1.00  0.98           O  
ATOM    750  CG2 THR A  96      10.037   8.163 -21.723  1.00  0.98           C  
ATOM    751  OG1 THR A  96       9.842   6.096 -22.946  1.00  0.98           O  
ATOM    752  N   LEU A  97       7.674   7.683 -19.153  1.00  0.98           N  
ATOM    753  CA  LEU A  97       6.929   8.634 -18.336  1.00  0.98           C  
ATOM    754  C   LEU A  97       7.407  10.060 -18.590  1.00  0.98           C  
ATOM    755  CB  LEU A  97       7.073   8.293 -16.850  1.00  0.98           C  
ATOM    756  O   LEU A  97       8.581  10.281 -18.898  1.00  0.98           O  
ATOM    757  CG  LEU A  97       6.705   6.865 -16.444  1.00  0.98           C  
ATOM    758  CD1 LEU A  97       7.044   6.627 -14.977  1.00  0.98           C  
ATOM    759  CD2 LEU A  97       5.227   6.598 -16.707  1.00  0.98           C  
ATOM    760  N   SER A  98       6.430  10.976 -18.509  1.00  0.97           N  
ATOM    761  CA  SER A  98       6.730  12.387 -18.733  1.00  0.97           C  
ATOM    762  C   SER A  98       5.993  13.274 -17.736  1.00  0.97           C  
ATOM    763  CB  SER A  98       6.361  12.793 -20.160  1.00  0.97           C  
ATOM    764  O   SER A  98       4.829  13.024 -17.416  1.00  0.97           O  
ATOM    765  OG  SER A  98       6.478  14.195 -20.330  1.00  0.97           O  
ATOM    766  N   ARG A  99       6.694  14.372 -17.332  1.00  0.96           N  
ATOM    767  CA  ARG A  99       6.086  15.326 -16.411  1.00  0.96           C  
ATOM    768  C   ARG A  99       4.883  16.013 -17.049  1.00  0.96           C  
ATOM    769  CB  ARG A  99       7.110  16.371 -15.965  1.00  0.96           C  
ATOM    770  O   ARG A  99       3.988  16.487 -16.346  1.00  0.96           O  
ATOM    771  CG  ARG A  99       8.115  15.855 -14.948  1.00  0.96           C  
ATOM    772  CD  ARG A  99       8.985  16.975 -14.395  1.00  0.96           C  
ATOM    773  NE  ARG A  99       9.942  16.478 -13.410  1.00  0.96           N  
ATOM    774  NH1 ARG A  99       8.417  16.370 -11.678  1.00  0.96           N  
ATOM    775  NH2 ARG A  99      10.598  15.755 -11.331  1.00  0.96           N  
ATOM    776  CZ  ARG A  99       9.650  16.202 -12.142  1.00  0.96           C  
ATOM    777  N   SER A 100       4.913  16.082 -18.322  1.00  0.97           N  
ATOM    778  CA  SER A 100       3.862  16.808 -19.027  1.00  0.97           C  
ATOM    779  C   SER A 100       2.596  15.968 -19.150  1.00  0.97           C  
ATOM    780  CB  SER A 100       4.341  17.229 -20.417  1.00  0.97           C  
ATOM    781  O   SER A 100       1.525  16.491 -19.466  1.00  0.97           O  
ATOM    782  OG  SER A 100       4.664  16.095 -21.203  1.00  0.97           O  
ATOM    783  N   ASN A 101       2.674  14.625 -18.907  1.00  0.96           N  
ATOM    784  CA  ASN A 101       1.533  13.720 -18.994  1.00  0.96           C  
ATOM    785  C   ASN A 101       0.822  13.584 -17.650  1.00  0.96           C  
ATOM    786  CB  ASN A 101       1.975  12.346 -19.502  1.00  0.96           C  
ATOM    787  O   ASN A 101       1.366  13.001 -16.711  1.00  0.96           O  
ATOM    788  CG  ASN A 101       0.805  11.424 -19.783  1.00  0.96           C  
ATOM    789  ND2 ASN A 101       1.083  10.289 -20.414  1.00  0.96           N  
ATOM    790  OD1 ASN A 101      -0.339  11.729 -19.437  1.00  0.96           O  
ATOM    791  N   PRO A 102      -0.408  14.100 -17.514  1.00  0.94           N  
ATOM    792  CA  PRO A 102      -1.139  14.059 -16.245  1.00  0.94           C  
ATOM    793  C   PRO A 102      -1.313  12.639 -15.711  1.00  0.94           C  
ATOM    794  CB  PRO A 102      -2.493  14.680 -16.597  1.00  0.94           C  
ATOM    795  O   PRO A 102      -1.416  12.440 -14.498  1.00  0.94           O  
ATOM    796  CG  PRO A 102      -2.221  15.536 -17.792  1.00  0.94           C  
ATOM    797  CD  PRO A 102      -1.119  14.903 -18.592  1.00  0.94           C  
ATOM    798  N   LYS A 103      -1.317  11.659 -16.535  1.00  0.91           N  
ATOM    799  CA  LYS A 103      -1.482  10.267 -16.127  1.00  0.91           C  
ATOM    800  C   LYS A 103      -0.246   9.760 -15.390  1.00  0.91           C  
ATOM    801  CB  LYS A 103      -1.767   9.382 -17.341  1.00  0.91           C  
ATOM    802  O   LYS A 103      -0.302   8.737 -14.703  1.00  0.91           O  
ATOM    803  CG  LYS A 103      -3.128   9.625 -17.978  1.00  0.91           C  
ATOM    804  CD  LYS A 103      -3.399   8.641 -19.109  1.00  0.91           C  
ATOM    805  CE  LYS A 103      -4.759   8.885 -19.749  1.00  0.91           C  
ATOM    806  NZ  LYS A 103      -5.023   7.933 -20.869  1.00  0.91           N  
ATOM    807  N   ASP A 104       0.886  10.508 -15.535  1.00  0.95           N  
ATOM    808  CA  ASP A 104       2.149  10.091 -14.934  1.00  0.95           C  
ATOM    809  C   ASP A 104       2.426  10.866 -13.648  1.00  0.95           C  
ATOM    810  CB  ASP A 104       3.302  10.281 -15.921  1.00  0.95           C  
ATOM    811  O   ASP A 104       3.538  10.821 -13.117  1.00  0.95           O  
ATOM    812  CG  ASP A 104       3.193   9.382 -17.140  1.00  0.95           C  
ATOM    813  OD1 ASP A 104       2.549   8.314 -17.055  1.00  0.95           O  
ATOM    814  OD2 ASP A 104       3.759   9.742 -18.195  1.00  0.95           O  
ATOM    815  N   LYS A 105       1.409  11.542 -13.107  1.00  0.93           N  
ATOM    816  CA  LYS A 105       1.552  12.385 -11.923  1.00  0.93           C  
ATOM    817  C   LYS A 105       1.948  11.556 -10.704  1.00  0.93           C  
ATOM    818  CB  LYS A 105       0.254  13.142 -11.642  1.00  0.93           C  
ATOM    819  O   LYS A 105       2.646  12.046  -9.814  1.00  0.93           O  
ATOM    820  CG  LYS A 105       0.367  14.175 -10.531  1.00  0.93           C  
ATOM    821  CD  LYS A 105      -0.937  14.940 -10.343  1.00  0.93           C  
ATOM    822  CE  LYS A 105      -0.850  15.918  -9.179  1.00  0.93           C  
ATOM    823  NZ  LYS A 105      -2.120  16.685  -9.004  1.00  0.93           N  
ATOM    824  N   TRP A 106       1.415  10.413 -10.630  1.00  0.92           N  
ATOM    825  CA  TRP A 106       1.737   9.546  -9.502  1.00  0.92           C  
ATOM    826  C   TRP A 106       3.247   9.392  -9.347  1.00  0.92           C  
ATOM    827  CB  TRP A 106       1.087   8.171  -9.678  1.00  0.92           C  
ATOM    828  O   TRP A 106       3.764   9.378  -8.227  1.00  0.92           O  
ATOM    829  CG  TRP A 106       1.706   7.338 -10.759  1.00  0.92           C  
ATOM    830  CD1 TRP A 106       1.308   7.252 -12.064  1.00  0.92           C  
ATOM    831  CD2 TRP A 106       2.834   6.467 -10.626  1.00  0.92           C  
ATOM    832  CE2 TRP A 106       3.065   5.886 -11.893  1.00  0.92           C  
ATOM    833  CE3 TRP A 106       3.673   6.123  -9.558  1.00  0.92           C  
ATOM    834  NE1 TRP A 106       2.121   6.381 -12.751  1.00  0.92           N  
ATOM    835  CH2 TRP A 106       4.908   4.658 -11.058  1.00  0.92           C  
ATOM    836  CZ2 TRP A 106       4.102   4.978 -12.119  1.00  0.92           C  
ATOM    837  CZ3 TRP A 106       4.705   5.219  -9.786  1.00  0.92           C  
ATOM    838  N   PHE A 107       3.992   9.192 -10.473  1.00  0.95           N  
ATOM    839  CA  PHE A 107       5.432   8.963 -10.469  1.00  0.95           C  
ATOM    840  C   PHE A 107       6.180  10.222 -10.045  1.00  0.95           C  
ATOM    841  CB  PHE A 107       5.910   8.509 -11.852  1.00  0.95           C  
ATOM    842  O   PHE A 107       6.970  10.192  -9.099  1.00  0.95           O  
ATOM    843  CG  PHE A 107       7.393   8.262 -11.931  1.00  0.95           C  
ATOM    844  CD1 PHE A 107       8.233   9.183 -12.544  1.00  0.95           C  
ATOM    845  CD2 PHE A 107       7.946   7.108 -11.392  1.00  0.95           C  
ATOM    846  CE1 PHE A 107       9.606   8.957 -12.618  1.00  0.95           C  
ATOM    847  CE2 PHE A 107       9.316   6.875 -11.462  1.00  0.95           C  
ATOM    848  CZ  PHE A 107      10.144   7.801 -12.077  1.00  0.95           C  
ATOM    849  N   TYR A 108       5.908  11.349 -10.635  1.00  0.96           N  
ATOM    850  CA  TYR A 108       6.665  12.560 -10.342  1.00  0.96           C  
ATOM    851  C   TYR A 108       6.195  13.195  -9.039  1.00  0.96           C  
ATOM    852  CB  TYR A 108       6.536  13.567 -11.489  1.00  0.96           C  
ATOM    853  O   TYR A 108       6.977  13.843  -8.339  1.00  0.96           O  
ATOM    854  CG  TYR A 108       7.182  13.108 -12.774  1.00  0.96           C  
ATOM    855  CD1 TYR A 108       8.567  13.122 -12.924  1.00  0.96           C  
ATOM    856  CD2 TYR A 108       6.409  12.662 -13.841  1.00  0.96           C  
ATOM    857  CE1 TYR A 108       9.166  12.702 -14.107  1.00  0.96           C  
ATOM    858  CE2 TYR A 108       6.998  12.241 -15.029  1.00  0.96           C  
ATOM    859  OH  TYR A 108       8.963  11.848 -16.325  1.00  0.96           O  
ATOM    860  CZ  TYR A 108       8.375  12.264 -15.152  1.00  0.96           C  
ATOM    861  N   GLY A 109       4.874  13.027  -8.796  1.00  0.94           N  
ATOM    862  CA  GLY A 109       4.435  13.416  -7.465  1.00  0.94           C  
ATOM    863  C   GLY A 109       5.176  12.692  -6.357  1.00  0.94           C  
ATOM    864  O   GLY A 109       5.550  13.300  -5.352  1.00  0.94           O  
ATOM    865  N   TYR A 110       5.310  11.393  -6.619  1.00  0.94           N  
ATOM    866  CA  TYR A 110       6.034  10.580  -5.648  1.00  0.94           C  
ATOM    867  C   TYR A 110       7.489  11.022  -5.543  1.00  0.94           C  
ATOM    868  CB  TYR A 110       5.965   9.098  -6.029  1.00  0.94           C  
ATOM    869  O   TYR A 110       7.986  11.288  -4.446  1.00  0.94           O  
ATOM    870  CG  TYR A 110       6.837   8.211  -5.175  1.00  0.94           C  
ATOM    871  CD1 TYR A 110       7.495   7.112  -5.724  1.00  0.94           C  
ATOM    872  CD2 TYR A 110       7.006   8.468  -3.819  1.00  0.94           C  
ATOM    873  CE1 TYR A 110       8.298   6.290  -4.941  1.00  0.94           C  
ATOM    874  CE2 TYR A 110       7.807   7.653  -3.026  1.00  0.94           C  
ATOM    875  OH  TYR A 110       9.242   5.758  -2.815  1.00  0.94           O  
ATOM    876  CZ  TYR A 110       8.448   6.568  -3.595  1.00  0.94           C  
ATOM    877  N   ILE A 111       8.192  11.145  -6.587  1.00  0.94           N  
ATOM    878  CA  ILE A 111       9.601  11.524  -6.558  1.00  0.94           C  
ATOM    879  C   ILE A 111       9.750  12.909  -5.932  1.00  0.94           C  
ATOM    880  CB  ILE A 111      10.220  11.506  -7.973  1.00  0.94           C  
ATOM    881  O   ILE A 111      10.665  13.144  -5.139  1.00  0.94           O  
ATOM    882  CG1 ILE A 111       9.549  12.559  -8.863  1.00  0.94           C  
ATOM    883  CG2 ILE A 111      10.106  10.111  -8.595  1.00  0.94           C  
ATOM    884  CD1 ILE A 111      10.195  12.713 -10.233  1.00  0.94           C  
ATOM    885  N   ASP A 112       8.902  13.862  -6.201  1.00  0.95           N  
ATOM    886  CA  ASP A 112       8.993  15.235  -5.713  1.00  0.95           C  
ATOM    887  C   ASP A 112       8.659  15.312  -4.225  1.00  0.95           C  
ATOM    888  CB  ASP A 112       8.061  16.150  -6.510  1.00  0.95           C  
ATOM    889  O   ASP A 112       9.081  16.243  -3.536  1.00  0.95           O  
ATOM    890  CG  ASP A 112       8.520  16.362  -7.942  1.00  0.95           C  
ATOM    891  OD1 ASP A 112       9.696  16.077  -8.254  1.00  0.95           O  
ATOM    892  OD2 ASP A 112       7.699  16.822  -8.765  1.00  0.95           O  
ATOM    893  N   SER A 113       7.934  14.408  -3.753  1.00  0.93           N  
ATOM    894  CA  SER A 113       7.526  14.413  -2.352  1.00  0.93           C  
ATOM    895  C   SER A 113       8.705  14.115  -1.432  1.00  0.93           C  
ATOM    896  CB  SER A 113       6.412  13.393  -2.114  1.00  0.93           C  
ATOM    897  O   SER A 113       8.686  14.477  -0.253  1.00  0.93           O  
ATOM    898  OG  SER A 113       6.936  12.077  -2.073  1.00  0.93           O  
ATOM    899  N   GLY A 114       9.646  13.370  -1.888  1.00  0.91           N  
ATOM    900  CA  GLY A 114      10.782  12.970  -1.072  1.00  0.91           C  
ATOM    901  C   GLY A 114      10.464  11.829  -0.125  1.00  0.91           C  
ATOM    902  O   GLY A 114      11.285  11.472   0.723  1.00  0.91           O  
ATOM    903  N   ALA A 115       9.258  11.299  -0.304  1.00  0.91           N  
ATOM    904  CA  ALA A 115       8.833  10.212   0.574  1.00  0.91           C  
ATOM    905  C   ALA A 115       9.653   8.950   0.321  1.00  0.91           C  
ATOM    906  CB  ALA A 115       7.346   9.924   0.384  1.00  0.91           C  
ATOM    907  O   ALA A 115      10.034   8.668  -0.817  1.00  0.91           O  
ATOM    908  N   GLU A 116       9.982   8.235   1.381  1.00  0.91           N  
ATOM    909  CA  GLU A 116      10.758   7.002   1.288  1.00  0.91           C  
ATOM    910  C   GLU A 116       9.954   5.893   0.615  1.00  0.91           C  
ATOM    911  CB  GLU A 116      11.216   6.550   2.677  1.00  0.91           C  
ATOM    912  O   GLU A 116      10.510   5.074  -0.120  1.00  0.91           O  
ATOM    913  CG  GLU A 116      12.143   5.343   2.656  1.00  0.91           C  
ATOM    914  CD  GLU A 116      12.567   4.887   4.043  1.00  0.91           C  
ATOM    915  OE1 GLU A 116      13.268   3.856   4.156  1.00  0.91           O  
ATOM    916  OE2 GLU A 116      12.193   5.566   5.026  1.00  0.91           O  
ATOM    917  N   ARG A 117       8.769   5.952   0.744  1.00  0.91           N  
ATOM    918  CA  ARG A 117       7.847   4.937   0.243  1.00  0.91           C  
ATOM    919  C   ARG A 117       6.518   5.561  -0.170  1.00  0.91           C  
ATOM    920  CB  ARG A 117       7.613   3.855   1.299  1.00  0.91           C  
ATOM    921  O   ARG A 117       6.061   6.525   0.446  1.00  0.91           O  
ATOM    922  CG  ARG A 117       6.609   2.793   0.880  1.00  0.91           C  
ATOM    923  CD  ARG A 117       6.462   1.707   1.937  1.00  0.91           C  
ATOM    924  NE  ARG A 117       5.867   2.226   3.165  1.00  0.91           N  
ATOM    925  NH1 ARG A 117       6.479   0.421   4.470  1.00  0.91           N  
ATOM    926  NH2 ARG A 117       5.316   2.167   5.393  1.00  0.91           N  
ATOM    927  CZ  ARG A 117       5.889   1.603   4.340  1.00  0.91           C  
ATOM    928  N   PHE A 118       6.017   4.964  -1.236  1.00  0.91           N  
ATOM    929  CA  PHE A 118       4.704   5.362  -1.729  1.00  0.91           C  
ATOM    930  C   PHE A 118       3.757   4.169  -1.772  1.00  0.91           C  
ATOM    931  CB  PHE A 118       4.819   5.992  -3.120  1.00  0.91           C  
ATOM    932  O   PHE A 118       4.017   3.188  -2.473  1.00  0.91           O  
ATOM    933  CG  PHE A 118       3.505   6.458  -3.687  1.00  0.91           C  
ATOM    934  CD1 PHE A 118       2.932   5.809  -4.773  1.00  0.91           C  
ATOM    935  CD2 PHE A 118       2.844   7.546  -3.132  1.00  0.91           C  
ATOM    936  CE1 PHE A 118       1.715   6.238  -5.299  1.00  0.91           C  
ATOM    937  CE2 PHE A 118       1.628   7.980  -3.652  1.00  0.91           C  
ATOM    938  CZ  PHE A 118       1.066   7.326  -4.736  1.00  0.91           C  
ATOM    939  N   ILE A 119       2.667   4.247  -0.982  1.00  0.89           N  
ATOM    940  CA  ILE A 119       1.634   3.217  -0.971  1.00  0.89           C  
ATOM    941  C   ILE A 119       0.302   3.816  -1.417  1.00  0.89           C  
ATOM    942  CB  ILE A 119       1.491   2.575   0.427  1.00  0.89           C  
ATOM    943  O   ILE A 119      -0.160   4.808  -0.850  1.00  0.89           O  
ATOM    944  CG1 ILE A 119       2.830   1.982   0.881  1.00  0.89           C  
ATOM    945  CG2 ILE A 119       0.393   1.507   0.421  1.00  0.89           C  
ATOM    946  CD1 ILE A 119       2.817   1.442   2.305  1.00  0.89           C  
ATOM    947  N   ASN A 120      -0.183   3.192  -2.391  1.00  0.85           N  
ATOM    948  CA  ASN A 120      -1.460   3.681  -2.901  1.00  0.85           C  
ATOM    949  C   ASN A 120      -2.427   2.535  -3.182  1.00  0.85           C  
ATOM    950  CB  ASN A 120      -1.248   4.519  -4.164  1.00  0.85           C  
ATOM    951  O   ASN A 120      -2.028   1.495  -3.709  1.00  0.85           O  
ATOM    952  CG  ASN A 120      -2.532   5.143  -4.672  1.00  0.85           C  
ATOM    953  ND2 ASN A 120      -2.795   4.989  -5.965  1.00  0.85           N  
ATOM    954  OD1 ASN A 120      -3.282   5.760  -3.911  1.00  0.85           O  
ATOM    955  N   ILE A 121      -3.677   2.747  -2.691  1.00  0.80           N  
ATOM    956  CA  ILE A 121      -4.757   1.826  -3.027  1.00  0.80           C  
ATOM    957  C   ILE A 121      -5.716   2.492  -4.011  1.00  0.80           C  
ATOM    958  CB  ILE A 121      -5.520   1.364  -1.765  1.00  0.80           C  
ATOM    959  O   ILE A 121      -6.183   3.608  -3.774  1.00  0.80           O  
ATOM    960  CG1 ILE A 121      -4.582   0.600  -0.824  1.00  0.80           C  
ATOM    961  CG2 ILE A 121      -6.729   0.506  -2.148  1.00  0.80           C  
ATOM    962  CD1 ILE A 121      -5.219   0.209   0.503  1.00  0.80           C  
ATOM    963  N   ASP A 122      -5.759   1.872  -5.162  1.00  0.76           N  
ATOM    964  CA  ASP A 122      -6.674   2.427  -6.154  1.00  0.76           C  
ATOM    965  C   ASP A 122      -7.621   1.356  -6.689  1.00  0.76           C  
ATOM    966  CB  ASP A 122      -5.895   3.064  -7.306  1.00  0.76           C  
ATOM    967  O   ASP A 122      -7.355   0.160  -6.552  1.00  0.76           O  
ATOM    968  CG  ASP A 122      -6.690   4.128  -8.044  1.00  0.76           C  
ATOM    969  OD1 ASP A 122      -7.909   4.259  -7.797  1.00  0.76           O  
ATOM    970  OD2 ASP A 122      -6.094   4.839  -8.880  1.00  0.76           O  
ATOM    971  N   ILE A 123      -8.758   1.842  -6.989  1.00  0.70           N  
ATOM    972  CA  ILE A 123      -9.706   0.962  -7.664  1.00  0.70           C  
ATOM    973  C   ILE A 123      -9.370   0.885  -9.152  1.00  0.70           C  
ATOM    974  CB  ILE A 123     -11.162   1.442  -7.468  1.00  0.70           C  
ATOM    975  O   ILE A 123      -9.178   1.913  -9.805  1.00  0.70           O  
ATOM    976  CG1 ILE A 123     -11.522   1.458  -5.978  1.00  0.70           C  
ATOM    977  CG2 ILE A 123     -12.133   0.558  -8.256  1.00  0.70           C  
ATOM    978  CD1 ILE A 123     -12.936   1.942  -5.688  1.00  0.70           C  
ATOM    979  N   ASP A 124      -9.105  -0.263  -9.554  1.00  0.64           N  
ATOM    980  CA  ASP A 124      -8.848  -0.500 -10.971  1.00  0.64           C  
ATOM    981  C   ASP A 124     -10.064  -0.134 -11.819  1.00  0.64           C  
ATOM    982  CB  ASP A 124      -8.462  -1.962 -11.209  1.00  0.64           C  
ATOM    983  O   ASP A 124     -11.156  -0.667 -11.611  1.00  0.64           O  
ATOM    984  CG  ASP A 124      -8.111  -2.254 -12.657  1.00  0.64           C  
ATOM    985  OD1 ASP A 124      -9.024  -2.547 -13.459  1.00  0.64           O  
ATOM    986  OD2 ASP A 124      -6.910  -2.195 -12.999  1.00  0.64           O  
ATOM    987  N   GLY A 125     -10.006   0.982 -12.591  1.00  0.56           N  
ATOM    988  CA  GLY A 125     -11.093   1.429 -13.447  1.00  0.56           C  
ATOM    989  C   GLY A 125     -11.612   0.342 -14.369  1.00  0.56           C  
ATOM    990  O   GLY A 125     -12.805   0.301 -14.679  1.00  0.56           O  
ATOM    991  N   ALA A 126     -10.704  -0.637 -14.699  1.00  0.50           N  
ATOM    992  CA  ALA A 126     -11.057  -1.679 -15.660  1.00  0.50           C  
ATOM    993  C   ALA A 126     -11.871  -2.785 -14.995  1.00  0.50           C  
ATOM    994  CB  ALA A 126      -9.799  -2.260 -16.301  1.00  0.50           C  
ATOM    995  O   ALA A 126     -12.873  -3.246 -15.548  1.00  0.50           O  
ATOM    996  N   THR A 127     -11.444  -3.156 -13.744  1.00  0.62           N  
ATOM    997  CA  THR A 127     -12.030  -4.326 -13.100  1.00  0.62           C  
ATOM    998  C   THR A 127     -12.950  -3.910 -11.956  1.00  0.62           C  
ATOM    999  CB  THR A 127     -10.941  -5.276 -12.567  1.00  0.62           C  
ATOM   1000  O   THR A 127     -13.823  -4.676 -11.544  1.00  0.62           O  
ATOM   1001  CG2 THR A 127      -9.987  -5.697 -13.679  1.00  0.62           C  
ATOM   1002  OG1 THR A 127     -10.196  -4.610 -11.540  1.00  0.62           O  
ATOM   1003  N   GLY A 128     -12.733  -2.666 -11.524  1.00  0.65           N  
ATOM   1004  CA  GLY A 128     -13.444  -2.255 -10.323  1.00  0.65           C  
ATOM   1005  C   GLY A 128     -12.856  -2.839  -9.052  1.00  0.65           C  
ATOM   1006  O   GLY A 128     -13.433  -2.694  -7.972  1.00  0.65           O  
ATOM   1007  N   GLU A 129     -11.749  -3.558  -9.269  1.00  0.74           N  
ATOM   1008  CA  GLU A 129     -11.131  -4.204  -8.115  1.00  0.74           C  
ATOM   1009  C   GLU A 129     -10.089  -3.297  -7.467  1.00  0.74           C  
ATOM   1010  CB  GLU A 129     -10.492  -5.534  -8.522  1.00  0.74           C  
ATOM   1011  O   GLU A 129      -9.500  -2.444  -8.135  1.00  0.74           O  
ATOM   1012  CG  GLU A 129     -11.495  -6.588  -8.968  1.00  0.74           C  
ATOM   1013  CD  GLU A 129     -10.849  -7.914  -9.335  1.00  0.74           C  
ATOM   1014  OE1 GLU A 129     -11.580  -8.910  -9.537  1.00  0.74           O  
ATOM   1015  OE2 GLU A 129      -9.601  -7.958  -9.420  1.00  0.74           O  
ATOM   1016  N   LEU A 130      -9.939  -3.433  -6.172  1.00  0.80           N  
ATOM   1017  CA  LEU A 130      -8.967  -2.702  -5.367  1.00  0.80           C  
ATOM   1018  C   LEU A 130      -7.553  -3.209  -5.628  1.00  0.80           C  
ATOM   1019  CB  LEU A 130      -9.300  -2.828  -3.878  1.00  0.80           C  
ATOM   1020  O   LEU A 130      -7.310  -4.418  -5.613  1.00  0.80           O  
ATOM   1021  CG  LEU A 130      -8.582  -1.859  -2.938  1.00  0.80           C  
ATOM   1022  CD1 LEU A 130      -9.056  -0.431  -3.185  1.00  0.80           C  
ATOM   1023  CD2 LEU A 130      -8.807  -2.259  -1.484  1.00  0.80           C  
ATOM   1024  N   ALA A 131      -6.639  -2.309  -5.997  1.00  0.88           N  
ATOM   1025  CA  ALA A 131      -5.229  -2.652  -6.166  1.00  0.88           C  
ATOM   1026  C   ALA A 131      -4.348  -1.827  -5.233  1.00  0.88           C  
ATOM   1027  CB  ALA A 131      -4.802  -2.446  -7.617  1.00  0.88           C  
ATOM   1028  O   ALA A 131      -4.606  -0.641  -5.013  1.00  0.88           O  
ATOM   1029  N   LEU A 132      -3.404  -2.534  -4.699  1.00  0.89           N  
ATOM   1030  CA  LEU A 132      -2.378  -1.890  -3.887  1.00  0.89           C  
ATOM   1031  C   LEU A 132      -1.072  -1.760  -4.663  1.00  0.89           C  
ATOM   1032  CB  LEU A 132      -2.142  -2.679  -2.596  1.00  0.89           C  
ATOM   1033  O   LEU A 132      -0.576  -2.742  -5.221  1.00  0.89           O  
ATOM   1034  CG  LEU A 132      -0.967  -2.224  -1.729  1.00  0.89           C  
ATOM   1035  CD1 LEU A 132      -1.250  -0.850  -1.132  1.00  0.89           C  
ATOM   1036  CD2 LEU A 132      -0.688  -3.243  -0.629  1.00  0.89           C  
ATOM   1037  N   PHE A 133      -0.597  -0.509  -4.710  1.00  0.93           N  
ATOM   1038  CA  PHE A 133       0.724  -0.257  -5.273  1.00  0.93           C  
ATOM   1039  C   PHE A 133       1.699   0.188  -4.189  1.00  0.93           C  
ATOM   1040  CB  PHE A 133       0.647   0.803  -6.376  1.00  0.93           C  
ATOM   1041  O   PHE A 133       1.425   1.139  -3.453  1.00  0.93           O  
ATOM   1042  CG  PHE A 133      -0.138   0.366  -7.584  1.00  0.93           C  
ATOM   1043  CD1 PHE A 133       0.479  -0.327  -8.618  1.00  0.93           C  
ATOM   1044  CD2 PHE A 133      -1.494   0.648  -7.684  1.00  0.93           C  
ATOM   1045  CE1 PHE A 133      -0.245  -0.733  -9.737  1.00  0.93           C  
ATOM   1046  CE2 PHE A 133      -2.225   0.245  -8.799  1.00  0.93           C  
ATOM   1047  CZ  PHE A 133      -1.598  -0.444  -9.824  1.00  0.93           C  
ATOM   1048  N   ILE A 134       2.839  -0.551  -4.109  1.00  0.95           N  
ATOM   1049  CA  ILE A 134       3.920  -0.246  -3.179  1.00  0.95           C  
ATOM   1050  C   ILE A 134       5.189   0.097  -3.957  1.00  0.95           C  
ATOM   1051  CB  ILE A 134       4.185  -1.423  -2.214  1.00  0.95           C  
ATOM   1052  O   ILE A 134       5.722  -0.741  -4.688  1.00  0.95           O  
ATOM   1053  CG1 ILE A 134       2.875  -1.886  -1.565  1.00  0.95           C  
ATOM   1054  CG2 ILE A 134       5.213  -1.029  -1.150  1.00  0.95           C  
ATOM   1055  CD1 ILE A 134       2.987  -3.211  -0.823  1.00  0.95           C  
ATOM   1056  N   ASP A 135       5.633   1.323  -3.723  1.00  0.96           N  
ATOM   1057  CA  ASP A 135       6.815   1.767  -4.456  1.00  0.96           C  
ATOM   1058  C   ASP A 135       7.863   2.346  -3.509  1.00  0.96           C  
ATOM   1059  CB  ASP A 135       6.432   2.803  -5.514  1.00  0.96           C  
ATOM   1060  O   ASP A 135       7.523   3.023  -2.537  1.00  0.96           O  
ATOM   1061  CG  ASP A 135       5.448   2.268  -6.540  1.00  0.96           C  
ATOM   1062  OD1 ASP A 135       5.786   1.308  -7.266  1.00  0.96           O  
ATOM   1063  OD2 ASP A 135       4.327   2.814  -6.626  1.00  0.96           O  
ATOM   1064  N   TYR A 136       9.096   1.945  -3.867  1.00  0.98           N  
ATOM   1065  CA  TYR A 136      10.236   2.466  -3.121  1.00  0.98           C  
ATOM   1066  C   TYR A 136      11.191   3.219  -4.040  1.00  0.98           C  
ATOM   1067  CB  TYR A 136      10.981   1.329  -2.414  1.00  0.98           C  
ATOM   1068  O   TYR A 136      11.227   2.970  -5.247  1.00  0.98           O  
ATOM   1069  CG  TYR A 136      10.277   0.818  -1.181  1.00  0.98           C  
ATOM   1070  CD1 TYR A 136      10.626   1.279   0.087  1.00  0.98           C  
ATOM   1071  CD2 TYR A 136       9.262  -0.129  -1.279  1.00  0.98           C  
ATOM   1072  CE1 TYR A 136       9.982   0.809   1.226  1.00  0.98           C  
ATOM   1073  CE2 TYR A 136       8.611  -0.606  -0.147  1.00  0.98           C  
ATOM   1074  OH  TYR A 136       8.335  -0.600   2.224  1.00  0.98           O  
ATOM   1075  CZ  TYR A 136       8.977  -0.131   1.100  1.00  0.98           C  
ATOM   1076  N   ARG A 137      11.899   4.052  -3.399  1.00  0.98           N  
ATOM   1077  CA  ARG A 137      12.970   4.755  -4.097  1.00  0.98           C  
ATOM   1078  C   ARG A 137      14.160   3.833  -4.346  1.00  0.98           C  
ATOM   1079  CB  ARG A 137      13.417   5.982  -3.299  1.00  0.98           C  
ATOM   1080  O   ARG A 137      14.482   2.987  -3.509  1.00  0.98           O  
ATOM   1081  CG  ARG A 137      12.296   6.967  -3.005  1.00  0.98           C  
ATOM   1082  CD  ARG A 137      12.787   8.153  -2.187  1.00  0.98           C  
ATOM   1083  NE  ARG A 137      13.587   9.070  -2.995  1.00  0.98           N  
ATOM   1084  NH1 ARG A 137      11.774  10.123  -3.966  1.00  0.98           N  
ATOM   1085  NH2 ARG A 137      13.906  10.768  -4.508  1.00  0.98           N  
ATOM   1086  CZ  ARG A 137      13.087   9.985  -3.821  1.00  0.98           C  
ATOM   1087  N   VAL A 138      14.743   3.968  -5.508  1.00  0.98           N  
ATOM   1088  CA  VAL A 138      16.031   3.351  -5.810  1.00  0.98           C  
ATOM   1089  C   VAL A 138      17.125   4.417  -5.822  1.00  0.98           C  
ATOM   1090  CB  VAL A 138      15.999   2.605  -7.162  1.00  0.98           C  
ATOM   1091  O   VAL A 138      17.099   5.333  -6.647  1.00  0.98           O  
ATOM   1092  CG1 VAL A 138      17.321   1.880  -7.409  1.00  0.98           C  
ATOM   1093  CG2 VAL A 138      14.831   1.621  -7.201  1.00  0.98           C  
ATOM   1094  N   GLU A 139      18.067   4.296  -4.887  1.00  0.97           N  
ATOM   1095  CA  GLU A 139      19.075   5.341  -4.743  1.00  0.97           C  
ATOM   1096  C   GLU A 139      20.483   4.777  -4.912  1.00  0.97           C  
ATOM   1097  CB  GLU A 139      18.944   6.031  -3.383  1.00  0.97           C  
ATOM   1098  O   GLU A 139      20.740   3.622  -4.567  1.00  0.97           O  
ATOM   1099  CG  GLU A 139      17.622   6.759  -3.187  1.00  0.97           C  
ATOM   1100  CD  GLU A 139      17.531   7.489  -1.857  1.00  0.97           C  
ATOM   1101  OE1 GLU A 139      16.593   8.298  -1.672  1.00  0.97           O  
ATOM   1102  OE2 GLU A 139      18.404   7.252  -0.993  1.00  0.97           O  
ATOM   1103  N   LYS A 140      21.344   5.530  -5.505  1.00  0.97           N  
ATOM   1104  CA  LYS A 140      22.779   5.275  -5.600  1.00  0.97           C  
ATOM   1105  C   LYS A 140      23.583   6.458  -5.069  1.00  0.97           C  
ATOM   1106  CB  LYS A 140      23.177   4.979  -7.047  1.00  0.97           C  
ATOM   1107  O   LYS A 140      23.489   7.568  -5.597  1.00  0.97           O  
ATOM   1108  CG  LYS A 140      24.655   4.672  -7.232  1.00  0.97           C  
ATOM   1109  CD  LYS A 140      24.982   3.237  -6.841  1.00  0.97           C  
ATOM   1110  CE  LYS A 140      26.442   2.901  -7.110  1.00  0.97           C  
ATOM   1111  NZ  LYS A 140      26.762   1.488  -6.745  1.00  0.97           N  
ATOM   1112  N   GLU A 141      24.301   6.183  -4.008  1.00  0.95           N  
ATOM   1113  CA  GLU A 141      25.136   7.210  -3.393  1.00  0.95           C  
ATOM   1114  C   GLU A 141      24.324   8.462  -3.071  1.00  0.95           C  
ATOM   1115  CB  GLU A 141      26.311   7.566  -4.306  1.00  0.95           C  
ATOM   1116  O   GLU A 141      24.755   9.579  -3.362  1.00  0.95           O  
ATOM   1117  CG  GLU A 141      27.238   6.396  -4.600  1.00  0.95           C  
ATOM   1118  CD  GLU A 141      28.384   6.757  -5.532  1.00  0.95           C  
ATOM   1119  OE1 GLU A 141      29.278   5.909  -5.752  1.00  0.95           O  
ATOM   1120  OE2 GLU A 141      28.389   7.898  -6.045  1.00  0.95           O  
ATOM   1121  N   GLY A 142      23.150   8.270  -2.532  1.00  0.93           N  
ATOM   1122  CA  GLY A 142      22.326   9.363  -2.039  1.00  0.93           C  
ATOM   1123  C   GLY A 142      21.494  10.019  -3.124  1.00  0.93           C  
ATOM   1124  O   GLY A 142      20.739  10.956  -2.853  1.00  0.93           O  
ATOM   1125  N   LYS A 143      21.696   9.520  -4.348  1.00  0.95           N  
ATOM   1126  CA  LYS A 143      20.949  10.094  -5.463  1.00  0.95           C  
ATOM   1127  C   LYS A 143      19.831   9.159  -5.916  1.00  0.95           C  
ATOM   1128  CB  LYS A 143      21.884  10.399  -6.635  1.00  0.95           C  
ATOM   1129  O   LYS A 143      20.048   7.956  -6.077  1.00  0.95           O  
ATOM   1130  CG  LYS A 143      21.213  11.131  -7.788  1.00  0.95           C  
ATOM   1131  CD  LYS A 143      22.195  11.415  -8.917  1.00  0.95           C  
ATOM   1132  CE  LYS A 143      21.506  12.069 -10.107  1.00  0.95           C  
ATOM   1133  NZ  LYS A 143      22.465  12.346 -11.218  1.00  0.95           N  
ATOM   1134  N   LEU A 144      18.661   9.711  -6.166  1.00  0.97           N  
ATOM   1135  CA  LEU A 144      17.530   8.950  -6.685  1.00  0.97           C  
ATOM   1136  C   LEU A 144      17.743   8.590  -8.151  1.00  0.97           C  
ATOM   1137  CB  LEU A 144      16.231   9.745  -6.525  1.00  0.97           C  
ATOM   1138  O   LEU A 144      17.869   9.476  -9.000  1.00  0.97           O  
ATOM   1139  CG  LEU A 144      14.954   9.065  -7.021  1.00  0.97           C  
ATOM   1140  CD1 LEU A 144      14.634   7.847  -6.160  1.00  0.97           C  
ATOM   1141  CD2 LEU A 144      13.789  10.048  -7.020  1.00  0.97           C  
ATOM   1142  N   VAL A 145      17.773   7.234  -8.470  1.00  0.98           N  
ATOM   1143  CA  VAL A 145      18.035   6.823  -9.845  1.00  0.98           C  
ATOM   1144  C   VAL A 145      16.803   6.128 -10.421  1.00  0.98           C  
ATOM   1145  CB  VAL A 145      19.264   5.890  -9.935  1.00  0.98           C  
ATOM   1146  O   VAL A 145      16.736   5.865 -11.624  1.00  0.98           O  
ATOM   1147  CG1 VAL A 145      20.534   6.628  -9.514  1.00  0.98           C  
ATOM   1148  CG2 VAL A 145      19.054   4.647  -9.072  1.00  0.98           C  
ATOM   1149  N   GLY A 146      15.800   5.844  -9.523  1.00  0.98           N  
ATOM   1150  CA  GLY A 146      14.593   5.190 -10.003  1.00  0.98           C  
ATOM   1151  C   GLY A 146      13.602   4.880  -8.897  1.00  0.98           C  
ATOM   1152  O   GLY A 146      13.827   5.234  -7.738  1.00  0.98           O  
ATOM   1153  N   VAL A 147      12.512   4.307  -9.280  1.00  0.98           N  
ATOM   1154  CA  VAL A 147      11.455   3.789  -8.417  1.00  0.98           C  
ATOM   1155  C   VAL A 147      11.166   2.332  -8.772  1.00  0.98           C  
ATOM   1156  CB  VAL A 147      10.164   4.632  -8.532  1.00  0.98           C  
ATOM   1157  O   VAL A 147      11.192   1.956  -9.946  1.00  0.98           O  
ATOM   1158  CG1 VAL A 147       9.027   3.988  -7.740  1.00  0.98           C  
ATOM   1159  CG2 VAL A 147      10.415   6.059  -8.049  1.00  0.98           C  
ATOM   1160  N   ALA A 148      10.981   1.527  -7.790  1.00  0.98           N  
ATOM   1161  CA  ALA A 148      10.657   0.119  -8.006  1.00  0.98           C  
ATOM   1162  C   ALA A 148       9.581  -0.352  -7.031  1.00  0.98           C  
ATOM   1163  CB  ALA A 148      11.910  -0.743  -7.868  1.00  0.98           C  
ATOM   1164  O   ALA A 148       9.490   0.149  -5.908  1.00  0.98           O  
ATOM   1165  N   GLY A 149       8.745  -1.280  -7.528  1.00  0.97           N  
ATOM   1166  CA  GLY A 149       7.699  -1.779  -6.650  1.00  0.97           C  
ATOM   1167  C   GLY A 149       6.841  -2.852  -7.293  1.00  0.97           C  
ATOM   1168  O   GLY A 149       7.306  -3.582  -8.172  1.00  0.97           O  
ATOM   1169  N   MET A 150       5.661  -2.977  -6.702  1.00  0.96           N  
ATOM   1170  CA  MET A 150       4.754  -3.999  -7.216  1.00  0.96           C  
ATOM   1171  C   MET A 150       3.300  -3.600  -6.991  1.00  0.96           C  
ATOM   1172  CB  MET A 150       5.034  -5.349  -6.555  1.00  0.96           C  
ATOM   1173  O   MET A 150       3.011  -2.732  -6.165  1.00  0.96           O  
ATOM   1174  CG  MET A 150       4.742  -5.374  -5.063  1.00  0.96           C  
ATOM   1175  SD  MET A 150       5.147  -6.990  -4.294  1.00  0.96           S  
ATOM   1176  CE  MET A 150       6.940  -7.034  -4.567  1.00  0.96           C  
ATOM   1177  N   GLY A 151       2.422  -4.198  -7.696  1.00  0.94           N  
ATOM   1178  CA  GLY A 151       0.980  -4.086  -7.547  1.00  0.94           C  
ATOM   1179  C   GLY A 151       0.318  -5.389  -7.141  1.00  0.94           C  
ATOM   1180  O   GLY A 151       0.612  -6.443  -7.708  1.00  0.94           O  
ATOM   1181  N   LEU A 152      -0.629  -5.266  -6.206  1.00  0.92           N  
ATOM   1182  CA  LEU A 152      -1.299  -6.448  -5.676  1.00  0.92           C  
ATOM   1183  C   LEU A 152      -2.814  -6.273  -5.703  1.00  0.92           C  
ATOM   1184  CB  LEU A 152      -0.832  -6.733  -4.246  1.00  0.92           C  
ATOM   1185  O   LEU A 152      -3.318  -5.164  -5.511  1.00  0.92           O  
ATOM   1186  CG  LEU A 152       0.663  -7.000  -4.062  1.00  0.92           C  
ATOM   1187  CD1 LEU A 152       1.162  -6.352  -2.774  1.00  0.92           C  
ATOM   1188  CD2 LEU A 152       0.941  -8.499  -4.055  1.00  0.92           C  
ATOM   1189  N   ARG A 153      -3.405  -7.436  -5.953  1.00  0.91           N  
ATOM   1190  CA  ARG A 153      -4.854  -7.429  -5.776  1.00  0.91           C  
ATOM   1191  C   ARG A 153      -5.225  -7.436  -4.297  1.00  0.91           C  
ATOM   1192  CB  ARG A 153      -5.488  -8.631  -6.481  1.00  0.91           C  
ATOM   1193  O   ARG A 153      -4.604  -8.140  -3.499  1.00  0.91           O  
ATOM   1194  CG  ARG A 153      -5.403  -8.570  -7.998  1.00  0.91           C  
ATOM   1195  CD  ARG A 153      -6.133  -9.736  -8.650  1.00  0.91           C  
ATOM   1196  NE  ARG A 153      -5.275 -10.911  -8.770  1.00  0.91           N  
ATOM   1197  NH1 ARG A 153      -6.945 -12.309  -9.540  1.00  0.91           N  
ATOM   1198  NH2 ARG A 153      -4.814 -13.106  -9.261  1.00  0.91           N  
ATOM   1199  CZ  ARG A 153      -5.680 -12.106  -9.190  1.00  0.91           C  
ATOM   1200  N   MET A 154      -6.216  -6.621  -3.939  1.00  0.87           N  
ATOM   1201  CA  MET A 154      -6.562  -6.504  -2.525  1.00  0.87           C  
ATOM   1202  C   MET A 154      -7.932  -7.112  -2.248  1.00  0.87           C  
ATOM   1203  CB  MET A 154      -6.540  -5.039  -2.085  1.00  0.87           C  
ATOM   1204  O   MET A 154      -8.703  -6.578  -1.449  1.00  0.87           O  
ATOM   1205  CG  MET A 154      -5.152  -4.422  -2.077  1.00  0.87           C  
ATOM   1206  SD  MET A 154      -4.037  -5.212  -0.852  1.00  0.87           S  
ATOM   1207  CE  MET A 154      -4.368  -4.172   0.599  1.00  0.87           C  
ATOM   1208  N   THR A 155      -8.242  -8.185  -2.903  1.00  0.88           N  
ATOM   1209  CA  THR A 155      -9.550  -8.817  -2.771  1.00  0.88           C  
ATOM   1210  C   THR A 155      -9.780  -9.289  -1.338  1.00  0.88           C  
ATOM   1211  CB  THR A 155      -9.696 -10.008  -3.736  1.00  0.88           C  
ATOM   1212  O   THR A 155     -10.840  -9.041  -0.760  1.00  0.88           O  
ATOM   1213  CG2 THR A 155     -11.088 -10.624  -3.644  1.00  0.88           C  
ATOM   1214  OG1 THR A 155      -9.473  -9.558  -5.078  1.00  0.88           O  
ATOM   1215  N   GLU A 156      -8.765  -9.849  -0.803  1.00  0.89           N  
ATOM   1216  CA  GLU A 156      -8.895 -10.410   0.539  1.00  0.89           C  
ATOM   1217  C   GLU A 156      -9.036  -9.310   1.586  1.00  0.89           C  
ATOM   1218  CB  GLU A 156      -7.694 -11.300   0.868  1.00  0.89           C  
ATOM   1219  O   GLU A 156      -9.836  -9.429   2.516  1.00  0.89           O  
ATOM   1220  CG  GLU A 156      -7.593 -12.544  -0.001  1.00  0.89           C  
ATOM   1221  CD  GLU A 156      -8.849 -13.401   0.029  1.00  0.89           C  
ATOM   1222  OE1 GLU A 156      -9.288 -13.872  -1.044  1.00  0.89           O  
ATOM   1223  OE2 GLU A 156      -9.398 -13.601   1.135  1.00  0.89           O  
ATOM   1224  N   LEU A 157      -8.219  -8.301   1.405  1.00  0.90           N  
ATOM   1225  CA  LEU A 157      -8.311  -7.174   2.327  1.00  0.90           C  
ATOM   1226  C   LEU A 157      -9.685  -6.519   2.249  1.00  0.90           C  
ATOM   1227  CB  LEU A 157      -7.222  -6.142   2.022  1.00  0.90           C  
ATOM   1228  O   LEU A 157     -10.301  -6.235   3.279  1.00  0.90           O  
ATOM   1229  CG  LEU A 157      -7.198  -4.898   2.911  1.00  0.90           C  
ATOM   1230  CD1 LEU A 157      -6.841  -5.279   4.344  1.00  0.90           C  
ATOM   1231  CD2 LEU A 157      -6.216  -3.868   2.365  1.00  0.90           C  
ATOM   1232  N   SER A 158     -10.168  -6.303   1.034  1.00  0.89           N  
ATOM   1233  CA  SER A 158     -11.494  -5.719   0.852  1.00  0.89           C  
ATOM   1234  C   SER A 158     -12.571  -6.580   1.504  1.00  0.89           C  
ATOM   1235  CB  SER A 158     -11.802  -5.542  -0.635  1.00  0.89           C  
ATOM   1236  O   SER A 158     -13.484  -6.059   2.148  1.00  0.89           O  
ATOM   1237  OG  SER A 158     -13.074  -4.944  -0.817  1.00  0.89           O  
ATOM   1238  N   LYS A 159     -12.452  -7.863   1.345  1.00  0.91           N  
ATOM   1239  CA  LYS A 159     -13.405  -8.789   1.951  1.00  0.91           C  
ATOM   1240  C   LYS A 159     -13.356  -8.709   3.474  1.00  0.91           C  
ATOM   1241  CB  LYS A 159     -13.128 -10.221   1.492  1.00  0.91           C  
ATOM   1242  O   LYS A 159     -14.397  -8.681   4.133  1.00  0.91           O  
ATOM   1243  CG  LYS A 159     -14.143 -11.238   1.992  1.00  0.91           C  
ATOM   1244  CD  LYS A 159     -13.834 -12.637   1.474  1.00  0.91           C  
ATOM   1245  CE  LYS A 159     -14.835 -13.660   1.994  1.00  0.91           C  
ATOM   1246  NZ  LYS A 159     -14.552 -15.029   1.468  1.00  0.91           N  
ATOM   1247  N   LEU A 160     -12.136  -8.708   3.976  1.00  0.92           N  
ATOM   1248  CA  LEU A 160     -11.950  -8.595   5.419  1.00  0.92           C  
ATOM   1249  C   LEU A 160     -12.651  -7.354   5.962  1.00  0.92           C  
ATOM   1250  CB  LEU A 160     -10.460  -8.547   5.766  1.00  0.92           C  
ATOM   1251  O   LEU A 160     -13.379  -7.431   6.954  1.00  0.92           O  
ATOM   1252  CG  LEU A 160     -10.113  -8.415   7.249  1.00  0.92           C  
ATOM   1253  CD1 LEU A 160     -10.573  -9.652   8.014  1.00  0.92           C  
ATOM   1254  CD2 LEU A 160      -8.615  -8.194   7.431  1.00  0.92           C  
ATOM   1255  N   ILE A 161     -12.465  -6.227   5.288  1.00  0.93           N  
ATOM   1256  CA  ILE A 161     -13.063  -4.959   5.691  1.00  0.93           C  
ATOM   1257  C   ILE A 161     -14.580  -5.029   5.529  1.00  0.93           C  
ATOM   1258  CB  ILE A 161     -12.491  -3.779   4.875  1.00  0.93           C  
ATOM   1259  O   ILE A 161     -15.326  -4.608   6.417  1.00  0.93           O  
ATOM   1260  CG1 ILE A 161     -11.016  -3.552   5.226  1.00  0.93           C  
ATOM   1261  CG2 ILE A 161     -13.312  -2.509   5.113  1.00  0.93           C  
ATOM   1262  CD1 ILE A 161     -10.782  -3.122   6.668  1.00  0.93           C  
ATOM   1263  N   HIS A 162     -15.027  -5.600   4.473  1.00  0.91           N  
ATOM   1264  CA  HIS A 162     -16.452  -5.709   4.179  1.00  0.91           C  
ATOM   1265  C   HIS A 162     -17.152  -6.626   5.177  1.00  0.91           C  
ATOM   1266  CB  HIS A 162     -16.668  -6.223   2.754  1.00  0.91           C  
ATOM   1267  O   HIS A 162     -18.266  -6.334   5.619  1.00  0.91           O  
ATOM   1268  CG  HIS A 162     -18.108  -6.307   2.359  1.00  0.91           C  
ATOM   1269  CD2 HIS A 162     -18.911  -5.415   1.733  1.00  0.91           C  
ATOM   1270  ND1 HIS A 162     -18.884  -7.418   2.608  1.00  0.91           N  
ATOM   1271  CE1 HIS A 162     -20.106  -7.205   2.151  1.00  0.91           C  
ATOM   1272  NE2 HIS A 162     -20.150  -5.997   1.615  1.00  0.91           N  
ATOM   1273  N   ASP A 163     -16.554  -7.662   5.601  1.00  0.91           N  
ATOM   1274  CA  ASP A 163     -17.174  -8.706   6.411  1.00  0.91           C  
ATOM   1275  C   ASP A 163     -17.171  -8.328   7.891  1.00  0.91           C  
ATOM   1276  CB  ASP A 163     -16.454 -10.041   6.209  1.00  0.91           C  
ATOM   1277  O   ASP A 163     -17.836  -8.974   8.703  1.00  0.91           O  
ATOM   1278  CG  ASP A 163     -16.746 -10.673   4.859  1.00  0.91           C  
ATOM   1279  OD1 ASP A 163     -17.652 -10.193   4.144  1.00  0.91           O  
ATOM   1280  OD2 ASP A 163     -16.066 -11.662   4.509  1.00  0.91           O  
ATOM   1281  N   PHE A 164     -16.398  -7.290   8.154  1.00  0.91           N  
ATOM   1282  CA  PHE A 164     -16.402  -6.876   9.552  1.00  0.91           C  
ATOM   1283  C   PHE A 164     -17.772  -6.343   9.955  1.00  0.91           C  
ATOM   1284  CB  PHE A 164     -15.330  -5.811   9.803  1.00  0.91           C  
ATOM   1285  O   PHE A 164     -18.382  -5.564   9.220  1.00  0.91           O  
ATOM   1286  CG  PHE A 164     -15.366  -5.227  11.189  1.00  0.91           C  
ATOM   1287  CD1 PHE A 164     -16.092  -4.072  11.454  1.00  0.91           C  
ATOM   1288  CD2 PHE A 164     -14.674  -5.834  12.229  1.00  0.91           C  
ATOM   1289  CE1 PHE A 164     -16.127  -3.530  12.736  1.00  0.91           C  
ATOM   1290  CE2 PHE A 164     -14.704  -5.298  13.513  1.00  0.91           C  
ATOM   1291  CZ  PHE A 164     -15.430  -4.145  13.764  1.00  0.91           C  
ATOM   1292  N   SER A 165     -18.221  -6.789  11.015  1.00  0.85           N  
ATOM   1293  CA  SER A 165     -19.455  -6.240  11.569  1.00  0.85           C  
ATOM   1294  C   SER A 165     -19.446  -6.290  13.093  1.00  0.85           C  
ATOM   1295  CB  SER A 165     -20.668  -7.001  11.033  1.00  0.85           C  
ATOM   1296  O   SER A 165     -18.908  -7.227  13.686  1.00  0.85           O  
ATOM   1297  OG  SER A 165     -20.690  -8.328  11.530  1.00  0.85           O  
ATOM   1298  N   PHE A 166     -19.780  -5.317  13.660  1.00  0.83           N  
ATOM   1299  CA  PHE A 166     -20.152  -5.187  15.063  1.00  0.83           C  
ATOM   1300  C   PHE A 166     -21.598  -4.723  15.200  1.00  0.83           C  
ATOM   1301  CB  PHE A 166     -19.217  -4.209  15.781  1.00  0.83           C  
ATOM   1302  O   PHE A 166     -21.927  -3.590  14.843  1.00  0.83           O  
ATOM   1303  CG  PHE A 166     -19.322  -4.258  17.281  1.00  0.83           C  
ATOM   1304  CD1 PHE A 166     -20.243  -3.464  17.954  1.00  0.83           C  
ATOM   1305  CD2 PHE A 166     -18.500  -5.100  18.020  1.00  0.83           C  
ATOM   1306  CE1 PHE A 166     -20.342  -3.508  19.343  1.00  0.83           C  
ATOM   1307  CE2 PHE A 166     -18.594  -5.149  19.407  1.00  0.83           C  
ATOM   1308  CZ  PHE A 166     -19.515  -4.352  20.067  1.00  0.83           C  
ATOM   1309  N   GLY A 167     -22.363  -5.645  15.665  1.00  0.83           N  
ATOM   1310  CA  GLY A 167     -23.789  -5.385  15.549  1.00  0.83           C  
ATOM   1311  C   GLY A 167     -24.286  -5.408  14.116  1.00  0.83           C  
ATOM   1312  O   GLY A 167     -23.747  -6.135  13.279  1.00  0.83           O  
ATOM   1313  N   GLU A 168     -25.264  -4.694  13.787  1.00  0.84           N  
ATOM   1314  CA  GLU A 168     -25.850  -4.739  12.451  1.00  0.84           C  
ATOM   1315  C   GLU A 168     -25.240  -3.674  11.544  1.00  0.84           C  
ATOM   1316  CB  GLU A 168     -27.369  -4.562  12.523  1.00  0.84           C  
ATOM   1317  O   GLU A 168     -25.072  -3.896  10.343  1.00  0.84           O  
ATOM   1318  CG  GLU A 168     -28.100  -5.758  13.114  1.00  0.84           C  
ATOM   1319  CD  GLU A 168     -29.612  -5.654  12.999  1.00  0.84           C  
ATOM   1320  OE1 GLU A 168     -30.311  -6.664  13.244  1.00  0.84           O  
ATOM   1321  OE2 GLU A 168     -30.103  -4.554  12.658  1.00  0.84           O  
ATOM   1322  N   HIS A 169     -24.694  -2.648  12.188  1.00  0.88           N  
ATOM   1323  CA  HIS A 169     -24.332  -1.522  11.335  1.00  0.88           C  
ATOM   1324  C   HIS A 169     -22.907  -1.057  11.613  1.00  0.88           C  
ATOM   1325  CB  HIS A 169     -25.311  -0.363  11.533  1.00  0.88           C  
ATOM   1326  O   HIS A 169     -22.477  -0.019  11.104  1.00  0.88           O  
ATOM   1327  CG  HIS A 169     -26.728  -0.712  11.206  1.00  0.88           C  
ATOM   1328  CD2 HIS A 169     -27.332  -0.956  10.019  1.00  0.88           C  
ATOM   1329  ND1 HIS A 169     -27.704  -0.842  12.170  1.00  0.88           N  
ATOM   1330  CE1 HIS A 169     -28.850  -1.152  11.589  1.00  0.88           C  
ATOM   1331  NE2 HIS A 169     -28.652  -1.227  10.284  1.00  0.88           N  
ATOM   1332  N   GLY A 170     -22.161  -1.762  12.416  1.00  0.92           N  
ATOM   1333  CA  GLY A 170     -20.767  -1.410  12.632  1.00  0.92           C  
ATOM   1334  C   GLY A 170     -19.885  -1.700  11.433  1.00  0.92           C  
ATOM   1335  O   GLY A 170     -20.052  -2.723  10.765  1.00  0.92           O  
ATOM   1336  N   LYS A 171     -18.958  -0.775  11.262  1.00  0.95           N  
ATOM   1337  CA  LYS A 171     -18.092  -0.906  10.093  1.00  0.95           C  
ATOM   1338  C   LYS A 171     -16.646  -0.563  10.440  1.00  0.95           C  
ATOM   1339  CB  LYS A 171     -18.585  -0.010   8.956  1.00  0.95           C  
ATOM   1340  O   LYS A 171     -16.390   0.204  11.370  1.00  0.95           O  
ATOM   1341  CG  LYS A 171     -20.019  -0.285   8.529  1.00  0.95           C  
ATOM   1342  CD  LYS A 171     -20.497   0.725   7.493  1.00  0.95           C  
ATOM   1343  CE  LYS A 171     -21.946   0.477   7.097  1.00  0.95           C  
ATOM   1344  NZ  LYS A 171     -22.426   1.478   6.098  1.00  0.95           N  
ATOM   1345  N   VAL A 172     -15.738  -1.110   9.604  1.00  0.97           N  
ATOM   1346  CA  VAL A 172     -14.343  -0.686   9.666  1.00  0.97           C  
ATOM   1347  C   VAL A 172     -13.864  -0.279   8.274  1.00  0.97           C  
ATOM   1348  CB  VAL A 172     -13.437  -1.799  10.237  1.00  0.97           C  
ATOM   1349  O   VAL A 172     -14.383  -0.763   7.266  1.00  0.97           O  
ATOM   1350  CG1 VAL A 172     -13.755  -2.053  11.710  1.00  0.97           C  
ATOM   1351  CG2 VAL A 172     -13.593  -3.083   9.425  1.00  0.97           C  
ATOM   1352  N   PHE A 173     -12.933   0.618   8.284  1.00  0.96           N  
ATOM   1353  CA  PHE A 173     -12.341   1.035   7.019  1.00  0.96           C  
ATOM   1354  C   PHE A 173     -10.962   1.645   7.241  1.00  0.96           C  
ATOM   1355  CB  PHE A 173     -13.250   2.040   6.303  1.00  0.96           C  
ATOM   1356  O   PHE A 173     -10.556   1.875   8.382  1.00  0.96           O  
ATOM   1357  CG  PHE A 173     -13.734   3.157   7.188  1.00  0.96           C  
ATOM   1358  CD1 PHE A 173     -14.890   3.012   7.944  1.00  0.96           C  
ATOM   1359  CD2 PHE A 173     -13.032   4.353   7.262  1.00  0.96           C  
ATOM   1360  CE1 PHE A 173     -15.341   4.045   8.764  1.00  0.96           C  
ATOM   1361  CE2 PHE A 173     -13.476   5.389   8.079  1.00  0.96           C  
ATOM   1362  CZ  PHE A 173     -14.631   5.233   8.828  1.00  0.96           C  
ATOM   1363  N   LEU A 174     -10.131   1.803   6.163  1.00  0.95           N  
ATOM   1364  CA  LEU A 174      -8.753   2.275   6.244  1.00  0.95           C  
ATOM   1365  C   LEU A 174      -8.644   3.719   5.765  1.00  0.95           C  
ATOM   1366  CB  LEU A 174      -7.829   1.379   5.414  1.00  0.95           C  
ATOM   1367  O   LEU A 174      -9.221   4.082   4.738  1.00  0.95           O  
ATOM   1368  CG  LEU A 174      -7.620  -0.045   5.933  1.00  0.95           C  
ATOM   1369  CD1 LEU A 174      -6.765  -0.845   4.956  1.00  0.95           C  
ATOM   1370  CD2 LEU A 174      -6.980  -0.021   7.317  1.00  0.95           C  
ATOM   1371  N   VAL A 175      -7.910   4.447   6.545  1.00  0.95           N  
ATOM   1372  CA  VAL A 175      -7.767   5.868   6.246  1.00  0.95           C  
ATOM   1373  C   VAL A 175      -6.288   6.246   6.228  1.00  0.95           C  
ATOM   1374  CB  VAL A 175      -8.528   6.742   7.269  1.00  0.95           C  
ATOM   1375  O   VAL A 175      -5.523   5.828   7.099  1.00  0.95           O  
ATOM   1376  CG1 VAL A 175      -8.413   8.221   6.906  1.00  0.95           C  
ATOM   1377  CG2 VAL A 175      -9.994   6.319   7.345  1.00  0.95           C  
ATOM   1378  N   ARG A 176      -5.883   7.026   5.260  1.00  0.92           N  
ATOM   1379  CA  ARG A 176      -4.534   7.578   5.187  1.00  0.92           C  
ATOM   1380  C   ARG A 176      -4.341   8.691   6.211  1.00  0.92           C  
ATOM   1381  CB  ARG A 176      -4.242   8.103   3.780  1.00  0.92           C  
ATOM   1382  O   ARG A 176      -5.315   9.210   6.762  1.00  0.92           O  
ATOM   1383  CG  ARG A 176      -4.091   7.011   2.733  1.00  0.92           C  
ATOM   1384  CD  ARG A 176      -3.861   7.589   1.344  1.00  0.92           C  
ATOM   1385  NE  ARG A 176      -2.808   8.600   1.348  1.00  0.92           N  
ATOM   1386  NH1 ARG A 176      -3.433   9.557  -0.660  1.00  0.92           N  
ATOM   1387  NH2 ARG A 176      -1.637  10.385   0.501  1.00  0.92           N  
ATOM   1388  CZ  ARG A 176      -2.628   9.512   0.396  1.00  0.92           C  
ATOM   1389  N   ASN A 177      -3.168   9.181   6.315  1.00  0.90           N  
ATOM   1390  CA  ASN A 177      -2.831  10.205   7.299  1.00  0.90           C  
ATOM   1391  C   ASN A 177      -3.425  11.559   6.925  1.00  0.90           C  
ATOM   1392  CB  ASN A 177      -1.313  10.317   7.459  1.00  0.90           C  
ATOM   1393  O   ASN A 177      -3.629  12.413   7.791  1.00  0.90           O  
ATOM   1394  CG  ASN A 177      -0.624  10.770   6.187  1.00  0.90           C  
ATOM   1395  ND2 ASN A 177       0.677  11.023   6.275  1.00  0.90           N  
ATOM   1396  OD1 ASN A 177      -1.255  10.893   5.134  1.00  0.90           O  
ATOM   1397  N   ASP A 178      -3.683  11.642   5.630  1.00  0.91           N  
ATOM   1398  CA  ASP A 178      -4.254  12.921   5.221  1.00  0.91           C  
ATOM   1399  C   ASP A 178      -5.777  12.900   5.322  1.00  0.91           C  
ATOM   1400  CB  ASP A 178      -3.826  13.268   3.793  1.00  0.91           C  
ATOM   1401  O   ASP A 178      -6.446  13.848   4.903  1.00  0.91           O  
ATOM   1402  CG  ASP A 178      -4.351  12.284   2.762  1.00  0.91           C  
ATOM   1403  OD1 ASP A 178      -5.021  11.301   3.143  1.00  0.91           O  
ATOM   1404  OD2 ASP A 178      -4.089  12.494   1.558  1.00  0.91           O  
ATOM   1405  N   GLY A 179      -6.348  11.733   5.744  1.00  0.94           N  
ATOM   1406  CA  GLY A 179      -7.773  11.663   6.027  1.00  0.94           C  
ATOM   1407  C   GLY A 179      -8.571  11.012   4.913  1.00  0.94           C  
ATOM   1408  O   GLY A 179      -9.774  10.784   5.055  1.00  0.94           O  
ATOM   1409  N   LEU A 180      -7.923  10.726   3.802  1.00  0.93           N  
ATOM   1410  CA  LEU A 180      -8.626  10.099   2.688  1.00  0.93           C  
ATOM   1411  C   LEU A 180      -8.947   8.641   2.999  1.00  0.93           C  
ATOM   1412  CB  LEU A 180      -7.789  10.187   1.409  1.00  0.93           C  
ATOM   1413  O   LEU A 180      -8.071   7.885   3.423  1.00  0.93           O  
ATOM   1414  CG  LEU A 180      -8.432   9.629   0.138  1.00  0.93           C  
ATOM   1415  CD1 LEU A 180      -9.652  10.459  -0.246  1.00  0.93           C  
ATOM   1416  CD2 LEU A 180      -7.421   9.595  -1.003  1.00  0.93           C  
ATOM   1417  N   ILE A 181     -10.183   8.319   2.760  1.00  0.94           N  
ATOM   1418  CA  ILE A 181     -10.607   6.934   2.937  1.00  0.94           C  
ATOM   1419  C   ILE A 181     -10.122   6.091   1.761  1.00  0.94           C  
ATOM   1420  CB  ILE A 181     -12.143   6.828   3.076  1.00  0.94           C  
ATOM   1421  O   ILE A 181     -10.496   6.343   0.613  1.00  0.94           O  
ATOM   1422  CG1 ILE A 181     -12.618   7.570   4.331  1.00  0.94           C  
ATOM   1423  CG2 ILE A 181     -12.581   5.361   3.108  1.00  0.94           C  
ATOM   1424  CD1 ILE A 181     -14.132   7.647   4.468  1.00  0.94           C  
ATOM   1425  N   GLN A 182      -9.326   4.970   2.128  1.00  0.90           N  
ATOM   1426  CA  GLN A 182      -8.711   4.162   1.080  1.00  0.90           C  
ATOM   1427  C   GLN A 182      -9.559   2.933   0.764  1.00  0.90           C  
ATOM   1428  CB  GLN A 182      -7.300   3.736   1.489  1.00  0.90           C  
ATOM   1429  O   GLN A 182      -9.766   2.599  -0.404  1.00  0.90           O  
ATOM   1430  CG  GLN A 182      -6.303   4.885   1.548  1.00  0.90           C  
ATOM   1431  CD  GLN A 182      -6.012   5.481   0.183  1.00  0.90           C  
ATOM   1432  NE2 GLN A 182      -5.787   6.790   0.143  1.00  0.90           N  
ATOM   1433  OE1 GLN A 182      -5.988   4.770  -0.826  1.00  0.90           O  
ATOM   1434  N   VAL A 183     -10.054   2.330   1.856  1.00  0.91           N  
ATOM   1435  CA  VAL A 183     -10.893   1.144   1.724  1.00  0.91           C  
ATOM   1436  C   VAL A 183     -12.103   1.260   2.649  1.00  0.91           C  
ATOM   1437  CB  VAL A 183     -10.104  -0.147   2.038  1.00  0.91           C  
ATOM   1438  O   VAL A 183     -11.951   1.419   3.863  1.00  0.91           O  
ATOM   1439  CG1 VAL A 183     -10.961  -1.383   1.767  1.00  0.91           C  
ATOM   1440  CG2 VAL A 183      -8.816  -0.196   1.219  1.00  0.91           C  
ATOM   1441  N   HIS A 184     -13.242   1.149   1.974  1.00  0.93           N  
ATOM   1442  CA  HIS A 184     -14.508   1.207   2.697  1.00  0.93           C  
ATOM   1443  C   HIS A 184     -15.474   0.135   2.203  1.00  0.93           C  
ATOM   1444  CB  HIS A 184     -15.142   2.592   2.555  1.00  0.93           C  
ATOM   1445  O   HIS A 184     -15.436  -0.248   1.031  1.00  0.93           O  
ATOM   1446  CG  HIS A 184     -16.252   2.846   3.525  1.00  0.93           C  
ATOM   1447  CD2 HIS A 184     -16.277   3.545   4.684  1.00  0.93           C  
ATOM   1448  ND1 HIS A 184     -17.524   2.346   3.347  1.00  0.93           N  
ATOM   1449  CE1 HIS A 184     -18.286   2.729   4.358  1.00  0.93           C  
ATOM   1450  NE2 HIS A 184     -17.553   3.458   5.183  1.00  0.93           N  
ATOM   1451  N   PRO A 185     -16.323  -0.363   3.186  1.00  0.91           N  
ATOM   1452  CA  PRO A 185     -17.312  -1.330   2.705  1.00  0.91           C  
ATOM   1453  C   PRO A 185     -18.180  -0.774   1.577  1.00  0.91           C  
ATOM   1454  CB  PRO A 185     -18.155  -1.620   3.949  1.00  0.91           C  
ATOM   1455  O   PRO A 185     -18.693  -1.538   0.755  1.00  0.91           O  
ATOM   1456  CG  PRO A 185     -17.239  -1.357   5.101  1.00  0.91           C  
ATOM   1457  CD  PRO A 185     -16.317  -0.232   4.729  1.00  0.91           C  
ATOM   1458  N   ASP A 186     -18.387   0.494   1.567  1.00  0.91           N  
ATOM   1459  CA  ASP A 186     -19.072   1.170   0.469  1.00  0.91           C  
ATOM   1460  C   ASP A 186     -18.074   1.701  -0.558  1.00  0.91           C  
ATOM   1461  CB  ASP A 186     -19.939   2.313   1.000  1.00  0.91           C  
ATOM   1462  O   ASP A 186     -17.397   2.702  -0.313  1.00  0.91           O  
ATOM   1463  CG  ASP A 186     -20.848   2.909  -0.061  1.00  0.91           C  
ATOM   1464  OD1 ASP A 186     -20.559   2.759  -1.267  1.00  0.91           O  
ATOM   1465  OD2 ASP A 186     -21.862   3.537   0.314  1.00  0.91           O  
ATOM   1466  N   ALA A 187     -18.086   1.157  -1.708  1.00  0.85           N  
ATOM   1467  CA  ALA A 187     -17.086   1.428  -2.738  1.00  0.85           C  
ATOM   1468  C   ALA A 187     -17.141   2.885  -3.186  1.00  0.85           C  
ATOM   1469  CB  ALA A 187     -17.288   0.499  -3.932  1.00  0.85           C  
ATOM   1470  O   ALA A 187     -16.156   3.421  -3.698  1.00  0.85           O  
ATOM   1471  N   ALA A 188     -18.266   3.545  -2.955  1.00  0.88           N  
ATOM   1472  CA  ALA A 188     -18.428   4.935  -3.372  1.00  0.88           C  
ATOM   1473  C   ALA A 188     -17.566   5.866  -2.524  1.00  0.88           C  
ATOM   1474  CB  ALA A 188     -19.895   5.349  -3.287  1.00  0.88           C  
ATOM   1475  O   ALA A 188     -17.310   7.009  -2.911  1.00  0.88           O  
ATOM   1476  N   PHE A 189     -17.049   5.312  -1.387  1.00  0.91           N  
ATOM   1477  CA  PHE A 189     -16.294   6.159  -0.471  1.00  0.91           C  
ATOM   1478  C   PHE A 189     -14.795   5.966  -0.666  1.00  0.91           C  
ATOM   1479  CB  PHE A 189     -16.678   5.858   0.981  1.00  0.91           C  
ATOM   1480  O   PHE A 189     -14.012   6.895  -0.457  1.00  0.91           O  
ATOM   1481  CG  PHE A 189     -18.121   6.143   1.299  1.00  0.91           C  
ATOM   1482  CD1 PHE A 189     -18.929   6.811   0.388  1.00  0.91           C  
ATOM   1483  CD2 PHE A 189     -18.669   5.743   2.511  1.00  0.91           C  
ATOM   1484  CE1 PHE A 189     -20.265   7.077   0.680  1.00  0.91           C  
ATOM   1485  CE2 PHE A 189     -20.003   6.004   2.810  1.00  0.91           C  
ATOM   1486  CZ  PHE A 189     -20.799   6.672   1.893  1.00  0.91           C  
ATOM   1487  N   SER A 190     -14.315   4.866  -1.116  1.00  0.88           N  
ATOM   1488  CA  SER A 190     -12.900   4.534  -1.240  1.00  0.88           C  
ATOM   1489  C   SER A 190     -12.206   5.437  -2.254  1.00  0.88           C  
ATOM   1490  CB  SER A 190     -12.726   3.070  -1.647  1.00  0.88           C  
ATOM   1491  O   SER A 190     -12.636   5.531  -3.406  1.00  0.88           O  
ATOM   1492  OG  SER A 190     -13.217   2.206  -0.637  1.00  0.88           O  
ATOM   1493  N   GLY A 191     -11.242   6.232  -1.821  1.00  0.86           N  
ATOM   1494  CA  GLY A 191     -10.462   7.110  -2.678  1.00  0.86           C  
ATOM   1495  C   GLY A 191     -11.191   8.390  -3.041  1.00  0.86           C  
ATOM   1496  O   GLY A 191     -10.671   9.213  -3.799  1.00  0.86           O  
ATOM   1497  N   LYS A 192     -12.347   8.545  -2.427  1.00  0.89           N  
ATOM   1498  CA  LYS A 192     -13.170   9.670  -2.861  1.00  0.89           C  
ATOM   1499  C   LYS A 192     -13.646  10.496  -1.669  1.00  0.89           C  
ATOM   1500  CB  LYS A 192     -14.370   9.177  -3.670  1.00  0.89           C  
ATOM   1501  O   LYS A 192     -13.921  11.690  -1.804  1.00  0.89           O  
ATOM   1502  CG  LYS A 192     -13.995   8.466  -4.963  1.00  0.89           C  
ATOM   1503  CD  LYS A 192     -15.227   7.949  -5.694  1.00  0.89           C  
ATOM   1504  CE  LYS A 192     -14.850   7.179  -6.952  1.00  0.89           C  
ATOM   1505  NZ  LYS A 192     -16.050   6.609  -7.634  1.00  0.89           N  
ATOM   1506  N   ARG A 193     -13.734   9.874  -0.538  1.00  0.94           N  
ATOM   1507  CA  ARG A 193     -14.307  10.549   0.622  1.00  0.94           C  
ATOM   1508  C   ARG A 193     -13.252  10.781   1.698  1.00  0.94           C  
ATOM   1509  CB  ARG A 193     -15.472   9.739   1.196  1.00  0.94           C  
ATOM   1510  O   ARG A 193     -12.422   9.908   1.958  1.00  0.94           O  
ATOM   1511  CG  ARG A 193     -16.196  10.428   2.342  1.00  0.94           C  
ATOM   1512  CD  ARG A 193     -17.509   9.734   2.678  1.00  0.94           C  
ATOM   1513  NE  ARG A 193     -18.563  10.090   1.733  1.00  0.94           N  
ATOM   1514  NH1 ARG A 193     -20.242   8.984   2.871  1.00  0.94           N  
ATOM   1515  NH2 ARG A 193     -20.714  10.105   0.929  1.00  0.94           N  
ATOM   1516  CZ  ARG A 193     -19.837   9.726   1.846  1.00  0.94           C  
ATOM   1517  N   GLN A 194     -13.335  12.047   2.299  1.00  0.97           N  
ATOM   1518  CA  GLN A 194     -12.493  12.384   3.442  1.00  0.97           C  
ATOM   1519  C   GLN A 194     -13.138  11.936   4.751  1.00  0.97           C  
ATOM   1520  CB  GLN A 194     -12.214  13.887   3.481  1.00  0.97           C  
ATOM   1521  O   GLN A 194     -14.364  11.939   4.877  1.00  0.97           O  
ATOM   1522  CG  GLN A 194     -11.400  14.393   2.298  1.00  0.97           C  
ATOM   1523  CD  GLN A 194      -9.972  13.879   2.306  1.00  0.97           C  
ATOM   1524  NE2 GLN A 194      -9.353  13.830   1.131  1.00  0.97           N  
ATOM   1525  OE1 GLN A 194      -9.430  13.529   3.359  1.00  0.97           O  
ATOM   1526  N   LEU A 195     -12.279  11.554   5.702  1.00  0.98           N  
ATOM   1527  CA  LEU A 195     -12.753  11.097   7.003  1.00  0.98           C  
ATOM   1528  C   LEU A 195     -13.618  12.160   7.671  1.00  0.98           C  
ATOM   1529  CB  LEU A 195     -11.572  10.740   7.910  1.00  0.98           C  
ATOM   1530  O   LEU A 195     -14.652  11.843   8.265  1.00  0.98           O  
ATOM   1531  CG  LEU A 195     -11.922  10.178   9.289  1.00  0.98           C  
ATOM   1532  CD1 LEU A 195     -12.744   8.902   9.149  1.00  0.98           C  
ATOM   1533  CD2 LEU A 195     -10.655   9.918  10.097  1.00  0.98           C  
ATOM   1534  N   ALA A 196     -13.252  13.374   7.512  1.00  0.97           N  
ATOM   1535  CA  ALA A 196     -13.977  14.484   8.124  1.00  0.97           C  
ATOM   1536  C   ALA A 196     -15.398  14.580   7.577  1.00  0.97           C  
ATOM   1537  CB  ALA A 196     -13.232  15.796   7.896  1.00  0.97           C  
ATOM   1538  O   ALA A 196     -16.321  14.977   8.293  1.00  0.97           O  
ATOM   1539  N   GLU A 197     -15.533  14.263   6.271  1.00  0.97           N  
ATOM   1540  CA  GLU A 197     -16.861  14.232   5.666  1.00  0.97           C  
ATOM   1541  C   GLU A 197     -17.707  13.103   6.248  1.00  0.97           C  
ATOM   1542  CB  GLU A 197     -16.757  14.081   4.146  1.00  0.97           C  
ATOM   1543  O   GLU A 197     -18.932  13.217   6.331  1.00  0.97           O  
ATOM   1544  CG  GLU A 197     -16.108  15.271   3.453  1.00  0.97           C  
ATOM   1545  CD  GLU A 197     -15.839  15.031   1.976  1.00  0.97           C  
ATOM   1546  OE1 GLU A 197     -15.418  15.979   1.275  1.00  0.97           O  
ATOM   1547  OE2 GLU A 197     -16.051  13.887   1.517  1.00  0.97           O  
ATOM   1548  N   GLN A 198     -16.975  12.102   6.670  1.00  0.96           N  
ATOM   1549  CA  GLN A 198     -17.647  10.901   7.155  1.00  0.96           C  
ATOM   1550  C   GLN A 198     -18.031  11.041   8.625  1.00  0.96           C  
ATOM   1551  CB  GLN A 198     -16.758   9.672   6.960  1.00  0.96           C  
ATOM   1552  O   GLN A 198     -19.143  10.682   9.018  1.00  0.96           O  
ATOM   1553  CG  GLN A 198     -17.387   8.374   7.448  1.00  0.96           C  
ATOM   1554  CD  GLN A 198     -18.619   7.983   6.654  1.00  0.96           C  
ATOM   1555  NE2 GLN A 198     -19.394   7.043   7.185  1.00  0.96           N  
ATOM   1556  OE1 GLN A 198     -18.873   8.522   5.571  1.00  0.96           O  
ATOM   1557  N   LEU A 199     -17.211  11.605   9.489  1.00  0.97           N  
ATOM   1558  CA  LEU A 199     -17.381  11.581  10.937  1.00  0.97           C  
ATOM   1559  C   LEU A 199     -17.597  12.989  11.482  1.00  0.97           C  
ATOM   1560  CB  LEU A 199     -16.163  10.943  11.610  1.00  0.97           C  
ATOM   1561  O   LEU A 199     -17.975  13.159  12.644  1.00  0.97           O  
ATOM   1562  CG  LEU A 199     -15.777   9.544  11.125  1.00  0.97           C  
ATOM   1563  CD1 LEU A 199     -14.606   9.005  11.941  1.00  0.97           C  
ATOM   1564  CD2 LEU A 199     -16.972   8.601  11.207  1.00  0.97           C  
ATOM   1565  N   GLY A 200     -17.405  14.027  10.624  1.00  0.97           N  
ATOM   1566  CA  GLY A 200     -17.232  15.382  11.123  1.00  0.97           C  
ATOM   1567  C   GLY A 200     -15.796  15.705  11.488  1.00  0.97           C  
ATOM   1568  O   GLY A 200     -15.035  14.817  11.880  1.00  0.97           O  
ATOM   1569  N   ALA A 201     -15.475  16.980  11.448  1.00  0.97           N  
ATOM   1570  CA  ALA A 201     -14.094  17.435  11.580  1.00  0.97           C  
ATOM   1571  C   ALA A 201     -13.532  17.091  12.957  1.00  0.97           C  
ATOM   1572  CB  ALA A 201     -14.002  18.939  11.332  1.00  0.97           C  
ATOM   1573  O   ALA A 201     -12.418  16.575  13.068  1.00  0.97           O  
ATOM   1574  N   ASP A 202     -14.346  17.272  13.976  1.00  0.97           N  
ATOM   1575  CA  ASP A 202     -13.867  17.080  15.341  1.00  0.97           C  
ATOM   1576  C   ASP A 202     -13.626  15.601  15.635  1.00  0.97           C  
ATOM   1577  CB  ASP A 202     -14.863  17.661  16.346  1.00  0.97           C  
ATOM   1578  O   ASP A 202     -12.580  15.232  16.172  1.00  0.97           O  
ATOM   1579  CG  ASP A 202     -14.889  19.179  16.345  1.00  0.97           C  
ATOM   1580  OD1 ASP A 202     -13.940  19.805  15.825  1.00  0.97           O  
ATOM   1581  OD2 ASP A 202     -15.866  19.755  16.872  1.00  0.97           O  
ATOM   1582  N   ALA A 203     -14.576  14.803  15.248  1.00  0.97           N  
ATOM   1583  CA  ALA A 203     -14.441  13.370  15.495  1.00  0.97           C  
ATOM   1584  C   ALA A 203     -13.282  12.782  14.694  1.00  0.97           C  
ATOM   1585  CB  ALA A 203     -15.741  12.646  15.153  1.00  0.97           C  
ATOM   1586  O   ALA A 203     -12.554  11.918  15.187  1.00  0.97           O  
ATOM   1587  N   ALA A 204     -13.164  13.241  13.460  1.00  0.97           N  
ATOM   1588  CA  ALA A 204     -12.054  12.785  12.627  1.00  0.97           C  
ATOM   1589  C   ALA A 204     -10.712  13.103  13.281  1.00  0.97           C  
ATOM   1590  CB  ALA A 204     -12.132  13.423  11.242  1.00  0.97           C  
ATOM   1591  O   ALA A 204      -9.829  12.244  13.347  1.00  0.97           O  
ATOM   1592  N   LYS A 205     -10.600  14.297  13.739  1.00  0.96           N  
ATOM   1593  CA  LYS A 205      -9.376  14.689  14.430  1.00  0.96           C  
ATOM   1594  C   LYS A 205      -9.150  13.835  15.675  1.00  0.96           C  
ATOM   1595  CB  LYS A 205      -9.426  16.169  14.812  1.00  0.96           C  
ATOM   1596  O   LYS A 205      -8.021  13.433  15.962  1.00  0.96           O  
ATOM   1597  CG  LYS A 205      -8.130  16.699  15.409  1.00  0.96           C  
ATOM   1598  CD  LYS A 205      -8.238  18.178  15.756  1.00  0.96           C  
ATOM   1599  CE  LYS A 205      -6.969  18.690  16.424  1.00  0.96           C  
ATOM   1600  NZ  LYS A 205      -7.070  20.140  16.769  1.00  0.96           N  
ATOM   1601  N   GLY A 206     -10.203  13.521  16.373  1.00  0.95           N  
ATOM   1602  CA  GLY A 206     -10.123  12.747  17.602  1.00  0.95           C  
ATOM   1603  C   GLY A 206      -9.595  11.341  17.387  1.00  0.95           C  
ATOM   1604  O   GLY A 206      -8.862  10.813  18.226  1.00  0.95           O  
ATOM   1605  N   VAL A 207      -9.916  10.790  16.196  1.00  0.96           N  
ATOM   1606  CA  VAL A 207      -9.517   9.399  16.011  1.00  0.96           C  
ATOM   1607  C   VAL A 207      -8.186   9.338  15.266  1.00  0.96           C  
ATOM   1608  CB  VAL A 207     -10.594   8.597  15.246  1.00  0.96           C  
ATOM   1609  O   VAL A 207      -7.506   8.309  15.281  1.00  0.96           O  
ATOM   1610  CG1 VAL A 207     -11.873   8.485  16.073  1.00  0.96           C  
ATOM   1611  CG2 VAL A 207     -10.883   9.247  13.894  1.00  0.96           C  
ATOM   1612  N   MET A 208      -7.740  10.545  14.629  1.00  0.94           N  
ATOM   1613  CA  MET A 208      -6.543  10.517  13.794  1.00  0.94           C  
ATOM   1614  C   MET A 208      -5.341  11.080  14.546  1.00  0.94           C  
ATOM   1615  CB  MET A 208      -6.768  11.308  12.503  1.00  0.94           C  
ATOM   1616  O   MET A 208      -4.195  10.790  14.199  1.00  0.94           O  
ATOM   1617  CG  MET A 208      -7.811  10.694  11.583  1.00  0.94           C  
ATOM   1618  SD  MET A 208      -7.366   8.997  11.048  1.00  0.94           S  
ATOM   1619  CE  MET A 208      -5.925   9.357  10.006  1.00  0.94           C  
ATOM   1620  N   THR A 209      -5.569  11.999  15.553  1.00  0.86           N  
ATOM   1621  CA  THR A 209      -4.515  12.732  16.246  1.00  0.86           C  
ATOM   1622  C   THR A 209      -4.128  12.026  17.543  1.00  0.86           C  
ATOM   1623  CB  THR A 209      -4.950  14.176  16.555  1.00  0.86           C  
ATOM   1624  O   THR A 209      -4.996  11.568  18.289  1.00  0.86           O  
ATOM   1625  CG2 THR A 209      -5.104  14.990  15.274  1.00  0.86           C  
ATOM   1626  OG1 THR A 209      -6.204  14.154  17.247  1.00  0.86           O  
ATOM   1627  N   GLY A 210      -2.764  11.639  17.539  1.00  0.73           N  
ATOM   1628  CA  GLY A 210      -2.267  10.980  18.736  1.00  0.73           C  
ATOM   1629  C   GLY A 210      -1.332   9.823  18.436  1.00  0.73           C  
ATOM   1630  O   GLY A 210      -0.830   9.698  17.318  1.00  0.73           O  
ATOM   1631  N   GLY A 211      -0.553   9.164  19.469  1.00  0.75           N  
ATOM   1632  CA  GLY A 211       0.429   8.092  19.495  1.00  0.75           C  
ATOM   1633  C   GLY A 211      -0.065   6.814  18.843  1.00  0.75           C  
ATOM   1634  O   GLY A 211      -0.838   6.859  17.884  1.00  0.75           O  
ATOM   1635  N   GLU A 212       0.418   5.639  19.110  1.00  0.82           N  
ATOM   1636  CA  GLU A 212       0.247   4.317  18.515  1.00  0.82           C  
ATOM   1637  C   GLU A 212      -0.874   3.543  19.204  1.00  0.82           C  
ATOM   1638  CB  GLU A 212       1.554   3.524  18.584  1.00  0.82           C  
ATOM   1639  O   GLU A 212      -1.126   2.382  18.875  1.00  0.82           O  
ATOM   1640  CG  GLU A 212       2.670   4.101  17.726  1.00  0.82           C  
ATOM   1641  CD  GLU A 212       3.924   3.241  17.714  1.00  0.82           C  
ATOM   1642  OE1 GLU A 212       4.819   3.485  16.873  1.00  0.82           O  
ATOM   1643  OE2 GLU A 212       4.011   2.315  18.551  1.00  0.82           O  
ATOM   1644  N   SER A 213      -1.691   4.207  20.046  1.00  0.88           N  
ATOM   1645  CA  SER A 213      -2.720   3.496  20.798  1.00  0.88           C  
ATOM   1646  C   SER A 213      -4.111   3.791  20.246  1.00  0.88           C  
ATOM   1647  CB  SER A 213      -2.659   3.873  22.278  1.00  0.88           C  
ATOM   1648  O   SER A 213      -4.282   4.702  19.433  1.00  0.88           O  
ATOM   1649  OG  SER A 213      -2.832   5.270  22.449  1.00  0.88           O  
ATOM   1650  N   LEU A 214      -5.057   2.946  20.598  1.00  0.92           N  
ATOM   1651  CA  LEU A 214      -6.461   3.071  20.222  1.00  0.92           C  
ATOM   1652  C   LEU A 214      -7.043   4.388  20.724  1.00  0.92           C  
ATOM   1653  CB  LEU A 214      -7.271   1.897  20.777  1.00  0.92           C  
ATOM   1654  O   LEU A 214      -6.818   4.773  21.873  1.00  0.92           O  
ATOM   1655  CG  LEU A 214      -8.738   1.824  20.351  1.00  0.92           C  
ATOM   1656  CD1 LEU A 214      -8.909   0.829  19.208  1.00  0.92           C  
ATOM   1657  CD2 LEU A 214      -9.621   1.443  21.534  1.00  0.92           C  
ATOM   1658  N   ARG A 215      -7.868   4.983  19.868  1.00  0.94           N  
ATOM   1659  CA  ARG A 215      -8.547   6.237  20.178  1.00  0.94           C  
ATOM   1660  C   ARG A 215     -10.037   6.145  19.863  1.00  0.94           C  
ATOM   1661  CB  ARG A 215      -7.918   7.395  19.402  1.00  0.94           C  
ATOM   1662  O   ARG A 215     -10.449   5.351  19.015  1.00  0.94           O  
ATOM   1663  CG  ARG A 215      -6.426   7.562  19.645  1.00  0.94           C  
ATOM   1664  CD  ARG A 215      -5.806   8.566  18.684  1.00  0.94           C  
ATOM   1665  NE  ARG A 215      -4.357   8.643  18.846  1.00  0.94           N  
ATOM   1666  NH1 ARG A 215      -3.986   9.744  16.849  1.00  0.94           N  
ATOM   1667  NH2 ARG A 215      -2.224   9.218  18.218  1.00  0.94           N  
ATOM   1668  CZ  ARG A 215      -3.526   9.202  17.970  1.00  0.94           C  
ATOM   1669  N   SER A 216     -10.685   7.077  20.548  1.00  0.94           N  
ATOM   1670  CA  SER A 216     -12.123   7.040  20.302  1.00  0.94           C  
ATOM   1671  C   SER A 216     -12.713   8.445  20.258  1.00  0.94           C  
ATOM   1672  CB  SER A 216     -12.830   6.214  21.378  1.00  0.94           C  
ATOM   1673  O   SER A 216     -12.176   9.369  20.872  1.00  0.94           O  
ATOM   1674  OG  SER A 216     -12.734   6.848  22.642  1.00  0.94           O  
ATOM   1675  N   SER A 217     -13.680   8.643  19.481  1.00  0.96           N  
ATOM   1676  CA  SER A 217     -14.455   9.875  19.378  1.00  0.96           C  
ATOM   1677  C   SER A 217     -15.921   9.582  19.077  1.00  0.96           C  
ATOM   1678  CB  SER A 217     -13.875  10.784  18.293  1.00  0.96           C  
ATOM   1679  O   SER A 217     -16.240   8.579  18.435  1.00  0.96           O  
ATOM   1680  OG  SER A 217     -14.515  12.049  18.302  1.00  0.96           O  
ATOM   1681  N   ARG A 218     -16.784  10.473  19.574  1.00  0.96           N  
ATOM   1682  CA  ARG A 218     -18.213  10.336  19.312  1.00  0.96           C  
ATOM   1683  C   ARG A 218     -18.679  11.352  18.274  1.00  0.96           C  
ATOM   1684  CB  ARG A 218     -19.015  10.501  20.604  1.00  0.96           C  
ATOM   1685  O   ARG A 218     -18.110  12.440  18.164  1.00  0.96           O  
ATOM   1686  CG  ARG A 218     -18.793   9.386  21.613  1.00  0.96           C  
ATOM   1687  CD  ARG A 218     -19.636   9.582  22.866  1.00  0.96           C  
ATOM   1688  NE  ARG A 218     -19.465   8.482  23.809  1.00  0.96           N  
ATOM   1689  NH1 ARG A 218     -18.317   9.731  25.378  1.00  0.96           N  
ATOM   1690  NH2 ARG A 218     -18.743   7.512  25.762  1.00  0.96           N  
ATOM   1691  CZ  ARG A 218     -18.842   8.577  24.981  1.00  0.96           C  
ATOM   1692  N   PHE A 219     -19.686  10.951  17.505  1.00  0.97           N  
ATOM   1693  CA  PHE A 219     -20.257  11.854  16.513  1.00  0.97           C  
ATOM   1694  C   PHE A 219     -21.689  11.454  16.179  1.00  0.97           C  
ATOM   1695  CB  PHE A 219     -19.405  11.867  15.240  1.00  0.97           C  
ATOM   1696  O   PHE A 219     -22.156  10.392  16.594  1.00  0.97           O  
ATOM   1697  CG  PHE A 219     -19.484  10.592  14.445  1.00  0.97           C  
ATOM   1698  CD1 PHE A 219     -18.775   9.464  14.840  1.00  0.97           C  
ATOM   1699  CD2 PHE A 219     -20.267  10.521  13.300  1.00  0.97           C  
ATOM   1700  CE1 PHE A 219     -18.846   8.283  14.106  1.00  0.97           C  
ATOM   1701  CE2 PHE A 219     -20.343   9.344  12.561  1.00  0.97           C  
ATOM   1702  CZ  PHE A 219     -19.631   8.227  12.965  1.00  0.97           C  
ATOM   1703  N   SER A 220     -22.456  12.364  15.525  1.00  0.95           N  
ATOM   1704  CA  SER A 220     -23.829  12.107  15.105  1.00  0.95           C  
ATOM   1705  C   SER A 220     -23.972  12.210  13.590  1.00  0.95           C  
ATOM   1706  CB  SER A 220     -24.789  13.085  15.783  1.00  0.95           C  
ATOM   1707  O   SER A 220     -23.347  13.064  12.959  1.00  0.95           O  
ATOM   1708  OG  SER A 220     -24.803  12.885  17.186  1.00  0.95           O  
ATOM   1709  N   ARG A 221     -24.641  11.373  12.994  1.00  0.94           N  
ATOM   1710  CA  ARG A 221     -24.968  11.342  11.572  1.00  0.94           C  
ATOM   1711  C   ARG A 221     -26.426  10.951  11.353  1.00  0.94           C  
ATOM   1712  CB  ARG A 221     -24.048  10.371  10.829  1.00  0.94           C  
ATOM   1713  O   ARG A 221     -26.874   9.910  11.838  1.00  0.94           O  
ATOM   1714  CG  ARG A 221     -24.223  10.390   9.319  1.00  0.94           C  
ATOM   1715  CD  ARG A 221     -23.171   9.542   8.619  1.00  0.94           C  
ATOM   1716  NE  ARG A 221     -23.269   8.136   9.002  1.00  0.94           N  
ATOM   1717  NH1 ARG A 221     -21.165   7.566   8.236  1.00  0.94           N  
ATOM   1718  NH2 ARG A 221     -22.509   5.978   9.198  1.00  0.94           N  
ATOM   1719  CZ  ARG A 221     -22.314   7.230   8.811  1.00  0.94           C  
ATOM   1720  N   ASP A 222     -27.176  11.904  10.728  1.00  0.92           N  
ATOM   1721  CA  ASP A 222     -28.586  11.685  10.420  1.00  0.92           C  
ATOM   1722  C   ASP A 222     -29.385  11.388  11.687  1.00  0.92           C  
ATOM   1723  CB  ASP A 222     -28.744  10.541   9.417  1.00  0.92           C  
ATOM   1724  O   ASP A 222     -30.217  10.478  11.703  1.00  0.92           O  
ATOM   1725  CG  ASP A 222     -28.033  10.802   8.102  1.00  0.92           C  
ATOM   1726  OD1 ASP A 222     -27.991  11.968   7.652  1.00  0.92           O  
ATOM   1727  OD2 ASP A 222     -27.512   9.834   7.508  1.00  0.92           O  
ATOM   1728  N   GLY A 223     -29.076  12.126  12.778  1.00  0.92           N  
ATOM   1729  CA  GLY A 223     -29.823  12.043  14.023  1.00  0.92           C  
ATOM   1730  C   GLY A 223     -29.434  10.848  14.873  1.00  0.92           C  
ATOM   1731  O   GLY A 223     -30.040  10.600  15.918  1.00  0.92           O  
ATOM   1732  N   GLU A 224     -28.514  10.007  14.410  1.00  0.94           N  
ATOM   1733  CA  GLU A 224     -28.062   8.830  15.145  1.00  0.94           C  
ATOM   1734  C   GLU A 224     -26.663   9.040  15.717  1.00  0.94           C  
ATOM   1735  CB  GLU A 224     -28.081   7.593  14.244  1.00  0.94           C  
ATOM   1736  O   GLU A 224     -25.786   9.586  15.043  1.00  0.94           O  
ATOM   1737  CG  GLU A 224     -27.838   6.287  14.986  1.00  0.94           C  
ATOM   1738  CD  GLU A 224     -27.988   5.058  14.104  1.00  0.94           C  
ATOM   1739  OE1 GLU A 224     -28.170   3.943  14.642  1.00  0.94           O  
ATOM   1740  OE2 GLU A 224     -27.921   5.212  12.864  1.00  0.94           O  
ATOM   1741  N   ARG A 225     -26.410   8.599  16.964  1.00  0.96           N  
ATOM   1742  CA  ARG A 225     -25.124   8.732  17.640  1.00  0.96           C  
ATOM   1743  C   ARG A 225     -24.217   7.545  17.331  1.00  0.96           C  
ATOM   1744  CB  ARG A 225     -25.321   8.860  19.152  1.00  0.96           C  
ATOM   1745  O   ARG A 225     -24.667   6.397  17.331  1.00  0.96           O  
ATOM   1746  CG  ARG A 225     -25.944  10.179  19.582  1.00  0.96           C  
ATOM   1747  CD  ARG A 225     -25.897  10.358  21.093  1.00  0.96           C  
ATOM   1748  NE  ARG A 225     -26.699   9.351  21.780  1.00  0.96           N  
ATOM   1749  NH1 ARG A 225     -26.013   9.953  23.902  1.00  0.96           N  
ATOM   1750  NH2 ARG A 225     -27.501   8.233  23.619  1.00  0.96           N  
ATOM   1751  CZ  ARG A 225     -26.736   9.181  23.099  1.00  0.96           C  
ATOM   1752  N   TYR A 226     -22.904   7.882  17.121  1.00  0.96           N  
ATOM   1753  CA  TYR A 226     -21.913   6.859  16.806  1.00  0.96           C  
ATOM   1754  C   TYR A 226     -20.705   6.968  17.728  1.00  0.96           C  
ATOM   1755  CB  TYR A 226     -21.467   6.974  15.345  1.00  0.96           C  
ATOM   1756  O   TYR A 226     -20.398   8.050  18.234  1.00  0.96           O  
ATOM   1757  CG  TYR A 226     -22.492   6.478  14.356  1.00  0.96           C  
ATOM   1758  CD1 TYR A 226     -22.346   5.241  13.732  1.00  0.96           C  
ATOM   1759  CD2 TYR A 226     -23.609   7.245  14.041  1.00  0.96           C  
ATOM   1760  CE1 TYR A 226     -23.288   4.780  12.818  1.00  0.96           C  
ATOM   1761  CE2 TYR A 226     -24.557   6.794  13.128  1.00  0.96           C  
ATOM   1762  OH  TYR A 226     -25.324   5.110  11.619  1.00  0.96           O  
ATOM   1763  CZ  TYR A 226     -24.388   5.562  12.524  1.00  0.96           C  
ATOM   1764  N   LEU A 227     -20.068   5.809  17.950  1.00  0.95           N  
ATOM   1765  CA  LEU A 227     -18.720   5.727  18.503  1.00  0.95           C  
ATOM   1766  C   LEU A 227     -17.710   5.356  17.422  1.00  0.95           C  
ATOM   1767  CB  LEU A 227     -18.668   4.702  19.639  1.00  0.95           C  
ATOM   1768  O   LEU A 227     -17.864   4.336  16.746  1.00  0.95           O  
ATOM   1769  CG  LEU A 227     -17.301   4.474  20.284  1.00  0.95           C  
ATOM   1770  CD1 LEU A 227     -16.833   5.739  20.996  1.00  0.95           C  
ATOM   1771  CD2 LEU A 227     -17.356   3.299  21.254  1.00  0.95           C  
ATOM   1772  N   ALA A 228     -16.705   6.237  17.248  1.00  0.96           N  
ATOM   1773  CA  ALA A 228     -15.615   5.955  16.318  1.00  0.96           C  
ATOM   1774  C   ALA A 228     -14.336   5.590  17.066  1.00  0.96           C  
ATOM   1775  CB  ALA A 228     -15.371   7.155  15.406  1.00  0.96           C  
ATOM   1776  O   ALA A 228     -14.003   6.210  18.079  1.00  0.96           O  
ATOM   1777  N   LEU A 229     -13.676   4.569  16.559  1.00  0.96           N  
ATOM   1778  CA  LEU A 229     -12.376   4.155  17.074  1.00  0.96           C  
ATOM   1779  C   LEU A 229     -11.314   4.213  15.981  1.00  0.96           C  
ATOM   1780  CB  LEU A 229     -12.454   2.740  17.652  1.00  0.96           C  
ATOM   1781  O   LEU A 229     -11.571   3.824  14.839  1.00  0.96           O  
ATOM   1782  CG  LEU A 229     -13.462   2.523  18.782  1.00  0.96           C  
ATOM   1783  CD1 LEU A 229     -13.792   1.041  18.922  1.00  0.96           C  
ATOM   1784  CD2 LEU A 229     -12.923   3.082  20.094  1.00  0.96           C  
ATOM   1785  N   GLY A 230     -10.212   4.765  16.351  1.00  0.97           N  
ATOM   1786  CA  GLY A 230      -9.067   4.799  15.456  1.00  0.97           C  
ATOM   1787  C   GLY A 230      -7.863   4.053  15.999  1.00  0.97           C  
ATOM   1788  O   GLY A 230      -7.459   4.266  17.144  1.00  0.97           O  
ATOM   1789  N   LEU A 231      -7.371   3.199  15.131  1.00  0.96           N  
ATOM   1790  CA  LEU A 231      -6.190   2.419  15.486  1.00  0.96           C  
ATOM   1791  C   LEU A 231      -5.160   2.451  14.362  1.00  0.96           C  
ATOM   1792  CB  LEU A 231      -6.579   0.971  15.797  1.00  0.96           C  
ATOM   1793  O   LEU A 231      -5.364   1.843  13.309  1.00  0.96           O  
ATOM   1794  CG  LEU A 231      -5.462   0.068  16.323  1.00  0.96           C  
ATOM   1795  CD1 LEU A 231      -4.878   0.641  17.610  1.00  0.96           C  
ATOM   1796  CD2 LEU A 231      -5.981  -1.348  16.548  1.00  0.96           C  
ATOM   1797  N   PRO A 232      -4.040   3.135  14.634  1.00  0.95           N  
ATOM   1798  CA  PRO A 232      -3.015   3.245  13.593  1.00  0.95           C  
ATOM   1799  C   PRO A 232      -2.370   1.903  13.257  1.00  0.95           C  
ATOM   1800  CB  PRO A 232      -1.992   4.205  14.206  1.00  0.95           C  
ATOM   1801  O   PRO A 232      -2.155   1.076  14.147  1.00  0.95           O  
ATOM   1802  CG  PRO A 232      -2.747   4.944  15.263  1.00  0.95           C  
ATOM   1803  CD  PRO A 232      -3.814   4.040  15.808  1.00  0.95           C  
ATOM   1804  N   LEU A 233      -2.068   1.759  11.923  1.00  0.92           N  
ATOM   1805  CA  LEU A 233      -1.241   0.628  11.515  1.00  0.92           C  
ATOM   1806  C   LEU A 233       0.239   0.935  11.719  1.00  0.92           C  
ATOM   1807  CB  LEU A 233      -1.503   0.273  10.049  1.00  0.92           C  
ATOM   1808  O   LEU A 233       0.660   2.087  11.599  1.00  0.92           O  
ATOM   1809  CG  LEU A 233      -2.932  -0.147   9.699  1.00  0.92           C  
ATOM   1810  CD1 LEU A 233      -3.006  -0.615   8.249  1.00  0.92           C  
ATOM   1811  CD2 LEU A 233      -3.415  -1.241  10.644  1.00  0.92           C  
ATOM   1812  N   ARG A 234       1.071   0.015  11.985  1.00  0.86           N  
ATOM   1813  CA  ARG A 234       2.449   0.235  12.414  1.00  0.86           C  
ATOM   1814  C   ARG A 234       3.341   0.592  11.229  1.00  0.86           C  
ATOM   1815  CB  ARG A 234       2.995  -1.004  13.127  1.00  0.86           C  
ATOM   1816  O   ARG A 234       4.154   1.515  11.314  1.00  0.86           O  
ATOM   1817  CG  ARG A 234       2.301  -1.313  14.444  1.00  0.86           C  
ATOM   1818  CD  ARG A 234       2.764  -2.640  15.027  1.00  0.86           C  
ATOM   1819  NE  ARG A 234       1.989  -3.010  16.208  1.00  0.86           N  
ATOM   1820  NH1 ARG A 234       3.002  -5.068  16.484  1.00  0.86           N  
ATOM   1821  NH2 ARG A 234       1.363  -4.388  17.935  1.00  0.86           N  
ATOM   1822  CZ  ARG A 234       2.120  -4.154  16.873  1.00  0.86           C  
ATOM   1823  N   ASP A 235       3.126   0.180   9.954  1.00  0.80           N  
ATOM   1824  CA  ASP A 235       4.123   0.325   8.897  1.00  0.80           C  
ATOM   1825  C   ASP A 235       3.551   1.082   7.702  1.00  0.80           C  
ATOM   1826  CB  ASP A 235       4.639  -1.046   8.454  1.00  0.80           C  
ATOM   1827  O   ASP A 235       4.290   1.474   6.796  1.00  0.80           O  
ATOM   1828  CG  ASP A 235       5.462  -1.744   9.522  1.00  0.80           C  
ATOM   1829  OD1 ASP A 235       6.199  -1.062  10.267  1.00  0.80           O  
ATOM   1830  OD2 ASP A 235       5.376  -2.988   9.617  1.00  0.80           O  
ATOM   1831  N   LEU A 236       2.298   1.430   7.628  1.00  0.81           N  
ATOM   1832  CA  LEU A 236       1.661   1.976   6.434  1.00  0.81           C  
ATOM   1833  C   LEU A 236       1.231   3.421   6.661  1.00  0.81           C  
ATOM   1834  CB  LEU A 236       0.451   1.127   6.037  1.00  0.81           C  
ATOM   1835  O   LEU A 236       1.023   4.168   5.702  1.00  0.81           O  
ATOM   1836  CG  LEU A 236       0.749  -0.288   5.539  1.00  0.81           C  
ATOM   1837  CD1 LEU A 236      -0.549  -1.058   5.322  1.00  0.81           C  
ATOM   1838  CD2 LEU A 236       1.569  -0.241   4.254  1.00  0.81           C  
ATOM   1839  N   ASN A 237       1.482   3.923   7.916  1.00  0.85           N  
ATOM   1840  CA  ASN A 237       1.001   5.248   8.294  1.00  0.85           C  
ATOM   1841  C   ASN A 237      -0.485   5.413   7.987  1.00  0.85           C  
ATOM   1842  CB  ASN A 237       1.813   6.336   7.588  1.00  0.85           C  
ATOM   1843  O   ASN A 237      -0.930   6.502   7.619  1.00  0.85           O  
ATOM   1844  CG  ASN A 237       3.192   6.518   8.191  1.00  0.85           C  
ATOM   1845  ND2 ASN A 237       4.054   7.243   7.488  1.00  0.85           N  
ATOM   1846  OD1 ASN A 237       3.480   6.011   9.278  1.00  0.85           O  
ATOM   1847  N   TRP A 238      -1.218   4.400   7.904  1.00  0.92           N  
ATOM   1848  CA  TRP A 238      -2.674   4.383   7.799  1.00  0.92           C  
ATOM   1849  C   TRP A 238      -3.314   4.090   9.152  1.00  0.92           C  
ATOM   1850  CB  TRP A 238      -3.127   3.344   6.770  1.00  0.92           C  
ATOM   1851  O   TRP A 238      -2.643   3.622  10.075  1.00  0.92           O  
ATOM   1852  CG  TRP A 238      -2.745   3.677   5.359  1.00  0.92           C  
ATOM   1853  CD1 TRP A 238      -2.055   4.777   4.930  1.00  0.92           C  
ATOM   1854  CD2 TRP A 238      -3.036   2.905   4.190  1.00  0.92           C  
ATOM   1855  CE2 TRP A 238      -2.491   3.597   3.086  1.00  0.92           C  
ATOM   1856  CE3 TRP A 238      -3.705   1.694   3.969  1.00  0.92           C  
ATOM   1857  NE1 TRP A 238      -1.899   4.735   3.564  1.00  0.92           N  
ATOM   1858  CH2 TRP A 238      -3.255   1.929   1.590  1.00  0.92           C  
ATOM   1859  CZ2 TRP A 238      -2.595   3.117   1.778  1.00  0.92           C  
ATOM   1860  CZ3 TRP A 238      -3.807   1.217   2.667  1.00  0.92           C  
ATOM   1861  N   THR A 239      -4.606   4.449   9.249  1.00  0.96           N  
ATOM   1862  CA  THR A 239      -5.370   4.194  10.465  1.00  0.96           C  
ATOM   1863  C   THR A 239      -6.613   3.363  10.159  1.00  0.96           C  
ATOM   1864  CB  THR A 239      -5.785   5.510  11.150  1.00  0.96           C  
ATOM   1865  O   THR A 239      -7.336   3.647   9.203  1.00  0.96           O  
ATOM   1866  CG2 THR A 239      -6.552   5.240  12.440  1.00  0.96           C  
ATOM   1867  OG1 THR A 239      -4.612   6.274  11.455  1.00  0.96           O  
ATOM   1868  N   LEU A 240      -6.769   2.251  10.942  1.00  0.97           N  
ATOM   1869  CA  LEU A 240      -8.029   1.515  10.916  1.00  0.97           C  
ATOM   1870  C   LEU A 240      -9.091   2.226  11.749  1.00  0.97           C  
ATOM   1871  CB  LEU A 240      -7.827   0.089  11.436  1.00  0.97           C  
ATOM   1872  O   LEU A 240      -8.886   2.481  12.937  1.00  0.97           O  
ATOM   1873  CG  LEU A 240      -9.055  -0.822  11.411  1.00  0.97           C  
ATOM   1874  CD1 LEU A 240      -9.483  -1.096   9.973  1.00  0.97           C  
ATOM   1875  CD2 LEU A 240      -8.768  -2.127  12.146  1.00  0.97           C  
ATOM   1876  N   VAL A 241     -10.144   2.519  11.075  1.00  0.97           N  
ATOM   1877  CA  VAL A 241     -11.213   3.240  11.758  1.00  0.97           C  
ATOM   1878  C   VAL A 241     -12.463   2.365  11.829  1.00  0.97           C  
ATOM   1879  CB  VAL A 241     -11.537   4.576  11.053  1.00  0.97           C  
ATOM   1880  O   VAL A 241     -12.830   1.715  10.847  1.00  0.97           O  
ATOM   1881  CG1 VAL A 241     -12.732   5.260  11.715  1.00  0.97           C  
ATOM   1882  CG2 VAL A 241     -10.317   5.495  11.066  1.00  0.97           C  
ATOM   1883  N   ALA A 242     -13.021   2.334  12.973  1.00  0.97           N  
ATOM   1884  CA  ALA A 242     -14.309   1.678  13.178  1.00  0.97           C  
ATOM   1885  C   ALA A 242     -15.380   2.686  13.584  1.00  0.97           C  
ATOM   1886  CB  ALA A 242     -14.186   0.583  14.235  1.00  0.97           C  
ATOM   1887  O   ALA A 242     -15.102   3.633  14.323  1.00  0.97           O  
ATOM   1888  N   GLU A 243     -16.530   2.514  13.029  1.00  0.95           N  
ATOM   1889  CA  GLU A 243     -17.688   3.287  13.469  1.00  0.95           C  
ATOM   1890  C   GLU A 243     -18.864   2.376  13.806  1.00  0.95           C  
ATOM   1891  CB  GLU A 243     -18.097   4.301  12.397  1.00  0.95           C  
ATOM   1892  O   GLU A 243     -19.186   1.462  13.044  1.00  0.95           O  
ATOM   1893  CG  GLU A 243     -18.610   3.665  11.114  1.00  0.95           C  
ATOM   1894  CD  GLU A 243     -18.993   4.682  10.051  1.00  0.95           C  
ATOM   1895  OE1 GLU A 243     -19.684   4.311   9.076  1.00  0.95           O  
ATOM   1896  OE2 GLU A 243     -18.597   5.861  10.194  1.00  0.95           O  
ATOM   1897  N   VAL A 244     -19.401   2.639  14.958  1.00  0.94           N  
ATOM   1898  CA  VAL A 244     -20.473   1.791  15.468  1.00  0.94           C  
ATOM   1899  C   VAL A 244     -21.583   2.659  16.058  1.00  0.94           C  
ATOM   1900  CB  VAL A 244     -19.954   0.796  16.529  1.00  0.94           C  
ATOM   1901  O   VAL A 244     -21.317   3.554  16.864  1.00  0.94           O  
ATOM   1902  CG1 VAL A 244     -21.079  -0.121  17.006  1.00  0.94           C  
ATOM   1903  CG2 VAL A 244     -18.794  -0.024  15.968  1.00  0.94           C  
ATOM   1904  N   PRO A 245     -22.846   2.359  15.607  1.00  0.93           N  
ATOM   1905  CA  PRO A 245     -23.934   3.054  16.298  1.00  0.93           C  
ATOM   1906  C   PRO A 245     -23.984   2.736  17.790  1.00  0.93           C  
ATOM   1907  CB  PRO A 245     -25.189   2.540  15.587  1.00  0.93           C  
ATOM   1908  O   PRO A 245     -23.893   1.569  18.180  1.00  0.93           O  
ATOM   1909  CG  PRO A 245     -24.704   2.057  14.258  1.00  0.93           C  
ATOM   1910  CD  PRO A 245     -23.317   1.507  14.427  1.00  0.93           C  
ATOM   1911  N   GLU A 246     -24.148   3.713  18.525  1.00  0.90           N  
ATOM   1912  CA  GLU A 246     -24.144   3.512  19.970  1.00  0.90           C  
ATOM   1913  C   GLU A 246     -25.319   2.643  20.410  1.00  0.90           C  
ATOM   1914  CB  GLU A 246     -24.181   4.856  20.701  1.00  0.90           C  
ATOM   1915  O   GLU A 246     -25.227   1.923  21.406  1.00  0.90           O  
ATOM   1916  CG  GLU A 246     -22.860   5.612  20.667  1.00  0.90           C  
ATOM   1917  CD  GLU A 246     -22.781   6.728  21.697  1.00  0.90           C  
ATOM   1918  OE1 GLU A 246     -21.877   7.587  21.591  1.00  0.90           O  
ATOM   1919  OE2 GLU A 246     -23.628   6.741  22.617  1.00  0.90           O  
ATOM   1920  N   SER A 247     -26.424   2.791  19.693  1.00  0.89           N  
ATOM   1921  CA  SER A 247     -27.599   1.991  20.025  1.00  0.89           C  
ATOM   1922  C   SER A 247     -27.299   0.500  19.923  1.00  0.89           C  
ATOM   1923  CB  SER A 247     -28.768   2.349  19.106  1.00  0.89           C  
ATOM   1924  O   SER A 247     -27.933  -0.314  20.598  1.00  0.89           O  
ATOM   1925  OG  SER A 247     -28.439   2.094  17.751  1.00  0.89           O  
ATOM   1926  N   GLU A 248     -26.390   0.109  19.036  1.00  0.85           N  
ATOM   1927  CA  GLU A 248     -26.047  -1.295  18.832  1.00  0.85           C  
ATOM   1928  C   GLU A 248     -25.057  -1.779  19.887  1.00  0.85           C  
ATOM   1929  CB  GLU A 248     -25.470  -1.510  17.431  1.00  0.85           C  
ATOM   1930  O   GLU A 248     -24.932  -2.983  20.123  1.00  0.85           O  
ATOM   1931  CG  GLU A 248     -26.489  -1.339  16.313  1.00  0.85           C  
ATOM   1932  CD  GLU A 248     -25.960  -1.754  14.950  1.00  0.85           C  
ATOM   1933  OE1 GLU A 248     -26.696  -1.619  13.946  1.00  0.85           O  
ATOM   1934  OE2 GLU A 248     -24.800  -2.219  14.885  1.00  0.85           O  
ATOM   1935  N   ILE A 249     -24.354  -0.902  20.347  1.00  0.77           N  
ATOM   1936  CA  ILE A 249     -23.440  -1.249  21.430  1.00  0.77           C  
ATOM   1937  C   ILE A 249     -24.237  -1.649  22.670  1.00  0.77           C  
ATOM   1938  CB  ILE A 249     -22.485  -0.079  21.761  1.00  0.77           C  
ATOM   1939  O   ILE A 249     -23.936  -2.659  23.310  1.00  0.77           O  
ATOM   1940  CG1 ILE A 249     -21.574   0.220  20.565  1.00  0.77           C  
ATOM   1941  CG2 ILE A 249     -21.661  -0.393  23.013  1.00  0.77           C  
ATOM   1942  CD1 ILE A 249     -20.742   1.486  20.723  1.00  0.77           C  
ATOM   1943  N   TYR A 250     -25.426  -1.057  22.773  1.00  0.69           N  
ATOM   1944  CA  TYR A 250     -26.250  -1.230  23.964  1.00  0.69           C  
ATOM   1945  C   TYR A 250     -27.236  -2.377  23.784  1.00  0.69           C  
ATOM   1946  CB  TYR A 250     -27.006   0.063  24.287  1.00  0.69           C  
ATOM   1947  O   TYR A 250     -27.624  -3.030  24.755  1.00  0.69           O  
ATOM   1948  CG  TYR A 250     -26.103   1.232  24.598  1.00  0.69           C  
ATOM   1949  CD1 TYR A 250     -25.326   1.249  25.754  1.00  0.69           C  
ATOM   1950  CD2 TYR A 250     -26.028   2.322  23.738  1.00  0.69           C  
ATOM   1951  CE1 TYR A 250     -24.494   2.326  26.045  1.00  0.69           C  
ATOM   1952  CE2 TYR A 250     -25.200   3.404  24.019  1.00  0.69           C  
ATOM   1953  OH  TYR A 250     -23.616   4.465  25.456  1.00  0.69           O  
ATOM   1954  CZ  TYR A 250     -24.438   3.396  25.173  1.00  0.69           C  
ATOM   1955  N   ALA A 251     -27.684  -2.672  22.452  1.00  0.65           N  
ATOM   1956  CA  ALA A 251     -28.628  -3.734  22.114  1.00  0.65           C  
ATOM   1957  C   ALA A 251     -27.989  -5.110  22.280  1.00  0.65           C  
ATOM   1958  CB  ALA A 251     -29.140  -3.557  20.687  1.00  0.65           C  
ATOM   1959  O   ALA A 251     -28.659  -6.070  22.666  1.00  0.65           O  
ATOM   1960  N   GLN A 252     -26.686  -5.341  21.886  1.00  0.59           N  
ATOM   1961  CA  GLN A 252     -25.972  -6.589  22.131  1.00  0.59           C  
ATOM   1962  C   GLN A 252     -25.880  -6.887  23.625  1.00  0.59           C  
ATOM   1963  CB  GLN A 252     -24.571  -6.537  21.519  1.00  0.59           C  
ATOM   1964  O   GLN A 252     -25.704  -8.040  24.024  1.00  0.59           O  
ATOM   1965  CG  GLN A 252     -24.502  -7.075  20.096  1.00  0.59           C  
ATOM   1966  CD  GLN A 252     -23.080  -7.177  19.576  1.00  0.59           C  
ATOM   1967  NE2 GLN A 252     -22.936  -7.575  18.317  1.00  0.59           N  
ATOM   1968  OE1 GLN A 252     -22.119  -6.901  20.301  1.00  0.59           O  
ATOM   1969  N   MET A 253     -26.304  -5.944  24.406  1.00  0.54           N  
ATOM   1970  CA  MET A 253     -26.346  -5.879  25.864  1.00  0.54           C  
ATOM   1971  C   MET A 253     -27.576  -6.601  26.405  1.00  0.54           C  
ATOM   1972  CB  MET A 253     -26.342  -4.425  26.339  1.00  0.54           C  
ATOM   1973  O   MET A 253     -27.516  -7.232  27.461  1.00  0.54           O  
ATOM   1974  CG  MET A 253     -25.009  -3.721  26.146  1.00  0.54           C  
ATOM   1975  SD  MET A 253     -24.931  -2.111  27.023  1.00  0.54           S  
ATOM   1976  CE  MET A 253     -26.207  -1.192  26.118  1.00  0.54           C  
ATOM   1977  N   HIS A 254     -28.727  -6.624  25.544  1.00  0.51           N  
ATOM   1978  CA  HIS A 254     -29.970  -7.211  26.034  1.00  0.51           C  
ATOM   1979  C   HIS A 254     -30.168  -8.620  25.484  1.00  0.51           C  
ATOM   1980  CB  HIS A 254     -31.162  -6.329  25.661  1.00  0.51           C  
ATOM   1981  O   HIS A 254     -31.116  -9.311  25.863  1.00  0.51           O  
ATOM   1982  CG  HIS A 254     -31.177  -5.010  26.367  1.00  0.51           C  
ATOM   1983  CD2 HIS A 254     -31.111  -3.745  25.888  1.00  0.51           C  
ATOM   1984  ND1 HIS A 254     -31.266  -4.901  27.737  1.00  0.51           N  
ATOM   1985  CE1 HIS A 254     -31.255  -3.621  28.072  1.00  0.51           C  
ATOM   1986  NE2 HIS A 254     -31.161  -2.900  26.969  1.00  0.51           N  
ATOM   1987  N   GLN A 255     -29.288  -9.021  24.640  1.00  0.46           N  
ATOM   1988  CA  GLN A 255     -29.406 -10.423  24.252  1.00  0.46           C  
ATOM   1989  C   GLN A 255     -28.587 -11.321  25.176  1.00  0.46           C  
ATOM   1990  CB  GLN A 255     -28.961 -10.618  22.801  1.00  0.46           C  
ATOM   1991  O   GLN A 255     -29.030 -12.412  25.541  1.00  0.46           O  
ATOM   1992  CG  GLN A 255     -30.028 -10.256  21.777  1.00  0.46           C  
ATOM   1993  CD  GLN A 255     -29.568 -10.475  20.348  1.00  0.46           C  
ATOM   1994  NE2 GLN A 255     -30.438 -10.169  19.392  1.00  0.46           N  
ATOM   1995  OE1 GLN A 255     -28.440 -10.916  20.106  1.00  0.46           O  
