# Supplementary material for: Ubiquitous purine sensor modulates diverse signal transduction pathways in bacteria
Source: Nat Commun. 2024 Jul 12;15:5867. doi: 10.1038/s41467-024-50275-3 (PMC11245519; doi:10.1038/s41467-024-50275-3)
Supplement: Supplementary file 9 — Source Data [file 41467_2024_50275_MOESM9_ESM.zip]

Archive with 60 entries (60 files):
- ITC figures (in Figshare).pdf
- ToshkaDev-Purine-pyrimidine_motif-f6b59c2/Alignment/purine_receptors_aln_linsi_ed.fa
- ToshkaDev-Purine-pyrimidine_motif-f6b59c2/Code/countPurineMotifInGenomes.py
- ToshkaDev-Purine-pyrimidine_motif-f6b59c2/Code/getAssemblyBiosample.py
- ToshkaDev-Purine-pyrimidine_motif-f6b59c2/Code/getBioSample.py
- ToshkaDev-Purine-pyrimidine_motif-f6b59c2/Code/getFullTaxonomy_and_append.py
- ToshkaDev-Purine-pyrimidine_motif-f6b59c2/Code/Input/aa_sequences_for_AF/WP_021170906.1.fa
- ToshkaDev-Purine-pyrimidine_motif-f6b59c2/Code/Input/aa_sequences_for_AF/WP_047603170.1.fa
- ToshkaDev-Purine-pyrimidine_motif-f6b59c2/Code/Input/aa_sequences_for_AF/WP_107944080.1.fa
- ToshkaDev-Purine-pyrimidine_motif-f6b59c2/Code/Input/aa_sequences_for_AF/WP_131005693.1.fa
- ToshkaDev-Purine-pyrimidine_motif-f6b59c2/Code/Input/aa_sequences_for_AF/WP_162024566.1.fa
- ToshkaDev-Purine-pyrimidine_motif-f6b59c2/Code/Input/aa_sequences_for_AF/WP_185834821.1.fa
- ToshkaDev-Purine-pyrimidine_motif-f6b59c2/Code/Input/aa_sequences_for_AF/WP_199478134.1.fa
- ToshkaDev-Purine-pyrimidine_motif-f6b59c2/Code/Input/aa_sequences_for_AF/WP_207952809.1.fa
- ToshkaDev-Purine-pyrimidine_motif-f6b59c2/Code/Input/aa_sequences_for_AF/WP_219614703.1.fa
- ToshkaDev-Purine-pyrimidine_motif-f6b59c2/Code/Input/aa_sequences_for_AF/WP_227113344.1.fa
- ToshkaDev-Purine-pyrimidine_motif-f6b59c2/Code/Input/ar122_bac120_metadata_r202_GBRSdeleted.tsv.zip
- ToshkaDev-Purine-pyrimidine_motif-f6b59c2/Code/Input/genome_ids.txt
- ToshkaDev-Purine-pyrimidine_motif-f6b59c2/Code/Input/genome_ids_test.txt
- ToshkaDev-Purine-pyrimidine_motif-f6b59c2/Code/Input/protein_ids_andOrgNames.txt
- ToshkaDev-Purine-pyrimidine_motif-f6b59c2/Code/Input/purine_receptors_aln_linsi_ed.fa
- ToshkaDev-Purine-pyrimidine_motif-f6b59c2/Code/Input/purine_receptors_domains_TREND.json
- ToshkaDev-Purine-pyrimidine_motif-f6b59c2/Code/Output/genome_ids_test_BiosampleInfo.txt
- ToshkaDev-Purine-pyrimidine_motif-f6b59c2/Code/Output/protein_ids_andOrgNames_fullTaxonomy.txt
- ToshkaDev-Purine-pyrimidine_motif-f6b59c2/Code/Output/purine_receptors_aln_linsi_ed_list.txt
- ToshkaDev-Purine-pyrimidine_motif-f6b59c2/Code/Output/purine_receptors_aln_linsi_ed_proteins.fa
- ToshkaDev-Purine-pyrimidine_motif-f6b59c2/Code/Output/purine_receptors_domains_TREND_architectures.txt
- ToshkaDev-Purine-pyrimidine_motif-f6b59c2/Code/Output/purine_receptors_domains_TREND_architecture_counts.txt
- ToshkaDev-Purine-pyrimidine_motif-f6b59c2/Code/Output/purine_receptors_domains_TREND_architecture_organisms.txt
- ToshkaDev-Purine-pyrimidine_motif-f6b59c2/Code/Output/slurm_for_AF/WP_021170906.1.sh
- ToshkaDev-Purine-pyrimidine_motif-f6b59c2/Code/Output/slurm_for_AF/WP_047603170.1.sh
- ToshkaDev-Purine-pyrimidine_motif-f6b59c2/Code/Output/slurm_for_AF/WP_107944080.1.sh
- ToshkaDev-Purine-pyrimidine_motif-f6b59c2/Code/Output/slurm_for_AF/WP_131005693.1.sh
- ToshkaDev-Purine-pyrimidine_motif-f6b59c2/Code/Output/slurm_for_AF/WP_162024566.1.sh
- ToshkaDev-Purine-pyrimidine_motif-f6b59c2/Code/Output/slurm_for_AF/WP_185834821.1.sh
- ToshkaDev-Purine-pyrimidine_motif-f6b59c2/Code/Output/slurm_for_AF/WP_199478134.1.sh
- ToshkaDev-Purine-pyrimidine_motif-f6b59c2/Code/Output/slurm_for_AF/WP_207952809.1.sh
- ToshkaDev-Purine-pyrimidine_motif-f6b59c2/Code/Output/slurm_for_AF/WP_219614703.1.sh
- ToshkaDev-Purine-pyrimidine_motif-f6b59c2/Code/Output/slurm_for_AF/WP_227113344.1.sh
- ToshkaDev-Purine-pyrimidine_motif-f6b59c2/Code/prepare_slurm_scripts_for_AF.sh
- ToshkaDev-Purine-pyrimidine_motif-f6b59c2/Code/processTrendJson.py
- ToshkaDev-Purine-pyrimidine_motif-f6b59c2/Code/README.md
- ToshkaDev-Purine-pyrimidine_motif-f6b59c2/LICENSE
- ToshkaDev-Purine-pyrimidine_motif-f6b59c2/Metadata/Isolation Sources.xlsx
- ToshkaDev-Purine-pyrimidine_motif-f6b59c2/Metadata/Summary.xlsx
- ToshkaDev-Purine-pyrimidine_motif-f6b59c2/Models/McpH_wdocked_ligands.pdb
- ToshkaDev-Purine-pyrimidine_motif-f6b59c2/Models/R11_wdocked_ligands.pdb
- ToshkaDev-Purine-pyrimidine_motif-f6b59c2/Models/R14_wdocked_ligands.pdb
- ToshkaDev-Purine-pyrimidine_motif-f6b59c2/Models/R15_wdocked_ligands.pdb
- ToshkaDev-Purine-pyrimidine_motif-f6b59c2/Models/R1_wdocked_ligands.pdb
- ToshkaDev-Purine-pyrimidine_motif-f6b59c2/Models/R2_wdocked_ligands.pdb
- ToshkaDev-Purine-pyrimidine_motif-f6b59c2/Models/R4_wdocked_ligands.pdb
- ToshkaDev-Purine-pyrimidine_motif-f6b59c2/Models/R5_wdocked_ligands.pdb
- ToshkaDev-Purine-pyrimidine_motif-f6b59c2/Models/R6_wdocked_ligands.pdb
- ToshkaDev-Purine-pyrimidine_motif-f6b59c2/Models/R8_wdocked_ligands.pdb
- ToshkaDev-Purine-pyrimidine_motif-f6b59c2/Phylogeny/AA_AM_PU_protein_sequences_linsi.fa
- ToshkaDev-Purine-pyrimidine_motif-f6b59c2/Phylogeny/AA_AM_PU_protein_sequences_linsi_trim_lt01.fa
- ToshkaDev-Purine-pyrimidine_motif-f6b59c2/Phylogeny/AA_AM_PU_protein_sequences_linsi_trim_lt01.nexus.con.tre
- ToshkaDev-Purine-pyrimidine_motif-f6b59c2/Phylogeny/Bayesian_analysis_settings.txt
- ToshkaDev-Purine-pyrimidine_motif-f6b59c2/README.md
