# Supplementary material for: Ubiquitous purine sensor modulates diverse signal transduction pathways in bacteria
Source: Nat Commun. 2024 Jul 12;15:5867. doi: 10.1038/s41467-024-50275-3 (PMC11245519; doi:10.1038/s41467-024-50275-3)
Supplement: Supplementary file 9 — Source Data [file 41467_2024_50275_MOESM9_ESM.zip › ToshkaDev-Purine-pyrimidine_motif-f6b59c2/Alignment/purine_receptors_aln_linsi_ed.fa]

>WP_003255683.1_MULTISPECIES:_methyl-accepting_chemotaxis_protein_McpH_[Pseudomonas]
----------------------------AIRNDIERMLGQPLVAAADIAGNTLLRDWLA-AGED--------
--P-AQA-PQFIEYLTAAKQRNH-AFTTLFASTE---TGHYYN-E-NG--LD-RTLS-RS-NPKDKWFYG-Y
ID-S--GA--ERFINIDIDG---ATGELALFIDYRVEK----E-G---------------KLVGV-AGMGLR
MTELSKLI-HDFSFGEHGKVFLVRN-DGLIQ-VHPDAAF--------------S-G-K-RQLAEQ-L---G-
-ADAA--KGV--MT-G-------G---------------E--S-L-R-S----S------R-F-S-R----D
-G-----------ERYLALG--LPLR-------DLNWTLVAEVPESEIYAQMHQAVWLTSLIGGAV-ALVSL
LLVVLLARGL-------VRPIRRVTAALV----QIG-------GGAGD--LS-HRLDDSR-QDELGDLAR--
------GF-NRF---LDSQRSLIGEV--LSTSERL---------------------
>WP_054888465.1_MULTISPECIES:_methyl-accepting_chemotaxis_protein_McpH_[Pseudomonas]
----------------------------AIRNDIERMLGQPLVAAADIAGNTLLRDWLA-AGED--------
--P-AQA-PQFIEYLTAAKQRNH-AFTTLFASTE---TGHYYN-E-NG--LD-RTLS-RS-NPKDKWFYG-Y
ID-S--GA--ERFINIDIDG---ATGELALFIDYRVEK----E-G---------------KLVGV-AGMGLR
MTELSKLI-HDFSFGEHGKVFLVRN-DGLIQ-VHPDAAF--------------S-G-K-RQLAEQ-L---G-
-ADAA--KGV--MT-G-------G---------------E--S-L-R-S----S------R-F-S-R----D
-G-----------ERYLALG--LPLR-------DLNWTLVAEVPESEIYAQMHQAVWLTSLIGGAV-ALVSL
LLVVLLARGL-------VRPIRRVTAALV----QIG-------GGAGD--LS-HRLDDSR-QDELGDLAR--
------GF-NRF---LDSQRSLIGEV--LSTSERL---------------------
>WP_234546299.1_methyl-accepting_chemotaxis_protein_[Pseudomonas_putida]
----------------------------AIRNDIERMLGQPLVAAADIAGNTLLRDWLA-AGED--------
--P-AQA-PQFIEYLTAAKQRNH-AFTTLFASTE---TGHYYN-E-NG--LD-RTLS-RS-NPKDKWFYG-Y
ID-S--GA--ERFINIDIDG---ATGELALFIDYRVEK----E-G---------------KLVGV-AGMGLR
MTELSKLI-HDFSFGEHGKVFLVRN-DGLIQ-VHPDAAF--------------S-G-K-RQLAEQ-L---G-
-ADAA--KGV--MT-G-------G---------------E--S-L-R-S----S------R-F-S-R----D
-G-----------ERYLALG--LPLR-------DLNWTLVAEVPESEIYAQMHQAVWLTSLIGGAV-ALVSL
LLVVLLARGL-------VRPIRRVTAALV----QIG-------GGAGD--LS-HRLDDSR-QDELGDLAR--
------GF-NRF---LDSQRSLIGEV--LSTSERL---------------------
>WP_087535245.1_methyl-accepting_chemotaxis_protein_McpH_[Pseudomonas_putida]
----------------------------AIRNDIERMLGQPLVAAADIAGNTLLRDWLA-AGED--------
--P-AQA-PQFIEYLTAAKQRNH-AFTTLFASTE---TGHYYN-E-NG--LD-RTLS-RS-NPKDKWFYG-Y
ID-S--GA--ERFINIDIDG---ATGELALFIDYRVEK----E-G---------------KLVGV-AGMGLR
MTELSKLI-HDFSFGEHGKVFLVRN-DGLIQ-VHPDAAF--------------S-G-K-RQLAEQ-L---G-
-ADAA--KGV--MT-G-------G---------------E--S-L-R-S----S------R-F-S-R----D
-G-----------ERYLALG--LPLR-------DLNWTLVAEVPESEIYAQMHQAVWLTSLIGGAV-ALVSL
LLVVLLARGL-------VRPIRRVTAALV----QIG-------GGAGD--LS-HRLDDSR-QDELGDLAR--
------GF-NRF---LDSQRSLIGEV--LSTSERL---------------------
>WP_173879269.1_MULTISPECIES:_methyl-accepting_chemotaxis_protein_McpH_[Pseudomonas_putida_group]
-------------------------SIEAIRNDIERMLGQPLVAAADIAGNTLLRDWLA-AGED--------
--P-AQA-PQFIEYLTAAKQRNH-AFTTLFASTE---TGHYYN-E-NG--LD-RTLS-RS-NPKDKWFYG-Y
ID-S--GA--ERFINIDIDG---ATGELALFIDYRVEK----E-G---------------KLVGV-AGMGLR
MTELSKLI-HDFSFGEHGKVFLVRN-DGLIQ-VHPDAAF--------------S-G-K-RQLAEQ-L---G-
-ADAA--KGV--MT-G-------G---------------E--S-L-R-S----S------R-F-S-R----D
-G-----------ERYLALG--LPLR-------DLNWTLVAEVPESEIYAQMHQAVWLTSLIGGAV-ALVSL
LLVVLLARGL-------VRPIRRVTAALV----QIG-------GGAGD--LS-HRLDDSR-QDELGDLAR--
------GF-NRF---LDSQRSLIGEV--LSTSERL---------------------
>WP_011953254.1_MULTISPECIES:_methyl-accepting_chemotaxis_protein_McpH_[Pseudomonas]
----------------------------AIRNDIERMLGQPLVAAADIAGNTLLRDWLA-AGED--------
--P-AQA-PQFIEYLTAAKQRNH-AFTTLFASTE---TGHYYN-E-NG--LD-RTLS-RS-NPKDKWFYG-Y
ID-S--GA--ERFINIDIDG---ATGELALFIDYRVEK----E-G---------------KLVGV-AGMGLR
MTELSKLI-HDFSFGEHGKVFLVRN-DGLIQ-VHPDAAF--------------S-G-K-RQLAEQ-L---G-
-ADSA--KGV--MT-G-------G---------------E--S-L-R-S----S------R-F-S-R----D
-G-----------ERYLALG--LPLR-------DLNWTLVAEVPESEIYAQMHQAVWLTSLIGGAV-ALVSL
LLVVLLARGL-------VRPIRRVTAALV----QIG-------GGAGD--LS-HRLDDSR-QDELGDLAR--
------GF-NRF---LDSQRSLIGEV--LSTSERL---------------------
>WP_239606978.1_unnamed_protein_product_[Pseudomonas_putida]
----------------------------AIRNDIERMLGQPLVAAADIAGNTLLRDWLA-AGED--------
--P-AQA-PQFIEYLTAAKQRNH-AFTTLFASTE---TGHYYN-E-NG--LD-RTLS-RS-NPKDKWFYG-Y
ID-S--GA--ERFINIDIDG---ATGELALFIDYRVEK----E-G---------------KLVGV-AGMGLR
MTELSKLI-HDFSFGEHGKVFLVRN-DGLIQ-VHPDAAF--------------S-G-K-RQLAEQ-L---G-
-ADAA--KGV--MT-G-------G---------------E--S-L-R-S----S------R-F-S-R----D
-G-----------ERYLALG--LPLR-------DLNWTLVAEVPESEIYAQMHQAVWLTSLIGGAV-ALVSL
LLVVLLARGL-------VRPIRRVTAALV----QIG-------GGAGD--LS-HRLDDTR-QDELGDLAR--
------GF-NRF---LDSQRSLIGEV--LSTSERL---------------------
>WP_143494267.1_methyl-accepting_chemotaxis_protein_McpH_[Pseudomonas_putida]
----------------------------AIRNDIERMLGQPLVAAADIAGNTLLRDWLA-AGED--------
--P-AQA-PQFIEYLTAAKQRNH-AFTTLFASTE---TGHYYN-E-NG--LD-RTLS-RS-NPKDKWFYG-Y
ID-S--GA--ERFINIDIDG---ATGELALFIDYRVEK----E-G---------------KLVGV-AGMGLR
MTELSKLI-HDFSFGEHGKVFLVRN-DGLIQ-VHPDAAF--------------S-G-K-RQLAEQ-L---G-
-ADAA--KGV--IT-G-------G---------------E--S-L-R-S----S------R-F-S-R----D
-G-----------ERYLALG--LPLR-------DLNWTLVAEVPESEIYAQMHQAVWLTSLIGGAV-ALVSL
LLVVLLARGL-------VRPIRRVTAALV----QIG-------GGAGD--LS-HRLDDSR-QDELGDLAR--
------GF-NRF---LDSQRSLIGEV--LSTSERL---------------------
>WP_098089657.1_methyl-accepting_chemotaxis_protein_McpH_[Pseudomonas_putida]
----------------------------AIRNDIERMLGQPLVAAADIAGNTLLRDWLA-AGED--------
--P-AQA-PQFIEYLTAAKQRNH-AFTTLFASTE---TGHYYN-E-NG--LD-RTLS-RS-NPKDKWFYG-Y
ID-S--GA--ERFINIDIDG---ATGELALFIDYRVEK----E-G---------------KLVGV-AGMGLR
MTELSKLI-HDFSFGEHGKVFLVRN-DGLIQ-VHPDAAF--------------S-G-K-RQLAEQ-L---G-
-ADAA--KGV--MT-G-------G---------------E--S-L-R-S----S------R-F-S-R----E
-G-----------ERYLALG--LPLR-------DLNWTLVAEVPESEIYAQMHQAVWLTSLIGGAV-ALVSL
LLVVLLARGL-------VRPIRRVTAALV----QIG-------GGAGD--LS-HRLDDSR-QDELGDLAR--
------GF-NRF---LDSQRSLIGEV--LSTSERL---------------------
>WP_047603170.1_methyl-accepting_chemotaxis_protein_McpH_[Pseudomonas_putida]
----------------------------AIRNDIERMLGQPLVAAADIAGNTLLRDWLA-AGED--------
--P-AQA-PQFIEYLTAAKQRNH-AFTTLFASTE---TGHYYN-E-NG--LD-RTLS-RS-NPKDKWFYG-Y
ID-S--GA--ERFINIDIDG---ATGELALFIDYRVEK----E-G---------------KLVGV-AGMGLR
MTELSKLI-HDFSFGEHGKVFLVRN-DGLIQ-VHPDAAF--------------S-G-K-RQLAEQ-L---G-
-ADAA--KGV--MT-G-------G---------------E--S-L-R-S----S------R-F-S-R----D
-G-----------ERYLALG--LPLR-------DLNWTLVAEVPESEIYAQMHQAVWLTSLIGGAV-ALVSL
LLVVLLARGL-------VRPIRRVTAALV----QIG-------GGAGD--LS-HRLDDSR-QDELGDLAR--
------GF-NRF---LDSQRSLIGEV--LNTSERL---------------------
>WP_179052331.1_methyl-accepting_chemotaxis_protein_McpH_[Pseudomonas_hunanensis]
----------------------------AIRNDIERMLGQPLVAAADIAGNTLLRDWLA-AGED--------
--P-AQA-PQFIEYLTAAKQRNH-AFTTLFASTE---TGHYYN-E-NG--LD-RTLS-RS-NPKDKWFYG-Y
ID-S--GA--ERFINIDIDG---ATGELALFIDYRVEK----E-G---------------KLVGV-AGMGLR
MTELSKLI-HDFSFGEHGKVFLVRN-DGLIQ-VHPDAAF--------------S-G-K-RQLAEQ-L---G-
-ADAA--KGV--MT-G-------G---------------E--S-L-R-S----S------R-F-S-R----D
-G-----------ERYLALG--LPLR-------DLNWTLVAEVPESEIYAQMHQAVWLTSLIGGAV-ALVSL
LLVVLLARGL-------VRPIRRVTAALV----QIG-------GGAGD--LS-HRLDDSR-QDELGDLAR--
------GF-NRF---LDSQRSLIGEV--LNTSERL---------------------
>WP_104886800.1_methyl-accepting_chemotaxis_protein_McpH_[Pseudomonas_sp._SWI36]
----------------------------AIRNDIERMLGQPLVAAADIAGNTLLRDWLA-AGED--------
--P-AQA-PQFIEYLTAAKQRNH-AFTALFASTE---TGHYYN-E-NG--LD-RTLS-RS-NPKDKWFYG-Y
ID-S--GA--ERFINIDIDG---ATGELALFIDYRVEK----E-G---------------KLVGV-AGMGLR
MTELSKLI-HDFSFGEHGKVFLVRN-DGLIQ-VHPDAAF--------------S-G-K-RQLAEQ-L---G-
-ADAA--KGV--MT-G-------G---------------E--S-L-R-S----S------R-F-S-R----D
-G-----------ERYLALG--LPLR-------DLNWTLVAEVPESEIYAQMHQAVWLTSLIGGAV-ALVSL
LLVVLLARGL-------VRPIRRVTAALV----QIG-------GGAGD--LS-HRLDDSR-QDELGDLAR--
------GF-NRF---LDSQRSLIGEV--LNTSERL---------------------
>WP_064490903.1_methyl-accepting_chemotaxis_protein_McpH_[Pseudomonas_putida]
----------------------------AIRNDIERMLGQPLVAAADIAGNTLLRDWLA-AGED--------
--P-AQA-PQFIEYLAAAKQRNH-AFTTLFASTE---TGHYYN-E-NG--LD-RTLS-RS-NPKDKWFYG-Y
ID-S--GA--ERFINIDIDG---ATGELALFIDYRVEK----E-G---------------KLVGV-AGMGLR
MTELSKLI-HDFSFGEHGKVFLVRN-DGLIQ-VHPDAAF--------------S-G-K-RQLAEQ-L---G-
-ADAA--KGV--MT-G-------G---------------E--S-L-R-S----S------R-F-S-R----D
-G-----------ERYLALG--LPLR-------DLNWTLVAEVPESEIYAQMHQAVWLTSLIGGAV-ALVSL
LLVVLLARGL-------VRPIRRVTAALV----QIG-------GGAGD--LS-HRLDDSR-QDELGDLAR--
------GF-NRF---LDSQRSLIGEV--LNTSERL---------------------
>WP_180688972.1_methyl-accepting_chemotaxis_protein_McpH_[Pseudomonas_putida]
----------------------------AIRNDIERMLGQPLVAAADIAGNTLLRDWLA-AGED--------
--P-AQA-PQFIEYLAAAKQRNH-AFTTLFASTE---TGHYYN-E-NG--LD-RTLS-RS-NPKDKWFYG-Y
ID-S--GA--ERFINIDIDG---ATGELALFIDYRVEK----E-G---------------KLVGV-AGMGLR
MTELSKLI-HDFSFGEHGKVFLVRN-DGLIQ-VHPDAAF--------------S-G-K-RQLAEQ-L---G-
-ADAA--KGV--MT-G-------G---------------E--S-L-R-S----S------R-F-S-R----D
-G-----------ERYLALG--LPLR-------DLNWTLVAEVPESEIYAQMHQAVWLTSLIGGAV-ALVSL
LLVVLLARGL-------VRPIRRVTAALV----QIG-------GGAGD--LS-HRLDDSR-QDELGDLAR--
------GF-NRF---LDSQRSLIGEV--LNTSERL---------------------
>WP_198747618.1_methyl-accepting_chemotaxis_protein_McpH_[Pseudomonas_putida]
----------------------------AIRNDIERMLGQPLIAAADIAGNTLLRDWLA-AGED--------
--P-AQA-PQFIEYLAAAKQRNH-AFTTLFASTE---TGHYYN-E-NG--LD-RTLS-RS-NPKDKWFYG-Y
ID-S--GA--ERFINIDIDG---ATGELALFIDYRVEK----E-G---------------KLVGV-AGMGLR
MTELSKLI-HDFSFGEHGKVFLVRN-DGLIQ-VHPDAAF--------------S-G-K-RQLAEQ-L---G-
-ADAA--KGV--MT-G-------G---------------E--S-L-R-S----S------R-F-S-R----D
-G-----------ERYLALG--LPLR-------DLNWTLVAEVPESEIYAQMHQAVWLTSLIGGAV-ALVSL
LLVVLLARGL-------VRPIRRVTAALV----QIG-------GGAGD--LS-HRLDDSR-QDELGDLAR--
------GF-NRF---LDSQRSLIGEV--LNTSERL---------------------
>WP_190869763.1_methyl-accepting_chemotaxis_protein_McpH_[Pseudomonas_sp._CFA]
----------------------------AIRNDIERMLGQPLVAAADIAGNTLLRDWLA-AGED--------
--P-AQA-PQFIEYLTAAKQRNH-AFTALFASTE---TGHYYN-E-NG--LD-RTLS-RS-NPKDKWFYG-Y
ID-S--GA--ERFINIDIDG---ATGELALFIDYRVEK----E-G---------------KLVGV-AGMGLR
MTELSKLI-HDFSFGEHGKVFLVRN-DGLIQ-VHPDAAF--------------S-G-K-RQLAEQ-L---G-
-ADAA--KGV--MT-G-------G---------------E--S-L-R-S----S------R-F-S-R----D
-G-----------ERYLALG--LPLR-------DLNWTLVAEVPESEIYAQMHQAVWLTSLIGGAV-ALVSL
LLVVLLARGL-------VRPIRRVTAALV----QIG-------SGAGD--LS-HRLDDSR-QDELGDLAR--
------GF-NRF---LDSQRSLIGEV--LNTSERL---------------------
>WP_020192600.1_methyl-accepting_chemotaxis_protein_McpH_[Pseudomonas_putida]
----------------------------AIRNDIERMLGQPLVAAADIAGNTLLRDWLA-AGED--------
--P-AQA-PQFIEYLTAAKQRNH-AFTALFASTE---TGHYYN-E-NG--LD-RTLS-RS-NPKDKWFYG-Y
ID-S--GA--ERFINIDIDG---ATGELALFIDYRVEK----E-G---------------KLVGV-AGMGLR
MTELSKLI-HDFSFGEHGKVFLVRN-DGLIQ-VHPDAAF--------------S-G-K-RQLAEQ-L---G-
-ADAA--KGV--MT-G-------G---------------E--S-L-R-S----S------R-F-S-R----D
-G-----------ERYLALG--LPLR-------DLNWTLVAEVPESEIYAQMHQAVWLTSLIGGAV-ALVSL
LLVVLLARGL-------VRPIRRVTAALV----QIG-------SGAGD--LS-HRLDDSR-QDELGDLAR--
------GF-NRF---LDSQRSLIGEV--LSTSERL---------------------
>WP_104960628.1_methyl-accepting_chemotaxis_protein_McpH_[Pseudomonas_sp._XWY-1]
----------------------------AIRNDIERMLGQPLVAAADIAGNTLLRDWLA-AGED--------
--P-AQA-PQFIEYLAAAKQRNH-AFTALFASTE---TGHYYN-E-NG--LD-RTLS-RS-NPKDKWFYG-Y
ID-S--GA--ERFINIDIDG---ATGELALFIDYRVEK----E-G---------------KLVGV-AGMGLR
MTELSKLI-HDFSFGEHGKVFLVRN-DGLIQ-VHPDAAF--------------S-G-K-RQLAEQ-L---G-
-ADAA--KGV--MT-G-------G---------------E--S-L-R-S----S------R-F-S-R----D
-G-----------ERYLALG--LPLR-------DLNWTLVAEVPESEIYAQMHQAVWLTSLIGGAV-ALVSL
LLVVLLARGL-------VRPIRRVTAALV----QIG-------SGAGD--LS-HRLDDSR-QDELGDLAR--
------GF-NRF---LDSQRSLIGEV--LNTSERL---------------------
>WP_010951680.1_MULTISPECIES:_methyl-accepting_chemotaxis_protein_McpH_[Pseudomonas]
----------------------------AIRNDIERMLGQPLVAAADIAGNTLLRDWLA-AGED--------
--P-AQA-PQFIEYLTAAKQRNH-AFTTLFASTE---TGHYYN-E-NG--LD-RTLS-RS-NPKDKWFYG-Y
ID-S--GA--ERFINIDIDG---ATGELALFIDYRVEK----E-G---------------KLVGV-AGMGLR
MTELSKLI-HDFSFGEHGKVFLVRN-DGLIQ-VHPDAAF--------------S-G-K-RQLAEQ-L---G-
-ADAA--KGV--MT-G-------G---------------E--S-L-R-S----S------R-F-S-R----D
-G-----------ERYLALG--LPLR-------DLNWTLVAEVPESEIYAQMHQAVWLTSLIGGAV-ALVSL
LLVVLLARGL-------VRPIRRVTAALV----QIG-------SGAGD--LS-HRLDDSR-QDELGDLAR--
------GF-NRF---LDSQRSLIGEV--LSTSERL---------------------
>WP_019750242.1_methyl-accepting_chemotaxis_protein_McpH_[Pseudomonas_putida]
----------------------------AIRNDIERMLGQPLVAAADIAGNTLLRDWLA-AGED--------
--P-AQA-PQFIEYLTAAKQRNH-AFTTLFASTE---TGHYYN-E-NG--LD-RTLS-RS-NPKDKWFYG-Y
ID-S--GA--ERFINIDIDG---ATGELALFIDYRVEK----E-G---------------KLVGV-AGMGLR
MTELSKLI-HDFSFGEHGKVFLVRN-DGLIQ-VHPDAAF--------------S-G-K-RQLAEQ-L---G-
-ADAA--KGV--MT-G-------G---------------E--S-L-R-S----S------R-F-S-R----D
-G-----------ERYLALG--LPLR-------DLNWTLVAEVPESEIYARMHQAVWLTSLIGGAV-ALVSL
LLVVLLARGL-------VRPIRRVTAALV----QIG-------GGAGD--LS-HRLDDTR-QDELGDLAR--
------GF-NRF---LDSQRSLIGEV--LSTSERL---------------------
>WP_232858497.1_methyl-accepting_chemotaxis_protein_[Pseudomonas_alloputida]
----------------------------AIRNDIERMLGQPLVAAADIAGNTLLRDWLA-AGED--------
--P-AQA-PQFIEYLTAAKQRNH-DFTTLFASTE---TGHYYN-E-NG--LD-RTLS-RS-NPKDKWFYG-Y
ID-S--GA--ERFINIDIDG---ATGELALFIDYRVEK----E-G---------------KLVGV-AGMGLR
MTELSKLI-HDFSFGEHGKVFLVRN-DGLIQ-VHPDAAF--------------S-G-K-RQLAEQ-L---G-
-ADAA--KGV--MT-G-------G---------------E--S-L-R-S----S------R-F-S-R----D
-G-----------ERYLALG--LPLR-------DLNWTLVAEVPESEIYAQMHQAVWLTSLIGGAV-ALVSL
LLVVLLARGL-------VRPIRRVTAALV----QIG-------GGAGD--LS-HRLDDSR-QDELGDLAR--
------GF-NRF---LDSQRSLIGEV--LSTSERL---------------------
>WP_129932085.1_methyl-accepting_chemotaxis_protein_McpH_[Pseudomonas_sp._SWI36]
----------------------------AIRNDIERMLGQPLVAAADIAGNTLLRDWLA-AGED--------
--P-ARA-PQFIEYLAAAKQRNH-AFTALFASTE---TGHYYN-E-NG--LD-RTLS-RS-NPKDKWFYG-Y
ID-S--GA--ERFINIDIDG---ATGELALFIDYRVEK----E-G---------------KLVGV-AGMGLR
MTELSKLI-HDFSFGEHGKVFLVRN-DGLIQ-VHPDAAF--------------S-G-K-RQLAEQ-L---G-
-ADAA--KGV--MT-G-------G---------------E--S-L-R-S----S------R-F-S-R----D
-G-----------ERYLALG--LPLR-------DLNWTLVAEVPESEIYAQMHQAVWLTSLIGGAV-ALVSL
LLVVLLARGL-------VRPIRRVTAALV----QIG-------SGAGD--LS-HRLDDSR-QDELGDLAR--
------GF-NRF---LDSQRSLIGEV--LSTSERL---------------------
>WP_070096851.1_methyl-accepting_chemotaxis_protein_McpH_[Pseudomonas_sp._NBRC_111139]
----------------------------AIRNDIERMLGQPLVAAADIAGNTLLRDWLA-AGED--------
--P-AQA-PQFIEYLTAAKQRNH-AFTTLFASTE---TGHYYN-E-NG--LD-RTLS-RS-NPKDKWFYG-Y
ID-S--GA--ERFINIDIDG---ATGELALFIDYRVEK----E-G---------------KLVGV-AGMGLR
MTELSKLI-HDFSFGEHGKVFLVRN-DGLIQ-VHPDAAF--------------S-G-K-RQLAEQ-L---G-
-ADAA--KGV--MN-G-------G---------------E--S-L-R-S----S------R-F-S-R----D
-G-----------ERYLALG--LPLR-------DLNWTLVAEVPESEIYAQMHQAVWLTSLIGGAV-ALVSL
LLVVLLARGL-------VRPIRRVTAALV----QIG-------GGAGD--LN-HRLDDSR-QDELGDLAR--
------GF-NRF---LDSQRSLIGEV--LSTSERL---------------------
>WP_230064795.1_methyl-accepting_chemotaxis_protein_[Pseudomonas_sp._CIP-10]
----------------------------AIRNDIERMLGQPLVAAADIAGNTLLRDWLA-AGED--------
--P-AQA-PQFIEYLTAAKQRNH-AFTTLFASTE---TGHYYN-E-NG--LD-RTLS-RS-NPKDKWFYG-Y
ID-S--GA--ERFINIDIDG---ATGELALFIDYRVEK----E-G---------------KLVGV-AGMGLR
MTELSKLI-HDFSFGEHGKVFLVRN-DGLIQ-VHPDAAF--------------S-G-K-RQLAEQ-L---G-
-ADAA--KGV--MA-G-------G---------------G--S-L-R-S----S------R-F-S-R----D
-G-----------ERYLALG--LPLR-------DLNWTLVAEVPESEIYAQMHQAVWLTSLIGGAV-ALVSL
LLVVLLARGL-------VRPIRRVTAALV----QIG-------GGAGD--LS-HRLDDSR-QDELGDLAR--
------GF-NRF---LDSQRSLIGEV--LSTSERL---------------------
>WP_185279894.1_methyl-accepting_chemotaxis_protein_McpH_[Pseudomonas_putida]
----------------------------AIRNDIERMLGQPLVAAADIAGNTLLRDWLA-AGED--------
--P-AQA-PQFIEYLTAAKQRNH-AFTTLFASTE---TGHYYN-E-NG--LD-RTLS-RS-NPKDKWFYG-Y
ID-S--GA--ERFINIDIDG---ATGELALFIDYRVEK----E-G---------------KLVGV-AGMGLR
MTELSKLI-HDFSFGEHGKVFLVRN-DGLIQ-VHPDAAF--------------S-G-K-RQLAEQ-L---G-
-ADAA--KGV--MA-G-------G---------------G--S-L-R-S----S------R-F-S-R----D
-G-----------ERYLALG--LPLR-------DLNWTLVAEVPESEIYAQMHQAVWLTSLIGGAV-ALVSL
LLVVLLARGL-------VRPIRRVTAALV----QIG-------GGAGD--LS-HRLDDSR-QDELGDLAR--
------GF-NRF---LDSQRSLIGEV--LSTSERL---------------------
>WP_134698199.1_methyl-accepting_chemotaxis_protein_McpH_[Pseudomonas_putida]
----------------------------AIRNDIERMLGQPLVAAADIAGNTLLRDWLA-AGED--------
--P-AQV-PQFIEYLTAAKQRNH-AFTTLFASTE---TGHYYN-E-NG--LD-RTLS-RS-NPKDKWFYG-Y
ID-S--GA--ERFINIDIDG---ATGELALFIDYRVEK----E-G---------------KLVGV-AGMGLR
MTELSKLI-HDFSFGEHGKVFLVRN-DGLIQ-VHPDAAF--------------S-G-K-RQLAEQ-L---G-
-ADAA--KGV--MT-G-------D---------------E--S-L-R-S----S------R-F-S-R----D
-G-----------ERYLALG--LPLR-------DLNWTLVAEVPESEIYAQMHQAVWLTSLIGGAV-ALVSL
LLVVLLARGL-------VRPIRRVTAALV----QIG-------GGAGD--LS-HRLDDTR-QDELGDLAR--
------GF-NRF---LDSQRSLIGEV--LSTSERL---------------------
>WP_014589388.1_MULTISPECIES:_methyl-accepting_chemotaxis_protein_McpH_[Pseudomonas]
----------------------------AIRNDIERMLGQPLVAAADIAGNTLLRDWLA-AGED--------
--P-AQV-PQFIEYLTAAKQRNH-AFTTLFASTE---TGHYYN-E-NG--LD-RTLS-RS-NPKDKWFYG-Y
ID-S--GA--ERFINIDIDG---ATGELALFIDYRVEK----E-G---------------KLVGV-AGMGLR
MTELSKLI-HDFSFGEHGKVFLVRN-DGLIQ-VHPDAAF--------------S-G-K-RQLAEQ-L---G-
-ADAA--KGV--MT-G-------D---------------E--S-L-R-S----S------R-F-S-R----D
-G-----------ERYLALG--LPLR-------DLNWTLVAEVPESEIYAQMHQAVWLTSLIGGAV-ALVSL
LLVVLLARGL-------VRPIRRVTAALV----QIG-------GGAGD--LS-HRLDDTR-QDELGDLAR--
------GF-NRF---LDSQRSLIGEV--LSTSERL---------------------
>WP_209968641.1_MULTISPECIES:_methyl-accepting_chemotaxis_protein_McpH_[unclassified_Pseudomonas]
----------------------------AIRNDIERMLGQPLVAAADVAGNTLLRDWLA-AGED--------
--P-AQA-PQFIEYLAAAKQRNQ-AFTALFASTE---TGHYYN-E-NG--LD-RTLS-RS-NPKDKWFYG-Y
ID-S--GA--ERFINIDIDG---ATGELALFIDYRVEK----E-G---------------KLVGV-AGMGLR
MTELSKLI-HDFSFGEHGKVFLVRN-DGLIQ-VHPDAAF--------------S-G-K-RQLAEQ-L---G-
-ADAA--KGV--MT-G-------G---------------G--S-L-R-S----S------R-F-S-R----D
-G-----------ERYLALG--LPLR-------DLNWTLVAEVPESEIYAQMHQAVWLTSLIGGAV-ALVSL
LLVVLLARGL-------VRPIRRVTAALV----QIG-------GGAGD--LS-HRLDDSR-QDELGDLAR--
------GF-NRF---LDSQRSLIGEV--LSTSERL---------------------
>WP_176683564.1_methyl-accepting_chemotaxis_protein_McpH_[Pseudomonas_putida]
----------------------------AIRNDIERMLGQPLVAAADVAGNTLLRDWLA-AGED--------
--P-AQA-PQFIEYLAAAKQRNQ-AFTALFASTE---TGHYYN-E-NG--LD-RTLS-RS-NPKDKWFYG-Y
ID-S--GA--ERLINIDIDG---ATGELALFIDYRVEK----K-G---------------KLVGV-AGMGLR
MTELSKLI-HDFSFGEHGKVFLVRN-DGLIQ-VHPDAAF--------------S-G-K-RQLAEQ-L---G-
-ADAA--KGV--MT-G-------G---------------G--S-L-R-S----S------R-F-S-R----D
-G-----------ERYLALG--LPLR-------DLNWTLVAEVPESEIYAQMHQAVWLTSLIGGAV-ALVSL
LLVVLLARGL-------VRPIRRVTAALV----QIG-------GGAGD--LS-HRLDDSR-QDELGDLAR--
------GF-NRF---LDSQRSLIGEV--LSTSERL---------------------
>WP_021782653.1_MULTISPECIES:_methyl-accepting_chemotaxis_protein_McpH_[Pseudomonas_putida_group]
---------------------------EAIRNDIERMLGQPLVAAADIAGNTLLRDWLA-AGED--------
--P-AQA-PQFIEYLAAAKQRNH-AFTALFASTE---TGHYYS-E-KG--LD-RTLS-RS-NPKDNWFYG-Y
ID-S--GA--ERFINIDIDG---ATGELALFIDYRVEK----E-G---------------KLVGV-AGMGLR
MTELSKLI-HDFSFGEHGKVFLVRN-DGLIQ-VHPDGAF--------------S-G-K-RQLAEQ-L---G-
-ADAA--KGV--MT-G-------G---------------A--S-L-R-S----S------R-F-S-R----D
-G-----------ERYLALG--LPLR-------DLNWTLVAEVPESEIYAQMHQAVWLTSLIGGAV-ALVSL
LLVVLLARGL-------VRPIRRVTAALV----QIG-------GGAGD--LS-HRLDDSR-QDELGDLAR--
------GF-NRF---LDSQRSLIGEV--LSTSERL---------------------
>WP_103470224.1_methyl-accepting_chemotaxis_protein_McpH_[Pseudomonas_putida]
---------------------------EAIRNDIERMLGQPLVAAADIAGNTLLRDWLA-AGED--------
--P-AQA-PQFIEYLAAAKQRNQ-AFTALFASTE---TGHYYS-E-KG--LD-RTLS-RS-NPKDNWFYG-Y
ID-S--GA--ERFINIDIDG---ATGELALFIDYRVEK----E-G---------------KLVGV-AGMGLR
MTELSKLI-HDFSFGEHGKVFLVRN-DGLIQ-VHPDGAF--------------S-G-K-RQLAEQ-L---G-
-ADAA--KGV--MT-G-------G---------------A--S-L-R-S----S------R-F-S-R----D
-G-----------ERYLALG--LPLR-------DLNWTLVAEVPESEIYAQMHQAVWLTSLIGGAV-ALVSL
LLVVLLARGL-------VRPIRRVTAALV----QIG-------GGAGD--LS-HRLDDSR-QDELGDLAR--
------GF-NRF---LDSQRSLIGEV--LSTSERL---------------------
>WP_110744748.1_methyl-accepting_chemotaxis_protein_McpH_[Pseudomonas_sp._LB-090624]
----------------------------AIRNDIERMLGQPLVAAADIAGNTLLRDWLA-AGED--------
--P-AQA-PQFIEYLNAVKQRNH-AFTALFASTE---TGHYYN-E-KG--LD-RTLS-RS-NPKDKWFYG-Y
ID-S--GA--ERFINIDIDG---ATGELALFIDYRVEK----E-G---------------KLVGV-AGMGLR
MTELSKLI-HDFSFGEHGKVFLVRN-DGLIQ-VHPDAAF--------------S-G-K-RQLAEQ-L---G-
-ADAA--KDV--MA-G-------G---------------G--S-L-R-S----S------R-F-S-R----D
-G-----------ERYLALG--LPLR-------DLNWTLVAEVPESEIYAQMHQAVWLTSLIGGAV-ALVSL
LLVVLLARGL-------VRPIRRVTAALV----QIG-------GGAGD--LS-HRLDDSR-QDELGDLAR--
------GF-NRF---LDSQRSLIGEV--LSTSERL---------------------
>WP_233691753.1_methyl-accepting_chemotaxis_protein_[Pseudomonas_sp._JR33AA]
----------------------------AIRNDIERMLGQPLVAAADIAGNTLLRDWLA-AGED--------
--P-AQA-PQFIEYLAAAKQRNH-AFTALFASTE---TGHYYN-E-NG--LD-RTLS-RS-NPKDKWFYG-Y
ID-S--GA--ERFINIDIDG---ATGELALFIDYRVEK----E-G---------------KLVGV-AGLGLR
MTELSKLI-HDFSFGEHGRVFLVRN-DGLIQ-VHPDAAF--------------S-G-K-RQLAEQ-L---G-
-AYAA--KGV--MA-G-------G---------------G--S-L-R-S----S------R-F-S-R----D
-G-----------ERYLALG--LPLR-------DLNWTLVAEVPESEIYAQMHQAVWLTSLIGGAV-ALVSL
LLVVLLARGL-------VRPIRRVTAALV----QIG-------SGAGD--LS-HRLDDSR-QDELGDLAR--
------GF-NRF---LDSQRSLIGEV--LSTSERL---------------------
>WP_110741717.1_MULTISPECIES:_methyl-accepting_chemotaxis_protein_McpH_[unclassified_Pseudomonas]
----------------------------AIRNDIERMLGQPLVAAADIAGNTLLRDWLA-AGED--------
--P-AQA-PQFIEYLAAAKQRNK-AFTTLFASTE---TGHYYN-E-NG--LD-RTLS-RS-NPKDKWFYG-Y
ID-S--GA--ERFINIDIDG---ATGELALFIDYRVEK----Q-G---------------QLVGV-AGMGLR
MTELSKLI-HDFSFGEHGKVFLVRN-DGLIQ-VHPDAAF--------------S-G-K-RQLAEQ-L---G-
-ADAA--KGV--MT-G-------S---------------E--G-L-R-S----S------R-F-S-R----D
-G-----------ERYLALG--LPLR-------DLNWTLVAEVPESEIYAQMHQAVWLTSLIGGAV-ALVSL
LLVVLLARGL-------VRPIRRVTAALV----QIG-------SGGGD--LS-HRLDDTR-QDELGDLAR--
------GF-NRF---LDSQRSLIGEV--LQTSERL---------------------
>WP_105947339.1_methyl-accepting_chemotaxis_protein_McpH_[Pseudomonas_sp._LLC-1]
----------------------------AIRNDIERMLGQPLVAAADIAGNTLLRDWLA-AGED--------
--P-AQA-PQFIEYLAAAKQRNK-AFTTLFASTE---TGHYYN-E-NG--LD-RTLS-RS-NPKDKWFYG-Y
ID-S--GA--ERLINIDIDG---ATGELALFIDYRVEK----H-G---------------QLVGV-AGMGLR
MTELSKLI-HDFSFGEHGKVFLVRN-DGLIQ-VHPDAAF--------------S-G-K-RQLAEQ-L---G-
-ADAA--KGV--MT-G-------S---------------E--G-L-R-S----S------R-F-S-R----D
-G-----------ERYLALG--LPLR-------DLNWTLVAEVPESEIYAQMHQAVWLTSLIGGAV-ALVSL
LLVVLLARGL-------VRPIRRVTAALV----QIG-------SGGGD--LS-HRLDDTR-QDELGDLAR--
------GF-NRF---LDSQRSLIGEV--LQTSERL---------------------
>WP_060499135.1_MULTISPECIES:_methyl-accepting_chemotaxis_protein_McpH_[Pseudomonas]
----------------------------AIRNDIERMLGQPLVAAADIAGNTLLRDWLA-AGED--------
--P-AQA-PQFIEYLAAAKQRNK-AFTTLFASTE---TGHYYN-E-NG--LD-RTLS-RS-NPKDKWFYG-Y
ID-S--GA--ERFINIDIDG---ATGELALFIDYRVEK----H-G---------------QLVGV-AGMGLR
MTELSKLI-HDFSFGEHGKVFLVRN-DGLIQ-VHPDAAF--------------S-G-K-RQLAEQ-L---G-
-ADAA--KGV--MT-G-------S---------------E--G-L-R-S----S------R-F-S-R----D
-G-----------ERYLALG--LPLR-------DLNWTLVAEVPESEIYAQMHQAVWLTSLIGGAV-ALVSL
LLVVLLARGL-------VRPIRRVTAALV----QIG-------SGGGD--LS-HRLDGTR-QDELGDLAR--
------GF-NRF---LDSQRSLIGEV--LQTSERL---------------------
>WP_164524054.1_MULTISPECIES:_methyl-accepting_chemotaxis_protein_McpH_[Pseudomonas]
----------------------------AIRNDIERMLGQPLVAAADIAGNTLLRDWLA-AGED--------
--P-AQA-PQFIEYLAAAKQRNK-AFTTLFASTE---TGHYYN-E-NG--LD-RTLS-RS-NPKDKWFYG-Y
ID-S--GA--ERFINIDIDG---ATGELALFIDYRVEK----H-G---------------QLVGV-AGMGLR
MTELSKLI-HDFSFGEHGKVFLVRN-DGLIQ-VHPDAAF--------------S-G-K-RQLAEQ-L---G-
-ADAA--KGV--MT-G-------S---------------E--G-L-R-S----S------R-F-S-R----D
-G-----------ERYLALG--LPLR-------DLNWTLVAEVPESEIYAQMHQAVWLTSLIGGAV-ALVSL
LLVVLLARGL-------VRPIRRVTAALV----QIG-------SGGGD--LS-HRLDGTR-QDELGDLAR--
------GF-NRF---LDSQRSLIGEV--LQTSERL---------------------
>WP_104833583.1_methyl-accepting_chemotaxis_protein_McpH_[Pseudomonas_monteilii]
----------------------------AIRNDIERMLGQPLVAAADIAGNTLLRDWLA-AGED--------
--P-AQA-PQFIEYLAAAKQRNK-AFTTLFASTE---TGHYYN-E-NG--LD-RTLS-RS-NPKDKWFYG-Y
ID-S--GA--ERFINIDIDG---ATGELALFIDYRVEK----H-G---------------QLVGV-AGMGLR
MTELSKLI-HDFSFGEHGKVFLVRN-DGLIQ-VHPNAAF--------------S-G-K-RQLAEQ-L---G-
-ADAA--KGV--MT-G-------S---------------E--G-L-R-S----S------R-F-S-R----D
-G-----------ERYLALG--LPLR-------DLNWTLVAEVPESEIYAQMHQAVWLTSLIGGAV-ALVSL
LLVVLLARGL-------VRPIRRVTAALV----QIG-------SGGGD--LS-HRLDGTR-QDELGDLAR--
------GF-NRF---LDSQRSLIGEV--LQTSERL---------------------
>WP_119368558.1_methyl-accepting_chemotaxis_protein_McpH_[Pseudomonas_monteilii]
----------------------------AIRNDIERMLGQPLVAAADIAGNTLLRDWLA-AGED--------
--P-AQA-PQFIEYLAAAKQRNK-AFTTLFASTE---TGHYYN-E-NG--LD-RTLS-RS-NPKDKWFYG-Y
ID-S--GA--ERFINIDIDG---ATGELALFIDYRVEK----H-G---------------QLVGV-AGMGLR
MTELSKLI-HDFSFGEHGKVFLVRN-DGLIQ-VHPDAAF--------------S-G-K-RQLAEQ-L---G-
-ADAA--KGV--MT-G-------D---------------E--G-L-R-S----S------R-F-S-R----D
-G-----------EGYLALG--LPLR-------DLNWTLVAEVPESEIYAQMHQAVWLTSLIGGAV-ALVSL
LLVVLLARGL-------VRPIRRVTAALV----QIG-------SGGGD--LS-HRLDDTR-QDELGDLAR--
------GF-NRF---LDSQRSLIGEV--LQTSERL---------------------
>WP_042132254.1_methyl-accepting_chemotaxis_protein_McpH,_partial_[Pseudomonas_monteilii]
----------------------------AIRNDIERMLGQPLVAAADIAGNTLLRDWLA-AGED--------
--P-AQA-PQFIEYLAAAKQRNK-AFTTLFASTE---TGHYYN-E-NG--LD-RTLD-RS-NPKDKWFYG-Y
ID-S--GA--ERFINIDIDG---ATGELALFIDYRVEK----Q-G---------------QLVGV-AGMGLR
MTELSKLI-HDFSFGEHGKVFLVRN-DGLIQ-VHPDAAF--------------S-G-K-RQLAEQ-L---G-
-TDAA--KGV--MT-G-------S---------------E--G-L-R-S----S------R-F-S-R----D
-G-----------ERYLALG--LPLR-------DLNWTLVAEVPESEIYAQMHQAVWLTSLIGGAV-ALVSL
LLVVLLARGL-------VRPIRRVTAALV----QIG-------SGAGD--LS-HRLDDAR-QDELGDLAR--
------GF-NRF---LDSQRSLIGEV--LQTSERL---------------------
>WP_019096472.1_MULTISPECIES:_methyl-accepting_chemotaxis_protein_McpH_[Pseudomonas]
----------------------------AIRNDIERMLGQPLVAAADIAGNTLLRDWLA-AGED--------
--P-AQA-PQFIEYLAAAKQRNK-AFTTLFASTE---TGHYYN-E-NG--LD-RTLD-RS-NPKDKWFYG-Y
ID-S--GA--ERFINIDIDG---ATGELALFIDYRVEK----Q-G---------------QLVGV-AGMGLR
MTELSKLI-HDFSFGEHGKVFLVRN-DGLIQ-VHPDAAF--------------S-G-K-RQLAEQ-L---G-
-TDAA--KGV--MT-G-------S---------------E--G-L-R-S----S------R-F-S-R----D
-G-----------ERYLALG--LPLR-------DLNWTLVAEVPESEIYAQMHQAVWLTSLIGGAV-ALVSL
LLVVLLARGL-------VRPIRRVTAALV----QIG-------SGAGD--LS-HRLDDAR-QDELGDLAR--
------GF-NRF---LDSQRSLIGEV--LQTSERL---------------------
>WP_028699079.1_MULTISPECIES:_methyl-accepting_chemotaxis_protein_McpH_[Pseudomonas]
----------------------------AIRNDIERMLGQPLVAAADIAGNTLLRDWLA-AGED--------
--P-AQA-PQFIEYLAAAKQRNK-AFTTLFASTE---TGHYYN-E-NG--LD-RTLD-RS-NPKDKWFYG-Y
ID-S--GA--ERFINIDIDG---ATGELALFIDYRVEK----Q-G---------------QLVGV-AGMGLR
MTELSKLI-HDFSFGEHGKVFLVRN-DGLIQ-VHPDAAF--------------S-G-K-RQLAEQ-L---G-
-TDAA--KGV--MT-G-------S---------------E--G-L-R-S----S------R-F-S-R----D
-G-----------ERYLALG--LPLR-------DLNWTLVAEVPESEIYAQMHQAVWLTSLIGGAV-ALVSL
LLVVLLARGL-------VRPIRRVTAALV----QIG-------SGAGD--LS-HRLDDAR-QDELGDLAR--
------GF-NRF---LDSQRSLIGEV--LQTSERL---------------------
>WP_016714523.1_methyl-accepting_chemotaxis_protein_McpH,_partial_[Pseudomonas_monteilii]
------------------------------------------------------------------------
--------------LAAAKQRNK-AFTTLFASTE---TGHYYN-E-NG--LD-RTLD-RS-NPKDKWFYG-Y
ID-S--GA--ERFINIDIDG---ATGELALFIDYRVEK----Q-G---------------QLVGV-AGMGLR
MTELSKLI-HDFSFGEHGKVFLVRN-DGLIQ-VHPDAAF--------------S-G-K-RQLAEQ-L---G-
-TDAA--KGV--MT-G-------S---------------E--G-L-R-S----S------R-F-S-R----D
-G-----------ERYLALG--LPLR-------DLNWTLVAEVPESEIYAQMHQAVWLTSLIGGAV-ALVSL
LLVVLLARGL-------VRPIRRVTAALV----QIG-------SGAGD--LS-HRLDDAR-QDELGDLAR--
------GF-NRF---LDSQRSLIGEV--LQTSERL---------------------
>WP_027615929.1_MULTISPECIES:_methyl-accepting_chemotaxis_protein_McpH_[Pseudomonas]
----------------------------AIRNDIERMLGQPLVAAADIAGNTLLRDWLA-AGED--------
--P-VQA-PQFIEYLAAAKQRNK-AFTTLFASTE---TGHYYN-E-NG--LD-RTLD-RS-NPKDKWFYG-Y
ID-S--GA--ERFINIDIDG---ATGELALFIDYRVEK----Q-G---------------QLVGV-AGMGLR
MTELSKLI-HDFSFGEHGKVFLVRN-DGLIQ-VHPDAAF--------------S-G-K-RQLAEQ-L---G-
-TDAA--KGV--MT-G-------S---------------E--G-L-R-S----S------R-F-S-R----D
-G-----------ERYLALG--LPLR-------DLNWTLVAEVPESEIYAQMHQAVWLTSLIGGAV-ALVSL
LLVVLLARGL-------VRPIRRVTAALV----QIG-------SGAGD--LS-HRLDDAR-QDELGDLAR--
------GF-NRF---LDSQRSLIGEV--LQTSERL---------------------
>WP_025754060.1_MULTISPECIES:_methyl-accepting_chemotaxis_protein_McpH_[Pseudomonas]
----------------------------AIRNDIERMLGQPLVAAADIAGNTLLRDWLA-AGED--------
--P-VQA-PQFIEYLAAAKQRNK-AFTTLFASTE---TGHYYN-E-NG--LD-RTLD-RS-NPKDKWFYG-Y
ID-S--GA--ERFINIDIDG---ATGELALFIDYRVEK----Q-G---------------QLVGV-AGMGLR
MTELSKLI-HDFSFGEHGKVFLVRN-DGLIQ-VHPDAAF--------------S-G-K-RQLAEQ-L---G-
-TDAA--KGV--MT-G-------S---------------E--G-L-R-S----S------R-F-S-R----D
-G-----------ERYLALG--LPLR-------DLNWTLVAEVPESEIYAQMHQAVWLTSLIGGAV-ALVSL
LLVVLLARGL-------VRPIRRVTAALV----QIG-------SGAGD--LS-HRLDDAR-QDELGDLAR--
------GF-NRF---LDSQRSLIGEV--LQTSERL---------------------
>WP_089230328.1_MULTISPECIES:_methyl-accepting_chemotaxis_protein_McpH_[unclassified_Pseudomonas]
----------------------------AIRNDIERMLGQPLVAAADIAGNTLLRDWLA-AGED--------
--P-VQA-PQFIEYLAAAKQRNK-AFTTLFASTE---TGHYYN-E-NG--LD-RTLD-RS-NPKDKWFYG-Y
ID-S--GA--ERFINIDIDG---ATGELALFIDYRVEK----Q-G---------------QLVGV-AGMGLR
MTELSKLI-HDFSFGEHGKVFLVRN-DGLIQ-VHPDAAF--------------S-G-K-RQLAEQ-L---G-
-TDAA--KGV--MT-G-------S---------------E--G-L-R-S----S------R-F-S-R----D
-G-----------ERYLALG--LPLR-------DLNWTLVAEVPESEIYAQMHQAIWLTSLIGGAV-ALVSL
LLVVLLARGL-------VRPIRRVTAALV----QIG-------SGAGD--LS-HRLDDAR-QDELGDLAR--
------GF-NRF---LDSQRSLIGEV--LQTSERL---------------------
>WP_060709059.1_MULTISPECIES:_methyl-accepting_chemotaxis_protein_McpH_[Pseudomonas_putida_group]
----------------------------AIRNDIERMLGQPLVAAADIAGNTLLRDWLA-AGED--------
--P-AQA-PQFIEYLAAAKQRNK-AFTTLFASTE---TGHYYN-E-NG--LD-RTLD-RS-NPKDKWFYG-Y
ID-S--GA--ERFINIDIDG---ATGELALFIDYRVEK----Q-G---------------QLVGV-AGMGLR
MTELSKLI-HDFSFGEHGKVFLVRN-DGLIQ-VHPDAAF--------------S-G-K-RQLAEQ-L---G-
-TDAA--KGV--MT-G-------S---------------E--G-L-R-S----S------R-F-S-R----D
-G-----------ERYLALG--LPLR-------DLNWTLVAEVPESEIYAQMHQAVWLTSLIGGAV-ALVSL
LLVVVLARGL-------VRPIRRVTAALV----QIG-------SGAGD--LS-HRLDDAR-QDELGDLAR--
------GF-NRF---LDSQRSLIGEV--LQTSERL---------------------
>WP_235200332.1_methyl-accepting_chemotaxis_protein_[Pseudomonas_monteilii]
----------------------------AIRNDIERMLGQPLVAAADIAGNTLLRDWLA-AGED--------
--P-AQA-PQFIEYLAAAKQRNK-AFTTLFASTE---TGHYYN-E-NG--LD-RTLD-RS-NPKDKWFYG-Y
ID-S--GA--ERFINIDIDG---ATGELALFIDYRVEK----H-G---------------QLVGV-AGMGLR
MTELSKLI-HDFSFGEHGKVFLVRN-DGLIQ-VHPDAAF--------------S-G-K-RQLAEQ-L---G-
-TDAA--KGV--MT-G-------S---------------E--G-L-R-S----S------R-F-S-R----D
-G-----------ERYLALG--LPLR-------DLNWTLVAEVPESEIYAQMHQAVWLTSLIGGAV-ALVSL
LLVVLLARGL-------VRPIRRVTAALV----QIG-------SGAGD--LS-HRLDDAR-QDELGDLAR--
------GF-NRF---LDSQRSLIGEV--LQTSERL---------------------
>WP_086976908.1_methyl-accepting_chemotaxis_protein_McpH_[Pseudomonas_putida]
---------------------------EAIRNDIERMLGQPLVAAADIAGNTLLRDWLA-AGED--------
--P-AQA-AAFIEYLDAAKQRNR-AFTTLFASTE---TGHYYN-E-NG--LD-RTLS-RS-NPKDKWFYG-Y
ID-S--GA--ERFINIDIDG---ATGELALFIDYRVEK----N-G---------------QLVGV-AGMGLR
MTELSQLI-HDFSFGEHGKVFLVRN-DGLIQ-VHPDAAF--------------S-G-K-RQLAEQ-L---G-
-TDAA--KAV--MT-G-------G---------------E--G-L-R-S----S------R-F-S-R----D
-G-----------ERYLALG--LPLR-------DLNWTLVAEVPESEIYAQMHQAVWLTSLIGGGV-ALVSL
LLVVLLARGL-------VRPIRRVTAALV----QIG-------SGAGD--LS-HRLDDSR-QDELGDLAR--
------GF-NRF---LDSQRSLIGEV--LQTSERL---------------------
>WP_043202880.1_methyl-accepting_chemotaxis_protein_McpH_[Pseudomonas_putida]
---------------------------EAIRNDIERMLGQPLVAAADIAGNTLLRDWLA-AGED--------
--P-AQA-AAFIEYLDAAKQRNR-AFTTLFASTE---TGHYYN-E-NG--LD-RTLS-RS-NPKDKWFYG-Y
ID-S--GA--ERFINIDIDG---ATGELALFIDYRVEK----G-G---------------KLVGV-AGMGLR
MTELSQLI-HDFSFGEHGKVFLVRN-DGLIQ-VHPDAAF--------------S-G-K-RQLAEQ-L---G-
-TEAA--KAV--MT-G-------G---------------E--G-L-R-S----S------R-F-S-R----D
-G-----------ERYLALG--LPLR-------DLNWTLVAEVPESEIYAQMHQAVWLTSLIGGGV-ALVSL
LLVVLLARGL-------VRPIRRVTAALV----QIG-------SGAGD--LS-HRLDDSR-QDELGDLAR--
------GF-NRF---LDSQRSLIGEV--LQTSERL---------------------
>WP_016497627.1_methyl-accepting_chemotaxis_protein_McpH_[Pseudomonas_putida]
---------------------------EAIRNDIERMLGQPLVAAADIAGNTLLRDWLA-AGED--------
--P-AQA-AAFIEYLGAAKQRNR-AFTTLFASTE---TGHYYN-E-NG--LD-RTLS-RS-NPKDKWFYG-Y
ID-S--GA--ERFINIDIDG---ATGELALFIDYRVEK----A-G---------------KLVGV-AGMGLR
MTELSQLI-HDFSFGEHGKVFLVRN-DGLIQ-VHPDAAF--------------S-G-K-RQLAEQ-L---G-
-TDAA--KAV--MT-G-------G---------------E--G-L-R-N----S------R-F-S-R----D
-G-----------ERYLALG--LPLR-------DLNWTLVAEVPESEIYAQMHQAVWLTSLIGGAV-ALVSL
LLVVLLARGL-------VRPVRRVTAALV----QIG-------SGAGD--LS-HRLDDSR-QDELGDLAR--
------GF-NRF---LDSQRSLIGEV--LQTSERL---------------------
>WP_232862021.1_methyl-accepting_chemotaxis_protein_[Pseudomonas_putida]
---------------------------EAIRNDIERMLGQPLVAAADIAGNTLLRDWLA-AGED--------
--P-AQA-AAFIEYLGAAKQRNR-AFTTLFASTE---TGHYYN-E-NG--LD-RTLS-RS-NPKDKWFYG-Y
ID-S--GA--ERFINIDIDG---ATGELALFIDYRVEK----A-G---------------KLVGV-AGMGLR
MTELSQLI-HDFSFGEHGKVFLVRN-DGLIQ-VHPDAAF--------------S-G-K-RQLAEQ-L---G-
-TDAA--KAV--MT-G-------G---------------E--G-L-R-N----S------R-F-S-R----D
-G-----------ERYLALG--LPLR-------DLNWTLVAEVPESEIYAQMHQAVWLTSLIGGAV-ALVSL
LLVVLLARGL-------VRPVRRVTAALV----QIG-------SGAGD--LS-HRLDDSR-QDELGDLAR--
------GF-NRF---LDSQRSLIGEV--LQTSERL---------------------
>WP_229609135.1_methyl-accepting_chemotaxis_protein_[Pseudomonas_putida]
---------------------------EAIRNDIERMLGQPLVAAADIAGNTLLRDWLA-AGED--------
--P-AQA-AAFIEYLGAAKQRNR-AFTTLFASTE---TGHYYN-E-NG--LD-RTLS-RS-NPKDKWFYG-Y
ID-S--GA--ERFINIDIDG---ATGELALFIDYRVEK----A-G---------------KLVGV-AGMGLR
MTELSQLI-HDFSFGEHGKVFLVRN-DGLIQ-VHPDAAF--------------S-G-K-RQLAEQ-L---G-
-TDAA--KAV--MT-G-------G---------------E--G-L-R-N----S------R-F-S-R----D
-G-----------ERYLALG--LPLR-------DLNWTLVAEVPESEIYAQMHQAVWLTSLIGGAV-ALVSL
LLVVLLARGL-------VRPVRRVTAALV----QIG-------SGAGD--LS-HRLDDSR-QDELGDLAR--
------GF-NRF---LDSQRSLIGEV--LQTSEQL---------------------
>WP_197899243.1_methyl-accepting_chemotaxis_protein_McpH_[Pseudomonas_putida]
---------------------------EAIRNDIERMLGQPLVAAADIAGNTLLRDWLA-AGED--------
--P-AQA-AAFIEYLGAAKQRNR-AFTTLFASTE---TGHYYN-E-NG--LD-RTLS-RS-NPKDKWFYG-Y
ID-S--GA--ERFINIDIDG---ATGELALFIDYRVEK----A-G---------------KLVGV-AGMGLR
MTELSQLI-HDFSFGEHGKVFLVRN-DGLIQ-VHPDAAF--------------S-G-K-RQLTEQ-L---G-
-TDAA--KAV--MT-G-------G---------------E--G-L-R-S----S------R-F-S-R----D
-G-----------ERYLALG--LPLR-------DLNWTLVAEVPESEIYAQMHQAVWLTSLIGGAV-ALVSL
LLVVLLARGL-------VRPVRRVTAALV----QIG-------SGAGD--LS-HRLDDSR-EDELGDLAR--
------GF-NRF---LDSQRSLIGEV--LQTSERL---------------------
>WP_197864135.1_methyl-accepting_chemotaxis_protein_McpH_[Pseudomonas_putida]
---------------------------EAIRNDIERMLGQPLVAAADIAGNTLLRDWLA-AGED--------
--P-AQA-AAFIEYLGAAKQRNR-AFTTLFASTE---TGHYYN-E-NG--LD-RTLS-RS-NPKDKWFYG-Y
ID-S--GA--ERFINIDIDG---ATGELALFIDYRVEK----A-G---------------KLVGV-AGMGLR
MTELSQLI-HDFSFGEHGKVFLVRN-DGLIQ-VHPDAAF--------------S-G-K-RQLAEQ-L---G-
-TDAA--KAV--MT-G-------G---------------E--G-L-R-N----S------R-F-S-R----D
-G-----------ERYLALGLPLPLR-------DLNWTLVAEVPESEIYAQMHQAVWLTSLIGGAV-ALVSL
LLVVLLARGL-------VRPVRRVTAALV----QIG-------SGAGD--LS-HRLDDSR-QDELGDLAR--
------GF-NRF---LDSQRSLIGEV--LQTSERL---------------------
>WP_132842942.1_methyl-accepting_chemotaxis_protein_McpH_[Pseudomonas_putida]
---------------------------EAIRNDIERMLGQPLVAAADIAGNTLLRDWLA-AGED--------
--P-AHA-AAFIEYLDAAKQRNR-AFTTLFASTE---TGHYYN-E-NG--LD-RTLS-RS-NPKDKWFYG-Y
ID-S--GA--ERFINIDIDG---ATGELALFIDYRVEK----N-G---------------QLVGV-AGMGLR
MTELSKLI-HDFSFGEHGKVFLVRN-DGLIQ-VHPDAAF--------------S-G-K-RQLTEQ-L---G-
-TDAA--KAV--MT-G-------G---------------E--G-L-R-S----S------R-F-S-R----D
-G-----------ERYLALG--LPLR-------DLNWTLVAEVPESEIYAQMHQAVWLTSLIGGAV-ALVSL
LLVVLLARGL-------VRPVRRVTAALV----QIG-------SGAGD--LS-HRLDDSR-EDELGDLAR--
------GF-NRF---LDSQRSLIGEV--LQTSERL---------------------
>WP_063423964.1_methyl-accepting_chemotaxis_protein_McpH_[Pseudomonas_putida]
---------------------------EAIRNDIERMLGQPLVAAADIAGNTLLRDWLA-AGED--------
--P-AHA-AAFIEYLGAAKQRNR-AFTTLFASTE---TGHYYN-E-NG--LD-RTLS-RS-NPKDKWFYG-Y
ID-S--GA--ERFINIDVDG---ATGELALFIDYRVEK----N-G---------------QLVGV-AGMGLR
MTELSRLI-HDFSFGEHGKVFLVRN-DGLIQ-VHPDAAF--------------S-G-K-RQLTEQ-L---G-
-TDAA--KAV--MT-G-------G---------------E--G-L-R-S----S------R-F-S-R----D
-G-----------ERYLALG--LPLR-------DLNWTLVAEVPESEIYAQMHQAVWLTSLIGGAV-ALVSL
LLVVLLARGL-------VRPVRRVTAALV----QIG-------SGAGD--LS-HRLDDSR-EDELGDLAR--
------GF-NRF---LDSQRSLIGEV--LQTSERL---------------------
>WP_019470191.1_MULTISPECIES:_methyl-accepting_chemotaxis_protein_McpH_[Pseudomonas]
---------------------------EAIRNDIERMLGQPLVAAADIAGNTLLRDWLA-AGED--------
--P-AHA-AAFIEYLGAAKQRNR-AFTTLFASTE---TGHYYN-E-NG--LD-RTLN-RS-NPKDKWFYG-Y
ID-S--GA--ERFINIDIDG---ATGELALFIDYRVEK----N-G---------------QLVGV-AGMGLR
MTELSKLI-HDFSFGEHGKVFLVRN-DGLIQ-VHPDAAF--------------S-G-K-RQLTEQ-L---G-
-TDAA--KAV--MT-G-------G---------------E--G-L-R-S----S------R-F-S-R----D
-G-----------ERYLALG--LPLR-------DLNWTLVAEVPESEIYAQMHQAVWLTSLIGGAV-ALVSL
LLVVLLARGL-------VRPVRRVTAALV----QIG-------SGAGD--LS-HRLDDSR-EDELGDLAR--
------GF-NRF---LDSQRSLIGEV--LQTSERL---------------------
>WP_016484533.1_MULTISPECIES:_methyl-accepting_chemotaxis_protein_McpH_[Pseudomonas]
---------------------------EAIRNDIERMLGQPLVAAADIAGNTLLRDWLA-AGED--------
--P-AQA-AAFIEYLGAAKQRNR-AFTTLFASTE---TGHYYN-E-NG--LD-RTLS-RS-NPKDKWFYG-Y
ID-S--GA--ERFINIDIDG---ATGELALFIDYRVEK----A-G---------------KLVGV-AGMGLR
MTELSKLI-HDFSFGEHGKVFLVRN-DGLIQ-VHPDAAF--------------S-G-K-RQLTEQ-L---G-
-TDAA--KAV--MT-G-------G---------------E--G-L-R-S----S------R-F-S-R----D
-G-----------ERYLALG--LPLR-------DLDWTLVAEVPESEIYAQMHQAVWLTSLIGGGV-ALVSL
LLVVLLARGL-------VRPIRRVTAALV----QIG-------SGAGD--LS-HRLDDSR-QDELGDLAR--
------GF-NRF---LDSQRSLIGEV--LHTSERL---------------------
>WP_060518024.1_MULTISPECIES:_methyl-accepting_chemotaxis_protein_McpH_[Pseudomonas]
---------------------------EAIRNDIERMLGQPLVAAADIAGNTLLRDWLA-AGED--------
--P-AQA-AAFIEYLGAAKQRNR-AFTTLFASTE---TGHYYN-E-NG--LD-RTLS-RS-NPKDKWFYG-Y
ID-S--GA--DRFINIDIDG---ATGELALFIDYRVEK----A-G---------------KLVGV-AGMGLR
MTELSKLI-HDFSFGEHGKVFLVRN-DGLIQ-VHPDAAL--------------S-G-K-RQLTEQ-L---G-
-TDAA--NAV--MT-G-------G---------------E--G-L-R-S----S------R-F-S-R----D
-G-----------ERYLALG--LPLR-------DLDWTLVAEVPESEIYAQMHQAVWLTSLIGGGV-ALVSL
LLVVLLARGL-------VRPIRRVTAALV----QIG-------SGAGD--LS-HRLDDSR-QDELGDLAR--
------GF-NRF---LDSQRSLIGEV--LHTSERL---------------------
>WP_232888414.1_methyl-accepting_chemotaxis_protein_[Pseudomonas_kurunegalensis]
----------------------------AIRNDIERMLGQPLVAAADIAGNTLLRDWLA-AGED--------
--P-AQA-PQFTEYLAAAKQRNK-AFTTLFASIE---TGHYYN-E-NG--LD-RTLS-RS-NPKDKWFYG-Y
ID-S--GA--ERFINIDIDG---ATGELALFIDYRVEK----H-G---------------QLVGV-AGMGLR
MTELSKLI-HDFSFGEHGKVFLVRN-DGLIQ-VHPDAAF--------------S-G-K-RQLTEQ-L---G-
-TDAA--NAV--MT-G-------G---------------E--G-L-R-T----R------R-F-S-R----D
-G-----------ESYLALG--LPLR-------DLNWTLVAEVPESEIYAQMHQAVWLTSLIGGAV-ALVSL
LLVVLLARGL-------VRPMRRVTAALV----QIG-------SGAGD--LS-HRLDDTR-QDELGDLAR--
------GF-NRF---LDSQRSLIGEV--LQTSERL---------------------
>WP_198749667.1_methyl-accepting_chemotaxis_protein_McpH_[Pseudomonas_monteilii]
----------------------------AIRNDIERMLGQPLVAAADIAGNTLLRDWLA-AGED--------
--P-AQA-PQFTEYLAAAKQRNK-AFTTLFASIE---TGHYYN-E-NG--LD-RTLS-RS-NPKDKWFYG-Y
ID-S--GA--ERFINIDIDG---ATGELALFIDYRVKK----H-G---------------QLVGV-AGMGLR
MTELSKLI-HDFSFGEHGKVFLVRN-DGLIQ-VHPDAAF--------------S-G-K-RQLTEQ-L---G-
-TDAA--NAV--MT-G-------G---------------E--G-L-R-T----R------R-F-S-R----D
-G-----------ESYLALG--LPLR-------DLNWTLVAEVPESEIYAQMHQAVWLTSLIGGAV-ALVSL
LLVVLLARGL-------VRPMRRVTAALV----QIG-------SGAGD--LS-HRLDDTR-QDELGDLAR--
------GF-NRF---LDSQRSLIGEV--LQTSERL---------------------
>WP_151883768.1_methyl-accepting_chemotaxis_protein_McpH,_partial_[Pseudomonas_putida]
----------------------------AIRNDIERMLGQPLVAAADIAGNTLLRDWLA-AGEE--------
--P-AQA-AQFTEYLTAAKQRNQ-AFTALFAATE---TGHYYN-E-NG--LD-RTLS-RS-NPKDKWFYG-Y
ID-S--GA--ERLINIDIDG---ATGELALFIDYRVEK----N-G---------------QLVGV-AGMGLR
MTELSKLI-HDFSFGEHGKVFLVRN-DGLIQ-VHPDAAF--------------S-G-K-RQLTEQ-L---G-
-ADAA--KGV--MT-G-------G---------------E--G-L-R-S----R------R-F-S-R----D
-G-----------ESYLALG--LPLR-------DLNWTLVAEVPESEIYAQMHQAVWLTSLIGGAV-ALLSL
LLVVLLARGL-------VRPIRRVTGALV----QIG-------SGAGD--LS-HRLDDSR-QDELGDLAR--
------GF-NRF---LDSQRSLIGEV--LSTSERL---------------------
>WP_232858545.1_methyl-accepting_chemotaxis_protein_[Pseudomonas_sp._NMI1173_11]
----------------------------AIRNDIERMLGQPLVAAADIAGNTLLRDWLA-AGEE--------
--P-AQA-AQFTEYLTAAKQRNQ-AFTALFAATE---TGHYYN-E-NG--LD-RTLS-RS-NPKDKWFYG-Y
ID-S--GA--ERLINIDIDG---ATGELALFIDYRVEK----N-G---------------QLVGV-AGMGLR
MTELSKLI-HDFSFGEHGKVFLVRN-DGLIQ-VHPDAAF--------------S-G-K-RQLTEQ-L---G-
-ADAA--KGV--MT-G-------G---------------E--G-L-R-S----R------R-F-S-R----D
-G-----------ESYLALG--LPLR-------DLNWTLVAEVPESEIYAQMHQAVWLTSLIGGAV-ALLSL
LLVVLLARGL-------VRPIRRVTGALV----QIG-------SGAGD--LS-HRLDDSR-QDELGDLAR--
------GF-NRF---LDSQRSLIGEV--LSTSERL---------------------
>WP_012270117.1_MULTISPECIES:_methyl-accepting_chemotaxis_protein_McpH_[Pseudomonas]
----------------------------AIRNDIERMLGQPLVAAADIAGNTLLRDWLA-AGEE--------
--P-AQA-AQFTEYLTAAKQRNQ-AFTALFAATE---TGHYYN-E-NG--LD-RTLS-RS-NPKDKWFYG-Y
ID-S--GA--ERLINIDIDG---ATGELALFIDYRVEK----N-G---------------QLVGV-AGMGLR
MTELSKLI-HDFSFGEHGKVFLVRN-DGLIQ-VHPDAAF--------------S-G-K-RQLTEQ-L---G-
-ADAA--KGV--MT-G-------G---------------E--G-L-R-S----R------R-F-S-R----D
-G-----------ESYLALG--LPLR-------DLNWTLVAEVPESEIYAQMHQAVWLTSLIGGAV-ALLSL
LLVVLLARGL-------VRPIRRVTGALV----QIG-------SGAGD--LS-HRLDDSR-QDELGDLAR--
------GF-NRF---LDSQRSLIGEV--LSTSERL---------------------
>WP_114170771.1_methyl-accepting_chemotaxis_protein_McpH_[Pseudomonas_sp._AFG_SD02_1510_Pfu_092]
----------------------------AIRNDIERMLGQPLVAAADIAGNTLLRDWLA-AGED--------
--P-AQA-AAFIEYLTAAKQRNQ-AFTTLFVSTE---TGHYYN-E-NG--LD-RTLS-RS-NPKDKWFYG-Y
ID-S--GA--ERFINIDIDG---ATGELALFIDYRIEK----H-G---------------QLVGV-AGMGLR
MTELSKLI-HDFSFGEHGKVFLVRN-DGLIQ-VHPDNAF--------------S-G-K-RQLAEQ-L---G-
-ADAA--KAV--MD-G-------G---------------E--G-L-R-S----S------R-F-S-R----D
-G-----------ESYLALG--LPLR-------DLNWTLVAEVPEEEIYAQMHQAVWLTSLVGAAV-ALVSL
LLVVVLARGL-------VRPIGRVTAALV----QIG-------SGAGD--LS-HRLDDSR-QDELGDLAR--
------GF-NRF---LDSQRRLIGEV--LHTSERL---------------------
>WP_025337392.1_methyl-accepting_chemotaxis_protein_McpH_[Pseudomonas_sp._FGI182]
----------------------------AIRNDIERMLGQPLVAAADIAGNTLLRDWLA-AGED--------
--P-AQA-APFIEYLTAAKQRNQ-AFTTLFVSTE---TGHYYN-E-NG--LD-RTLS-RS-NPKDKWFYG-Y
ID-S--GA--ERLINIDIDG---ATGELALFIDYRVEK----N-G---------------QLVGV-AGMGLR
MTELSKLI-HDFKFGEHGKVFLVRN-DGLIQ-VHPDAAF--------------S-G-K-RQLTEQ-L---G-
-ADAA--KAL--MT-G-------G---------------E--V-L-R-S----S------R-F-S-R----D
-G-----------ESYLALG--LPLR-------DLNWTLVAEVPEEEIYAQMHQAVWLTSLIGGAV-ALVSL
LLVVLLARGL-------VRPIRRVTAALV----QIG-------SGAGD--LS-HRLDDSR-QDELGDLAR--
------GF-NRF---LDSQRRLIGEV--LHTSERL---------------------
>WP_085591313.1_methyl-accepting_chemotaxis_protein_McpH_[Pseudomonas_sp._B14(2017)]
----------------------------AIRNDIERMLGQPLVAAADIAGNTLLRDWLA-AGED--------
--P-AQA-APFIEYLTAAKQRNQ-AFTTLFVSTE---TGHYYN-E-NG--LD-RTLS-RS-NPKDKWFYG-Y
ID-S--GA--ERLINIDIDG---ATGELALFIDYRVEK----N-G---------------QLVGV-AGMGLR
MTELSKLI-HDFKFGEHGKVFLVRN-DGLIQ-VHPDAAF--------------S-G-K-RQLTEQ-L---G-
-ADAA--KAL--MT-G-------G---------------E--G-L-R-S----S------R-F-S-R----D
-G-----------ESYLALG--LPLR-------DLNWTLVAEVPEEEIYAPMHQAVWLTSLIGGAV-ALVSL
LLVVLLARGL-------VRPIRRVTAALV----QIG-------SGAGD--LS-HRLDDSR-QDELGDLAR--
------GF-NRF---LDSQRRLIGEV--LHTSERL---------------------
>WP_137162804.1_methyl-accepting_chemotaxis_protein_McpH_[Pseudomonas_asiatica]
----------------------------AIRNDIERMLGQPLVAAADIAGNTLLRDWLA-AGED--------
--P-AQA-APFIEYLTAAKQRNQ-AFTTLFVSTE---TGHYYN-E-NG--LD-RTLS-RS-NPKDKWFYG-Y
ID-S--GA--ERLINIDIDG---ATGELALFIDYRVEK----N-G---------------QLVGV-AGMGLR
MTELSKLI-HDFKFGEHGKVFLVRN-DGLIQ-VHPDAAF--------------S-G-K-RQLTEQ-L---G-
-ADAA--KAL--MT-G-------G---------------E--G-L-R-S----S------R-F-S-R----D
-G-----------ESYLALG--LPLR-------DLNWTLVAEVPEEEIYAPMHQAVWLTSLIGGAV-ALVSL
LLVVLLARGL-------VRPIRRVTAALV----QIG-------SGAGD--LS-HRLDDSR-QDELGDLAR--
------GF-NRF---LDSQRRLIGEV--LHTSERL---------------------
>WP_085705527.1_methyl-accepting_chemotaxis_protein_McpH_[Pseudomonas_sp._B8(2017)]
----------------------------AIRNDIERMLGQPLVAAADIAGNTLLRDWLA-AGED--------
--P-AQA-APFIEYLTAAKQRNQ-AFTTLFVSTE---TGHYYN-E-NG--LD-RTLS-RS-NPKDKWFYG-Y
ID-S--GA--ERLINIDIDG---ATGELALFIDYRVEK----N-G---------------QLVGV-AGMGLR
MTELSKLI-HDFKFGEHGKVFLVRN-DGLIQ-VHPDAAF--------------S-G-K-RQLTEQ-L---G-
-ADAA--KAL--MT-G-------G---------------E--G-L-R-S----S------R-F-S-R----D
-G-----------ESYLALG--LPLR-------DLNWTLVAEVPEEEIYAPMHQAVWLTSLIGGAV-ALVSL
LLVVLLARGL-------VRPIRRVTAALV----QIG-------SGAGD--LS-HRLDDSR-QDELGDLAR--
------GF-NRF---LDSQRRLIGEV--LHTSERL---------------------
>WP_085664129.1_methyl-accepting_chemotaxis_protein_McpH_[Pseudomonas_sp._B5(2017)]
----------------------------AIRNDIERMLGQPLVAAADIAGNTLLRDWLA-AGED--------
--P-AQA-APFIEYLTAAKQRNQ-AFTTLFVSTE---TGHYYN-E-NG--LD-RTLS-RS-NPKDKWFYG-Y
ID-S--GA--ERLINIDIDG---ATGELALFIDYRVEK----N-G---------------QLVGV-AGMGLR
MTELSKLI-HDFKFGEHGKVFLVRN-DGLIQ-VHPDAAF--------------S-G-K-RQLPEQ-L---G-
-ADAA--KAL--MT-G-------G---------------E--G-L-R-S----S------R-F-S-R----D
-G-----------ESYLALG--LPLR-------DLNWTLVAEVPEEEIYAPMHQAVWLTSLIGGAV-ALVSL
LLVVLLARGL-------VRPIRRVTAALV----QIG-------SGAGD--LS-HRLDDSR-QDELGDLAR--
------GF-NRF---LDSQRRLIGEV--LHTSERL---------------------
>WP_238067164.1_methyl-accepting_chemotaxis_protein_[Pseudomonas_shirazica]
----------------------------AIRNDIERMLGQPLVAAADIAGNTLLRDWLA-AGED--------
--P-AQA-APFIEYLTAAKQRNQ-AFTTLFVSTE---TGHYYN-E-NG--LD-RTLS-RS-NPKDKWFYG-Y
ID-S--GA--ERLINIDIDG---ATGELALFIDYRVEK----N-G---------------QLVGV-AGMGLR
MTELSKLI-HDFKFGEHGKVFLVRN-DGLIQ-VHPDAAF--------------S-G-K-RQLPEQ-L---G-
-ADAA--KAL--MT-G-------G---------------E--G-L-R-S----S------R-F-S-R----D
-G-----------ESYLALG--LPLR-------DLNWTLVAEVPEEEIYAPMHQAVWLTSLIGGAV-ALVSL
LLVVLLARGL-------VRPIRRVTAALV----QIG-------SGAGD--LS-HRLDDSR-QDELGDLAR--
------GF-NRF---LDSQRRLIGEV--LHTSERL---------------------
>WP_085618419.1_MULTISPECIES:_methyl-accepting_chemotaxis_protein_McpH_[unclassified_Pseudomonas]
---------------------------EAIRNDIERMLGQPLVAAADIAGNTLLRDWLA-AGED--------
--P-AQA-APFIEYLTAAKQRNQ-AFTTLFVSTE---TGHYYN-E-NG--LD-RTLS-RS-NPKDKWFYG-Y
ID-S--GA--ERLINIDNDG---ATGELALFIDYRVEK----N-G---------------QLVGV-AGMGLR
MTELSKLI-HDFKFGEHGKVFLVRN-DGLIQ-VHPDAAF--------------S-G-K-RQLTEQ-L---G-
-ADAA--KAL--MT-G-------G---------------E--G-L-R-S----S------R-F-S-R----D
-G-----------ESYLALG--LPLR-------DLNWTLVAEVPEEEIYAPMHQAVWLTSLIGGAV-ALVSL
LLVVLLARGL-------VRPIRRVTAALV----QIG-------SGAGD--LS-HRLDDSR-QDELGDLAR--
------GF-NRF---LDSQRRLIGEV--LHTSERL---------------------
>WP_085691998.1_MULTISPECIES:_methyl-accepting_chemotaxis_protein_McpH_[unclassified_Pseudomonas]
----------------------------AIRNDIERMLGQPLVAAADIAGNTLLRDWLA-AGED--------
--P-AQA-APFIEYLTAAKQRNQ-AFTTLFVSTE---TGHYYN-E-NG--LD-RTLS-RS-NPKDKWFYG-Y
ID-S--GA--ERLINIDIDG---ATGELALFIDYRVEK----N-G---------------QLVGV-AGMGLR
ITELSKLI-HDFKFGEYGKVFLVRN-DGLIQ-VHPDAAF--------------S-G-K-RQLPEQ-L---G-
-ADAA--KAL--MT-G-------G---------------E--G-L-R-S----S------R-F-S-R----D
-G-----------ESYLALG--LPLR-------DLNWTLVAEVPEEEIYAPMHQAVWLTSLIGGAV-ALVSL
LLVVLLARGL-------VRPIRRVTAALV----QIG-------SGAGD--LS-HRLDDSR-QDELGDLAR--
------GF-NRF---LDSQRRLIGEV--LHTSERL---------------------
>WP_075044360.1_methyl-accepting_chemotaxis_protein_McpH_[Pseudomonas_putida]
----------------------------AIRNDIERMLGQPLVAAADIAGNTLLRDWLA-AGED--------
--L-AQA-APFIEYLTAAKQRNQ-AFTTLFVSTE---TGHYYN-E-NG--LD-RTLS-RS-NPKDKWFYG-Y
ID-S--GA--ERLINIDIDG---ATGELALFIDYRVEK----N-G---------------QLVGV-AGMGLR
MTELSKLI-HDFKFGEHGKVFLVRN-DGLIQ-VHPDAAF--------------S-G-K-RQLTEQ-L---G-
-ADAA--KVL--MT-G-------G---------------E--G-L-R-S----S------R-F-S-R----D
-G-----------ESYLALG--LPLR-------DLNWTLVAEVPEEEIYAPMHQAVWLTSLIGGAV-ALVSL
LLVVLLARGL-------VRPIRRVTAALV----QIG-------SGAGD--LS-HRLDDSR-QDELGDLAR--
------GF-NRF---LDSQRRLIGEV--LHTSERL---------------------
>WP_039613192.1_MULTISPECIES:_methyl-accepting_chemotaxis_protein_McpH_[Pseudomonas]
----------------------------AIRNDIERMLGQPLVAAADIAGNTLLRDWLA-AGED--------
--P-AHA-APFIEYLTAAKQRNQ-AFTTLFVSTD---TGHYYN-E-NG--LD-RTLS-RS-NPKDKWFYG-Y
ID-S--GA--ERLINIDIDG---ATGELALFIDYRVEK----N-G---------------QLVGV-AGMGLR
MTELSKLI-HDFKFGEHGKVFLVRN-DGLIQ-VHPDAAF--------------S-G-K-RQLTEQ-L---G-
-ADAA--KVL--MT-G-------G---------------E--G-L-R-S----S------R-F-S-R----D
-G-----------ESYLALG--LPLR-------DLNWTLVAEVPEEEIYAPMHQAVWLTSLIGGAV-ALVSL
LLVVLLARGL-------VRPIRRVTAALV----QIG-------SGAGD--LS-HRLDDSR-QDELGDLAR--
------GF-NRF---LDSQRRLIGEV--LHTSERL---------------------
>WP_189121509.1_methyl-accepting_chemotaxis_protein_McpH_[Pseudomonas_asiatica]
----------------------------AIRNDIERMLGQPLVAAADIAGNTLLRDWLA-AGED--------
--P-AHA-APFIEYLTAAKQRNQ-AFTTLFVSTD---TGHYYN-E-NG--LD-RTLS-RS-NPKDKWFYG-Y
ID-S--GA--ERLINIDIDG---ATGELALFIDYRVEK----N-G---------------QLVGV-AGMGLR
MTELSKLI-HDFKFGEHGKVFLVRN-DGLIQ-VHPDAAF--------------S-G-K-RQLTEQ-L---G-
-ADAA--KVL--MT-G-------G---------------E--G-L-R-S----S------R-F-S-R----D
-G-----------ESYLALG--LPLR-------DLNWTLVAEVPEEEIYAPMHQAVWLTSLIGGAV-ALVSL
LLVVLLARGL-------VRPIRRVTAALV----QIG-------SGAGD--LS-HRLDDSR-QDELGDLAR--
------GF-NRF---LDSQRRLIGEV--LHTSERL---------------------
>WP_102083360.1_MULTISPECIES:_methyl-accepting_chemotaxis_protein_McpH_[Pseudomonas]
----------------------------AIRNDIERMLGQPLVAAADIAGNTLLRDWLA-AGED--------
--P-AHA-APFIEYLTAAKQRNQ-AFTTLFVSTD---TGHYYN-E-NG--LD-RTLS-RS-NPKDKWFYG-Y
ID-S--GA--ERLINIDIDG---ATGELALFIDYRVEK----N-G---------------QLVGV-AGMGLR
MTELSKLI-HDFKFGEHGKVFLVRN-DGLIQ-VHPDAAF--------------S-G-K-RQLTEQ-L---G-
-ADAA--KVL--MT-G-------G---------------E--G-L-R-S----S------R-F-S-R----D
-G-----------ESYLALG--LPLR-------DLNWTLVAEVPEEEIYAPMHQAVWLTSLIGGAV-ALVSL
LLVVLLARGL-------VRPIRRVTAALV----QIG-------SGAGD--LS-HRLDDSR-QDELGDLAR--
------GF-NRF---LDSQRRLIGEV--LHTSERL---------------------
>WP_085721458.1_methyl-accepting_chemotaxis_protein_McpH_[Pseudomonas_sp._B22(2017)]
----------------------------AIRNDIERMLGQPLVAAADIAGNTLLRDWLA-AGED--------
--P-AHA-APFIEYLTAAKQRNQ-AFTTLFVSTD---TGHYYN-E-NG--LD-RTLS-RS-NPKDKWFYG-Y
ID-S--GA--ERLINIDIDG---ATGELALFIDYRVEK----N-G---------------QLVGV-AGMGLR
MTELSKLI-HDFKFGEHGKVFLVRN-DGLIQ-VHPDAAF--------------S-G-K-RQLTEQ-L---G-
-ADAA--KVL--MT-G-------G---------------E--G-L-R-S----S------R-F-S-R----D
-G-----------ESYLALG--LPLR-------DLNWTLVAEVPEEEIYAPMHQAVWLTSLIGGAV-ALVSL
LLVVLLARGL-------VRPIRRVTAALV----QIG-------SGAGD--LS-HRLDDSR-QDELGDLAR--
------GF-NRF---LDSQRRLIGEV--LHTSERL---------------------
>WP_182329368.1_methyl-accepting_chemotaxis_protein_McpH_[Pseudomonas_asiatica]
----------------------------AIRNDIERMLGQPLVAAADIAGNTLLRDWLA-AGED--------
--P-AHA-APFIEYLTAAKQRNQ-AFTTLFVSTD---TGHYYN-E-NG--LD-RTLS-RS-NPKDKWFYG-Y
ID-S--GA--ERLINIDIDG---ATGELALFIDYRVEK----N-G---------------QLVGV-AGMGLR
MTELSKLI-HDFKFGEHGKVFLVRN-DGLIQ-VHPDAAF--------------S-G-K-RQLTEQ-L---G-
-ADAA--KVL--MT-G-------G---------------E--G-L-R-S----S------R-F-S-R----D
-G-----------ESYLALG--LPLR-------DLNWTLVAEVPEEEIYAPMHQAVWLTSLIGGAV-AMVSL
LLVVLLARGL-------VRPIRRVTAALV----QIG-------SGAGD--LS-HRLDDSR-QDELGDLAR--
------GF-NRF---LDSQRRLIGEV--LHTSERL---------------------
>WP_054573675.1_MULTISPECIES:_methyl-accepting_chemotaxis_protein_McpH_[Pseudomonas]
----------------------------AIRNDIERMLGQPLVAAADIAGNTLLRDWLA-AGED--------
--P-AHA-APFIEYLTAAKQRNQ-AFTTLFVSTD---TGHYYN-E-NG--LD-RTLS-RS-NPKDKWFYG-Y
ID-S--GA--ERLINIDIDG---ATGELALFIDYRVEK----N-G---------------QLVGV-AGMGLR
MTELSKLI-HDFKFGEHGKVFLVRN-DGLIQ-VHPDAAF--------------S-G-K-RQLTEQ-L---G-
-ADAA--KVL--MT-G-------G---------------E--G-L-R-S----S------R-F-S-R----D
-G-----------ESYLALG--LPLR-------DLNWTLVAEVPEEEIYAPMHQAVWLTSLIGGAV-ALVSL
LLVVLLARGL-------VRPIRRVTAALV----QIG-------SGAGD--LS-HRLDDSR-QNELGDLAR--
------GF-NRF---LDSQRRLIGEV--LHTSERL---------------------
>WP_100413078.1_MULTISPECIES:_methyl-accepting_chemotaxis_protein_McpH_[Pseudomonas]
----------------------------AIRNDIERMLGQPLVAAADIAGNTLLRDWLA-AGED--------
--P-AHA-APFIEYLTAAKQRNQ-AFTTLFVSIE---TGHYYN-E-NG--LD-RTLS-RS-NPKDKWFYG-Y
ID-S--GA--ERLINIDIDG---ATGELALFIDYRVEK----N-G---------------QLVGV-AGMGLR
MTELSKLI-HDFKFGEHGKVFLVRN-DGLIQ-VHPDAAF--------------S-G-K-RQLTEQ-L---G-
-ADAA--KVL--MT-G-------G---------------E--G-L-R-S----S------R-F-S-R----D
-G-----------ESYLALG--LPLR-------DLNWTLVAEVPEEEIYAPMHQAVWLTSLIGGAV-ALVSL
LLVVLLARGL-------VRPIRRVTAALV----QIG-------SGAGD--LS-HRLDDSR-QDELGDLAR--
------GF-NRF---LDSQRRLIGEV--LHTSERL---------------------
>WP_208210416.1_methyl-accepting_chemotaxis_protein_McpH_[Pseudomonas_asiatica]
----------------------------AIRNDIERMLGQPLVAAADIAGNTLLRDWLA-AGED--------
--P-AHA-APFIEYLTAAKQRNQ-AFTTLFVSIE---TGHYYN-E-NG--LD-RTLS-RS-NPKDKWFYG-Y
ID-S--GA--ERLINIDIDG---ATGELALFIDYRVEK----N-G---------------QLVGV-AGMGLR
MTELSKLI-HDFKFGEHGKVFLVRN-DGLIQ-VHPDAAF--------------S-G-K-RQLTEQ-L---G-
-ADAA--KVL--MT-G-------G---------------E--G-L-R-S----S------R-F-S-R----D
-G-----------ESYLALG--LPLR-------DLNWTLVAEVPEEEIYAPMHQAVWLTSLIGGAV-ALVSL
LLVVLLARGL-------VRPIRRVTAALV----QIG-------SGAGD--LS-HRLDDSR-QDELGDLAR--
------GF-NRF---LDSQRRLIGEV--LHTSERL---------------------
>WP_015268656.1_MULTISPECIES:_methyl-accepting_chemotaxis_protein_McpH_[Pseudomonas]
----------------------------AIRNDIERMLGQPLVAAADIAGNTLLRDWLA-AGED--------
--P-AHA-ASFIEYLTAAKQRNR-AFTTLFVSTE---TGHYYN-E-NG--MD-RTLS-RG-NPKDKWFYG-Y
ID-S--GA--ERLINIDIDG---ATGELALFIDYRVEK----N-G---------------QLVGV-AGMGLR
MTELSKLI-HDFKFGEHGKVFLVRN-DGLIQ-VHPDAAF--------------S-G-K-RQLTEQ-L---G-
-ADAA--KVL--MT-G-------G---------------E--G-L-R-S----S------R-F-S-R----D
-G-----------ESYLALG--LPLR-------DLNWTLVAEVPEEEIYAPMHQAVWLTSLIGGAV-ALVSL
LLVVLLARGL-------VRPIRRVTAALV----QIG-------SGAGD--LS-HRLDDSR-QDELGDLAR--
------GF-NRF---LDSQRRLIGEV--LHTSERL---------------------
>WP_137137847.1_MULTISPECIES:_methyl-accepting_chemotaxis_protein_McpH_[Pseudomonas]
----------------------------AIRNDIERMLGQPLVAAADIAGNTLLRDWLA-AGED--------
--P-AHA-ASFIEYLTAAKQRNR-AFTTLFVSTE---TGHYYN-E-NG--MD-RTLS-RG-NPKDKWFYG-Y
ID-S--GA--ERLINIDIDG---ATGELALFIDYRVEK----N-G---------------QLVGV-AGMGLR
MTELSKLI-HDFKFGEHGKVFLVRN-DGLIQ-VHPDAAF--------------S-G-K-RQLTEQ-L---G-
-ADAA--KVL--MT-G-------G---------------E--G-L-R-S----S------R-F-S-R----D
-G-----------ESYLALG--LPLR-------DLNWTLVAEVPEEEIYAPMHQAVWLTSLIGGAV-ALVSL
LLVVLLARGL-------VRPIRRVTAALV----QIG-------SGAGD--LS-HRLDDSR-QDELGDLAR--
------GF-NRF---LDSQRRLIGEV--LHTSERL---------------------
>WP_191472012.1_methyl-accepting_chemotaxis_protein_McpH_[Pseudomonas_asiatica]
----------------------------AIRNDIERMLGQPLVAAADIAGNTLLRDWLA-AGED--------
--P-AHA-APFIEYLTAAKQRNR-AFTTLFVSTE---TGHYYN-E-NG--MD-RTLS-RG-NPKDKWFYG-Y
ID-S--GA--ERLINIDIDG---ATGELALFIDYRVEK----N-G---------------QLVGV-AGMGLR
MTELSKLI-HDFKFGEHGKVFLVRN-DGLIQ-VHPDAAF--------------S-G-K-RQLTEQ-L---G-
-ADAA--KVL--MT-G-------G---------------E--G-L-R-S----S------R-F-S-R----D
-G-----------ESYLALG--LPLR-------DLNWTLVAEVPEEEIYAPMHQAVWLTSLIGGAV-ALVSL
LLVVLLARGL-------VRPIRRVTAALV----QIG-------SGAGD--LS-HRLDDSR-QDELGDLAR--
------GF-NRF---LDSQRRLIGEV--LHTSERL---------------------
>WP_133969988.1_MULTISPECIES:_methyl-accepting_chemotaxis_protein_McpH_[Pseudomonas]
----------------------------AIRNDIERMLGQPLVAAADIAGNTLLRDWLA-AGED--------
--P-AQV-APFIEYLTAAKQRNQ-AFTTLFVSTE---TGHYYN-E-NG--LD-RTLS-RS-NPKDKWFYG-Y
ID-S--GA--ERLINIDIDG---ATGELALFIDYRVEK----N-G---------------QLVGV-AGMGLR
MTELSKLI-HDFKFGEHGKVFLVRN-DGLIQ-VHPDAAF--------------S-G-K-RQLTEQ-L---G-
-TDAA--KAL--MT-G-------G---------------Q--G-L-R-S----S------R-F-S-R----D
-G-----------ESYLALG--LPLR-------DLNWTLVAEVPEEEIYAQMHQAVWLTSLIGGAV-ALVSL
LLVVLLARGL-------VRPIRRVTAALV----QIG-------SGAGD--LS-HRLDDSR-QDELGDLAR--
------GF-NRF---LDSQRRLIGEV--LHTSERL---------------------
>WP_215521041.1_methyl-accepting_chemotaxis_protein_[Pseudomonas_sp._MG-2]
----------------------------AIRNDIERMLGQPLVAAADIAGNTLLRDWLA-AGED--------
--P-AQV-APFIEYLTAAKQRNQ-AFTTLFVSTE---TGRYYN-E-NG--LD-RTLS-RS-NPKDKWFYG-Y
ID-S--GA--ERLINIDIDG---ATGELALFIDYRVEK----N-G---------------QLVGV-AGMGLR
MTELSKLI-HDFKFGEHGKVFLVRN-DGLIQ-VHPDAAF--------------S-G-K-RQLTEQ-L---G-
-ADAA--KAL--MT-G-------G---------------E--G-L-R-S----S------R-F-S-R----D
-G-----------ESYLALG--LPLR-------DLNWTLVAEVPEEEIYAPMHQAVWLTSLIGGAV-ALVSL
LLVVLLARGL-------VRPIRRVTAALV----QIG-------SGAGD--LS-HRLDDSR-QDELGDLAR--
------GF-NRF---LDSQRRLIGEV--LNTSERL---------------------
>WP_013970516.1_MULTISPECIES:_methyl-accepting_chemotaxis_protein_McpH_[Pseudomonas]
----------------------------AIRNDIERMLGQPLVAAADIAGNTLLRDWLA-AGED--------
--P-AHA-APFIEYLTAAKQRNQ-AFTTLFVSTE---TGHYYN-E-NG--LD-RTLS-RS-NPKDKWFYG-Y
ID-S--GA--ERLINIDIDG---ATGELALFIDYRVEK----N-G---------------QLVGV-AGMGLR
MTELSKLI-HDFKFGEHGRVFLVRN-DGLIQ-VHPDAAF--------------S-G-K-RQLTEQ-L---G-
-ADAA--KAL--MT-G-------D---------------E--G-L-R-S----S------R-F-S-R----D
-G-----------ESYLALG--LPLR-------DLNWTLVAEVPEEEIYAPMHQAVWLTSLIGGAV-ALVSL
LLVVLLARGL-------VRPIRRVTAALV----QIG-------SGAGD--LS-HRLDDSR-QDELGDLAR--
------GF-NRF---LDSQRRLIGEI--LHTSERL---------------------
>WP_196184477.1_methyl-accepting_chemotaxis_protein_McpH_[Pseudomonas_asiatica]
----------------------------AIRNDIERMLGQPLAAAADIAGNTLLRDWLA-AGED--------
--P-AHA-APFIEYLTAAKQRNQ-AFTTLFVSTE---TGHYYN-E-NG--LD-RTLS-RS-NPKDKWFYG-Y
ID-S--GA--ERLINIDIDG---ATGELALFIDYRVEK----N-G---------------QLVGV-AGMGLR
MTELSKLI-HDFKFGEHGKVFLVRN-DGLIQ-VHPDAAF--------------S-G-K-RQLTEQ-L---G-
-ADAA--KAL--MT-G-------G---------------E--G-L-R-S----S------R-F-S-R----D
-G-----------ESYLALG--LPLR-------DLNWTLVAEVPEEEIYAPMHLAVWLTSLIGGAV-ALVSL
LLVVLLARGL-------VRPIRRVTAALV----QIG-------SGAGD--LS-HRLDDSR-QDELGDLAR--
------GF-NRF---LDSQRRLIGEI--LHTSERL---------------------
>WP_169774666.1_MULTISPECIES:_methyl-accepting_chemotaxis_protein_McpH_[Pseudomonas]
----------------------------AIRNDIERMLGQPLAAAADIAGNTLLRDWLA-AGED--------
--P-AHA-APFIEYLTAAKQRNQ-AFTTLFVSTE---TGHYYN-E-NG--LD-RTLS-RS-NPKDKWFYG-Y
ID-S--GA--ERLINIDIDG---ATGELALFIDYRVEK----N-G---------------QLVGV-AGMGLR
MTELSKLI-HDFKFGEHGKVFLVRN-DGLIQ-VHPDAAF--------------S-G-K-RQLTEQ-L---G-
-ADAA--KAL--MT-G-------G---------------E--G-L-R-S----S------R-F-S-R----D
-G-----------ESYLALG--LPLR-------DLNWTLVAEVPEEEIYAPMHLAVWLTSLIGGAV-ALVSL
LLVVLLARGL-------VRPIRRVTAALV----QIG-------SGAGD--LS-HRLDDSR-QDELGDLAR--
------GF-NRF---LDSQRRLIGEI--LHTSERL---------------------
>WP_196177209.1_methyl-accepting_chemotaxis_protein_McpH_[Pseudomonas_putida]
----------------------------AIRNDIERMLGQPLVAAADIAGNTLLRDWLA-AGED--------
--P-AQA-APFIEYLTAAKQRNQ-AFTTLFVSTE---TGHYYN-E-NG--LD-RTLS-RS-NPKDKWFYG-Y
ID-S--GA--ERLINIDIDG---ATGELALFIDYRVEK----N-G---------------QLVGV-AGMGLR
MTELSKLI-HDFKFGEHGKVFLVRN-DGLIQ-VHPDAAF--------------S-G-K-RQLTEQ-L---G-
-ADAA--KAL--MT-G-------G---------------E--G-L-R-S----S------L-F-S-R----D
-G-----------ESYLALG--LPLR-------DLNWTLVAEVPEEEIYAQMHQAVWLTSLIGGAV-ALVSL
LLVVLLARGL-------VRPIRRVTAALV----QIG-------SGAGD--LS-HRLDDSR-QDELGDLAR--
------GF-NRF---LDSQRRLIGEV--LNTSERL---------------------
>WP_207878593.1_methyl-accepting_chemotaxis_protein_McpH_[Pseudomonas_sp._32_A]
----------------------------AIRNDIERMLGQPLVAAADIAGNTLLRDWLA-AGED--------
--P-AQV-APFIEYLTAAKQRNQ-AFTTLFVSTE---TGRYYN-E-NG--LD-RTLS-RS-NPKDKWFYG-Y
ID-S--GA--ERLINIDIDG---ATGELALFIDYRVEK----N-G---------------QLVGV-AGMGLR
MTELSKLI-HDFKFGEHGKVFLVRN-DGLIQ-VHPDAAF--------------S-G-K-RQLTEQ-L---G-
-ADAA--KAL--MT-G-------G---------------E--G-L-R-S----S------R-F-S-R----D
-D-----------ESYLALG--LPLR-------DLNWTLVAEVPEEEIYAQMHQAVWLTSLIGGAV-ALVSL
LLVVLLARGL-------VRPIRRVTAALV----QIG-------SGAGD--LS-HRLDDSR-QDELGDLAR--
------GF-NRF---LDSQRRLIGEV--LHTSERL---------------------
>WP_112251424.1_methyl-accepting_chemotaxis_protein_McpH_[Pseudomonas_putida]
----------------------------AIRNDIERMFGQPLVAAADIAGNTLLRDWLA-AGED--------
--P-AQV-APFIEYLTAAKQRNQ-AFTTLFVSTE---TGRYYN-E-NG--LD-RTLS-RS-NPKDKWFYG-Y
ID-S--GA--ERLINIDIDG---ATGELALFIDYRVEK----N-G---------------QLVGV-AGMGLR
MTELSKLI-HDFKFGEHGKVFLVRN-DGLIQ-VHPDAAF--------------S-G-K-RQLTEQ-L---G-
-ADAA--KAL--MT-G-------G---------------E--G-L-R-S----S------R-F-S-R----D
-D-----------ESYLALG--LPLR-------DLNWTLVAEVPEEEIYAQMHQAVWLTSLIGGAV-ALVSL
LLVVLLARGL-------VRPIRRVTAALV----QIG-------SGAGD--LS-HRLDDSR-QDELGDLAR--
------GF-NRF---LDSQRRLIGEV--LHTSERL---------------------
>WP_085626186.1_MULTISPECIES:_methyl-accepting_chemotaxis_protein_McpH_[unclassified_Pseudomonas]
----------------------------AIRNDIERMLGQPLVAAADIAGNTLLRDWLA-AGED--------
--P-AQS-APFIEYLAAAKQRNQ-AFTTLFVSTE---TGHYYS-E-NG--LD-RTLS-RS-NPKDKWFYG-Y
ID-S--GA--ERLINIDIDG---ATGELALFIDYRVEK----N-G---------------QLVGV-AGMGLR
MTELSKLI-HDFKFGEHGKVFLVRN-DGLIQ-VHPDAAF--------------S-G-K-RQLTEQ-L---G-
-ADAA--KAL--MT-G-------G---------------E--G-L-R-S----S------R-F-S-R----D
-G-----------GSYLALG--LPLR-------DLNWTLVAEVPEEEIYAPMQQAVWLTSLIGGAV-ALVSL
LLVVLLARGL-------VRPIRRVTAALV----QIG-------SGAGD--LS-HRLDDSR-QDELGDLAR--
------GF-NRF---LDSQRRLIGEV--LHTSERL---------------------
>WP_085600022.1_MULTISPECIES:_methyl-accepting_chemotaxis_protein_McpH_[Pseudomonas]
----------------------------AIRNDIERMLGQPLVAAADIAGNTLLRDWLA-DGED--------
--P-AQA-APFIEYLTAAKQRNQ-AFTTLFVSTE---TGHYYN-E-NG--LD-RTLS-RS-NPKDKWFYG-Y
ID-S--GA--ERLINIDIDG---ATGELALFIDYRVEK----D-G---------------QLVGV-AGMGLR
MTELSKLI-HDFKFGEHGKVFLVRN-DGLIQ-VHPDPAF--------------S-G-K-RQLTEQ-L---G-
-ADAA--KVL--MT-G-------G---------------E--G-L-R-S----S------R-F-S-R----D
-G-----------ESYLALG--LPLR-------DLNWTLVAEVPEEEIYAPMHQAVWLTSLIGGAV-ALVSL
LLVVLLARGL-------VRPIRRVTAALV----QIG-------SGAGD--LS-HRLDDSR-LDELGDLAR--
------GF-NRF---LDSQRRLIGEV--LHTSERL---------------------
>WP_046614480.1_methyl-accepting_chemotaxis_protein_McpH_[Pseudomonas_putida]
----------------------------AIRNDIERMLGQPLVAAADIAGNTLLRDWLA-DGED--------
--P-AQA-APFIEYLTAAKQRNQ-AFTTLFVSTE---TGHYYN-E-NG--LD-RTLS-RS-NPKDKWFYG-Y
ID-S--GA--ERLINIDIDG---ATGELALFIDYRVEK----D-G---------------QLVGV-AGMGLR
MTELSKLI-HDFKFGEHGKVFLVRN-DGLIQ-VHPDPAF--------------S-G-K-RQLTEQ-L---G-
-ADAA--KVL--MT-G-------G---------------E--G-L-R-S----S------R-F-S-R----D
-G-----------ESYLALG--LPLR-------DLNWTLVAEVPEEEIYAPMHQAVWLTSLIGGAV-ALVSL
LLVVLLARGL-------VRPIRRVTAALV----QIG-------SGAGD--LS-HRLDDSR-LDELGDLAR--
------GF-NRF---LDSQRRLIGEV--LHTSERL---------------------
>WP_196183139.1_methyl-accepting_chemotaxis_protein_McpH_[Pseudomonas_putida]
----------------------------AIRNDIERMLGQPLVAAADIAGNTLLRDWLA-DGED--------
--P-AQA-APFIEYLTAAKQRNQ-AFTTLFVSTE---TGHYYN-E-NG--LD-RTLS-RS-NPKDKWFYG-Y
ID-S--GA--ERLINIDIDG---ATGELALFIDYRVEK----D-G---------------QLVGV-AGMGLR
MTELSKLI-HDFKFGEHGKVFLVRN-DGLVQ-VHPDPAF--------------S-G-K-RQLTEQ-L---G-
-ADAA--KVL--MT-G-------G---------------E--G-L-R-S----S------R-F-S-R----D
-G-----------ESYLALG--LPLR-------DLNWTLVAEVPEEEIYAPMHQAVWLTSLIGGAV-ALVSL
LLVVLLARGL-------VRPIRRVTAALV----QIG-------SGAGD--LS-HRLDDSR-LDELGDLAR--
------GF-NRF---LDSQRRLIGEV--LHTSERL---------------------
>WP_196174421.1_methyl-accepting_chemotaxis_protein_McpH_[Pseudomonas_pudica]
----------------------------AIRNDIERMLGQPLVAAADIAGNTLLRDWLA-DGED--------
--P-AQA-APFIEYLTAAKQRNQ-AFTTLFVSTE---TGHYYN-E-NG--LD-RTLS-RS-NPKDKWFYG-Y
ID-S--GA--ERLINIDIDG---ATGELALFIDYRVEK----D-G---------------QLVGV-AGMGLR
MTELSKLI-HDFKFGEHGKVFLVRN-DGLIQ-VHPDPAF--------------S-G-K-RQLTEQ-L---G-
-ADAA--KVL--MT-G-------G---------------E--G-L-R-S----S------R-F-S-R----D
-G-----------ESYLALG--LPLR-------DLNWTLVAEVPEEEIYAPMHQAVWLTSLIGGAV-ALVSL
LLVVLLARGL-------VRPIRRVTAALV----QIG-------SGAGD--LS-HRLDDSR-LDELGDLAR--
------GF-NRF---LGSQRRLIGEV--LHTSERL---------------------
>WP_233688033.1_MULTISPECIES:_methyl-accepting_chemotaxis_protein_[unclassified_Pseudomonas]
----------------------------AIRNDIERMLGQPLVAAADIAGNTLLRDWLA-AGED--------
--P-DQA-ASFIEYLAAAKQRNQ-AFTTLFVSTE---TGHYYS-E-NG--LD-RTLS-RS-NPKDKWFYG-Y
ID-S--GA--ERLINIDIDG---ATGELALFIDYRVEK----N-G---------------QLVGV-AGMGLR
MTELSKLI-HDFNFGEHGKVFLVRN-DGLIQ-VHPDAAF--------------S-G-K-RQLTEQ-L---G-
-ADAA--KAL--MT-G-------G---------------E--G-L-R-S----S------R-F-S-R----D
-G-----------ESYLALG--LPLR-------DLNWTLVAEVPEGEIYAQMHQAVWLTSLIGGAV-ALVSL
LLVVVLARGL-------VRPIRRVTAALV----QIG-------SGAGD--LS-HRLDDSR-QDELGDLAR--
------GF-NRF---LDSQRRLIGEV--LHTSERL---------------------
>WP_207837969.1_methyl-accepting_chemotaxis_protein_McpH_[Pseudomonas_sp._43(2021)]
----------------------------AIRNDIERMLGQPLVAAADIAGNTLLRDWLA-AGED--------
--P-DQA-ASFIEYLAAAKQRNQ-AFTTLFVSTE---TGHYYS-E-NG--LD-RTLS-RS-NPKDKWFYG-Y
ID-S--GA--ERLINIDIDG---ATGELALFIDYRVEK----N-G---------------QLVGV-AGMGLR
MTELSKLI-HDFNFGEHGKVFLVRN-DGLIQ-VHPDAAL--------------S-G-K-RQLTEQ-L---G-
-ADAA--KAL--MT-G-------G---------------E--G-L-R-S----S------R-F-S-R----D
-G-----------ESYLALG--LPLR-------DLNWTLVAEVPEGEIYAQMHQAVWLTSLIGGAV-ALVSL
LLVVVLARGL-------VRPIRRVTAALV----QIG-------SGAGD--LS-HRLDDSR-QDELGDLAR--
------GF-NRF---LDSQRRLIGEV--LHTSERL---------------------
>WP_063914514.1_methyl-accepting_chemotaxis_protein_McpH_[Pseudomonas_sp._p21]
----------------------------AIRNDIERMLGQPLVAAADIAGNTLLRDWLA-AGED--------
--P-ARV-AAFIEYLTAAKQRNQ-AFTTLFVSTE---TGHYYS-E-NG--LD-RTLS-RS-NPKDKWFYG-Y
ID-S--GA--ERLINIDIDG---ATGELALFIDYRVEK----N-G---------------QLVGV-AGMGLR
MTELSQLI-HDFNFGEHGKVFLVRN-DGLIQ-VHPDAAF--------------S-G-K-RQLTEQ-L---G-
-ADAA--KAL--MT-G-------G---------------E--G-L-R-S----S------R-F-S-R----D
-G-----------ESYLALG--LPLR-------DLNWTLVAEVPEEEIYAQMHQAVWLTSLIGGAV-ALVSL
LLVVVLARGL-------VRPIRRVTAALV----QIG-------SGAGD--LS-HRLDDSR-QDELGDLAR--
------GF-NRF---LDSQRRLIGEV--LHTSERL---------------------
>WP_087501975.1_methyl-accepting_chemotaxis_protein_McpH_[Pseudomonas_sp._SID14000]
----------------------------AIRNDIERMLGQPLVAAADIAGNTLLRDWLA-AGED--------
--P-AQA-PSFIEYLAAAKQRNQ-AFTTLFVSTE---TGHYYS-E-NG--LD-RTLS-RS-NPKDKWFYG-Y
ID-S--GA--ERLINIDIDG---ATGELALFIDYRVEK----N-G---------------QLVGV-AGMGLR
MTELSKLI-HDFNFGEHGKVFLVRN-DGLIQ-VHPDAAF--------------S-G-K-RQLAEQ-L---G-
-ADAA--KAL--MT-G-------D---------------E--G-L-R-S----S------R-F-S-R----D
-G-----------ESYLALG--MPLR-------DLNWTLVAEVPEEEIYAQMHQAVWLTSLIGGAV-ALVSL
LLVVVLARGL-------VQPIRRVTAALV----QIG-------SGAGD--LS-HRLDDSR-QDELGDLAR--
------GF-NRF---LDSQRRLIGEV--LHTSERL---------------------
>WP_144170220.1_methyl-accepting_chemotaxis_protein_McpH_[Pseudomonas_sp._Kh13]
----------------------------AIRNDIERMLGQPLVAAADIAGNTLLRDWLA-AGED--------
--P-AQA-EPFVEYLTAAKQRNQ-AFTTLFVSTE---TGHYYN-E-NG--LD-RTLS-RS-NPKDKWFYG-Y
ID-S--GA--ERLINIDIDG---TTGELALFIDYRMEK----N-G---------------QLVGV-AGMGLR
MTELSKLI-HDFNFAEHGKVFLVRN-DGLIQ-VHPDAAF--------------S-G-K-RQLTEQ-L---G-
-ADAA--KAL--MT-G-------G---------------E--G-L-R-S----S------R-F-S-R----D
-G-----------ESYLALA--MPLR-------DLNWTLVAEVPEEEIYAQMHQAVWLTSLIGGAV-ALVSL
LLVVLLARGL-------VRPIRRVTAALV----QIG-------GGAGD--LS-HRLDDSR-QDELGDLAR--
------GF-NRF---LDSQRRLIGEV--LHTSERL---------------------
>WP_051095441.1_methyl-accepting_chemotaxis_protein_McpH_[Pseudomonas_sp._10-1B]
----------------------------AIRNDIERMLGQPLTAAADIAGNTLLRDWLA-AGED--------
--P-AQV-PQFLEYLQAAKQRNH-AFTTLFAATE---TGHYYN-E-NG--LD-RTLS-RS-NPKDKWFYG-Y
ID-S--GA--ERLINIDIDG---STGELALFIDYRVEK----N-G---------------QLVGV-AGMGLR
MTELSKLI-HDFSFGEHGKVFLVRN-DGLIQ-VHPDATF--------------S-G-K-RQLTEQ-L---G-
-ADAA--KAL--MT-G-------D---------------E--G-L-R-S----S------R-F-S-R----D
-G-----------ESYLALG--LPLR-------DLNWTLVAEVPEAEIYAQMHQAVWLTSLIGGAV-ALVSL
LLVVLLARGL-------VRPIRRVTAALV----QIG-------SGAGD--LS-HRLDDSR-KDELGDLAR--
------GF-NRF---LDSQRRLIGEV--LHTSERL---------------------
>WP_225780062.1_methyl-accepting_chemotaxis_protein_[Pseudomonas_sp._Marseille-Q3773]
----------------------------AIRNDIERMLGQPLVAAADIAGNTLLRDWLA-AGEN--------
--P-AQA-PQFIEYLTAAKQRNQ-AFTTLFVSTE---TGHYYN-E-NG--LD-RTLS-RS-NPKDKWFYG-Y
ID-S--GA--ERFINIDIDG---ATGELALFIDYRVEK----H-G---------------QLVGV-AGMGLR
MTELSKLI-HDFSFGKSGKVFLVRN-DGLIQ-VHPDNAF--------------S-G-K-RQLAEQ-L---G-
-ADAA--RAV--MS-G-------T---------------Q--G-L-R-S----S------R-F-S-R----D
-G-----------ERYLALG--LPLR-------ELNWTLVAEVPEQEIYAQMQQAVWLTSLIGGGV-ALLSL
LLVVLLARGL-------VRPIRRVTAALL----QIG-------SGAGD--LS-QRLDDTR-QDELGDLAR--
------GF-NRF---LDSQRRLIGEV--LQTSERL---------------------
>WP_170027876.1_methyl-accepting_chemotaxis_protein_[Pseudomonas_sp._SK]
----------------------------AIRNDIERMLGQPLVAAADIAGNTLLRDWLA-AGEN--------
--P-AQA-PQFIEYLTAAKQRNQ-AFTTLFVSTE---TGHYYN-E-NG--LD-RTLS-RS-NPKDQWFYG-Y
ID-S--GA--ERFINIDIDG---ATGELALFIDYRVEK----H-G---------------QLVGV-AGMGLR
MTELSQLI-HDFSFGEHGKVFLVRN-DGLIQ-VHPDNAF--------------S-G-K-RQLAEQ-L---G-
-ADAA--KAV--LS-G-------A---------------Q--G-L-R-S----S------R-F-S-R----D
-G-----------ESYLALG--LPLR-------DLNWTLVAEVPEQEIYAQMHQAVWLTSLIGGAV-ALVSL
LLVVLLARGL-------VRPIRRVTAALV----QIG-------SGAGD--LS-QRLDDSR-LDELGDLAR--
------GF-NRF---LDSQRRLIGEV--LQTSERL---------------------
>WP_186687517.1_methyl-accepting_chemotaxis_protein_[Pseudomonas_anuradhapurensis]
----------------------------AIRNDIERMLGQPLVAAADIAGNTLLRDWLA-AGEN--------
--P-AQA-PQFIEYLTAAKQRNQ-AFTTLFVSTE---SGHYYN-E-NG--LD-RTLS-RS-NPKDQWFYG-Y
ID-S--GA--ERFINIDIDG---ATGELALFIDYRVEK----H-G---------------QLVGV-AGMGLR
MTELSQLI-HDFSFGEHGKVFLVRN-DGLIQ-VHPDNAF--------------S-G-K-RQLAEQ-L---G-
-GDAA--KAV--MS-G-------A---------------Q--G-L-R-S----S------R-F-S-R----D
-G-----------ESYLALG--LPLR-------DLNWTLVAEVPEQEIYAQMHQAVWLTSLIGGAV-ALVSL
LLVVLLARGL-------VRPIRRVTAALV----QIG-------SGAGD--LS-QRLDDSR-LDELGDLAR--
------GF-NRF---LDSQRRLIGEV--LQTSERL---------------------
>WP_200627251.1_methyl-accepting_chemotaxis_protein_[Pseudomonas_sp._LAM2023]
----------------------------AIRNDIERMLGQPLVAAADIAGNTLLRDWLA-AGEN--------
--P-AQA-PQFIEYLTAAKQRNQ-AFTTLFVSTE---SGHYYN-E-NG--LD-RTLS-RS-NPKDQWFYG-Y
ID-S--GA--ERFINIDIDG---ATGELALFIDYRVEK----H-G---------------QLVGV-AGMGLR
MTELSQLI-HDFSFGEHGKVFLVRN-DGLIQ-VHPDNAF--------------S-G-K-RQLAEQ-L---G-
-GDAA--KAV--LS-G-------A---------------Q--G-L-R-S----S------R-F-S-R----D
-G-----------ESYLALG--LPLR-------DLNWTLVAEVPEQEIYAQMHQAVWLTSLIGGAV-ALVSL
LLVVLLARGL-------VRPIRRVTAALV----QIG-------SGAGD--LS-QRLDDSR-LDELGDLAR--
------GF-NRF---LDSQRRLIGEV--LQTSERL---------------------
>WP_186674970.1_methyl-accepting_chemotaxis_protein_[Pseudomonas_oryzicola]
----------------------------AIRNDIERMLGQPLVAAADIAGNTLLRDWLA-AGEN--------
--P-AQA-PLFIEYLTAAKQRNQ-AFTTLFVSTE---TGHYYN-E-NG--LD-RTLS-RS-NPKDQWFYG-Y
ID-S--GA--ERFINIDIDG---ATGELALFIDYRVEK----H-G---------------QLVGV-AGMGLR
MTELSKLI-HDFSFGEHGKVFLVRN-DGLIQ-VHPDNAF--------------S-G-K-RQLAEQ-L---G-
-GDAA--KAV--MS-G-------A---------------Q--G-L-R-S----S------R-F-S-R----D
-G-----------ESYLALG--LPLR-------DLNWTLVAEVPEQEIYAQMHQAVWLTSLIGGAV-ALLSL
LLVVLLARGL-------VRPIRRVTAALV----QIG-------SGAGD--LS-QRLDDSR-LDELGDLAR--
------GF-NRF---LDSQRRLIGEV--LQTSERL---------------------
>WP_201206632.1_methyl-accepting_chemotaxis_protein_McpH_[Pseudomonas_sp._S37]
----------------------------AIRNEIERMLGQPLVAAADIAGNTLLRDWLA-AGED--------
--P-AQA-PPFLEYLTAAKQRNR-AFTTLFVSTE---TGHYYN-E-NG--LD-RTLS-RS-NPKDTWFYG-Y
ID-S--GA--ERLVNIDIDG---ATGELALFIDYRVEK----N-G---------------QLVGV-AGMGLL
MTELSKLI-HDFSFGEHGKVLLVRN-DGLIQ-VHPDAAF--------------S-G-K-RQLAEQ-L---G-
-EQAA--KAV--MS-G-------G---------------E--S-L-R-S----S------R-F-E-R----D
-G-----------ERYLALG--LPLR-------DLNWTLVAEVPEAEIYAQMHQAVWLTSLIGGAV-ALVSL
LLVVVLARGL-------VRPIRRVTAALV----QIG-------SGAGD--LS-HRLDDSR-QDELGDLAR--
------GF-NRF---LDSQRRLIGEV--LQTSERL---------------------
>WP_056805716.1_methyl-accepting_chemotaxis_protein_McpH_[Pseudomonas_sp._Leaf58]
----------------------------AIRNDIERMLGQPLVAAADIAGNTLLRDWLA-AGED--------
--P-AEA-PRFVEYLQAAKQRSH-AFTTLFVSTE---TGHYYN-E-NG--LD-RTLS-RS-NPKDKWFYG-Y
ID-S--GA--ERLINIDIDG---ATGELALFIDYRVEK----A-G---------------KLIGV-AGMGLR
MTALSQLI-HDFSFGERGKVFLVRN-DGLIQ-VHPDAAF--------------S-G-K-RQLTEQ-L---G-
-AEAA--KAV--MS-G-------G---------------E--G-L-R-S----S------R-F-N-R----D
-G-----------ESYLALG--LPLR-------DLNWTLVAEVPEQEIYAPMHQAVWLTSLIGGGV-ALVSL
LLVVLLARGL-------VRPIRRVTGALV----QIG-------SGAGD--LS-HRLDDSR-QDELGDLAR--
------GF-NRF---LDSQRSLIGEV--LSTSERL---------------------
>WP_172285255.1_methyl-accepting_chemotaxis_protein_McpH_[Pseudomonas_sp._CM27]
----------------------------AIRNDIERMLGQPLTAAADIAGNTLLRDWLA-TGED--------
--P-AQA-PHFLEYLQAAKQRNH-AFTTLFVSTG---TGHYYN-E-NG--LD-RTLS-RS-NPKDKWFYG-Y
ID-S--GA--ERLINIDIDG---ATGELALFIDYRVEK----N-G---------------QLVGV-AGMGLL
MTELSRLI-HDFSFGEHGKVFLVRN-DGLIQ-VHPDNAF--------------S-G-K-RQLTEQ-L---G-
-ADAA--KAV--MT-G-------G---------------E--G-L-R-S----S------R-F-S-R----D
-G-----------EPFLALG--LPLR-------DLDWTLVAEVPESEIYAQMHQAVWLTSLVGGVV-ALVSL
LLVVLLARGL-------VRPLRRVTAALV----QIG-------SGAGD--LS-HRLDDAR-QDELGDLAR--
------GF-NRF---LDSQRGLISEV--LSTSDRL---------------------
>WP_172221461.1_methyl-accepting_chemotaxis_protein_McpH_[Pseudomonas_sp._CM25]
----------------------------AIRNDIERMLGQPLTAAADIAGNTLLRDWLA-TGED--------
--P-AQA-PHFLEYLQAAKQRNH-AFTTLFVSTG---TGHYYN-E-NG--LD-RTLS-RS-NPKDKWFYG-Y
ID-S--GA--ERLINIDIDG---ATGELALFIDYRVEK----N-G---------------QLVGV-AGMGLL
MTELSRLI-HDFSFGEHGKVFLVRN-DGLIQ-VHPDNAF--------------S-G-R-RQLTEQ-L---G-
-ADAA--KAV--MT-G-------G---------------E--G-L-R-S----S------R-F-S-R----D
-G-----------EPFLALG--LPLR-------DLDWTLVAEVPESEIYAQMHQAVWLTSLVGGVV-ALVSL
LLVVLLARGL-------VRPLRRVTAALV----QIG-------SGAGD--LS-HRLDDSR-QDELGDLAR--
------GF-NRF---LDSQRSLISEV--LSTSERL---------------------
>WP_186602851.1_methyl-accepting_chemotaxis_protein_[Pseudomonas_vlassakiae]
----------------------------AIRNDIERMLGQPLVAAADIAGNTLLRDWLA-AGED--------
--P-AQA-PQFLEYLQAAKQRNH-AFTTLFASTE---TGNYYN-E-NG--LD-RVLS-RG-NPNDKWFYG-Y
ID-S--GA--ERLVNIDIDH---ATGELALFIDYRVEK----A-G---------------KLVGV-AGMGLR
MTELSKRI-HDFSFGEHGRVFLVRN-DGLIQ-VHPDAAF--------------S-G-K-RQLAEQ-L---G-
-AEAA--KAV--MT-G-------G---------------E--S-L-R-S----S------R-F-N-R----D
-G-----------ESYLALG--LPLR-------DLNWTLVAEVPEEEIYAQMHQTVGLTSLVGGSV-ALVSL
LLVVLLARGL-------VRPIRRVTAALV----QIG-------SGGGD--LS-HRLDDAR-QDELGDLAR--
------GF-NRF---LDSQRGLIGEV--LRTSERL---------------------
>WP_197894539.1_methyl-accepting_chemotaxis_protein_[Pseudomonas_putida]
----------------------------AIRNDIERMLGQPLVAAADIAGNTLLRDWLA-AGED--------
--P-AQA-PQFLEYLQAAKQRNH-AFTTLFASTE---TGNYYN-E-NG--LD-RVLS-RG-NPNDKWFYG-Y
ID-S--GA--ERLVNIDIDH---ATGELALFIDYRVEK----A-G---------------KLVGV-AGMGLR
MTELSKRI-HDFSFGEHGRVFLVRN-DGLIQ-VHPDAAF--------------S-G-K-RQLAEQ-L---G-
-AEAA--KAV--MT-G-------G---------------E--S-L-R-S----R------R-F-N-R----D
-G-----------ESYLALG--LPLR-------DLNWTLVAEVPEEEIYAQMHQTVGLTSLVGGSV-ALVSL
LLVVLLARGL-------VRPIRRVTAALV----QIG-------SGGGD--LS-HRLDDAR-QDELGDLAR--
------GF-NRF---LDSQRGLIGEV--LRTSERL---------------------
>WP_176509071.1_methyl-accepting_chemotaxis_protein_[Pseudomonas_sp._BML-PP042]
----------------------------AIRNDIERMLGQPLVAAADIAGNTLLRDWLA-AGED--------
--P-GQA-PQFLEYLQAAKQRNH-AFTTLFASTE---TGNYYN-E-NG--LD-RVLS-RG-NPNDKWFYG-Y
ID-S--GA--ERLVNIDIDH---ATGELALFIDYRVEK----A-G---------------KLVGV-AGMGLR
MTELSKRI-HDFSFGEHGRVFLVRN-DGLIQ-VHPDAAF--------------S-G-K-RQLAEQ-L---G-
-AEAA--KAV--MT-G-------G---------------E--S-L-R-S----R------R-F-N-R----D
-G-----------ESYLALG--LPLR-------DLNWTLVAEVPEEEIYAQMHQTVGLTSLVGGSV-ALVSL
LLVVLLARGL-------VRPIRRVTAALV----QIG-------SGGGD--LS-HRLDDAR-QDELGDLAR--
------GF-NRF---LDSQRGLIGEV--LRTSDRL---------------------
>WP_152959019.1_methyl-accepting_chemotaxis_protein_McpH_[Pseudomonas_sp._MN1F]
----------------------------AIRNDIERMLGQPLVAAADIAGNTLLRDWLA-AGED--------
--P-AQA-PQFLEYLQAAKQRNH-AFTTLFASTE---TGNYYN-E-VG--LD-RVLS-RA-NPNDKWFYG-Y
ID-S--GA--ERLVNIDIDH---ATGELALFIDYRVEK----A-G---------------KLVGV-AGMGLR
MTELSKLI-HDFSFGEHGKVFLVRN-DGLIQ-VHPDAAF--------------S-G-K-RQLAEQ-L---G-
-ADAA--KAV--MT-G-------G---------------E--G-L-R-S----S------R-F-N-R----D
-G-----------ESYLALG--LPLR-------DLNWTLVAEVPEEEIYAQMHQTVGLTSLIGGSV-ALVSL
LLVVLLARGL-------VRPIRRVTAALV----QIG-------SGGGD--LS-HRLDDAR-QDELGDLAR--
------GF-NRF---LDSQRGLIGEV--LRTSERL---------------------
>WP_079226249.1_methyl-accepting_chemotaxis_protein_McpH_[Pseudomonas_putida]
----------------------------AIRNDIERMLGQPLVAAADIAGNTLLRDWLA-AGED--------
--P-AQA-PQFLEYLQAAKQRNH-AFTTLFASTE---TGNYYN-E-IG--LD-RVLS-RG-NPNDKWFYG-Y
ID-S--GA--ERLVNIDIDH---ATGELALFIDYRVVK----A-G---------------KLVGV-AGMGLR
MTELSKLI-HDFSFGEHGKVFLVRN-DGLIQ-VHPDAAF--------------S-G-K-RQLAEQ-L---G-
-ADAA--KAV--MT-G-------G---------------E--G-L-R-S----S------R-F-N-R----D
-G-----------ESYLALG--LPLR-------DLNWTLVAEVPEEEIYAQMHQTVGLTSLIGGSV-ALVSL
LLVVLLARGL-------VRPIRRVTAALV----QIG-------SGGGD--LS-HRLDDAR-QDELGDLAR--
------GF-NRF---LDSQRGLIGEV--LRTSERL---------------------
>WP_099813781.1_MULTISPECIES:_methyl-accepting_chemotaxis_protein_[unclassified_Pseudomonas]
----------------------------AIRNDIERMLGQPLVAAADIAGNTLLRDWLA-AGEN--------
--P-AQT-PQFLEYLQAAKQRNH-AFTTLFASTE---TGNYYN-E-NG--LD-RILS-RA-NPNDKWFYG-Y
ID-S--GA--ERLVNIDIDH---ATGELALFIDYRVEK----A-G---------------KLVGV-AGMGLR
MTELSKLI-HDFSFGEHGKVFLVRN-DGLIQ-VHPDAAF--------------S-G-K-RQLAEQ-L---G-
-AEAA--KAV--MT-G-------G---------------E--G-L-R-S----S------R-F-N-R----D
-G-----------ESYLALG--LPLR-------DLNWTLVAEVPEQEIYAQMHQTVGLTSLIGGSV-ALVSL
LLVVLLARGL-------VRPIRRVTAALV----QIG-------SGGGD--LS-HRLDDAR-QDELGDLAR--
------GF-NRF---LDSQRGLIGEV--LRTSERL---------------------
>WP_054886034.1_methyl-accepting_chemotaxis_protein_[Pseudomonas_sp._NBRC_111130]
----------------------------AIRNDIERMLGQPLVAAADIAGNTLLRDWLA-AGEN--------
--P-AQT-PQFLEYLQAAKQRNH-AFTTLFASTE---TGNYYN-E-NG--LD-RILS-RG-NPNDKWFYG-Y
ID-S--GA--ERLVNIDIDH---ATGELALFIDYRVEK----A-G---------------KLVGV-AGMGLR
MTELSKLI-HDFSFGEHGKVFLVRN-DGLIQ-VHPDAAF--------------S-G-K-RQLAEQ-L---G-
-AEAA--KVV--MT-G-------G---------------E--G-L-R-S----S------R-F-N-R----D
-G-----------ESYLALG--LPLR-------DLNWTLVAEVPEQEIYAQMHQTVGLTSLIGGSV-ALVSL
LLVVLLARGL-------VRPIRRVTAALV----QIG-------SGGGD--LS-HRLDDAR-QDELGDLAR--
------GF-NRF---LDSQRGLIGEV--LRTSERL---------------------
>WP_060512217.1_methyl-accepting_chemotaxis_protein_[Pseudomonas_sp._NBRC_111124]
----------------------------AIRNDIERMLGQPLVAAADIAGNTLLRDWLA-AGED--------
--P-AQT-PRFLEYLQAAKQRNH-AFTTLFASTE---TGNYYN-E-NG--LD-RVLS-RG-NPNDKWFYG-Y
VD-S--GA--ERLVNIDIDH---ATGELALFIDYRVEK----A-G---------------KLVGV-AGMGLR
ISELSKLI-HDFSFGEHGKVFLVRN-DGLIQ-VHPDAAF--------------S-G-K-RQLAEQ-L---G-
-ADAA--KAM--MT-G-------G---------------E--G-L-R-S----S------R-F-I-R----D
-G-----------ERYLALG--LPLR-------DLNWTLVAEVPEEEIYAQMHQTVGLTSLIGGSV-ALVSL
LLVVLLARGL-------VRPIRRVTDALV----QIG-------SGSGD--LS-HRLDDAR-QDELGDLAR--
------GF-NRF---LDSQRGLIGEV--LRTSERL---------------------
>WP_060485170.1_methyl-accepting_chemotaxis_protein_[Pseudomonas_sp._NBRC_111123]
----------------------------AIRNDIERMLGQPLVAAADIAGNTLLRDWLA-AGED--------
--P-AQA-PQFLEYLQAAKQRNH-AFTALFASTE---TGNYYN-E-NG--LD-RTLS-RS-NPNDKWFYG-Y
ID-S--GA--ERLVNIDIDH---ATGELALFIDYRVEK----A-G---------------KLVGV-AGMGLR
MAELSRLI-HDFSFGEHGKVFLVRN-DGLIQ-VHPDNAF--------------S-G-K-RQLAEQ-M---G-
-EDAA--RAV--MA-K-------G---------------G--Q-L-H-S----G------R-F-S-R----D
-G-----------EDYLALG--LPLR-------DLNWTLVAEVPKSEIYAQMRQAVWLTSLIGGAV-ALVSL
LLVVLLARGL-------VRPIRRVTAALV----QIG-------SGSGD--LS-HRLDDSR-QDELGDLAR--
------GF-NRF---LDSQRGLIGEV--LRTSGRL---------------------
>WP_027917544.1_MULTISPECIES:_methyl-accepting_chemotaxis_protein_[unclassified_Pseudomonas]
----------------------------AIRNDIERMLGQPLVAAADIAGNTLLRDWLA-AGED--------
--P-AQA-PQFLEYLQAAKQRNH-AFTALFASTE---TGNYYN-E-NG--LD-RTLS-RS-NPNDKWFYG-Y
ID-S--GA--ERLVNIDIDH---ATGELALFIDYRVEK----A-G---------------KLVGV-AGMGLR
MAELSKLI-HDFSFGEHGKVFLVRN-DGLIQ-VHPDNAF--------------S-G-K-RQLAEQ-M---G-
-EDTA--RAV--MA-K-------G---------------G--Q-L-H-S----G------R-F-S-R----D
-G-----------EDYLALG--LPLR-------DLNWTLVAEVPKSEIYAQMRQAVWLTSLIGGAV-ALVSL
LLVVVLARGL-------VRPIRRVTAALV----QIG-------SGSGD--LS-HRLDDSR-QDELGDLAR--
------GF-NRF---LDSQRGLIGEV--LRTSGRL---------------------
>WP_110639188.1_methyl-accepting_chemotaxis_protein_[Pseudomonas_sp._CC120222-01a]
----------------------------AIRNDIERMLGQPLVAAADIAGNTLLRDWLA-AGED--------
--P-AQA-PQFLEYLQAAKQRNH-AFTTLFASTE---TGNYYN-E-IG--LD-RVLS-RG-NPNDKWFYG-Y
ID-S--GA--ERLVNIDIDH---ATGELALFIDYRVEK----A-G---------------KLVGV-AGMGLR
MTELSKLI-HDFSFGEHGKVFLVRN-DGLIQ-VHPDAAF--------------S-G-K-RQLAEQ-M---G-
-EDAA--RAV--MA-K-------G---------------G--Q-L-H-S----G------Q-F-S-R----D
-G-----------EDYLALG--LPLR-------DLNWTLVAEVPKAEIYAQMRQAVWLTSLIGGAV-ALISL
LLVVLLARGL-------VRPIRRVTAALV----EIG-------GGGGD--LS-HRLDDAR-QDELGDLAR--
------GF-NRF---LDSQRGLIGEV--LRTSQRL---------------------
>WP_103448652.1_methyl-accepting_chemotaxis_protein_[Pseudomonas_putida]
----------------------------AIRNDIERMLGQPLVAAADIAGNTLLRDWLA-AGED--------
--P-AQA-PQFLEYLQAAKQRNH-AFTALFASTE---TGNYYN-E-NG--RD-RVLS-RG-NPNDRWFYG-Y
ID-S--GA--ERLVNIDIDH---ATGELALFIDYRVEK----A-G---------------KLVGV-AGMGLR
MTELSKLI-HDFSFGERGKVFLVRN-DGLIQ-VHPDAAF--------------S-G-K-RQLAEQ-M---G-
-EDAA--RAV--MA-K-------G---------------G--Q-L-H-S----G------Q-F-S-R----D
-G-----------EDYLALG--LPLR-------DLNWTLVAEVPKAEIYAQMRQAVWLTSLVGGAI-ALISL
LLVVLLARGL-------VRPIRRVTAALV----EIG-------GGGGD--LS-HRLDDAR-QDELGDLAR--
------GF-NRF---LDSQRGLIGEV--LRTSQRL---------------------
>WP_159408581.1_methyl-accepting_chemotaxis_protein_[Pseudomonas_putida]
-----------------------------IRNDIERMLGQPLVAAADIAGNTLLRDWLA-AGED--------
--P-AQT-PQFLEYLQAAKQRNH-AFTALFASTE---TGNYYN-E-NG--LD-RVLS-RG-NLNDKWFYG-Y
ID-S--GA--ERLVNIDIDH---ATGELALFIDYRVEK----A-G---------------KLVGV-AGMGLR
MTELSKLI-HDFSFGEHGKVFLVRN-DGLIQ-VHPDAAF--------------S-G-K-RQLAEQ-M---G-
-EDTA--RAV--LA-K-------G---------------G--Q-L-L-S----G------Q-F-S-R----D
-G-----------EEYLALG--LPLR-------DLNWTLVAEVPKAEIYAQMRQAVWLTSLVGGAV-ALISL
LLVVLLARGL-------VRPIRRVTAALV----EIG-------GGSGD--LS-HRLDDAR-QDELGDLAR--
------GF-NRF---LDSQRGLIGEV--LRTSQRL---------------------
>WP_182387570.1_methyl-accepting_chemotaxis_protein_[Pseudomonas_putida]
---------------------------EAIRNDIERMLGQPLVAAADIAGNTLLRDWLA-AGEG--------
--P-AQA-PRFVEYLQAAKQRNH-AFTALFVSTE---TGHYYN-E-NG--LD-RTLS-RS-NPKDKWFYG-Y
ID-S--GA--ERLINIDIDG---ATGELALFIDYRVEK----D-G---------------KLVGV-AGMGLR
MTELSKLI-HDFSFGEHGKVFLVRN-DGLIQ-VHPDNAF--------------S-G-K-RQLVEQ-L---D-
-EQAA--KAV--MS-G-------D---------------Q--A-L-R-S----S------R-F-Q-R----D
-G-----------ENYLALG--LPLR-------DLNWTLVAEVPEAEIYAQMREAIWLTTLIGGGV-ALLSL
LLVVLLARGL-------VRPIRRVTAALV----QIG-------SGAGD--LS-HRLDDSR-QDELGDLAR--
------GF-NRF---LDSQRGLIGEV--LRTTERL---------------------
>WP_176516277.1_MULTISPECIES:_methyl-accepting_chemotaxis_protein_[Pseudomonas]
---------------------------EAIRNDIERMLGQPLVAAADIAGNTLLRDWLA-AGEG--------
--P-AQA-PRFVEYLQAAKQRNH-AFTALFVSTE---TGHYYN-E-NG--LD-RTLS-RS-NPKDKWFYG-Y
ID-S--GA--ERLINIDIDG---ATGELALFIDYRVEK----D-G---------------KLVGV-AGMGLR
MTELSKLI-HDFSFGEHGKVFLVRN-DGLIQ-VHPDNAF--------------S-G-K-RQLVEQ-L---D-
-EQAA--KAV--MS-G-------D---------------Q--A-L-R-S----S------R-F-Q-R----D
-G-----------ENYLALG--LPLR-------DLNWTLVAEVPEAEIYAQMREAIWLTTLIGGGV-ALLSL
LLVVLLARGL-------VRPIRRVTAALV----QIG-------SGAGD--LS-HRLDDSR-QDELGDLAR--
------GF-NRF---LDSQRGLIGEV--LRTTERL---------------------
>WP_198757335.1_methyl-accepting_chemotaxis_protein_[Pseudomonas_putida]
--------------------------VEAIRNDIERMLGQPLVAAADIAGNTLLRDWLA-AGEG--------
--P-AEA-PRFVEYLQAAKQRNH-AFTALFVSTE---TGHYYN-E-NG--LD-RTLS-RS-NPKDKWFYG-Y
ID-S--GA--ERLINIDIDG---ATGELALFIDYRVEK----D-G---------------KLVGV-AGMGLR
MTELSKLI-HDFSFGEHGKVFLVRN-DGLIQ-VHPDNAF--------------S-G-K-RQLVEQ-L---D-
-EQAA--KAV--MS-G-------D---------------Q--A-L-R-S----S------R-F-Q-R----D
-G-----------ENYLALG--LPLR-------DLNWTLVAEVPEAEIYAQMREAIWLTTLIGGGV-ALLSL
LLVVLLARGL-------VRPIRRVTAALV----QIG-------SGAGD--LS-HRLDDSR-QDELGDLAR--
------GF-NRF---LDSQRGLIGEV--LRTTERL---------------------
>WP_054903629.1_methyl-accepting_chemotaxis_protein_[Pseudomonas_sp._NBRC_111131]
---------------------------EAIRNDIERMLGQPLVAAADIAGNTLLRDWLA-AGEG--------
--P-AQA-PRFVDYLQAAKQRNH-AFTALFVSTE---TGHYYN-E-NG--LD-RTLS-RS-NPKDKWFYG-Y
ID-S--GA--ERLINIDIDG---ATGELALFIDYRVEK----D-G---------------KLVGV-AGMGLR
MTELSKLI-HDFSFGEHGKVFLVRN-DGLIQ-VHPDNAF--------------S-G-K-RQLVEQ-L---D-
-EQAA--KAV--MS-G-------D---------------Q--A-L-R-S----S------R-F-Q-R----E
-G-----------ENYLALG--LPLR-------DLNWTLVAEVPEAEIYAQMREAIWLTTLIGGGV-ALLSL
LLVVLLARGL-------VRPIRRVTAALV----QIG-------SGAGD--LS-HRLDDSR-QDELGDLAR--
------GF-NRF---LDSQRGLIGEV--LRTTERL---------------------
>WP_027594304.1_MULTISPECIES:_methyl-accepting_chemotaxis_protein_[unclassified_Pseudomonas]
---------------------------EAIRNDIERMLGQPLVAAADIAGNTLLRDWLA-EGED--------
--P-AQT-SRFIEYLEAAKQRNK-AFTTLFASTE---TGHYYN-E-KG--LD-RTLS-RA-NPKDTWFYG-Y
ID-S--GA--ERLINIDIDG---ATGELALFIDYRVEK----D-G---------------KLVGV-AGMGLR
MTELSKLI-HDFSFGEHGKVFLVRN-DGLIQ-VHPDSAF--------------S-G-K-RQLVDQ-L---D-
-AQAA--KAV--MS-G-------D---------------Q--G-L-R-T----S------R-F-Q-R----D
-G-----------ESYLALG--LPLR-------DLNWTLVAEVPEAEIYAQMHQAVWLTTLIGGGV-ALLSL
LLVVLLARGL-------VRPIRRVTAALV----QIG-------SGAGD--LS-HRLDDSR-QDELGDLAR--
------GF-NRF---LDSQRGLIGEV--LRTTERL---------------------
>WP_186682889.1_MULTISPECIES:_methyl-accepting_chemotaxis_protein_[Pseudomonas]
---------------------------EAIRNDIERMLGQPLVAAADIAGNTLLRDWLA-EGED--------
--P-AQT-SRFIEYLEAAKQRNK-AFTTLFASTE---TGHYYN-E-KG--LD-RTLS-RA-NPKDTWFYG-Y
ID-S--GA--ERLINIDIDG---ATGELALFIDYRVEK----D-G---------------KLVGV-AGMGLR
MTELSKLI-HDFSFGEHGKVFLVRN-DGLIQ-VHPDSAF--------------S-G-K-RQLVDQ-L---D-
-AQAA--KAV--MS-G-------D---------------Q--G-L-R-T----S------R-F-Q-R----D
-G-----------EGYLALG--LPLR-------DLNWTLVAEVPEAEIYAQMHQAVWLTTLIGGGV-ALLSL
LLVVLLARGL-------VRPIRRVTAALV----QIG-------SGAGD--LS-HRLDDSR-QDELGDLAR--
------GF-NRF---LDSQRGLIGEV--LRTTERL---------------------
>WP_099452666.1_methyl-accepting_chemotaxis_protein_[Pseudomonas_putida]
---------------------------EAIRNDIERMLGQPLVAAADIAGNTLLRDWLA-EGED--------
--A-AQT-SRFIEYLEAAKQRNK-AFTTLFASTE---TGHYYN-E-KG--LD-RTLS-RA-NPKDTWFYG-Y
ID-S--GA--ERLINIDIDG---ATGELALFIDYRVEK----D-G---------------KLVGV-AGMGLR
MTELSKLI-HDFSFGEHGKVFLVRN-DGLIQ-VHPDSAF--------------S-G-K-RQLVDQ-L---D-
-AQAA--KAV--MS-G-------D---------------Q--G-L-R-T----S------R-F-Q-R----D
-G-----------EGYLALG--LPLR-------DLNWTLVAEVPEAEIYAQMHQAVWLTTLIGGGV-ALLSL
LLVVLLARGL-------VRPIRRVTAALV----QIG-------SGAGD--LS-HRLDDSR-QDELGDLAR--
------GF-NRF---LDSQRGLIGEV--LRTTERL---------------------
>WP_099428117.1_methyl-accepting_chemotaxis_protein_[Pseudomonas_putida]
---------------------------EAIRNDIERMLGQPLVAAADIAGNTLLRDWLA-EGED--------
--P-AQT-SRFIEYLEAAKQRNN-AFTTLFASTE---TGHYYN-E-KG--LD-RTLS-RA-NPKDTWFYG-Y
ID-S--GA--ERLINIDIDG---ATGELALFIDYRVEK----D-G---------------KLVGV-AGMGLR
MTELSKLI-HDFSFGEHGKVFLVRN-DGLIQ-VHPDSAF--------------S-G-K-RQLVDQ-L---D-
-AQAA--KAV--MS-G-------D---------------Q--G-L-R-T----S------R-F-Q-R----D
-G-----------EGYLALG--LPLR-------DLNWTLVAEVPEAEIYAQMHQAVWLTTLIGGGV-ALLSL
LLVVVLARGL-------VRPIRRVTAALV----QIG-------SGAGD--LS-HRLDDSR-QDELGDLAR--
------GF-NRF---LDSQRGLIGEV--LRTTERL---------------------
>WP_085273830.1_MULTISPECIES:_methyl-accepting_chemotaxis_protein_[unclassified_Pseudomonas]
---------------------------EAIRNDIERMLGQPLVAAADIAGNTLLRDWLA-EGED--------
--P-AQT-SRFIEYLEAAKQRNN-AFTTLFAATE---TGHYYN-E-KG--LD-RTLS-RA-NPKDTWFYG-Y
ID-S--GA--ERLINIDIDG---ATGELALFIDYRVEK----D-G---------------KLVGV-AGMGLR
MTELSKLI-HDFSFGEHGKVFLVRN-DGLIQ-VHPDSAF--------------S-G-K-RQLVDQ-L---D-
-AQAA--KAV--MS-G-------D---------------Q--G-L-R-T----S------R-F-Q-R----D
-G-----------ESYLALG--LPLR-------DLNWTLVAEVPEAEIYAQMHQAVWLTTLIGGGV-ALLSL
LLVVLLARGL-------VRPIRRVTAALV----QIG-------SGAGD--LS-HRLDDSR-QDELGDLAR--
------GF-NRF---LDSQRGLIGEV--LRTTERL---------------------
>WP_186666136.1_MULTISPECIES:_methyl-accepting_chemotaxis_protein_[unclassified_Pseudomonas]
---------------------------EAIRNDIERMLGQPLVAAADIAGNTLLRDWLA-AGED--------
--P-AQA-PRFIEYLDAAKQRNK-AFTTLFAATE---TGHYYN-E-NG--LD-RTLS-RA-NPKDKWFYG-Y
ID-S--GA--ERLINIDIDG---ATGELALFIDYRVEK----D-G---------------KLVGV-AGMGLR
MAELSKLI-HDFSFGEHGKVFLVRN-DGLIQ-VHPDNAF--------------S-G-K-RQLVDQ-L---D-
-AHAA--KAV--MN-G-------E---------------P--G-L-R-T----S------R-F-Q-R----D
-G-----------EDYLALG--LPLR-------DLNWTLVAEVPEAEIYAQMRQAVWLTTLIGGGV-ALLSL
LLVVLLARGL-------VRPIRRVTAALV----QIG-------SGAGD--LS-HRLDDSR-QDELGDLAR--
------GF-NRF---LDSQRSLIGEV--LQTSERL---------------------
>WP_186661753.1_methyl-accepting_chemotaxis_protein_[Pseudomonas_sp._SWRI77]
---------------------------EAIRNDIERMLGQPLVAAADIAGNTLLRDWLA-AGED--------
--P-AQA-PRFIEYLDAAKQRNK-AFTTLFAATE---TGHYYN-E-NG--LD-RTLS-RA-NPKDKWFYG-Y
ID-S--GA--ERLINIDIDG---ATGELALFIDYRVEK----D-G---------------KLVGV-AGMGLR
MAELSKLI-HDFSFGEHGKVFLVRN-DGLIQ-VHPDNAF--------------S-G-K-RQLVDQ-L---D-
-AHAA--KAV--MN-G-------E---------------P--G-L-R-T----S------R-F-Q-R----D
-G-----------EDYLALG--LPLR-------DLNWTLVAEVPEAEIYAQMRQAVWLTTLIGGGV-ALLSL
LLVVLLARGL-------VRPIRRVTAALV----QIG-------SGAGD--LS-HRLDDSR-QDELGDLAR--
------GF-NRF---LDSQRSLIGEV--LQTSERL---------------------
>WP_095065429.1_methyl-accepting_chemotaxis_protein_[Pseudomonas_sp._Irchel_s3f19]
---------------------------EAIRNDIERMLGQPLVAAADIAGNTLLRDWLA-AGED--------
--P-AQA-PRFIEYLDAAKQRNK-AFTTLFAATE---TGHYYN-E-NG--LD-RTLS-RA-NPKDKWFYG-Y
ID-S--GA--ERLINIDIDG---ATGELALFIDYRVEK----D-G---------------KLVGV-AGMGLR
MAELSKLI-HDFSFGEHGKVFLVRN-DGLIQ-VHPDNAF--------------S-G-K-RQLVDQ-L---D-
-AHAA--KAV--MN-G-------E---------------P--G-L-R-T----S------R-F-Q-R----D
-G-----------EDYLALG--LPLR-------DLNWTLVAEVPEAEIYAQMRQAVWLTTLIGGGV-ALLSL
LLVVLLARGL-------VRPIRRVTAALV----QIG-------SGAGD--LS-HRLDDSR-QDELGDLAR--
------GF-NRF---LDSQRSLIGEV--LQTSERL---------------------
>WP_033703146.1_MULTISPECIES:_methyl-accepting_chemotaxis_protein_[Pseudomonas]
---------------------------EAIRNDIERMLGQPLVAAADIAGNTLLRDWLA-AGED--------
--P-AQA-PRFIEYLDAAKQRNK-AFTTLFAATE---TGHYYN-E-NG--LD-RTLS-RA-NPKDKWFYG-Y
ID-S--GA--ERLINIDIDG---ATGELALFIDYRVEK----D-G---------------KLVGV-AGMGLR
MAELSKLI-HDFSFGEHGKVFLVRN-DGLIQ-VHPDNAF--------------S-G-K-RQLVDQ-L---D-
-AHAA--KAV--MN-G-------E---------------P--G-L-R-T----S------R-F-Q-R----D
-G-----------EDYLALG--LPLR-------DLNWTLVAEVPEAEIYAQMRQAVWLTTLIGGGV-ALLSL
LLVVLLARGL-------VRPIRRVTAALV----QIG-------SGAGD--LS-HRLDDSR-QDELGDLAR--
------GF-NRF---LDSQRGLIGEV--LRTTERL---------------------
>WP_227696685.1_methyl-accepting_chemotaxis_protein_[Pseudomonas_sp._HN2-3]
---------------------------EAIRNDIERMLGQPLVAAADIAGNTLLRDWLA-AGED--------
--P-AQA-PRFIEYLDAAKQRNK-AFTTLFAATE---TGHYYN-E-NG--LD-RTLS-RA-NPKDKWFYG-Y
ID-S--GA--ERLINIDIDG---ATGELALFIDYRVEK----D-G---------------KLVGV-AGMGLR
MAELSKLI-HDFSFGEHGKVFLVRN-DGLIQ-VHPDNAF--------------S-G-K-RQLVDQ-L---D-
-AHAA--KAV--MN-G-------E---------------P--G-L-R-T----S------R-F-Q-R----D
-G-----------EDYLALG--LPLR-------DLNWTLVAEVPEAEIYAQMRQAVWLTTLIGGGV-ALLSL
LLVVLLARGL-------VRPIRRVTAALV----QIG-------SGAGD--LS-HRLDDSR-QDELGDLAR--
------GF-NRF---VDSQRGLIGEV--LRTTERL---------------------
>WP_012316645.1_methyl-accepting_chemotaxis_protein_[Pseudomonas_putida]
----------------------------AIRNDIERMLGQPLVAAADIAGNTLLRDWLA-AGED--------
--A-GEM-PRFIEYLQAAKQRNQ-AFTTLFASTE---TGHYYN-E-NG--LD-RTLS-RD-NPKDKWFYG-Y
ID-S--GA--ERLINIDIDG---ATGELALFIDYRVEK----D-G---------------KLVGV-AGMGLR
MTELSKLI-HDFSFGEHGKVFLVRN-DGLIQ-VHPDNAF--------------S-G-K-RQLAQQ-L---D-
-EQAA--KVV--MS-G-------E---------------Q--G-L-R-T----S------R-F-Q-R----E
-G-----------EGYLALG--LPLR-------DLNWTLVAEVPEAEIYAQMRQAVWLTTAIGGGV-ALLSL
LLVVLLARGL-------VRPIRRVTAALV----QIG-------SGAGD--LS-HRLDDSR-QDELGDLAR--
------GF-NRF---LDSQRGLIGEV--LRTTERL---------------------
>WP_039604123.1_methyl-accepting_chemotaxis_protein,_partial_[Pseudomonas_putida]
----------------------------AIRNDIERMLGQPLVAAADIAGNTLLRDWLA-DGED--------
--A-GEL-PRFIEYLQAAKQRNQ-AFTTLFASTE---TGHYYN-E-NG--LD-RTLS-RD-NPKDKWFYG-Y
ID-S--GA--ERLINIDIDG---ATGELALFIDYRVEK----D-G---------------KLVGV-AGMGLR
MTELSKLI-HDFSFGEHGKVFLVRN-DGLIQ-VHPDAAF--------------S-G-K-RQLAQQ-LD-ED-
-EKAA--KAV--IS-G-------E---------------P--G-L-R-T----S------R-F-Q-R----D
-G-----------EDYLALG--LPLR-------DLNWTLVAEVPEAEIYAQMRQALWLTTLIGGGV-ALLSL
LLVVLLARGL-------VRPVRRVTAALV----QIG-------SGAGD--LS-HRLDDSR-QDELGDLAR--
------GF-NRF---LDSQRGLIGEV--LRTTERL---------------------
>WP_046787510.1_MULTISPECIES:_methyl-accepting_chemotaxis_protein_[Pseudomonas]
----------------------------AIRNDIERMLGQPLVAAADIAGNTLLRDWLA-DGED--------
--A-GEL-PRFVEYLQAAKQRNQ-AFTTLFASTE---TGHYYN-E-NG--LD-RTLS-RD-NPKDKWFYG-Y
ID-S--GA--ERLINIDIDG---ATGELALFIDYRVEK----D-G---------------KLVGV-AGMGLR
MTELSKLI-HDFSFGEHGKVFLVRN-DGLIQ-VHPDNAF--------------S-G-K-RQLAQQ-L---D-
-EKAA--KAV--IS-G-------E---------------P--G-L-R-T----S------R-F-Q-R----D
-G-----------EDYLALG--LPLR-------DLNWTLVAEVPEAEIYAQMRQALWLTTLIGGGV-ALLSL
LLVVLLARGL-------VRPIRRVTAALV----QIG-------SGAGD--LS-HRLDDSR-QDELGDLAR--
------GF-NRF---LDSQRGLIGEV--LRTTERL---------------------
>WP_115273081.1_MULTISPECIES:_methyl-accepting_chemotaxis_protein_[Pseudomonas]
----------------------------AIRNDIERMLGQPLVAAADIAGNTLLRDWLA-DGED--------
--A-GEL-PRFVEYLQAAKQRNQ-AFTTLFASTE---TGHYYN-E-NG--LD-RTLS-RD-NPKDKWFYG-Y
ID-S--GA--ERLINIDIDG---ATGELALFIDYRVEK----D-G---------------KLVGV-AGMGLR
MTELSKLI-HDFSFGEHGKVFLVRN-DGLIQ-VHPDNAF--------------S-G-K-RQLAQQ-L---D-
-EKAA--KAV--IS-G-------E---------------P--G-L-R-T----S------R-F-Q-R----D
-G-----------EDYLALG--LPLR-------DLNWTLVAEVPEAEIYAQMRQALWLTTLIGGGV-ALLSL
LLVVLLARGL-------VRPIRRVTAALV----QIG-------SGAGD--LS-HRLDDSR-QDELGDLAR--
------GF-NRF---LDSQRGLIGEV--LRTTERL---------------------
>WP_237860327.1_methyl-accepting_chemotaxis_protein_[Pseudomonas_sp._PGPR81]
----------------------------AIRNDIERMLGQPLVAAADIAGNTLLRDWLA-DGED--------
--A-GEL-PRFVEYLQAAKQRNQ-AFTTLFASTE---TGHYYN-E-NG--LD-RTLS-RD-NPKDKWFYG-Y
ID-S--GA--ERLINIDIDG---ATGELALFIDYRVEK----D-G---------------KLVGV-AGMGLR
MTELSKLI-HDFSFGEHGKVFLVRN-DGLIQ-VHPDNAF--------------S-G-K-RQLAQQ-L---D-
-EKAA--TAV--IS-G-------E---------------P--G-L-R-T----S------R-F-Q-R----D
-G-----------EDYLALG--LPLR-------DLNWTLVAEVPEAEIYAQMRQALWLTTLIGGGV-ALLSL
LLVVLLARGL-------VRPIRRVTAALV----QIG-------SGAGD--LS-HRLDDSR-QDELGDLAR--
------GF-NRF---LDSQRGLIGEV--LRTTERL---------------------
>WP_153785736.1_methyl-accepting_chemotaxis_protein_[Pseudomonas_sp._EMN2]
----------------------------AIRNDIERMLGRPLVAAADIAGNTLLRDWLA-AGED--------
--P-AQA-PRFIEYLEGARQRNQ-AFTTMFAATA---TNHYYN-E-KG--LD-RTLS-RA-NPKDSWFYG-Y
ID-S--GA--ERLVNIDIDG---ATGELALFIDYRVEK----D-G---------------QLVGV-AGMGLR
MSELSKLI-HDFSFGEHGKVFLVRN-DGLIQ-VHPDQQF--------------S-G-K-RKLAEQ-L---D-
-ADAA--KAV--MT-G-------G---------------Q--G-L-R-S----S------R-F-S-R----D
-G-----------ETYLALG--LPLR-------DLNWTLVAEVPEAEIYAQMRQAVWLTSLIGGGV-ALVSL
LLVVLLARGL-------VRPIRQVTAALV----QIG-------SGAGD--LS-HRLDDSR-QDELGDLAR--
------GF-NRF---LDSQRGLIGEV--LRTTERL---------------------
>WP_110992274.1_methyl-accepting_chemotaxis_protein_[Pseudomonas_sichuanensis]
----------------------------AIRNDIERMLGRPQVAAADIAGNTLLRDWLA-AGED--------
--P-AQA-PRFIEYLEGARQRNQ-AFTTMFAATA---SNHYYN-E-KG--LD-RTLS-RA-NPKDSWFYG-Y
ID-S--GA--ERLVNIDIDG---ATGELALFIDYRVEK----D-G---------------QLVGV-AGMGLR
MSELSKLI-HDFSFGEHGKVFLVRN-DGLIQ-VHPDQQF--------------S-G-K-RQLAEQ-L---D-
-ADAA--KAV--MS-G-------G---------------Q--G-L-R-N----S------R-F-S-R----D
-G-----------ETYLALG--LPLR-------DLNWTLVAEVPEAEIYAQMRQAVWLTSLIGGGV-ALVSL
LLVVLLARGL-------VRPIRQVTAALV----QIG-------SGAGD--LS-HRLDDSR-QDELGDLAR--
------GF-NRF---LDSQRGLIGEV--LRTTERL---------------------
>WP_125462276.1_methyl-accepting_chemotaxis_protein_[Pseudomonas_entomophila]
----------------------------AIRNDIERMLGRPLVAAADIAGNTLLRDWLA-AGED--------
--P-AQA-PRFIEYLEGARQRNK-AFTTMFAATA---SNHYYN-E-KG--LD-RTLS-RA-NPKDSWFYG-Y
ID-S--GA--ERLVNIDIDG---ATGELALFIDYRVEK----D-G---------------QLVGV-AGMGLR
MSELSKLI-HDFSFGEHGKVFLVRN-DGLIQ-VHPDQQF--------------S-G-K-RQLAEQ-L---D-
-ADAA--KAV--MS-G-------D---------------Q--G-L-R-S----S------R-F-S-R----D
-G-----------ETYLALG--LPLR-------DLNWTLVAEVPEAEIYAQMRQAVWLTSLIGGGV-ALISL
LLVVLLARGL-------VRPIRQVTAALV----QIG-------SGAGD--LS-HRLDDSR-QDELGDLAR--
------GF-NRF---LDSQRGLIGEV--LRTTERL---------------------
>WP_125857151.1_methyl-accepting_chemotaxis_protein_[Pseudomonas_oryziphila]
----------------------------AIRNDIERMLGRPLVAAADIAGNTLLRDWLA-AGED--------
--P-AQA-PRFIEYLEGARQRNK-AFTTMFAATA---SNHYYN-E-KG--LD-RTLS-RA-NPKDSWFYG-Y
ID-S--GA--ERLVNIDIDG---ATGELALFIDYRVEK----D-G---------------QLVGV-AGMGLR
MSELSKLI-HDFSFGEHGKVFLVRN-DGLIQ-VHPDQQF--------------S-G-K-RQLAEQ-L---D-
-ADAA--KAV--MS-G-------D---------------Q--G-L-R-S----S------R-F-S-R----D
-G-----------ETYLALG--LPLR-------DLNWTLVAEVPEAEIYAQMRQAVWLTSLIGGGV-ALVSL
LLVVLLARGL-------VRPIRQVTAALV----QIG-------SGAGD--LS-HRLDDSR-QDELGDLAR--
------GF-NRF---LDSQRGLIGEV--LRTTERL---------------------
>WP_232883736.1_MULTISPECIES:_methyl-accepting_chemotaxis_protein_[unclassified_Pseudomonas]
----------------------------AIRNDIERMLGRPLVAAADIAGNTLLRDWLA-AGEN--------
--P-AEL-PRFIEYLDAAKQRNQ-AFTTLFASPV---SGNYYN-E-KG--LD-RTLS-RA-NPKDKWFYG-Y
ID-S--GA--ERMLNIDIDG---STGELALFIDYRVEK----A-G---------------QLVGV-AGMGLR
MTELSQLI-HDFSFGEHGKVFLVRN-DGLIQ-VHPDQQF--------------S-G-K-RQLAEQ-L---D-
-ADAA--KAV--MT-G-------G---------------Q--G-L-R-S----S------R-F-N-R----D
-G-----------ETYLALG--LPLR-------DLNWTLVAEVPEAEIYAQMRQAVWLTSLIGGGV-ALISL
LLVVLLARGL-------VRPIRQVTAALV----QIG-------SGAGD--LS-HRLDDTR-QDELGDLAR--
------GF-NRF---LDSQRGLIGEV--LRTTERL---------------------
>WP_194788312.1_methyl-accepting_chemotaxis_protein_[Pseudomonas_sp._UFMG81]
----------------------------AIRNDIERMLGRPLVAAADIAGNTLLRDWLA-DGEN--------
--P-AEL-PRFIEYLDAAKQRNQ-AFTTLFASTV---SGNYYN-E-KG--LD-RTLS-RA-NPKDKWFYG-Y
ID-S--GA--QRMLNIDIDG---STGELALFIDYRVEK----A-G---------------QLVGV-AGMGLR
MTELSQLI-HDFSFGEHGKVFLVRN-DGLIQ-VHPDQQF--------------S-G-K-RQLAEQ-L---D-
-ADAA--KAV--MS-G-------G---------------Q--G-L-R-S----S------R-F-S-R----D
-G-----------ETYLALG--LPLR-------DLNWTLVAEVPEAEIYAQMRQAVWLTSLIGGGV-ALISL
LLVVLLARGL-------VRPIRQVTAALV----QIG-------SGAGD--LS-HRLDDSR-QDELGDLAR--
------GF-NRF---LDSQRDLIGEV--LRTTERL---------------------
>WP_011536151.1_methyl-accepting_chemotaxis_protein_[Pseudomonas_entomophila]
---------------------------EAIRNDIERMLGQPLVAAADIAGNTLLRDWLA-AGEN--------
--P-AEL-PRFIEYLEAAKQRNK-AFTTLFASTS---TGHYYN-E-KG--LD-RTLS-RA-NPKDKWFYG-Y
ID-S--GA--ERLINIDIDG---STGELALFIDYRVEK----A-G---------------QLVGV-AGMGLR
MTELSKLI-HDFSFGEHGKVFLVRN-DGLIQ-VHPDQQF--------------S-G-K-RQLAEQ-L---D-
-AEAA--KAV--MS-G-------A---------------A--G-L-R-S----T------R-F-N-R----D
-G-----------ERYLALG--LPLR-------DLNWTLVAEVPEAEIYAQMHHAVWLTSLIGGAV-ALVSL
LLVVLLARGL-------VRPIRQVTAALV----QIG-------SGGGD--LS-HRLDDSR-QDELGDLAR--
------GF-NRF---LDSQRGLIGEV--LRTTERL---------------------
>WP_240065288.1_methyl-accepting_chemotaxis_protein_[Pseudomonas_entomophila]
---------------------------EAIRNDIERMLGQPLVAAADIAGNTLLRDWLA-AGED--------
--P-AEL-PRFIEYLEAAKQRNK-AFTTLFASTR---TGHYYN-E-KG--LD-RTLS-RA-NPKDKWFYG-Y
ID-S--GA--ERLINIDIDG---STGELALFIDYRVEK----A-G---------------QLVGV-AGMGLR
MTELSKLI-HDFSFGEHGKVFLVRN-DGLIQ-VHPDQQF--------------S-G-K-RQLAEQ-L---D-
-AEAA--KAV--MS-G-------A---------------A--E-L-R-T----T------R-F-D-R----D
-G-----------ERYLALG--LPLR-------DLNWTLVAEVPEAEIYAQMRHAVWLTSLIGGAV-ALVSL
LLVVLLARGL-------VRPIRQVTAALV----QIG-------SGGGD--LS-HRLDDSR-QDELGDLAR--
------GF-NRF---LDSQRGLIGEV--LRTTERL---------------------
>WP_213658708.1_methyl-accepting_chemotaxis_protein_[Pseudomonas_entomophila]
---------------------------EAIRNDIERMLGQPLVAAADIAGNTLLRDWLA-AGED--------
--P-AEL-PRFIEYLEAAKQRNK-AFTTLFASTS---TGHYYN-E-KG--LD-RTLS-RA-NPKDKWFYG-Y
ID-S--GA--ERLINIDIDG---STGELALFIDYRVEK----A-G---------------QLVGV-AGMGLR
MTELSKLI-HDFSFGEHGKVFLVRN-DGLIQ-VHPDQQF--------------S-G-K-RQLAEQ-L---D-
-AEAA--KAV--MS-G-------A---------------A--G-L-R-N----T------R-F-D-R----D
-G-----------ERYLALG--LPLR-------DLNWTLVAEVPEAEIYAQMRHAVWLTSLIGGAV-ALVSL
LLVVLLARGL-------VRPIRQVTAALV----QIG-------SGGGD--LS-HRLDDSR-QDELGDLAR--
------GF-NRF---LDSQRGLIGEV--LRTTERL---------------------
>WP_198742246.1_methyl-accepting_chemotaxis_protein_[Pseudomonas_putida]
---------------------------EAIRNDIERMLGQPLVAAADIAGNTLLRDWLA-AGES--------
--P-AEL-PRFIEYLDAAKQRNH-AFTTLFASTV---TGHYYN-E-KG--LD-RTLS-RS-NPKDSWFYG-Y
ID-S--GA--ERFINIDIDG---STGELALFIDYRVEK----D-G---------------QLVGV-AGMGLR
MTELSKLI-HDFSFGEHGKVFLVRN-DGLIQ-VHPDQQF--------------S-G-K-RQLAEQ-L---D-
-VEAA--KSV--LV-G-------G---------------E--G-L-R-S----S------R-F-Q-R----D
-G-----------EDYLALG--LPLR-------DLNWTLVAEVPEAEIYAQARQAIWQTCLIGGGV-ALLSL
LLVVLLARGL-------VRPIRQVTAALV----QIG-------GGAGD--LS-HRLDDSR-QDELGDLAR--
------GF-NRF---LDSQRGLIGEV--LRTTERL---------------------
>WP_203649753.1_methyl-accepting_chemotaxis_protein_[Pseudomonas_sp._RtIB026]
---------------------------EAIRNDIERMLGQPLVAAADIAGNTLLRDWLA-AGEA--------
--P-AEL-PRFIEYLDAAKQRNH-AFTTLFASTV---TGHYYN-E-KG--LD-RTLS-RA-NPKDKWFYG-Y
ID-S--GA--ERLINIDIDG---STGELALFIDYRVEK----D-G---------------QLVGV-AGMGLR
MTELSKLI-HDFSFGEHGKVFLVRN-DGLIQ-VHPDQQF--------------S-G-K-RQLAEQ-L---D-
-VEAA--KAV--LV-G-------G---------------E--G-L-R-S----S------R-F-Q-R----D
-G-----------EDYLALG--LPLR-------DLNWTLVAEVPEAEIYAQARQAIWQTCLIGGGV-ALLSL
LLVVLLARGL-------VRPIRQVTAALV----QIG-------GGAGD--LS-HRLDDSR-QDELGDLAR--
------GF-NRF---LDSQRGLIGEV--LRTTERL---------------------
>WP_234560643.1_methyl-accepting_chemotaxis_protein_[Pseudomonas_sp._AA27]
---------------------------EAIRNDIERMLGQPLVAAADIAGNTLLRDWLA-AGEA--------
--P-AEL-PRFIEYLDAAKQRNH-AFTTLFASTV---TGHYYN-E-KG--LD-RTLS-RA-NPKDKWFYG-Y
ID-S--GA--ERLINIDIDG---STGELALFIDYRVEK----D-G---------------QLVGV-AGMGLR
MTELSKLI-HDFSFGEHGKVFLVRN-DGLIQ-VHPDQQF--------------S-G-K-RQLAEQ-L---D-
-VEAA--KAV--LV-G-------G---------------E--G-L-R-S----S------R-F-Q-R----D
-G-----------EDYLALG--LPLR-------DLNWTLVAEVPEAEIYAQARQAIWQTCLIGGGV-ALLSL
LLVVLLARGL-------VRPIRQVTAALV----QIG-------GGAGD--LS-HRLDDSR-QDELGDLAR--
------GF-NRF---LDSQRGLIGEV--LRTTERL---------------------
>WP_232855028.1_methyl-accepting_chemotaxis_protein_[Pseudomonas_sp._NMI760_13]
---------------------------EAMRNDIERMLGQPLVAAADIAGNTLLRDWLA-AGEA--------
--P-AEL-PRFIEYLDAAKQRNH-AFTTLFASTV---TGHYYN-E-KG--LD-RTLS-RA-NPKDKWFYG-Y
ID-S--GA--ERLINIDIDG---STGELALFIDYRVEK----D-G---------------QLVGV-AGMGLR
MTELSKLI-HDFSFGEHGKVFLVRN-DGLIQ-VHPDQQF--------------S-G-K-RQLAEQ-L---D-
-VEAA--KAV--LV-G-------G---------------E--G-L-R-S----S------R-F-Q-R----D
-G-----------EDYLALG--LPLR-------DLNWTLVAEVPEAEIYAQARQAIWQTCLIGGGV-ALLSL
LLVVLLARGL-------VRPIRQVTAALV----QIG-------GGAGD--LS-HRLDDSR-QDELGDLAR--
------GF-NRF---LDSQRGLIGEV--LRTTERL---------------------
>WP_186712617.1_methyl-accepting_chemotaxis_protein_[Pseudomonas_sp._BW16M2]
---------------------------EAIRNDIERMLGQPLVAAADIAGNTLLRDWLA-AGES--------
--P-AEL-PRFIEYLDAAKQRNH-AFTTLFASTV---TGHYYN-E-KG--LD-RTLS-RA-NPKDKWFYG-Y
ID-S--GA--ERLINIDIDG---STGELALFIDYRVEK----D-G---------------QLVGV-AGMGLR
MTELSKLI-HDFSFGEHGKVFLVRN-DGLIQ-VHPDQQF--------------S-G-K-RQLAEQ-L---D-
-VEAA--KTV--LV-G-------G---------------E--G-L-R-S----S------R-F-Q-R----D
-G-----------EDYLALG--LPLR-------DLNWTLVAEVPEAEIYAQARQAIWQTCLIGGGV-ALLSL
LLVVLLARGL-------VRPIRQVTAALV----QIG-------GGAGD--LS-HRLDDSR-QDELGDLAR--
------GF-NRF---LDSQRGLIGEV--LRTTERL---------------------
>WP_111532521.1_methyl-accepting_chemotaxis_protein_[Pseudomonas_sp._2848]
---------------------------EAIRNDIERMLGQPLVAAADIAGNTLLRDWLA-AGET--------
--P-AEL-PRFIEYLDAAKQRNH-AFTTLFASTV---TGHYYN-E-KG--LD-RTLS-RA-NPKDKWFYG-Y
ID-S--GA--ERLINIDIDG---STGELALFIDYRVEK----D-G---------------QLVGV-AGMGLR
MTELSKLI-HDFSFGEHGKVFLVRN-DGLIQ-VHPDQQF--------------S-G-K-RQLAEQ-L---D-
-VEAA--KAV--LV-G-------G---------------E--G-L-R-S----S------R-F-Q-R----D
-G-----------ADYLALG--LPLR-------DLNWTLVAEVPEAEIYAQARQAIWQTCLIGGGV-ALLSL
LLVVLLARGL-------VRPIRQVTAALV----QIG-------GGAGD--LS-HRLDDSR-QDELGDLAR--
------GF-NRF---LDSQRGLIGEV--LRTTERL---------------------
>WP_214500875.1_methyl-accepting_chemotaxis_protein_[Pseudomonas_sp._RC3H12]
---------------------------EAIRNDIERMLGQPLVAAADIAGNTLLRDWLA-AGET--------
--P-AEL-PRFIEYLDAAKQRNH-AFTTLFASTV---TGHYYN-E-KG--LD-RTLS-RA-NPKDKWFYG-Y
ID-S--GA--ERLINIDIDG---STGELALFIDYRVEK----D-G---------------QLVGV-AGMGLR
MTELSKLI-HDFSFGEHGKVFLVRN-DGLIQ-VHPDQQF--------------S-G-K-RQLAEQ-L---D-
-VEAA--KAV--LV-G-------G---------------E--G-L-R-S----S------R-F-Q-R----D
-G-----------ADYLALG--LPLR-------DLNWTLVAEVPEAEIYAQARQAIWQTCLIGGGV-ALLSL
LLVVLLARGL-------VRPIRQVTAALV----QIG-------SGAGD--LS-HRLDDSR-QDELGDLAR--
------GF-NRF---LDSQRGLIGEV--LRTTERL---------------------
>WP_186731742.1_methyl-accepting_chemotaxis_protein_[Pseudomonas_peradeniyensis]
---------------------------EAIRNDIERMLGQPLVAAADIAGNTLLRDWLA-AGEA--------
--P-AEL-PRFIEYLDAAKQRNH-AFTTLFASSV---TGHYYN-E-KG--LD-RTLS-RA-NPKDKWFYG-Y
ID-S--GA--ERLINIDIDG---STGELALFIDYRVEK----D-G---------------QLVGV-AGMGLR
MTELSKLI-HDFSFGEHGKVFLVRN-DGLIQ-VHPNQQF--------------S-G-K-RQLAEQ-L---D-
-VEAA--KAV--LV-G-------G---------------D--G-L-R-S----S------R-F-Q-R----D
-G-----------EDYLALG--LPLR-------DLNWTLVAEVPEAEIYAQARQAIWQTCLIGGGV-ALLSL
LLVVLLARGL-------VRPIRQVTAALV----QIG-------GGAGD--LS-HRLDDSR-QDELGDLAR--
------GF-NRF---LDSQRGLIGEV--LRTTERL---------------------
>WP_096048899.1_methyl-accepting_chemotaxis_protein_[Pseudomonas_mosselii]
---------------------------EAIRNDIERMLGQPLVAAADIAGNTLLRDWLA-AGEA--------
--P-AEL-PRFIEYLEAAKQRNH-AFTTLFASTV---TGHYYN-E-KG--LD-RTLS-RA-NPKDKWFYG-Y
ID-S--GA--ERFINIDIDG---STGELALFIDYRVEK----D-G---------------QLVGV-AGMGLR
MTELSKLI-HDFSFGEHGKVFLVRN-DGLIQ-VHPDQQF--------------S-G-K-RQLAEQ-L---D-
-VEAA--KAV--LV-G-------G---------------A--G-L-R-S----S------R-F-Q-R----D
-G-----------ENYLALG--LPLR-------DLNWTLVAEVPEAEIYAQARQAIWQTCLIGGGV-ALLSL
LLVVLLARGL-------VRPIRQVTAALV----QIG-------GGAGD--LS-HRLDDSR-QDELGDLAR--
------GF-NRF---LDSQRDLIGEV--LRTTERL---------------------
>WP_062572564.1_methyl-accepting_chemotaxis_protein_[Pseudomonas_putida]
---------------------------EAIRNDIERMLGQPLVAAADIAGNTLLRDWLA-AGEA--------
--P-AEL-PRFIEYLEAAKQRNH-AFTTLFASTV---TGHYYN-E-KG--LD-RTLS-RA-NPKDKWFYG-Y
ID-S--GA--ERFINIDIDG---STGELALFIDYRVEK----D-G---------------QLVGV-AGMGLR
MTELSKLI-HDFSFGEHGKVFLVRN-DGLIQ-VHPDQQF--------------S-G-K-RQLAEQ-L---D-
-VEAA--KAV--LV-G-------G---------------E--G-L-R-S----S------R-F-Q-R----D
-G-----------KDYLALG--LPLR-------DLNWTLVAEVPEAEIYAQARQAIWQTCLIGGGV-ALLSL
LLVVLLARGL-------VRPIRQVTAALV----QIG-------GGAGD--LS-HRLDDSR-QDELGDLAR--
------GF-NRF---LDSQRDLIGEV--LRTTERL---------------------
>WP_088852226.1_MULTISPECIES:_methyl-accepting_chemotaxis_protein_[Pseudomonas]
---------------------------EAIRNDIERMLGQPLVAAADIAGNTLLRDWLA-AGEA--------
--P-AEL-PRFIEYLEAAKQRNH-AFTTLFASTV---TGHYYN-E-KG--LD-RTLS-RA-NPKDKWFYG-Y
ID-S--GA--ERFINIDIDG---STGELALFIDYRVEK----D-G---------------QLVGV-AGMGLR
MTELSKLI-HDFSFGEHGKVFLVRN-DGLIQ-VHPDQQF--------------S-G-K-RQLAEQ-L---D-
-VEAA--KAV--LV-G-------G---------------E--G-L-R-S----S------R-F-Q-R----D
-G-----------KDYLALG--LPLR-------DLNWTLVAEVPEAEIYAQARQAIWQTCLIGGGV-ALLSL
LLVVLLARGL-------VRPIRQVTAALV----QIG-------GGAGD--LS-HRLDDSR-QDELGDLAR--
------GF-NRF---LDSQRDLIGEV--LRTTERL---------------------
>WP_084942007.1_methyl-accepting_chemotaxis_protein_[Pseudomonas_mosselii]
---------------------------EAIRNDIERMLGQPLVAAADIAGNTLLRDWLA-AGEA--------
--P-AEL-PRFIEYLEAAKQRNH-AFTTLFASTV---TGHYYN-E-KG--LD-RTLS-RA-NPKDKWFYG-Y
ID-S--GA--ERFINIDIDG---STGELALFIDYRVEK----D-G---------------QLVGV-AGMGLR
MTELSKLI-HDFSFGEHGKVFLVRN-DGLIQ-VHPDQQF--------------S-G-K-RQLAEQ-L---D-
-VEAA--KAV--LV-G-------G---------------E--G-L-R-S----S------R-F-Q-R----D
-G-----------KDYLALG--LPLR-------DLNWTLVAEVPEAEIYAQARQAIWQTCLIGGGV-ALLSL
LLVVLLARGL-------VRPIRQVTAALV----QIG-------GGAGD--LS-HRLDDSR-QDELGDLAR--
------GF-NRF---LDSQRDLIGEV--LRTTERL---------------------
>WP_069015872.1_methyl-accepting_chemotaxis_protein_[Pseudomonas_mosselii]
---------------------------EAIRNDIERMLGQPLVAAADIAGNTLLRDWLA-AGEA--------
--P-AEL-PRFIEYLDAAKQRNH-AFTTLFASTV---TGHYYN-E-KG--LD-RTLS-RA-NPKDKWFYG-Y
ID-S--GA--ERFINIDIDG---STGELALFIDYRVEK----D-G---------------QLVGV-AGMGLR
MTELSKLI-HDFSFGEHGKVFLVRN-DGLIQ-VHPDQQF--------------S-G-K-RQLAEQ-L---D-
-VEAA--KAV--LV-G-------G---------------E--G-L-R-S----S------R-F-Q-R----D
-G-----------KDYLALG--LPLR-------DLNWTLVAEVPEAEIYAQARQAIWQTCLIGGGV-ALLSL
LLVVLLARGL-------VRPIRQVTAALV----QIG-------GGAGD--LS-HRLDDSR-QDELGDLAR--
------GF-NRF---LDSQRDLIGEV--LRTTERL---------------------
>WP_197865929.1_methyl-accepting_chemotaxis_protein_[Pseudomonas_mosselii]
---------------------------EAIRNDIERMLGQPLVAAADIAGNTLLRDWLA-AGEA--------
--P-AEL-PRFIEYLEAAKQRNH-AFTTLFASTV---TGHYYN-E-KG--LD-RTLS-RA-NPKDKWFYG-Y
ID-S--GA--ERFINIDIDG---STGELALFIDYRVEK----D-G---------------QLVGV-AGMGLR
MTELSKLI-HDFSFGEHGKVFLVRN-DGLIQ-VHPDQQF--------------S-G-K-RQLAEQ-L---D-
-VEAA--KAV--LV-G-------G---------------A--G-L-R-S----S------R-F-Q-R----D
-G-----------KDYLALG--LPLR-------DLNWTLVAEVPEAEIYAQARQAIWQTCLIGGGV-ALLSL
LLVVLLARGL-------VRPIRQVTAALV----QIG-------GGAGD--LS-HRLDDSR-QDELGDLAR--
------GF-NRF---LDSQRDLIGEV--LRTTERL---------------------
>WP_213883213.1_methyl-accepting_chemotaxis_protein_[Pseudomonas_mosselii]
---------------------------EAIRNDIERMLGQPLVAAADIAGNTLLRDWLA-AGEA--------
--P-AEL-PRFIEYLEAAKQRNH-AFTTLFASTV---TGHYYN-E-KG--LD-RTLS-RA-NPKDKWFYG-Y
ID-S--GA--ERFINIDIDG---STGELALFIDYRVEK----D-G---------------QLVGV-AGMGLR
MTELSKLI-HDFSFGEHGKVFLVRN-DGLIQ-VHPDQQF--------------S-G-K-RQLAEQ-L---D-
-VEAA--KAV--LV-G-------G---------------A--G-L-R-S----S------R-F-Q-R----D
-G-----------KDYLALG--LPLR-------DLNWTLVAEVPEAEIYAQARQAIWQTCLIGGGV-ALLSL
LLVVLLARGL-------VRPIRQVTAALV----QIG-------GGAGD--LS-HRLDDSR-QDELGDLAR--
------GF-NRF---LDSQRDLIGEV--LRTTERL---------------------
>WP_062359771.1_methyl-accepting_chemotaxis_protein_[Pseudomonas_mosselii]
---------------------------EAIRNDIERMLGQPLVAAADIAGNTLLRDWLA-AGEA--------
--P-AEL-PRFIEYLEAAKQRNH-AFTTLFASTV---TGHYYN-E-KG--LD-RTLS-RA-NPKDKWFYG-Y
ID-S--GA--ERFINIDIDG---STGELALFIDYRVEK----D-G---------------QLVGV-AGMGLR
MTELSKLI-HDFSFGEHGKVFLVRN-DGLIQ-VHPDQQF--------------S-G-K-RQLAEQ-L---D-
-VEAA--KAV--LV-G-------G---------------E--G-L-R-S----S------R-F-Q-R----D
-G-----------KDYLALG--LPLR-------DLNWTLVAEVPEAEIYAQARQAIWQTCLIGGGV-ALLSL
LLVVLLARGL-------VRPIRQVTAALV----QIG-------GGAGD--LS-HRLDDSR-QDELGDLAR--
------GF-NRF---LDSQRGLIGEV--LRTTERL---------------------
>WP_186599678.1_methyl-accepting_chemotaxis_protein_[Pseudomonas_mosselii]
---------------------------EAIRNDIERMLGQPLVAAADIAGNTLLRDWLA-AGEA--------
--P-AEL-PRFIEYLEAAKQRNH-AFTTLFASTV---TGHYYN-E-KG--LD-RTLS-RA-NPKDKWFYG-Y
ID-S--GA--ERFINIDIDG---STGELALFIDYRVEK----D-G---------------QLVGV-AGMGLR
MTELSKLI-HDFSFGEHGKVFLVRN-DGLIQ-VHPDQQF--------------S-G-K-RQLAEQ-L---D-
-VEAA--KAV--LV-G-------G---------------E--G-L-R-S----S------R-F-Q-R----D
-G-----------KDYLALG--LPLR-------DLNWTLVAEVPEAEIYAQARQAIWQTCLIGGGV-ALLSL
LLVVVLARGL-------VRPIRQVTAALV----QIG-------GGAGD--LS-HRLDDSR-QDELGDLAR--
------GF-NRF---LDSQRGLIGEV--LRTTERL---------------------
>WP_028688438.1_methyl-accepting_chemotaxis_protein_[Pseudomonas_mosselii]
---------------------------EAIRNDIERMLGQPLVAAADIAGNTLLRDWLA-AGEA--------
--P-AEL-PRFIEYLEAAKQRNH-AFTTLFASTV---TGHYYN-E-KG--LD-RTLS-RA-NPKDKWFYG-Y
ID-S--GA--ERFINIDIDG---STGELALFIDYRVEK----D-G---------------QLVGV-AGMGLR
MTELSKLI-HDFSFGEHGKVFLVRN-DGLIQ-VHPDQQF--------------S-G-K-RQLAEQ-L---D-
-VEAA--KAV--LV-G-------G---------------A--G-L-R-S----S------R-F-Q-R----D
-G-----------KDYLALG--LPLR-------DLNWTLVAEVPEAEIYAQARQAIWQTCLIGGGV-ALLSL
LLVVVLARGL-------VRPIRQVTAALV----QIG-------GGAGD--LS-HRLDDSR-QDELGDLAR--
------GF-NRF---LDSQRGLIGEV--LRTTERL---------------------
>WP_182321873.1_methyl-accepting_chemotaxis_protein_[Pseudomonas_mosselii]
---------------------------EAIRNDIERMLGQPLVAAADIAGNTLLRDWLA-AGEA--------
--P-AEL-PRFIEYLEAAKQRNH-AFTTLFASTV---TGHYYN-E-KG--LD-RTLS-RA-NPKDKWFYG-Y
ID-S--GA--ERFINIDIDG---STGELALFIDYRVEK----G-G---------------QLVGV-AGMGLR
MTELSKLI-HDFSFGEHGKVFLVRN-DGLIQ-VHPDQQF--------------S-G-K-RQLAEQ-L---D-
-VEAA--KAV--LV-G-------G---------------A--G-L-R-S----S------R-F-Q-R----D
-G-----------KDYLALG--LPLR-------DLNWTLVAEVPEAEIYAQARQAIWQTCLIGGGV-ALLSL
LLVVLLARGL-------VRPIRQVTAALV----QIG-------GGAGD--LS-HRLDDSR-QDELGDLAR--
------GF-NRF---LDSQRGLIGEV--LRTTERL---------------------
>WP_050703436.1_MULTISPECIES:_methyl-accepting_chemotaxis_protein_[unclassified_Pseudomonas]
---------------------------EAIRNDIERMLGQPLVAAADIAGNTLLRDWLA-AGEA--------
--P-AEL-QRFIEYLDAAKQRNH-AFTTLFASTV---TGHYYN-E-KG--LD-RTLS-RS-NPKDKWFYG-Y
ID-S--GA--ERFINIDIDG---STGELALFIDYRVEK----D-G---------------QLVGV-AGMGLR
MTELSKLI-HDFSFGEHGKVFLVRN-DGLIQ-VHPDQQF--------------S-G-K-RQLAEQ-L---D-
-VEAA--KAV--LV-G-------G---------------E--G-L-R-S----S------R-F-Q-R----D
-G-----------EDYLALG--LPLR-------DLNWTLVAEVPEAEIYAQARQAIWQTCLIGGGV-ALLSL
LLVVLLARGL-------VRPIRQVTAALV----QIG-------GGAGD--LS-HRLDDSR-QDELGDLAR--
------GF-NRF---LDSQRGLIGEV--LRTTERL---------------------
>WP_110734430.1_methyl-accepting_chemotaxis_protein_[Pseudomonas_mosselii]
---------------------------EAIRNDIERMLGQPLVAAADIAGNTLLRDWLA-AGET--------
--P-AEL-PRFIEYLDAAKQRNH-AFTTLFASTV---TGHYYN-E-KG--LD-RTLS-RA-NPKDKWFYG-Y
ID-S--GA--ERLINIDIDG---STGELALFIDYRVEK----D-G---------------QLVGV-AGMGLR
MTELSKLI-HDFSFGEHGKVFLVRN-DGLIQ-VHPDQQF--------------S-G-K-RQLAEQ-L---D-
-GEAA--KAV--LV-G-------G---------------E--G-L-R-S----S------R-F-Q-R----D
-G-----------EDYLALG--LPLR-------DLNWTLVAEVPEAEIYAQARQAIWQTCLIGGAV-ALLSL
VLVVWLARGL-------VRPIRQVTAALV----QIG-------SGAGD--LS-HRLDDAR-QDELGDLAR--
------GF-NRF---LDSQRELIGEV--LRTTERL---------------------
>WP_186653608.1_methyl-accepting_chemotaxis_protein_[Pseudomonas_xantholysinigenes]
---------------------------EAIRNDIERMLGQPLVAAADIAGNTLLRDWLA-AGED--------
--P-GEL-PRFIEYLDTAKQRNR-AFTTLFASTS---TGHYYN-E-KG--LD-RTLS-RA-NPKDKWFYG-Y
ID-S--GA--ERLINIDIDG---STGELALFIDYRVEK----D-G---------------QLVGV-AGMGLR
MTELSKLI-HDFSFGEHGKVFLVRN-DGLIQ-VHPDQQF--------------S-G-K-RQLAEQ-L---D-
-GEAA--KAV--LV-G-------G---------------E--G-L-R-S----S------R-F-Q-R----D
-G-----------EDYLALG--LPLR-------DLNWTLVAEVPEAEIYAQARQAIWQTCLIGGAV-ALLSL
VLVVWLARGL-------VRPIRQVTAALV----QIG-------SGAGD--LS-HRLDDAR-QDELGDLAR--
------GF-NRF---LDSQRELIGEV--LRTTERL---------------------
>WP_217867999.1_methyl-accepting_chemotaxis_protein_[Pseudomonas_maumuensis]
----------------------------AIRNDIERMLGRPLVAAADIAGNTLLRDWLA-AGED--------
--P-AAL-PAFIEYLDAAKQRNH-AFTTLFASTV---SGNYYN-E-KG--LD-RTLS-RA-NPKDNWFYG-Y
ID-S--GA--ERMLNIDIDG---STGELALFIDYRVEK----A-G---------------QLVGV-AGMGLR
MTELSKLI-HDFSFGEHGKVFLVRN-DGLIQ-VHPDQQF--------------S-G-K-RQLAEQ-L---D-
-VEAA--KAV--LV-G-------G---------------E--G-L-R-S----S------R-F-Q-R----D
-G-----------EDYLALG--LPLR-------DLNWTLVAEVPEAEIYAQARQAVWQTCLIGGGV-ALISL
LLVVLLARGL-------VRPIRQVTAALV----QIG-------GGAGD--LS-HRLDDTR-QDELGDLAR--
------GF-NRF---LDSQRGLIGEV--LNTTERL---------------------
>WP_102681860.1_MULTISPECIES:_methyl-accepting_chemotaxis_protein_[unclassified_Pseudomonas]
----------------------------AIRNDIERMLGRPLVAAADIAGNTLLRDWLA-AGED--------
--P-AAL-PAFIEYLDAAKQRNH-AFTTLFASTV---SGNYYN-E-KG--LD-RTLS-RA-NPKDNWFYG-Y
ID-S--GA--ERMLNIDIDG---STGELALFIDYRVEK----A-G---------------QLVGV-AGMGLR
MTELSKLI-HDFSFGEHGKVFLVRN-DGLIQ-VHPDQQF--------------S-G-K-RQLAEQ-L---D-
-VESA--KAV--LV-G-------G---------------E--G-L-R-S----S------R-F-Q-R----D
-G-----------EDYLALG--LPLR-------DLNWTLVAEVPEAEIYAQARQAIWQTCLIGGGV-ALISL
LLVVLLARGL-------VRPIRQVTAALV----QIG-------GGAGD--LS-HRLDDAR-QDELGDLAR--
------GF-NRF---LDSQRSLIGEV--LRTTERL---------------------
>WP_198753777.1_methyl-accepting_chemotaxis_protein_[Pseudomonas_sp._CCOS_191]
----------------------------AIRNDIERMLGRPLVAAADIAGNTLLRDWLA-AGED--------
--P-AAL-PAFIEYLDAAKQRNH-AFTTLFASTV---SGNYYN-E-KG--LD-RTLS-RA-NPKDNWFYG-Y
ID-S--GA--ERMLNIDIDG---STGELALFIDYRVEK----A-G---------------QLVGV-AGMGLR
MTELSKLI-HDFSFGEHGKVFLVRN-DGLIQ-VHPDQQF--------------S-G-K-RQLAEQ-L---D-
-VESA--KAV--LV-G-------G---------------E--G-L-R-S----S------R-F-Q-R----D
-G-----------EDYLALG--LPLR-------DLNWTLVAEVPEAEIYAQARQAIWQTCLIGGGV-ALISL
LLVVLLARGL-------VRPIRQVTAALV----QIG-------GGAGD--LS-HRLDDAR-QDELGDLAR--
------GF-NRF---LDSQRGLIGEV--LRTTERL---------------------
>WP_139667952.1_methyl-accepting_chemotaxis_protein_[Pseudomonas_sp._F16(2018)]
----------------------------AIRNDIERMLGRPLVAAADVAGNTLLRDWLA-AGED--------
--P-AAL-PAFIEYLDAAKQRNH-AFTTLFASTV---SGNYYN-E-KG--LD-RTLS-RA-NPKDNWFYG-Y
ID-S--GA--ERMLNIDIDG---STGELALFIDYRVEK----A-G---------------QLVGV-AGMGLR
MTELSKLI-HDFSFGEHGKVFLVRN-DGLIQ-IHPDQQF--------------S-G-K-RQLAEQ-L---D-
-VESA--KAV--LV-G-------G---------------E--G-L-R-S----S------R-F-Q-R----D
-G-----------EDYLALG--LPLR-------DLNWTLVAEVPEAEIYAQARQAIWQTCLIGGGV-ALISL
LLVVLLARGL-------VRPIRQVTAALV----QIG-------GGAGD--LS-HRLDDAR-QDELGDLAR--
------GF-NRF---LDSQRGLIGEV--LRTTERL---------------------
>WP_046857451.1_methyl-accepting_chemotaxis_protein_[Pseudomonas_sp._CCOS_191]
----------------------------AIRNDIERMLGRPLVAAADIAGNTLLRDWLA-AGED--------
--P-AAL-PAFIEYLDAAKQRNH-AFTTLVASTV---SGNYYN-E-KG--LD-RTLS-RA-NPKDNWFYG-Y
ID-S--GA--ERMLNIDIDG---STGELALFIDYRVEK----A-G---------------QLVGV-AGMGLR
MTELSKLI-HDFSFGEHGKVFLVRN-DGLIQ-VHPDQQF--------------S-G-K-RQLAEQ-L---D-
-VEAA--KAV--LV-G-------G---------------E--G-L-R-S----S------R-F-Q-R----D
-G-----------EDYLALG--LPLR-------DLNWTLVAEVPEAEIYAQARQAIWQTCLIGGGV-ALISL
LLVVLLARGL-------VRPIRQVTAALV----QIG-------GGAGD--LS-HRLDDAR-QDELGDLAR--
------GF-NRF---LDSQRGLIGEV--LRTTERL---------------------
>WP_110700288.1_methyl-accepting_chemotaxis_protein_[Pseudomonas_soli]
----------------------------AIRNDIERMLGRPLVAAADIAGNTLLRDWLA-AGED--------
--P-AAL-PAFIEYLDAAKQRNH-AFTTLFASTV---SGNYYN-E-KG--LD-RTLS-RA-NPKDNWFYG-Y
ID-S--GA--ERMLNIDIDG---STGELALFIDYRVEK----A-G---------------QLVGV-AGMGLR
MTELSKLI-HDFSFGEHGKVFLVRN-DGLIQ-VHPDQQF--------------S-G-K-RQLAEQ-L---D-
-VEAA--KAV--LV-G-------G---------------E--G-L-R-S----S------R-F-Q-R----D
-G-----------ADYLALG--LPLR-------DLNWTLVAEVPEAEIYAQARQAIWQTCLIGGGV-ALLSL
LLVVLLARGL-------VRPIRQVTAALV----QIG-------GGAGD--LS-HRLDDSR-QDELGDLAR--
------GF-NRF---LDSQRGLIGEV--LRTTERL---------------------
>WP_134689886.1_methyl-accepting_chemotaxis_protein_[Pseudomonas_sp._RIT623]
----------------------------AIRNDIERMLGRPLVAAADIAGNTLLRDWLA-AGED--------
--S-AAL-PAFIEYLDAAKQRNH-AFTTLFASTV---SGNYYN-E-KG--LD-RTLS-RA-NPKDNWFYG-Y
ID-S--GA--DRMLNIDIDG---STGELALFIDYRVEK----A-G---------------QLVGV-AGMGLR
MTELSKLI-HDFSFGEHGKVFLVRN-DGLIQ-VHPDQQF--------------S-G-K-RQLAEQ-L---D-
-VEAA--KAV--LV-G-------G---------------E--G-L-R-S----S------R-F-Q-R----D
-G-----------EDYLALG--LPLR-------DLNWTLVAEVPEAEIYAQARQAIWQTCLIGGGV-ALISL
LLVVLLARGL-------VRPIRQVTAALV----QIG-------SGAGD--LS-HRLDDAR-QDELGDLAR--
------GF-NRF---LDSQRGLIGEV--LRTTERL---------------------
>WP_038707199.1_methyl-accepting_chemotaxis_protein_[Pseudomonas_soli]
----------------------------AIRNDIERMLGRPLVAAADIAGNTLLRDWLA-AGED--------
--P-AAL-PAFIEYLDAAKQRNH-AFTTLFASTV---SGNYYN-E-KG--LD-RTLS-RA-NPKDNWFYG-Y
ID-S--GA--ERMLNIDIDG---STGELALFIDYRVEK----A-G---------------QLVGV-AGMGLR
MTELSKLI-HDFSFGEHGKVFLVRN-DGLIQ-VHPDQQF--------------S-G-K-RQLAEQ-L---D-
-VEAA--KAV--LM-G-------S---------------E--G-L-R-S----S------R-F-Q-R----D
-G-----------EDYLALG--LPLR-------DLNWTLVAEVPEAEIYAQARQAIWQTCLIGGGV-ALISL
LLVVLLARGL-------VRPIRQVTAALV----QIG-------GGAGD--LS-HRLDDAR-QDELGDLAR--
------GF-NRF---LDSQRDLIGEV--LRTTERL---------------------
>WP_110605150.1_methyl-accepting_chemotaxis_protein_[Pseudomonas_soli]
----------------------------AIRNDIERMLGRPLVAAADIAGNTLLRDWLA-AGED--------
--P-AAL-PAFIEYLDAAKQRNH-AFTTLFASTV---SGNYYH-E-KG--LD-RTLS-RA-NPKDNWFYG-Y
ID-S--GA--ERMLNIDIDG---STGELALFIDYRVEK----A-G---------------QLVGV-AGMGLR
MTELSKLI-HDFSFGEHGKVFLVRN-DGLIQ-VHPDQQF--------------S-G-K-RQLAEQ-L---D-
-VEAA--KAV--LM-G-------S---------------E--G-L-R-S----S------R-F-Q-R----D
-G-----------EDYLALG--LPLR-------DLNWTLVAEVPEAEIYAQARQAIWQTCLIGGGV-ALISL
LLVVLLARGL-------VRPIRQVTAALV----QIG-------GGAGD--LS-HRLDDAR-QDELGDLAR--
------GF-NRF---LDSQRDLIGEV--LRTTERL---------------------
>WP_094011559.1_methyl-accepting_chemotaxis_protein_[Pseudomonas_soli]
----------------------------AIRNDIERMLGRPLVAAADIAGNTLLRDWLA-AGED--------
--P-AAL-PAFIEYLDAAKQRNH-AFTTLFASTV---SGNYYN-E-KG--LD-RTLS-RA-NPKDNWFYG-Y
ID-S--GA--ERMLNIDIDG---STGELALFIDYRVEK----A-G---------------QLVGV-AGMGLR
MTELSKLI-HDFSFGEHGKVFLVRN-DGLIQ-VHPDQQF--------------S-G-K-RQLAEQ-L---D-
-VEAA--NAV--LM-G-------G---------------E--G-L-R-S----S------R-F-Q-R----D
-G-----------EDYLALG--LPLR-------DLNWTLVAEVPETEIYAQARQAIWQTCLIGGAV-ALISL
LLVVLLARGL-------VRPIRQVTAALV----QIG-------GGAGD--LS-HRLDDAR-QDELGDLAR--
------GF-NRF---LDSQRGLIGEV--LRTTERL---------------------
>WP_104444604.1_methyl-accepting_chemotaxis_protein_[Pseudomonas_sp._PONIH3]
----------------------------AIRNDIERMLGRPLVAAADIAGNTLLRDWLA-AGED--------
--P-AAL-QAFIEYLDAAKQRNH-AFTTLFASTV---SGNYYN-E-KG--LD-RTLS-RA-NPKDNWFYG-Y
ID-S--GA--ERMLNIDIDG---STGELALFIDYRVEK----A-G---------------QLVGV-AGMGLR
MTELSKLI-HDFSFGEHGKVFLVRN-DGLIQ-VHPDQQF--------------S-G-K-RQLAEQ-L---D-
-VEAA--NAV--LM-G-------G---------------E--G-L-R-S----S------R-F-Q-R----D
-G-----------EDYLALG--LPLR-------DLNWTLVAEVPETEIYAQARQAIWQTCLIGGAV-ALISL
LLVVLLARGL-------VRPIRQVTAALV----QIG-------GGAGD--LS-HRLDDAR-QDELGDLAR--
------GF-NRF---LDSQRGLIGEV--LRTTERL---------------------
>WP_217850932.1_methyl-accepting_chemotaxis_protein_[Pseudomonas_muyukensis]
----------------------------AIRNDIERMLGQPLVAAADIAGNTLLRDWLA-AGEA--------
--P-AEL-PRFIEYLDTAKQRNR-AFTTLFVSTG---SGHYYN-E-KG--LD-RTLS-RA-NPKDQWFYG-Y
ID-S--GA--ERLINIDIDG---ATGELALFIDYRVEK----A-G---------------QLVGV-AGMGLR
MTELSKLI-HDFSFGAHGKVFLVRN-DGLIQ-VHPDQQY--------------S-G-R-RQLAEQ-L---D-
-AAAA--KAV--LS-A-------G---------------E--G-L-R-S----S------R-F-Q-R----D
-G-----------EDYLALG--LPLR-------DLNWTLVAEVPEAEIYAQARQAIWQTCLIGGAV-ALLSL
LLVVLLARGL-------VRPIRQVTAALV----QIG-------SGAGD--LS-HRLDDAR-QDELGDLAR--
------GF-NRF---LDSQRALIGEV--LRTTERL---------------------
>WP_028625729.1_methyl-accepting_chemotaxis_protein_[Pseudomonas_plecoglossicida]
----------------------------AMRNDIERMLGQPLVAAADIAGNTLLRDWLA-AGED--------
--P-AER-PRFIEYLEAARQRNQ-AFTTMFAATE---SGHYYN-E-KG--LD-RTLD-RG-NPKDSWFYG-Y
ID-S--GA--KRLINIDIDG---STGELALFIDYRVEK----D-G---------------KLVGV-AGMGLR
MSELSKLI-HDFSFGERGKVYLVRN-DGLIQ-VHPDAAF--------------S-G-K-RQLVEQ-L---D-
-ATAA--KAL--LS-G-------A---------------Q--G-L-R-S----S------R-F-Q-R----D
-G-----------EDFLALG--LPLR-------DLNWTLVAEVPEAQIYAQMNQAVWLTTLIGGGV-ALLSL
LLVVLLARGL-------VKPIRRVTAALM----QIG-------SGAGD--LS-HRLDDSR-QDELGDLAR--
------GF-NRF---LDSQRSLIGDV--LHTTERL---------------------
>WP_016393302.1_methyl-accepting_chemotaxis_protein_[Pseudomonas_plecoglossicida]
----------------------------AMRNDIERMLGQPLVAAADIAGNTLLRDWLA-AGED--------
--P-AER-PRFIEYLEAARQRNQ-AFTTMFAATD---SGHYYN-E-KG--LD-RTLD-RG-NPKDSWFYG-Y
ID-S--GA--KRLINIDIDG---STGELALFIDYRVEK----D-G---------------KLVGV-AGMGLR
MSELSKLI-HDFSFGERGKVYLVRN-DGLIQ-VHPDAAF--------------S-G-K-RQLVEQ-L---D-
-ATAA--KAL--LS-G-------A---------------Q--G-L-R-S----S------R-F-Q-R----D
-G-----------EDFLALG--LPLR-------DLNWTLVAEVPEAQIYAQMNQAVWLTTLIGGGV-ALLSL
LLVVLLARGL-------VKPIRRVTAALM----QIG-------SGAGD--LS-HRLDDSR-QDELGDLAR--
------GF-NRF---LDSQRSLIGDV--LHTTERL---------------------
>WP_008089652.1_methyl-accepting_chemotaxis_protein_[Pseudomonas_sp._GM84]
---------------------------EAIRNDIERMLGQPLVAAADIAGNTLLRDWLA-AGED--------
--P-AER-APFIEYLEAARARNQ-AFTTMFAATD---SGHYYN-E-KG--LD-RTLS-RD-NPKDSWFYG-Y
ID-S--GA--QRLVNIDIDG---STGELALFIDYRVEK----D-G---------------KLVGV-AGMGLR
MSELSKLI-HDFSFGERGKVYLVRN-DGLIQ-VHPDPAF--------------S-G-K-RQLVEQ-L---D-
-ANAA--KAL--LS-G-------D---------------H--G-L-R-S----S------R-F-Q-R----D
-G-----------EDYLALS--LPLR-------DLNWTLVAEVPEAQIYAQMNQALWLTTLIGGGV-ALLSL
LLVVVLARGL-------VKPIRRVTAALV----QIG-------SGAGD--LS-HRLDDAR-QDELGDLAR--
------GF-NRF---LDSQRGLIGDV--LRTTERL---------------------
>WP_085676305.1_MULTISPECIES:_methyl-accepting_chemotaxis_protein_[unclassified_Pseudomonas]
----------------------------AIRNDIERMLGQPLVAAADIAGNTLLRDWLA-AGED--------
--P-AEA-PRFIEYLEAARQRNQ-AFTTMFAATG---TGHYYN-E-KG--LD-RTLS-RA-NPKDAWFYG-Y
ID-S--GA--ERLVNIDIDG---STGELALFIDYRVEK----A-G---------------QLVGV-AGMGLR
MSELSKLI-HDFSFGEHGKVFLVRN-DGLIQ-VHPDNAF--------------S-G-K-RQLAEQ-V---G-
-AEAA--MAV--MT-S-------A---------------G--K-L-Q-S----S------R-F-S-R----D
-G-----------ETYVALG--LPLR-------DLNWTLVAEVPESEIYAPMRHAVWLTSLIGGAV-ALICL
LLVVLLARGL-------VRPIRRVTAALV----QIG-------SGGGD--LS-QRLDDAR-QDELGDLAR--
------GF-NRF---LDSQRGLIGEV--LRTSERL---------------------
>WP_060478341.1_methyl-accepting_chemotaxis_protein_[Pseudomonas_monteilii]
----------------------------AIRNDIEHMLGKPLVAAADIAGNTLLRDWLA-GGED--------
--P-AQA-PGFIEYLQASRQRNQ-AFTTMFAATA---TGHYYS-E-KG--LD-RTLS-RS-NPKDSWFYG-Y
ID-S--GA--ERLVNIDIDG---ATGELALFIDYRVEK----D-G---------------QLVGV-AGMGLR
MSELSRLI-HDFSFGQHGKVFLVRN-DGLIQ-VHPDNAL--------------S-G-K-RQLAEQ-V---G-
-SEAA--QTL--MA-S-------A---------------G--K-L-Q-S----S------R-F-S-R----D
-G-----------QTYVALG--LPLR-------DLNWTLVAEVPEAEIYAPMRQAVWLTSLIGGAV-ALASL
LLVVLLARGL-------VRPIRRVTDALV----QIG-------SGSGD--LS-HRLDDAR-QDELGDLAR--
------GF-NRF---LDSQRGLIGEV--LHTSERL---------------------
>WP_186478430.1_MULTISPECIES:_methyl-accepting_chemotaxis_protein_[Pseudomonas]
----------------------------AIRNDIEHMLGKPLVAAADIAGNTLLRDWLA-GGEN--------
--P-AQA-PGFIEYLQASRQRNQ-AFTTMFAATA---TGHYYS-E-KG--LD-RTLS-RS-NPKDSWFYG-Y
ID-S--GA--ERLVNIDIDG---ATGELALFIDYRVEK----D-G---------------QLVGV-AGMGLR
MSELSQLI-HDFTFGQHGKVFLVRN-DGLIQ-VHPDNAL--------------S-G-K-RQLAEQ-V---G-
-SEAA--QTL--MA-S-------A---------------G--K-L-Q-S----S------R-F-S-R----D
-G-----------QTYVALG--LPLR-------DLNWTLVAEVPETEIYAPMRQAVWLTSLIGGAV-ALASL
LLVVLLARGL-------VRPIRRVTDALV----QIG-------SGSGD--LS-HRLDDAR-QDELGDLAR--
------GF-NRF---LDSQRGLIGEV--LHTSERL---------------------
>WP_186552761.1_methyl-accepting_chemotaxis_protein_[Pseudomonas_urmiensis]
----------------------------AIRNDIERMLAQPLVAAADIAGNTLLRDWLA-AGED--------
--P-AHA-PRFIENLQAAKQRNQ-AFTALFASTA---TGHYYN-E-NG--LD-RTLS-RE-NPKDKWFYG-Y
ID-S--GA--ERLINIDIDG---ATGEVALFIDYRVEK----D-G---------------QLVGV-AGMGLR
LTELSKLI-HDFSFGEHGRVMLVRN-DGLIQ-VHPQNEF--------------S-A-K-RQLTEQ-I---G-
-AEAA--KAV--MS-Q-------G---------------Q--G-L-R-S----S------R-F-Q-R----D
-G-----------EDYLALG--LPLR-------DLNWTLVAEVPEAEIYAQMRQAVWLTSLIGGAV-ALVSL
LLVVLLARGL-------VRPIRQVTAALV----QIG-------SGAGD--LS-HRLDDSR-QDELGDLAR--
------GF-NRF---LDSQRALIGDV--LRTTERL---------------------
>WP_209862071.1_methyl-accepting_chemotaxis_protein_[Pseudomonas_sp._BP8]
----------------------------AIRNDIERMLSQPLVAAADIAGNTLLRDWLA-AGEN--------
--P-AEA-PRFIEYLQAAKQRNQ-AFTALFASTT---TGHYYN-E-NG--LD-RTLS-RN-NPKDNWFYG-Y
VD-S--GA--ERLINIDVDG---ATGEVALFIDYRVEK----D-G---------------QLVGV-AGMGLR
LTELSKLI-HDFSFGEHGKVMLVRN-DGLIQ-VHPQNQF--------------S-A-K-RQLTEQ-V---G-
-AEAA--KAV--MA-P-------G---------------Q--R-L-H-S----S------R-F-T-R----D
-G-----------EDYLALG--LPLR-------DLNWTLVAEVPEAEIYAQMRQAVWLTSLIGGAV-ALVSL
LLVVLLARGL-------VRPIRQVTAALV----QIG-------SGAGD--LS-HRLDDAR-EDELGDLAR--
------GF-NRF---LDSQRALIGDV--LRTTERL---------------------
>WP_119137565.1_methyl-accepting_chemotaxis_protein_[Pseudomonas_reidholzensis]
----------------------------AIRNDIERMLSQPLVAAADIAGNTLLRDWLA-AGEN--------
--P-AEA-PRFIEYLQAAKQRNN-AFTALFASTV---SGHYYN-E-NG--LD-RTLS-RE-NPKDKWFYG-Y
TD-S--GA--ERLINIDIDG---ATGEVALFIDYRVEK----D-G---------------QLVGV-AGMGLR
LTELSKLI-HDFSFGEHGRVMLVRN-DGLIQ-VHPQNQF--------------S-A-K-RQLSEQ-I---G-
-GEAA--KAV--MA-Q-------G---------------Q--S-L-H-S----S------R-F-T-R----D
-G-----------EAYLALG--LPLR-------DLNWTLVAEVPEAQIYAQMRQAVWLTSLIGGAV-ALVSL
LLVVLLARGL-------VRPIRQVTAALV----QIG-------SGGGD--LS-HRLNDAR-EDELGDLAR--
------GF-NRF---LDSQRALIGDV--LRTTERL---------------------
>WP_225786527.1_methyl-accepting_chemotaxis_protein_[Pseudomonas_sp._Marseille-P8916]
----------------------------AIRNDIERMLGQPLVAAADIAGNTLLRDWLA-AGEN--------
--P-AEL-PRFIEYLEAARQRNQ-AFTALFAATG---TGHYYS-E-KG--LD-RTLS-RD-NPKDSWFYG-Y
ID-S--GA--ERLINIDVDG---ATGEVALFIDYRVEK----D-G---------------QLVGV-AGMGLR
LTELSQLI-RDFSFGEHGRVLLVRN-DGLIQ-VHPQHEF--------------S-G-K-RQLREQ-L---G-
-AEAA--KAV--LA-G-------G---------------E--G-L-R-S----A------R-F-S-R----D
-G-----------EDYLALA--LPLR-------DLNWTLVAEVPEAQIYAQMREAVWLTSLIGGAV-ALVSL
LLVVLLARGL-------VRPIRQVTAALV----QIG-------SGAGD--LS-HRLDDSR-QDELGDLAR--
------GF-NRF---LDSQRALIGEV--LRTTERL---------------------
>WP_027907595.1_methyl-accepting_chemotaxis_protein_[Pseudomonas_taiwanensis]
----------------------------AIRNDIERMLGQPLTAAADIAGNTLLRDWLA-AGEN--------
--P-AEA-PRFIEYLEAAKQRNR-AFTTLFASTE---TGHYYN-E-KG--LD-RTLS-RD-NPKDTWFYG-Y
ID-S--GA--ERLINIDIDG---STGELALFIDYRVEK----N-G---------------QLVGV-AGMGLR
MTELSKLI-HDFSFGEHGRVMLVRN-DGLIQ-VHPENTF--------------S-G-K-RQLTEQ-I---G-
-AEAA--KAV--MA-A-------G---------------D--N-L-H-S----T------R-F-S-R----D
-G-----------EDYLALG--LPLR-------DLNWTLVAEVPEAEIYAQARQAVWLTSLIGGAV-ALVSL
LLVVLMARGL-------VRPIRQVTAALV----QIG-------SGGGD--LS-QRLDDSR-EDELGDLAR--
------GF-NQF---VDSQRALIGEV--LRTTERL---------------------
>WP_023382768.1_MULTISPECIES:_methyl-accepting_chemotaxis_protein_[Pseudomonas]
----------------------------AIRNDIERMLGQPLTAAADIAGNTLLRDWLA-AGEN--------
--P-AEA-PRFIEYLEAAKQRNR-AFTTLFASTE---TGHYYN-E-KG--LD-RTLS-RD-NPKDTWFYG-Y
ID-S--GA--ERLINIDIDG---STGELALFIDYRVEK----N-G---------------QLVGV-AGMGLR
MTELSKLI-HDFSFGEHGRVMLVRN-DGLIQ-VHPENTF--------------S-G-K-RQLTEQ-I---G-
-AEAA--KAV--MA-A-------G---------------D--N-L-H-S----T------R-F-S-R----D
-G-----------EDYLALG--LPLR-------DLNWTLVAEVPEAEIYAQARQAVWLTSLIGGAV-ALVSL
LLVVLMARGL-------VRPIRQVTAALV----QIG-------SGGGD--LS-QRLDDSR-EDELGDLAR--
------GF-NQF---VDSQRALIGEV--LRTTERL---------------------
>WP_104881104.1_methyl-accepting_chemotaxis_protein_[Pseudomonas_sp._SWI6]
----------------------------AIRNDIERMLGQPLTAAADIAGNTLLRDWLA-AGEN--------
--P-AEA-PRFIEYLEAAKQRNR-AFTTLFASTE---TGHYYN-E-KG--LD-RTLS-RD-NPKDTWFYG-Y
ID-S--GA--ERLINIDIDG---STGELALFIDYRVEK----N-G---------------QLVGV-AGMGLR
MTELSKLI-HDFSFGEHGRVMLVRN-DGLIQ-VHPENTF--------------S-G-K-RQLTEQ-I---G-
-ADAA--KAV--MA-A-------G---------------D--N-L-H-S----T------R-F-S-R----D
-G-----------EDYLALG--LPLR-------DLNWTLVAEVPEAEIYAQARQAVWLTSLIGGAV-ALVSL
LLVVLMARGL-------VRPIRQVTAALV----QIG-------SGGGD--LS-QRLDDSR-EDELGDLAR--
------GF-NQF---VDSQRALIGEV--LRTTERL---------------------
>WP_104883170.1_methyl-accepting_chemotaxis_protein_[Pseudomonas_sp._SWI44]
----------------------------AIRNDIERMLGQPLTAAADIAGNTLLRDWLA-AGEN--------
--P-AEA-PRFIEYLEAAKQRNR-AFTTLFASTE---TGHYYN-E-KG--LD-RTLS-RD-NPKDTWFYG-Y
ID-S--GA--ERLINIDIDG---STGELALFIDYRVEK----N-G---------------QLVGV-AGMGLR
MTELSKLI-HDFSFGEHGRVMLVRN-DGLIQ-VHPENTF--------------S-G-K-RQLTEQ-I---G-
-AEAA--KAV--MA-A-------G---------------D--N-L-H-S----T------R-F-S-R----D
-G-----------EDYLALG--LPLR-------DLNWTLVAEVPEAEIYAQARQAVWLTSLIGGAV-ALVSL
LLVVLMARGL-------VRPIRQVTVALV----QIG-------SGGGD--LS-QRLDDSR-EDELGDLAR--
------GF-NQF---VDSQRALIGEV--LRTTERL---------------------
>WP_090346327.1_MULTISPECIES:_methyl-accepting_chemotaxis_protein_[Pseudomonas]
---------------------------EAIRNDIERMLGKPLVAAADIAGNTLLRDWLA-AGED--------
--P-AQA-PRFLEYLEAAKQRNQ-AFTTLFASTA---TGHYYN-E-KG--LD-RTLS-RD-NPKDKWFYG-Y
ID-S--GA--ERLINIDIDG---STGELALFIDYRVEK----D-G---------------QLVGV-AGMGLR
MTALSKLI-HDFSFGERGRVFLVRN-DGLIQ-VHPDHEF--------------S-G-K-RQLAEQ-V---G-
-EQAT--QAV--LG-K-------G---------------E--G-L-R-K----V------R-F-S-R----D
-G-----------EAFLALG--LPLR-------DLNWTLVAEVPEDEIYAQMHEAVWLTSLIGGAV-ALVSL
LLVVLLARGL-------VRPIRQVTTALT----QIG-------SGAGD--LS-QRLDDTR-EDELGDLAR--
------GF-NRF---LDSQRVLIGEV--LRTTERL---------------------
>WP_043211096.1_MULTISPECIES:_methyl-accepting_chemotaxis_protein_[Pseudomonas]
---------------------------EAIRNDIERMLGKPLVAAADIAGNTLLRDWLA-AGED--------
--P-AQA-PRFLEYLEAAKQRNQ-AFTTLFASTA---TGHYYN-E-KG--LD-RTLS-RD-NPKDKWFYG-Y
ID-S--GA--ERLINIDIDG---STGELALFIDYRVEK----D-G---------------QLVGV-AGMGLR
MTALSKLI-HDFSFGDRGRVFLVRN-DGLIQ-VHPDHEF--------------S-G-K-RQLAEQ-V---G-
-EQAT--QAV--LG-K-------G---------------E--G-L-R-K----V------R-F-S-R----D
-G-----------EAFLALG--LPLR-------DLNWTLVAEVPEDEIYAQMHEAVWLTSLIGGAV-ALVSL
LLVVLLARGL-------VRPIRQVTTALT----QIG-------SGAGD--LS-QRLDDTR-EDELGDLAR--
------GF-NRF---LDSQRVLIGEV--LRTTERL---------------------
>WP_070571988.1_methyl-accepting_chemotaxis_protein_[Pseudomonas_sp._HMSC08G10]
---------------------------EAIRNDIERMLGKPLVAAADIAGNTLLRDWLA-AGED--------
--P-AQA-PRFLEYLEAAKQRNQ-AFTTLFASTA---TGHYYN-E-KG--LD-RTLS-RD-NPKDKWFYG-Y
ID-S--GA--ERLINIDIDG---STGELALFIDYRVEK----D-G---------------QLVGV-AGMGLR
MTALSKLI-HDFSFGERGRVFLVRN-DGLIQ-VHPDHEF--------------S-G-K-RQLAEQ-V---G-
-EQAT--QDL--LG-K-------G---------------E--G-L-R-K----V------H-F-S-R----D
-G-----------EAFLALG--LPLR-------DLNWTLVAEVPEDEIYAQMHEAVWLTSLIGGAV-ALVSL
LLVVLLARGL-------VRPIRQVTTALT----QIG-------SGAGD--LS-QRLDDTR-EDELGDLAR--
------GF-NRF---LDSQRVLIGEV--LRTTERL---------------------
>WP_196167886.1_methyl-accepting_chemotaxis_protein_[Pseudomonas_guariconensis]
---------------------------EAIRNDIERMLGKPLVAAADIAGNTLLRDWLA-AGED--------
--P-AQA-PRFLEYLEAVKQRNQ-AFTTLFASTA---TGHYYN-E-KG--LD-RTLS-RD-NPKDKWFYG-Y
ID-S--GA--ERLINIDIDG---STGELALFIDYRVEK----D-G---------------QLVGV-AGMGLR
MTALSKLI-HDFSFGERGRVFLVRN-DGLIQ-VHPDHEF--------------S-G-K-RQLAEQ-V---G-
-ERAT--QDL--LG-K-------G---------------E--G-L-R-K----V------H-F-S-R----D
-G-----------EAFLALG--LPLR-------DLNWTLVAEVPEDEIYAQMHEAVWLTSLIGGAV-ALVSL
LLVVLLARGL-------VRPIRQVTMALT----QIG-------SGAGD--LS-QRLDDSR-EDELGDLAR--
------GF-NRF---LDSQRVLIGEV--LRTTERL---------------------
>WP_196163348.1_methyl-accepting_chemotaxis_protein_[Pseudomonas_guariconensis]
----------------------------AIRNDIERMLGRPLVAAADIAGNTLLRDWLA-AGED--------
--P-AQA-PRFLEYLEAVKQRNQ-AFTTLFASTA---TGHYYN-E-KG--LD-RTLS-RD-NPKDKWFYG-Y
ID-S--GA--ERLINIDIDG---STGELALFIDYRVEK----D-G---------------QLVGV-AGMGLR
MTALSKLI-HDFSFGERGRVFLVRN-DGLIQ-VHPDHEF--------------S-G-K-RQLVEQ-V---G-
-EQAT--QVV--LG-K-------G---------------E--G-L-R-K----V------R-F-S-R----D
-G-----------EDYLALG--LPLR-------DLNWTLVAEVPEEEIYAQMHEAVWLTSLIGGAV-ALVSL
LLVVLLARGL-------VRPIRQVTTALT----QIG-------SGAGD--LS-QRLDDSR-EDELGDLAR--
------GF-NRF---LDSQRVLIGEV--LRTTERL---------------------
>WP_070090738.1_MULTISPECIES:_methyl-accepting_chemotaxis_protein_[Pseudomonas_putida_group]
----------------------------AIRNDIERMLGRPLVAAADIAGNTLLRDWLA-AGED--------
--P-AQA-PRFLEYLEAVKQRNQ-AFTTLFASTA---TGHYYN-E-KG--LD-RTLS-RD-NPKDKWFYG-Y
ID-S--GA--ERLINIDIDG---STGELALFIDYRVEK----D-G---------------QLVGV-AGMGLR
MTALSKLI-HDFSFGERGRVFLVRN-DGLIQ-VHPDHEF--------------S-G-K-RQLVEQ-V---G-
-EQAT--QVV--LG-K-------G---------------E--G-L-R-K----V------R-F-S-R----D
-G-----------EDYLALG--LPLR-------DLNWTLVAEVPEEEIYAQMHEAVWLTSLIGGAV-ALMSL
LLVVLLARGL-------VRPIRQVTTALT----QIG-------SGAGD--LS-QRLDDSR-EDELGDLAR--
------GF-NRF---LDSQRVLIGEV--LRTTERL---------------------
>WP_084856346.1_methyl-accepting_chemotaxis_protein_[Pseudomonas_putida]
----------------------------AIRNDIERMLGQPLVAAADIAGNTLLRDWLA-AGED--------
--P-AQA-PRFIEYLEAARQRNQ-AFTALFAATA---TNHYYN-E-KG--LD-RTLS-RD-NPKDQWFYG-Y
ID-S--GA--ERLINIDIDG---STGELALFIDYRVEK----D-G---------------QLVGI-AGMGLR
MTELSELI-HNFSFGERGRVLLVRN-DGLIQ-VHPQAEF--------------S-G-K-RQLVEQ-F---G-
-DAAS--QAV--LG-G-------G---------------E--G-L-R-S----V------R-F-N-R----D
-G-----------EDYLALG--LPLR-------DLNWTLVAEVPEAEIYAQMHEAVWLTSLIGGAV-ALVSL
LLVVLLARGL-------VRPIRQVTSALV----QIG-------SGAGD--LS-HRLDDTR-EDELGDLAR--
------GF-NRF---LDSQRALIGEV--LRTTERL---------------------
>WP_224457660.1_methyl-accepting_chemotaxis_protein_[Pseudomonas_sp._p1(2021b)]
----------------------------AIRNDIERMLGQPLVAAADIAGNTLLRDWLA-GGED--------
--P-AQA-PRFLEYLEAARQRNQ-AFTALFAATA---TNHYYN-E-KG--LD-RTLS-RD-NPKDQWFYG-Y
ID-S--GA--ERLINIDIDG---STGELALFIDYRVEK----D-G---------------QLVGI-AGMGLR
MTELSELI-HNFSFGERGRVLLVRN-DGLIQ-VHPQAEF--------------S-G-K-RQLAEQ-F---G-
-DAAS--QAV--LG-G-------G---------------E--G-L-R-S----V------R-F-N-R----D
-G-----------EDYLALG--LPLR-------DLNWTLVAEVPEAEIYAQMHEAVWLTSLIGGAV-ALVSL
LLVVLLARGL-------VRPIRQVTSALV----QIG-------SGAGD--LS-HRLDDTR-EDELGDLAR--
------GF-NRF---LDSQRALIGEV--LRTTERL---------------------
>WP_196143950.1_methyl-accepting_chemotaxis_protein_[Pseudomonas_guariconensis]
----------------------------AIRNDIERMLGQPLVAAADIAGNTLLRDWLA-AGED--------
--P-AQA-PRFLEYLEAARQRNQ-AFTALFAATA---TNHYYN-E-KG--LD-RTLS-RD-NPKDQWFYR-Y
ID-S--GA--ERLINIDIDG---STGELALFIDYRVEK----D-G---------------QLVGI-AGMGLR
MTELSERI-QNFSFGEHGRVLLVRN-DGLIQ-VHPQHEF--------------S-G-K-RQLAEQ-F---G-
-DAAS--QAV--LG-G-------G---------------E--G-L-R-S----V------R-F-N-R----D
-G-----------ENYLALG--LPLR-------DLNWTLVAEVPEEEIYAQMHEAVWLTSLIGGAV-ALVSL
LLVVLLARGL-------VRPIRQVTSALV----QIG-------SGAGD--LS-HRLDDTR-EDELGDLAR--
------GF-NRF---LDSQRALIGEV--LRTTERL---------------------
>WP_196165784.1_methyl-accepting_chemotaxis_protein_[Pseudomonas_monteilii]
----------------------------AIRNDIERMLGQPLVAAADIAGNTLLRDWLA-AGED--------
--P-AQA-PRFLEYLEAARQRNQ-AFTALFAATA---TNHYYN-E-KG--LD-RTLS-RD-NPKDQWFYR-Y
ID-S--GA--ERLINIDIDG---STGELALFIDYRVEK----D-G---------------QLVGI-AGMGLR
MTELSERI-QNFSFGEHGRVLLVRN-DGLIQ-VHPQHEF--------------S-G-K-RQLAEQ-F---G-
-DAAS--QAV--LG-G-------G---------------E--G-L-R-S----V------R-F-N-R----D
-G-----------EDYLALG--LPLR-------DLNWTLVAEVPEEEIYAQMHEAVWLTSLIGGAV-ALVSL
LLVVLLARGL-------VRPIRQVTSALV----QIG-------SGAGD--LS-HRLDDTR-EDELGDLAR--
------GF-NRF---LDSQRALIGEV--LRTTERL---------------------
>WP_196154471.1_methyl-accepting_chemotaxis_protein_[Pseudomonas_guariconensis]
----------------------------AIRNDIERMLGQPLVAAADIAGNTLLRDWLA-AGED--------
--P-AQA-PRFLEYLEAARQRNQ-AFTALFAATA---TNHYYN-E-KG--LD-RTLS-RD-NPKDQWFYR-Y
ID-S--GA--ERLINIDIDG---STGELALFIDYRVEK----D-G---------------QLVGI-AGMGLR
MTELSERI-QNFSFGEHGRVLLVRN-DGLIQ-VHPQHEF--------------S-G-K-RQLAEQ-F---G-
-DAAS--QAV--LG-G-------G---------------E--G-L-R-S----V------R-F-N-R----D
-G-----------EDYLALG--LPLR-------DLNWTLVAEVPEEEIYAQMHEAVWLTSLIGGAV-ALVSL
LLVVLLARGL-------VRPIRQVTSALV----QIG-------SGAGD--LS-HRLDDTR-EDELGDLAR--
------GF-NRF---LDSQRALIGEV--LRTTERL---------------------
>WP_217886667.1_methyl-accepting_chemotaxis_protein_[Pseudomonas_xanthosomae]
---------------------------EAIRNDIERMLGQPLVAAADIAGNTLLRDWLA-AGED--------
--P-ASL-PPFIEYLDAAKQRNH-AFTALFAATN---SGNYYN-E-KG--LD-RTLS-RA-NPKDKWFYG-Y
ID-S--GA--ERFVNIDIDG---ATGELALFIDYRIEK----A-G---------------QLVGV-AGMGLR
MTELSRLI-HDFSFGEHGKVFLVRN-DGLIQ-VHPDQQF--------------S-G-K-RPLAEQ-L---D-
-PQAA--KAM--LS-G-------A---------------D--G-L-R-S----T------R-F-R-R----D
-G-----------ESYLALG--LPLR-------DLNWTLVAEVPEAEIYAQMREAVWLTTLIGGGV-ALLSL
LLVVLLARGL-------VRPIRQVTAALV----QIG-------SGAGD--LS-HRLDDSR-KDELGDLAR--
------GF-NRF---LDSQRALIKDV--LGTTERL---------------------
>WP_217841410.1_methyl-accepting_chemotaxis_protein_[Pseudomonas_fakonensis]
---------------------------EAIRNDIERMLGQPLVAAADIAGNTLLRDWLA-AGEA--------
--P-ASL-APFIEYLDAAKQRNH-AFTALFAATG---SGNYYN-E-KG--LD-RTLN-RA-NPKDKWFYG-Y
ID-S--GA--ERFVNIDIDG---ATGELALFIDYRIEK----A-G---------------QLVGV-AGMGLR
MTELSKLI-HDFSFGEHGKVFLVRN-DGLIQ-VHPDQQF--------------S-G-K-RPLAEQ-L---D-
-PQAA--KAM--LS-G-------A---------------D--G-L-R-S----T------R-F-S-R----D
-G-----------ESYLALG--LPLR-------DLNWTLVAEVPEAEIYAQMHEAVWLTTLIGGGV-ALVSL
LLVVLLARGL-------VRPIRQVTAALV----QIG-------SGAGD--LS-HRLDDSR-KDELGDLAR--
------GF-NRF---LDSQRALIKDV--LGTTERL---------------------
>WP_173887338.1_methyl-accepting_chemotaxis_protein_[Pseudomonas_sp._14181154]
----------------------------AIRNEIEHMLGQPLVAAADIAGNTLLRDWLA-AGED--------
--P-AQV-PQFLEYLTAAKQRNR-AFTTLFVATE---TGHYYN-E-NG--LD-RTLD-RS-NPKDSWFYG-Y
VD-S--GA--ERFINIDVDG---STGELALFIDYRVEK----N-G---------------QLVGV-AGMGLQ
MTELSKLI-HDFSFGEHGKVFLVRN-DGLVQ-VHPEAAF--------------S-G-K-RQLAEQ-L---G-
-TQAA--KAV--MS-G-------G---------------A--S-L-R-S----G------R-F-E-R----D
-G-----------EQYLAFG--LPLR-------DLNWTLVAEVPEAEIYAPMQQAVWLTSLIGGAV-ALVSL
LLVVLLARGL-------VRPLRRVTAALV----QIG-------SGAGD--LS-QRLDDSR-PDELGDLAR--
------GF-NRF---QGSQRDLIGEV--LNTSERL---------------------
>WP_047150217.1_MULTISPECIES:_methyl-accepting_chemotaxis_protein_[Pseudomonas]
----------------------------AIRNEIEHMLGQPLVAAADIAGNTLLRDWLA-AGED--------
--P-AQV-PQFLEYLTAAKQRNR-AFTTLFVATE---TGHYYN-E-NG--LD-RTLD-RS-NPKDSWFYG-Y
VD-S--GA--ERFINIDVDG---STGELALFIDYRVEK----K-G---------------RLVGV-AGMGLQ
MTELSKLI-HDFSFGEHGKVFLVRN-DGLVQ-VHPEAAL--------------S-G-K-RQLGEQ-L---G-
-AQAA--KAV--MS-G-------G---------------A--S-L-R-S----G------R-F-E-R----D
-G-----------EQYLAFG--LPLR-------DLNWTLVAEVPEAEIYAPMQQAVWLTSLIGGAV-ALVSL
LLVVLLARGL-------VRPLRRVTAALV----QIG-------SGAGD--LS-QRLDDSR-PDELGDLAR--
------GF-NRF---QGSQRDLIGEV--LNTSERL---------------------
>WP_144187406.1_methyl-accepting_chemotaxis_protein_[Pseudomonas_sp._BJP69]
----------------------------AIRNEIEHMLGQPLVAAADIAGNTLLRDWLA-AGED--------
--P-AQV-PQFLEYLTAAKQRNR-AFTTLFVATE---TGHYYN-E-NG--LD-RTLD-RS-NPKDSWFYG-Y
VD-S--GA--ERFINIDVDG---STGELALFIDYRVEK----N-G---------------RLVGV-AGMGLQ
MTELSKLI-HDFSFGEHGKVFLVRN-DGLVQ-VHPEAAL--------------S-G-K-RQLGEQ-L---G-
-AQAA--KAV--MS-G-------G---------------A--S-L-R-S----G------R-F-E-R----D
-G-----------EQYLAFG--LPLR-------DLNWTLVAEVPEAEIYAPMQQAVWLTSLIGGAV-ALVSL
LLVVLLARGL-------VRPLRRVTAALV----QIG-------SGAGD--LS-QRLDDSR-PDELGDLAR--
------GF-NRF---QGSQRDLIGEV--LNTSERL---------------------
>WP_182365232.1_MULTISPECIES:_methyl-accepting_chemotaxis_protein_[Pseudomonas]
----------------------------AIRNEIEHMLGQPLVAAADIAGNTLLRDWLA-AGED--------
--P-AQV-PQFLEYLTAAKQRNR-AFTTLFVATE---TGHYYN-E-NG--LD-RTLD-RS-NPKDSWFYG-Y
VD-S--GA--ERFINIDVDG---STGELALFIDYRVEK----N-G---------------RLVGV-AGMGLQ
MTELSKLI-HDFSFGEHGKVFLVRN-DGLVQ-VHPEAAL--------------S-G-K-RQLGEQ-L---G-
-AQAA--KAV--MS-G-------G---------------A--S-L-R-S----G------R-F-E-R----D
-G-----------EQYLAFG--LPLR-------DLNWTLVAEVPEAEIYAPMQQAVWLTSLIGGAV-ALVSL
LLVVLLARGL-------VRPLRRVTAALV----QIG-------SGAGD--LS-QRLDDSR-PDELGDLAR--
------GF-NRF---QGSQRDLIGEV--LNTSERL---------------------
>WP_054912224.1_methyl-accepting_chemotaxis_protein_[Pseudomonas_sp._NBRC_111127]
----------------------------AIRNEIEHMLGQPLVAAADIAGNTLLRDWLA-AGED--------
--P-AQV-PQFLEYLTAAKQRNR-AFTTLFVATE---TGHYYN-E-NG--LD-RTLD-RS-NPKDSWFYG-Y
VD-S--GA--ERFINIDVDG---STGELALFIDYRVEK----N-G---------------RLVGV-AGMGLQ
MTELSKLI-HDFSFGEHGKVFLVRN-DGLVQ-VHPEAAL--------------S-G-K-RQLGEQ-L---G-
-AQAA--KAV--LS-G-------G---------------A--S-L-R-S----G------R-F-E-R----D
-G-----------EQYLAFG--LPLR-------DLNWTLVAEVPEAEIYAPMQQAVWLTSLIGGAV-ALVSL
LLVVLLARGL-------VRPLRRVTAALV----QIG-------SGAGD--LS-QRLDDSR-PDELGDLAR--
------GF-NRF---QGSQRDLIGEV--LNTSERL---------------------
>WP_054906169.1_MULTISPECIES:_methyl-accepting_chemotaxis_protein_[Pseudomonas]
----------------------------AIRNEIEHMLGQPLVAAADIAGNTLLRDWLA-AGED--------
--P-AQV-PQFLEYLTAAKQRNR-AFTTLFVATE---TGHYYN-E-NG--LD-RTLD-RS-NPKDSWFYG-Y
VD-S--GA--ERFINIDVDG---STGELALFIDYRVEK----N-G---------------RLVGV-AGMGLQ
MTELSKLI-HDFSFGEHGKVFLVRN-DGLVQ-VHPEAAL--------------S-G-K-RQLGEQ-L---G-
-AQAA--KAV--LS-G-------G---------------A--S-L-R-S----G------R-F-E-R----D
-G-----------EQYLAFG--LPLR-------DLNWTLVAEVPEAEIYAPMQQAVWLTSLIGGAV-ALVSL
LLVVLLARGL-------VRPLRRVTAALV----QIG-------SGAGD--LS-QRLDDSR-PDELGDLAR--
------GF-NRF---QGSQRDLIGEV--LNTSERL---------------------
>WP_182389917.1_methyl-accepting_chemotaxis_protein_[Pseudomonas_juntendi]
----------------------------AIRNEIEHMLGQPLVAAADIAGNTLLRDWLA-AGED--------
--P-AQV-PQFLEYLTAAKQRNR-AFTTLFVATE---TGHYYN-E-NG--LD-RTLD-RS-NPKDSWFYG-Y
VD-S--GA--ERFINIDVDG---STGELALFIDYRVEK----N-G---------------RLVGV-AGMGLQ
MTELSKLI-HDFSFGEHGKVFLVRN-DGLVQ-VHPEAAL--------------S-G-K-RQLGEQ-L---G-
-AQAA--KAV--LS-G-------G---------------A--S-L-R-S----G------R-F-E-R----D
-G-----------EQYLAFG--LPLR-------DLNWTLVAEVPEAEIYAPMQQAVWLTSLIGGAV-ALVSL
LLVVLLARGL-------VRPLRRVTAALV----QIG-------SGAGD--LS-QRLDDSR-PDELGDLAR--
------GF-NRF---QGSQRDLIGEV--LNTSERL---------------------
>WP_115293266.1_methyl-accepting_chemotaxis_protein_[Pseudomonas_putida]
-----------------------------IRNEIEHILGQPLVAAADIAGNTLLRDWLA-AGED--------
--P-AQV-PQFLEYLTAAKQRNR-AFTTLFVATE---TGHYYN-E-NG--LD-RTLD-RS-NPKDSWFYG-Y
VD-S--GA--ERFINIDVDG---STGELALFIDYRVEK----N-G---------------RLVGV-AGMGLQ
MTELSKLI-HDFSFGEHGKVFLVRN-DGLVQ-VHPEAAL--------------S-G-K-RQLGEQ-L---G-
-AQAA--KAV--MS-G-------G---------------A--S-L-R-S----G------R-F-E-R----D
-G-----------EQYLAFG--LPLR-------DLNWTLVAEVPEAEIYAPMQQAVWLTSLIGGAV-ALVSL
LLVVLLARGL-------VRPLRRVTAALV----QIG-------SGAGD--LS-QRLDDSR-PDELGDLAR--
------GF-NRF---QGSQRDLIGEV--LNTSERL---------------------
>WP_235768347.1_methyl-accepting_chemotaxis_protein_[Pseudomonas_juntendi]
----------------------------AIRNEIEHMLGQPLVAAADIAGNTLLRDWLA-AGED--------
--P-AQV-PQFLEYLTAAKQRNR-AFTTLFVATE---TGHYYN-E-NG--LD-RTLD-RS-NPKDSWFYG-Y
VD-S--GA--ERFINIDVDG---STGELALFIDYRVEK----N-G---------------RLVGV-AGMGLQ
MTELSKLI-HDFSFGEHGKVFLVRN-DGLVQ-VHPQAAL--------------S-G-K-RQLGEQ-L---G-
-AQAA--KAV--LS-G-------G---------------A--S-L-R-S----G------R-F-E-R----D
-G-----------EQYLAFG--LPLR-------DLNWTLVAEVPEAEIYAPMQQAVWLTSLIGGAV-ALVSL
LLVVLLARGL-------VRPLRRVTAALV----QIG-------SGAGD--LS-QRLDDSR-PDELGDLAR--
------GF-NRF---QGSQRDLIGEV--LNTSERL---------------------
>WP_125854596.1_methyl-accepting_chemotaxis_protein_[Pseudomonas_sp._p99-361]
----------------------------AIRNEIEHMLGQPLVAAADIAGNTLLRDWLA-AGED--------
--P-AQV-PQFLEYLTAAKQRNR-AFTTLFVATE---TGHYYN-E-NG--LD-RTLD-RS-NPKDSWFYG-Y
VD-S--GA--ERFINIDVDG---STGELALFIDYRVEK----N-G---------------RLVGV-AGMGLQ
MTELSKLI-HDFSFGEHGKVFLVRN-DGLVQ-VHPEAAL--------------S-G-K-RQLGEQ-L---G-
-AQAA--KAV--MS-G-------G---------------A--S-L-R-S----G------R-F-E-R----D
-G-----------EQYLAFG--LPLR-------DLNWTLVAEVPEAETYAPMQQAVWLTSLIGGAV-ALVSL
LLVVLLARGL-------VRPLRRVTAALV----QIG-------SGAGD--LS-QRLDDSR-PDELGDLAR--
------GF-NRF---QGSQRDLIGEV--LNTSERL---------------------
>WP_236184894.1_methyl-accepting_chemotaxis_protein_[Pseudomonas_juntendi]
----------------------------AIRNEIEHMLGQPLVAAADIAGNTLLRDWLA-AGED--------
--P-AHV-PQFLEYLTAAKQRNR-AFTTLFVATE---TGHYYN-E-NG--LD-RTLD-RS-NPKDSWFYG-Y
VD-S--GA--ERFINIDVDG---STGELALFIDYRVEK----N-G---------------RLVGV-AGMGLQ
MTELSKLI-HDFSFGEHGKVFLVRN-DGLVQ-VHPEAAL--------------S-G-K-RQLGEQ-L---G-
-AQAA--KAV--MS-G-------G---------------A--S-L-R-S----G------R-F-E-R----D
-G-----------EQYLAFG--LPLR-------DLNWTLVAEVPEAEIYAPMQQAVWLTSLIGGAV-ALVSL
LLVVLLARGL-------VRPLRRVTAALV----QIG-------SGAGD--LS-QRLDDSR-PDELGDLAR--
------GF-NRF---QGSQRDLIGEV--LNTSERL---------------------
>WP_197885490.1_methyl-accepting_chemotaxis_protein_[Pseudomonas_juntendi]
----------------------------AIRNEIEHMLGQPLVAAADIAGNTLLRDWLA-AGED--------
--P-AQV-PQFLEYLTAAKQRNR-AFTTLFVATE---TGHYYN-E-NG--LD-RTLD-RS-NPKDSWFYG-Y
VD-S--GA--ERFINIDVDG---STGELALFIDYRVEK----N-G---------------RLVGV-AGMGLQ
MTELSKLI-HDFSFGEHGKVFLVRN-DGLVQ-VHPEAAL--------------S-G-K-RQLGEQ-L---G-
-AQAA--KAV--MS-G-------G---------------A--S-L-R-S----G------R-F-E-R----D
-G-----------EQYLAFG--LPLR-------DLNGTLVAEVPEAEIYAPMQQAVWLTSLIGGAV-ALVSL
LLVVLLARGL-------VRPLRRVTAALV----QIG-------SGAGD--LS-QRLDDSR-PDELGDLAR--
------GF-NRF---QGSQRDLIGEV--LNTSER----------------------
>WP_232892612.1_methyl-accepting_chemotaxis_protein_[Pseudomonas_juntendi]
----------------------------AIRNEIEHMLGQPLVAAADIAGNTLLRDWLA-AGED--------
--P-AQV-PQFLEYLTAAKQRNR-AFTTLFVATE---TGHYYN-E-NG--LD-RTLD-RG-NPKDSWFYG-Y
VD-S--GA--ERFINIDVDG---STGELALFIDYRVEK----N-G---------------RLVGV-AGMGLQ
MTELSKLI-HDFSFGEHGKVFLVRN-DGLVQ-VHPQAAL--------------S-G-K-RQLGEQ-L---G-
-AQAA--KAV--LS-G-------G---------------A--S-L-R-S----G------R-F-E-R----D
-G-----------EQYLAFG--LPLR-------DLNWTLVAEVPEAEIYAPMQQAVWLTSLIGGAV-ALVSL
LLVVLLARGL-------VRPLRRVTAALV----QIG-------SGAGD--LS-QRLDDSR-PDELGDLAR--
------GF-NRF---QSSQRDLIGEV--LNTSERL---------------------
>WP_236166263.1_methyl-accepting_chemotaxis_protein_[Pseudomonas_juntendi]
----------------------------AIRNEIEHMLGQPLVAAADIAGNTLLRDWLA-AGED--------
--P-AQV-PQFLEYLTAAKQRNR-AFTTLFVATE---TGHYYN-E-NG--LD-RTLD-RS-NPKDSWFYG-Y
VD-S--GA--ERFINIDVDG---STGELALFIDYRVEK----N-G---------------RLVGV-AGMGLQ
MTELSKLI-HDFSFGEHGKVFLVRN-DGLVQ-VHPEAAL--------------S-G-K-RQLGEQ-L---G-
-VQAA--KAV--MS-G-------G---------------A--S-L-R-S----G------R-F-E-R----D
-G-----------EQYLAFG--LPLR-------DLNWTLVAEVPEAEIYAPMQQAVWLTSLIGGAV-ALVSL
LLVVLLARGL-------VRPLRRVTAALV----QIG-------SGAGD--LS-QRLDDSR-PDELGDLAR--
------GF-NRF---QGSQRYLIGEV--LNTSERL---------------------
>WP_029886390.1_MULTISPECIES:_methyl-accepting_chemotaxis_protein_[Pseudomonas]
----------------------------AIRNEIEHMLGQPLVAAADIAGNTLLRDWLA-AGED--------
--P-AQV-PQFLEYLTAAKQRNR-AFTTLFVATE---TGHYYN-E-NG--LD-RTLD-RS-NPKDSWFYG-Y
VD-S--GA--ERFINIDVDG---STGELALFIDYRVEK----N-G---------------RLVGV-AGMGLQ
MTELSKLI-HDFSFGEHGKVFLVRN-DGLVQ-VHPEAAL--------------S-G-K-RQLGEQ-L---G-
-VQAA--KAV--MS-G-------G---------------A--S-L-R-S----G------R-F-E-R----D
-G-----------EQYLAFG--LPLR-------DLNWTLVAEVPEAEIYAPMQQAVWLTSLIGGAV-ALVSL
LLVVLLARGL-------VRPLRRVTAALV----QIG-------SGAGD--LS-QRLDDSR-PDELGDLAR--
------GF-NRF---QGSQRYLIGEV--LNTSERL---------------------
>WP_110678129.1_MULTISPECIES:_methyl-accepting_chemotaxis_protein_[Pseudomonas]
----------------------------AIRNEIEHMLGQPLVAAADIAGNTLLRDWLA-AGED--------
--P-AQV-PQFLEYLTAAKQRNR-AFTTLFVATE---TGHYYN-E-NG--LD-RTLD-RS-NPKDSWFYG-Y
VD-S--GA--ERFINIDVDG---STGELALFIDYRVEK----N-G---------------RLVGV-AGMGLQ
MTELSKLI-HDFSFGEHGKVFLVRN-DGLVQ-VHPEAAL--------------S-G-K-RQLGEQ-L---G-
-DQAA--KAV--MS-G-------G---------------A--S-L-R-S----G------R-F-V-R----D
-G-----------EQYLAFG--LPLR-------DLNWTLVAEVPEAEIYAPMQQAVWLTSLSGGAV-ALVSL
LLVVLLARGL-------VRPLRRVTAALV----QIG-------SGAGD--LS-QRLDDSR-PDELGDLAR--
------GF-NRF---QGSQRDLIGEV--LNTSERL---------------------
>WP_161892282.1_methyl-accepting_chemotaxis_protein_[Pseudomonas_juntendi]
----------------------------AIRNEIEHMLGQPLVAAADIAGNTLLRDWLA-AGED--------
--P-AQV-PQFLEYLTAAKQRNR-AFTTLFVATE---TGHYYN-E-NG--LD-RTLD-RS-NPKDSWFYG-Y
VD-S--GA--ERFINIDVDG---STGELALFIDYRVEK----N-G---------------RLVGV-AGMGLQ
MTELSKLI-HDFSFGEHGKVFLVRN-DGLVQ-VHPEAAL--------------S-G-K-RQLGEQ-L---G-
-DQAA--KAV--MS-G-------G---------------A--S-L-R-S----G------R-F-V-R----D
-G-----------EQYLAFG--LPLR-------DLNWTLVAEVPEAEIYAPMQQAVWLTSLIGGAV-ALVSL
LLVVLLARGL-------VRPLRRVTAALV----QIG-------SGAGD--LS-QRLDDSR-PDELGDLAR--
------GF-NRF---QGSQRDLIGEV--LNTSERL---------------------
>WP_176516224.1_methyl-accepting_chemotaxis_protein_[Pseudomonas_sp._BML-PP048]
---------------------------EAIRNDIERMLGQPLVAAADIGGNTLLRDWLA-AGED--------
--A-AER-PRFIEYLEAARQRNH-AFTTMFAATE---TGHYYN-E-KG--LD-RTLS-RE-NPHDTWFYR-Y
ID-S--GA--ERVLNIDIDG---STGELALFINYRVEK----D-G---------------KLVGV-AGMGLR
MSELSKLI-HDFSFGERGKVFLVRN-DGLIQ-VHPDPAL--------------S-G-K-RQLAEQ-L---D-
-APAA--QAL--LT-G-------D---------------Q--T-L-R-S----N------R-F-Q-R----D
-G-----------EAYLALG--LPLR-------DLNWTLVAEVPEAEIYAQMHQALWLTTLIGGAV-ALLSL
LLVVWLARGL-------VKPIRRVTAALV----QIG-------SGAGD--LS-HRLDDSR-QDELGDLAR--
------GF-NRF---LDSQRGLIGEV--LSTTERL---------------------
>WP_236237018.1_methyl-accepting_chemotaxis_protein_[Pseudomonas_sp._BML-PP049]
---------------------------EAIRNDIERMLGQPLVAAADIGGNTLLRDWLA-AGED--------
--A-AER-PRFIEYLEAARQRNH-AFTTMFAATE---TGHYYN-E-KG--LD-RTLS-RE-NPHDSWFYR-Y
ID-S--GA--ERVLNIDIDG---STGELALFINYRVEK----G-G---------------KLVGV-AGMGLR
MSELSKLI-HDFSFGERGKVFLVRN-DGLIQ-VHPDPAL--------------S-G-K-RQLAEQ-L---D-
-APAA--QAL--LT-G-------D---------------Q--T-L-R-S----N------R-F-E-R----D
-G-----------EAYLALG--LPLR-------DLNWTLVAEVPEAEIYAQMHQALWLTTLIGGAV-ALLSL
LLVVWLARGL-------VKPIRRVTAALV----QIG-------SGAGD--LS-HRLDDSR-QDELGDLAR--
------GF-NRF---LDSQRGLIGEV--LSTTERL---------------------
>WP_186700487.1_methyl-accepting_chemotaxis_protein_[Pseudomonas_shirazensis]
----------------------------AIRNDIERMLSQPLVAAADIAGNTLLRDWLA-AGEN--------
--P-AEA-ARFIEYLDAAKQRNH-AFTALFAATA---SGHYYN-E-KG--LD-RTLS-RQ-NPKDQWFYG-Y
ID-S--GA--ERLINIDVDG---ATGEVALFIDYRIEK----A-G---------------QLVGI-AGMGLR
LTELSKLI-HDFSFGEQGRVMLVRN-DGLIQ-VHPDNQY--------------S-A-K-RTLAEQ-V---G-
-GDAA--KLL--LG-Q-------G---------------A--G-L-Q-R----S------Q-F-E-R----D
-G-----------EQYLALS--LPLR-------DLNWTLVAEVPQAQIYAQMHQAVWLTSLIGGAV-ALLSL
LLVVLLARGL-------VRPIRQVTTALV----QIG-------GGAGD--LS-HRLDDSR-EDELGDLAR--
------GF-NRF---LDSQRALIAEV--LSTTERL---------------------
>WP_207072325.1_methyl-accepting_chemotaxis_protein_[Pseudomonas_putida]
----------------------------AIRNDIERMLSQPLVAAADIAGNTLLRDWLA-AGEN--------
--P-ADA-ARFIEYLDAAKQRNH-AFTALFAATA---SGHYYN-E-KG--LD-RSLS-RQ-NPKDQWFYG-Y
ID-S--GA--ERLINIDVDG---ATGEVALFIDYRIEK----A-G---------------QLVGI-AGMGLR
LTELSKLI-HDFSFGEQGRVMLVRN-DGLIQ-VHPDNQY--------------S-A-K-RTLAEQ-V---G-
-GDAA--KLL--LG-Q-------G---------------A--G-L-Q-R----S------Q-F-E-R----D
-G-----------EQYLALS--LPLR-------DLNWTLVAEVPQAQIYAQMHQAVWLTSLIGGAV-ALLSL
LLVVLLARGL-------VRPIRQVTTALV----QIG-------GGAGD--LS-HRLDDSR-EDELGDLAR--
------GF-NRF---LDSQRALIAEV--LSTTERL---------------------
>WP_103435262.1_methyl-accepting_chemotaxis_protein_[Pseudomonas_putida]
----------------------------AIRNDIERMLSQPLVAAADIAGNTLLRDWLA-AGEN--------
--P-AEA-ARFIEYLDAAKQRNH-AFTALFAATA---SGHYYN-E-KG--LD-RTLS-RQ-NPKDHWFYG-Y
ID-S--GA--ERLINIDVDG---ATGEVALFIDYRIEK----A-G---------------QLVGI-AGMGLR
LTELSKLI-HDFSFGEQGRVMLVRN-DGLIQ-VHPDNQY--------------S-A-K-RTLAEQ-V---G-
-GDAG--KLL--LG-Q-------G---------------A--G-L-Q-R----S------Q-F-E-R----D
-G-----------EQYLALS--LPLR-------DLNWTLVAEVPQAQIYAQMHQAVWLTSLIGGAV-ALLSL
LLVVVLARGL-------VRPIRQVTTALV----QIG-------GGAGD--LS-HRLDDSR-EDELGDLAR--
------GF-NRF---LDSQRALIAEV--LSTTERL---------------------
>WP_220632687.1_methyl-accepting_chemotaxis_protein_[Pseudomonas_sp._S07E_245]
----------------------------AIRNDIERMLSQPLVAAADIAGNTLLRDWLA-AGEN--------
--P-AEA-ARFIEYLDAAKQRNH-AFTALFAATA---SGHYYN-E-KG--LD-RTLS-RQ-NPKDQWFYG-Y
ID-S--GA--ERLINIDVDG---ATGEVALFIDYRIEK----A-G---------------QLVGI-AGMGLR
LTELSKLI-HDFSFGEQGRVMLVRN-DGLIQ-VHPDNQY--------------S-A-K-RTLAEQ-V---G-
-GDAA--KRL--LG-Q-------G---------------A--G-L-Q-R----S------Q-F-E-R----D
-G-----------EQYLALS--LPLR-------DLNWTLVAEVPQAQIYAQMRQAVWLTSLIGGAV-ALLSL
LLVVLLARGL-------VRPIRQVTTALV----QIG-------GGAGD--LS-HRLDDSR-EDELGDLAR--
------GF-NRF---LDSQRALIAEV--LSTTERL---------------------
>WP_181089929.1_methyl-accepting_chemotaxis_protein_[Pseudomonas_plecoglossicida]
----------------------------AIRNDIERMLSQPLVAAADIAGNTLLRDWLA-AGEN--------
--P-AEA-ARFIEYLDAAKQRNH-AFTALFAATA---SGHYYN-E-KG--LD-RTLG-RQ-NPKDQWFYG-Y
ID-S--GA--ERLINIDVDG---ATGEVALFIDYRIEK----A-G---------------QLVGI-AGMGLR
LTELSKLI-HDFSFGEQGRVMLVRN-DGLIQ-VHPDNQY--------------S-A-K-RTLAEQ-V---G-
-GDAA--KRL--LG-Q-------G---------------A--G-L-Q-R----S------Q-F-E-R----D
-G-----------EQYLALS--LPLR-------DLNWTLVAEVPQAQIYAQMRQAVWLTSLIGGAV-ALLSL
LLVVLLARGL-------VRPIRQVTTALV----QIG-------GGAGD--LS-HRLDDSR-EDELGDLAR--
------GF-NRF---LDSQRALIAEV--LSTTERL---------------------
>WP_181108050.1_methyl-accepting_chemotaxis_protein_[Pseudomonas_plecoglossicida]
----------------------------AIRNDIERMLSQPLVAAADIAGNTLLRDWLA-AGEN--------
--P-AEA-ARFIEYLDAAKQRNH-AFTALFAATA---SGHYYN-E-KG--LD-RTLG-RQ-NPKDQWFYG-Y
ID-S--GA--ERLINIDVDG---ATGEVALFIDYRIEK----A-G---------------QLVGI-AGMGLR
LTELSKLI-HDFSFGEQGRVMLVRN-DGLIQ-VHPDNQY--------------S-A-K-RTLAEQ-V---G-
-GDAA--KRL--LG-Q-------G---------------A--G-L-Q-R----S------Q-F-E-R----D
-G-----------EQYLALS--LPLR-------DLNWTLVAEVPQAQIYAQMRQAVWLTSLIGGAV-ALLSL
LLVVLLARGL-------VRPIRQVTTALV----QIG-------GGAGD--LS-HRLDDSR-EDELGDLAR--
------GF-NRF---LDSQRALIAEV--LSTTERL---------------------
>WP_150570465.1_MULTISPECIES:_methyl-accepting_chemotaxis_protein_[Pseudomonas]
----------------------------AIRNDIERMLSQPLVAAADIAGNTLLRDWLA-AGEN--------
--P-AEA-ARFIEYLDAAKQRNH-AFTALFAATA---SGHYYN-E-KG--LD-RTLG-RQ-NPKDQWFYG-Y
ID-S--GA--ERLINIDVDG---ATGEVALFIDYRIEK----A-G---------------QLVGI-AGMGLR
LTELSKLI-HDFSFGEQGRVMLVRN-DGLIQ-VHPDNQY--------------S-A-K-RTLAEQ-V---G-
-GDAA--KRL--LG-Q-------G---------------A--G-L-Q-R----S------Q-F-E-R----D
-G-----------EQYLALS--LPLR-------DLNWTLVAEVPQAQIYAQMRQAVWLTSLIGGAV-ALLSL
LLVVLLARGL-------VRPIRQVTTALV----QIG-------GGAGD--LS-HRLDDSR-EDELGDLAR--
------GF-NRF---LDSQRALIAEV--LSTTERL---------------------
>WP_150572821.1_methyl-accepting_chemotaxis_protein_[Pseudomonas_fluorescens]
----------------------------AIRNDIERMLSQPLVAAADIAGNTLLRDWLA-AGEN--------
--P-AEA-ARFIEYLDAAKQRNH-AFTALFAATA---SGHYYN-E-KG--LD-RTLG-RQ-NPKDQWFYG-Y
ID-S--GA--ERLINIDVDG---ATGEVALFIDYRIEK----A-G---------------QLVGI-AGMGLR
LTELSKLI-HDFSFGEQGRVMLVRN-DGLIQ-VHPDNQY--------------S-A-K-RTLAEQ-V---G-
-GEAA--KRL--LG-Q-------G---------------A--G-L-Q-R----S------Q-F-E-R----D
-G-----------EQYLALS--LPLR-------DLNWTLVAEVPQAQIYAQMRQAVWLTSLIGGAV-ALLSL
LLVVLLARGL-------LRPIRQVTTALV----QIG-------GGAGD--LS-HRLDDSR-EDELGDLAR--
------GF-NRF---LDSQRALIAEV--LSTTERL---------------------
>WP_101322471.1_methyl-accepting_chemotaxis_protein_[Pseudomonas_sp._02C_26]
----------------------------AIRNDIERMLSQPLVAAADIAGNTLLRDWLA-AGEN--------
--P-AEA-ARFIEYLDAAKQRNH-AFTALFAATA---SGHYYN-E-KG--LD-RTLG-RQ-NPKDQWFYG-Y
ID-S--GA--ERLINIDVDG---ATGEVALFIDYRIEK----A-G---------------QLVGI-AGMGLR
LTELSKLI-HDFSFGEQGRVMLVRN-DGLIQ-VHPDNQY--------------S-A-K-RTLAEQ-V---G-
-GDAA--KRL--LG-R-------G---------------A--G-L-Q-R----S------Q-F-E-R----D
-G-----------EQYLALS--LPLR-------DLNWTLVAEVPQAQIYAQMRQAVWLTSLIGGAV-ALLSL
LLVVLLARGL-------VRPIRQVTTALV----QIG-------GGAGD--LS-HRLDDSR-EDELGDLAR--
------GF-NRF---LDSQRALIAEV--LGTTERL---------------------
>WP_167271532.1_methyl-accepting_chemotaxis_protein_[Pantoea_sp._Tr-811]
----------------------------AIRNDIERMLGQPLTAAADIAGNTLLRDWLA-AGED--------
--P-AQA-PQFLEYLQAAKQRNH-AFTAMFAAPA---TGHYYH-E-NG--LD-RTLS-RA-NPKDAWFYG-Y
ID-S--GA--ERQVNIDIDG---ATGELALFINYRVEK----A-G---------------KLVGV-AGMGLR
MTELSKLI-HDFSFGEQGKVLLVRN-DGLIQ-VHPDAAL--------------S-G-K-RQLSED-I---G-
-VQAA--QAV--MG-Q-------G---------------E--Q-L-H-S----A------H-F-T-R----N
-G-----------EDYLALG--LPLR-------DLNWTLVAEVPEAQIYAQMRQAVWLTSLIGGGV-ALLSL
LLVVLLARGL-------VRPIRSVTTALV----QIG-------SGAGD--LS-HRLDDSR-QDELGDLAR--
------GF-NRF---LDSQRALIGEV--LRTTERL---------------------
>WP_167067564.1_methyl-accepting_chemotaxis_protein_[Pantoea_sp._Ap-967]
----------------------------AIRNDIERMLGQPLTAAADIAGNTLLRDWLA-AGED--------
--P-AQA-PQFLEYLQAAKQRNH-AFTAMFAAPA---TGHYYH-E-NG--LD-RTLS-RA-NPKDAWFYG-Y
ID-G--GA--ERQVNIDIDG---ATGELALFINYRVEK----A-G---------------KLVGV-AGMGLR
MTELSKLI-HDFSFGEQGKVLLVRN-DGLIQ-VHPDAAL--------------S-G-K-RQLSED-I---G-
-TQAS--QAV--MG-Q-------G---------------E--Q-L-R-S----A------H-F-T-R----N
-G-----------EDYLALG--LPLR-------DLNWTLVAEVPEAQIYAQMRQAVSLTSLIGGGV-ALLSL
LLVVLLARGL-------VRPIRRVTTALV----QIG-------SGAGD--LS-HRLDDSR-QDELGDLAR--
------GF-NRF---LDSQRALIGEV--LRTTERL---------------------
>WP_133216520.1_methyl-accepting_chemotaxis_protein_[Pseudomonas_sp._H9]
----------------------------AIRNDIERMLSRPLTAAADIANNTLLRDWLA-AGED--------
--P-AQA-PPFIEYIEAVRQKNQ-AFTALFAATE---TNHYYN-E-KG--LD-RTLS-RS-NPADKWFYG-F
ID-S--GN--PRLLNIDIDG---STGELALFIDYRVEK----A-G---------------KLVGI-AGLGLR
MTELSALI-HNFSFGERGRVFLVRN-DGLIQ-VHPEQQL--------------S-G-K-RKLAEQ-I---G-
-ESAA--QAV--LN-R-------N---------------E--G-L-Q-S----S------R-F-E-R----D
-G-----------EGYLALS--LPLR-------DLNWTLVAEVPEAQIYAPVREALWWTSLIGAAV-ALVSL
LLVVLLARGI-------VRPIRRVTGALM----AIG-------NGGGD--LT-QRLDATR-ADELGDLAR--
------GF-NRF---LDSQRDLIGEV--LRTSEQL---------------------
>WP_203479923.1_methyl-accepting_chemotaxis_protein_[Pseudomonas_arcuscaelestis]
----------------------------AIRNDIERMLSRPLTAAADIANNTLLRDWLA-AGED--------
--S-AQA-PQFIEYLEALRQKNQ-AFTALFAGTE---TNHYYN-E-KG--LD-RTLS-RS-NPADKWFYG-F
ID-S--GN--PRLLNIDTDG---STGELALFIDYRVEK----A-G---------------KLVGI-AGLGLR
MTELSELI-HNFSFGERGRVFLVRS-DGLIQ-VHPQQEL--------------S-G-K-KKLSEQ-I---G-
-ESAA--QAV--LS-K-------G---------------D--G-L-H-S----S------R-F-E-R----D
-G-----------EGYLALS--LPLR-------DLNWTLVAEVPEAQIYAPVRETVWLTSLIGGAV-ALVSL
LLVVLLARGI-------VRPIRRVTGALL----AIG-------NGGGD--LS-QRLDESR-ADELGDLAR--
------GF-NRF---IDSQRTLIGEV--LRTSERL---------------------
>WP_136474129.1_methyl-accepting_chemotaxis_protein_[Pseudomonas_sp._DG56-2]
----------------------------AIRNDIERMLSRPLTAAADIANNTLLRDWLA-AGED--------
--S-AQA-PQFIEYLEALRQKNQ-AFTALFAGTE---TNHYYN-E-KG--LD-RTLS-RS-NPADKWFYG-F
ID-S--GN--PRLLNIDTDG---STGELALFIDYRVEK----A-G---------------KLVGI-AGLGLR
MTELSELI-HNFSFGERGRVFLVRS-DGLIQ-VHPQQEL--------------S-G-K-KKLSEQ-I---G-
-ESAA--QAV--LS-K-------G---------------D--G-L-H-S----S------R-F-E-R----D
-G-----------EGFLALS--LPLR-------DLNWTLVAEVPEAQIYAPVRETVWLTSLIGGAV-ALVSL
LLVVLLARGI-------VRPIRRVTGALL----AIG-------NGGGD--LS-QRLDESR-ADELGDLAR--
------GF-NRF---IDSQRTLIGEV--LRTSERL---------------------
>WP_203543783.1_methyl-accepting_chemotaxis_protein_[Pseudomonas_arcuscaelestis]
----------------------------AIRNDIERMLSRPLTAAADIANNTLLRDWLA-AGED--------
--S-AQA-PQFIEYLEALRQKNQ-AFTALFAGTE---TNHYYN-E-KG--LD-RTLS-RS-NPADSWFYG-F
ID-S--GN--PRLLNIDTDG---STGELALFIDYRVEK----A-G---------------KLVGI-AGLGLR
MTELSELI-HNFSFGERGRVFLVRS-DGLIQ-VHPQQEL--------------S-G-K-RKLSEQ-I---G-
-ESAA--QAV--LS-K-------G---------------D--G-L-H-S----S------R-F-E-R----D
-G-----------EGYLALS--LPLR-------DLNWTLVAEVPEAQIYAPVRETVWLTSLIGGAV-ALVSL
LLVVLLARGI-------VRPIRRVTGALM----AIG-------NGGGD--LS-QRLDESR-ADELGDLAR--
------GF-NRF---IDSQRTLIGEV--LRTSERL---------------------
>WP_038605837.1_methyl-accepting_chemotaxis_protein_[Pseudomonas_alkylphenolica]
----------------------------AIRNDIERMLSRPLTAAADIANNTLLRDWLA-AGED--------
--S-AQA-PQFIEYLEALRQKNQ-AFTALFAATE---TNHYYN-E-KG--LD-RTLS-RS-NPADKWFFG-F
ID-S--GN--PRLLNIDTDG---STGELALFIDYRVEK----A-G---------------KLVGI-AGLGLR
MTELSELI-HNFSFGERGRVFLVRG-DGLIQ-VHPEQQL--------------S-G-K-TKLAEQ-I---G-
-ESAA--QAV--LN-R-------T---------------E--G-L-H-S----S------R-F-E-R----D
-G-----------ESYLALS--LPLR-------DLNWTLVAEVPQAQIYAPVRQTVWLTSLIGAGV-ALVSL
LLVVLLARGI-------VRPIRRVTGALM----AIG-------NGGGD--LT-QRLDATR-ADELGDLAR--
------GF-NRF---LDSQRDLIGEV--LHTSERL---------------------
>WP_157190868.1_methyl-accepting_chemotaxis_protein_[Pseudomonas_alkylphenolica]
----------------------------AIRNDIERMLSRPLTAAADIANNTLLRDWLA-AGED--------
--S-AQA-PQFIEYLEALRQKNQ-AFTALFAATE---TNHYYN-E-KG--LD-RTLS-RS-NPADKWFFG-F
ID-S--GN--PRLLNIDTDG---STGELALFIDYRVEK----A-G---------------KLVGI-AGLGLR
MTELSELI-HNFSFGERGRVFLVRG-DGLIQ-VHPEQQL--------------S-G-K-TKLAEQ-I---G-
-ESAA--QAV--LN-R-------T---------------E--G-L-H-S----S------R-F-E-R----D
-G-----------EDYLALS--LPLR-------DLNWTLVAEVPEAQIYAPVRETVWLTSLIGAGV-ALVSL
LLVVLLARGI-------VRPIRRVTGALM----AIG-------NGGGD--LT-QRLDATR-ADELGDLAR--
------GF-NRF---LDSQRDLIGEV--LHTSERL---------------------
>WP_191831303.1_methyl-accepting_chemotaxis_protein_[Pseudomonas_fluorescens]
----------------------------AIRNDIERMLSRPLTAAADIANNTLLRDWLA-AGED--------
--S-AQA-PQFIEYLEALRQKNQ-AFTALFAATE---TNHYYN-E-KG--LD-RTLS-RS-NPADKWFFG-F
ID-S--GN--PRLLNIDTDG---STGELALFIDYRVEK----A-G---------------KLVGI-AGLGLR
MTELSELI-HNFSFGERGRVFLVRG-DGLIQ-VHPEQQL--------------S-G-K-TKLAEQ-I---G-
-EAAA--QAV--LN-R-------T---------------E--G-L-H-S----S------R-F-E-R----D
-G-----------EGYLALS--LPLR-------DLNWTLVAEVPEAQIYAPVRETVWLTSLIGAGV-ALVSL
LLVVLLARGI-------VRPIRRVTGALM----AIG-------NGGGD--LT-QRLDATR-ADELGDLAR--
------GF-NRF---LDSQRDLIGEV--LHTSERL---------------------
>WP_107025321.1_methyl-accepting_chemotaxis_protein_[Pseudomonas_sp._BBP2017]
----------------------------AIRNDIERMLSRPLTAAADIANNTLLRDWLA-AGED--------
--S-AKA-PQFIEYLEALRQKNQ-AFTALFAATE---SNHYYN-E-KG--LD-RTLS-RN-NPADKWFFG-F
ID-S--GK--PRLLNIDTDG---STGELALFIDYRVEK----A-G---------------KLVGI-AGLGLR
MTELSELI-HNFSFGERGRVFLVRG-DGLIQ-VHPEQQL--------------S-G-K-RKLAEQ-I---G-
-ETAA--QAV--LS-R-------D---------------Q--G-L-H-S----S------R-F-E-R----D
-G-----------EGYLALS--LPLR-------DLNWTLVAEVPEAQIYAPVRETLWLTSLIGAAV-ALVSL
LLVVVLARGI-------VRPIRRVTGALM----AIG-------AGGGD--LT-QRLDETR-ADELGDLAR--
------GF-NRF---LNSQRELIGEV--LRTTERL---------------------
>WP_045180725.1_methyl-accepting_chemotaxis_protein_[Pseudomonas_sp._5]
----------------------------AIRNDIERMLSRPLTAASDIANNTLLRDWLA-AGED--------
--P-AQA-PQFIEYLEALRQKNQ-AFTALFAATE---TNHYYN-E-KG--LD-RTLS-RS-NPADKWFYG-F
ID-S--GN--PRLLNIDTDG---STGELALFIDYRVEK----A-G---------------KLVGI-AGLGLR
MTELSALI-HNFSFGERGRVFLVRN-DGLIQ-VHPEQQF--------------S-G-K-RKLAEQ-I---G-
-EAAA--KAL--LN-R-------E---------------Q--G-V-S-S----S------R-F-E-R----D
-G-----------EEYLALS--LPLR-------DLNWTLVAEVPQAQIYAPVRETVWLTSLIGAAV-ALVSL
LLVVLLARGI-------VRPIRRVTGALM----AIG-------NGGGD--LT-QRLDETR-ADELGDLAR--
------GF-NRF---LNSQRELIGEV--LRTTERL---------------------
>WP_101293388.1_MULTISPECIES:_methyl-accepting_chemotaxis_protein_[unclassified_Pseudomonas]
----------------------------AIRNDIERMLSRPLTAASDIANNTLLRDWLA-AGED--------
--P-AQA-PQFIEYLEALRQKNQ-AFTALFAATE---TNHYYN-E-KG--LD-RTLS-RS-NPADKWFYG-F
ID-S--GN--PRLLNIDTDG---STGELALFIDYRVEK----A-G---------------KLVGI-AGLGLR
MTELSALI-HNFSFGERGRVFLVRN-DGLIQ-VHPEQQF--------------S-G-K-RKLAEQ-I---G-
-EAAA--KAL--LN-R-------E---------------Q--G-V-S-S----S------R-F-E-R----E
-G-----------EEYLALS--LPLR-------DLNWTLVAEVPQAQIYAPVRETVWLTSLIGAAV-ALVSL
LLVVLLARGI-------VRPIRRVTGALM----AIG-------NGGGD--LT-QRLDETR-ADELGDLAR--
------GF-NRF---LNSQRELIGEV--LRTTERL---------------------
>WP_028942232.1_MULTISPECIES:_methyl-accepting_chemotaxis_protein_[Pseudomonas]
----------------------------AIRNDIERMLSRPLTAAADIANNTLLRDWLA-AGED--------
--P-AQA-AQFVEYLEALRQKNQ-AFTALFAATE---TNHYYN-E-KG--LD-RTLS-RS-NPADKWFYG-F
ID-S--GN--PRLLNIDTDG---STGELALFIDYRVEK----A-G---------------KLVGI-AGLGLR
MTELSELI-HNFSFGERGRVFLVRG-DGLIQ-VHPDQQF--------------S-G-K-RKLAEQ-I---G-
-AAAA--QAV--LD-R-------N---------------D--S-L-H-S----S------R-F-E-R----D
-G-----------EGYLALS--LPLR-------DLNWTLVAEVPEAQIYAPVRETVWMTSLIGGAV-ALVSL
LLVVLLAGGI-------VRPIRRVTGALM----AIG-------NGGGD--LT-HRLDESR-ADELGDLAR--
------GF-NRF---LDNQRDLIGEV--LRTTEHL---------------------
>WP_130266654.1_methyl-accepting_chemotaxis_protein_[Pseudomonas_tructae]
----------------------------AIRNDIERMLGRPLTAAADIANNTLLRDWLA-AGED--------
--S-AQA-PQFIEYLEALRQQNH-AFTALFAATA---SNHYYN-E-KG--LD-RTLS-RS-NPADKWFFG-F
ID-S--GN--PRLLNIDTDG---STGELALFIDYRVEK----A-G---------------QLVGI-AGLGLR
MTELSELI-HNFSFGERGRVMLVRG-DGLIQ-VHPQAEF--------------S-G-K-RQLAEQ-I---G-
-SEAA--KLV--LS-R-------E---------------Q--G-L-H-S----S------R-F-E-R----D
-G-----------ESYLALS--LPLR-------DLNWTLVAEVPEAQIYAQVRETVWLTSLIGAAV-ALVSL
LLVVLLARGI-------VRPIRRVTEALM----MIG-------NGGGD--LT-QRLDEHR-ADELGDLAR--
------GF-NRF---LDSQRDLIGDV--LNTSECL---------------------
>WP_123565310.1_methyl-accepting_chemotaxis_protein_[Pseudomonas_vranovensis]
----------------------------AIRNDIERMLGRPLTAAADIANNTLLRDWLA-AGED--------
--S-AQA-PQFIEYLEALRKQNH-AFTALFAATA---SNHYYN-E-KG--LD-RTLS-RS-NPADKWFFG-F
ID-S--GN--PRLLNIDTDG---STGELALFIDYRVEK----A-G---------------QLVGI-AGLGLR
MTELSELI-HNFSFGENGRVMLVRG-DGLIQ-VHPQAQF--------------S-G-K-RQLAEQ-I---G-
-GEAA--KVV--LS-R-------E---------------Q--G-L-H-S----S------R-F-E-R----D
-G-----------EGYLALS--LPLR-------DLNWTLVAEVPEAQIYAQVRETVWLTSLIGGAV-ALVSL
LLVVLLARGI-------VRPIRRVTGALM----AIG-------NGGGD--LT-QRLDENR-ADELGDLAR--
------GF-NRF---LDSQRDLIGEV--LSTSERL---------------------
>WP_093378742.1_MULTISPECIES:_methyl-accepting_chemotaxis_protein_[unclassified_Pseudomonas]
----------------------------AIRNDIERMLGRPLTAAADIANNTLLRDWLA-AGED--------
--S-AQA-PQFIEYLEALRKHNQ-AFTALFAATA---SNHYYN-E-KG--LD-RTLS-RS-NPADKWFFG-F
ID-S--GN--PRLLNIDTDG---STGELALFIDYRVEK----A-G---------------QLVGI-AGLGLR
MTELSELI-HNFSFGEHGRVMLVRG-DGLIQ-VHPQAQF--------------S-G-K-RQLAEQ-I---G-
-GEAA--KVV--LS-R-------E---------------Q--G-L-H-S----S------R-F-E-R----D
-G-----------EGYLALS--LPLR-------DLNWTLVAEVPEAQIYAQVRETVWLTSLIGGAV-ALVSL
LLVVLLARGI-------VRPIRRVTAALM----AIG-------NGGGD--LT-QRLDENR-ADELGDLAR--
------GF-NRF---LDSQRDLIGEV--LSTSERL---------------------
>WP_195885195.1_methyl-accepting_chemotaxis_protein_[Pseudomonas_sp._BIGb0427]
----------------------------AIRNDIERMLGRPLTAAADIANNTLLRDWLA-AGED--------
--S-AQA-PQFIEYLEALRKHNQ-AFTALFAATA---SNHYYN-E-KG--LD-RTLS-RS-NPADKWFFG-F
ID-S--GN--PRLLNIDTDG---STGELALFIDYRVEK----A-G---------------QLVGI-AGLGLR
MTELSELI-HNFSFGEHGRVMLVRG-DGLIQ-VHPQAQF--------------S-G-K-RQLAEQ-I---G-
-GEAA--KVV--LS-R-------E---------------Q--G-L-H-S----S------R-F-E-R----D
-G-----------EGYLALS--LPLR-------DLNWTLVAEVPEAQIYAQVRETVWLTSLIGGAV-ALVSL
LLVVLLARGI-------VRPIRRVTGALM----AIG-------NGGGD--LT-QRLDENR-ADELGDLAR--
------GF-NRF---LDSQRDLIGEV--LSTSERL---------------------
>WP_010221352.1_methyl-accepting_chemotaxis_protein_[Pseudomonas_donghuensis]
----------------------------AIRNDIERMLGRPLTAAADIASNTLLRDWLA-AGED--------
--S-AQA-PQFIEYLEALRKQNH-AFTALFAATA---SNHYYN-E-KG--LD-RTLS-RS-NPADKWFFG-F
ID-S--GN--PRLLNIDTDG---STGELALFIDYRVEK----A-G---------------QLVGI-AGLGLR
MTELSELI-HNFSFGERGRVMLVRG-DGLIQ-VHPQSAF--------------S-G-K-KQLAEQ-I---G-
-GEAA--KVV--LS-R-------E---------------Q--G-L-H-S----S------R-F-E-R----D
-G-----------EGYLALS--LPLR-------DLNWTLVAEVPEAQIYAQVRETVWLTSLIGAAV-ALVSL
LLVVLLARGI-------VRPIRRVTGALM----AIG-------NGGGD--LT-QRLDENR-ADELGDLAR--
------GF-NRF---LDSQRDLIGEV--LNTSERL---------------------
>WP_036995017.1_methyl-accepting_chemotaxis_protein_[Pseudomonas_donghuensis]
----------------------------AIRNDIERMLGRPLTAAADIANNTLLRDWLA-AGED--------
--S-AQA-PQFIEYLEALRKQNH-AFTALFAATA---SNHYYN-E-KG--LD-RTLS-RS-NPADKWFFG-F
ID-S--GN--PRLLNIDTDG---STGELALFIDYRVEK----A-G---------------QLVGI-AGLGLR
MTELSELI-HNFSFGERGRVMLVRG-DGLIQ-VHPQSAF--------------S-G-K-KQLAEQ-I---G-
-GEAA--KVV--LS-R-------E---------------Q--G-L-H-S----S------R-F-E-R----D
-G-----------EGYLALS--LPLR-------DLNWTLVAEVPEAQIYAQVRETVWLTSLIGAAV-ALVSL
LLVVLLARGI-------VRPIRRVTGALM----AIG-------NGGGD--LT-QRLDENR-ADELGDLAR--
------GF-NRF---LDSQRDLIGEV--LNTSERL---------------------
>WP_233674869.1_methyl-accepting_chemotaxis_protein_[Pseudomonas_sp._LF19]
----------------------------AIRNDIERMLGRPLTAAADIANNTLLRDWLA-AGED--------
--S-AQA-PQFIEYLEALRKQNH-AFTALFAATA---SNHYYN-E-KG--LD-RTLS-RS-NPADKWFFG-F
ID-S--GN--PRLLNIDTDG---STGELALFIDYRVEK----A-G---------------QLVGI-AGLGLR
MTELSELI-HNFSFGERGRVMLVRG-DGLIQ-VHPQSAF--------------S-G-K-QQLAEQ-I---G-
-GEAA--KVV--LS-R-------E---------------Q--G-L-H-S----S------R-F-E-R----D
-G-----------EGYLALS--LPLR-------DLNWTLVAEVPEAQIYAQVRETVWLTSLIGAAV-ALVSL
LLVVLLARGI-------VRPIRRVTGALM----AIG-------NGGGD--LT-QRLDENR-ADELGDLAR--
------GF-NRF---LDSQRDLIGEV--LNTSERL---------------------
>WP_115084937.1_MULTISPECIES:_methyl-accepting_chemotaxis_protein_[Pseudomonas]
----------------------------AIRNDIERMLGRPLTAAADIANNTLLRDWLA-AGED--------
--S-TQA-PQFIEYLEALRKQNH-AFTALFAATA---SNHYYN-E-KG--LD-RTLS-RS-NPADKWFFG-F
ID-S--GN--PRLLNIDTDG---STGELALFIDYRVEK----A-G---------------QLVGI-AGLGLR
MTELSELI-HNFSFGERGRVMLVRG-DGLIQ-VHPQSAF--------------S-G-K-QQLAEQ-I---G-
-GEAA--KVV--LS-R-------E---------------Q--G-L-H-S----S------R-F-E-R----D
-G-----------EGYLALS--LPLR-------DLNWTLVAEVPEAQIYAQVRETVWLTSLIGAAV-ALVSL
LLVVLLARGI-------VRPIRRVTGALM----AIG-------NGGGD--LT-QRLDENR-ADELGDLAR--
------GF-NRF---LDSQRDLIGEV--LNTSERL---------------------
>WP_159389262.1_methyl-accepting_chemotaxis_protein_[Pseudomonas_sp._R32]
----------------------------AIRNDIERMLGRPLTAAADIANNTLLRDWLA-AGED--------
--S-AQA-PQFIEYLEALRKQNH-AFTALFAATA---SNHYYN-E-KG--LD-RTLS-RS-NPADKWFFG-F
ID-S--GN--PRLLNIDTDG---STGELALFIDYRVEK----A-G---------------QLVGI-AGLGLR
MTELSELI-HNFSFGERGRVMLVRG-DGLIQ-VHPQSAF--------------S-G-K-KQLAEQ-I---G-
-GEAA--KVV--LS-R-------E---------------Q--G-L-H-S----S------R-F-E-R----D
-G-----------EGYLALS--LPLR-------DLNWTLVAEVAEAQIYAQVRETVWLTSLIGAAV-ALVSL
LLVVLLARGI-------VRPIRRVTGALM----AIG-------NGGGD--LT-QRLDENR-ADELGDLAR--
------GF-NRF---LDSQRDLIGEV--LNTSERL---------------------
>WP_213570188.1_methyl-accepting_chemotaxis_protein_[Pseudomonas_sp._RC2C2]
----------------------------AIRNDIERMLGRPLTAAADIASNTLLRDWLA-AGED--------
--S-AQA-PQFIEYLEALRKQNH-AFTALFAATA---SNHYYN-E-KG--LD-RTLS-RS-NPADKWFFG-F
ID-S--GN--PRLLNIDTDG---STGELALFIDYRVEK----A-G---------------QLVGI-AGLGLR
MTELSELI-HNFSFGERGRVMLVRG-DGLIQ-VHPQQEF--------------S-G-K-RQLAEQ-I---G-
-GEAA--KAV--LS-R-------E---------------Q--G-L-H-S----S------R-F-E-R----D
-G-----------EGYLALS--LPLR-------DLNWTLVAEVPEAQIYAQVRETVWLTSLIGAAV-ALVSL
LLVVLLARGI-------VRPIRRVTGALM----AIG-------NGGGD--LT-QRLDENR-ADELGDLAR--
------GF-NRF---LDSQRDLIGEV--LNTSERL---------------------
>WP_100781785.1_methyl-accepting_chemotaxis_protein_[Pseudomonas_donghuensis]
----------------------------AIRNDIERMLGRPLTAAADIASNTLLRDWLA-AGED--------
--R-AQA-PQFIEYLEALRKQNH-AFTALFAATA---SNHYYN-E-KG--LD-RTLS-RS-NPADKWFFG-F
ID-S--GN--PRLLNIDTDG---STGELALFIDYRVEK----A-G---------------QLVGI-AGLGLR
MTELSELI-HNFSFGERGRVMLVRG-DGLIQ-VHPQQEF--------------S-G-K-RQLAEQ-I---G-
-GEAA--KAV--LS-R-------E---------------Q--G-L-H-S----S------R-F-E-R----D
-G-----------EGYLALS--LPLR-------DLNWTLVAEVPEAQIYAQVRETVWLTSLIGAAV-ALVSL
LLVVLLARGI-------VRPIRRVTGALM----AIG-------NGGGD--LT-QRLDENR-ADELGDLAR--
------GF-NRF---LDSQRDLIGEV--LNTSERL---------------------
>WP_038998323.1_MULTISPECIES:_methyl-accepting_chemotaxis_protein_[Pseudomonas]
----------------------------AIRNDIERMLGRPLTAAADIANNTMLRDWLA-AGED--------
--S-AQA-PQFIEYLEALRKHNQ-AFTALFAATA---SNHYYN-E-KG--LD-RTLS-RS-NPADKWFFG-F
ID-S--GN--PRLLNIDTDG---STGELALFIDYRVEK----A-G---------------QLVGI-AGLGLR
MTELSELI-HNFSFGERGRVMLVRG-DGLIQ-VHPQAEF--------------S-G-K-RQLAEQ-I---G-
-GEAT--KRV--LS-R-------E---------------Q--G-L-H-S----S------R-F-E-R----D
-G-----------ESYLALS--LPLR-------DLNWTLVAEVPEAQIYAQVRETVWLTSLIGGAV-ALVSL
LLVVLLARGI-------VRPIRRVTGALM----AIG-------NGGGD--LT-QRLDENR-ADELGDLAR--
------GF-NRF---LDSQRDLIGEV--LSTSERL---------------------
>WP_197877510.1_methyl-accepting_chemotaxis_protein_[Pseudomonas_alkylphenolica]
----------------------------AIRNDIERMLSRPLTAASDIASNTLLRDWLA-AGED--------
--T-AQA-PQFIEYLETVRQKNQ-AFTSVLAATE---TNHYYN-E-KG--LD-RTLS-RS-NPKDSWFYG-F
ID-S--GN--PRLLNIDIDG---STGELALFIDYRVEK----N-G---------------KLVGI-AGLGLR
MTELSALI-HNFSFGERGRVFLVRG-DGLIQ-VHPEQQL--------------S-G-K-RKLSEQ-I---G-
-EAAA--QAV--LS-H-------A---------------D--G-L-R-S----S------R-F-E-R----D
-G-----------EGFLALS--LPLR-------DMNWSLVVEVPEAQIYAPVRETVWLTSLIGGAV-ALVSL
LLVVLLSRGI-------VRPIRRVTDALM----AIG-------KGGGD--LT-QRLDESR-ADELGDLAR--
------GF-NRF---LDSQRDLIGAV--LRTSERLH--------------------
>WP_128323337.1_methyl-accepting_chemotaxis_protein_[Pseudomonas_alkylphenolica]
----------------------------AIRNDIERMLSRPLTAASDIASNTLLRDWLA-AGED--------
--T-AQA-PQFIEYLETVRQKNQ-AFTSVLAATE---TNHYYN-E-KG--LD-RTLS-RS-NPKDSWFYG-F
ID-S--GN--PRLLNIDIDG---STGELALFIDYRVEK----N-G---------------KLVGI-AGLGLR
MTELSALI-HNFSFGERGRVFLVRG-DGLIQ-VHPEQQL--------------S-G-K-RKLSEQ-I---G-
-EVAA--QAV--LS-H-------A---------------D--G-L-R-S----S------R-F-E-R----D
-G-----------EGFLALS--LPLR-------DMNWSLVVEVPEAQIYAPVRETVWLTSLIGGAV-ALVSL
LLVVLLSRGI-------VRPIRRVTDALM----AIG-------KGGGD--LT-RRLDESR-ADELGDLAR--
------GF-NRF---LNSQRELIGAV--LHTSERLH--------------------
>WP_116552470.1_methyl-accepting_chemotaxis_protein_[Pseudomonas_sp._SDI]
----------------------------AIRNDIERMMVRPLTAAADIARNTLLRDWVA-AGED--------
--S-AQA-AQFVEYLEAVRAQNQ-AFTSVLAITA---TNHYYN-E-KG--LD-RTLS-RS-NPADKWFYG-F
ID-S--GK--PRLLNIDIDG---STGELALFIDYRLEK----D-G---------------KLVGV-AGLGLR
MTELSEVI-HNFSFGERGRVFLVRA-DGTIQ-VHPQAEF--------------S-G-K-RQLAEQ-I---G-
-TAAA--QAA--LA-S-------T---------------E--G-L-H-S----S------R-F-E-R----D
-G-----------EGFLALS--MPLR-------DLGWTLVAEVPEAQIYAEVRETVWLTSLIGGSV-ALLSL
LLVVWLARGI-------VRPIRQVTDALV----AIG-------SGGGD--LT-RRLDDSR-ADELGDLAR--
------GF-NRF---LDSQRDLIGEV--LRTTEDL---------------------
>WP_043863632.1_MULTISPECIES:_methyl-accepting_chemotaxis_protein_[Pseudomonas]
----------------------------AMRNDIERMLGRPLTAAADIANNTLLRDWLA-AGEP--------
--P-EQA-GAFVEYLESVRVHNQ-AFTALFAATR---SNHYYN-Q-GG--LD-RTLS-RD-NPKDSWFFG-F
ID-S--GK--PRLLNIDTDI---SSGDLALFIDFRVEK----A-G---------------QLVGI-AGLGLR
MTELSQLI-HDFSFGERGRVFLVRG-DGLIQ-VHPQSEF--------------S-G-K-RQLAEQ-I---G-
-EGAA--QRA--LT-P-------H---------------E--G-L-Q-Q----S------R-F-E-R----D
-G-----------ETYLALS--LPLR-------DLNWTLVAEVPEAQIYAQVNQAVWLTSLIGAAV-ALLSL
LLVVWLARGI-------VRPLRRVTGALT----AIA-------QGGGD--LT-QRLDESR-ADELGDLAR--
------GF-NRF---LDSQRDLIGEV--LRTTEHL---------------------
>WP_054916002.1_MULTISPECIES:_methyl-accepting_chemotaxis_protein_[Pseudomonas]
----------------------------AMRNDIERMLGRPLTAAADIANNTLLRDWLA-AGEP--------
--P-EQA-GAFVEYLESVRVHNQ-AFTALFAATR---SNHYYN-Q-GG--LD-RTLS-RD-NPKDSWFFG-F
ID-S--GK--PRLLNIDTDI---SSGDLALFIDFRVEK----A-G---------------QLVGI-AGLGLR
MTELSQLI-HDFSFGERGRVFLVRG-DGLIQ-VHPQSEF--------------S-G-K-RQLAEQ-I---G-
-EGAA--QRA--LT-P-------H---------------E--G-L-Q-Q----S------R-F-E-R----D
-G-----------ETYLALS--LPLR-------DLNWTLVAEVPEAQIYAQVNQAVWLTSLIGAAV-ALLSL
LLVVWLARGI-------VRPLRRVTGALT----AIA-------QGGGD--LT-QRLDESR-ADELGDLAR--
------GF-NRF---LDSQRDLIGEV--LRTTEHL---------------------
>WP_210015116.1_methyl-accepting_chemotaxis_protein_[Pseudomonas_palmensis]
----------------------------AMRNDIERMLGRPLTAAADIANNTLLRDWLA-AGEP--------
--P-EQA-GAFVEYLESVRVHNQ-AFTALFAATR---SNHYYN-Q-GG--LD-RTLS-RD-NPKDSWFFG-F
ID-S--GK--PRLLNIDTDI---SSGDLALFIDFRVEK----A-G---------------QLVGI-AGLGLR
MTELSQLI-HDFSFGERGRVFLVRG-DGLIQ-VHPQSEF--------------S-G-K-RQLAEQ-I---G-
-EGAA--QRA--LT-P-------H---------------E--G-L-Q-Q----S------R-F-E-R----D
-G-----------ETYLALS--LPLR-------DLNWTLVAEVPEAQIYAQVNQAVWLTSLIGAAV-ALLSL
LLVVWLARGI-------VRPLRRVTGALT----AIA-------QGGGD--LT-QRLDESR-ADELGDLAR--
------GF-NRF---LDSQRDLIGEV--LRTTEHL---------------------
>WP_100634809.1_methyl-accepting_chemotaxis_protein_[Pseudomonas_qingdaonensis]
----------------------------AMRNDIERMLGRPLTAAADIANNTLLRDWLA-AGEP--------
--P-DQA-GAFVEYLESVRVHNQ-AFTALFAATR---SNHYYN-Q-GG--LD-RTLS-RD-NPKDSWFFG-F
ID-S--GK--PRLLNIDTDI---SSGDLALFIDFRVEK----A-G---------------QLVGI-AGLGLR
MTELSQLI-HDFSFGERGRVFLVRG-DGLIQ-VHPQSEF--------------S-G-K-RQLAEQ-I---G-
-EGAA--QRA--LT-P-------H---------------E--G-L-Q-Q----S------R-F-E-R----D
-G-----------ETYLALS--LPLR-------DLNWTLVAEVPEAQIYAQVNQAVWLTSLIGAAV-ALLSL
LLVVWLARGI-------VRPLRRVTGALT----AIA-------QGGGD--LT-QRLDESR-ADELGDLAR--
------GF-NRF---LDSQRDLIGEV--LRTTEHL---------------------
>WP_123753439.1_methyl-accepting_chemotaxis_protein_[Pseudomonas_putida]
----------------------------AMRNDIERMLGRPLTAAADIANNTLLRDWLA-AGEP--------
--P-EQA-GAFVEYLESVRVHNQ-AFTALFAATG---SNHYYN-Q-GG--LD-RTLS-RD-NPKDSWFFG-F
ID-S--GK--PRLLNIDTDI---SSGDLALFIDFRVEK----A-G---------------QLVGI-AGLGLR
MTELSQLI-HDFSFGERGRVFLVRG-DGLIQ-VHPQSEF--------------S-G-K-RQLAEQ-I---G-
-EGAA--QRA--LT-P-------H---------------E--G-L-Q-Q----S------R-F-E-R----D
-G-----------ETYLALS--LPLR-------DLNWTLVAEVPEAQIYAQVNQAVWLTSLIGAAV-ALLSL
LLVVWLARGI-------VRPLRRVTGALT----AIA-------QGGGD--LT-QRLDESR-ADELGDLAR--
------GF-NRF---LDSQRDLIGEV--LRTTEHL---------------------
>WP_217976839.1_methyl-accepting_chemotaxis_protein_[Pseudomonas_sp._MAFF_301350]
-------------------------SVEAIRNDIERMLGRPLTAAADIASNTLLRDWLA-AGED--------
--S-RQA-AQFVEYLESVRVHNQ-AFTALFAATA---SNHYYN-Q-GG--LD-RTLS-RS-NPKDQWFFG-F
ID-S--GN--RRLLNIDTDV---SSGDLALFIDYRVEK----A-G---------------QLVGI-AGLGLR
MTELSELI-HDFSFGELGRVFLVRG-DGLIQ-VHPQPEF--------------S-G-K-RQLAEQ-I---G-
-EAAA--TLA--LT-P-------H---------------E--G-L-Q-R----S------R-F-E-R----D
-G-----------EAYLALS--LPLR-------DLNWTLVAEVPEAQIYAQVNQTVWLTSLIGAAV-ALLSL
LLVVWLARGI-------VRPLRGVTAALT----AIG-------DGGGD--LT-HRLDETR-ADELGDLAR--
------GF-NRF---LDSQRALIGDV--LRTTEHL---------------------
>WP_110972462.1_methyl-accepting_chemotaxis_protein_[Pseudomonas_huaxiensis]
----------------------------AIRNDIERMLSRPLTAAADIAHNTYLRDWLA-AGEE--------
--P-AGA-PAVVEYLEIMREKNQ-AFTSVFVSTD---TNHYYN-E-KG--LD-RTLS-RN-NPADKWFFG-F
VD-S--GN--NRMLNIDTDG---ATGELALFIDYRIEK----A-G---------------KLVGI-GGLGLR
MTEMSELI-HNFSFGERGRVMLVRG-DGLIQ-VHPQNEH--------------G-G-K-RQLSEQ-I---G-
-EAAA--QAI--LA-K-------T---------------E--G-L-Q-S----S------R-F-E-R----D
-G-----------ERYLALS--LPLR-------DLNWRLVAEVPESQIYGQMHDAVWLTSLIGGAV-ALLSL
LLVVLLARGI-------ARPIRQVTDALI----AIG-------DGGGD--LS-HRLDESR-RDELGDLAR--
------GF-NRF---LDGQRNLIGEV--LRTSEQL---------------------
>WP_175653398.1_methyl-accepting_chemotaxis_protein_[Pseudomonas_sp._Marseille-P9899]
----------------------------AIRNDIERMLSRPLTAAADIAHNTYLRDWLA-AGEE--------
--P-AGA-PAVVEYLEIMREKNQ-AFTSVFVSTD---TNHYYN-E-KG--LD-RTLS-RN-NPADKWFFG-F
VD-S--GN--NRMLNIDTDG---ATGELALFIDYRIEK----A-G---------------KLVGI-GGLGLR
MTEMSELI-HNFSFGERGRVMLVRG-DGLIQ-VHPQNEH--------------G-G-K-RQLSEQ-I---G-
-EAAA--QAI--LA-K-------T---------------D--G-L-Q-S----S------R-F-E-R----D
-G-----------ERYLALS--LPLR-------DLNWRLVAEVPESQIYGQMHDAVWLTSLIGGAV-ALLSL
LLVVLLARGI-------ARPIRQVTDALI----AIG-------DGGGD--LS-HRLDESR-RDELGDLAR--
------GF-NRF---LDGQRNLIGEV--LRTSEQL---------------------
>WP_095156234.1_methyl-accepting_chemotaxis_protein_[Pseudomonas_sp._Irchel_3E13]
----------------------------AIRNDIERMLSRPLTAAADIAHNTYLRDWLA-AGEE--------
--P-AGA-PAVVEYLEIMREKNQ-AFTSVFVSTD---TNHYYN-E-KG--LD-RTLS-RN-SPADKWFFG-F
VD-S--GN--NRMLNIDTDG---ATGELALFIDYRIEK----A-G---------------KLVGI-GGLGLR
MTEMSELI-HNFSFGERGRVMLVRG-DGLIQ-VHPQNEH--------------G-G-K-RQLSEQ-I---G-
-EAAA--QAI--LA-K-------T---------------D--G-L-Q-S----S------R-F-E-R----D
-G-----------ERYLALS--LPLR-------DLNWRLVAEVPESQIYGQMHDAVWLTSLIGGAV-ALLSL
LLVVLLARGI-------ARPIRQVTDALI----AIG-------DGGGD--LS-HRLDESR-RDELGDLAR--
------GF-NRF---LDGQRNLIGEV--LRTSEQL---------------------
>WP_042124090.1_methyl-accepting_chemotaxis_protein_[Pseudomonas_japonica]
----------------------------AIRNDIERMLGRPLTAAADIAHNTMLRDWLA-AGEN--------
--P-EQA-QAFVDYLQALKEQNQ-AFTALFASTV---SNHYYN-E-KG--LD-RTLS-RN-NPKDKWFYG-F
ID-S--GD--NRMLNIDIDG---STGELALFIDYRVEK----D-G---------------KLVGI-AGLGLR
MTEMSELI-HNFSFGERGRVMLVRG-DGLIQ-VHPQNEF--------------G-G-K-RHLSEQ-I---G-
-EAAA--QAA--LA-P-------H---------------D--G-L-Q-S----S------R-F-E-R----D
-G-----------ESFVALS--LPLR-------GLNWHLVAEVPESQIYAEVHETVWLTSLIGGAV-ALLSL
LLVVLLARGI-------VRPIRQVTAALV----AIG-------DGGGD--LS-HRLDDTR-RDELGDLAR--
------GF-NRF---LDSQRKLIGEV--LGTSEQL---------------------
>WP_064303694.1_methyl-accepting_chemotaxis_protein_[Pseudomonas_putida]
----------------------------AIRNDIERMLARPLTAAADIAWNPMLRDWLA-AGED--------
--P-AQT-PAVVEYLDTLRDKNK-AFTSVYASTL---SNHYYN-E-KG--LD-RTLS-RS-NPADKWFYG-F
ID-S--GN--QRVLNIDTDT---STGELALFIDYRVEK----D-G---------------RLVGV-GGLGLR
MTELSELI-HDFSFGEHGRVMLVRN-DGLIQ-VHPQTEH--------------G-G-K-RQLAEQ-I---G-
-EAAA--QAI--LL-N-------R---------------D--G-F-E-S----V------S-F-E-R----D
-G-----------ETWLALS--LPLR-------DLNWRLVAEVPQAQIYAQVKQTVWLTSLTGAAV-ALLSL
LLVVWLARGI-------VRPLRQVTAALG----AIG-------DGGGD--LS-HRLDESR-RDELGDLAR--
------GF-NRF---LDSQRKLIGEV--LRTSEEL---------------------
>WP_037061624.1_methyl-accepting_chemotaxis_protein_[Pseudomonas_putida]
----------------------------AIRNDIERMLARPLTAAADIAWNPMLRDWLA-AGED--------
--P-AQT-PAVVEYLDTLRDKNK-AFTSVYASTL---SNHYYN-E-KG--LD-RTLS-RS-NPADKWFYG-F
ID-S--GN--QRVLNIDTDT---STGELALFIDYRVEK----D-G---------------RLVGV-GGLGLR
MTELSELI-HDFSFGEHGRVMLVRN-DGLIQ-VHPQTEH--------------G-G-K-RQLAEQ-I---G-
-EAAA--QAI--LL-N-------S---------------D--G-F-E-N----V------S-F-E-R----D
-G-----------ETWLALS--LPLR-------DLNWRLVAEVPQAQIYAQVKQTVWLTSLTGAAV-ALLSL
LLVVWLARGI-------VRPLRQVTAALG----AIG-------DGGGD--LS-HRLDESR-RDELGDLAR--
------GF-NRF---LDSQRKLIGEV--LRTSEEL---------------------
>WP_075801687.1_methyl-accepting_chemotaxis_protein_[Pseudomonas_putida]
----------------------------AIRNDIDRMLTRPLVAAADIAYNPMLRDWLA-AGED--------
--P-AQA-PAVVEYLETMRRNNK-AFTSVYASTL---SNHYYN-E-KG--LD-RTLS-RS-NPVDKWFYG-F
VD-S--GD--PRMLNIDTDT---STGELALFIDYRVEK----D-G---------------KLVGV-GGLGLR
MTEMSELI-HNFSFGERGRVMLVRN-DGLIQ-VHPQTEH--------------G-G-K-RQLAEQ-I---G-
-EAAA--QTI--LL-N-------H---------------E--G-F-E-N----V------R-F-E-R----D
-G-----------ETWLALS--LPLR-------DVNWRLVAEVPEAQIYAQVKETVWLTSLTGAAV-ALLSL
LLVVLLARGI-------VRPLRQVTAALS----AIG-------DGGGD--LS-HRLDEGR-RDELGDLAR--
------GF-NRF---LDSQRNLIGEV--LRTSEQL---------------------
>WP_166569861.1_methyl-accepting_chemotaxis_protein_[Pseudomonas_sp._R5(2019)]
-------------------------SVESIRNDIERMLTRPLTAAADIANNSLLRRWLA-EGED--------
--P-AQA-PQFIEYLEGLREENQ-AFTALFAATA---SNHYYN-E-KG--LD-RTLS-RS-NPADNWFYR-F
VD-S--AD--TRMLNIDTDG---STGELALFIDFKVRQ----A-G---------------QLVGI-AGLGLR
MRELSALI-HDFRFGERGLVYLVRN-DGLIQ-VHPQSEF--------------S-G-K-RQLAEQ-L---G-
-ATTA--QSL--LG-Q-------H---------------Q--G-L-S-S----S------R-F-E-R----D
-G-----------EDYLALS--LPLR-------DLNWTLVAEVPEAQIYAQARQALWLTSLVGVAV-ALFSL
LLVVLLARGL-------VRPLRQVTSALT----DIG-------SGGGD--LS-RRLDDSR-ADELGDLAR--
------GF-NRF---LDSQRELITQV--LSTSERL---------------------
>WP_065760198.1_MULTISPECIES:_methyl-accepting_chemotaxis_protein_[Pseudomonas]
----------------------------AIRNDIERMLGQPLTAAADIASNTLLRDWLA-EGED--------
--A-SQR-AHFTEYLDALRQRNN-AFTALFASTV---SNHYYN-E-KG--LD-RTLR-RD-NPADSWFFR-F
ID-S--GD--ERMLNIDVDG---SSGEVALFIDYRVEK----D-G---------------KLVGI-AGLGLR
LHELSELI-HNFSFGARGRVFLVRG-DGLIQ-VHPQAEF--------------S-G-K-RQLSEQ-L---G-
-EAAA--KTA--LV-R-------Q---------------E--R-V-V-S----T------R-F-Q-R----D
-G-----------ETFLALS--LPLR-------DLNWTLVAEVPESQIYAQVHETVWLTSLIGLAV-ALLSL
LLVVWLARGL-------VKPIRQVTAALV----AIG-------SGGGD--LS-RRLDEGR-SDELGDLAR--
------GF-NRF---IDSQRELIGQV--LGTTERL---------------------
>WP_099776069.1_methyl-accepting_chemotaxis_protein_[Pseudomonas_sp._HLS-6]
-----------------------------IRNDIERMLGQPLT-AADIASNTLLRDWLA-EGED--------
--A-SQR-AHFTEYLDALRQRNN-AFTALFASTV---SNHYYN-E-KG--LD-RTLR-RD-NPADSWFFR-F
ID-S--GD--ERMLNIDVDG---SSGEVALFIDYRVEK----D-G---------------KLVGI-AGLGLR
LHELSELI-HNFSFGARGRVFLVRG-DGLIQ-VHPQAEF--------------S-G-K-RQLSEQ-L---G-
-EAAA--KTA--LV-R-------Q---------------E--R-V-V-S----T------R-F-Q-R----D
-G-----------ETFLALS--LPLR-------DLNWTLVAEVPESQIYAQVHETVWLTSLIGLAV-ALLSL
LLVVWLARGL-------VKPIRQVTAALV----AIG-------SGGGD--LS-RRLDEGR-SDELGDLAR--
------GF-NRF---IDSQRELIGQV--LGTTERL---------------------
>WP_189395026.1_methyl-accepting_chemotaxis_protein_[Pseudomonas_laurentiana]
----------------------------AIRNDIERMLGQPLTAAADIASNTMLRDWLA-EGED--------
--A-SQR-AHFTGYLDALRQRNN-AFTALFASTV---SNHYYN-E-KG--LD-RTLS-RD-NPADSWFFR-F
TD-S--GD--ERMLNIDVDG---SSGEVALFIDYRVEM----D-G---------------KLVGI-AGLGLR
LHELSELI-HNFSFGERGRVFLVRG-DGLIQ-VHPQAEF--------------S-G-K-RQLSEQ-L---G-
-EAAA--KTA--LA-R-------Q---------------E--R-V-V-S----T------R-F-Q-R----D
-G-----------ETFLALS--LPLR-------DLNWTLVAEVPESQIYAQVHETVWLTSLIGLAV-ALLSL
LLVVWLARGL-------VKPIRQVTAALV----AIG-------SGGGD--LS-RRLDEGR-SDELGDLAR--
------GF-NRF---IDSQRELIGQV--LGTTERL---------------------
>WP_159894955.1_methyl-accepting_chemotaxis_protein_[Pseudomonas_sp._LD120]
--------------------------IEAMRNDIERILTQPLTAARDLAGNGMLRDWLA-AGED--------
--P-ARA-PSFIGYLEDIRAENQ-AFTTMMASPL---SHHYYN-Q-KG--LD-RTLS-RD-NPKDVWFYR-F
ID-S--GK--PRVLNIDIDV---ASGELALFINYRVEK----N-G---------------ELVGV-TGLGLR
MTELSKLI-HDYSFGERGRVFLVRN-DGLIQ-VHPDAEF--------------S-G-K-RQLSEQ-I---G-
-ASAA--EAL--MG---------H---------------E--G-L-T-S----S------H-F-Q-R----D
-G-----------EDYLALS--LPLR-------GFGWSLVAEVPQAQIYTEAHRAIWLTGLIGLAI-AAVCL
SLVVWLARGL-------VRPLRQVTEGLV----AIG-------SGGGD--LT-LRLDASR-ADELGDLAR--
------GF-NRF---LDSQRGMIGEV--LATTERL---------------------
>WP_047301254.1_methyl-accepting_chemotaxis_protein_[Pseudomonas_fluorescens]
--------------------------IEAMRNDIERILTQPLTAARDLAGNGMLRDWLA-AGED--------
--P-ARA-PSFISYLEDIRAENQ-AFTTMMASPL---SHHYYN-Q-KG--LD-RTLS-RD-NPKDVWFYR-F
ID-S--GK--PRVLNIDIDV---ASGELALFINYRVEK----D-G---------------ELVGV-TGLGLR
MTELSQLI-HDYSFGERGRVFLVRS-DGLIQ-VHPDAEF--------------S-G-K-RQLSEQ-I---G-
-ATAA--EAL--MG---------H---------------E--G-L-T-S----S------H-F-E-R----D
-G-----------EDYLALS--LPLR-------GFGWSLVAEVPQAQIYAEAHRAIWLTSLIGLGI-AAVCL
LLVVLLARGL-------VRPVRQVTEGLV----AIG-------SGGGD--LT-LRLDASR-ADELGDLAR--
------GF-NRF---LDSQRGMIGEV--LATTERL---------------------
>WP_103742232.1_MULTISPECIES:_methyl-accepting_chemotaxis_protein_[unclassified_Pseudomonas]
--------------------------IEAMRNDIERILTQPLTAARDLAGNGMLRDWLA-AGED--------
--P-ARA-PSFISYLEDIRAENQ-AFTTMMASPL---SHHYYN-Q-KG--LD-RTLS-RD-NPKDVWFYR-F
ID-S--GK--PRVLNIDIDV---ASGELALFINYRVEK----D-G---------------ELVGV-TGLGLR
MTELSQLI-HDYSFGERGRVFLVRS-DGLIQ-VHPDAEF--------------S-G-K-RQLSEQ-I---G-
-ATAA--EAL--MG---------H---------------E--G-L-T-S----S------H-F-E-R----D
-G-----------EDYLALS--LPLR-------GFGWSLVAEVPQAQIYAEAHRAIWLTSLIGLGI-AGVCL
LLVVLLARGL-------VRPVRQVTEGLV----AIG-------SGGGD--LT-LRLDASR-ADELGDLAR--
------GF-NRF---LDSQRGMIGEV--LATTERL---------------------
>WP_179598533.1_methyl-accepting_chemotaxis_protein_[Pseudomonas_protegens]
--------------------------IEAMRNDIERILTQPLTAARDLAGNGMLRDWLA-AGED--------
--P-ARA-PSFISYLEDIRAENQ-AFTTMMASPL---SHHYYN-Q-KG--LD-RTLS-RD-NPKDVWFYR-F
ID-S--GK--PRVLNIDIDV---ASGELALFINYRVEK----D-G---------------ELVGV-TGLGLR
MTELSQLI-HDYSFGERGRVFLVRS-DGLIQ-VHPDAEF--------------S-G-K-RQLSEQ-I---G-
-ATAA--EAL--MG---------Y---------------E--G-L-T-S----S------H-F-E-R----D
-G-----------EDYLALS--LPLR-------GFGWSLVAEVPQAQIYAEAHRAIWLTSLIGLGI-AAVCL
LLVVLLARGL-------VRPVRQVTEGLV----AIG-------SGGGD--LT-LRLDASR-ADELGDLAR--
------GF-NRF---LDSQRGMIGEV--LATTERL---------------------
>WP_102862844.1_methyl-accepting_chemotaxis_protein_[Pseudomonas_protegens]
--------------------------IEAMRNDIERILTQPLTAARDLAGNGMLRDWLA-AGED--------
--P-ARA-QSFISYLEDIRAENQ-AFTTMMASPL---SHHYYN-Q-KG--LD-RTLS-RD-NPKDAWFYR-F
ID-S--GK--PRVLNIDVDV---ASGELALFINYRVEK----D-G---------------ELVGV-TGLGLR
MTELSQLI-HDYSFGERGRVFLVRN-DGLIQ-VHPDAEF--------------S-G-K-RQLSEQ-I---G-
-ASAA--EAL--MG---------H---------------E--G-L-T-S----S------H-F-E-R----D
-G-----------EDYLALS--LPLR-------GFGWSLVAEVPQAQIYAEAHRAIWLTSLIGLGI-AGVCL
LLVVLLARGL-------VRPVRQVTEGLV----AIG-------SGGGD--LT-LRLDASR-ADELGDLAR--
------GF-NRF---LDSQRGMIGEV--LATTERL---------------------
>WP_115581457.1_MULTISPECIES:_methyl-accepting_chemotaxis_protein_[Pseudomonas]
--------------------------IEAMRNDIERILTQPLTAARDLAGNGMLRDWLA-AGED--------
--P-ARA-QSFISYLEDIRAENQ-AFTTMMASPL---SHHYYN-Q-KG--LD-RTLS-RD-NPKDVWFYR-F
ID-S--GK--PRVLNIDVDV---ASGELALFINYRVEK----D-G---------------ELVGV-TGLGLR
MTELSQLI-HDYSFGERGRVFLVRN-DGLIQ-VHPDAEF--------------S-G-K-RQLSEQ-I---G-
-ASAA--EAL--MG---------H---------------E--G-L-T-S----S------H-F-E-R----D
-G-----------EDYLALS--LPLR-------GFGWSLVAEVPQAQIYAEAHRAIWLTSLIGLGI-AGVCL
LLVVLLARGL-------VRPVRQVTEGLV----AIG-------SGGGD--LT-LRLDASR-ADELGDLAR--
------GF-NRF---LDSQRGMIGEV--LATTERL---------------------
>WP_102882053.1_MULTISPECIES:_methyl-accepting_chemotaxis_protein_[Pseudomonas]
--------------------------IEAMRNDIERILTQPLTAARDLAGNGMLRDWLA-AGED--------
--P-ARA-QSFISYLEDIRAENQ-AFTTMMASPL---SHHYYN-Q-KG--LD-RTLS-RD-NPKDVWFYR-F
ID-S--GK--PRVLNIDVDV---ASGELALFINYRVEK----D-G---------------ELVGV-TGLGLR
MTELSQLI-HDYSFGERGRVFLVRN-DGLIQ-VHPDAEF--------------S-G-K-RQLSEQ-I---G-
-ATAA--EAL--MG---------H---------------E--G-L-T-S----S------H-F-E-R----D
-G-----------EDYLALS--LPLR-------GFGWSLVAEVPQAQIYAEAHRAIWLTSLIGLGI-AGVCL
LLVVLLARGL-------VRPVRQVTEGLV----AIG-------SGGGD--LT-LRLDASR-ADELGDLAR--
------GF-NRF---LDSQRGMIGEV--LATTERL---------------------
>WP_170004063.1_methyl-accepting_chemotaxis_protein_[Pseudomonas_sp._WS_5414]
--------------------------IEAMRNDIERILTQPLTAARDLGGNGMLRDWLA-AGED--------
--P-ARA-QSFISYLEDIRAENQ-AFTTMMASPL---SHHYYN-Q-KG--LD-RTLS-RD-NPKDVWFYR-F
ID-S--GK--PRVLNIDVDV---ASGELALFINYRVEK----D-G---------------ELVGV-TGLGLR
MTELSQLI-HDYSFGERGRVFLVRN-DGLIQ-VHPDAEF--------------S-G-K-RQLSEQ-I---G-
-ATAA--EAL--MG---------H---------------E--G-L-T-S----S------H-F-E-R----D
-G-----------EDYLALS--LPLR-------GFGWSLVAEVPQAQIYAEAHRAIWLTSLIGLGI-AGVCL
LLVVLLARGL-------VRPVRQVTEGLV----AIG-------SGGGD--LT-LRLDASR-ADELGDLAR--
------GF-NRF---LDSQRGMIGEV--LATTERL---------------------
>WP_060837201.1_MULTISPECIES:_methyl-accepting_chemotaxis_protein_[Pseudomonas]
--------------------------IEAMRNDIERILTQPLTAARDLAGNGMLRDWLA-AGED--------
--P-ARA-QSFISYLEDIRAENQ-AFTTMMASPL---SHHYYN-Q-KG--LD-RTLS-RD-NPKDAWFYR-F
ID-S--GK--PRVLNIDIDV---ASGELALFINYRVEK----D-G---------------ALVGV-TGLGLR
MTELSKLI-HDYSFGERGRVFLVRS-DGLIQ-VHPDAEF--------------S-G-K-RQLSEQ-I---G-
-ATAA--EAL--MG---------H---------------E--G-L-T-S----S------H-F-E-R----D
-G-----------EDYLALS--LPLR-------GFGWSLVAEVPQEQIYAEAHRAIWLTSLIGLGI-AAVCL
LLVVLLARGL-------VRPVRQVTEGLV----AIG-------SGGGD--LT-LRLDASR-ADELGDLAR--
------GF-NRF---LDSQRGMIGEV--LATTERL---------------------
>WP_060842287.1_methyl-accepting_chemotaxis_protein_[Pseudomonas_sp._St29]
--------------------------IEAMRNDIERILTQPLTAARDLAGNGMLRDWLA-AGED--------
--P-ARA-QSFISYLEDIRAENQ-AFTTMMASPL---SHHYYN-Q-KG--LD-RTLS-RD-NPKDAWFYR-F
ID-S--GK--PRVLNIDIDV---ASGELALFINYRVEK----D-G---------------ALVGV-TGLGLR
MTELSKLI-HDYSFGERGRVFLVRS-DGLIQ-VHPDAEF--------------S-G-K-RQLSEQ-I---G-
-ATAA--EAL--MG---------H---------------E--G-L-T-S----S------H-F-E-R----D
-G-----------EDFLALS--LPLR-------GFGWSLVAEVPQEQIYAEAHRAIWLTSLIGLGI-AAVCL
LLVVLLARGL-------VRPVRQVTEGLV----AIG-------SGGGD--LT-LRLDASR-ADELGDLAR--
------GF-NRF---LDSQRGMIGEV--LATTERL---------------------
>WP_235759143.1_methyl-accepting_chemotaxis_protein_[Pseudomonas_sesami]
--------------------------IEAMRNDIERILTQPLTAARDLAGNGMLRDWLA-AGED--------
--P-ARA-QSFISYLEDIRAENQ-AFTTMMASPL---SHHYYN-Q-KG--LD-RTLS-RD-NPKDAWFYR-F
ID-S--GK--PRVLNIDIDV---ASGELALFINYRVEK----D-G---------------ALVGV-TGLGLR
MTELSKLI-HDYSFGERGRVFLVRS-DGLIQ-VHPDAEF--------------S-G-K-RQLSEQ-I---G-
-ATAA--EAL--MG---------H---------------D--G-L-T-S----S------H-F-E-R----D
-G-----------EDYLALS--LPLR-------GFGWSLVAEVPQEQIYAEAHRAIWLTSLIGLGI-AAVCL
LLVVLLARGL-------VRPVRQVTEGLV----AIG-------SGGGD--LT-LRLDASR-ADELGDLAR--
------GF-NRF---LDSQRGMIGEV--LATTERL---------------------
>WP_092318973.1_MULTISPECIES:_methyl-accepting_chemotaxis_protein_[Pseudomonas]
--------------------------IEAMRNDIERILTQPLTAARDLAGNGMLRDWLA-AGED--------
--P-AQA-PQYISYLEDIRAENQ-AFTTMMASPL---SHHYYN-Q-KG--LD-RTLS-RD-NPKDVWFYR-F
ID-G--GK--PRVLNIDIDV---ASGELALFINYRVEK----D-G---------------ELVGV-TGLGLR
MTELSRLI-HDYSFGERGRVFLVRS-DGLIQ-VHPDAEF--------------S-G-K-RQLSEQ-I---G-
-ATAA--EAL--MG---------H---------------E--G-L-T-S----T------H-F-Q-R----D
-D-----------EDYLALS--LPLR-------GFGWSLVAEVPQAQIYAEAHRAIWLTSLIGLGI-AAVCL
VLVVLLARGL-------VRPVRQVTEGLV----AIG-------SGGGD--LT-LRLDASR-ADELGDLAR--
------GF-NRF---LDSQRGMIGEV--LATTERL---------------------
>WP_110774599.1_methyl-accepting_chemotaxis_protein_[Pseudomonas_sp._TKO14]
--------------------------IEAMRNDIERILTQPLTAARDLAGNGMLRDWLA-AGED--------
--P-AQA-PQYISYLEDIRAENQ-AFTTMMASPL---SHHYYN-Q-KG--LD-RTLS-RD-NPKDVWFYR-F
ID-G--GK--PRVLNIDIDV---ASGELALFINYRVEK----D-G---------------ELVGV-TGLGLR
MTELSRLI-HDYSFGERGRVFLVRS-DGLIQ-VHPDAEF--------------S-G-K-RQLSEQ-I---G-
-ATAA--EAL--MG---------H---------------E--G-L-T-S----T------H-F-Q-R----D
-D-----------EDYLALS--LPLR-------GFGWSLVAEVPQAQIYAEAHRAIWLTSLIGLGI-AAVCL
VLVVLLARGL-------VRPVRQVTEGLV----AIG-------SGGGD--LT-LRLDASR-ADELGDLAR--
------GF-NRF---LDSQRGMIGEV--LATTERL---------------------
>WP_233321660.1_methyl-accepting_chemotaxis_protein_[Pseudomonas_sp._Au-Pse12]
--------------------------IEAMRNDIERILTQPLTAARDLAGNGMLRDWLA-AGEE--------
--P-ARA-QSFISYLEDIRAENQ-AFTTMMASPL---SHHYYN-Q-KG--LD-RTLS-RD-NPKDVWFYR-F
ID-S--GK--PRVLNIDIDV---ASGELAMFINDRVEK----D-G---------------ELVGV-TGLGLR
MTELSKLI-HDYSFGERGRVFLVRN-DGLIQ-VHPDAEF--------------S-G-K-RQLSEQ-I---G-
-ATAA--EAL--MG---------H---------------E--G-L-T-S----S------H-F-E-R----D
-G-----------EDFLALS--LPLR-------GFGWSLVAEVPQAQIYAEAHRAIWLTSLIGLGI-AAVCL
ALVVLLARGL-------VRPVRQVTEGLV----AIG-------SGGGD--LT-LRLDASR-ADELGDLAR--
------GF-NRF---LDSQHGMIGEV--LATTERL---------------------
>WP_212805881.1_methyl-accepting_chemotaxis_protein_[Pseudomonas_sp._Eqa60]
---------------------------EAMRNDIERILAQPLTVARDIASNGMLRDWLA-GGED--------
--P-AQA-QVFVDYLEGIRAENQ-AFTTLMVGTA---TNHYYN-E-KG--LD-RTLS-RS-NPKDAWFYS-F
ID-S--DK--PRLLNIDTDV---ATGELAMFIDMRVKK----D-G---------------KLVGV-AGLGLK
MQALSQLI-HDFSFGEHGKVYLVRA-DGLIQ-VHPEAQF--------------S-G-K-RHLSEQ-I---G-
-ESAA--QAV--MG---------H---------------E--G-L-A-S----S------R-F-V-R----D
-G-----------EDFVALG--LPLR-------GMGWSLVAEVPEAQIYADARQTLWLTTGIGLAI-ALVCL
LLVIWLARGL-------VRPVRQVTAGLV----AIG-------SGGGD--LT-LRLDASR-ADELGDLAR--
------GF-NRF---LDSQHGMIGEV--LATTERL---------------------
>WP_236203956.1_methyl-accepting_chemotaxis_protein_[Pseudomonas_protegens]
---------------------------EAMRNDIERILAQPLTVARDIASNGMLRDWLA-GGED--------
--P-AQA-QVFVDYLEGIRAENQ-AFTTLMVGTA---TNHYYN-E-KG--LD-RTLS-RS-NPKDAWFYS-F
ID-S--DK--PRLLNIDTDV---ATGELAMFIDMRVKK----D-G---------------KLVGV-AGLGLK
MQALSQLI-HDFSFGEHGKVYLVRA-DGLIQ-VHPEAQF--------------S-G-K-RHLSEQ-I---G-
-ESAA--QAV--MG---------H---------------E--G-L-A-S----S------R-F-V-R----D
-G-----------EDFVALS--LPLR-------GMGWSLVAEVPEAQIYADARQTLWLTTGIGLAI-ALVCL
LLVIWLARGL-------VRPVRQVTAGLV----AIG-------SGGGD--LT-LRLDASR-ADELGDLAR--
------GF-NRF---LDSQHGMIGEV--LATTERL---------------------
>WP_015633897.1_MULTISPECIES:_methyl-accepting_chemotaxis_protein_[Pseudomonas]
---------------------------EAMRNDIERILAQPLTVARDIASNGMLRDWLA-GGED--------
--P-AQA-QVFVDYLEGIRAENQ-AFTTLMVGTA---TNHYYN-E-KG--LD-RTLS-RS-NPKDAWFYS-F
ID-S--DK--PRLLNIDTDV---ATGELAMFIDMRVKK----D-G---------------KLVGV-AGLGLK
MQALSQLI-HDFSFGEHGKVYLVRA-DGLIQ-VHPEAQF--------------S-G-K-RHLSEQ-I---G-
-ESAA--QAV--MG---------H---------------E--G-L-A-S----S------R-F-V-R----D
-G-----------EDFVALS--LPLR-------GMGWSLVAEVPEAQIYADARQTLWLTTGIGLAI-ALVCL
LLVIWLARGL-------VRPVRQVTAGLV----AIG-------SGGGD--LT-LRLDASR-ADELGDLAR--
------GF-NRF---LDSQHGMIGEV--LATTERL---------------------
>WP_072443883.1_MULTISPECIES:_methyl-accepting_chemotaxis_protein_[unclassified_Pseudomonas]
---------------------------EAMRNDIERILAQPLTVARDIASNGMLRDWLA-GGED--------
--P-AQA-QVFVDYLEGIRAENQ-AFTTLMVGTA---TNHYYN-E-KG--LD-RTLS-RS-NPKDAWFYS-F
ID-S--DK--PRLLNIDTDV---ATGELAMFIDMRVKK----D-G---------------KLVGV-AGLGLK
MQALSQLI-HDFSFGEHGKVYLVRA-DGLIQ-VHPEAQF--------------S-G-K-RHLSEQ-I---G-
-ESAA--QAV--MG---------H---------------E--G-L-A-S----S------R-F-V-R----D
-G-----------EDFVALS--LPLR-------GMGWSLVAEVPEAQIYADARQTLWLTTGIGLAI-ALVCL
LLVIWLARGL-------VRPVRQVTAGLV----AIG-------SGGGD--LT-LRLDASR-ADELGDLAR--
------GF-NRF---LDSQHGMIGEV--LATTERL---------------------
>WP_210694301.1_methyl-accepting_chemotaxis_protein,_partial_[Pseudomonas_protegens]
-------------------------------------------VARDIASNGMLRDWLA-GGED--------
--P-AQA-QVFVDYLEGIRAENQ-AFTTLMVGTA---TNHYYN-E-KG--LD-RTLS-RS-NPKDAWFYS-F
ID-S--DK--PRLLNIDTDV---ATGELAMFIDMRVKK----D-G---------------KLVGV-AGLGLK
MQALSQLI-HDFSFGEHGKVYLVRA-DGLIQ-VHPEAQF--------------S-G-K-RHLSEQ-I---G-
-ESAA--QAV--MG---------H---------------E--G-L-A-S----S------R-F-V-R----D
-G-----------EDFVALS--LPLR-------GMGWSLVAEVPEAQIYADARQTLWLTTGIGLAI-ALVCL
LLVIWLARGL-------VRPVRQVTAGLV----AIG-------SGGGD--LT-LRLDASR-ADELGDLAR--
------GF-NRF---LDSQHGMIGEV--LATTERL---------------------
>WP_026019965.1_methyl-accepting_chemotaxis_protein_[Pseudomonas_protegens]
---------------------------EAMRNDIERILAQPLTVARDIASNGMLRDWLA-GGED--------
--P-AQA-QVFVDYLEGIRAENQ-AFTTLMVGTA---TNHYYN-E-KG--LD-RTLS-RS-NPKDAWFYS-F
ID-S--DK--PRLLNIDTDV---ATGELAMFIDMRVKK----D-G---------------KLVGV-AGLGLK
MQALSQLI-HDFSFGEHGKVYLVRA-DGLIQ-VHPEAQF--------------S-G-K-RHLSEQ-I---G-
-ESAA--RAV--MG---------H---------------E--G-L-A-S----S------R-F-V-R----D
-G-----------EDFVALS--LPLR-------GMGWSLVAEVPEAQIYADARQTLWLTTGIGLAI-ALVCL
LLVIWLARGL-------VRPVRQVTAGLV----AIG-------SGGGD--LT-LRLDASR-ADELGDLAR--
------GF-NRF---LDSQHGMIGEV--LATTERL---------------------
>WP_236185788.1_methyl-accepting_chemotaxis_protein_[Pseudomonas_protegens]
---------------------------EAMRNDIERILAQPLTVARDIASNGMLRDWLA-GGED--------
--P-AQA-QVFVDYLEGIRAENQ-AFTTLMVGTA---TNHYYN-E-KG--LD-RTLS-RS-NPKDAWFYS-F
ID-S--DK--PRLLNIDTDV---ATGELAMFIDMRVKK----D-G---------------KLVGV-AGLGLK
MQALSQLI-HDFSFGEHGKVYLVRA-DGLIQ-VHPEAQF--------------S-G-K-RHLSEQ-I---G-
-ESAA--QAV--MG---------H---------------E--G-L-A-S----S------R-F-V-R----D
-G-----------EDFVALS--LPLR-------GMGWSLVAEVPEAQIYADARQTLWLTIGIGLAI-ALVCL
LLVIWLARGL-------VRPVRQVTAGLV----AIG-------SGGGD--LT-LRLDASR-ADELGDLAR--
------GF-NRF---LDSQHGMIGEV--LATTERL---------------------
>WP_210695035.1_methyl-accepting_chemotaxis_protein,_partial_[Pseudomonas_protegens]
---------------------------EAMRNDIERILAQPLTVARDIASNGMLRDWLA-GGED--------
--P-AQA-QVFVDYLEGIRAENQ-AFTTLMVGTA---TNHYYN-E-KG--LD-RTLS-RS-NPKDAWFYS-F
ID-S--DK--PRLLNIDTDV---ATGELAMFIDMRVKK----D-G---------------KLVGV-AGLGLK
MQALSQLI-HDFSFGERGKVYLVRA-DGLIQ-VHPEAQF--------------S-G-K-RHLSEQ-I---G-
-ESAA--QAV--MG---------H---------------E--G-L-A-S----S------R-F-V-R----D
-G-----------EDFVALS--LPLR-------GMGWSLVAEVPEAQIYADARQTLWLTTGIGLAI-ALVCL
LLVIWLARGL-------VRPVRQVTAGLV----AIG-------SGGGD--LT-LRLDASR-ADELGDLAR--
------GF-NRF---LDSQHGMIGEV--LATTERL---------------------
>WP_077933245.1_MULTISPECIES:_methyl-accepting_chemotaxis_protein_[Pseudomonas]
---------------------------EAMRNDIERILAQPLTVARDIASNGMLRDWLA-GGED--------
--P-AQA-QVFVDYLEGIRAENQ-AFTTLMVGTA---TNHYYN-E-KG--LD-RTLS-RS-NPKDAWFYS-F
ID-S--DK--PRLLNIDTDV---ATGELAMFIDMRVKK----D-G---------------KLVGV-AGLGLK
MQALSQLI-HDFSFGERGKVYLVRA-DGLIQ-VHPEAQF--------------S-G-K-RHLSEQ-I---G-
-ESAA--QAV--MG---------H---------------E--G-L-A-S----S------R-F-V-R----D
-G-----------EDFVALS--LPLR-------GMGWSLVAEVPEAQIYADARQTLWLTTGIGLAI-ALVCL
LLVIWLARGL-------VRPVRQVTAGLV----AIG-------SGGGD--LT-LRLDASR-ADELGDLAR--
------GF-NRF---LDSQHGMIGEV--LATTERL---------------------
>WP_232644003.1_methyl-accepting_chemotaxis_protein_[Pseudomonas_protegens]
---------------------------EAMRNDIERILAQPLTVARDIASNGMLRDWLA-GGED--------
--P-AQA-QVFVDYLEGIRTENQ-AFTTLMVGTA---TNHYYN-E-KG--LD-RTLS-RS-NPKDAWFYS-F
ID-S--DK--PRLLNIDTDV---ATGELAMFIDMRVKK----D-G---------------KLVGV-AGLGLK
MQALSQLI-HDFSFGERGKVYLVRA-DGLIQ-VHPEAQF--------------S-G-K-RHLSEQ-I---G-
-ESAA--QAV--MG---------H---------------E--G-L-A-S----S------R-F-V-R----D
-G-----------EDFVALS--LPLR-------GMGWSLVAEVPEAQIYADARQTLWLTTGIGLAI-ALVCL
LLVIWLARGL-------VRPVRQVTAGLV----AIG-------SGGGD--LT-LRLDASR-ADELGDLAR--
------GF-NRF---LDSQHGMIGEV--LATTERL---------------------
>WP_041115384.1_methyl-accepting_chemotaxis_protein_[Pseudomonas_protegens]
---------------------------EAMRNDIERILAQPLTVARDIASNGMLRDWLA-GGED--------
--P-AQA-QVFVDYLEGIRTENQ-AFTTLMVGTA---TNHYYN-E-KG--LD-RTLS-RS-NPKDAWFYS-F
ID-S--DK--PRLLNIDTDV---ATGELAMFIDMRVKK----D-G---------------KLVGV-AGLGLK
MQALSQLI-HDFSFGERGKVYLVRA-DGLIQ-VHPEAQF--------------S-G-K-RHLSEQ-I---G-
-ESAA--QAV--MG---------H---------------E--G-L-A-S----S------R-F-V-R----D
-G-----------EDFVALS--LALR-------GMGWSLVAEVPEAQIYADARQTLWLTTGIGLAI-ALVCL
LLVIWLARGL-------VRPVRQVTAGLV----AIG-------SGGGD--LT-LRLDASR-ADELGDLAR--
------GF-NRF---LDSQHGMISEV--LATTERL---------------------
>WP_210713046.1_methyl-accepting_chemotaxis_protein_[Pseudomonas_sp._MWU349]
---------------------------EAMRNDIERILAQPLTVARDIASNGMLRDWLA-GGED--------
--P-AQA-QVFVDYLEGIRAENH-AFTTLMVGTA---TNHYYN-E-KG--LD-RTLS-RS-NPKDAWFYR-F
ID-S--DQ--PRLLNIDTDV---ATGELAMFIDMRVKK----D-G---------------KLVGV-AGLGLK
MQALSQLI-HDFSFGERGKVYLVRA-DGLIQ-VHPEAQF--------------S-G-K-RQLSEQ-I---G-
-EPAA--LAV--MG---------H---------------E--G-L-S-S----S------R-F-V-R----D
-G-----------EDFVALS--LPLR-------GMGWSLVAEVPEAQIYADARQTLWLTTGIGLAI-ALVCL
LLVIWLARGL-------VRPVRQVTAGLV----AIG-------SGGGD--LT-LRLDASR-ADELGDLAR--
------GF-NRF---LDSQHGMIGEV--LATTERL---------------------
>WP_047283635.1_methyl-accepting_chemotaxis_protein_[Pseudomonas_protegens]
---------------------------EAMRNDIERILAQPLTVARDIASNGMLRDWLA-GGED--------
--P-AQA-QVFVDYLEGIRAENH-AFTTLMVGTA---TNHYYN-E-KG--LD-RTLS-RS-NPKDAWFYR-F
ID-S--DQ--PRLLNIDTDV---ATGELAMFIDMRVKK----D-G---------------KLVGV-AGLGLK
MQALSQLI-HDFSFGERGKVYLVRA-DGLIQ-VHPEAQF--------------S-G-K-RQLSEQ-I---G-
-EPAA--LAV--MG---------H---------------E--G-L-A-S----S------R-F-V-R----D
-G-----------EDFVALS--LPLR-------GMGWSLVAEVPEAQIYADARQTLWLTTGIGLAI-ALVCL
LLVIWLARGL-------VRPVRQVTAGLV----AIG-------SGGGD--LT-LRLDASR-ADELGDLAR--
------GF-NRF---LDSQHGMIGEV--LATTERL---------------------
>WP_221809819.1_methyl-accepting_chemotaxis_protein_[Pseudomonas_protegens]
-------------------------SIEAMRNDIERILTQPLTVARDIASNGMLRDWLA-AGED--------
--P-SQA-QVFIDYLEDIRAENH-AFTTLMVGTA---TNHYYN-E-KG--LD-RTLS-RD-NPKDAWFYN-F
ID-S--DK--PRLLNIDTDV---ASGELAMFIDLRVKK----D-G---------------KLVGV-AGLGLS
MKELSELI-HNFSFGERGQVFLVRA-DGLIQ-VHPQAQF--------------S-G-K-RHLSEQ-I---G-
-ESAA--QAV--MG---------H---------------E--G-L-S-T----S------H-F-E-R----D
-G-----------EDFVALS--LPLR-------GMGWSLVAEVPEAQIYADARQALWLTTGIGLVI-ALVCL
LLVVWLARGL-------VRPVREVTEGLV----AIG-------SGGGD--LT-LRLDASR-ADELGDLAR--
------GF-NRF---LDSQHGMIGEV--LATTERL---------------------
>WP_161775697.1_methyl-accepting_chemotaxis_protein_[Pseudomonas_sp._Fl4BN1]
--------------------------IEAMRNDIERILTQPLTVARDIASNGMLRDWLA-AGED--------
--P-SQA-PAFVDYLEGIRAESQ-AFTTLMVGTA---SNHYYN-E-KG--LD-RTLS-RS-NPKDSWFYN-F
ID-S--DQ--PRLLNIDTDV---TTGELAMFIDLRVKK----D-G---------------KLVGV-AGLGLK
MKALSELI-HNFSFGERGKVYLVRS-DGLIQ-VHPEAQF--------------S-G-K-RHLSEQ-I---G-
-ATAA--EAV--MG---------H---------------A--G-L-A-S----S------R-F-E-R----D
-G-----------EGFLALS--LPLR-------GMGWSLVAEVPEAQIYAEARQALWTTTGIGLAI-AMVCL
LLVVWLARGL-------VRPVRQVTDGLV----AIG-------SGGGD--LT-LRLDASR-ADELGDLAR--
------GF-NRF---LDSQRGMIGEV--LATTERL---------------------
>WP_161754609.1_methyl-accepting_chemotaxis_protein_[Pseudomonas_sp._Fl5BN2]
--------------------------IEAMRNDIERILTQPLTVARGIASNGMLRDWLA-AGED--------
--P-SQA-PAFVDYLEGIRAESQ-AFTTLMVGTA---SNHYYN-E-KG--LD-RTLS-RS-NPKDSWFYN-F
ID-S--DQ--PRLLNIDTDV---TTGELAMFIDLRVKK----D-G---------------KLVGV-AGLGLK
MKALSELI-HNFSFGERGKVYLVRS-DGLIQ-VHPEAQF--------------S-G-K-RHLSEQ-I---G-
-ATAA--EAV--MG---------H---------------A--G-L-A-S----S------R-F-E-R----D
-G-----------EGFLALS--LPLR-------GMGWSLVAEVPEAQIYAEARQALWTTTGIGLAI-AMVCL
LLVVWLARGL-------VRPVRQVTDGLV----AIG-------SGGGD--LT-LRLDASR-ADELGDLAR--
------GF-NRF---LDSQRGMIGEV--LATTERL---------------------
>WP_025130343.1_methyl-accepting_chemotaxis_protein_[Pseudomonas_sp._PH1b]
--------------------------IEAMRNDIERILTQPLTVARDIASNGMLRDWLA-AGED--------
--P-AQA-QVFVDYLEGIRAESQ-AFTTLMVGTA---SNHYYN-E-KG--LD-RTLS-RA-NPKDSWFYN-F
ID-S--DK--PRLLNIDTDV---ATGELAMFIDLRVKK----D-G---------------KLVGV-AGLGLK
MKELSELI-HNFSFGERGKVYLVRT-DGLIQ-VHPQAQF--------------S-G-K-RHLSEQ-I---G-
-TAAA--EAV--MG---------H---------------A--G-L-A-S----S------R-F-E-R----D
-G-----------EAFLALS--LPLR-------DMGWSLVAEVPEAQIYADARQVLWLATAIGLAI-AVICL
LLVVWLARGL-------VRPVRQVTAGLV----AIG-------SGGGD--LT-LRLDASR-ADELGDLAR--
------GF-NRF---LDSQRGMIGEV--LATTERL---------------------
>WP_226522600.1_methyl-accepting_chemotaxis_protein_[Pseudomonas_sp._L5B5]
----------------------------AMRNDIERILAQPLTVAHDLAGNGLLRDWLA-AGED--------
--P-AQA-PAFIDYLEGVRAQNQ-AFTTLMVSTA---SGRYYS-E-KG--LD-RTLS-RS-NPKDAWFYH-F
ID-S--DQ--PRLINIDTDV---ASGELAMFIDMQVKK----D-G---------------KLVGV-AGLGLS
MQALSRLI-HDFSFGEHGKVYLVRT-DGLIQ-VHPEAQL--------------S-G-K-RQLAEQ-V---G-
-PAAA--QAL--MG---------R---------------E--G-L-T-S----R------P-F-E-R----D
-G-----------EAYLALS--LPLR-------AMDWSLVAEVPEAQIYADARRTLWLTTGIGLAI-AVLCL
LLIVLLARGL-------VRPIRQVTAGLV----AIG-------SGGGD--LT-QRLDADR-ADELGDLAR--
------GF-NRF---LDSQRGMLGEV--LATTERL---------------------
>WP_191632452.1_cache_domain-containing_protein,_partial_[Pseudomonas_fluorescens]
---------------------ALPSSIEAMRNDIERILVQPLTAAKDIASNSMVRDWLA-AGEN--------
--S-AQA-PTFVAYLEGIRAEHK-AFTALIVGTA---SNHYFT-E-KG--LD-RTLS-RA-NPKDAWFYA-F
LD-G--NQ--PRTLNIDNDT---ATGELALFIDLKVEQ----A-G---------------KVVGV-AGLGLS
MKELSELI-HNFSFGERGKVYLVRS-DGLIQ-VHPEAQF--------------S-G-K-RSLVEQ-I---G-
-APAA--QAV--MG---------Q---------------Q--T-A-T-H----S------S-F-V-R----E
-G-----------EDFLALS--LPLR-------DLGWTLVAEVPQSQIYAEAR-------------------
------------------------------------------------------------------------
--------------------------------------------------------
>WP_191632478.1_cache_domain-containing_protein,_partial_[Pseudomonas_fluorescens]
---------------------ALPSSIEAMRNDIERILVQPLTAAKDIASNSMVRDWLA-AGEN--------
--S-AQA-PTFVAYLEGIRAEHK-AFTALIVGTA---SNHYFT-E-KG--LD-RTLS-RA-NPKDAWFYA-F
LD-G--NQ--PRTLNIDNDT---ATGELALFIDLKVEQ----A-G---------------KVVGV-AGLGLS
MKELSELI-HNFSFGERGKVYLVRS-DGLIQ-VHPEAQF--------------S-G-K-RSLVEQ-I---G-
-APAA--QAV--MG---------Q---------------Q--T-A-T-H----S------S-F-V-R----E
-G-----------EDFLALS--LPLR-------DLGWTLVAEVPQSQI------------------------
------------------------------------------------------------------------
--------------------------------------------------------
>WP_150714164.1_methyl-accepting_chemotaxis_protein_[Pseudomonas_fluorescens]
----------------------LPSSIEAMRNDIERILVQPLTAAKDIASNSMVRDWLA-AGEN--------
--S-AQA-PTFVAYLEGIRAEHK-AFTALIVGTA---SNHYFT-E-KG--LD-RTLS-RA-NPKDAWFYA-F
LD-G--NQ--PRTLNIDNDT---ATGELALFIDLKVEQ----A-G---------------KVVGV-AGLGLS
MKELSELI-HNFSFGERGKVYLVRS-DGLIQ-VHPEAQF--------------S-G-K-RSLVEQ-I---G-
-APAA--QAV--MG---------Q---------------Q--T-A-T-H----S------S-F-V-R----E
-G-----------EDFLALS--LPLR-------DLGWTLVAEVPQSQIYAEARRAMWMSSGIGLAV-ALVCL
LLVVLLARGL-------VRPIRQVTAALV----AIG-------SGGGD--LT-HRLDASR-ADELGDLAR--
------GF-NRF---LDSQRDMIGEV--LTTSERL---------------------
>WP_008149650.1_methyl-accepting_chemotaxis_protein_[Pseudomonas_sp._GM41(2012)]
----------------------LPSSIEAMRNDIERILVQPLTAAKDIASNSMVRDWLA-GGEN--------
--S-AQT-ATFVEYLEGIRAEHK-AFTALIVGTA---SNHYFT-E-KG--LD-RTLS-RS-NPKDAWFYS-F
LD-S--NQ--PRTLNIDNDT---ATGELALFIDLKVEQ----A-G---------------KVVGV-AGLGLS
MKELSELI-HNFNFGERGKVYLVRS-DGLIQ-VHPEAQF--------------S-G-K-RSLAEQ-I---G-
-APAA--QAV--MG---------Q---------------Q--A-A-T-H----S------S-F-D-R----D
-G-----------EDFLALS--LPLR-------DLGWTLVAEVPQSQIYAEARRAMWMSSGIGLAV-ALVCL
MLVVLLARGL-------VRPIRQVTAALV----AIG-------SGGGD--LT-HRLDSSR-ADELGDLAR--
------GF-NRF---LESQRDMIGEV--LTTSERL---------------------
>WP_033055426.1_methyl-accepting_chemotaxis_protein_[Pseudomonas_mandelii]
----------------------LPSSIEAMRNDIERILVQPLTAAKDIASNSMVRDWLA-GGEN--------
--S-AQT-NTFVTYLEGIRAEHK-AFTALIVGTA---SNHYFN-E-KG--LD-RTLS-RS-NPKDAWFYS-F
LD-S--NQ--PRTLNIDNDT---ATGELALFIDLKVEQ----A-G---------------KVVGV-AGLGLS
MKELSELI-HNFNFGERGKVYLVRS-DGLIQ-VHPEAQF--------------S-G-K-RSLAEQ-I---G-
-APAA--QAV--MG---------Q---------------Q--A-A-T-H----S------S-F-D-R----D
-G-----------EDFLALS--LPLR-------DLGWTLVAEVPQSQIYAEARRAMWMSSGIGLAV-ALVCL
MLVVLLARGL-------VRPIRQVTAALV----AIG-------SGGGD--LT-HRLDSSR-ADELGDLAR--
------GF-NRF---LESQRDMIGEV--LTTSERL---------------------
>WP_201183922.1_methyl-accepting_chemotaxis_protein_[Pseudomonas_sp._TH39(2020)]
----------------------LPSSIEAMRNDIERILVQPLTAARDIASNSMVRDWLA-GGEN--------
--S-AQT-NTFVTYLEGIRAEHK-AFTALIVGTA---SNHYFT-E-KG--LD-RTLS-RS-NPKDAWFYS-F
LD-S--NQ--PRTLNIDNDT---ATGELALFIDLKVEQ----A-G---------------KVVGV-AGLGLS
MKELSELI-HNFNFGERGKVYLVRS-DGLIQ-VHPEAQF--------------S-G-K-RSLAEQ-I---G-
-APAA--QAV--MG---------Q---------------Q--A-A-T-H----S------S-F-D-R----D
-G-----------EDFLALS--LPLR-------DLGWTLVAEVPQSQIYAEARRAMWMSSGIGLAV-ALVCL
MLVVLLARGL-------VRPIRQVTAALV----AIG-------SGGGD--LT-HRLDSSR-ADELGDLAR--
------GF-NRF---LESQRDMIGEV--LTTSERL---------------------
>WP_111449335.1_MULTISPECIES:_methyl-accepting_chemotaxis_protein_[unclassified_Pseudomonas]
----------------------LPSSIEAMRNDIERILVQPLTAAKDIASNSMVRDWLA-GGEN--------
--S-AQT-NTFVTYLEGIRAEHK-AFTALIVGTA---SNHYFT-E-KG--LD-RTLS-RS-NPKDAWFYS-F
LD-S--NQ--PRTLNIDNDT---ATGELALFIDLKVEQ----A-G---------------KVVGV-AGLGLS
MKELSELI-HNFNFGERGKVYLVRS-DGLIQ-VHPEAQF--------------S-G-K-RTLAEQ-I---G-
-TPAA--QAV--MG---------Q---------------Q--A-A-T-H----S------S-F-D-R----D
-G-----------EDFLALS--LPLR-------DLGWTLVAEVPQSQIYAEARRAMWMSSGIGLAV-ALVCL
MLVVLLARGL-------VRPIRQVTAALV----AIG-------SGGGD--LT-HRLDSSR-ADELGDLAR--
------GF-NRF---LESQRDMIGEV--LTTSERL---------------------
>WP_192409929.1_methyl-accepting_chemotaxis_protein_[Pseudomonas_sp._PDM10]
----------------------LPSSIEAMRNDIERILVQPLTAAKDIASNSMVRDWLA-GGEN--------
--S-AQT-NTFVTYLEGIRAEHK-AFTALIVGTA---SNHYFT-E-KG--LD-RTLS-RT-NPKDAWFYS-F
LD-S--NQ--PRTLNIDNDT---ATGELALFIDLKVEQ----A-G---------------KVVGV-AGLGLS
MKELSELI-HNFNFGERGKVYLVRS-DGLIQ-VHPEAQF--------------S-G-K-RTLAEQ-I---G-
-TPAA--QAV--MG---------Q---------------Q--A-A-T-H----S------S-F-D-R----D
-G-----------EDFLALS--LPLR-------DLGWTLVAEVPQSQIYAEARRAMWMSSGIGLAV-ALICL
MLVVLLARGL-------VRPIRQVTAALV----AIG-------SGGGD--LT-HRLDSSR-ADELGDLAR--
------GF-NRF---LESQRDMIGEV--LTTSERL---------------------
>WP_223527503.1_methyl-accepting_chemotaxis_protein_[Pseudomonas_sp._BF-B-26]
----------------------LPSSIEAMRNDIERILVQPLTAAKDIASNSMVRDWLA-GGEN--------
--S-AQT-NTFVTYLEGIRAEHK-AFTALIVGTA---SNHYFT-E-KG--LD-RILS-RS-NPKDAWFYS-F
LD-S--NQ--PRTLNIDNDT---ATGELALFIDLKVEQ----A-G---------------KVVGV-AGLGLS
MKELSELI-HNFNFGERGKVYLVRS-DGLIQ-VHPEAQF--------------S-G-K-RTLAEQ-I---G-
-TPAA--QAV--MG---------Q---------------Q--A-A-T-H----S------S-F-D-R----D
-G-----------EDFLALS--LPLR-------DLGWTLVAEVPQSQIYAEARRAMWMSSGIGLAV-ALVCL
MLVVLLARGL-------VRPIRQVTAALV----AIG-------SGGGD--LT-HRLDSSR-ADELGDLAR--
------GF-NRF---LESQRDMIGEV--LTTSERL---------------------
>WP_218536914.1_methyl-accepting_chemotaxis_protein_[Pseudomonas_sp._PDM25]
----------------------LPSSIEAMRNDIERILVQPLTAAKDIASNSMVRDWLA-GGEN--------
--S-AQT-STFVTYLEGIRAEHK-AFTALIVGTA---SNHYFT-E-KG--LD-RILS-RS-NPKDAWFYS-F
LD-S--NQ--PRTLNIDNDT---ATGELALFIDLKVEQ----A-G---------------KVVGV-AGLGLS
MKELSELI-HNFNFGERGKVYLVRS-DGLIQ-VHPEAQF--------------S-G-K-RTLAEQ-I---G-
-APAA--QAV--MG---------Q---------------Q--A-A-T-H----S------S-F-D-R----D
-G-----------EDFLALS--LPLR-------DLGWTLVAEVPQSQIYAEARRAMWMSSGIGLAV-ALVCL
MLVVLLARGL-------VRPIRRVTAALV----AIG-------SGGGD--LT-HRLDSSR-ADELGDLAR--
------GF-NRF---LESQRDMIGEV--LTTSERL---------------------
>WP_046057037.1_methyl-accepting_chemotaxis_protein_[Pseudomonas_fluorescens]
----------------------LPSSIEAMRNDIERILVQPLTAAKDIASNSMVRDWLA-GGEN--------
--S-AQT-HTFVTYLEGIRAEHK-AFTALIVGTA---SNHYFT-E-KG--LD-RTLS-RS-NPKDAWFYS-F
LD-S--NQ--PRTLNIDNDT---ATGELALFIDLKVEQ----A-G---------------KVVGV-AGLGLS
MKELSELI-HNFNFGERGKVYLVRS-DGLIQ-VHPEAQF--------------S-G-K-RSLSEQ-I---G-
-APAA--QAV--MG---------Q---------------Q--T-A-T-H----S------S-F-D-R----D
-G-----------EDFLALS--LPLR-------DLGWTLVAEVPQSQIYAEARRAMWMSSGIGLAV-ALVCL
MLVVLLARGL-------VRPIRQVTAALV----AIG-------SGGGD--LT-HRLDSSR-ADELGDLAR--
------GF-NRF---LESQRDMIGEV--LTTSERL---------------------
>WP_140894177.1_methyl-accepting_chemotaxis_protein_[Pseudomonas_caspiana]
----------------------LPSSIEAMRNDIERILVQPLTAAKDIASNSMVRDWLA-GGEN--------
--S-AQT-NTFVTYLEGIRAEHK-AFTALIVGTA---SNHYFT-E-KG--LD-RTLS-RS-NPKDAWFYS-F
LD-S--NQ--PRTLNIDNDT---ATGELALFIDLKVEQ----A-G---------------KVVGV-AGLGLS
MKELSELI-HNFNFGERGKVYLVRS-DGLIQ-VHPEAQF--------------S-G-K-RSLAEQ-I---G-
-APAA--QAV--MG---------Q---------------Q--A-A-T-H----S------S-F-E-R----E
-G-----------EDFLALS--LPLR-------DLGWTLVAEVPQSQIYAEARRAMWMSSGIGLVV-ALVCL
MLVVLLARGL-------VRPIRQVTAALV----AIG-------SGGGD--LT-HGLDSSR-ADELGDLAR--
------GF-NRF---LESQRDMIGEV--LTTSERL---------------------
>WP_140680730.1_methyl-accepting_chemotaxis_protein_[Pseudomonas_mandelii]
----------------------LPSSIEAMRNDIERILVQPLTAAKDIASNSMVRDWLA-GSEN--------
--S-AQT-NTFVTYLEGIRAEHK-AFTALIVGTA---SNHYFT-E-KG--LD-RTLS-RS-NPKDAWFYS-F
LD-S--NQ--PRTLNIDNDT---ATGELALFIDLKVEQ----A-G---------------KVVGV-AGLGLS
MKELSELI-HNFNFGERGRVYLVRS-DGLIQ-VHPEAQF--------------S-G-K-RSLAEQ-I---G-
-APAA--QAV--MG---------Q---------------Q--A-A-T-H----S------S-F-E-R----E
-G-----------EDFLALS--LPLR-------DLGWTLVAEVPQSQIYAEARRAMWMSSGIGLVV-ALVCL
MLVVLLARGL-------VRPIRQVTAALV----AIG-------SGGGD--LT-HGLDSSR-ADELGDLAR--
------GF-NRF---LESQRDMIGEV--LTTSERL---------------------
>WP_123366905.1_methyl-accepting_chemotaxis_protein_[Pseudomonas_brassicacearum]
----------------------LPSSIEAMRNDIERILVQPLTAAKDIASNSMVRDWLA-GGEN--------
--S-AQT-NTFVTYLEGIRAEHR-AFTALIIGTA---SNHYFT-E-KG--LD-RILS-RS-NPKDAWFYS-F
LD-S--NQ--PRTLNIDNDT---ATGELALFIDLKVEQ----A-G---------------KVVGV-AGLGLS
MKELSELI-HNFNFGERGKVYLVRS-DGLIQ-VHPEAQF--------------S-G-K-RSLAEQ-I---G-
-APAA--QAV--MG---------Q---------------Q--V-A-T-H----S------S-F-E-R----E
-G-----------EDFLALS--LPLR-------DLGWTLVAEVPQSQIYAEARRAMWMSSGIGLAV-ALVCL
MLVVLLVRGL-------VRPIRRVTAALV----AIG-------SGGGD--LT-HRLDSSR-ADELGDLAR--
------GF-NRF---LESQRDMIGEV--LTTSERL---------------------
>WP_074873003.1_methyl-accepting_chemotaxis_protein_[Pseudomonas_frederiksbergensis]
----------------------LPSSIEAMRNDIERILVQPLTAAKDIASNSMVRDWLA-GGEN--------
--S-AQT-DTFVEYLEGIRAEHK-AFTALIVGTA---SNHYFN-E-KG--LD-RTLS-RS-NPKDAWFYS-F
LD-S--NQ--PRTLNIDNDT---ATGELALFIDLKVEQ----A-G---------------KVVGV-AGLGLS
MKELSELI-HNFNFGERGKVYLVRS-DGLIQ-VHPEAQF--------------S-G-K-RTLAEQ-I---G-
-APAA--QAV--MA---------Q---------------K--A-A-S-S----S------S-F-I-R----E
-G-----------EDFLALS--LPLR-------DLGWTLVAEVPQSQIYAEARRAMWMSSGIGLAV-ALVCL
MLVVLLARGL-------VRPIRQVTAALV----AIG-------SGGGD--LT-HRLDSSR-ADELGDLAR--
------GF-NRF---LESQRDMIGEV--LTTSERL---------------------
>WP_102615656.1_MULTISPECIES:_methyl-accepting_chemotaxis_protein_[unclassified_Pseudomonas]
----------------------LPSSIEAMRNDIERILVQPLTAAKDIASNSMVRDWLA-GGEN--------
--S-AQT-DTFVEYLEGIRAEHK-AFTALIVGTA---SNHYFN-E-KG--LD-RTLS-RS-NPKDAWFYS-F
LD-S--NQ--PRTLNIDNDT---ATGELALFIDLKVEQ----A-G---------------KVVGV-AGLGLS
MKELSELI-HNFNFGERGKVYLVRS-DGLIQ-VHPEAQF--------------S-G-K-RTLAEQ-I---G-
-APAA--QAV--MA---------Q---------------K--A-A-T-S----S------S-F-I-R----E
-G-----------EDFLALS--LPLR-------DLGWTLVAEVPQSQIYAEARRAMWMSSGIGLAV-ALVCL
MLVVLLARGL-------VRPIRQVTAALV----AIG-------SGGGD--LT-HWLDSSR-ADELGDLAR--
------GF-NRF---LESQRDMIGEV--LTTSERL---------------------
>WP_076028910.1_methyl-accepting_chemotaxis_protein_[Pseudomonas_frederiksbergensis]
----------------------LPSSIEAMRNDIERILVQPLTAAKDIASNSMVRDWLA-GGEN--------
--S-AQT-DTFVKYLEGIRAEHK-AFTALIVGTA---SNHYFT-E-KG--LD-RTLS-RS-NPKDAWFYS-F
LD-S--NQ--PRTLNIDNDT---ATGELALFIDLKVEQ----A-G---------------KVVGV-AGLGLS
MKELSELI-HNFNFGERGKVYLVRS-DGLIQ-VHPEAQF--------------S-G-K-RTLAEQ-I---G-
-AAAA--QAV--MA---------Q---------------K--A-A-T-S----S------S-F-I-R----E
-G-----------EDFLALS--LPLR-------DLGWTLVAEVPQSQIYAEARRAMWMSSGIGLAV-ALVCL
MLVVLLARGL-------VRPIRQVTAALV----AIG-------SGGGD--LT-HRLDSSR-ADELGDLAR--
------GF-NRF---LESQRDMIGEV--LTTSERL---------------------
>WP_123402504.1_methyl-accepting_chemotaxis_protein_[Pseudomonas_frederiksbergensis]
----------------------LPSSIEAMRNDIERILVQPLTAAKDIASNSMVRDWLA-AGEN--------
--S-AQT-DTFVKYLEGIRAEHK-AFTALIVGTA---SNHYLT-E-KG--LD-RTLS-RS-NPKDAWFYS-F
LD-S--NQ--PRTLNIDNDT---ATGELALFIDLKVEQ----A-G---------------KVVGV-AGLGLS
MKELSELI-HNFNFGERGKVYLVRS-DGLIQ-VHPEAQF--------------S-G-K-RTLAEQ-I---G-
-APAA--QAV--MG---------Q---------------K--T-A-T-N----S------V-F-T-R----D
-G-----------EDFLALS--LPLR-------DLGWTLVAEVPQSQIYAEARRAMWTSSAIGLAV-ALVCL
MLVVLLARGL-------VRPIRQVTAALV----AIG-------SGGGD--LT-HRLDSSR-ADELGDLAR--
------GF-NRF---LESQRDMIGEV--LSTSERL---------------------
>WP_123510959.1_methyl-accepting_chemotaxis_protein_[Pseudomonas_frederiksbergensis]
----------------------LPSSIEAMRNDIERILVQPLTAAKDIASNSMVRDWLA-AGEN--------
--S-AQT-DTFVKYLEGIRAEHK-AFTALIVGTA---SNHYLT-E-KG--LD-RTLS-RS-NPKDAWFYA-F
LD-S--NQ--PRTLNIDNDT---ATGELALFIDLKVEQ----A-G---------------KVVGV-AGLGLS
MKELSELI-HNFNFGERGKVYLVRS-DGLIQ-VHPEAQF--------------S-G-K-RTLTEQ-I---G-
-APAA--QAV--MG---------Q---------------K--V-A-T-N----S------V-F-T-R----D
-G-----------EDFLALS--LPLR-------DLGWTLVAEVPQSQIYAEARRAMWTSSAIGLAV-ALVCL
MLVVLLARGL-------VRPIRQVTAALV----AIG-------SGGGD--LT-HRLDSSR-ADELGDLAR--
------GF-NRF---LESQRDMIGEV--LTTSERL---------------------
>WP_123596558.1_methyl-accepting_chemotaxis_protein_[Pseudomonas_frederiksbergensis]
----------------------LPSSIEAMRNDIERILVQPLTAAKDIASNSMVRDWLA-AGEN--------
--S-AQT-DTFVKYLEGIRAEHK-AFTALIVGTA---SNHYLT-E-KG--LD-RTLS-RS-NAKDAWFYA-F
LD-S--NQ--PRTLNIDNDT---ATGELALFIDLKVEQ----A-G---------------KVVGV-AGLGLS
MKELSELI-HNFNFGERGKVYLVRS-DGLIQ-VHPEAQF--------------S-G-K-RTLAEQ-I---G-
-APAA--QAV--MG---------Q---------------K--V-A-T-N----S------V-F-T-R----D
-G-----------EDFLALS--LPLR-------DLGWTLVAEVPQSQIYAEARRAMWTSSAIGLAV-ALVCL
MLVVLLARGL-------VRPIRQVTAALV----AIG-------SGGGD--LT-HRLDSSR-ADELGDLAR--
------GF-NRF---LESQRDMIGEV--LTTSERL---------------------
>WP_054053211.1_methyl-accepting_chemotaxis_protein_[Pseudomonas_sp._655]
----------------------LPSSIEAMRNDIERILVQPLTAAKDIASNSMVRDWLA-GGEN--------
--S-AQT-DTFVKYLEGIRAEHK-AFTALIVGTA---SNHYLT-E-KG--LD-RTLS-RS-NPKDAWFYS-F
LD-S--NQ--PRTLNIDNDT---ATGELALFIDLKVEQ----A-G---------------KVVGV-AGLGLS
MKELSELI-HNFNFGERGKVYLVRS-DGLIQ-VHPEAQF--------------S-G-K-RTLAEQ-I---G-
-APAA--QAV--MG---------Q---------------K--A-A-T-S----S------G-F-T-R----D
-G-----------EDFLALS--LPLR-------DLGWTLVAEVPQSQIYAEARRAMWMSSTIGLAV-ALVCL
LLVVLLARGM-------VRPIRQVTAALV----AIG-------SGGGD--LT-HRLDSSR-ADELGDLAR--
------GF-NRF---LESQRDMIGEV--LTTSERL---------------------
>WP_213940089.1_methyl-accepting_chemotaxis_protein_[Pseudomonas_sp._dw_612]
----------------------LPSSIEAMRNDIERILVQPLTAAKDIASNSMVRDWLA-GGEN--------
--S-AQT-DTFVKYLEGIRAEHK-AFTALIVGTA---SNHYLT-E-KG--LD-RTLS-RS-NPKDAWFYA-F
LD-S--NQ--PRTLNIDNDT---ATGELALFIDLKVEQ----A-G---------------KVVGV-AGLGLS
MKELSELI-HNFNFGERGKVYLVRS-DGLIQ-VHPEAQF--------------S-G-K-RTLAEQ-I---G-
-APAA--QAV--MG---------Q---------------K--V-A-T-N----S------G-F-V-R----D
-G-----------EDFLALS--LPLR-------DLGWTLVAEVPQSQIYAEARRAMWMSSGIGLAV-ALVCL
LLVVLLARGM-------VRPIRQVTAALV----AIG-------SGGGD--LT-HRLDSSR-ADELGDLAR--
------GF-NRF---LESQRDMIGEV--LTTSERL---------------------
>WP_169371951.1_MULTISPECIES:_methyl-accepting_chemotaxis_protein_[unclassified_Pseudomonas]
----------------------LPSSIEAMRNDIERILVQPLTAAKDIASNSMVRDWLA-AGEN--------
--S-AQT-DTFVKYLEGIRAEHR-AFTALIVGTA---SNHYLT-E-KG--LD-RTLS-RS-NPKDAWFYT-F
LD-S--NQ--PRTLNIDNDT---ATGELALFIDLKVEQ----A-G---------------KVVGV-AGLGLS
MKELSELI-HNFNFGERGKVYLVRS-DGLIQ-VHPEAQF--------------S-G-K-RTLAEQ-I---G-
-GPAA--QAV--MG---------Q---------------K--V-A-A-S----S------G-F-T-R----D
-G-----------EDFLALS--LPLR-------DLGWTLVAEVPQSQIYAEARRAMWMSSGIGLAV-ALVCL
LLVVVLARGM-------VRPIRQVTAALV----AIG-------SGGGD--LT-HRLDSSR-ADELGDLAR--
------GF-NRF---LESQRDMIGEV--LTTSERL---------------------
>WP_129439107.1_methyl-accepting_chemotaxis_protein_[Pseudomonas_sp._ACM7]
----------------------LPSSIEAMRNDIERILVQPLTAAKDIASNSMVRDWLA-GGEN--------
--S-AQT-NTFVTYLEGIRAEHK-AFTALMIGTA---SNHYFT-E-KG--LD-RTLS-RS-NPKDAWFYS-F
LD-S--NQ--PRTLNIDNDT---ATGELALFIDLKVEQ----A-G---------------KVVGV-AGLGLS
MKELSELI-HNFNFGERGKVYLVRS-DGLIQ-VHPEAQF--------------S-G-K-RTLAEQ-I---G-
-ATAA--QAV--MG---------Q---------------K--V-A-T-N----S------S-F-V-R----D
-G-----------EDYLALS--LPLR-------DLGWTLVAEVPQSQIYAEARRAMWMSSGIGLAV-ALVCL
LLVVLLARGL-------VRPIRQVTAALV----AIG-------SGGGD--LT-HRLDSSR-ADELGDLAR--
------GF-NRF---LESQRDMIGEV--LTTSERL---------------------
>WP_134419719.1_methyl-accepting_chemotaxis_protein_[Pseudomonas_sp._F01002]
----------------------LPSSIEAMRNDIERILVQPLTAAKDIASNSMVRDWLA-GGEN--------
--S-AQT-NTFVTYLEGIRAEHK-AFTALIIGAA---SNHYFT-E-KG--LD-RTLS-RS-NPKDAWFYS-F
LD-S--NQ--PRTLNIDNDT---ATGELALFIDLKVEQ----A-G---------------KVVGV-AGLGLS
MKELSELI-HNFNFGERGKVYLVRS-DGLIQ-VHPEAQF--------------S-G-K-RTLAEQ-I---G-
-ATAA--QAV--MG---------Q---------------K--V-A-T-N----S------S-F-V-R----D
-G-----------EDYLALS--LPLR-------DLGWTLVAEVPQSQIYAEARRAMWMSSGIGLAV-ALVCL
LLVVLLARGL-------VRPIRQVTAALV----AIG-------SGGGD--LT-HRLDSSR-ADELGDLAR--
------GF-NRF---LESQRDMIGEV--LTTSERL---------------------
>WP_149631956.1_methyl-accepting_chemotaxis_protein_[Pseudomonas_sp._ANT_J28]
----------------------LPSSIEAMRNDIERILVQPLTAAKDIASNSMVRDWLA-GGEN--------
--S-AQT-NTFVTYLEGIRAEHK-AFTALIVGTA---SNHYFT-E-KG--LD-RTLS-RS-NSKDAWFYS-F
LD-G--NQ--PRTLNIDNDT---ATGELALFIDLKVEQ----A-G---------------KVVGV-AGLGLS
MKELSELI-HNFNFGERGKVYLVRS-DGLIQ-VHPEAQF--------------S-G-K-RTLAEQ-I---G-
-ATAA--QAV--MG---------Q---------------K--V-A-T-N----S------S-F-V-R----D
-G-----------EDYLALS--LPLR-------DLGWTLVAEVPQSQIYAEARRAMWMSSGIGLAV-ALVCL
LLVVLLARGL-------VRPIRQVTAALV----AIG-------SGGGD--LT-HRLDSSR-ADELGDLAR--
------GF-NRF---LESQRDMIGEV--LTTSERL---------------------
>WP_094469477.1_MULTISPECIES:_methyl-accepting_chemotaxis_protein_[Pseudomonas]
----------------------LPSSIEAMRNDIERILVQPLTAAKDIASNSMVRDWLA-GGEN--------
--S-AQT-AAFVQYLEGIRAEHK-AFTALIVGTA---SNHYFT-E-KG--LD-RTLS-RS-NPKDAWFYA-F
LD-S--NQ--PRTLNIDNDT---ATGELALFIDLKVEQ----A-G---------------KVVGV-AGLGLS
MKELSELI-HNFNFGERGKVYLVRS-DGLIQ-VHPEAQF--------------S-G-K-RTLAEQ-I---G-
-APAA--QAV--MG---------Q---------------Q--T-A-T-N----S------S-F-V-R----D
-G-----------EDYLALS--LPLR-------DLGWTLVAEVPQSQIYAEARRAMWMSSGIGLAV-ALVCL
LLVVLLARGL-------VRPIRQVTAALV----AIG-------SGGGD--LT-HRLDSSR-ADELGDLAR--
------GF-NRF---LDSQREMIGEV--LTTSERL---------------------
>WP_077747634.1_methyl-accepting_chemotaxis_protein_[Pseudomonas_sp._FSL_W5-0299]
----------------------LPSSIEAMRNDIERILVQPLTAAKDIASNSMVRDWLA-GGEN--------
--S-AQT-AAFVQYLEGIRAEHK-AFTALIVGTA---SNHYFT-E-KG--LD-RTLS-RT-NPKDAWFYA-F
LD-S--NQ--PRTINIDNDT---ATGELALFIDLKVEQ----A-G---------------KVVGV-AGLGLS
MKELSELI-HNFNFGERGKVYLVRS-DGLIQ-VHPEAQF--------------S-G-K-RTLAEQ-I---G-
-AAAA--QSV--MG---------Q---------------K--V-A-T-N----S------S-F-V-R----D
-G-----------EDYLALS--LPLR-------DLGWTLVAEVPQSQIYAEARRAMWMSSGIGLAV-ALVCL
LLVVLLARGL-------VRPIRQVTAALV----AIG-------SGGGD--LT-HRLDSSR-ADELGDLAR--
------GF-NRF---LDSQREMIGEV--LTTSERL---------------------
>WP_010464341.1_MULTISPECIES:_methyl-accepting_chemotaxis_protein_[Pseudomonas_fluorescens_group]
----------------------LPSSIEAMRNDIERILVQPLTAAKDIASNSMVRDWLA-GGEN--------
--S-AQT-AAFVQYLEGIRAEHK-AFTALIVGTA---SNHYFT-E-KG--LD-RTLS-RT-NPKDAWFYA-F
LD-S--NQ--PRTLNIDNDT---ATGELALFIDLKVEQ----A-G---------------KVVGV-AGLGLS
MKELSELI-HNFNFGERGKVYLVRS-DGLIQ-VHPEAQF--------------S-G-K-RTLAEQ-I---G-
-APAA--QSV--MG---------Q---------------K--V-A-T-N----S------S-F-V-R----D
-G-----------EDYLALS--LPLR-------DLGWTLVAEVPQSQIYAEARRAMWMSSGIGLAV-ALVCL
LLVVLLARGL-------VRPIRQVTAALV----AIG-------SGGGD--LT-HRLDSSR-ADELGDLAR--
------GF-NRF---LDSQREMIGEV--LTTSERL---------------------
>WP_172792072.1_methyl-accepting_chemotaxis_protein_[Pseudomonas_sp._B14-6]
----------------------LPSSIEAMRNDIERILVQPLTAAKDIASNSMVRDWLA-GGEN--------
--S-AQT-AAFVQYLEGIRAEHK-AFTALIVGTA---SNHYFT-E-KG--LD-RTLS-RT-NPKDAWFYA-F
LD-S--NQ--PRTLNIDNDT---ATGELALFIDLKVEQ----A-G---------------KVVGV-AGLGLS
MKELSELI-HNFNFGERGKVYLVRS-DGLIQ-VHPEAQF--------------S-G-K-RTLAEQ-I---G-
-APAA--QSV--MG---------Q---------------K--V-A-T-N----S------S-F-V-R----D
-G-----------EDYLALS--LPLR-------DLGWTLVAEVPQSQIYAEARRAMWMSSGIGLAV-ALVCL
LLVVLLARGL-------VRPIRQVTAALV----AIG-------SGGGD--LT-HRLDSSR-ADELGDLAR--
------GF-NRF---LDSQREMIGEV--LTTSERL---------------------
>WP_145309927.1_MULTISPECIES:_methyl-accepting_chemotaxis_protein_[unclassified_Pseudomonas]
----------------------LPSSIEAMRNDIERILVQPLTAAKDIASNSMVRDWLA-GGEN--------
--S-AQT-AAFVQYLEGIRAEHK-AFTALIVGTA---SNHYFT-E-KG--LD-RTLS-RT-NPKDAWFYA-F
LD-S--NQ--PRTLNIDNDT---ATGELALFIDLKVEQ----A-G---------------KVVGV-AGLGLS
MKELSELI-HNFNFGERGKVYLVRS-DGLIQ-VHPEAQF--------------S-G-K-RTLAEQ-I---G-
-APAA--QSV--MG---------Q---------------K--V-A-T-N----S------S-F-V-R----D
-G-----------EDYLALS--LPLR-------DLGWTLVAEVPQSQIYAEARRAMWMSSGIGLAV-ALVCL
LLVVLLARGL-------VRPIRQVTAALV----AIG-------SGGGD--LT-HRLDSSR-ADELGDLAR--
------GF-NRF---LDSQREMIGEV--LTTSERL---------------------
>WP_200667527.1_methyl-accepting_chemotaxis_protein_[Pseudomonas_sp._SW-3]
----------------------LPSSIEAMRNDIERILVQPLTAAKDIASNSMVRDWLA-GGEN--------
--S-AQT-AAFVQYLEGIRAEHK-AFTALIVGTA---SNHYFT-E-KG--LD-RTLS-RT-NPKDAWFYA-F
LD-S--NQ--PRTLNIDNDT---ATGELALFIDLKVEQ----A-G---------------KVVGV-AGLGLS
MKELSELI-HNFNFGERGKVYLVRS-DGLIQ-VHPEAQF--------------S-G-K-RTLAEQ-I---G-
-APAA--QSV--MG---------Q---------------K--V-A-T-N----S------S-F-V-R----D
-G-----------EDYLALS--LPLR-------DLGWTLVAEVPQSQIYAEARRAMWMSSGIGLAV-ALVCL
LLVVLLARGL-------VRPIRQVTAALV----AIG-------SGGGD--LT-HRLDSSR-ADELGDLAR--
------GF-NRF---LDSQREMIGEV--LTTSERL---------------------
>WP_102593638.1_MULTISPECIES:_methyl-accepting_chemotaxis_protein_[unclassified_Pseudomonas]
----------------------LPSSIEAMRNDIERILVQPLTAAKDIASNSMVRDWLA-GGEN--------
--S-AQT-AAFVQYLEGIRAEHK-AFTALIVGTA---SNHYFT-E-KG--LD-RTLS-RT-NPKDAWFYA-F
LD-S--NQ--PRTLNIDNDT---ATGELALFIDLKVEQ----A-G---------------KVVGV-AGLGLS
MKELSELI-HNFNFGERGKVYLVRS-DGLIQ-VHPEAQF--------------S-G-K-RTLAEQ-I---G-
-APSA--QSV--MG---------Q---------------K--V-A-T-N----S------S-F-V-R----D
-G-----------EDYLALS--LPLR-------DLGWTLVAEVPQSQIYAEARRAMWMSSGIGLAV-ALVCL
LLVVLLARGL-------VRPIRQVTAALV----AIG-------SGGGD--LT-HRLDSSR-ADELGDLAR--
------GF-NRF---LDSQREMIGEV--LTTSERL---------------------
>WP_083375211.1_methyl-accepting_chemotaxis_protein_[Pseudomonas_mandelii]
----------------------LPSSIEAMRNDIERILVQPLTAAKDIASNSMVRDWLA-GGEN--------
--S-AQT-AAFVQYLEGIRAEHK-AFTALIVGTA---SNHYFT-E-KG--LD-RTLS-RA-NPKDAWFYA-F
LD-S--NQ--PRTLNIDNDT---ATGELALFIDLKVEQ----A-G---------------KVVGV-AGLGLS
MKELSELI-HNFNFGERGKVYLVRS-DGLIQ-VHPEAQF--------------S-G-K-RTLAEQ-I---G-
-APAA--QSV--MG---------Q---------------K--V-A-T-N----S------S-F-V-R----D
-G-----------EDYLALS--LPLR-------DLGWTLVAEVPQSQIYAEARRAMWMSSGIGLAV-ALVCL
LLVVLLARGL-------VRPIRQVTAALV----AIG-------SGGGD--LT-HRLDSSR-ADELGDLAR--
------GF-NRF---LDSQREMIGEV--LTTSERL---------------------
>WP_221108101.1_methyl-accepting_chemotaxis_protein_[Pseudomonas_mandelii]
----------------------LPSSIEAMRNDIERILVQPLTAAKDIASNSMVRDWLA-GGEN--------
--S-AQT-AAFVQYLEGIRAEHK-AFTALIVGTA---SNHYFT-E-KG--LD-RTLS-RT-NPKDAWFYA-F
LD-S--NQ--PRTLNIDNDT---ATGELALFIDLKVEQ----A-G---------------KVVGV-AGLGLS
MKELSELI-HNFNFGERGKVYLVRS-DGLIQ-VHPEAQF--------------S-G-K-RTLAEQ-I---G-
-APAA--QLV--MG---------Q---------------K--V-A-T-N----S------S-F-V-R----D
-G-----------EDYLALS--LPLR-------DLGWTLVAEVPQSQIYAEARRAMWMSSGIGLAV-ALVCL
LLVVLLARGL-------VRPIRQVTAALV----AIG-------SGGGD--LT-HRLDSSR-ADELGDLAR--
------GF-NRF---LDSQREMIGEV--LTTSERL---------------------
>WP_214380350.1_methyl-accepting_chemotaxis_protein_[Pseudomonas_fluorescens]
----------------------LPSSIEAMRNDIERILVQPLTAAKDIASNSMVRDWLA-GGEN--------
--S-AQT-ATFVEYLEGIRAEHK-AFTALIVGTA---SNHYFT-E-KG--LD-RTLS-RS-NPKDAWFYS-F
LD-S--NQ--PRTLNIDNDT---ATGELALFIDLKVEQ----A-G---------------KVVGV-AGLGLS
MKELSELI-HNFNFGERGKVYLVRS-DGLIQ-VHPEAQF--------------S-G-K-RTLAEQ-I---G-
-VPAA--QTV--MG---------Q---------------K--V-A-T-N----S------S-F-V-R----D
-G-----------EDYLALS--LPLR-------DLGWTLVAEVPQSQIYAEARRAMWMSSGIGLAV-ALVCL
LLVVLLARGL-------VRPIRQVTAALV----AIG-------SGGGD--LT-HRLDSSR-ADELGDLAR--
------GF-NRF---LDSQREMIGEV--LTTSERL---------------------
>WP_084320976.1_methyl-accepting_chemotaxis_protein_[Pseudomonas_migulae]
----------------------LPSSIEAMRNDIERILVQPLTAAKDIASNSMVRDWLA-GGEN--------
--A-AQT-AAFVEYLEGIRAEHK-AFTALIVGTA---SNHYFT-E-KG--LD-RSLS-RS-NPKDAWFYT-F
LD-S--NQ--PRTLNIDNDT---ATGELALFIDLKVEQ----T-G---------------KVVGV-AGLGLS
MKELSELI-HNFNFGERGKVYLVRS-DGLIQ-VHPEAQF--------------S-G-K-RTLAEQ-I---G-
-APAA--QTV--MG---------Q---------------K--V-A-T-N----S------S-F-V-R----D
-G-----------EDYLALS--LPLR-------DLGWTLVAEVPQSQIYAEARRAMWMSSGIGLVV-ALVCL
LLVVLLARGL-------VRPIRQVTAALV----AIG-------SGGGD--LT-HRLDSSR-ADELGDLAR--
------GF-NRF---LDSQREMIGEV--LTTSERL---------------------
>WP_145314305.1_methyl-accepting_chemotaxis_protein_[Pseudomonas_sp._SJZ080]
----------------------LPSSIEAMRNDIERILVQPLTAAKDIASNSMVRDWLA-GGEN--------
--A-AQT-AAFVEYLEGIRAEHK-AFTALIVGTA---SNHYFT-E-KG--LD-RSLS-RS-NPKDAWFYT-F
LD-S--SQ--PRTLNIDNDT---ATGELALFIDLKVEQ----A-G---------------KVVGV-AGLGLS
MKELSELI-HNFNFGERGKVYLVRS-DGLIQ-VHPEAQF--------------S-G-K-RTLAEQ-I---G-
-APAA--QTV--MG---------Q---------------K--V-A-T-N----S------S-F-V-R----G
-G-----------EDYLALS--LPLR-------DLGWTLVAEVPQSQIYAEARRAMWMSSGIGLAV-ALVCL
LLVVLLARGL-------VRPIRQVTAALV----AIG-------SGGGD--LT-HRLDSSR-ADELGDLAR--
------GF-NRF---LDSQREMIGEV--LTTSERL---------------------
>WP_109627638.1_methyl-accepting_chemotaxis_protein_[Pseudomonas_sp._31-12]
----------------------LPSSIEAMRNDIERILVQPLTAAKDIASNSMVRDWLA-GGEN--------
--S-GQT-DAFVQYLEGIRAEHK-AFTALIVGTA---SNHYFT-E-KG--LD-RTLS-RS-NPKDAWFYT-F
LD-S--NQ--PRTLNIDNDT---ATGELALFIDLKVEQ----G-G---------------KVVGV-AGLGLS
MKELSELI-HNFNFGERGKVYLVRS-DGLIQ-VHPEAQF--------------S-G-K-RTLAEQ-I---G-
-ATAA--QSV--MG---------Q---------------K--V-A-T-N----S------S-F-V-R----D
-G-----------EDYLALS--LPLR-------DLGWTLVAEVPQSQIYAEARRAMWVSSGIGLAV-ALVCL
LLVVLLARGL-------VRPIRQVTAALV----AIG-------SGGGD--LT-HRLDSSR-ADELGDLAR--
------GF-NRF---LGSQREMIGEV--LTTSERL---------------------
>WP_149659210.1_methyl-accepting_chemotaxis_protein_[Pseudomonas_sp._ANT_J12]
----------------------LPSSIEAMRNDIERILVQPLTAAKDIASNSMVRDWLA-GGEN--------
--S-AQT-DTFVKYLEGIRAEHK-AFTALIVGTA---SNHYLT-E-KG--LD-RTLS-RS-NPKDAWFYT-F
LD-S--NQ--PRTLNIDNDT---ATGELALFIDLKVEQ----A-G---------------KVVGV-AGLGLS
MKELSELI-HNFNFGARGKVYLVRS-DGLIQ-VHPEAQF--------------S-G-K-RTLAEQ-I---G-
-GPAA--QAV--MG---------Q---------------K--V-A-T-N----S------S-F-V-R----D
-G-----------EDFLALS--LPLR-------DLGWTLVAEVPQSQIYAEARRAMWTSSAIGLAV-ALVCL
MLVVLLARGL-------VRPIRQVTAALV----AIG-------SGGGD--LT-HRLDSSH-ADELGDLAR--
------GF-NRF---LESQREMIGEV--LTTSERL---------------------
>WP_163907915.1_methyl-accepting_chemotaxis_protein_[Pseudomonas_frederiksbergensis]
----------------------LPSSIEAMRNDIERILVQPLTAAKDIASNSMVRDWLA-GGEN--------
--S-AQT-DTFVKYLEGIRAEHK-AFTALIVGTA---SNHYLT-E-KG--LD-RTLS-RS-NPKDAWFYS-F
LD-S--NQ--PRTLNIDNDT---ATGELALFIDLKVEQ----A-G---------------KVVGV-AGLGLS
MKELSELI-HNFNFGERGKVYLVRS-DGLIQ-VHPEAQF--------------S-G-K-RTLAEQ-I---G-
-APAA--QAV--MG---------H--------L--STSKA--F-A-T-N----S------T-F-V-R----D
-G-----------EDYLALS--LPLR-------DLGWTLVAEVPQSQIYAEARRAMWMSSGIGLAV-AIVCL
MLVVLLARGM-------VRPIRQVTAALV----AIG-------SGGGD--LT-HRLDSSR-ADELGDLAR--
------GF-NRF---LESQRDMIGEV--LTTSERL---------------------
>WP_054616440.1_methyl-accepting_chemotaxis_protein_[Pseudomonas_sp._In5]
----------------------LPSSIEAMRNDIERILVQPLTAAKDIASNSMVRDWLA-GGEN--------
--S-AQT-DTFVKYLEGIRAEHK-AFTALIVGTA---SNHYLT-E-KG--LD-RTLS-RS-NPKDAWFYS-F
LD-S--NQ--PRTLNIDNDT---ATGELALFIDLKVEQ----A-G---------------KVVGV-AGLGLS
MKELSELI-HNFNFGERGKVYLVRS-DGLIQ-VHPEAQF--------------S-G-K-RTLAEQ-I---G-
-APAA--QAV--MG---------H--------L--STSKA--F-A-T-N----S------T-F-A-R----D
-G-----------EDFLALS--LPLR-------DLGWTLVAEVPQSQIYAEARRAMWMSSAIGLAV-ALVCL
MLVVLLARGM-------VRPIRQVTAALV----AIG-------SGGGD--LT-HRLDSSR-ADELGDLAR--
------GF-NRF---LESQRDMIGEV--LTTSERL---------------------
>WP_207284700.1_methyl-accepting_chemotaxis_protein_[Pseudomonas_sp._FW300-N2A2]
----------------------LPSSIEAMRNDIERILVQPLTAAKDIASNSMVRDWLA-GGEN--------
--S-AQT-AAFVQYLEGIRAEHK-AFTALIVGTA---SNHYFT-E-KG--LD-RSLS-RS-NPKDAWFYS-F
LD-S--NQ--PRTLNIDNDT---ATGELALFIDLKVEQ----A-G---------------KVVGV-AGLGLS
MKELSELI-HNFTFGERGKVYLVRS-DGLIQ-VHPEAQF--------------S-G-K-RTLVEQ-I---G-
-ASAA--QAV--MG---------Q---------------K--A-A-S------S------S-F-V-R----D
-G-----------EDFLALS--LPLR-------DLGWTLVAEVPQSQIYAEARRAMWMSSGIGLAV-ALVCL
LLVVLLARGL-------VRPIRQVTAALV----AIG-------SGGGD--LT-HRLDSSR-ADELGDLAR--
------GF-NRF---LDSQREMIGEV--LTTSERL---------------------
>WP_008042041.1_MULTISPECIES:_methyl-accepting_chemotaxis_protein_[unclassified_Pseudomonas]
----------------------LPSSIEAMRNDIERILVQPLTAAKDIASNSMVRDWLA-GGEN--------
--S-AQT-AAFVQYLEGIRAEHK-AFTALIVGTA---SNHYFT-E-KG--LD-RSLS-RS-NPKDAWFYS-F
LD-S--NQ--PRTLNIDNDT---ATGELALFIDLKVEQ----A-G---------------KVVGV-AGLGLS
MKELSELI-HNFTFGERGKVYLVRS-DGLIQ-VHPEAQF--------------S-G-K-RTLVEQ-I---G-
-ASAA--QAV--MG---------Q---------------K--A-A-S------S------S-F-V-R----D
-G-----------EDFLALS--LPLR-------DLGWTLVAEVPQSQIYAEARRAMWMSSGIGLAV-ALVCL
LLVVLLARGL-------VRPIRQVTAALV----AIG-------SGGGD--LT-HRLDSSR-ADELGDLAR--
------GF-NRF---LDSQREMIGEV--LTTSERL---------------------
>WP_226298455.1_methyl-accepting_chemotaxis_protein_[Pseudomonas_sp._MM213]
----------------------LPSSIEAMRNDIERILVQPLTAAKDIASNSMVRDWLA-GGEN--------
--S-DQT-AAFVQYLEGIRAEHK-AFTALIVGTA---SNHYFT-E-KG--LD-RSLS-RS-NPKDAWFYS-F
LD-S--NQ--PRTLNIDNDT---ATGELALFIDLKVEQ----A-G---------------KVVGV-AGLGLS
MKELSELI-HNFTFGERGKVYLVRS-DGLIQ-VHPEAQF--------------S-G-K-RTLVEQ-I---G-
-ASAA--QAV--MG---------Q---------------K--A-A-S------S------S-F-V-R----D
-G-----------EDYLALS--LPLR-------DLGWTLVAEVPQSQIYAEARRAMWMSSGIGLAV-ALVCL
LLVVLLARGL-------VRPIRQVTAALV----AIG-------SGGGD--LT-HRLDSSR-ADELGDLAR--
------GF-NRF---LDSQREMIGEV--LTTSERL---------------------
>WP_192418132.1_methyl-accepting_chemotaxis_protein_[Pseudomonas_sp._PDM03]
----------------------LPSSIEAMRNDIERILVQPLTAAKDIASNSMVRDWLA-GGEN--------
--S-DQT-AAFVQYLEGIRAEHK-AFTALIVGTA---SNHYFT-E-KG--LD-RSLS-RS-NPKDAWFYS-F
LD-S--NQ--PRTLNIDNDT---ATGELALFIDLKVEQ----A-G---------------KVVGV-AGLGLS
MKELSELI-HNFTFGERGKVYLVRS-DGLIQ-VHPEAQF--------------S-G-K-RTLVEQ-I---G-
-ASAA--QAV--MG---------Q---------------K--A-A-S------S------S-F-V-R----D
-G-----------EDFLALS--LPLR-------DLGWTLVAEVPQSQIYAEARRAMWMSSGIGLAV-ALVCL
LLVVLLARGL-------VRPIRQVTAALV----AIG-------SGGGD--LT-HRLDSSR-ADELGDLAR--
------GF-NRF---LDSQREMIGEV--LTTSERL---------------------
>WP_008025103.1_methyl-accepting_chemotaxis_protein_[Pseudomonas_sp._GM60]
----------------------LPSSIEAMRNDIERILVQPLTAAKDIASNSMVRDWLA-GGEN--------
--S-DQT-AAFVQYLEGIRAEHK-AFTALIVGTA---SNHYFT-E-KG--LD-RSLS-RS-NPKDAWFYS-F
LD-S--NQ--PRTLNIDNDT---ATGELALFIDLKVEQ----A-G---------------KVVGV-AGLGLS
MKELSELI-HNFTFGERGKVYLVRS-DGLIQ-VHPEAQF--------------S-G-K-RTLVEQ-I---G-
-ASAA--QAV--MG---------Q---------------K--A-A-S------S------S-F-V-R----D
-G-----------EDFLALS--LPLR-------DLGWTLVAEVPQSQIYAEARRAMWMSSGIGLAV-ALVCL
LLVVLLARGL-------VRPIRQVTAALV----AIG-------SGGGD--LT-HRLDSSR-ADELGDLAR--
------GF-NRF---LDSQREMIGEV--LTTSERL---------------------
>WP_223413876.1_MULTISPECIES:_methyl-accepting_chemotaxis_protein_[unclassified_Pseudomonas]
----------------------LPSSIEAMRNDIERILVQPLTAAKDIASNSMVRDWLA-GGEN--------
--S-DQT-AAFVQYLEGIRAEHK-AFTALIVGTA---SNHYFT-E-KG--LD-RSLS-RS-NPKDAWFYS-F
LD-S--NQ--PRTLNIDNDT---ATGELALFIDLKVEQ----A-G---------------KVVGV-AGLGLS
MKELSELI-HNFTFGERGKVYLVRS-DGLIQ-VHPEAQF--------------S-G-K-RTLVEQ-I---G-
-ASAA--QAV--MG---------Q---------------K--A-A-S------S------S-F-V-R----D
-G-----------EDFLALS--LPLR-------DLGWTLVAEVPQSQIYAEARRAMWMSSGIGLAV-ALVCL
LLVVLLARGL-------VRPIRQVTAALV----AIG-------SGGGD--LT-HRLDSSR-ADELGDLAR--
------GF-NRF---LDSQREMIGEV--LTTSERL---------------------
>WP_223554156.1_methyl-accepting_chemotaxis_protein_[Pseudomonas_sp._BF-R-01]
----------------------LPSSIEAMRNDIERILVQPLTAAKDIASNSMVRDWLA-GGEN--------
--S-DQT-AAFVQYLEGIRAEHK-AFTALIVGTA---SNHYFT-E-KG--LD-RSLS-RS-NPKDAWFYS-F
LD-S--NQ--PRTLNIDNDT---ATGELALFIDLKVEQ----A-G---------------KVVGV-AGLGLS
MKELSELI-HNFTFGERGKVYLVRS-DGLIQ-VHPEAQF--------------S-G-K-RTLVEQ-I---G-
-ASAA--QAV--MG---------Q---------------K--A-A-S------S------S-F-V-R----D
-G-----------EDFLALS--LPLR-------DLGWTLVAEVPQSQIYAEARRAMWMSSGIGLAV-ALVCL
LLVVLLARGL-------VRPIRQVTAALV----AIG-------SGGGD--LT-HRLDSSR-ADELGDLAR--
------GF-NRF---LDSQREMIGEV--LTTSERL---------------------
>WP_192226888.1_methyl-accepting_chemotaxis_protein_[Pseudomonas_sp._PDM02]
----------------------LPSSIEAMRNDIERILVQPLTAAKDIASNSMVRDWLA-GGEN--------
--S-DQT-AAFVQYLEGIRAEHK-AFTALIVGTA---SNHYFT-E-KG--LD-RSLS-RS-NPKDAWFYS-F
LD-S--NQ--PRTLNIDNDT---ATGELALFIDLKVEQ----A-G---------------KVVGV-AGLGLS
MKELSELI-HNFTFGERGKVYLVRS-DGLIQ-VHPEAQF--------------S-G-K-RTLVEQ-I---G-
-ASAA--QAV--MG---------Q---------------K--A-A-S------S------S-F-V-R----D
-G-----------EDFLALS--LPLR-------DLGWTLVAEVPQSQIYAEARRAMWMSSGIGLAV-ALVCL
LLVVLLARGL-------VRPIRQVTAALV----AIG-------SGGGD--LT-HRLDSSR-ADELGDLAR--
------GF-NRF---LDSQREMIGEV--LTTSERL---------------------
>WP_223436180.1_MULTISPECIES:_methyl-accepting_chemotaxis_protein_[unclassified_Pseudomonas]
----------------------LPSSIEAMRNDIERILVQPLTAAKDIASNSMVRDWLA-GGEN--------
--S-DQT-AAFVQYLEGIRAEHK-AFTALIVGTA---SNHYFT-E-KG--LD-RSLS-RS-NPKDAWFYS-F
LD-S--NQ--PRTLNIDNDT---ATGELALFIDLKVEQ----A-G---------------KVVGV-AGLGLS
MKELSELI-HNFTFGERGKVYLVRS-DGLIQ-VHPEAQF--------------S-G-K-RTLVEQ-I---G-
-ASAT--QAV--MG---------Q---------------K--A-A-S------S------S-F-V-R----D
-G-----------EDFLALS--LPLR-------DLGWTLVAEVPQSQIYAEARRAMWMSSGIGLAV-ALVCL
LLVVLLARGL-------VRPIRQVTAALV----AIG-------SGGGD--LT-HRLDSSR-ADELGDLAR--
------GF-NRF---LDSQREMIGEV--LTTSERL---------------------
>WP_223481829.1_MULTISPECIES:_methyl-accepting_chemotaxis_protein_[unclassified_Pseudomonas]
----------------------LPSSIEAMRNDIERILVQPLTAAKDIASNSMVRDWLA-GGEN--------
--S-DQT-AAFVQYLEGIRAEHK-AFTALIVGTA---SNHYFT-E-KG--LD-RSLS-RS-NPKDAWFYS-F
LD-S--NQ--PRTLNIDNDT---ATGELALFIDLKVEQ----A-G---------------KVVGV-AGLGLS
MKELSELI-HNFTFGERGKVYLVRS-DGLIQ-VHPEAQF--------------S-G-K-RTLVEQ-I---G-
-ASAA--QAV--MG---------Q---------------K--A-A-S------S------S-F-V-R----D
-G-----------EDFLALS--LPLR-------DLGWTLVAEVPQSQIYAEARRAMWMSSGIGLVV-ALVCL
LLVVLLARGL-------VRPIRQVTAALV----AIG-------SGGGD--LT-HRLDSSR-ADELGDLAR--
------GF-NRF---LDSQRELIGEV--LTTSERL---------------------
>WP_223450937.1_MULTISPECIES:_methyl-accepting_chemotaxis_protein_[unclassified_Pseudomonas]
----------------------LPSSIEAMRNDIERILVQPLTAAKDIASNSMVRDWLA-EGEN--------
--S-DQT-AAFVQYLEGIRAEHK-AFTALIVGTA---SNHYFT-E-KG--LD-RSLS-RS-NPKDAWFYS-F
LD-S--NQ--PRTLNIDNDT---ATGELALFIDLKVEQ----A-G---------------KVVGV-AGLGLS
MKELSELI-HNFTFGERGKVYLVRS-DGLIQ-VHPEAQF--------------S-G-K-RTLVEQ-I---G-
-ASAA--QAV--MG---------Q---------------K--A-A-S------S------S-F-V-R----D
-G-----------EDFLALS--LPLR-------DLGWTLVAEVPQSQIYAEARRAMWMSSGIGLAV-ALVCL
LLVVLLARGL-------VRPIRQVTAALV----AIG-------SGGGD--LT-HRLDSSR-ADELGDLAR--
------GF-NRF---LDSQREMIGEV--LTTSERL---------------------
>WP_150640020.1_methyl-accepting_chemotaxis_protein_[Pseudomonas_fluorescens]
----------------------LPSSIEAMRNDIERILVQPLTAAKDIASNSMVRDWLA-GGED--------
--S-ART-AAFVEYLEGIRSEHK-AFTALIVGTA---SNHYFT-E-KG--LD-RTLS-RS-NPKDAWFYS-F
LD-S--NQ--PRTLNIDNDT---ATGELALFIDLKVEQ----A-G---------------KVVGV-AGLGLS
MKELSELI-HNFNFGERGKVYLVRS-DGLIQ-VHPEAQF--------------S-G-K-RTLAEQ-I---G-
-GSAA--QTV--MG---------Q---------------K--A-A-T-S----S------G-F-T-R----D
-G-----------EDFLALS--LPLR-------DLGWTLVAEVPQSQIYAEARRAMWMSSGIGLAV-ALVCL
LLVVLLARGL-------VRPIRQVTAALV----AIG-------SGGGD--LT-HRLDSSR-ADELGDLAR--
------GF-NRF---LDSQREMIGEV--LTTSERL---------------------
>WP_017336180.1_methyl-accepting_chemotaxis_protein_[Pseudomonas_fluorescens]
----------------------LPSSIEAMRNDIERILVQPLTAAKDIASNSMVRDWLA-GGED--------
--S-ART-AAFVEYLEGIRAEHK-AFTALIVGTA---SNHYFT-E-KG--LD-RTLS-RS-NPKDAWFYS-F
LD-S--NQ--PRTLNIDNDT---ATGELALFIDLKVEQ----A-G---------------KVVGV-AGLGLS
MKELSELI-HNFNFGERGKVYLVRS-DGLIQ-VHPEAQF--------------S-G-K-RTLAEQ-I---G-
-GSAA--QTV--MG---------Q---------------K--A-A-T-S----S------G-F-T-R----D
-G-----------EDFLALS--LPLR-------DLGWTLVAEVPQSQIYAEARRAMWMSSGIGLAV-ALVCL
LLVVLLARGL-------VRPIRQVTAALV----AIG-------SGGGD--LT-HRLDSSR-ADELGDLAR--
------GF-NRF---LDSQREMIGEV--LTTSERL---------------------
>WP_208670397.1_methyl-accepting_chemotaxis_protein_[Pseudomonas_arsenicoxydans]
----------------------LPSSIEAMRNDIERILVQPLTAAKDIASNNMVRDWLA-GGEN--------
--T-AQT-ATFVQYLEGIRAEHK-AFTALIVGTA---SNHYFT-E-KG--LD-RTLS-RS-NPKDAWFYT-F
LD-S--NQ--PRTLNIDNDT---ATGELALFIDLKVEQ----A-G---------------KTVGV-AGLGLS
MKELSELI-HNFSFGARGKVFLVRS-DGLIQ-VHPEAQF--------------S-G-K-RTLAEQ-I---G-
-APAA--QAV--MS---------Q---------------K--A-A-T-N----S------S-F-V-R----D
-G-----------EDYLALS--LPLR-------DLGWTLVAEVPQSQIYAEARRAMWMSSGIGLAV-ALVCL
LLVVVLARGL-------VRPIRQVTAALV----AIG-------SGGGD--LT-HRLDSGR-ADELGDLAR--
------GF-NRF---LDSQREMIGEV--LTTSERL---------------------
>WP_090176475.1_methyl-accepting_chemotaxis_protein_[Pseudomonas_arsenicoxydans]
----------------------LPSSIEAMRNDIERILVQPLTAAKDIASNSMVRDWLA-GGEN--------
--T-AQT-ATFVQYLEGIRAEHK-AFTALIVGTA---SNHYFT-E-KG--LD-RTLS-RS-NPKDAWFYT-F
LD-S--NQ--PRTLNIDNDT---ATGELALFIDLKVEQ----G-G---------------KTVGV-AGLGLS
MKELSELI-HNFSFGARGKVYLVRS-DGLIQ-VHPEAQF--------------S-G-K-RTLAEQ-I---G-
-APAA--QAV--MS---------Q---------------K--A-A-T-N----S------N-F-V-R----D
-G-----------EDYLALS--LPLR-------DLGWTLVAEVPQSQIYAEARRAMWMSSGIGLAV-ALVCL
LLVVVLARGL-------VRPIRQVTAALV----AIG-------SGGGD--LT-HRLDSSR-ADELGDLAR--
------GF-NRF---LDSQREMIGEV--LTTSERL---------------------
>WP_128606336.1_methyl-accepting_chemotaxis_protein_[Pseudomonas_sp._ERMR1:02]
----------------------LPSSIEAMRNDIERILVQPLTAAKDIASNSMVRDWLA-GGED--------
--S-ART-AAFVQYLEGIRTEHK-AFTALIVGTA---SNHYFT-E-KG--LD-RILS-RS-NPKDAWFYS-F
LD-S--NQ--PRTLNIDNDT---ATGELALFIDLKVEQ----T-G---------------KVVGV-AGLGLS
MKELSELI-HNFSFGERGKVYLVRS-DGLIQ-VHPEAQF--------------S-G-K-RTLVEQ-I---G-
-ESAA--QAV--MG---------Q---------------K----A-V-A----S------S-F-V-R----D
-G-----------EDFLALS--LPLR-------DLGWTLVAEVPQSQIYAEARRAMWMSSGIGLAV-ALACL
LLVVLLTRGL-------VRPIRQVTAALV----AIG-------SGGGD--LT-QRLDSSR-ADELGDLAR--
------GF-NRF---LDSQRDMIGEV--LTTSERL---------------------
>WP_095192201.1_methyl-accepting_chemotaxis_protein_[Pseudomonas_sp._Irchel_3A7]
----------------------LPSSIEAMRNDIERILVQPLTAAKDIASNSMVRDWLA-GGEN--------
--P-ART-SSFVQYLEGIRAEHK-AFTALIVGTA---SNHYFT-E-KG--LD-RTLS-RS-NPKDAWFYS-F
LD-S--SQ--PRTLNIDNDT---ATGELALFIDIKVEQ----A-G---------------KVVGV-AGLGLS
MKELSELI-HNFAFGERGKVYLVRS-DGLIQ-VHPEAQL--------------S-G-K-RTLTEQ-I---G-
-ASAA--QAV--MG---------Q---------------K----A-V-A----T------G-F-D-R----D
-G-----------EDFLALS--LPLR-------DLGWTLVAEVPQSQIYAEARRAMWMSSGIGLAV-ALVCL
LLVVLLARGL-------VRPIRQVTAALV----AIG-------SGGGD--LT-HRLDSSR-ADELGDLAR--
------GF-NRF---LDSQREMIGEV--LTTSERL---------------------
>WP_218495213.1_methyl-accepting_chemotaxis_protein_[Pseudomonas_sp._PDM30]
----------------------LPSSIEAMRNDIERILVQPLTAAKDIASNSMVRDWLA-GGED--------
--S-AKT-ASFAQYLEGIRAEHK-AFTALIIGTA---SSHYIT-E-KG--LD-RTLS-RS-NPKDAWFYS-F
LD-S--NQ--PRTLNIDIDT---ATGELALFIDLKVEQ----A-G---------------KVVGV-AGLGLS
MKELSELI-HNFSFGERGKVYLVRS-DGLIQ-VHPEAQF--------------S-G-K-RTLAEQ-I---G-
-ESAA--QAV--MG---------Q---------------K--T-A-T-N----S------S-F-Q-R----D
-G-----------EDFLALS--LPLR-------DLGWTLVAEVPQSQIYAEARRAMWMSSGIGLAV-AIVCL
LLVVLLARGL-------VRPIRQVTAALV----AIG-------SGGGD--LT-QRLDSSR-ADELGDLAR--
------GF-NRF---LDSQRDMIGEV--LTTSERL---------------------
>WP_057712303.1_MULTISPECIES:_methyl-accepting_chemotaxis_protein_[Pseudomonas]
----------------------LPSSIEAMRNDIERILVQPLTAAKDIASNSMVRDWLA-GGED--------
--S-AKT-ASFAQYLEGIRAEHK-AFTALIIGTA---SSHYIT-E-KG--LD-RTLS-RS-NPKDAWFYS-F
LD-S--NQ--PRTLNIDNDT---ATGELALFIDLKVEQ----A-G---------------KVVGV-AGLGLS
MKELSELI-HNFSFGERGKVYLVRS-DGLIQ-VHPEAQF--------------S-G-K-RTLAEQ-I---G-
-ESAA--QAV--MG---------Q---------------K--T-A-T-N----S------S-F-Q-R----D
-G-----------EDFLALS--LPLR-------DLGWTLVAEVPQSQIYAEARRAMWMSSGIGLAV-AIVCL
LLVVVLARGL-------VRPIRQVTAALV----AIG-------SGGGD--LT-QRLDSSR-ADELGDLAR--
------GF-NRF---LDSQRDMIGEV--LTTSERL---------------------
>WP_223501855.1_methyl-accepting_chemotaxis_protein_[Pseudomonas_sp._BF-R-24]
----------------------LPSSIEAMRNDIERILVQPLTAAKDIASNSMVRDWLA-GGED--------
--S-ART-ASFAQYLEGIRAEHK-AFTALIIGTA---SSHYIT-E-KG--LD-RTLS-RS-NPKDAWFYS-F
LD-S--NQ--PRTLNIDIDT---ATGELALFIDLKVEQ----A-G---------------KVVGV-AGLGLS
MKELSELI-HNFSFGERGKVYLVRS-DGLIQ-VHPETQF--------------S-G-K-RTLAEQ-I---G-
-ESAA--QAV--MG---------Q---------------K--T-A-T-N----S------S-F-Q-R----D
-G-----------EDFLALS--LPLR-------DLGWTLVAEVPQSQIYAEARRAMWMSSGIGLAV-AIVCL
LLVVLLARGL-------VRPIRQVTAALV----AIG-------SGGGD--LT-QRLDSSR-ADELGDLAR--
------GF-NRF---LDSQRDMIGEV--LTTSEQL---------------------
>WP_090452751.1_MULTISPECIES:_methyl-accepting_chemotaxis_protein_[Pseudomonas]
----------------------LPSSIEAMRNDIERILVQPLTAAKDIASNSMVRDWLA-GGED--------
--S-AKT-ASFAQYLEGIRAEHK-AFTALIIGTA---SSHYIT-E-KG--LD-RTLS-RS-NPKDAWFYS-F
LD-S--NQ--PRTLNIDIDT---ATGELALFIDLKVEQ----A-G---------------KVVGV-AGLGLS
MKELSELI-HNFSFGERGKVYLVRS-DGLIQ-VHPEAQF--------------S-G-K-RTLTEQ-I---G-
-ESAA--QPV--MG---------Q---------------K--T-A-T-N----S------S-F-Q-R----D
-G-----------EDFLALS--LPLR-------DLGWTLVAEVPQSQIYAEARRAMWMSSGIGLAV-AIVCL
LLVVVLARGL-------VRPIRQVTAALV----AIG-------SGGGD--LT-QRLDSSR-ADELGDLAR--
------GF-NRF---LDSQRDMIGEV--LTTSERL---------------------
>WP_223473741.1_methyl-accepting_chemotaxis_protein_[Pseudomonas_sp._BF-B-27]
----------------------LPSSIEAMRNDIERILVQPLTAAKDIASNSMVRDWLA-GGED--------
--S-ART-ASFAQYLEGIRAEHK-AFTALIIGTA---SSHYIT-E-KG--LD-RTLS-RS-NPKDAWFYS-F
LD-S--NQ--PRTLNIDNDT---ATGELALFIDLKVEQ----A-G---------------KVVGV-AGLGLS
MKELSELI-HNFSFGERGKVYLVRS-DGLIQ-VHPEAQF--------------S-G-K-RTLVEQ-I---G-
-ESAA--QAV--MG---------Q---------------K--T-A-T-N----S------S-F-Q-R----D
-G-----------EDFLALS--LPLR-------DLGWTLVAEVPQSQIYAEARRAMWMSSGIGLAV-AIVCL
LLVVLLARGL-------VRPIRQVTAALV----AIG-------SGGGD--LT-HRLDSSR-ADELGDLAR--
------GF-NRF---LDSQREMIGEV--LTTSERL---------------------
>WP_102671116.1_MULTISPECIES:_methyl-accepting_chemotaxis_protein_[Pseudomonas]
----------------------LPSSIEAMRNDIERILVQPLTAAKDIASNSMVRDWLA-GGED--------
--S-ART-ASFAQYLEGIRAEHK-AFTALIIGTA---SSHYIT-E-KG--LD-RTLS-RS-NPKDAWFYS-F
LD-S--NQ--PRTLNIDNDT---ATGELALFIDLKVEQ----A-G---------------KVVGV-AGLGLS
MKELSELI-HNFSFGERGKVYLVRS-DGLIQ-VHPEAQF--------------S-G-K-RTLVEQ-I---G-
-ESAA--QAV--MG---------Q---------------K--T-A-T-N----S------S-F-Q-R----D
-G-----------EDFLALS--LPLR-------DLGWTLVAEVPQSQIYAEARRAMWMSSGIGLAV-AIVCL
LLVVLLARGL-------VRPIRQVTAALV----AIG-------SGGGD--LT-HRLDSSR-ADELGDLAR--
------GF-NRF---LDSQRDMIGEV--LTTSERL---------------------
>WP_095943228.1_methyl-accepting_chemotaxis_protein_[Pseudomonas_sp._ACN8]
----------------------LPSSIEAMRNDIERILVQPLTAAKDIASNSMVRDWLA-GGED--------
--S-ART-GTFTTYLEGIRAEHK-AFTAIIVGTA---SNHYFT-E-KG--LD-RTLS-RS-NPKDAWFYA-F
LD-S--NQ--PRTLNIDNDT---ATGELALFIDFKVEQ----A-G---------------KVVGV-AGLGLS
MKELSELI-HNFSFGERGKVYLVRS-DGLIQ-VHPEAQF--------------S-G-K-RTLAEQ-I---G-
-ESAA--QAV--IG---------Q---------------K--T-A-T-N----S------S-F-T-R----D
-G-----------EDFLALS--LPLR-------DLGWTLVAEVPQSQIYAEARRAMWMSSGIGLAV-ALVCL
LLVVLLARGL-------VRPIRQVTAALV----AIG-------SGGGD--LT-HRLDSSR-ADELGDLAR--
------GF-NRF---LDSQRDMIGEV--LTTSERL---------------------
>WP_150672349.1_methyl-accepting_chemotaxis_protein_[Pseudomonas_fluorescens]
----------------------LPSSIEAMRNDIERILVQPLTAAKDIASNSMVRDWLA-GGED--------
--S-ART-GTFTTYLEGIRAEHK-AFTAIIVGTA---SNHYFT-E-KG--LD-RTLS-RS-NPKDAWFYA-F
LD-S--NQ--PRTLNIDNDT---ATGELALFIDFKVEQ----A-G---------------KVVGV-AGLGLS
MKELSELI-HNFSFGERGKVYLVRS-DGLIQ-VHPEAQF--------------S-G-K-RTLAEQ-I---G-
-ESAA--QAV--IG---------Q---------------K--T-A-T-N----S------S-F-T-R----D
-G-----------EDFLALS--LPLR-------DLGWTLVAEVPQSQIYAEARRAMWMSSGIGLVV-ALVCL
LLVVLLARGL-------VRPIRQVTAALV----AIG-------SGGGD--LT-HRLDSSR-ADELGDLAR--
------GF-NRF---LDSQRDMIGEV--LTTSERL---------------------
>WP_223530846.1_methyl-accepting_chemotaxis_protein_[Pseudomonas_sp._GL-R-19]
----------------------LPSSIEAMRNDIERILVQPLTAAKDIASNSMVRDWLA-GGED--------
--S-ARA-STFTTYLEGIRAEHK-AFTAIIVGTA---SNHYFT-E-KG--LD-RTLS-RS-NPKDAWFYS-F
LD-S--NQ--PRTLNIDNDT---ATGELALFIDFKVEQ----A-G---------------KVVGV-AGLGLS
MKELSELI-HNFSFGERGKVYLVRS-DGLIQ-VHPEAQL--------------S-G-K-RTLAEQ-I---G-
-EPAS--QAV--IG---------Q---------------K--T-A-T-N----S------S-F-T-R----D
-G-----------EDFLALS--LPLR-------DLGWTLVAEVPQSQIYAEARRAMWMSSGIGLAV-AIVCL
MLVVLLARGL-------VRPIRQVTAALV----AIG-------SGGGD--LT-HRLDSSR-ADELGDLAR--
------GF-NRF---LDSQRDMIGEV--LTTSERL---------------------
>WP_108216280.1_methyl-accepting_chemotaxis_protein_[Pseudomonas_sp._GV085]
----------------------LPSSIEAMRNDIERILVQPLTAAKDIASNSMVRDWLA-GGED--------
--S-ARA-STFTTYLEGIRAEHK-AFTAIIVGTA---SNHYFT-E-KG--LD-RTLS-RS-NPKDAWFYS-F
LD-S--NQ--PRTFNIDNDT---ATGELALFIDFKVEQ----A-G---------------KVVGV-AGLGLS
MKELSELI-HNFSFGERGKVYLVRS-DGLIQ-VHPEAQL--------------S-G-K-RTLAEQ-I---G-
-EPAS--QAV--IG---------Q---------------K--T-A-T-N----S------S-F-T-R----D
-G-----------EDFLALS--LPLR-------DLGWTLVAEVPQSQIYAEARRAMWMSSGIGLAV-AIVCL
MLVVLLARGL-------VRPIRQVTAALV----AIG-------SGGGD--LT-HRLDSSR-ADELGDLAR--
------GF-NRF---LDSQRDMIGEV--LTTSERL---------------------
>WP_223525433.1_methyl-accepting_chemotaxis_protein_[Pseudomonas_sp._A-B-26]
----------------------LPSSIEAMRNDIERILVQPLTAAKDIASNSMVRGWLA-GGED--------
--S-AQA-GTFTTYLEGIRAEHK-AFTAIIVGTA---SNHYFT-E-KG--LD-RTLS-RS-NPKDAWFYS-F
LD-S--NQ--PRTLNIDNDT---ATGELALFIDFKVEQ----A-G---------------KVVGV-AGLGLS
MKELSELI-HNFSFGERGKVYLVRS-DGLIQ-VHPEAQF--------------S-G-K-RTLAEQ-I---G-
-ESAA--QAV--IG---------Q---------------K--T-A-T-T----N------S-F-T-R----D
-G-----------EDFLALS--LPLR-------DLGWTLVAEVPQSQIYAEARRAMWMSSGIGLAV-ALVCL
LLVVLLARGL-------VRPIRQVTAALV----AIG-------SGGGD--LT-HRLDASR-ADELGDLAR--
------GF-NRF---LDSQRDMIGEV--LTTSERL---------------------
>WP_109785397.1_methyl-accepting_chemotaxis_protein_[Pseudomonas_sp._OV226]
----------------------LPSSIEAMRNDIERILVQPLTAAKDIASNSMVRGWLA-GGED--------
--S-AQA-GTFTTYLEGIRAEHK-AFTAIIVGTA---SNHYFT-E-KG--LD-RTLS-RS-NPKDAWFYS-F
LD-S--NQ--PRTLNIDNDT---ATGELALFIDFKVEQ----A-G---------------KVVGV-AGLGLS
MKELSELI-HNFSFGERGKVYLVRS-DGLIQ-VHPEAQF--------------S-G-K-RTLAEQ-I---G-
-ESAA--QAV--IG---------Q---------------K--A-A-T-T----N------S-F-T-R----D
-G-----------EDFLALS--LPLR-------DLGWTLVAEVPQSQIYAEARRAMWMSSGIGLAV-ALVCL
LLVVLLARGL-------VRPIRQVTAALV----AIG-------SGGGD--LT-HRLDASR-ADELGDLAR--
------GF-NRF---LDSQRDMIGEV--LTTSERL---------------------
>WP_077432337.1_methyl-accepting_chemotaxis_protein_[Pseudomonas_sp._C9]
----------------------LPSSIEAMRNDIERILVQPLTAAKDIASNSMVRGWLA-GGED--------
--S-AQA-GTFTTYLEGIRAEHK-AFTAIIVGTA---SNHYFT-E-KG--LD-RTLS-RS-NPKDAWFYS-F
LD-S--NQ--PRTLNIDNDT---ATGELALFIDFKVEQ----A-G---------------KVVGV-AGLGLS
MKELSELI-HNFSFGERGKVYLVRS-DGLIQ-VHPEAQF--------------S-G-K-RTLAEQ-I---G-
-ESAA--QAV--IG---------Q---------------K--N-A-T-T----N------S-F-T-R----D
-G-----------EDFLALS--LPLR-------DLGWTLVAEVPQSQIYAEARRAMWMSSGIGLAV-ALVCL
LLVVLLARGL-------VRPIRQVTAALV----AIG-------SGGGD--LT-HRLDASR-ADELGDLAR--
------GF-NRF---LDSQRDMIGEV--LTTSERL---------------------
>WP_046031128.1_methyl-accepting_chemotaxis_protein_[Pseudomonas_fluorescens]
----------------------LPSSIEAMRNDIERILVQPLTAAKDIASNSMVRGWLA-GGED--------
--S-VQA-GTFTTYLEGIRAEHK-AFTAIIVGTA---SNHYFT-E-KG--LD-RTLS-RS-NPKDAWFYS-F
LD-S--NQ--PRTLNIDNDT---ATGELALFIDFKVEQ----A-G---------------KVVGV-AGLGLS
MKELSELI-HNFSFGERGKVYLVRS-DGLIQ-VHPEAQF--------------S-G-K-RTLAEQ-I---G-
-ESAA--QAV--IG---------Q---------------K--N-A-T-T----N------S-F-T-R----D
-G-----------EDFLALS--LPLR-------DLGWTLVAEVPQSQIYAEARRAMWMSSGIGLAV-ALVCL
LLVVLLARGL-------VRPIRQVTAALV----AIG-------SGGGD--LT-HRLDASR-ADELGDLAR--
------GF-NRF---LDSQRDMIGEV--LTTSERL---------------------
>WP_007997401.1_methyl-accepting_chemotaxis_protein_[Pseudomonas_sp._GM49]
----------------------LPSSIEAMRNDIERILVQPLTAAKDIASNSMVRDWLA-GGED--------
--S-ART-GTFATYLEGLRAEHK-AFTALIIGTA---SNHYFT-E-KG--LD-RTLS-RS-NPKDAWFYA-F
LD-S--NQ--PRTLNIDNDT---ATGELALFIDLKVEQ----A-G---------------KVVGV-AGLGLS
MKELSELI-HNFSFGERGKVYLVRS-DGLIQ-VHPEAQF--------------S-G-K-RTLAEQ-I---G-
-ESAA--QAV--IG---------Q--------L--STFKA--A-A-T-N----S------S-F-Q-R----D
-G-----------EDFLALS--LPLR-------DLGWTLVAEVPQSQIYAEARRAMWMSSGIGLAV-ALVCL
LLVVLLARGL-------VRPIRQVTAALV----AIG-------SGGGD--LT-HRLDSSR-ADELGDLAR--
------GF-NRF---LDSQRDMIGEV--LTTSERL---------------------
>WP_085725398.1_methyl-accepting_chemotaxis_protein_[Pseudomonas_sp._R37(2017)]
----------------------LPSSIEAMRNDIERILVQPLTAAKDIASNSMVRDWLA-GGED--------
--S-AQA-GTFTTYLEGIRAEHK-AFTALIVGTA---SNHYFT-E-KG--LD-RTLS-RS-NPKDAWFYA-F
LD-S--NQ--PRTLNIDNDT---ATGELALFIDLKVEQ----A-G---------------KVVGV-AGLGLS
MKELSELI-HDFSFGERGKFYLVRS-DGLIQ-VHPEAQF--------------S-G-K-RTLTEQ-I---G-
-ESAA--QAV--IG---------Q---------------K--T-A-T-S----S------R-F-V-R----D
-G-----------EDFLALS--LPLR-------DLGWTLVAEVPQSQIYAEARRAMWMSSGIGLAV-AIVCL
LLVVLLARGL-------VRPIRQVTAALV----AIG-------SGGGD--LT-QRLDSSR-ADELGDLAR--
------GF-NRF---LDSQRDMIGEV--LSTSERL---------------------
>WP_008047951.1_methyl-accepting_chemotaxis_protein_[Pseudomonas_sp._GM74]
----------------------LPSSIEAMRNDIERILVQPLTAAKDIASNSMVRDWLA-GGED--------
--G-ARA-GTFTTYLEGIRAEHK-AFTAIIVGTA---SNHYFT-E-KG--LD-RTLS-RS-NPKDAWFYS-F
LD-S--NQ--PRTLNIDNDT---ATGELALFIDFKVEQ----A-G---------------KVVGV-AGLGLS
MKELSELI-HNFSFGERGKVYLVRS-DGLIQ-VHPEAQL--------------S-G-K-RTLNEQ-I---G-
-DAAA--QAV--MG---------Q---------------N--N-A-T-H----S------S-F-V-R----D
-G-----------EDYLALS--LPLR-------DLGWTLVAEVPQSQIYAEARRAMWMSSGIGLAV-ALVCL
LLVVLLARGL-------VRPIRQVTAALV----AIG-------SGGGD--LT-HRLDSGR-ADELGDLAR--
------GF-NRF---LDSQRDMIGEV--LTTSERL---------------------
>WP_007981183.1_methyl-accepting_chemotaxis_protein_[Pseudomonas_sp._GM48]
-------------------------SIEAMRNDIERILVQPLTAAKDIASNSMVRDWLA-GGED--------
--S-ART-GTFTTYLEGLRAEHK-AFTALIIGTA---SNHYFT-E-KG--LD-RTLS-RS-NPKDAWFYA-F
LD-S--NQ--PRTLNIDNDT---ATGELALFIDLKVEQ----A-G---------------KVVGV-AGLGLS
MKELSELI-HNYSFGERGKVYLVRS-DGLIQ-VHPEAQF--------------S-G-K-RTLTEQ-I---G-
-ATAA--QAV--MG---------Q---------------N--N-A-T-N----S------S-F-V-R----D
-G-----------EDYLALS--LPLR-------DLGWTLVAEVPQSQIYAEARRAMWMSSSIGLAV-ALVCL
LLVVLLARGL-------VRPIRQVTAALV----AIG-------SGGGD--LT-HRLDSSR-ADELGDLAR--
------GF-NRF---LDSQRDMIGEV--LTTSERL---------------------
>WP_218475927.1_methyl-accepting_chemotaxis_protein_[Pseudomonas_sp._PDM28]
----------------------LPSSIEAMRNDIERILVQPLTAAKDIASNSMVRDWLA-GGED--------
--S-AQA-GTFTTYLEGIRAEHK-AFTALIVGTA---TNHYFT-E-KG--LD-RTLS-RS-NPKDAWFYA-F
LD-S--NQ--PRTLNIDNDT---ATGELALFIDLKVEQ----A-G---------------KVVGV-AGLGLS
MKELSELI-HNFSFGERGKVYLVRS-DGLIQ-VHPEAQF--------------S-G-K-RTLAEQ-I---G-
-ATAA--QAL--MS---------Q---------------K--A-A-T-S----S------G-F-Q-R----D
-G-----------EDFLALS--LPLR-------DLGWTLVAEVPQSQIYAEARRAMWMSSGIGLAV-ALVCL
LLVVLLARGL-------VRPIRQVTAALV----AIG-------SGGGD--LT-HRLDSSR-ADELGDLAR--
------GF-NRF---LDSQRDMIGEV--LTTSERL---------------------
>WP_218483262.1_methyl-accepting_chemotaxis_protein_[Pseudomonas_sp._PDM32]
----------------------LPSSIEAMRNDIERILVQPLTAAKDIASNSMVRDWLA-GGED--------
--S-ARA-GTFTTYLEGIRAEHK-AFTALIVGTA---SNHYFT-E-KG--LD-RTLS-RS-NPKDAWFYA-F
LD-S--NQ--PRTLNIDNDT---ATGELALFIDLKVEQ----A-G---------------KVVGV-AGLGLS
MKELSELI-HNFSFGERGKVYLVRS-DGLIQ-VHPEAQF--------------S-G-K-RTLTEQ-I---G-
-ATAA--QTL--MS---------Q---------------K--A-A-T-S----S------G-F-E-R----D
-G-----------EDFLALS--LPLR-------DLGWTLVAEVPQSQIYAEARRAMWMSSGIGLAI-ALVCL
LLVVLLARGL-------VRPIRQVTAALV----AIG-------SGGGD--LT-QRLDASR-ADELGDLAR--
------GF-NRF---LDSQRDMIGEV--LTTSERL---------------------
>WP_007971832.1_methyl-accepting_chemotaxis_protein_[Pseudomonas_sp._GM33]
----------------------LPSSIEAMRNDIERILVQPLTAAKDIASNSMVRDWLA-GGED--------
--S-AQA-GTFTTYLEGIRAEHK-AFTALIVGTA---TNHYFT-E-KG--QD-RTLS-RS-NPKDAWFYA-F
LD-S--NQ--PRTLNIDNDT---ATGELALFIDLKVEQ----A-G---------------KVVGV-AGLGLS
MKELSELI-HNFSFGERGKVYLVRS-DGLIQ-VHPEAQF--------------S-G-K-RTLTEQ-I---G-
-ATAA--QTL--MS---------Q---------------K--A-A-T-S----S------G-F-Q-R----D
-G-----------EDFLALS--LPLR-------DLGWSLVAEVPQSQIYAEARRAMWMSSGIGLAV-AIVCL
LLVVLLARGL-------VRPIRQVTAALV----AIG-------SGGGD--LT-QRLDASR-ADELGDLAR--
------GF-NRF---LDSQRDMIGEV--LTTSERL---------------------
>WP_102673193.1_MULTISPECIES:_methyl-accepting_chemotaxis_protein_[unclassified_Pseudomonas]
----------------------LPSSIEAMRNDIERILVQPLTAAKDIASNSMVRDWLA-GGED--------
--S-AQT-STFATYLEGIRAEHK-AFTALIVGTA---SNHYIT-E-KG--LD-RTLS-RS-NPKDAWFYA-F
LD-S--NQ--PRTLNIDNDT---ATGELALFIDLKVEQ----A-G---------------KVVGV-AGLGLS
MKELSELI-HNFSFGERGKVYLVRS-DGLIQ-VHPEAQF--------------S-G-K-RTLAEQ-I---G-
-ATAA--QAV--MS---------Q---------------K--A-A-T-S----S------G-F-Q-R----D
-G-----------EDFLALS--LPLR-------DLGWTLVAEVPQSQIYAEARRAMWMSSGIGLAV-ALVCL
LLVVLLARGL-------VRPIRQVTAALV----AIG-------SGGGD--LT-QRLDSSR-ADELGDLAR--
------GF-NRF---LDSQRDMIGEV--LTTSERL---------------------
>WP_095964650.1_methyl-accepting_chemotaxis_protein_[Pseudomonas_sp._ACN5]
----------------------LPSSIEAMRNDIERILVQPLTAAKDIASNSMVRDWLA-GGED--------
--S-AQT-STFATYLEGIRAEHK-AFTALIVGTA---SNHYIT-E-KG--LD-RTLS-RS-NPKDAWFYA-F
LD-S--NQ--PRTLNIDNDT---ATGELALFIDLKVEQ----A-G---------------KVVGV-AGLGLS
MKELSELI-HNFSFGERGKVYLVRS-DGLIQ-VHPEAQF--------------S-G-K-RTLAEQ-I---G-
-ATAA--QAV--MS---------Q---------------K--A-A-T-S----S------G-F-Q-R----D
-G-----------EDFLALS--LPLR-------DLGWTLVAEVPQSQIYAEARRAMWMSSGIGLAV-ALVCL
LLVVLLARGL-------VRPIRQVTAALV----AIG-------SGGGD--LT-QRLDSSR-ADELGDLAR--
------GF-NRF---LDSQRDMIGEV--LTTSERL---------------------
>WP_116580749.1_methyl-accepting_chemotaxis_protein_[Pseudomonas_sp._B1(2018)]
----------------------LPSSIEAMRNDIERILVQPLTAAKDIASNSMVRDWLA-GGED--------
--S-ART-NTFATYLEGIRAEHK-AFTALIVGTA---SNHYIT-E-KG--LD-RTLS-RS-NPKDAWFYA-F
LD-S--NQ--PRTLNIDNDT---ATGELALFIDLKVEQ----A-G---------------KVVGV-AGLGLS
MKELSELI-HNFSFGERGKVYLVRS-DGLIQ-VHPEAQF--------------S-G-K-RTLTEQ-I---G-
-ATAA--QAL--MS---------Q---------------K--A-A-T-S----S------G-F-Q-R----D
-G-----------EDFLALS--LPLR-------DLGWTLVAEVPQSQIYAEARRAMWMSSGIGLAV-ALVCL
LLVVLLARGL-------VRPIRQVTAALV----AIG-------SGGGD--LT-QRLDASR-ADELGDLAR--
------GF-NRF---LDSQRDMIGEV--LTTSERL---------------------
>WP_104451080.1_methyl-accepting_chemotaxis_protein_[Pseudomonas_laurylsulfatiphila]
----------------------LPSSIEAMRNDIERILVQPLTAAKDIASNSMVRDWLA-GGED--------
--S-ART-NTFATYLEGIRAEHK-AFTALIVGTA---SNHYIT-E-KG--LD-RTLS-RS-NSKDAWFYA-F
LD-S--NQ--PRTLNIDNDT---ATGELALFIDLKVEQ----A-G---------------KVVGV-AGLGLS
MKELSELI-HNFSFGERGKVYLVRS-DGLIQ-VHPEAQF--------------S-G-K-RTLTEQ-I---G-
-ATAA--QAL--MS---------Q---------------K--A-A-T-S----S------G-F-Q-R----D
-G-----------EDFLALS--LPLR-------DLGWTLVAEVPQSQIYAEARRAMWMSSGIGLAV-AIVCL
LLVVLLARGL-------VRPIRQVTAALV----AIG-------SGGGD--LT-HRLDASR-ADELGDLAR--
------GF-NRF---LDSQRDMIGEV--LTTSKRL---------------------
>WP_218501303.1_methyl-accepting_chemotaxis_protein_[Pseudomonas_sp._PDM27]
----------------------LPSSIEAMRNDIERILVQPLTAAKDIASNSMVRDWLA-GGED--------
--S-ART-TTFATYLEGIRAEHK-AFTALIVGTA---SNHYIT-E-KG--LD-RTLS-RS-NPKDAWFYA-F
LD-S--NQ--PRTLNIDNDT---ATGELALFIDLKVEQ----A-G---------------KVVGV-AGLGLS
MKELSELI-HNFSFGERGKVYLVRS-DGLIQ-VHPEAQF--------------S-G-K-RTLTEQ-I---G-
-ATAA--QTL--MS---------Q---------------K--A-A-T-S----S------D-F-Q-R----D
-G-----------EDFLALS--LPLR-------DLGWTLVAEVPQSQIYAEARRAMWMSSGIGLAV-ALVCL
LLVVLLARGL-------VRPIRQVTAALV----AIG-------SGGGD--LT-HRLDSSR-ADELGDLAR--
------GF-NRF---LDSQRDMIGEV--LTTSERL---------------------
>WP_217836992.1_methyl-accepting_chemotaxis_protein_[Pseudomonas_azerbaijanoriens]
----------------------LPSSIEAMRNDIERILVQPLTAAKDIASNSMVRDWLA-GGED--------
--S-AQT-NTFATYLEGIRAEHK-AFTALIVGTA---SNHYFT-E-KG--LD-RTLS-RS-NPKDAWFYS-F
LD-S--NQ--PRTLNIDNDT---ATGELALFIDLKVEQ----A-G---------------KVVGV-AGLGLS
MKELSELI-HNFSFGERGKVYLVRS-DGLIQ-VHPEAQF--------------S-G-K-RTLAEQ-I---G-
-ATAA--QAV--MS---------Q---------------K--A-A-T-S----S------G-F-Q-R----D
-D-----------EDFLALS--LPLR-------DLGWTLVAEVPQSQIYAEARRAMWMSSGIGLAV-ALVCL
LLVVLLARGL-------VRPIRQVTAALV----AIG-------SGGGD--LT-HRLDSSR-ADELGDLAR--
------GF-NRF---LDSQRDMIGEV--LTTSEHL---------------------
>WP_223591829.1_methyl-accepting_chemotaxis_protein_[Pseudomonas_sp._A-R-19]
----------------------LPSSIEAMRNDIERILVQPLTAAKDIASNSMVRDWLA-AGED--------
--S-AQT-NTFATYLEGIRAEHK-AFTALIVGTA---SNHYIT-E-KG--LD-RTLS-RS-NPKDAWFYA-F
LD-S--NQ--PRTLNIDNDT---ATGELALFIDLKVEQ----A-G---------------KVVGV-AGLGLS
MKELSELI-HNFSFGERGKVYLVRS-DGLIQ-VHPEAQF--------------S-G-K-RSLTEQ-I---G-
-ATAA--QAV--MS---------Q---------------K--A-A-T-S----S------G-F-E-R----E
-G-----------EDFLALS--LPLR-------DLGWTLVAEVPQSQIYAEARRAMWMSSGIGLAV-AMVCL
LLVVLLARGL-------VRPIRQVTAALV----AIG-------SGGGD--LT-HRLDSSR-ADELGDLAR--
------GF-NRF---LDSQRDMIGEV--LTTSERL---------------------
>WP_015093173.1_methyl-accepting_chemotaxis_protein_[Pseudomonas_sp._UW4]
----------------------LPSSIEAMRNDIERILVQPLTAAKDIASNSMVRDWLA-RGED--------
--G-AQT-ATFVSYLEGIRAEHK-AFTALIVGTA---SNHYFT-E-KG--LD-RTLS-RS-NPKDAWFYS-F
LD-S--NQ--PRTLNIDNDT---ATGELALFIDLKVEQ----A-G---------------KVVGV-AGLGLS
MKELSELI-HNFSFGERGKVYLVRS-DGLIQ-VHPEAQF--------------S-G-K-RTLAEQ-I---G-
-ATAA--QAV--MS---------Q---------------K--A-A-T-S----S------G-F-Q-R----D
-G-----------EDFLALS--LPLR-------DLGWTLVAEVPQSQIYAEARRAMWMSSGIGLAV-ALVCL
LLVVLLARGL-------VRPIRQVTAALV----AIG-------SGGGD--LT-QRLDSSR-ADELGDLAR--
------GF-NRF---LDSQRDMIGEV--LTTSERL---------------------
>WP_057399677.1_methyl-accepting_chemotaxis_protein_[Pseudomonas_fluorescens]
----------------------LPSSIEAMRNDIERILVQPLTAAKDIASNSMVRDWLA-GGED--------
--S-AQA-GTFTTYLEGIRAEHK-AFTALIVGTA---SNHYIT-E-KG--LD-RTLS-RS-NPKDAWFYA-F
LD-S--NQ--PRTLNIDNDT---ATGELALFIDLKVEQ----A-G---------------KVVGV-AGLGLS
MKELSELI-HNFSFGERGKVYLVRS-DGLIQ-VHPEAQF--------------S-G-K-RTLAEQ-I---G-
-ATAA--QAV--IS---------Q---------------K--V-A-T-S----S------G-F-Q-R----D
-G-----------EDFLALS--LPLR-------DLGWTLVAEVPQSQIYAEARRAMWMSNGIGLAV-AIVCL
LLVVLLARGL-------VRPIRQVTAALV----AIG-------SGGGD--LT-HRLDSSR-ADELGDLAR--
------GF-NRF---LDSQRDMIGEV--LTTSEHL---------------------
>WP_008016972.1_methyl-accepting_chemotaxis_protein_[Pseudomonas_sp._GM55]
----------------------LPSSIEAMRNDIERILVQPLTAAKDIASNSMVRDWLA-GGED--------
--R-AQA-GTFTTYLEGIRAEHK-AFTALIVGTA---SNHYFT-E-KG--LD-RTLS-RT-NPKDAWFYA-F
LD-S--NQ--PRTLNIDNDT---ATGELALFIDLKVEQ----A-G---------------KVVGV-AGLGLS
MKELSELI-HNFSFGERGKVYLVRS-DGLIQ-VHPEAQF--------------S-G-K-RTLAEQ-I---G-
-ATAA--QAV--IS---------Q---------------K--V-A-T-S----S------G-F-Q-R----D
-G-----------EDFLALS--LPLR-------DLDWTLVAEVPQSQIYAEARRAMWMSSGIGLAV-AMVCL
LLVVLLARGL-------VRPIRQVTAALV----AIG-------SGGGD--LT-HRLDSSR-ADELGDLAR--
------GF-NRF---LDSQRDMIGEV--LTTSEHL---------------------
>WP_085717359.1_methyl-accepting_chemotaxis_protein_[Pseudomonas_sp._B28(2017)]
----------------------LPSSIEAMRNDIERILVQPLTAAKDIASNSMVRDWLA-GGED--------
--S-ARV-GTFTTYLEGIRAEHK-AFTALIVGTA---SNHYFT-E-KG--LD-RTLS-RS-NPKDAWFYA-F
LD-S--NQ--PRTLNIDNDT---ATGELALFIDLKVEQ----A-G---------------KVVGV-AGLGLS
MKELSELI-HNFSFGERGKVYLVRS-DGLIQ-VHPEAQF--------------S-G-K-RTLAEQ-I---G-
-ATAA--QAV--IS---------Q---------------K--V-A-T-S----S------G-F-L-R----D
-G-----------EDFLALS--LPLR-------DLGWTLVAEVPQSQIYAEARRAMWISSGIGLAV-AIVCL
LLVVLLARGL-------VRPIRQVTAALV----AIG-------SGGGD--LT-QRLDSSR-ADELGDLAR--
------GF-NRF---LDSQRDMIGEV--LTTSEHL---------------------
>WP_111284162.1_methyl-accepting_chemotaxis_protein_[Pseudomonas_fluorescens]
----------------------LPSSIEAMRNDIERILVQPLTAAKDIASNSMVRDWLA-GGED--------
--N-TRA-GTFTTYLEGIRAEHK-AFTALIVGTA---SNHYFT-E-KG--LD-RTLS-RT-NPKDAWFYA-F
LD-S--NQ--PRTLNIDNDT---ATGELALFIDLKVEQ----A-G---------------KVVGV-AGLGLS
MKELSELI-HNFSFGEHGRVYLVRS-DGLIQ-VHPEAQL--------------S-G-K-RTLAEQ-I---G-
-ATAA--QAV--IS---------Q---------------K--V-A-T-S----S------G-F-Q-R----D
-G-----------EDFLALS--LPLR-------DLGWTLVAEVPQSQIYAEARRAMWMSSGIGLAV-AVVCL
LLVVLLARGL-------VRPIRQVTAALV----AIG-------SGGGD--LT-HRLDSSR-ADELGDLAR--
------GF-NRF---LDSQRDMIGEV--LTTSEHL---------------------
>WP_150703467.1_methyl-accepting_chemotaxis_protein_[Pseudomonas_fluorescens]
----------------------LPSSIEAMRNDIERILVQPLTAAKDIASNSMVRDWLA-EGEN--------
--S-AQI-GTFTTYLEGIRAEHK-AFTALIVGTA---SNHYFT-E-KG--LD-RTLS-RS-NPKDAWFYA-F
LD-S--NQ--PRTLNIDTDT---ASGELALFIDLKVEQ----A-G---------------KVVGV-AGLGLS
MKELSELI-HNFSFGERGKVYLVRS-DGLIQ-VHPEAQF--------------S-G-K-RSLTEQ-I---G-
-ASAA--QAV--MS---------Q---------------K--A-A-T-S----S------G-F-Q-R----D
-G-----------EDFLALS--LPLR-------DLGWTLVAEVPQSQIYAEARRAMWMSSGIGLAV-ALVCL
LLVVLLARGL-------VRPIRQVTAALV----AIG-------SGGGD--LT-HRLDSSR-ADELGDLAR--
------GF-NRF---LDSQRDMIGEV--LTTSERL---------------------
>WP_217872614.1_methyl-accepting_chemotaxis_protein_[Pseudomonas_azerbaijanoccidens]
----------------------LPSSIEAMRNDIERILVQPLTAAKDIASNSMVRDWLA-EGEN--------
--S-AQI-GTFTTYLEGIRAEHK-AFTALIVGTA---SNHYFT-E-KG--LD-RTLS-RF-NPKDAWFYA-F
LD-S--NQ--PRTLNIDTDT---ASGELALFIDLKVEQ----A-G---------------KVVGV-AGLGLN
MKELSELI-HNFSFGERGKVYLVRS-DGLIQ-VHPEAQF--------------S-G-K-RSLTEQ-I---G-
-ATAA--QAV--MS---------Q---------------K--A-A-T-S----S------G-F-Q-R----D
-G-----------EDFLALS--LPLR-------DLGWTLVAEVPQSQIYAEARRAMWMSSGIGLAV-AMVCL
LLVVLLARGL-------VRPIRQVTAALV----AIG-------SGGGD--LT-HRLDSSR-ADELGDLAR--
------GF-NRF---LDSQRDMIGEV--LTTSERL---------------------
>WP_223457728.1_MULTISPECIES:_methyl-accepting_chemotaxis_protein_[unclassified_Pseudomonas]
----------------------LPSSIEAMRNDIERILVQPLTAAKDIASNSMVRDWLA-GGED--------
--R-AQA-GTFTTYLEGVRAEHK-AFTAIIVGTA---SNHYFT-E-KG--LD-RTLS-RS-NPKDAWFYS-F
LD-S--NQ--PRTLNIDNDT---ATGELALFIDFKVEQ----A-G---------------KVVGV-AGLGLS
MNELSELI-HNFSFGERGKVYLVRS-DGLIQ-VHPEAQF--------------S-G-K-RTLTEQ-I---G-
-ATAA--QSV--MS---------Q---------------K--A-A-T-S----S------G-F-Q-R----D
-G-----------EDFLALS--LPLR-------DLGWTLVAEVPQSQIYAEARRAMWMSSGIGLAV-AIVCL
LLVVLLARGL-------VRPIRQVTAALV----AIG-------SGGGD--LT-RRLDSSR-ADELGDLAR--
------GF-NRF---LDSQRDMIGEV--LTTSERL---------------------
>WP_223532275.1_MULTISPECIES:_methyl-accepting_chemotaxis_protein_[unclassified_Pseudomonas]
-------------------------SIEAMRNDIERILVQPLTAAKDIASNSMVRDWLA-GGED--------
--R-AQA-GTFTTYLEGVRAEHK-AFTAIIVGTA---SNHYFT-E-KG--LD-RTLS-RS-NPKDAWFYS-F
LD-S--NQ--PRTLNIDNDT---ATGELALFIDFKVEQ----A-G---------------KVVGV-AGLGLS
MNELSELI-HNFSFGERGKVYLVRS-DGLIQ-VHPEAQF--------------S-G-K-RTLTEQ-I---G-
-ATAA--QSV--MS---------Q---------------K--A-A-T-S----S------G-F-Q-R----D
-G-----------EDFLALS--LPLR-------DLGWTLVAEVPQSQIYAEARRAMWMSSGIGLAV-AIVCL
LLVVLLARGL-------VRPIRQVTAALV----AIG-------SGGGD--LT-RRLDSSR-ADELGDLAR--
------GF-NRF---LDSQRDMIGEV--LTTSERL---------------------
>WP_150754768.1_methyl-accepting_chemotaxis_protein_[Pseudomonas_fluorescens]
----------------------LPSSIEAMRNDIERILVQPLTAAKDIASNSMVRDWLA-GGED--------
--S-AQA-GTFTTYLEGVRAEHK-AFTAIIVGTA---SNHYFT-E-KG--LD-RTLS-RS-NPKDAWFYS-F
LD-S--NQ--PRTLNIDNDT---ATGELALFIDFKVEQ----A-G---------------KVVGV-AGLGLS
MKELSELI-HNFNFGERGKVYLVRS-DGLIQ-VHPEAQF--------------S-G-K-RNLTEQ-I---G-
-AAAA--QSV--MS---------Q---------------K--A-A-T-S----S------G-F-Q-R----D
-G-----------EDFLALS--LPLR-------DLGWTLVAEVPQSQIYAEARRAMWMSSGIGLAV-AIVCL
LLVVLLARGL-------VRPIRQVTAALV----AIG-------SGGGD--LT-RRLDSSR-ADELGDLAR--
------GF-NRF---LDSQRDMIGEV--LTTSERL---------------------
>WP_150756762.1_methyl-accepting_chemotaxis_protein_[Pseudomonas_fluorescens]
----------------------LPSSIEAMRNDIERILVQPLTAAKDIASNSMVRDWLA-GGED--------
--S-AQA-GTFTTYLEGVRVEHK-AFTAIIVGTA---SNHYFT-E-KG--LD-RTLS-RS-NPKDAWFYS-F
LD-S--NQ--PRTLNIDNDT---ATGELALFIDFKVEQ----A-G---------------KVVGV-AGLGLS
MKELSELI-HNFNFGERGKVYLVRS-DGLIQ-VHPEAQF--------------S-G-K-RNLTEQ-I---G-
-AAAA--QSV--MS---------Q---------------K--A-A-T-S----S------G-F-Q-R----D
-G-----------EDFLALS--LPLR-------DLGWTLVAEVPQSQIYAEARRAMWMSSGIGLAV-AIVCL
LLVVLLARGL-------VRPIRQVTAALV----AIG-------SGGGD--LT-RRLDSSR-ADELGDLAR--
------GF-NRF---LDSQRDMIGEV--LTTSERL---------------------
>WP_150726626.1_methyl-accepting_chemotaxis_protein_[Pseudomonas_fluorescens]
----------------------LPSSIEAMRNDIERILVQPLTAAKDIASNSMVRDWLA-GGED--------
--S-AQA-GTFTTYLEGVRAEHK-AFTAIIVGTA---SNHYFT-E-KG--LD-RTLS-RS-NPKDAWFYS-F
LD-S--NQ--PRTLNIDNDT---ATGELALFIDFKVEQ----A-G---------------KVVGV-AGLGLS
MKELSELI-HNFNFGERGKVYLVRS-DGLIQ-VHPEAQF--------------S-G-K-RTLTEQ-I---G-
-ATAA--QSV--MS---------Q---------------K--A-A-A-S----S------G-F-Q-R----D
-G-----------EDFLALS--LPLR-------DLGWTLVAEVPQSQIYAEARRAMWMSSGIGLAV-AIVCL
LLVVLLARGL-------VRPIRQVTAALV----AIG-------SGGGD--LT-RRLDSSR-ADELGDLAR--
------GF-NRF---LDSQRDMIGEV--LTTSERL---------------------
>WP_223447504.1_methyl-accepting_chemotaxis_protein_[Pseudomonas_sp._BF-R-19]
----------------------LPSSIEAMRNDIERILVQPLTAARDIASNSMVRDWLA-GGED--------
--S-AQA-GTFTTYLEGVRAEHK-AFTAIIVGTA---SNHYFT-E-KG--LD-RTLS-RS-NPKDAWFYS-F
LD-S--NQ--PRTLNIDNDT---ATGELALFIDFKVEQ----A-G---------------KVVGV-AGLGLS
MKELSELI-HNFNFGERGKVYLVRS-DGLIQ-VHPEAQF--------------S-G-K-RNLTEQ-I---G-
-AAAA--QAV--MG---------Q---------------K--S-A-T-S----R------G-F-Q-R----D
-G-----------EDFLALS--LPLR-------DLGWTLVAEVPQSQIYAEARSAMWMSSGIGLAV-AIVCL
LLVVLLARGL-------VRPIRQVTAALV----AIG-------SGGGD--LT-RRLDSSR-ADELGDLAR--
------GF-NRF---LDSQRDMIGEV--LTTSERL---------------------
>WP_223544474.1_methyl-accepting_chemotaxis_protein_[Pseudomonas_sp._A-B-19]
----------------------LPSSIEAMRNDIERILVQPLTAAKDIASNSMVRDWLA-GGED--------
--G-ARA-GTFTTYLEGVRAEHR-AFTAIIVGTA---SNHYFT-E-KG--LD-RTLS-RS-NPKDAWFYS-F
LD-S--NQ--PRTLNIDNDT---ATGELALFIDFKVEQ----A-G---------------KVVGV-AGLGLS
MKELSELI-HNFSFGERGKVYLVRS-DGLIQ-VHPEAQL--------------S-G-K-RSLTEQ-I---G-
-ATAA--QSV--MS---------Q---------------K--A-A-T-S----S------G-F-Q-R----D
-G-----------EDFLALS--LPLR-------DLGWTLVAEVPQSQIYAEARRAMWMSGGIGLAV-AIVCL
LLVVLLARGL-------VRPIRQVTAALV----AIG-------SGGGD--LT-HRLDSSR-ADELGDLAR--
------GF-NRF---LDSQRDMIGEV--LTTSERL---------------------
>WP_160390581.1_methyl-accepting_chemotaxis_protein_[Pseudomonas_sp._PB101]
----------------------LPSSIEAMRNDIERILVQPLTAAKDIASNSMVRDWLA-QGED--------
--G-AQA-GTFTTYLEGVRAEHK-AFTAIIAGTA---SNHYFN-E-KG--LD-RTLS-RS-NPKDVWFYS-F
LD-S--NQ--PRTLNIDNDT---ATGELALFIDFKVEQ----A-G---------------KVVGV-AGLGLS
MKELSELI-HNFSFGERGKVYLVRS-DGLIQ-VHPEAQF--------------S-G-K-RTLTEQ-I---G-
-ATAA--QAV--MS---------Q---------------K--A-A-T-T----N------G-F-Q-R----D
-G-----------EDFLALS--LPLR-------DLGWTLVAEVPQSQIYAEARRAMWMSSGIGLAV-ALVCL
LLVVLLARGL-------VRPIRQVTAALV----AIG-------SGGGD--LT-HRLDSSR-ADELGDLAR--
------GF-NRF---LDSQRDMIGEV--LTTSERL---------------------
>WP_150714689.1_methyl-accepting_chemotaxis_protein_[Pseudomonas_fluorescens]
----------------------LPSSIEAMRNDIERILVQPLTAAKDIASNSMVRDWLA-QGED--------
--G-AQA-GTFTAYLEGVRAEHK-AFTAIIAGTA---SNHYFN-E-KG--LD-RTLS-RS-NPKDVWFYS-F
LD-S--NQ--PRTLNIDNDT---ATGELALFIDFKVEQ----A-G---------------KVVGV-AGLGLS
MKELSELI-HNFSFGERGKVYLVRS-DGLIQ-VHPEAQF--------------S-G-K-RTLTEQ-I---G-
-ATAA--QVV--MS---------Q---------------K--A-A-T-T----N------G-F-Q-R----D
-G-----------EDFLALS--LPLR-------DLGWTLVAEVPQSQIYAEARRAMWMSSGIGLAV-ALVCL
MLVVLLARGL-------VRPIRQVTAALV----AIG-------SGGGD--LT-HRLDSSR-ADELGDLAR--
------GF-NRF---LDSQRDMIGEV--LTTSERL---------------------
>WP_103397317.1_methyl-accepting_chemotaxis_protein_[Pseudomonas_laurylsulfativorans]
----------------------LPSSIEAMRNDIERILVQPLTAAKDIASNSMVRDWLA-EGED--------
--S-ARV-GTFTTYLEGIRAEHK-AFTALIAGTA---SNHYFN-E-KG--LD-RTLS-RS-NPKDAWFYA-F
LD-S--NQ--PRTLNIDNDT---ATGELALFIDLKVEQ----A-G---------------KVVGV-AGLGLS
MKELSELI-HNFSFGERGKVYLVRS-DGLIQ-VHPEAQF--------------S-G-K-RTLTEQ-I---G-
-TTAA--QAV--MS---------Q---------------K--A-A-T-S----H------G-F-Q-R----D
-G-----------EDYLALS--LPLR-------DLGWTLVAEVPQSQIYAEARRAMWMSSGIGLAV-AIVCL
LLVVLLARGL-------VRPIRQVTAALV----AIG-------SGGGD--LT-HRLDSGR-ADELGDLAR--
------GF-NRF---LDSQRDMIGEV--LTTSERL---------------------
>WP_223511602.1_methyl-accepting_chemotaxis_protein_[Pseudomonas_sp._GL-R-26]
----------------------LPSSIEAMRNDIERILVQPLTAAKDIASNSMVRDWLA-GGED--------
--S-AQV-GTFTTYLEGIRAEHK-AFTAIIVGTA---SNHYFT-E-KG--LD-RTLS-RS-NPKDAWFYS-F
LD-S--NQ--PRTLNIDNDT---ATGELALFIDFKVEQ----A-G---------------KVVGV-AGLGLS
MKELSELI-HNFSFGERGKVYLVRS-DGLIQ-VHPEAQF--------------S-G-K-RTLTEQ-I---G-
-ATAA--QAV--MS---------Q--------L--STFKA--T-A-T-N----S------G-F-Q-R----D
-G-----------EDFLALS--LPLR-------DLGWTLVAEVPQSQIYAEARRAMWISSGIGLAV-ALVCL
LLVVLLARGL-------VRPIRQVTAALV----AIG-------SGGGD--LT-HRLDSSR-ADELGDLAR--
------GF-NRF---LDSQRDMIGEV--LTTSEQL---------------------
>WP_223466305.1_methyl-accepting_chemotaxis_protein_[Pseudomonas_sp._GL-RE-26]
----------------------LPSSIEAMRNDIERILVQPLTAAKDIASNSMVRDWLA-GGED--------
--S-AQV-GTFTTYLEGIRAEHK-AFTAIIVGTA---SNHYFT-E-KG--LD-RTLS-RS-NPKDAWFYS-F
LD-S--NQ--PRTLNIDNDT---ATGELALFIDFKVEQ----A-G---------------KVVGV-AGLGLS
MKELSELI-HNFSFGERGKVYLVRS-DGLIQ-VHPEAQF--------------S-G-K-RTLTEQ-I---G-
-ATAA--QAV--MS---------Q--------L--STFKA--T-A-T-N----S------G-F-Q-R----D
-G-----------EDFLALS--LPLR-------DLGWTLVAEVPQSQIYAEARRAMWISSGIGLAV-ALVCL
LLVVLLARGL-------VRPIRQVTAALV----AIG-------SGGGD--LT-HRLDSSR-ADELGDLAR--
------GF-NRF---LDSQRDMIGEV--LTTSEQL---------------------
>WP_046039714.1_methyl-accepting_chemotaxis_protein_[Pseudomonas_fluorescens]
----------------------LPSSIEAMRNDIERILVQPLTAAKDIASNSMVRDWLA-GGED--------
--S-AQV-GTFTTYLEGIRAEHK-AFTAIIVGTA---SNHYFT-E-KG--LD-RTLS-RS-NPKDAWFYS-F
LD-S--NQ--PRTLNIDNDT---ATGELALFIDFKVEQ----A-G---------------KVVGV-AGLGLS
MKELSELI-HNFSFGERGKVYLVRS-DGLIQ-VHPEAQF--------------S-G-K-RTLIEQ-I---G-
-ATAA--QAV--MS---------Q--------L--STFKA--T-A-T-N----S------G-F-Q-R----D
-G-----------EDFLALS--LPLR-------DLGWTLVAEVPQSQIYAEARRAMWISSGIGLAV-ALVCL
LLVVLLARGL-------VRPIRQVTAALV----AIG-------SGGGD--LT-HRLDSSR-ADELGDLAR--
------GF-NRF---LDSQRDMIGEV--LTTSEQL---------------------
>WP_212625959.1_methyl-accepting_chemotaxis_protein_[Pseudomonas_sp._PP3]
----------------------LPSSIEAMRNDIERILVQPLTAAKDIASNSMVRDWLA-EGEN--------
--S-AQT-ATFTTYLEGIRAEHK-AFTALIVGTA---SNHYFT-E-KG--LD-RTLS-RS-NPKDAWFYA-F
LD-S--NQ--PRTLNIDNDT---ATGELALFIDLKVEK----A-G---------------KVVGV-AGLGLS
MKELSELI-HNFSFGERGKVYLVRS-DGLIQ-VHPEAQF--------------S-G-K-RTLAEQ-I---G-
-GPAA--EAV--MG---------Q---------------K--N-A-I-N----S------S-F-V-R----E
-G-----------EDYLALS--LPLR-------DLGWTLVAEVPQSQIYAEARRAMWMSSGIGLVV-ALVCL
LLVVLLARGL-------VRPIRQVTAALV----AIG-------SGGGD--LT-HRLDSSR-ADELGDLAR--
------GF-NRF---LDSQRDMIGEV--LTTSERL---------------------
>WP_150735598.1_methyl-accepting_chemotaxis_protein_[Pseudomonas_fluorescens]
----------------------LPSSIEAMRNDIERILVQPLTAAKDIASNSMVRDWLA-EGEN--------
--S-AQT-ATFTTYLEGIRAEHK-AFTALIVGTA---SNHYFT-E-KG--LD-RTLS-RS-NPKDAWFYA-F
LD-S--NQ--PRTLNIDNDT---ATGELALFIDLKVEK----A-G---------------KVVGV-AGLGLS
MKELSELI-HNFSFGERGKVYLVRS-DGLIQ-VHPEAQF--------------S-G-K-RTLAEQ-I---G-
-GPAA--EAV--MG---------Q---------------K--N-A-I-N----S------S-F-V-R----E
-G-----------EDYLALS--LPLR-------DLGWTLVAEVPQSQIFAEARRAMWMSSGIGLAV-ALVCL
LLVVLLARGL-------VRPIRQVTAALV----AIG-------SGGGD--LT-HRLDSSR-ADELGDLAR--
------GF-NRF---LDSQRDMIGEV--LTTSERL---------------------
>WP_034148673.1_MULTISPECIES:_methyl-accepting_chemotaxis_protein_[Pseudomonas]
----------------------LPSSIEAMRNDIERILVQPLTAAKDIASNSMVRDWLA-EGEN--------
--S-AQS-ATFTTYLEGIRAEHK-AFTALIVGTA---SNHYYT-E-KG--LD-RTLS-RS-NPKDAWFYA-F
LD-S--NQ--PRTLNIDNDT---ATGELALFIDLKVEK----A-G---------------KVVGV-AGLGLS
MKELSELI-HNFSFGERGKVYLVRS-DGLIQ-VHPEAQF--------------S-G-K-RTLAEQ-I---G-
-DPAA--QAV--MG---------Q---------------K--N-A-T-N----S------G-F-Q-R----D
-G-----------EDFLALS--LPLR-------DLGWTLVAEVPQSQIYAEARRAMWMSSGIGLAV-ALVCL
LLVVLLARGL-------VRPIRQVTAALV----AIG-------SGGGD--LT-HRLDASR-ADELGDLAR--
------GF-NRF---LDSQRDMIGEV--LTTSERL---------------------
>WP_218438967.1_methyl-accepting_chemotaxis_protein_[Pseudomonas_sp._PD9R]
----------------------LPSSIEAMRNDIERILVQPLTAAKDIASNSMVRDWLA-GGED--------
--S-AQA-NTFVTYLEGIRAEHK-AFTALIIGAA---SNHYYT-E-KG--LD-RTLS-RA-NPKDAWFYS-F
LD-S--NQ--PRTLNIDNDT---ATGELALFIDLKVEQ----A-G---------------KVVGV-AGLGLS
MKELSELI-HNFSFGERGKVYLVRS-DGLIQ-VHPEAQF--------------S-G-K-RTLTEQ-I---G-
-GSAA--QAV--MG---------Q---------------K--T-A-T-S----S------G-F-Q-R----D
-G-----------EEFLALS--LPLR-------DLGWTLVAEVPQSQIYAEARRAMWMSSGIGLAV-ALVCL
LLVVLLARGL-------VRPIRQVTAALV----AIG-------SGGGD--LT-HRLDSSR-ADELGDLAR--
------GF-NRF---LDSQREMIGEV--LTTSEQL---------------------
>WP_201115210.1_methyl-accepting_chemotaxis_protein_[Pseudomonas_sp._TH41]
----------------------LPSSIEAMRNDIERILVQPLTAAKDIASNSMVRDWLA-GGEN--------
--S-AQT-DTFVTYLEGIRAEHK-AFTALIVGAA---SNHYFT-E-KG--LD-RTLS-RS-NPKDAWFYS-F
LD-S--NQ--PKTLNIDNDT---ATGELALFIDLKVEQ----A-G---------------KVVGV-AGLGLS
MKELSELI-HNFNFGEHGRVYLVRS-DGLIQ-VHPEAQF--------------S-G-K-RTLAEQ-I---G-
-TSAA--QAV--MG---------Q---------------K--A-A-I-S----S------R-F-V-R----E
-G-----------EEYLALS--LPLR-------DLGWTLVAEVPQSQIYAEARRAMWMSSGIGLAV-ALVCL
LLVVLLARGL-------VRPIRQVTAALV----AIG-------SGGGD--LT-HRLDSSR-ADELGDLAR--
------GF-NRF---LDSQRDMIGEV--LTTSERL---------------------
>WP_223457697.1_methyl-accepting_chemotaxis_protein_[Pseudomonas_sp._A-R-26]
----------------------LPSSIEAMRNDIERILVQPLTAAKDIASNSMVRDWLA-GGED--------
--G-AQA-NTFTTYLEGIRAEHK-AFTAIIVGTA---SNHYFT-E-KG--LD-RTLS-RS-NPKDAWFYS-F
LD-S--NQ--PRTLNIDNDT---ATGELALFIDFKVEQ----A-G---------------KVVGV-AGLGLS
MKELSELI-HNFSFGERGKVYLVRS-DGLIQ-VHPEAQL--------------S-G-K-RSLTEQ-I---G-
-ATAA--QAV--MG---------Q---------------K--T-ATT-S----S------S-F-Q-R----E
-G-----------EDFLALS--LPLR-------DLGWTLVAEVPQSQIYAEARRAMWMSSGIGLAV-AIVCL
LLVVLLARGL-------VRPIRQVTAALV----AIG-------SGGGD--LT-RRLDSSR-ADELGDLAR--
------GF-NRF---LDSQRDMIGEV--LTTSERL---------------------
>WP_218429729.1_methyl-accepting_chemotaxis_protein_[Pseudomonas_sp._PDM26]
----------------------LPSSIEAMRNDIERILVQPLTAAKDIASNSMVRDWLA-GGED--------
--G-AQA-STFTAYLEGIRAEHK-AFTAIIVGTA---SNHYFT-E-KG--LD-RTLS-RS-NPKDAWFYS-F
LD-S--NQ--PRTLNIDNDT---ATGELALFIDFKVEQ----A-G---------------KVVGV-AGLGLS
MKELSELI-HNFSFGERGKVYLVRS-DGLIQ-VHPEAQL--------------S-G-K-RSLTEQ-I---G-
-TAAA--QAV--MG---------Q---------------K--T-ATT-S----S------S-F-Q-R----D
-G-----------VDFLALS--LPLR-------DLGWTLVAEVPQSQIYAEARRAMWMSSGIGLAV-AIVCL
LLVVLLARGL-------VRPIRQVTAALV----AIG-------SGGGD--LT-HRLDSSR-ADELGDLAR--
------GF-NRF---LDSQRDMIGEV--LTTSERL---------------------
>WP_095127465.1_methyl-accepting_chemotaxis_protein_[Pseudomonas_sp._Irchel_s3h14]
----------------------LPSSIEAMRNDIERILVQPLTAAKDIASNSMVRDWLA-GGEN--------
--S-AQT-NAFVTYLEGIRSEHK-AFTAIIVGTA---SNHYFT-E-KG--LD-RTLS-RS-NPKDAWFYT-F
LD-S--NQ--PRTLNIDNDT---ATGELALFIDFKVEQ----A-G---------------KVVGV-AGLGLS
MKELSELI-HNFNFGERGKVYLVRS-DGLIQ-VHPEAQF--------------S-G-K-RTLAEQ-I---G-
-VSAA--QAV--MG---------Q---------------K--G-A---T----S------S-F-M-R----D
-D-----------EDFLALS--LPLR-------DLGWTLVAEVPQSQIYAEARRAMWMSSGIGLAV-ALVCL
MLVVWLARGL-------VRPIRQVTAALV----AIG-------SGGGD--LT-HRLDSSR-ADELGDLAR--
------GF-NRF---LESQRDMIGEV--LTTSERL---------------------
>WP_056741241.1_methyl-accepting_chemotaxis_protein_[Pseudomonas_sp._Root329]
----------------------LPSSIEAMRNDIERILVQPLTAAKDIASNSMVRDWLV-GGEN--------
--S-AQT-NTFVTYLEGIRSEHK-AFTAIIVGTA---SNHYFT-E-KG--LD-RTLS-RS-NPKDAWFYA-F
LD-S--NQ--PRTLNIDNDT---ATGELALFIDFKVEQ----A-G---------------KVVGV-AGLGLS
MKELSELI-HNFNFGERGKVYLVRS-DGLIQ-VHPEAQF--------------S-G-K-RTLVEQ-I---G-
-APAA--QAV--MG---------Q---------------K--G-A---T----S------S-F-V-R----E
-G-----------EDFLALS--LPLR-------DLGWTLVAEVPQSQIYAEARRAMWMSSGIGLAV-ALVCL
MLVVLLARGL-------VRPIRQVTAALV----AIG-------SGGGD--LT-HRLDSSR-ADELGDLAR--
------GF-NRF---LESQRDMIGEV--LTTSERL---------------------
>WP_046045653.1_methyl-accepting_chemotaxis_protein_[Pseudomonas_fluorescens]
----------------------LPSSIEAMRNDIERILVQPLTAAKDIASNSMVREWLV-GGEN--------
--S-AQT-NTFVTYLEGIRAEHK-AFTAIIVGTA---SNHYFT-E-KG--LD-RTLS-RS-NPKDAWFYA-F
LD-S--NQ--PRTLNIDNDT---ATGELALFIDFKVEQ----A-G---------------KVVGV-AGLGLS
MKELSELI-HNFNFGERGKVYLVRS-DGLIQ-VHPEAQF--------------S-G-K-RTLAEQ-I---G-
-APAA--QAV--ME---------Q---------------K--G-A---T----S------N-F-V-R----D
-G-----------EDFLALS--LPLR-------DLGWTLVAEVPQSQIYAEARRAMWMSSGIGLAV-ALVCL
MLVVWLARGL-------VRPIRQVTAALV----AIG-------SGGGD--LT-HRLDSSR-ADELGDLAR--
------GF-NRF---LESQRDMIGEV--LTTSERL---------------------
>WP_223431082.1_methyl-accepting_chemotaxis_protein_[Pseudomonas_sp._GL-B-26]
----------------------LPSSIEAMRNDIERILVQPLTAAKDIASNSMVRDWLA-GGEN--------
--S-AQT-NTFVTYLEGIRAEHK-AFTAIIVGTA---SNHYFT-E-KG--LD-RTLS-RS-NPKDAWFYA-F
LD-S--NQ--PRTLNIDNDT---ATGELALFIDFKVEQ----A-G---------------NVVGV-AGLGLS
MKELSELI-HNFNFGERGKVYLVRS-DGLIQ-VHPEAQF--------------S-G-K-RTLAEQ-I---G-
-TPAA--QAV--ME---------Q---------------K--G-A---T----S------N-F-V-R----D
-G-----------EDFLALS--LPLR-------DLGWTLVAEVPQSQIYAEARRAMWMSSGIGLAV-ALVCL
MLVVWLARGL-------VRPIRQVTAALV----AIG-------SGGGD--LT-HRLDSSR-ADELGDLAR--
------GF-NRF---LESQRDMIGEV--LTTSERL---------------------
>WP_150656695.1_methyl-accepting_chemotaxis_protein_[Pseudomonas_fluorescens]
----------------------LPSSIEAMRNDIERILVQPLTAAKDIASNSMVRDWLA-GGEN--------
--S-AQT-NTFVTYLEGIRAEHK-AFTAIIVGTA---SNHYFT-E-KG--LD-RTLS-RS-NPKDAWFYA-F
LD-S--NQ--PRTLNIDNDT---ATGELALFIDFKVEQ----A-G---------------KVVGV-AGLGLS
MKELSELI-HNFNFGERGKVYLVRS-DGLIQ-VHPEAQF--------------S-G-K-RTLAEQ-I---G-
-APAA--QAV--MG---------Q--------L--STS-T--A-S-A-T----S------N-F-V-R----D
-G-----------EDFLALS--LPLR-------DLGWTLVAEVPQSQIYAEARRAMWMSSAIGLAV-ALVCL
VLVVLLVRGL-------VRPIRQVTTALV----AIG-------SGGGD--LT-HRLDSSR-ADELGDLAR--
------GF-NRF---LESQRDMIGEV--LTTSERL---------------------
>WP_018928576.1_methyl-accepting_chemotaxis_protein_[Pseudomonas_umsongensis]
----------------------LPSSIEAMRNDIERILVQPLTAAKDIASNSMVRDWLA-GGEN--------
--T-AQT-AAFVSYLEGIRTEHK-AFTALIIGTA---SNHYFT-E-KG--LD-RTLS-RS-NPNDAWFYS-F
LD-S--NQ--PRTLNIDHDT---ATGELALFIDLKVEQ----A-G---------------KVVGV-AGLGLS
MKELSELI-HNFNFGERGKVYLVRS-DGLIQ-VHPEAQF--------------S-G-K-RTLVEQ-I---G-
-ASAA--QAV--MT---------S---------------T--A-S-G-S----S------S-F-A-R----D
-G-----------EEFLALS--LPLR-------DLGWTLVAEVPQSQIYAEARRAMWMSGGIGLAV-ALVCL
LLVVLLARGL-------VRPIRQVTAALV----AIG-------SGGGD--LT-HRLDSSR-ADELGDLAR--
------GF-NRF---LESQREMIGEV--LTTSEHL---------------------
>WP_064615959.1_methyl-accepting_chemotaxis_protein_[Pseudomonas_sp._GR_6-02]
----------------------LPSSIEAMRNDIERILVQPLTAAKDIASNSMVRDWLA-GGEN--------
--T-AQT-AAFVSYLEGIRTEHK-AFTALIIGTA---SNHYFT-E-KG--LD-RTLS-RS-NPNDAWFYS-F
LD-S--NQ--PRTLNIDNDT---ATGELALFIDLKVEQ----A-G---------------KVVGV-AGLGLN
MKELSELI-HNFNFGERGKVYLVRS-DGLIQ-VHPEAQF--------------S-G-K-RTLVEQ-I---G-
-ASAA--QAV--MT---------S---------------T--A-S-G-S----S------S-F-A-R----D
-G-----------EEFLALS--LPLR-------DLGWTLVAEVPQSQIYAEARRAMWMSGGIGLAV-ALVCL
LLVVLLARGL-------VRPIRQVTAALV----AIG-------SGGGD--LT-HRLDSSR-ADELGDLAR--
------GF-NRF---LESQREMIGEV--LTTSEHL---------------------
>WP_086944109.1_MULTISPECIES:_methyl-accepting_chemotaxis_protein_[Pseudomonas]
----------------------LPSSIEAMRNDIERILVQPLTAAKDIASNSMVRDWLA-GGEN--------
--T-AQT-AAFVSYLEGIRTEHK-AFTALIIGTA---SNHYFT-E-KG--LD-RTLS-RS-NPNDAWFYS-F
LD-S--NQ--PRTLNIDNDT---ATGELALFIDLKVEQ----A-G---------------KVVGV-AGLGLS
MKELSELI-HNFNFGERGKVYLVRS-DGLIQ-VHPEAQF--------------S-G-K-RTLVEQ-I---G-
-ASAA--QAV--MT---------S---------------T--A-S-G-S----S------S-F-A-R----D
-G-----------EEFLALS--LPLR-------DLGWTLVAEVPQSQIYAEARRAMWMSGGIGLAV-ALVCL
LLVVLLARGL-------VRPIRQVTAALV----AIG-------SGGGD--LT-HRLDSSR-ADELGDLAR--
------GF-NRF---LESQREMIGEV--LTTSEHL---------------------
>WP_138866673.1_MULTISPECIES:_methyl-accepting_chemotaxis_protein_[unclassified_Pseudomonas]
----------------------LPSSIEAMRNDIERILVQPLTAAKDIASNSMVRDWLA-GGEN--------
--T-AQA-AAFVSYLEGIRAEHK-AFTALIIGAA---SNHYFT-E-KG--LD-RTLG-RS-NPNDAWFYS-F
LD-S--NQ--PRTLNIDHDT---ATGELALFIDLKVEQ----A-G---------------KVVGV-AGLGLS
MKELSELI-HNFNFGERGKVYLVRS-DGLIQ-VHPEAQF--------------S-G-K-RTLVEQ-I---G-
-ASAA--QAV--MT---------S---------------T--A-S-G-S----S------S-F-A-R----D
-G-----------EEFLALS--LPLR-------DLGWTLVAEVPQSQIYAEARRAMWMSGGIGLAV-ALVCL
LLVVLLARGL-------VRPIRQVTAALV----AIG-------SGGGD--LT-HRLDSSR-ADELGDLAR--
------GF-NRF---LESQREMIGEV--LTTSEHL---------------------
>WP_111453909.1_methyl-accepting_chemotaxis_protein_[Pseudomonas_sp._URMO17WK12:I6]
----------------------LPSSIEAMRNDIERILVQPLTAAKDIASNSMVRDWLA-GGEN--------
--T-AQA-AAFVSYLEGIRAEHK-AFTALIIGAA---SNHYFT-E-KG--LD-RTLG-RS-NPNDAWFYS-F
LD-S--NQ--PRTLNIDHDT---ATGELALFIDLKVEQ----A-G---------------KVVGV-AGLGLS
MKELSELI-HNFNFGERGKVYLVRS-DGLIQ-VHPEAQF--------------S-G-K-RTLVEQ-I---G-
-TSAA--QAV--MT---------S---------------T--V-S-G-S----S------S-F-A-R----D
-G-----------EEFLALS--LPLR-------DLGWTLVAEVPQSQIYAEARRAMWMSGGIGLAV-ALVCL
LLVVLLARGL-------VRPIRQVTAALV----AIG-------SGGGD--LT-HRLDSSR-ADELGDLAR--
------GF-NRF---LESQREMIGEV--LATSERL---------------------
>WP_204123926.1_methyl-accepting_chemotaxis_protein_[Pseudomonas_sp._008]
----------------------LPSSIEAMRNDIERILVQPLTAAKDIASNSMVRDWLA-GGEN--------
--T-AQT-ATFVSYLEGIRAEHK-AFTALIIGAA---SNHYFT-E-KG--LD-RTLS-RS-NPNDAWFYS-F
LD-S--NQ--PRTLNIDNDT---ATGELALFIDLKVEQ----A-G---------------KVVGV-AGLGLS
MKELSELI-HNFNFGERGKVYLVRS-DGLIQ-VHPEAQF--------------S-G-K-RTLVEQ-I---G-
-ASAA--QAV--MT---------S---------------T--A-S-G-S----S------S-F-A-R----D
-G-----------EEFLALS--LPLR-------DLGWTLVAEVPQSQIYAEARRAMWMSGGIGLAV-ALVCL
LLVVLLARGL-------VRPIRQVTAALV----AIG-------SGGGD--LT-HRLDSSR-ADELGDLAR--
------GF-NRF---LESQREMIGEV--LATSERL---------------------
>WP_096481345.1_methyl-accepting_chemotaxis_protein_[Pseudomonas_frederiksbergensis]
----------------------LPSSIEAMRNDIERILVQPLTAAKDIASNSMVRDWLA-GGEN--------
--T-AQT-ATFVSYLEGIRAEHK-AFTALIIGAA---SNHYFT-E-KG--LD-RTLS-RS-NPNDAWFYS-F
LD-S--NQ--PRTLNIDNDT---ATGELALFIDLKVEQ----A-G---------------KVVGV-AGLGLS
MKELSELI-HNFNFGERGKVYLVRS-DGLIQ-VHPEAQF--------------S-G-K-RTLVEQ-I---G-
-ASAA--QAV--MT---------S---------------T--A-S-G-S----S------S-F-A-R----D
-D-----------EEFLALS--LPLR-------DLGWTLVAEVPQSQIYAEARRAMWMSGGIGLAV-ALVCL
LLVVLLARGL-------VRPIRQVTAALV----AIG-------SGGGD--LT-HRLDSSR-ADELGDLAR--
------GF-NRF---LESQREMIGEV--LATSERL---------------------
>WP_230174589.1_methyl-accepting_chemotaxis_protein_[Pseudomonas_sp._Bi123]
----------------------LPSSIEAMRNDIERILVQPLTAAKDIASNSMVRDWLA-GGEN--------
--T-AQT-ATFVSYLEGIRAEHK-AFTALIIGAA---SNHYFT-E-KG--LD-RTLS-RS-NPNDAWFYS-F
LD-S--NQ--PRTLNIDNDT---ATGELALFIDLKVEQ----A-G---------------KVVGV-AGLGLS
MKELSELI-HNFNFGERGKVYLVRS-DGLIQ-VHPEAQF--------------S-G-K-RTLVEQ-I---G-
-ASAA--QAV--MT---------S---------------T--A-S-G-S----S------S-F-A-R----D
-D-----------EEFLALS--LPLR-------DLGWTLVAEVPQSQIYAEARRAMWMSGGIGLAV-ALVCL
LLVVLLARGL-------VRPIRQVTAALV----AIG-------SGGGD--LT-HRLDSSR-ADELGDLAR--
------GF-NRF---LESQREMIGEV--LATSERL---------------------
>WP_019581894.1_methyl-accepting_chemotaxis_protein_[Pseudomonas_mandelii]
----------------------LPSSIEAMRNDIERILVQPLTAAKDIASNSMVRDWLA-GGEN--------
--T-AQT-ATFVSYLEGIRAEHK-AFTALIIGAA---SNHYFT-E-KG--LD-RTLS-RS-NPNDAWFYS-F
LD-S--NQ--PRTLNIDNDT---ATGELALFIDLKVEQ----A-G---------------KVVGV-AGLGLS
MKELSELI-HNFNFGERGKVYLVRS-DGLIQ-VHPEAQF--------------S-G-K-RTLVEQ-I---G-
-ASAA--QAV--MT---------S---------------T--A-S-G-S----S------S-F-A-R----D
-D-----------EEFLALS--LPLR-------DLGWTLVAEVPQSQIYAEARRAMWMSGGIGLAV-ALVCL
LLVVLLARGL-------VRPIRQVTAALV----AIG-------SGGGD--LT-HRLDSSR-ADELGDLAR--
------GF-NRF---LESQREMIGEV--LATSERL---------------------
>WP_028939629.1_MULTISPECIES:_methyl-accepting_chemotaxis_protein_[Pseudomonas]
----------------------LPSSIEAMRNDIERILVQPLTAAKDIASNSMVRDWLA-GGEN--------
--T-AQT-ATFVSYLEGIRAEHK-AFTALIIGAA---SNHYLT-E-KG--LD-RTLS-RS-NPNDAWFYS-F
LD-S--NQ--PRTLNIDNDT---ATGELALFIDLKVEQ----A-G---------------KVVGV-AGLGLS
MKELSELI-HNFNFGERGKVYLVRS-DGLIQ-VHPEAQF--------------S-G-K-RTLVEQ-I---G-
-ASAA--QAV--MT---------S---------------T--A-S-G-S----S------S-F-A-R----D
-D-----------EEFLALS--LPLR-------DLGWTLVAEVPQSQIYAEARRAMWMSGGIGLAV-ALVCL
LLVVLLARGL-------VRPIRQVTAALV----AIG-------SGGGD--LT-HRLDSSR-ADELGDLAR--
------GF-NRF---LESQREMIGEV--LATSERL---------------------
>WP_105340547.1_methyl-accepting_chemotaxis_protein_[Pseudomonas_frederiksbergensis]
---------------------ALPSSIQAMRNDIERILVQPLTAAKDIASNSMVRDWLA-GGEN--------
--P-AQT-AAFVSYLEGIRAEHK-AFTALIIGAA---SNHYFT-E-KG--LD-RTLS-RS-NPSDAWFYS-F
LD-S--NQ--PRTLNIDNDT---ATGELALFIDLKVEQ----A-G---------------KVVGV-AGLGLS
MKELSELI-HNFNFGERGKVYLVRS-DGLIQ-VHPEAQF--------------S-G-K-RTLVEQ-I---G-
-TSAA--QAV--TT---------S---------------T--A-S-G-S----S------S-F-A-R----D
-G-----------EEFLALS--LPLR-------ELGWTLVAEVPQSQIYAEARRAMWMSGGIGLAV-ALVCL
LLVVLLARGL-------VRPIRQVTAALV----AIG-------SGGGD--LT-HRLDSSR-ADELGDLAR--
------GF-NRF---LESQREMIGEV--LATSERL---------------------
>WP_205886713.1_methyl-accepting_chemotaxis_protein_[Pseudomonas_frederiksbergensis]
----------------------LPSSIEAMRNDIERILVQPLTAAKDIASNSMVRDWLA-GGEN--------
--T-AQT-AGFVSYLEGIRAEHK-AFTALIIGTA---SNHYFT-E-KG--LD-RTLS-RS-NPSDAWFYS-F
LD-S--NQ--PRTLNIDHDT---ATGELALFIDLKVEQ----A-G---------------KVVGV-AGLGLS
MKELSELI-HNFNFGERGKVYLVRS-DGLIQ-IHPEAQF--------------S-G-K-RTLVEQ-I---G-
-ASAA--QAV--MG---------Q--------L--STS-T--A-S-A-S----S------S-F-V-R----D
-G-----------EEFLALS--LPLR-------DLGWTLVAEVPQSQIYAEARRAMWMSSGIGLAV-ALVCL
LLVVLLARGL-------VRPIRQVTAALV----AIG-------SGGGD--LT-HRLDSSR-ADELGDLAR--
------GF-NRF---LESQREMIGEV--LATSERL---------------------
>WP_007936758.1_methyl-accepting_chemotaxis_protein_[Pseudomonas_sp._GM18]
----------------------LPSSIEAMRNDIERILVQPLTAAKDIASNSMVRDWLA-GGEN--------
--S-AQT-AGFVSYLEGIRSEHK-AFTALIIGAA---SNHYFT-E-KG--LD-RTLS-RS-NPNDAWFYS-F
LD-S--NQ--PRTLNIDHDT---ATGELALFIDLKVEQ----A-G---------------KVVGV-AGLGLS
MKELSELI-HNFNFGERGKVYLVRS-DGLIQ-VHPEAQF--------------S-G-K-RTLVEQ-V---G-
-ASAA--QAV--MG---------Q--------L--STS-T--A-S-A-S----S------S-F-V-R----D
-G-----------EEFLALS--LPLR-------DLGWTLVAEVPQSQIYAEARRAMWMSSGIGLAV-ALVCL
LLVVLLARGL-------VRPIRQVTAALV----AIG-------SGGGD--LT-HRLDSSR-ADELGDLAR--
------GF-NRF---LESQREMIGEV--LTTSEHL---------------------
>WP_050681739.1_methyl-accepting_chemotaxis_protein_[Pseudomonas_lini]
----------------------LPSSIEAMRNDIERILVQPLTAAKDIASNSMVRDWLA-AGEN--------
--S-AQT-AGFVNYLEGIRAEHK-AFTAIIIGTA---SNHYFT-E-KG--LD-RTLS-RS-NPKDAWFYA-F
LD-S--NQ--PRTLNIDNDT---ATGELALFIDFKVEQ----A-G---------------KVVGV-AGLGLS
MKELSELI-HNFNFGERGKVYLVRS-DGLIQ-VHPEAQF--------------S-G-K-RTLVEQ-V---G-
-APAA--QAV--MG---------Q---------------R--G-A---T----S------S-F-A-R----D
-G-----------EDFLALS--LPLR-------DLGWTLVAEVPQSQIYAEARRAMWMSSAIGLAV-ALVCL
LLVVLLVRGL-------VRPIRQVTTALV----AIG-------SGGGD--LT-HRLDSSR-ADELGDLAR--
------GF-NRF---LESQRDMIGEV--LATSERL---------------------
>WP_038978644.1_MULTISPECIES:_methyl-accepting_chemotaxis_protein_[Pseudomonas]
----------------------LPSSIEAMRNDIERILVQPLTAAKDIASNSMVRDWLA-AGEN--------
--S-AQT-AGFVNYLEGIRAEHK-AFTAIIIGTA---SNHYFT-E-KG--LD-RTLS-RS-NPKDAWFYA-F
LD-S--NQ--PRTLNIDNDT---ATGELALFIDFKVEQ----A-G---------------KVVGV-AGLGLS
MKELSELI-HNFNFGERGKVYLVRS-DGLIQ-VHPEAQF--------------S-G-K-RTLVEQ-V---G-
-APAA--QAV--MG---------Q---------------R--G-A---T----S------S-F-A-R----D
-G-----------EDFLALS--LPLR-------DLGWTLVAEVPQSQIYAEARRAMWMSSAIGLAV-ALVCL
LLVVLLVRGL-------VRPIRQVTTALV----AIG-------SGGGD--LT-HRLDSSR-ADELGDLAR--
------GF-NRF---LESQRDMIGEV--LATSERL---------------------
>WP_223488419.1_methyl-accepting_chemotaxis_protein_[Pseudomonas_sp._A-RE-19]
----------------------LPSSIEAMRNDIERILVQPLTAAKDIASNSMVRDWLA-AGEN--------
--S-AQT-AGFVNYLEGIRAEHK-AFTAIIVGTA---SNHYFT-E-KG--LD-RTLS-RS-NPKDAWFYA-F
LD-S--NL--PRTLNIDNDT---ATGELALFIDFKVEQ----A-G---------------KVVGV-AGLGLS
MKELSELI-HNFNFGERGKVYLVRS-DGLIQ-IHPEAQF--------------S-G-K-RTLVEQ-I---G-
-APAA--QAV--MG---------Q--------L--SST-T--A-S-A-T----S------S-F-V-R----D
-G-----------EDFLALS--LPLR-------DLGWTLVAEVPQSQIYAEARRAMWMSGGIGLAV-ALVCL
LLVVVLARGL-------VRPIRQVTAALV----AIG-------SGGGD--LT-HRLDSSR-ADELGDLAR--
------GF-NRF---LESQRDMIGEV--LATSERL---------------------
>WP_095052829.1_methyl-accepting_chemotaxis_protein_[Pseudomonas_sp._Irchel_s3b2]
----------------------LPSSIEAMRNDIERILVQPLTAAKDIASNSMVRDWLA-AGEN--------
--S-AQT-AGFVNYLEGIRAEHK-AFTAIIIGTA---SNHYFT-E-KG--LD-RTLS-RS-NPKDAWFYA-F
LD-S--NQ--PRTLNIDNDT---ATGELALFIDFKVEQ----A-G---------------KVVGV-AGLGLS
MKELSELI-HNFNFGERGKVYLVRS-DGLIQ-VHPEAQF--------------S-G-K-RALAEQ-I---G-
-ASAA--QAV--TG---------P--------L--STS-T--A-S-A-T----S------S-F-V-R----D
-G-----------EDFLTLS--LPLR-------DLGWTLVAEVPQSQIYAEARRAMWMSSGIGLAV-ALVCL
LLVVLLARGL-------VRPIRQVTAALV----AIG-------SGGGD--LT-HRLDSSR-ADELGDLAR--
------GF-NRF---LESQREMIGEV--LATSERL---------------------
>WP_048396097.1_methyl-accepting_chemotaxis_protein_[Pseudomonas_lini]
----------------------LPSSIEAMRNDIERILVQPLTAAKDIASNSMVRDWLA-AGEN--------
--S-AQT-AGFVNYLEGIRAEHK-AFTAIIIGTA---SNHYFT-E-KG--LD-RTLS-RS-NPKDAWFYA-F
LD-S--NQ--PRTLNIDNDT---ATGELALFIDFKVEQ----A-G---------------KVVGV-AGLGLS
MKELSELI-HNFNFGERGKVYLVRS-DGLIQ-VHPEAQF--------------S-G-K-RTLVEQ-V---G-
-APAA--QAV--MG---------P--------L--STS-I--A-S-A-T----S------S-F-V-R----D
-G-----------EDFLALS--LPLR-------DLGWTLVAEVPQSQIYAEARRAMWMSSGIGLAV-ALVCL
LLVVLLARGL-------VRPIRQVTAALV----AIG-------SGGGD--LT-HRLDSSR-ADELGDLAR--
------GF-NRF---LESQRDMIGEV--LATSERL---------------------
>WP_237884254.1_methyl-accepting_chemotaxis_protein_[Pseudomonas_sp._PGPR40]
----------------------LPSSIEAMRNDIERILVQPLTAAKDIASNSMVRDWLA-AGEN--------
--S-GQT-AGFVNYLEGIRAEHK-AFTAIIIGTA---SNHYFT-E-KG--LD-RILS-RS-NPKDAWFYS-F
LD-S--NQ--PRTLNIDNDT---ATGELALFIDFKVEQ----A-G---------------KVVGV-AGLGLS
MKELSELI-HNFNFGERGKVYLVRS-DGLIQ-VHPEAQF--------------S-G-K-RTLVEQ-I---G-
-APAA--QAV--MG---------Q--------L--STS-T--A-S-A-T----S------S-F-V-R----D
-G-----------EDFLALS--LPLR-------DLGWTLVAEVPQSQIYAEARRAMWMSSGIGLAV-ALVCL
LLVVLLARGL-------VRPIRQVTAALV----AIG-------SGGGD--LT-HRLDSSR-ADELGDLAR--
------GF-NRF---LESQRDMIGEV--LATSERL---------------------
>WP_183681131.1_methyl-accepting_chemotaxis_protein_[Pseudomonas_sp._Tn43]
----------------------LPSSIEAMRNDIERILVQPLTAAKDIASNSMVRDWLA-GGEN--------
--S-AQT-DTFVNYLEGIRAEHK-AFTALIIGAA---SSHYFN-E-KG--LD-RTLS-RS-NPNDAWFYS-F
LD-S--NQ--PRTLNIDNDT---ATGELALFIDLKVEQ----A-G---------------KVVGV-AGLGLS
MKELSELI-HDFNFGERGKVYLVRS-DGLIQ-VHPQAQF--------------S-G-K-RTLVEQ-I---G-
-ASAA--QAV--MG---------Q--------R--PGA-T--A-F-A-T----S------R-F-I-R----D
-G-----------EDFLALS--LPLR-------DLGWTLVAEVPQSQIYAEARRAMWMSGGIGLAV-ALVCL
LLVVLLARGL-------VRPIRQVTAALV----AIG-------SGGGD--LT-HRLDSSR-ADELGDLAR--
------GF-NRF---LESQRDMIGEV--LATSERL---------------------
>WP_095633516.1_methyl-accepting_chemotaxis_protein_[Pseudomonas_sp._PICF141]
----------------------LPSSIEAMRNDIERILVQPLTAAKDIASNSMVRDWLA-GGEN--------
--S-AQT-DTFVNYLQGIRAEHK-AFTALIIGAA---SSHYFN-E-KG--LD-RTLS-RS-NPNDAWFYS-F
LD-S--NQ--PRTLNIDNDT---ATGELALFIDLKVEQ----A-G---------------KVVGV-AGLGLS
MKELSELI-HNFNFGERGKVYLVRS-DGLIQ-IHPQAQF--------------S-G-K-RTLVEQ-I---G-
-ASAA--QAV--MG---------Q--------R--PGA-T--A-F-A-T----S------R-F-V-R----D
-G-----------EDFLALS--LPLR-------DLGWTLVAEVPQSQIYAEARRAMWMSGGIGMAV-ALVCL
LLVVLLARGL-------VRPIRQVTAALV----AIG-------SGGGD--LT-HRLDSSR-ADELGDLAR--
------GF-NRF---LESQRDMIGEV--LATSERL---------------------
>WP_192346813.1_methyl-accepting_chemotaxis_protein_[Pseudomonas_sp._PDM09]
----------------------LPSSIEAMRNDIERILVQPLTAAKDIASNSMVRDWLA-GGEN--------
--S-AQT-DTFVNYLEGIRAEHK-AFTALIIGAA---SSHYFT-E-KG--LD-RTLS-RS-NPNDAWFYS-F
LD-S--NQ--PRTLNIDNDT---ATGELALFIDLKVEQ----A-G---------------KVVGV-AGLGLS
MKELSELI-QNFNFGERGKVYLVRS-DGLIQ-IHPETQF--------------S-G-K-RTLVEQ-I---G-
-ATAA--QAV--MG---------Q---------------R--G---A-T----S------S-F-V-R----D
-G-----------EDFLALS--LPLR-------DLGWTLVAEVPQSQIYAEARRAMWMSSGIGLAV-ALVCL
LLVVLLARGL-------VRPIRQVTAALV----AIG-------SGGGD--LT-HRLDSSR-ADELGDLAR--
------GF-NRF---LESQRDMIGEV--LATSERL---------------------
>WP_008009116.1_methyl-accepting_chemotaxis_protein_[Pseudomonas_sp._GM50]
----------------------LPSSIEAMRNDIERILVQPLTAAKDIASNSMVRDWLA-GGEN--------
--S-AQT-DTFVKYLEGIRAEHK-AFTALIIGAA---SNHYIT-E-KG--LD-RTLS-RS-NPNDAWFYS-F
LD-S--NQ--PRTLNIDNDT---ATGELALFIDLKVEH----A-G---------------KVVGV-AGLGLS
MKELSELI-HNFNFGERGKVYLVRS-DGLIQ-VHPEAQF--------------S-G-K-RTLVEQ-I---G-
-AAAA--QAV--TG---------Q--------L--STS-A--A-F-A-T----S------S-F-V-R----D
-G-----------EDFLALS--LPLR-------DLGWTLVAEVPQSQIYAEARRAMWMSSGIGLAV-ALVCL
LLVVLLARGL-------VRPIRQVTAALV----AIG-------SGGGD--LT-HRLDSSR-ADELGDLAR--
------GF-NRF---LESQRDMIGEV--LATSERL---------------------
>WP_007903198.1_methyl-accepting_chemotaxis_protein_[Pseudomonas_sp._GM102]
----------------------LPSSIEAMRNDIERILVQPLTAAKDIASNSMVRDWLT-GGEN--------
--S-AQT-DTFVKYLEGIRAEHK-AFTALIIGAA---SNHYFT-E-KG--LD-RTLS-RS-NPNDAWFYS-F
LD-S--NQ--PRTLNIDNDT---ATGELALFIDLKVEH----A-G---------------KVVGV-AGLGLS
MKELSELI-HNFNFGERGKVYLVRS-DGLIQ-VHPEAQF--------------S-G-K-RTLVEQ-I---G-
-APAA--QAV--MG---------Q--------L--STS-T--A-F-A-T----S------S-F-V-R----D
-G-----------EDFLALS--LPLR-------DLGWTLVAEVPQSQIYAEARRAMWMSSGIGLAV-ALVCL
LLVVLLARGL-------VRPIRQVTAALV----AIG-------SGGGD--LT-HRLDSSR-ADELGDLAR--
------GF-NRF---LESQRDMIGEV--LATSERL---------------------
>WP_123499881.1_methyl-accepting_chemotaxis_protein_[Pseudomonas_frederiksbergensis]
----------------------LPSSIEAMRNDIERILVQPLTAAKDIASNSMVRDWLA-GGEN--------
--S-AQT-DTFVTYLEGIRAEHK-AFTALIIGAA---SSHYFT-E-KG--LD-RTLS-RC-NPNDAWFYS-F
LD-S--NQ--PRTLNIDNDT---ATGELALFIDLKVEQ----A-G---------------KVVGV-AGLGLS
MKELSELI-HNFNFGERGKVYLVRA-DGLIQ-IHPETQF--------------S-G-K-RTLVEQ-I---G-
-ATAA--QAV--MG---------Q--------L--STS-T--A-F-A-T----S------N-F-V-R----D
-G-----------EDFLALS--LPLR-------DLGWTLVAEVPQSQIYAEARRAMWMSSGIGLAV-ALVCL
MLVVLLARGL-------VRPIRQVTAALV----AIG-------SGGGD--LT-HRLDSSR-ADELGDLAR--
------GF-NRF---LESQRDMIGEV--LATSERL---------------------
>WP_008071058.1_methyl-accepting_chemotaxis_protein_[Pseudomonas_sp._GM79]
----------------------LPSSIEAMRNDIERILVQPLTAAKDIASNSMVRDWLA-GGES--------
--S-AQT-DTFVKYLEGLRAEHK-AFTALIIGAA---SSHYFT-E-KG--LD-RTLS-RS-NPNDAWFYS-F
LD-S--NQ--PRTLNIDNDT---ATGELALFIDLKVEQ----A-G---------------KVVGV-AGLGLS
MKELSELI-QNFNFGERGKVYLVRS-DGLIQ-IHPETQF--------------S-G-K-RTLVEQ-I---G-
-ATAA--QAV--MG---------Q--------L--STS-T--A-F-A-T----S------S-F-V-R----D
-G-----------EDFLALS--LPLR-------DLGWTLVAEVPQSQIYAEARRAMWMSSGIGLAV-ALVCL
MLVVLLARGL-------VRPIRQVTAALV----AIG-------SGGGD--LT-HRLDSSR-ADELGDLAR--
------GF-NRF---LESQRDMIGEV--LATSERL---------------------
>WP_063341790.1_MULTISPECIES:_methyl-accepting_chemotaxis_protein_[Pseudomonas]
----------------------LPSSIEAMRNDIERILVQPLTAAKDIASNSMVRDWLA-GGES--------
--S-AQT-DTFVKYLEGLRAEHK-AFTALIIGAA---SSHYFT-E-KG--LD-RTLS-RS-NPNDAWFYS-F
LD-S--NQ--PRTLNIDNDT---ATGELALFIDLKVEQ----A-G---------------KVVGV-AGLGLS
MKELSELI-QNFNFGERGKVYLVRS-DGLIQ-IHPEGQF--------------S-G-K-RTLVEQ-I---G-
-ATAA--QAV--MG---------Q--------L--STS-T--A-F-A-T----S------S-F-V-R----D
-G-----------EDFLALS--LPLR-------DLGWTLVAEVPQSQIYAEARRAMWMSSGIGLAV-ALVCL
MLVVLLARGL-------VRPIRQVTAALV----AIG-------SGGGD--LT-HRLDSSR-ADELGDLAR--
------GF-NRF---LESQRDMIGEV--LATSERL---------------------
>WP_218397095.1_methyl-accepting_chemotaxis_protein_[Pseudomonas_sp._PDM24]
----------------------LPSSIEAMRNDIERILVQPLTAAKDIASNSMVRDWLA-GGEN--------
--S-AQT-DTFVNYLEGIRAEHK-VFTALIIGAA---SSHYFT-E-KG--LD-RTLS-RS-NPNDAWFYS-F
LD-S--NQ--PRTLNIDNDT---ATGELALFIDLKVEQ----A-G---------------KVVGV-AGLGLS
MKELSELI-QNFNFGERGKVYLVRA-DGLIQ-IHPETQF--------------S-G-K-RTLVEQ-I---G-
-ASAA--QAV--MG---------Q--------L--STS-T--A-F-A-T----S------S-F-V-R----D
-G-----------EDFLALS--LPLR-------DLGWTLVAEVPQSQIYAEARRAMWMSSGIGLAV-ALVCL
MLVVLLARGL-------VRPIRQVTAALV----AIG-------SGGGD--LT-HRLDSSR-ADELGDLAR--
------GF-NRF---LESQRDIIGEV--LAASERL---------------------
>WP_123358748.1_methyl-accepting_chemotaxis_protein_[Pseudomonas_frederiksbergensis]
----------------------LPSSIEAMRNDIERILVQPLTAAKDIASNSMVRDWLV-GGEN--------
--N-AQT-AAFVQYLEGIRAEHK-AFTALIIGAA---SSHYIT-E-KG--LD-RTLS-RS-NPNDAWFYS-F
LD-S--NQ--PRTLNIDNDT---ATGELALFIDLKVEQ----A-G---------------KVVGV-AGLGLS
MKELSQLI-QNFNFGERGKVYLVRS-DGLIQ-VHPEAQF--------------S-G-K-RTLIEQ-I---G-
-APAA--QAV--MG---------Q--------L--STS-T--A-S-A-T----S------S-F-V-R----D
-G-----------EDFLALS--LPLR-------DLGWTLVAEVPQSQIYAEARRAMWMSSGIGLAV-ALICL
LLVVLLARGL-------VRPIRQVTAALV----AIG-------SGGGD--LT-HRLDSSR-ADELGDLAR--
------GF-NRF---LESQRDMIGEV--LATSERL---------------------
>WP_123721547.1_methyl-accepting_chemotaxis_protein_[Pseudomonas_lini]
----------------------LPSSIEAMRNDIERILVQPLTAAKDIASNSMVRDWLA-GGEN--------
--N-AQT-ATFVKYLEGIRAEHK-AFTALIIGAA---SSHYIT-E-KG--LD-RTLS-RS-NPNDAWFYS-F
LD-S--NQ--PRTLNIDNDT---ATGELALFIDLKVEQ----A-G---------------KVVGV-AGLGLS
MKELSELI-QNFNFGERGKVYLVRS-DGLIQ-IHPETQF--------------S-G-K-RTLVEQ-I---G-
-APAA--QAV--MG---------Q--------L--STS-T--A-S-A-T----S------S-F-V-R----D
-G-----------EDFLALS--LPLR-------DLGWTLVAEVPQSQIYAEARRAMWMSSGIGLAV-ALVCL
LLVVLLARGL-------VRPIRQVTAALV----AIG-------SGGGD--LT-HRLDSSR-ADELGDLAR--
------GF-NRF---LESQRDMIGEV--LATSERL---------------------
>WP_223569519.1_methyl-accepting_chemotaxis_protein_[Pseudomonas_sp._BF-R-26]
----------------------LPSSIEAMRNDIERILVQPLTAAKDIASNSMVRDWLA-GGEN--------
--N-AQT-ATFVKYLEGIRAEHK-AFTALIIGAA---SSHYIT-E-KG--LD-RTLS-RS-NPNDAWFYS-F
LD-S--NQ--PRTLNIDNDT---ATGELALFIDLKVEQ----A-G---------------KVVGV-AGLGLS
MKELSELI-QNFNFGERGKVYLVRS-DGLIQ-IHPETQF--------------S-G-K-RTLVEQ-I---G-
-APAA--QAV--MG---------Q--------L--STS-T--A-S-A-T----S------S-F-V-R----D
-G-----------EDFLALS--LPLR-------DLGWTLVAEVPQSQIYAEARRAMWMSSGIGLAV-ALICL
LLVVLLARGL-------VRPIRQVTAALV----AIG-------SGGGD--LT-HRLDSSR-ADELGDLAR--
------GF-NRF---LESQRDMIGEV--LATSERL---------------------
>WP_201061414.1_MULTISPECIES:_methyl-accepting_chemotaxis_protein_[unclassified_Pseudomonas]
----------------------LPSSIEAMRNDIERILVQPLTAAKDIASNSMVRDWLA-GGEN--------
--N-AQT-ATFVKYLEGIRAEHK-AFTALIIGAA---SSHYIT-E-KG--LD-RTLS-RS-NPNDAWFYS-F
LD-S--NQ--PRTLNIDNDT---ATGELALFIDLKVEQ----A-G---------------KVVGV-AGLGLS
MKELSELI-QNFNFGERGKVYLVRS-DGLIQ-IHPETQF--------------S-G-K-RTLVEQ-I---G-
-APAA--QAV--MG---------Q--------L--STS-T--A-S-A-T----S------S-F-V-R----D
-G-----------EDFLALS--LPLR-------DLGWTLVAEVPQSQIYAEARRAMWMSSGIGLAV-ALVCL
LLVVLLARGL-------VRPIRQVKAALV----AIG-------SGGGD--LT-HRLDSSR-ADELGDLAR--
------GF-NRF---LESQRDMIGEV--LATSERL---------------------
>WP_052965104.1_methyl-accepting_chemotaxis_protein_[Pseudomonas_syringae]
----------------------LPSSIEAMRNDIERILVQPLTAAKDIASNSMVRDWLA-GGEN--------
--N-AQT-DTFVKYLEGIRAEHK-AFTALIIGAV---SSHYIT-E-KG--LD-RTLS-RS-NPNDAWFYS-F
LD-S--NQ--PRTLNIDNDT---ATGELALFIDLKVEQ----A-G---------------KVVGV-AGLGLS
MKELSELI-QNFNFGERGKVYLVRS-DGLIQ-IHPETQF--------------S-G-K-RTLVEQ-I---G-
-VPAA--QAV--MG---------Q--------L--STS-T--A-S-A-T----S------S-F-V-R----D
-G-----------EDFLALS--LPLR-------DLGWTLVAEVPQSQIYAEARRAMWMSSGIGLAV-ALVCL
LLVVLLARGL-------VRPIRQVTAALV----AIG-------SGGGD--LT-HRLDSSR-ADELGDLAR--
------GF-NRF---LESQRDMIGEV--LATSERL---------------------
>WP_217855462.1_methyl-accepting_chemotaxis_protein_[Pseudomonas_farris]
----------------------LPSSIEAMRNDIERILVQPLTAAKDIASNSMVRDWLA-GGEN--------
--N-AQT-DTFVKYLEGIRAEHK-AFTALIIGAA---SSHYIT-E-KG--LD-RTLR-RS-NPNDAWFYS-F
LD-S--NQ--PRTLNIDNDT---ATGELALFIDLKVEQ----A-G---------------KVVGV-AGLGLS
MKELSELI-RNFNFGERGKVYLVRS-DGLIQ-IHPETQF--------------S-G-K-RTLVEQ-I---G-
-APAA--QAV--MG---------P--------L--STS-I--A-S-A-T----S------S-F-V-R----D
-G-----------EDFLALS--LPLR-------DLGWTLVAEVPQSQIYAEARRAMWMSSGIGLAV-ALVCL
LLVVLLARGL-------VRPIRQVTAALV----AIG-------SGGGD--LT-HRLDSSR-ADELGDLAR--
------GF-NRF---LESQRDMIGEV--LATSERL---------------------
>WP_030129877.1_methyl-accepting_chemotaxis_protein_[Pseudomonas_sp._QTF5]
----------------------LPSSIEAMRNDIERILVQPLTAAKDIASNSMVRDWLA-GGEN--------
--N-AQT-DTFVKYLEGIRAEHK-AFTAVIIGAA---SSHYFT-E-KG--LD-RTLS-RS-NPGDAWFYS-F
LD-S--NQ--PRTLNIDNDT---ATGELALFIDFTVEQ----A-G---------------KVVGV-AGLGLS
MKELSELI-QNFNFGERGKVYLVRS-DGLIQ-IHPETQF--------------S-G-K-RTLAEQ-I---G-
-EPAA--QAV--MG---------Q--------P--STS-T--T-S-A-T----S------S-F-V-R----D
-G-----------EDFLALS--LPLR-------DLGWTLVAEVPQSQIYAEARRAMWMSSGIGLAV-ALVCL
LLVVLLTRGL-------VRPIRQVTAALV----AIG-------SGGGD--LT-HRLDSSR-ADELGDLAR--
------GF-NRF---LESQRDMIGEV--LATSERL---------------------
>WP_059181762.1_MULTISPECIES:_methyl-accepting_chemotaxis_protein_[Pseudomonas]
----------------------LPSSIEAMRNDIERILVQPLTAAKDIASNSMVRDWLA-AGED--------
--S-GRT-AEFAQYLEGIRAEHK-AFTALIIGTA---SNHYLT-E-KG--LD-RTLS-RS-NPKDAWFYS-F
LD-S--NQ--PRTLNIDNDT---ATGELALFIDLKVQA----A-G---------------KVVGV-AGLGLS
MKELSELI-HNFAFGARGKVYLVRS-DGLIQ-VHPEAKF--------------S-G-K-RTLAEQ-I---G-
-APAA--QAV--MG---------Q---------------K--T-A-T-N----S------S-F-V-R----D
-G-----------EDFLALS--LPLR-------DLGWTLVAEVPQSQIYAEARRAMWMSSGIGLAV-ALVCL
MLVVLLARGL-------VRPIRQVTAALV----AIG-------SGGGD--LT-HRLDSSR-ADELGDLAR--
------GF-NRF---LDSQREMIGEV--LTTSERL---------------------
>WP_027922058.1_methyl-accepting_chemotaxis_protein_[Pseudomonas_sp._URMO17WK12:I12]
----------------------LPSSIEAMRNDIERILVQPLTAAKDIASNSMVRDWLA-AGED--------
--S-GRT-AEFAQYLEGIRAEHK-AFTALIIGTA---SNHYLT-E-KG--LD-RTLS-RS-NPKDAWFYS-F
LD-S--NQ--PRTLNIDNDT---ATGELALFIDLKVQA----A-G---------------KVVGV-AGLGLS
MKELSELI-HNFAFGARGKVYLVRS-DGLIQ-VHPEAEF--------------S-G-K-RTLAEQ-I---G-
-APAA--QAV--MG---------Q---------------K--T-A-T-N----S------S-F-V-R----D
-G-----------EDFLALS--LPLR-------DLGWTLVAEVPQSQIYAEARRAMWMSSGIGLAV-ALVCL
MLVVLLARGL-------VRPIRQVTAALV----AIG-------SGGGD--LT-HRLDSSR-ADELGDLAR--
------GF-NRF---LDSQREMIGEV--LTTSERL---------------------
>WP_140668234.1_methyl-accepting_chemotaxis_protein_[Pseudomonas_arsenicoxydans]
----------------------LPSSIEAMRNDIERILVQPLTAAKDIASNSMVRDWLA-AGED--------
--S-GRT-AEFAQYLEGIRAEHK-AFTALIIGTA---SNHYLT-E-KG--LD-RTLS-RS-NPKDAWFYS-F
LD-S--NQ--PRTLNIDNDT---ATGELALFIDLKVQA----A-G---------------KVVGV-AGLGLS
MKELSELI-HNFSFGARGKVYLVRS-DGLIQ-VHPEAQF--------------S-G-K-RTLSEQ-I---G-
-APAA--QAV--MG---------Q---------------K--T-A-T-N----S------S-F-I-R----D
-G-----------EDFLALS--LPLR-------DLGWTLVAEVPQSQIYAEARRAMWMSSGIGLAV-ALVCL
MLVVLLARGL-------VRPIRQVTAALV----AIG-------SGGGD--LT-HRLDSSR-ADELGDLAR--
------GF-NRF---LDSQREMIGEV--LTTSERL---------------------
>WP_123435545.1_methyl-accepting_chemotaxis_protein_[Pseudomonas_brassicacearum]
----------------------LPSSIEAMRNDIERILVQPLTAAKDIASNSMVRDWLA-AGED--------
--S-GRT-AEFSQYLEGIRAEHK-AFTALIIGTA---SNHYLT-E-KG--LD-RTLS-RS-NPKDAWFYS-F
LD-S--NQ--PRTLNIDNDT---ATGELALFIDLKVQA----A-G---------------KVVGV-AGLGLS
MKELSELI-HNFSFGARGKVYLVRS-DGLIQ-VHPEAQF--------------S-G-K-RTLAEQ-I---G-
-APAA--QAV--MG---------Q---------------K--T-A-T-N----S------S-F-V-R----E
-G-----------EDFLALS--LPLR-------DLGWTLVAEVPQSQIYAEARRAMWMSSGIGLAV-ALVCL
LLVVLLARGL-------VRPIRQVTAALV----AIG-------SGGGD--LT-HRLDSSR-ADELGDLAR--
------GF-NRF---LDSQREMIGEV--LTTSERL---------------------
>WP_150778965.1_methyl-accepting_chemotaxis_protein_[Pseudomonas_fluorescens]
----------------------LPSSIEAMRNDIERILVQPLTAAKDIASNSMVRDWLA-GGED--------
--E-ART-ATFVQYLEGIRAEHK-AFTALIIGTA---SNHYLT-Q-KG--LE-RTLS-RT-NPKDAWFYS-F
LD-S--NQ--PRTLNIDNDT---TTGELALFIDLKVEQ----A-G---------------KVVGV-AGLGLS
MKELSEVI-HNFSFGERGKVYLVRS-DGLIQ-VHPEAQF--------------S-G-K-RTLGEQ-I---G-
-APAA--QAV--MG---------Q---------------K--T-A-T-N----S------S-F-M-R----D
-G-----------EDFLALS--LPLR-------DLGWTLVAEVPQSQIYAEARRAMWMSSGIGLAV-ALVCL
LLVVLLARGL-------VRPIRQVTAALV----DIG-------SGGGD--LT-HRLDASR-ADELGDLAR--
------GF-NRF---LDSQREMIGEV--LTTSERL---------------------
>WP_223520025.1_methyl-accepting_chemotaxis_protein_[Pseudomonas_sp._GL-B-19]
----------------------LPSSIEAMRNDIERILVQPLTAAKDIASNSMVRDWLA-GGED--------
--D-VRT-ATFVRYLEGIRAEHK-AFTALIIGTA---SNHYLT-E-KG--LE-RTLS-RS-NPKDAWFYS-F
LD-S--NQ--PRTLNIDNDT---ATGELALFIDLKVEQ----A-G---------------KVVGV-AGLGLS
MKELSELI-HNFSFGERGKVYLVRS-DGLIQ-VHPEAQF--------------S-G-K-RTLTEQ-I---G-
-SAAA--QAV--MG---------Q--------L--SNSTA--S-A-T-N----S------S-F-I-R----D
-G-----------EDFLALS--LPLR-------DLGWTLVAEVPQSQIYAEARRAMWMSSGIGLAV-ALVCL
LLVVLLARGL-------VRPIRQVTAALV----AIG-------SGGGD--LT-HRLDASR-ADELGDLAR--
------GF-NRF---LDSQREMIGEV--LTTSERL---------------------
>WP_007947121.1_methyl-accepting_chemotaxis_protein_[Pseudomonas_sp._GM21]
----------------------LPSSIEAMRNDIERILVQPLTAAKDIASNSMVRDWLA-GGED--------
--D-ART-ATFVRYLEGIRAEHK-AFTALIIGTA---SNYYLT-E-KG--LE-RTLS-RS-NPKDAWFYS-F
LD-S--NQ--PRTLNIDNDT---TTGELALFIDLKVEH----A-G---------------KVVGV-AGLGLS
MKELSEVI-HNFSFGARGKVYLVRS-DGLIQ-VHPEAQF--------------S-G-K-RTLAEQ-I---G-
-APAA--QAV--MG---------Q--------L--STSTA--S-A-T-N----S------S-F-V-R----D
-G-----------EDFLALS--LPLR-------DLGWTLVAEVPQSQIYAEARRAMWMSSGIGLAV-ALVCL
LLVVLLARGL-------VRPIRQVTAALV----AIG-------SGGGD--LT-HRLDSSR-ADELGDLAR--
------GF-NRF---LDSQREMIGEV--LTTSERL---------------------
>WP_201192037.1_methyl-accepting_chemotaxis_protein_[Pseudomonas_sp._TH31]
----------------------LPSSIEAMRNDIERILVQPLTAAKDIASNSMVRDWLA-GGED--------
--S-ART-DTFVKYLEGIRAEHK-AFTALIIGTA---SNHYIT-E-KG--LD-RTLS-RS-NPRDAWFYT-F
LD-S--NQ--PRTLNIDNDS---ATGELALFIDLKVEQ----A-G---------------KVVGV-AGLGLS
MKELSELI-HNFNFGERGKVYLVRS-DGLIQ-VHPEAQF--------------S-G-K-RTLTEQ-I---G-
-APAA--QAV--MG---------Q--------L--STSKA--S-A-T-H----S------V-F-T-R----D
-G-----------EDFLALS--LPLR-------DLGWTLVAEVPQSQIYAEARRALWMSSGIGLAV-ALVCL
MLVVLLARGL-------VRPIRQVTAALV----AIG-------SGGGD--LT-HRLDSAR-ADELGDLAR--
------GF-NRF---LESQRDMIGEV--LTTSERL---------------------
>WP_201200010.1_MULTISPECIES:_methyl-accepting_chemotaxis_protein_[unclassified_Pseudomonas]
----------------------LPSSIEAMRNDIERILVQPLTAAKDIASNSMVREWLA-AGED--------
--S-AQT-DTFAKYLEGIRAEHK-AFTALIIGTA---SNHYIT-E-KG--LD-RTLS-RS-NPKDAWFYS-F
LD-S--NQ--PRTLNIDNDT---ATGELALFIDLKVEQ----A-G---------------KVVGV-AGLGLS
MKELSELI-HNFNFGARGKVYLVRS-DGLIQ-VHPEAQF--------------S-G-K-RTLAEQ-I---G-
-ASAA--QAV--MG---------Q--------L--STS-K--A-S-A-T----S------S-F-T-R----N
-G-----------EDFLALS--LPLR-------DLGWTLVAEVPQSQIYAEARRAMWMSSGIGLAV-ALVCL
MLVVLLARGM-------VRPIRQVTAALV----AIG-------SGGGD--LT-HRLDSSR-ADELGDLAR--
------GF-NRF---LESQRDMIGEV--LTTSERL---------------------
>WP_056725585.1_MULTISPECIES:_methyl-accepting_chemotaxis_protein_[unclassified_Pseudomonas]
----------------------LPSSIEAMRNDIERVLVQPLTAAKDIASNSMVRNWLA-GGED--------
--S-AQT-ASFAQYLEGIRAEHK-AFTALIIGTA---SSHYIS-E-KG--LD-RTLS-RS-NPKDAWFYS-F
LD-S--NQ--PRTLNIDNDT---ATGELALFIDLKVEQ----A-G---------------KIVGV-AGLGLS
MKELSELI-HNFSFGERGKVYLVRS-DGLIQ-VHPEAQF--------------S-G-K-RTLAEQ-I---G-
-ATAA--QAV--MG---------Q--------L--STSKA--S-A-T-N----S------G-F-Q-R----D
-G-----------EDYLALS--LPLR-------DLGWTLVAEVPQSQIYAEARRAMWVSSGIGLAV-ALVCL
LLVVLLARGL-------VRPIRQVTAALV----AIG-------SGGGD--LT-HRLDSSR-ADELGDLAR--
------GF-NRF---LDSQRDMIGEV--LTTSERL---------------------
>WP_222589471.1_methyl-accepting_chemotaxis_protein_[Pseudomonas_sp._DR48]
----------------------LPSSIEAMRNDIERILVQPLTAAKDIASNSMVRDWLA-GGES--------
--S-ART-DAFVQYLEGIRAEHK-AFTALIVGTA---SNHYFT-E-KG--LD-RTLS-RS-NPKDAWFYS-F
LD-S--NQ--PRTLNIDNDT---ATGELALFIDLKVEQ----A-G---------------KTVGV-AGLGLS
MKELSELI-HNFSFGARGKVYLVRS-DGLIQ-VHPEAQY--------------S-G-K-RTLAEQ-I---G-
-APAA--QAV--MG---------H--------L--SGSKA--V-A-T-N----S------S-F-V-R----D
-G-----------EDYLALS--LPLR-------DLGWTLVAEVPQAQIYAEARRAMWMSSGIGLAV-ALVCL
LLVVLLARGL-------VRPIRQVTAALV----AIG-------SGGGD--LT-HRLDSSR-ADELGDLAR--
------GF-NRF---LDSQRQMIGEV--LTTSERL---------------------
>WP_090328343.1_methyl-accepting_chemotaxis_protein_[Pseudomonas_moorei]
----------------------LPSSIEAMRNDIERILVQPLTAAKDIASNSMVRDWLA-GGEN--------
--S-AQT-PAFVNYLEGIRAEHK-AFTALIVGGA---SNHYYT-E-KG--LD-RTLS-RS-NPKDAWFYS-F
LD-S--NQ--PRTLNIDNDT---ATGELALFIDLKVEQ----A-G---------------KVVGV-AGLGLS
MKELSELI-HNFSFGERGKVYLVRS-DGLIQ-VHPEAQF--------------S-G-K-RTLVEQ-I---G-
-ASAA--QAV--MG---------Q--------L--STSKA--G-A-T-H----S------R-F-Q-R----D
-G-----------EDFLALS--LPLR-------DLGWTLVAEVPQSQIYAEARRALWMSSGIGLAV-ALVCL
LLVVLLARGL-------VRPIRQVTAALV----AIG-------SGGGD--LT-HRLDASR-ADELGDLAR--
------GF-NRF---LDSQRDMIGEV--LTTSDKL---------------------
>WP_207261056.1_methyl-accepting_chemotaxis_protein_[Pseudomonas_sp._GW101-3H06]
----------------------LPSSIEAMRNDIERILVQPLTAAKDIASNSMVRDWLA-GGEN--------
--P-ART-SSFVQYLEGIRAEHK-AFTALIVGTA---SNHYFT-E-KG--LD-RTLS-RS-NPKDAWFYS-F
LD-S--SQ--PRTLNIDNDT---ATGELALFIDIKVEQ----A-G---------------KVVGV-AGLGLS
MKELSELI-HNFAFGERGKVYLVRS-DGLIQ-VHPVAQF--------------S-G-K-RTLSEQ-I---G-
-ESAA--QAV--MG---------Q--------L--STS-T--A-S-A-T----S------S-F-T-R----D
-G-----------EDYLALS--LPLR-------DLGWTLVAEVPQSQIYAEARRAMWMSSGIGLAV-ALVCL
LLVVLLARGL-------VRPIRQVTAALV----AIG-------SGGGD--LT-HRLDSSR-ADELGDLAR--
------GF-NRF---LDSQRDMIGEV--LTTSEHL---------------------
>WP_131061407.1_methyl-accepting_chemotaxis_protein_[Pseudomonas_sp._BGI-2]
---------------------ALPSSIKAMRNDIERILVQPLTAAKDIASNSMVRDWLA-GGES--------
--S-TQT-AAFVQYLEGIRAEHK-AFTALIVGTA---SNHYFT-E-KG--LD-RTLS-RS-NPKDTWFYA-F
LD-S--NQ--PRTLNIDNDT---ATGELALFIDLKVEQ----A-G---------------KVVGV-AGLGLS
MKELSELI-HNFNFGERGKVYLVRS-DGLIQ-VHPEAQF--------------S-G-K-RTLAEQ-I---G-
-AAAA--QTV--MG---------Q--------L--STSKA--S-A-I-S----S------G-F-T-R----E
-G-----------EDFLALS--LPLR-------DLGWTLVAEVPQSQIYAEARRAMWMSSGIGLAV-ALVCL
MLVVLLARGL-------VRPIRQVTAALV----AIG-------SGGGD--LT-HRLDSSR-ADELGDLAR--
------GF-NRF---LDSQREMIGDV--LTTSERL---------------------
>WP_160105244.1_methyl-accepting_chemotaxis_protein_[Pseudomonas_izuensis]
----------------------LPSSIEAMRNDIERILVQPLTAAKDIASNSMVRDWLA-GGEN--------
--S-SQT-STFAQYLEGIRAEHK-AFTALIIGTA---SSHYIT-E-KG--LD-RTLS-RS-NPKDAWFYS-F
LD-S--SQ--PRTLNIDNDT---ATGELALFIDIKVEQ----A-G---------------KVVGV-AGLGLS
MKELSELI-HNFSFGKRGKVYLVRS-DGLIQ-VHPEAQF--------------S-G-K-RTLAEQ-I---S-
-EPAA--RAV--MG---------Q---------------L--S-A-T-S----S------S-F-V-R----E
-G-----------ENYLALS--LPLR-------DLGWTLVAEVPQSQIYAEARRAMWMSSGIGLAV-ALVCL
LLVVLLARGL-------VRPIRQVTAALV----AIG-------SGGGD--LT-QRLDSSR-ADELGDLAR--
------GF-NRF---LDSQRDMIGEV--LTTSGHL---------------------
>WP_121103887.1_methyl-accepting_chemotaxis_protein_[Pseudomonas_sp._WPR_5_2]
----------------------LPSSIEAMRNDIERILVQPLTAAKDIASNSMVRDWLA-GGEN--------
--S-SQT-STFAQYLEGIRAGHK-AFTALIIGTA---SSHYIT-E-KG--LD-RTLS-RS-NPKDAWFYS-F
LD-S--SQ--PRTLNIDNDT---ATGELALFIDIKVEQ----A-G---------------KVVGV-AGLGLS
MKELSELI-HNFSFGKRGKVYLVRS-DGLIQ-VHPEAQF--------------S-G-K-RTLAEQ-I---S-
-EPAA--RAV--MG---------Q---------------L--S-A-T-S----S------S-F-V-R----E
-G-----------EDYLALS--LPLR-------DLGWTLVAEVPQSQIYAEARRAMWMSSGIGLAV-ALVCL
LLVVLLARGL-------VRPIRQVTAALV----AIG-------SGGGD--LT-QRLDSSR-ADELGDLAR--
------GF-NRF---LDSQRDMIGEV--LTTSERL---------------------
>WP_096513759.1_methyl-accepting_chemotaxis_protein_[Pseudomonas_sp._LAB-08]
----------------------LPSSIEAMRNDIERILVQPLTAAKDIASNSMVRDWLA-GGEN--------
--S-SQT-STFAQYLEGIRAGHK-AFTALIIGTA---SSHYIT-E-KG--LD-RTLS-RS-NPRDAWFYS-F
LD-S--SQ--PRTLNIDNDT---ATGELALFIDIKVEQ----A-G---------------KVVGV-AGLGLS
MKELSELI-HNFSFGTRGKVYLVRS-DGLIQ-VHPEARF--------------S-G-K-RTLAEQ-I---S-
-EPAA--RAV--MG---------Q---------------L--S-A-T-S----S------S-F-V-R----E
-G-----------EDYLALS--LPLR-------DLGWTLVAEVPQSQIYAEARRAMWMSSGIGLAV-ALVCL
LLVVLLARGL-------VRPIRQVTAALV----AIG-------SGGGD--LT-QRLDSSR-ADELGDLAR--
------GF-NRF---LDSQRDMIGEV--LTTSERL---------------------
>WP_137804163.1_methyl-accepting_chemotaxis_protein_[Pseudomonas_sp._G(2018)]
----------------------LPSSIEAMRNDIERILVQPLTAAKDIASNSMVRDWLA-GGES--------
--S-GQT-STFAQYLEGIRAEHK-AFTALIIGTA---SSHYIT-E-KG--LD-RTLS-RS-NPKDAWFYS-F
LD-S--NQ--PRTLNIDNDT---ATGELALFIDIKVEQ----A-G---------------KVVGV-AGLGLS
MKELSELI-HNFSFGERGKVYLVRS-DGLIQ-VHPEAQL--------------S-G-K-RTLAEQ-I---G-
-EPAA--RAV--MG---------Q---------------L--S-A-T-S----S------S-F-L-R----D
-G-----------EDYLALS--LPLR-------DLGWTLMAEVPQSQIYAEARRAMWMSSGIGLAV-ALVCL
LLVVLLTRGL-------VRPIRQVTAALV----AIG-------SGGGD--LT-HRLDSSR-ADELGDLAR--
------GF-NRF---LDSQRDMIGEV--LTTSERL---------------------
>WP_150632669.1_methyl-accepting_chemotaxis_protein_[Pseudomonas_fluorescens]
-----------------------PSSIEATRNDIERILVQPLTAAKDIASNRMVRDWLA-GGEN--------
--S-AQT-AAFVEYLEGIRAEHK-AFTALIVGTA---SSHYFN-E-KG--LD-RTLS-RS-NPKDAWFYS-F
LD-S--NQ--PRTLNIDNDA---ATGELALFIDLKVEQ----A-G---------------KVVGV-AGLGLS
MKELSELI-HNFNFGERGKVYLVRS-DGLIQ-VHPEAQL--------------S-G-K-RTLAEQ-I---G-
-APAA--QAV--MG---------Q--------L--STSKA--S-A-T-N----S------S-F-V-R----D
-G-----------EDYLALS--LPLR-------DLGWTLVAEVPQSQIYAEARRAMWMSSGIGLAV-ALVCL
LLVVLLARGL-------VRPIRQVTAALV----AIG-------SGGGD--LT-QRLDSSR-ADELGDLAR--
------GF-NRF---LDSQREMIGEV--LTTSEHL---------------------
>WP_150654258.1_methyl-accepting_chemotaxis_protein_[Pseudomonas_fluorescens]
-----------------------PSSIEATRNDIERILVQPLTAAKDIASNRMVRDWLA-GGEN--------
--S-AQT-AAFVAYLEGIRAEHK-AFTALIVGTA---SSHYFN-E-KG--LD-RTLS-RS-NPKDAWFYS-F
LD-S--NQ--PRTLNIDNDA---TTGELALFIDLKVEQ----A-G---------------KVVGV-AGLGLS
MKELSELI-HNFNFGERGKVYLVRS-DGLIQ-VHPEAQL--------------S-G-K-RTLAEQ-I---G-
-APAA--QAV--MG---------Q--------L--STSKA--S-A-T-N----S------S-F-V-R----D
-G-----------EDYLALS--LPLR-------DLGWTLVAEVPQSQIYAEARRAMWMSSGIGLAV-ALVCL
LLVVLLARGL-------VRPIRQVTAALV----AIG-------SGGGD--LT-QRLDSSR-ADELGDLAR--
------GF-NRF---LDSQREMIGEV--LTTSEHL---------------------
>WP_175375388.1_methyl-accepting_chemotaxis_protein_[Pseudomonas_sp._C1C7]
----------------------LPSSIEAMRNDIERILVQPLTAAKDIASNSMVRDWLA-SGED--------
--S-SKA-PAFVEYLEGIRAEHK-AFTALIIGTA---THHYFT-E-KG--LD-RSLS-RA-NPKDAWFYS-F
LD-S--NQ--PRTLNIDNDG---ATGELALFIDLKVEQ----A-G---------------KVVGV-AGLGLS
MKELSELI-HNFSFGERGKVYLVRS-DGLIQ-VHPEAQF--------------S-G-K-RTLAEQ-I---G-
-ASAA--QAI--IG---------Q---------------K--T-A-T-N----S------S-F-T-R----D
-G-----------EDYLALS--LPLR-------DLGWTLVAEVPQAQIYAEARSALWMSSGIGLAV-ALVCL
LLVVLLARGL-------VRPIRQVTAALV----AIG-------SGGGD--LT-QRLDSSR-ADELGDLAR--
------GF-NRF---LDSQRGMISEV--LTTSEQL---------------------
>WP_224533833.1_methyl-accepting_chemotaxis_protein_[Pseudomonas_sp._REP124]
----------------------LPSSIEAMRNDIERILVQPLTAAKDIASNSMVRDWLA-SGED--------
--S-SKT-PAFVEYLEGIRAEHK-AFTALIIGTA---TNHYFT-E-KG--LD-RSLS-RA-NPKDAWFYS-F
LD-S--NQ--PRTLNIDNDT---ATGELALFIDLKVEQ----A-G---------------KVVGV-AGLGLS
MKELSELI-HNFSFGERGKVYLVRS-DGLIQ-VHPEAQF--------------S-G-K-RTLAEQ-I---G-
-ASAA--QTI--IG---------Q---------------K--T-A-T-N----S------S-F-T-R----D
-G-----------EDYLALS--LPLR-------DLGWTLVAEVPQAQIYAEARSALWMSSGIGLAV-ALVCL
LLVVLLARGL-------VRPIRQVTAALV----AIG-------SGGGD--LT-QRLDSSR-ADELGDLAR--
------GF-NRF---LDSQRGMISEV--LTTSEQL---------------------
>WP_175387790.1_methyl-accepting_chemotaxis_protein_[Pseudomonas_sp._C2B4]
----------------------LPSSIEAMRNDIERILVQPLTAARDIANNSMVRDWLA-SGED--------
--S-SKT-PAFVQYLEGIRGEHK-AFTALIIGTA---SNHYYT-E-KG--LD-RTLS-RS-NPKDAWFYS-F
LD-S--NQ--PRTLNIDNDT---ATGELALFIDLKVEQ----A-G---------------KVVGV-AGLGLS
MKELSELI-HNFNFGERGKVYLVRS-DGLIQ-VHPEAQF--------------S-G-K-RSLSEQ-I---G-
-ASAA--QAV--MG---------Q---------------K--I-A-A-S----S------S-F-A-R----D
-G-----------EDYLALS--LPLR-------DLGWTLVAEVPQSQIYAEARRAMWMSSGIGLAV-ALVCL
LLVVLLARGL-------VRPIRQVTAALV----AIG-------SGGGD--LT-QRLDSSR-ADELGDLAR--
------GF-NRF---LDSQRDMIGEV--LTTSERL---------------------
>WP_110966004.1_methyl-accepting_chemotaxis_protein_[Pseudomonas_putida]
----------------------LPSSIEAMRNDIERILVQPLTAAKDIASNSMVRDWLA-EGES--------
--T-AQT-PAFAQYLEGIRAEHK-AFTALIIGTA---SNHYIT-E-KG--LD-RTLS-RS-NPKDAWFYS-F
LD-S--NQ--PRTLNIDNDT---ATGELALFIDIKVEK----A-G---------------KVVGV-AGLGLS
MKELSELI-HNFSFGARGKVYLVRS-DGLIQ-VHPEAQY--------------S-G-K-RTLSEQ-I---G-
-PSAA--QAV--MG---------Q---------------KN-A-A-A-S----S------S-F-V-R----D
-G-----------EDYLALS--LPLR-------DLGWTLVAEVPQAQIYAEARRAMWMSSGIGLAV-ALVCL
LLVVLLARGL-------VRPIRQVTAALV----AIG-------SGGGD--LT-HRLDASR-ADELGDLAR--
------GF-NRF---LDSQRDMIGEV--LTTSERL---------------------
>WP_095056432.1_MULTISPECIES:_methyl-accepting_chemotaxis_protein_[unclassified_Pseudomonas]
----------------------LPSSIEAMRNDIERILVQPLTAAKDIASNSMVRDWLV-AGED--------
--S-AQV-GTFTTYLEGVRAEHK-AFTAIIVGTA---SNHYFT-E-KG--LD-RTLS-RS-NPKDAWFYE-F
VD-S--NQ--SRTLNIDNDT---ATGELALFIDFKVEQ----G-G---------------KTVGV-AGLGLS
MKELSELI-HNFSFGERGKVYLVRS-DGLIQ-VHPEAQF--------------S-G-K-RTLTEQ-V---G-
-DAAA--RQV--MG---------Q---------------K--S-A-T-S----N------S-F-Q-R----D
-G-----------EDFLALS--LPLR-------DLGWTLVAEVPQSQIYAEARRAMWMSSGIGLAV-AIVCL
LLVVLLARGL-------VKPIRQVTAALV----AIG-------SGGGD--LT-HRLDSSR-ADELGDLAR--
------GF-NRF---LDSQRDMIGEV--LTTSERL---------------------
>WP_053153505.1_methyl-accepting_chemotaxis_protein_[Pseudomonas_sp._P1.8]
----------------------LPSSIEAMRNDIERILVQPLTAAKDIASNSMVRDWLA-AGED--------
--S-AQV-GAFTTYLEGIRGEHK-AFTALIVGTA---SNHYFS-E-KG--LD-RTLS-RS-NPKDAWFYA-F
LD-S--HQ--PRTLNIDNDT---ATGELALFIDIKVEQ----A-G---------------KVVGV-AGLGLS
MKELSEII-HNFSFGERGKVYLVRS-DGLIQ-VHPEAQF--------------S-G-K-RTLTEQ-I---G-
-DVAA--RAV--MG---------Q---------------K--S-A-T-S----N------S-F-Q-R----D
-G-----------EDFLALS--LPLR-------DLGWTLVAEVPQSQIYAEARRAMWMSSGIGLAV-AMVCL
LLVVLLARGL-------VRPIRQVTAALV----AIG-------SGGGD--LT-HRLDSSR-ADELGDLAR--
------GF-NRF---LDSQRDMIGEV--LTTSERL---------------------
>WP_130907018.1_MULTISPECIES:_methyl-accepting_chemotaxis_protein_[unclassified_Pseudomonas]
----------------------LPSSIEAMRNDIERILVQPLTAAKDIASNSMVRDWLA-EGEN--------
--S-AQA-ATFTTYLEGIRAEHK-AFTALIVGTA---SNHYFN-E-KG--LD-RTLS-RT-NPKDAWFYA-F
LD-S--DQ--PRTLNIDNDT---ASGELALFIDLKVEK----A-G---------------KVVGV-AGLGLS
MKELSELI-HNFSFGERGKVYLVRS-DGLIQ-VHPQAQL--------------S-G-K-RTLAEQ-I---G-
-AAAA--GAS--LG---------Q---------------K--T-A-T-S----N------S-F-Q-R----D
-G-----------EDFLALS--LPLR-------DLGWTLVAEVPQSQIYAEARRAMWMSSGIGLAV-AVICL
LLVVLLARGL-------VRPIRQVTAALV----AIG-------SGGGD--LT-HRLDSSR-ADELGDLAR--
------GF-NRF---LDSQRDMIGEV--LTTSERL---------------------
>WP_056852310.1_methyl-accepting_chemotaxis_protein_[Pseudomonas_sp._Root562]
----------------------LPSSIEAMRNDIERILVQPLTAAKDIASNSMVRDWLA-EGEN--------
--S-AQA-ATFTTYLEGIRAEHK-AFTALIVGTA---SNHYFN-E-KG--LD-RTLS-RT-NPKDAWFYA-F
LD-S--DQ--PRTLNIDNDT---ASGELALFIDLKVEK----A-G---------------KVVGV-AGLGLS
MKELSELI-HNFSFGERGKVYLVRS-DGLIQ-VHPQAQL--------------S-G-K-RTLAEQ-I---G-
-AAAA--GAS--LG---------Q---------------K--T-A-T-S----N------S-F-Q-R----D
-G-----------EDFLALS--LPLR-------DLGWTLVAEVPQSQIYAEARRAMWMSSGIGLAV-AVICL
LLVVLLARGL-------VRPIRQVTAALV----AIG-------SGGGD--LT-HRLDSSR-ADELGDLAR--
------GF-NRF---LDSQRDMIGEV--LTTSERL---------------------
>WP_130930569.1_methyl-accepting_chemotaxis_protein_[Pseudomonas_sp._Sample_24]
----------------------LPSSIEAMRNDIERILVQPLTAAKDIASNSMVRDWLA-EGEN--------
--S-AQA-ATFTTYLEGIRAEHK-AFTALIVGTA---SNHYFN-E-KG--LD-RTLS-RT-NPKDAWFYA-F
LD-S--DQ--PRTLNIDNDT---ASGELALFIDLKVEK----A-G---------------KVVGV-AGLGLS
MKELSELI-HNFSFGERGKVYLVRS-DGLIQ-VHPQAQL--------------S-G-K-RTLAEQ-I---G-
-AAAA--GAS--LG---------Q---------------K--T-A-T-S----N------S-F-Q-R----D
-G-----------EDFLALS--LPLR-------DLGWTLVAEVPQSQIYAEARRAMWMSSGIGLAV-AVICL
LLVVLLARGL-------VRPIRQVTAALV----AIG-------SGGGD--LT-HRLDSSR-ADELGDLAR--
------GF-NRF---LDSQRDMIGEV--LTTSERL---------------------
>WP_130903934.1_methyl-accepting_chemotaxis_protein_[Pseudomonas_sp._Sample_22]
----------------------LPSSIEAMRNDIERILVQPLTAAKDIASNSMVRDWLA-EGEN--------
--S-AQA-ATFTTYLEGIRAEHK-AFTALIVGTA---SNHYFN-E-KG--LD-RTLS-RT-NPKDAWFYA-F
LD-S--DQ--PRTLNIDNDT---ASGELALFIDLKVEK----A-G---------------KVVGV-AGLGLS
MKELSELI-HNFSFGERGKVYLVRS-DGLIQ-VHPQAQL--------------S-G-K-RTLAEQ-I---G-
-AAAA--GAS--LG---------Q---------------K--T-A-T-S----N------S-F-Q-R----D
-G-----------EDFLALS--LPLR-------DLGWTLVAEVPQSQIYAEARRAMWMSSGIGLAV-AVICL
LLVVVLARGL-------VRPIRQVTAALV----AIG-------SGGGD--LT-HRLDSSR-ADELGDLAR--
------GF-NRF---LDSQRDMIGEV--LTTSERL---------------------
>WP_060542673.1_MULTISPECIES:_methyl-accepting_chemotaxis_protein_[unclassified_Pseudomonas]
----------------------LPSSIEAMRNDIERILVQPLTAARDIASNSMVRDWLA-GGED--------
--S-DQA-GTFTTYLEGIRAEHK-AFTAIIIGSA---SNHYFT-E-KG--LD-RTLS-RS-NPTDAWFYS-F
LD-S--NQ--PRTLNIDNDT---ATGELALFIDFKVEQ----A-G---------------KVVGV-AGLGLS
MKELSELI-HNFNFGERGKVYLVRS-DGLIQ-VHPEAQF--------------S-G-K-RTLVEQ-I---G-
-GSAA--QAV--MG---------Q---------------K--T-A-T-S----S------S-F-Q-R----D
-G-----------EDFLALS--LPLR-------DLGWTLVAEVPQSQIYAESRRAMWMSSGIGLAV-ALVCL
LLVVLLARGL-------VRPIRQVTAALV----AIG-------SGGGD--LT-HRLDASR-ADELGDLAR--
------GF-NRF---LDSQHGMIGEV--LTTSERL---------------------
>WP_046819902.1_methyl-accepting_chemotaxis_protein_[Pseudomonas_putida]
----------------------LPSSIEAMRNDIERILVQPLTAAKDIASNSMVRDWLA-AGED--------
--S-AQA-GTFTTYLEGVRAEHK-AFTALMVGTA---SNHYFN-E-KG--LD-RTLS-RS-NPKDAWFYA-F
LD-S--DQ--PRTLNIDNDS---ATGELALFIDLKVEK----A-G---------------KVVGV-AGLGLS
MKELSELI-HNFSFGERGKVYLVRS-DGLIQ-VHPEAQF--------------S-G-K-RTLAEQ-V---G-
-ATAA--QAV--MG---------Q---------------N--N-A-T-H----S------S-F-V-R----E
-G-----------EDYLALS--LPLR-------DLGWTLVAEVPQSQIYAEARRAMWMSGGIGLAV-ALVCL
LLVVLLARGL-------VRPIRQVTAALV----AIG-------SGGGD--LT-HRLDSSR-ADELGDLAR--
------GF-NRF---LESQREMISEV--LATSDRL---------------------
>WP_083350037.1_methyl-accepting_chemotaxis_protein_[Pseudomonas_umsongensis]
----------------------LPSSIEAMRNDIERILVQPLTAAKDIASNSMVRDWLA-AGED--------
--S-AQT-GTFTTYLEGVRAEHK-AFTALMVGTA---SHHYFN-E-KG--LD-RTLS-RS-NPKDAWFYA-F
LD-S--DQ--PRTLNIDNDA---ATGELALFIDLKVEK----A-G---------------KVVGV-AGLGLS
MKELSELI-HNFSFGERGKVYLVRS-DGLIQ-VHPEAQF--------------S-G-K-RTLAEQ-I---G-
-SSAA--QAV--MG---------Q---------------K--V-A-A-S----S------G-F-S-R----E
-G-----------EDYLALS--LPLR-------DLGWTLVAEVPQSQIYAEARRAMWISGGIGLAV-ALVCL
LLVVLLARGL-------VRPIRQVTAALV----AIG-------SGGGD--LT-HRLDSSR-ADELGDLAR--
------GF-NRF---LESQRGMIGEV--LTTSERL---------------------
>WP_020796200.1_methyl-accepting_chemotaxis_protein_[Pseudomonas_sp._G5(2012)]
----------------------LPSSIEAMRNDIERILVQPLTAAKDIASNSMVRDWLA-AGED--------
--S-AQT-GTFTTYLEGVRAEHK-AFTALMVGTA---SHHYFN-E-KG--LD-RTLS-RS-NPKDAWFYA-F
LD-S--DQ--PRTLNIDNDA---ATGELALFIDLKVEK----A-G---------------KVVGV-AGLGLS
MKELSELI-HNFSFGERGKVYLVRS-DGLIQ-VHPEAQF--------------S-G-K-RTLAEQ-I---G-
-SSAA--QAV--MG---------Q---------------K--V-A-A-S----S------G-F-S-R----E
-G-----------EDYLALS--LPLR-------DLGWTLVAEVPQSQIYAEARRAMWISGGIGLAV-ALVCL
LLVVLLARGL-------VRPIRQVTAALV----AIG-------SGGGD--LT-HRLDSSR-ADELGDLAR--
------GF-NRF---LESQRGMIGEV--LTTSERL---------------------
>WP_179054818.1_methyl-accepting_chemotaxis_protein_[Pseudomonas_umsongensis]
----------------------LPSSIEAMRNDIERILVQPLTAAKDIASNSMVRDWLA-AGED--------
--S-AQT-GTFTTYLEGVRAEHK-AFTALMVGTA---SNHYFN-E-KG--LD-RTLS-RA-NPKDAWFYA-F
LD-S--DQ--LRTLNIDNDA---ATGELALFIDLKVEK----A-G---------------KVVGV-AGLGLS
MKELSELI-HNFSFGERGKVYLVRS-DGLIQ-VHPEAQF--------------S-G-K-RTLVEQ-I---G-
-GSAA--QAV--MG---------Q---------------K--V-A-T-S----S------G-F-S-R----E
-G-----------EDYLALS--LPLR-------DLGWTLVAEVPQSQIYAEARRAMWMSGGIGLAV-ALVCL
LLVVLLARGL-------VRPIRQVTAALV----AIG-------SGGGD--LT-HRLDSSR-ADELGDLAR--
------GF-NRF---LESQRGMIGEV--LTTSERL---------------------
>WP_168757115.1_methyl-accepting_chemotaxis_protein_[Pseudomonas_umsongensis]
----------------------LPSSIEAMRNDIERILVQPLTAAKDIASNSMVRDWLA-AGED--------
--S-AQA-GTFTTYLEGVRAEHK-AFTALMVGTA---THHYFN-E-KG--LD-RTLS-RS-NPKDAWFYA-F
LD-S--DQ--PRTLNIDNDA---ATGELALFIDIKVEK----A-G---------------KVVGV-AGLGLS
MKELSELI-HNFSFGERGKVYLVRS-DGLIQ-VHPEAQF--------------S-G-K-RTLVEQ-I---G-
-GSAA--QAV--MG---------Q---------------I--V-A-T-S----S------G-F-S-R----E
-G-----------EDYLALS--LPLR-------DLGWTLVAEVPQSQIYAEARRAMWMSGGIGLAV-ALVCL
LLVVLLARGL-------VRPIRQVTAALV----AIG-------SGGGD--LT-HRLDSSR-ADELGDLAR--
------GF-NRF---LESQRGMIGEV--LTTSDRL---------------------
>WP_033045279.1_methyl-accepting_chemotaxis_protein_[Pseudomonas_putida]
----------------------LPSSIEAMRNDIERILVQPLTAAKDIASNSMVRDWLA-AGED--------
--S-AQA-GTFTTYLEGVRAEHK-AFTALMVGTA---TRHYFN-E-KG--LD-RTLS-RS-NPKDAWFYA-F
LD-S--DQ--PRTLNIDNDA---ATGELALFIDLKVEK----A-G---------------KVVGV-AGLGLS
MKELSELI-HNFSFGERGKVYLVRS-DGLIQ-VHPETQF--------------S-G-K-RTLVEQ-I---G-
-GSAA--QAV--MG---------Q---------------I--V-A-T-S----S------G-F-S-R----E
-G-----------EDYLALS--LPLR-------DLGWTLVAEVPQSQIYAEARRAMWMSGGIGLAV-ALVCL
LLVVLLARGL-------VRPIRQVTAALV----AIG-------SGGGD--LT-HRLDSSR-ADELGDLAR--
------GF-NRF---LESQRGMIGEV--LTTSDRL---------------------
>WP_008058208.1_methyl-accepting_chemotaxis_protein_[Pseudomonas_sp._GM78]
----------------------LPSSIEAMRNDIERILVQPLTAAKDIASNSMVRDWLA-AGED--------
--S-AQT-GTFTTYLEGVRAEHK-AFTALMVGTA---SNHYFN-E-KG--LD-RTLS-RS-NPKDAWFYT-F
LD-S--DQ--PRTLNIDNDA---ATGELALFIDLKVEK----A-G---------------KVVGV-AGLGLS
MKELSELI-HNFSFGERGKVYLVRS-DGLIQ-VHPEAQL--------------S-G-K-RTLAEQ-I---G-
-EPAA--QAV--MG---------Q--------L------S--T-S-K-T----S------A-F-V-R----D
-D-----------EDFLALS--LPLR-------DLGWTLVAEVPQSQIYAEARRAMWMSGAIGLAV-ALVCL
LLVVLLARGL-------VRPIRQVTAALV----AIG-------SGGGD--LT-HRLDSSR-ADELGGLAR--
------GF-NRF---LDSQREMIGEV--LATSERL---------------------
>WP_180203960.1_methyl-accepting_chemotaxis_protein_[Pseudomonas_sp._SbOxS1]
----------------------LPSSIEAMRNDIERILVQPLTAAKDIASNSMVRDWLA-AGED--------
--S-AQT-GTFTTYLEGVRAEHK-AFTALMVGTA---SNHYFN-E-KG--LD-RTLS-RS-NPKDAWFYT-F
LD-S--DQ--PRTLNIDNDT---ATGELALFIDLKVEK----A-G---------------KVVGV-AGLGLS
MKELSELI-HNFSFGERGKVYLVRS-DGLIQ-VHPEAQL--------------S-G-K-RTLAEQ-I---G-
-EPAA--QAV--MG---------Q--------L------S--T-S-R-T----S------A-F-V-R----D
-D-----------EDFLALS--LPLR-------DLGWTLVAEVPQSQIYAEARRAMWMSGAIGLAV-ALVCL
LLVVLLARGL-------VRPIRQVTAALV----AIG-------SGGGD--LT-HRLDSSR-ADELGDLAR--
------GF-NRF---LDSQREMIGEV--LATSERL---------------------
>WP_188264570.1_methyl-accepting_chemotaxis_protein_[Pseudomonas_sp._PSB11]
----------------------LPSSIEAMRNDIERILVQPLTAAKDIASNSMVRDWLA-AGED--------
--S-AQT-GTFTAYLEGVRAEHK-AFTALMVGTA---SNHYFN-E-KG--LD-RTLS-RS-NPKDAWFYA-F
LD-S--DQ--PRTLNIDNDS---ATGELALFIDLKVEK----A-A---------------KVVGV-AGLGLS
MKELSELI-HNFSFGERGKVYLVRS-DGLIQ-VHPESQF--------------S-G-K-RTLAEQ-I---G-
-EPAA--RAV--MG---------Q---------------R--T-A-SKT----S------A-F-V-R----N
-D-----------EDFLALS--LPLR-------DLGWTLVAEVPQSQIYAEARRAMWMSGGIGLAV-ALVCL
LLVVLLARGL-------VRPIRQVTAALV----AIG-------SGGGD--LT-HRLDSSR-ADELGDLAR--
------GF-NRF---LESQREMIGEV--LATSERL---------------------
>WP_090465543.1_methyl-accepting_chemotaxis_protein_[Pseudomonas_mohnii]
----------------------LPSSIEAMRNDIERILVQPLTAAKDIASNSMVRDWLA-EGEN--------
--S-AQS-ATFTTYLEGIRAEHK-AFTALIVGTA---SNHYFT-E-KG--LD-RTLS-RT-NPKDAWFYS-F
LD-S--NQ--PRTLNIDNDT---ATGELALFIDLKVEK----A-G---------------KVVGV-AGLGLS
MKELSELI-HNFNFGERGKVYLVRS-DGLIQ-VHPEAQF--------------S-G-K-RTLAEQ-I---G-
-ASAA--QTV--MG---------Q--------P--STSKT--S-A-T-H----S------G-F-V-R----D
-G-----------EDFLALS--LPLR-------DLGWTLVAEVPQSQIYAEARRALWMSSGIGLAV-ALVCL
LLVVLLARGL-------VRPIRQVTAALV----AIG-------SGGGD--LT-QRLDSSR-ADELGDLAR--
------GF-NCF---LDSQRNMIGEV--LTTSEQL---------------------
>WP_047536569.1_methyl-accepting_chemotaxis_protein_[Pseudomonas_sp._11/12A]
----------------------LPSSIEAMRNDIERILVQPLTAAKDIASNSMVRDWLA-EGES--------
--S-AQS-ATFTTYLEGIRAEHK-AFTALIVGTA---SNHYFT-E-KG--LD-RTLS-RT-NPKDAWFYS-F
LD-S--NQ--PRTLNIDNDT---ATGELALFIDLKVEK----A-G---------------KVVGV-AGLGLS
MKELSELI-HNFNFGERGKVYLVRS-DGLIQ-VHPEARF--------------S-G-K-RTLAEQ-I---G-
-ASAA--QTV--MG---------Q--------P--STSKT--S-A-T-H----S------G-F-V-R----D
-G-----------EDFLALS--LPLR-------DLGWTLVAEVPQSQIYAEARRALWMSSGIGLAV-ALVCL
LLVVLLARGL-------VRPIRQVTAALV----AIG-------SGGGD--LT-QRLDSSR-ADELGDLAR--
------GF-NRF---LDSQRNMIGEV--LTTSEQL---------------------
>WP_103404517.1_methyl-accepting_chemotaxis_protein_[Pseudomonas_sp._DP16D-R1]
----------------------LPSSIEAMRNDIERILVQPLTAAKDIASNSMVRDWLA-EGEN--------
--S-AQT-GTFTAYLEGLRAEHK-AFTALIVGTA---SNHYFT-E-KG--LD-RTLS-RT-NPKDAWFYS-F
LD-S--NQ--PRTLNIDNDT---ATGELALFIDLKVEK----A-G---------------KVVGV-AGLGLS
MKELSELI-HNFNFGERGKVYLVRS-DGLIQ-VHPEARF--------------S-G-K-RTLAEQ-I---G-
-ASAA--QTV--MG---------Q--------P--STSKT--S-A-T-H----S------G-F-V-R----D
-G-----------EDFLALS--LPLR-------DLGWTLVAEVPQSQIYAEARRALWMSSGIGLAV-ALVCL
LLVVLLARGL-------VRPIRQVTAALV----AIG-------SGGGD--LT-HRLDSSR-ADELGDLAR--
------GF-NRF---LDSQRNMIGEV--LTTSEQL---------------------
>WP_130205051.1_MULTISPECIES:_methyl-accepting_chemotaxis_protein_[Pseudomonas]
----------------------LPSSIEAMRNDIERILVQPLTAAKDIASNSMVRDWLA-EGES--------
--S-TQA-GTFTAYLEGIRAEQK-AFTALIVGTA---SNHYFT-E-KG--LD-RTLS-RT-NPKDAWFYS-F
LD-S--NQ--PRTLNIDNDT---ATGELALFIDLKVEK----A-G---------------KVVGV-AGLGLS
MKELSELI-HNFNFGERGKVYLVRS-DGLIQ-VHPEAQF--------------S-G-K-RTLAEQ-I---G-
-ASAA--QTV--MG---------------------STSKT--S-A-T-H----S------G-F-V-R----D
-G-----------EDFLALS--LPLR-------DLGWTLVAEVPQSQIYAEARRALWMSSGIGLAV-ALVCL
LLVVLLARGL-------VRPIRQVTAALV----AIG-------SGGGD--LT-HRLDSSR-ADELGDLAR--
------GF-NRF---LDSQRDMIGEV--LTTSDKL---------------------
>WP_198132727.1_methyl-accepting_chemotaxis_protein,_partial_[Pseudomonas_mohnii]
----------------------LPSSIEAMRNDIERILVQPLTAAKDIASNSMVRDWLA-EGES--------
--S-TQA-GTFTAYLEGIRAEQK-AFTALIVGTA---SNHYFT-E-KG--LD-RTLS-RT-NPKDAWFYS-F
LD-S--NQ--PRTLNIDNDT---ATGELALFIDLKVEK----A-G---------------KVVGV-AGLGLS
MKELSELI-HNFNFGERGKVYLVRS-DGLIQ-VHPEAQF--------------S-G-K-RTLAEQ-I---G-
-ASAA--QTV--MG---------Q--------P--SISKT--S-A-T-H----S------G-F-V-R----D
-G-----------EDFLALS--LPLR-------DLGWTLVAEVPQSQIYAEARRALWMSSGIGLAV-ALVCL
LLVVLLARGL-------VRPIRQVTAALV----AIG-------SGGGD--LT-HRLDSSR-ADELGDLAR--
------GF-NRF---LDSQRDMIGEV--LTTSDKL---------------------
>WP_092274358.1_methyl-accepting_chemotaxis_protein_[Pseudomonas_prosekii]
----------------------LPSSIEAMRNDIERILVQPLTAAKDIASNSMVRDWLA-EGEN--------
--S-AQT-DTFVKYLESIRAEHK-AFTALIIGTA---SNHYFT-E-KG--LD-RTLS-RS-NPKDAWFYT-F
LD-S--NQ--PRTLNIDTDI---ATGELALFIDLKVEQ----A-G---------------KVVGV-AGLGLS
MKELSELI-HNFSFGERGKVYLVRS-DGLIQ-VHPEAQF--------------S-G-K-RSLAEQ-I---G-
-APAA--ASL--MG---------H--------P--ATSKA--S-A-T-S----S------S-F-T-R----D
-G-----------EDFLALS--LPLR-------DLGWTLVAEVPQSQIYAEARRAMWMSSAIGLAV-ALVCL
LLVVLLARGL-------VRPIRQVTAALV----AIG-------SGGGD--LT-HRLDSSR-ADELGDLAR--
------GF-NRF---LDSQRGMIGEV--LATSEQL---------------------
>WP_109504088.1_methyl-accepting_chemotaxis_protein_[Pseudomonas_prosekii]
----------------------LPSSIEAMRNDIERILVQPLTAAKDIASNSMVRDWLA-EGEN--------
--S-AQT-DTFVKYLESIRAEHK-AFTALIIGTA---SNHYFT-E-KG--LD-RTLS-RS-NPKDAWFYT-F
LD-S--DQ--PRTLNIDTDI---ATGELALFIDLKVEQ----A-G---------------KVVGV-AGLGLS
MKELSELI-HNFSFGERGKVYLVRS-DGLIQ-VHPEAQF--------------S-G-K-RSLAEQ-I---G-
-APAA--ASL--MG---------H--------P--ATSKA--S-A-T-S----S------S-F-T-R----D
-G-----------EDFLALS--LPLR-------DLGWTLVAEVPQSQIYAEARRAMWMSSAIGLAV-ALVCL
LLVVLLARGL-------VRPIRQVTAALV----AIG-------SGGGD--LT-HRLDSSR-ADELGDLAR--
------GF-NRF---LDSQRGMIGEV--LATSEQL---------------------
>WP_109519875.1_methyl-accepting_chemotaxis_protein_[Pseudomonas_prosekii]
----------------------LPSSIEAMRNDIERILVQPLTAAKDIASNSMVRDWLA-EGEN--------
--S-AQT-DTFVKYLESIRAEHK-AFTALIIGTA---SNHYFT-E-KG--LD-RTLS-RS-NPKDAWFYT-F
LD-S--DQ--PRTLNIDTDI---ATGELALFIDLKVEQ----A-G---------------KVVGV-AGLGLS
MKELSELI-HNFSFGERGKVYLVRS-DGLIQ-VHPEAQF--------------S-G-K-RSLAEQ-I---G-
-APAA--ASL--MG---------H--------P--ATSKA--S-A-T-S----S------S-F-T-R----D
-G-----------EDFLALS--LPLR-------DLGWTLVAEVPQSQIYAEARRAMWMSSAIGLAV-ALVCL
LLVVLLARGL-------VRPIRQVTAALV----AIG-------SGGGD--LT-HRLDSSR-ADELGDLAR--
------GF-NRF---LDSQRGMIGEV--LATSEQL---------------------
>WP_101207692.1_methyl-accepting_chemotaxis_protein_[Pseudomonas_sp._43NM1]
----------------------LPSSIEAMRNDIERILVQPLTAAKDIASNSMVRDWLA-EGEN--------
--S-AQT-DTFVKYLESIRAEHK-AFTALIIGTA---SNHYFT-E-KG--LD-RTLS-RS-NPKDAWFYT-F
LD-S--DQ--PRTLNIDTDI---ATGELALFIDLKVEQ----A-G---------------RVVGV-AGLGLS
MKELSELI-HNFSFGERGKVYLVRS-DGLIQ-VHPEAQF--------------S-G-K-RSLAEQ-I---G-
-APAA--ASL--MG---------H--------P--ATSKA--S-A-T-S----S------S-F-T-R----D
-G-----------EDFLALS--LPLR-------DLGWTLVAEVPQSQIYAEARRAMWMSSAIGLAV-ALVCL
LLVVLLARGL-------VRPIRQVTAALV----AIG-------SGGGD--LT-HRLDSSR-ADELGDLAR--
------GF-NRF---LDSQRGMIGEV--LATSEQL---------------------
>WP_121734304.1_methyl-accepting_chemotaxis_protein_[Pseudomonas_prosekii]
----------------------LPSSIEAMRNDIERILVQPLTAAKDIASNSMVRDWLA-EGEN--------
--S-AQT-DTFVKYLESLRAEHK-AFTALIIGTA---TNHYFT-E-KG--LG-RTLS-RS-NPKDAWFYT-F
LD-S--DQ--PRTLNIDNDT---ATGELALFIDLKVEQ----A-G---------------KVVGV-AGLGLS
MKELSELI-HNFSFGERGKVYLVRS-DGLIQ-VHPEAQF--------------S-G-K-RSLAEQ-I---G-
-APAA--QAV--MG---------H--------S--ATSKA--S-A-T-S----S------S-F-T-R----D
-G-----------EDFLALS--LPLR-------DLGWTLVAEVPQSQIYAEARRAMWMSSTIGLAV-ALVCL
LLVVLLARGL-------VRPIRQVTAALV----AIG-------SGGGD--LT-HRLDSSR-ADELGDLAR--
------GF-NRF---LDSQRGMIGEV--LATSEQL---------------------
>WP_145255176.1_methyl-accepting_chemotaxis_protein_[Pseudomonas_sp._SJZ131]
----------------------LPSSIEAMRNDIERILVQPLTAAKDIASNSMVRDWLA-EGEN--------
--G-AQT-DTFAKYLESLRAEHK-AFTALIIGTA---TNHYFT-E-KG--LD-RTLS-RS-NPKDAWFYT-F
LD-S--NQ--PRTLNIDNDT---ATGELALFIDLKVEQ----A-G---------------KVVGV-AGLGLS
MKELSELI-HNFSFGERGKVYLVRS-DGLIQ-VHPEAQF--------------S-G-K-RSLAEQ-I---G-
-APAA--HAV--MG---------H--------P--ATSKA--S-A-T-S----S------S-F-T-R----D
-G-----------EDFLALS--LPLR-------DLGWTLVAEVPQSQIYAEARRAMWMSSTIGLAV-ALVCL
LLVVLLARGL-------VRPIRQVTAALV----AIG-------SGGGD--LT-HRLDSSR-ADELGDLAR--
------GF-NRF---LDSQRGMIGEV--LATSEQL---------------------
>WP_059408101.1_methyl-accepting_chemotaxis_protein_[Pseudomonas_sp._RIT-PI-q]
----------------------LPSSIEAMRNDIERILVQPLTAAKDIASNSMVRGWLA-GGEN--------
--P-ART-ETFVQYLEGIRAEHK-AFTALIVGTA---SNHYFT-E-KG--LD-RTLS-RS-NPKDAWFYA-F
LD-S--HQ--PRTLNIDNDT---ATGELALFIDLKVEQ----A-G---------------KVVGV-AGLGLS
MKELSALI-HNFNFGERGTVYLVRS-DGVIQ-VHPEAQF--------------S-G-K-RPLAER-I---G-
-TPAA--QAV--MG---------Q---------------K--V-A-T-D----S------S-F-V-R----D
-G-----------EDYLALS--LPLR-------DLGWTLVAEVPQSQIYAEARRAMWMSSGIGLAV-ALVCL
LLVVLLARGL-------VRPIRQVTAALV----AIG-------SGGGD--LT-HRLDSSR-ADELGDLAR--
------GF-NRF---LDSQREMIGEV--LTTSERL---------------------
>WP_095148253.1_methyl-accepting_chemotaxis_protein_[Pseudomonas_sp._Irchel_s3a18]
----------------------LPSSIEAMRNDIERILVQPLTAAKDIASNSMVRDWLA-EGES--------
--S-ART-ATFAQYLEGIRGEHK-AFTALIIGAA---SNHYIT-E-KG--LD-RTLS-RS-NPADAWFYS-F
MD-S--NQ--PRTLNIDNDT---ATGELALFIDLKVEQ----A-G---------------KVVGV-AGLGLS
MKELSELI-HNFSFGERGKVYLVRS-DGLIQ-VHPEAQF--------------S-G-K-RTLSEQ-V---G-
-AAAA--QAI--MG---------Q---------------K--S-A-T------S------S-F-V-R----D
-G-----------EDFLALS--LPLR-------DLGWTLVAEVPQSQIYAEARRAMWFTSAIGLGV-ALVCL
LLVIVLARGL-------VRPIRQVTAALV----AIG-------SGGGD--LT-HRLDASR-ADELGDLAR--
------GF-NRF---LENQRSMIGDV--LATSERL---------------------
>WP_095144676.1_methyl-accepting_chemotaxis_protein_[Pseudomonas_sp._Irchel_s3b6]
----------------------LPSSIEAMRNDIERILVQPLTAAKDIASNSMVRDWLA-EGES--------
--S-ART-ATFAQYLEGIRGEHK-AFTALIIGAA---SNHYIT-E-KG--LD-RTLS-RS-NPADAWFYS-F
MD-S--NQ--PRTLNIDNDT---ATGELALFIDLKVEQ----A-G---------------KVVGV-AGLGLS
MKELSELI-HNFSFGERGKVYLVRS-DGLIQ-VHPEAQF--------------S-G-K-RTLSEQ-V---G-
-AAAA--QAV--MG---------Q---------------K--S-A-T------S------S-F-V-R----D
-G-----------EDFLALS--LPLR-------DLGWTLVAEVPQSQIYAEARRAMWFTSAIGLGV-ALVCL
LLVIVLARGL-------VRPIRQVTAALV----AIG-------SGGGD--LT-HRLDASR-ADELGDLAR--
------GF-NRF---LENQRSMIGDV--LATSERL---------------------
>WP_095078082.1_methyl-accepting_chemotaxis_protein_[Pseudomonas_sp._Irchel_s3h17]
----------------------LPSSIEAMRNDIERILVQPLTAAKDIASNSMVRDWLA-EGES--------
--S-ART-ATFAQYLEGIRAEHK-AFTALIIGAA---SNHYIT-E-KG--LD-RTLS-RS-NPADAWFYS-F
MD-S--NQ--PRTLNIDNDT---ATGELALFIDLKVEQ----G-G---------------KVVGV-AGLGLS
MKELSELI-HNFSFGERGKVYLVRA-DGLIQ-VHPEAQF--------------S-G-K-RTLSEQ-V---G-
-AAAA--HAV--MG---------Q---------------K--T-A-T-S----S------S-F-V-R----D
-G-----------EDFLALS--LPLR-------DLGWTLVAEVPQSQIYAEARRAMWMSSGIGLAV-ALVCL
LLVVLLARGL-------VRPIRQVTAALV----AIG-------SDGGD--LT-RRLDASR-ADELGDLAR--
------GF-NRF---LENQRSMIGDV--LATSERL---------------------
>WP_103398894.1_methyl-accepting_chemotaxis_protein_[Pseudomonas_sp._FW300-N1A1]
----------------------LPSSIEAMRNDIERILVQPLTAAKDIASNSMVRDWLA-EGEN--------
--S-VRT-ATFAQYLEGIRAEHK-AFTALIIGAA---SNHYIT-E-KG--LD-RTLS-RS-NPADAWFYS-F
MD-S--NQ--PRTLNIDNDT---ATGELALFIDLKVEQ----A-G---------------KVVGV-AGLGLS
MKELSELI-HDFSFGERGKVYLVRA-DGLIQ-VHPEAQF--------------S-G-K-RTLSEQ-V---G-
-AAAA--QAV--MG---------Q---------------K--S-A-T-S----S------S-F-V-R----D
-G-----------EDFLALS--LPLR-------DLGWTLVAEVPQSQIYAEARRAMWMSSGIGLAV-ALVCL
LLVVLLARGL-------VRPIRQVTAALV----AIG-------SGGGD--LT-HRLDASR-ADELGDLAR--
------GF-NRF---LENQRGMIGDV--LATSERL---------------------
>WP_075947278.1_methyl-accepting_chemotaxis_protein_[Pseudomonas_reinekei]
-------------------------SIEAMRNDIERILVQPLTAARDIASNSMVRDWLA-EGEN--------
--S-AQT-AMFTAYLEGIRAEHN-AFTALIVGTA---SNHYFT-E-KG--LG-RTLS-RS-NPKDAWFYS-F
LD-S--KQ--PRTLNIDTDT---ATGELALFIDLKVEQ----A-G---------------KVVGV-AGLGLS
MKELSELI-HNFSFGERGKVYLVRS-DGLIQ-VHPEAQF--------------S-G-K-RNLAEQ-I---G-
-ADTA--QAV--MG---------Q---------------K--T-A-T-S----S------G-F-Q-R----D
-G-----------EDFLALS--LPLR-------DLGWTLVAEVPQSQIYAEARRAMWMSSGIGLAV-ALVCL
LLVVLLARGL-------VRPIRQVTAALV----AIG-------SGGGD--LT-QRLDSSR-ADELGDLAR--
------GF-NRF---LDSQRDMIGEV--LTTSEQL---------------------
>WP_077045077.1_methyl-accepting_chemotaxis_protein_[Pseudomonas_sp._KK4]
-------------------------SIEAMRNDIERILIQPLTAAKDIASNSMVRDWLA-GGES--------
--P-AET-PAFIQYLEGIRAEHK-AFTALIVGTA---SNHYFT-E-KG--LD-RSLS-RA-NPKDAWFYS-F
LD-S--DQ--PRTLNIDHDT---ATGELALFIDLKVEQ----A-G---------------KVVGV-AGLGLS
MKELSELI-HNFSFGERGKVYLVRS-DGLIQ-VHPEAQW--------------S-G-K-RTLAEQ-I---G-
-ASAA--QTV--LG---------Q---------------K--T-V-T---------------F-V-R----D
-G-----------EDFLALS--LPLR-------DLGWTLVAEVPQSQIYAEARRAMWMSSGIGLAV-ALVCL
LLVVLLARGL-------VRPIRQVTAALV----AIG-------SGGGD--LT-QRLDASR-ADELGDLAR--
------GF-NRF---LDSQRDMIGEV--LTTSERL---------------------
>WP_154979143.1_methyl-accepting_chemotaxis_protein_[Pseudomonas_fluorescens]
----------------------LPSSIEAMRNDIERILVQPLTAAKDIASNSMVRDWLA-GGED--------
--S-ART-AAFVAYLEGIRAEHK-AFTALIVGTA---SNHYFN-E-KG--LD-RTLS-RA-NSKDNWFYS-F
LD-S--DQ--PRTLNIDTDI---ATGELALFIDLKVEQ----A-G---------------KVVGV-AGLGLS
MKELSQLI-HDFSFGERGKVYLVRS-DGLIQ-VHPEAQF--------------S-G-K-RTLAEQ-I---G-
-ASAA--QAI--MG---------Q--------F--STSKA--V-A-T-N----S------T-F-A-R----E
-G-----------EDFLALS--LPLR-------DLGWTLVAEVPQSQIYAEARRAMWMSSAIGLAV-ALVCL
LLVVLLARGL-------VRPIRQVTAALV----AIG-------SGGGD--LT-HRLDSTR-ADELGDLAR--
------GF-NRF---LDSQRDMIGEV--LTTSDRL---------------------
>WP_154992691.1_methyl-accepting_chemotaxis_protein_[Pseudomonas_fluorescens]
----------------------LPSSIEAMRNDIERILVQPLTAAKDIASNSMVRDWLA-GGED--------
--S-ART-DAFVAYLEGIRAEHK-AFTALIVGTA---SNHYFN-E-KG--LD-RTLS-RA-NSKDNWFYS-F
LD-S--NQ--PRTLNIDTDI---ATGELALFIDLKVEQ----A-G---------------KVVGV-AGLGLS
MKELSQLI-HDFSFGERGKVYLVRS-DGLIQ-VHPEAQF--------------S-G-K-RTLAEQ-I---G-
-ASAA--QAI--MG---------Q--------F--STSKA--V-A-T-N----S------T-F-A-R----E
-G-----------EDFLALS--LPLR-------DLGWTLVAEVPQSQIYAEARRAMWMSSAIGLAV-ALVCL
LLVVLLARGL-------VRPIRQVTAALV----AIG-------SGGGD--LT-HRLDSTR-ADELGDLAR--
------GF-NRF---LDSQRDMIGEV--LTTSDQL---------------------
>WP_155000469.1_methyl-accepting_chemotaxis_protein_[Pseudomonas_fluorescens]
----------------------LPSSIEAMRNDIERILVQPLTAAKDIASNSMVRNWLA-EGED--------
--S-ART-DAFVAYLEGIRAEHK-AFTALIVGTA---SNHYFN-E-KG--LD-RTLS-RA-NSKDNWFYS-F
LD-S--NQ--PRTLNIDTDI---ATGELALFIDLKVEQ----A-G---------------RVVGV-AGLGLS
MKELSQLI-HDFSFGERGKVYLVRS-DGLIQ-VHPEAQF--------------S-G-K-RTLAEQ-I---G-
-ASAA--QAI--MG---------Q--------F--STSKA--V-A-T-N----S------T-F-A-R----E
-G-----------EDFLALS--LPLR-------DLGWTLVAEVPQSQIYAEARRAMWMSSAIGLAV-ALVCL
LLVVLLARGL-------VRPIRQVTAALV----AIG-------SGGGD--LT-HRLDSTR-ADELGDLAR--
------GF-NRF---LDSQRDMIGEV--LTTSDRL---------------------
>WP_150785999.1_methyl-accepting_chemotaxis_protein_[Pseudomonas_fluorescens]
----------------------LPSSIEAMRNDIERILVQPLTAAKDIASNSMVRDWLA-GGED--------
--S-ART-NAFVAYLEGIRAEHK-AFTALIVGTA---SNHYFN-E-KG--LD-RTLS-RA-NSKDNWFYS-F
LD-S--NQ--PRTLNIDTDI---ATGELALFIDLKVEQ----A-G---------------RVVGV-AGLGLS
MKELSQLI-HDFSFGERGKVYLVRS-DGLIQ-VHPEAQF--------------S-G-K-RTLAEQ-I---G-
-ASAA--QAI--MG---------Q--------F--STSKA--G-A-T-N----S------T-F-A-R----E
-G-----------EDFLALS--LPLR-------DLGWTLVAEVPQSQIYAEARRAMWMTSAIGLAV-ALVCL
LLVVLLARGL-------VRPIRQVTAALV----AIG-------SGGGD--LT-HRLDSTR-ADELGDLAR--
------GF-NRF---LDSQRDMIGEV--LTTSDRL---------------------
>WP_154855276.1_methyl-accepting_chemotaxis_protein_[Pseudomonas_fluorescens]
----------------------LPSSIEAMRNDIERILVQPLTAAKDIASNSMVRDWLA-GGED--------
--S-ART-DAFVAYLEGIRAEHK-AFTALIVGTA---SNHYFN-E-KG--LD-RTLS-RA-NSKDNWFYS-F
LD-S--NQ--SRTLNIDTDI---ATGELALFIDLKVEQ----A-G---------------RVVGV-AGLGLS
MKELSQLI-HDFSFGERGKVYLVRS-DGLIQ-VHPEAQF--------------S-G-K-RTLAEQ-I---G-
-ASAA--QAI--MG---------Q--------F--STSKV--V-A-T-N----S------T-F-A-R----G
-G-----------EDFLALS--LPLR-------DLGWTLVAEVPQSQIYAEARRAMWMSSAIGLAV-ALVCL
LLVVLLARGL-------VRPIRQVTAALV----AIG-------SGGGD--LT-HRLDSTR-ADELGDLAR--
------GF-NRF---LDSQRDMIGEV--LTTSDRL---------------------
>WP_064675548.1_methyl-accepting_chemotaxis_protein_[Pseudomonas_silesiensis]
-----------------------------MRNDIERILVQPLTAAKDIASNSMVRDWLA-GGED--------
--S-ART-DAFVAYLEGIRAEHK-AFTALIVGTA---SNHYFN-E-KG--LD-RTLS-RA-NSKDNWFYS-F
LD-S--DQ--PRTLNIDTDI---ATGELALFIDLKVEQ----A-G---------------RVVGV-AGLGLS
MKELSELI-HDFSFGERGKVYLVRS-DGLIQ-VHPEAQF--------------S-G-K-RTLVEQ-I---G-
-ASAA--QAV--MG---------Q---------------K--G-A-T------S------S-F-M-R----D
-D-----------EDFLALS--LPLR-------DLGWTLVAEVPQSQIYAEARRAMWMSSGIGLAV-ALVCL
LLVVLLARGL-------VRPIRQVTAALV----AIG-------SGGGD--LT-HRLDSTR-ADELGDLAR--
------GF-NRF---LDSQRDMIGEV--LTTSERL---------------------
>WP_150582066.1_methyl-accepting_chemotaxis_protein_[Pseudomonas_fluorescens]
----------------------LPSSIEAMRNDIERILVQPLTAAKDIASNSMVRDWLA-EGES--------
--S-AQT-ATFVKYLEGIRAEHN-AFTALIIGAA---SNHYFT-E-KG--QD-RTLS-RT-NPKDAWFYT-F
LD-S--NQ--PRTINIDNDA---ATGELALFIDFKVEQ----A-G---------------KVVGV-AGLGLS
MKELSELI-HNYSFGERGKVYLVRS-DGLIQ-VHPESQF--------------S-G-K-RTLAEQ-I---G-
-ASAA--QSV--MG---------Q---------------K--V-A-T-N----S------S-F-I-R----D
-G-----------EDFLALS--LPLR-------DLGWTLVAEVPQSQIYAEARKAMWMSSFIGLAV-ALVCL
LLVVVLARGL-------VRPIRQVTAALV----DIG-------SGGGD--LT-HRLDSSR-ADELGDLAR--
------GF-NRF---LDSQREMIGEV--LTTSERL---------------------
>WP_028622150.1_methyl-accepting_chemotaxis_protein_[Pseudomonas_sp._Ant30-3]
----------------------LPSSIEAMRNDIERILVQPLTAAKDIASNSMVRDWLA-DGES--------
--S-AQT-ATFVKYLEGIRAEHN-AFTALIIGTA---SNHYFT-E-KG--QD-RTLS-RA-NPKDAWFYT-F
LD-S--NQ--PRTLNIDNDA---ATGELALFIDFKVEQ----A-G---------------KVVGV-AGLGLS
MKELSELI-HNYSFGERGKVYLVRS-DGLIQ-VHPESQF--------------S-G-K-RTLAEQ-I---G-
-APAA--QSV--MG---------Q---------------K--V-A-A-N----S------S-F-I-R----D
-G-----------EDFLALS--LPLR-------DLGWTLVAEVPQSQIYAEARKAMWMSSFIGLAV-ALVCL
LLVVVLARGL-------VRPIRQVTAALV----DIG-------SGGGD--LT-HRLDSSR-ADELGDLAR--
------GF-NRF---LDSQREMIGEV--LTTSERL---------------------
>WP_150771824.1_methyl-accepting_chemotaxis_protein_[Pseudomonas_fluorescens]
----------------------LPSSIEAMRNDIERILVQPLTAAKDIASNSMVRDWLA-GGEN--------
--S-AQA-AAFVAYLEGIRAEHK-AFTALMIGTA---SSHYYT-E-KG--LD-RTLS-RA-NPKDAWFYA-F
LD-S--NQ--PRTLNIDHDT---ATGKLALFIDLKVEQ----A-G---------------KIVGV-AGLGLS
MEELSGLI-HNFSFGERGKVYLVRS-DGLIQ-VHPEAQF--------------S-G-K-RTLAEQ-I---G-
-ASAA--QSV--MG---------Q---------------P--S-A-A-S----S------R-F-V-R----D
-D-----------EDFLALS--LPLR-------DLGWTLVAEVPQSQIYAESRRAMWMSSGIGLAV-ALVCL
LLVVLLARGL-------VRPIRQVTAALV----AIG-------SGGGD--LT-HRLDASR-ADELGDLAR--
------GF-NRF---LDSQRDMIGDV--LTTSERL---------------------
>WP_122841515.1_methyl-accepting_chemotaxis_protein_[Pseudomonas_viridiflava]
----------------------LPSSIEAMRNDIERILVQPLTAAKDIASNSMVRDWLA-GGEN--------
--S-AQA-PGFVSYLEGIRAEHK-AFTALIVGTG---SSHYYT-E-KG--LD-RTLS-RA-NPKDAWFYS-F
LD-S--EQ--PRTLNIDNDT---ATGELALFIDLKVEQ----A-G---------------KVVGV-AGLGLS
MKELSELI-HNYSFGERGKVYLVRS-DGLIQ-VHPEARF--------------S-G-K-RTLSEQ-M---G-
-EAAA--RSV--MG---------Q---------------T--T-A-T-S----T------D-F-M-R----E
-D-----------EDFLALS--LPLR-------DLGWTLVAEVPQSQIYAEARRAMWMSGGIGLAV-ALVCL
LLVVLLARGL-------VRPIRQVTAALV----AIG-------SGGGD--LT-QRLDSSR-ADELGDLAR--
------GF-NRF---LDSQRDMIGEV--LTTSERL---------------------
>WP_225569321.1_methyl-accepting_chemotaxis_protein_[Pseudomonas_sp._Y24-6]
----------------------LPSSIEAMRNDIERILVQPLTAAKDIASNSMVRDWLA-GGEN--------
--S-AQA-PGFVSYLEGIRAEHK-AFTALIVGTG---SSHYYT-E-KG--LD-RTLS-RA-NPKDAWFYS-F
LD-S--EQ--PRTLNIDNDT---ATGELALFIDLKVEQ----A-G---------------KVVGV-AGLGLS
MKELSELI-HNYSFGERGKVYLVRS-DGLIQ-VHPEARF--------------S-G-K-RTLSEQ-M---G-
-EAAA--RSV--MG---------Q---------------T--T-A-T-S----T------D-F-M-R----E
-D-----------EDFLALS--LPLR-------DLGWTLVAEVPQSQIYAEARRAMWMSGGIGLAV-ALVCL
LLVVLLARGL-------VRPIRQVTAALV----AIG-------SGGGD--LT-QRLDSSR-ADELGDLAR--
------GF-NRF---LDSQRDMIGEV--LTTSERL---------------------
>WP_045061901.1_methyl-accepting_chemotaxis_protein_[Pseudomonas_sp._ES3-33]
----------------------LPSSIEAMRNDIERILVQPLTAAKDIASNSMVRDWLA-GGEN--------
--S-AQA-PGFVSYLEGIRAEHK-AFTALIVGTG---SSHYYT-E-KG--LD-RTLS-RA-NPKDAWFYS-F
LD-S--DQ--PRTLNIDNDT---ATGELALFIDLKVEQ----A-G---------------KVVGV-AGLGLS
MKELSGLI-HNYSFGARGKVYLVRS-DGLIQ-VHPEARF--------------S-G-K-RTLSEQ-M---G-
-EAAA--RSV--MG---------Q---------------T--T-A-T-S----T------N-F-M-R----E
-D-----------EDFLALS--LPLR-------DLGWTLVAEVPQSQIYAEARRAMWMSGGIGLAV-ALVCL
LLVVLLARGL-------VRPIRQVTAALV----AIG-------SGGGD--LT-HRLDSSR-ADELGDLAR--
------GF-NRF---LDSQRDMIGEV--LTTSERL---------------------
>WP_157710972.1_methyl-accepting_chemotaxis_protein_[Pseudomonas_sp._PB120]
----------------------LPSSIEAMRNDIERILVQPLTAAKDIASNSMVRDWLA-GGEE--------
--P-AQA-PGFVQYLEGIRAEHK-AFTALIIGTA---SSHYFT-E-KG--LD-RTLS-RS-NPNDAWFYS-F
LD-G--NQ--ARTLNIDNDK---STGELALFIDFKVEQ--AGA-G---------------KVVGV-AGLGLS
MKELSELI-HNFSFGERGKVYLVRS-DGLIQ-VHPEAQF--------------S-G-K-RTLSEQ-I---G-
-ASAA--QAV--MG---------Q---------------K--T-A-T-N----S------S-F-V-R----D
-G-----------EDFLALS--LPLR-------DLGWTLVAEVPQSQIFAEARRAMWMSTGIGLAV-ALVCL
LLVVLLARGL-------VRPIRQVTAALV----AIG-------SGGGD--LT-HRLDSSR-ADELGDLAR--
------GF-NRF---LDSQRDMIGEV--LTTSERL---------------------
>WP_217832020.1_methyl-accepting_chemotaxis_protein_[Pseudomonas_botevensis]
-------------------------SIEATRNDIERILIQPLTAAKDIASNSMVRDWLA-SGED--------
--S-SKT-AAFVQYLEGIRAEHK-AFTALIIGTQ---TNHYFT-E-KG--LD-RTLS-RS-NPADAWFYS-F
LD-S--GQ--HRTLNIDNDA---ATGELALFLDLKVEQ----A-G---------------KVVGV-AGLGLS
MKELSELI-HNFSFGERGKVYLVRS-DGLIQ-VHPEAQF--------------S-G-K-RTLSEQ-I---G-
-ATAA--QAV--MG---------Q---------------K--T-A-V-N----S------V-F-Q-R----D
-G-----------EDFLAFS--LPLR-------DLGWTLVAEVPQSQIYAEARRAMWMSSGIGLAV-ALVCL
ALVVWLAQGL-------VRPIRQVTAALV----AIG-------SGGGD--LT-HRLDSSR-ADELGDLAR--
------GF-NRF---LDSQRAMIGEV--LTTSERL---------------------
>WP_134175895.1_methyl-accepting_chemotaxis_protein_[Pseudomonas_helmanticensis]
-----------------------PSSIEATRNDIERILVQPLTAAKDIASNTMVRDWLA-SGED--------
--S-SKT-AGFAQYLEGIRAEHK-AFTALIIGTE---SNHYIT-E-KG--LD-RTLS-RS-KPADAWFYS-F
LD-S--NQ--QRTLNIDNDG---ATGELALFIDLKVEQ----A-G---------------KVVGV-AGLGLS
MKELSELI-HDFSFGARGKVYLVRS-DGLIQ-VHPEAQF--------------S-G-K-RTLSEQ-I---G-
-ANAA--QSV--MG---------Q---------------K--T-A-I-S----S------S-F-Q-R----D
-G-----------EDFLAFS--LPLR-------DLGWTLVAEVPQSQIYAEARKAMWMSGGIGLAV-ALVCL
ALVVWLAQGL-------VRPIRQVTAALV----AIG-------SGGGD--LT-HRLDSSR-ADELGDLAR--
------GF-NRF---LDSQRGMIGEV--LTTSERL---------------------
>WP_180698668.1_methyl-accepting_chemotaxis_protein_[Pseudomonas_crudilactis]
-----------------------PSSIEATRNDIERILVQPLTAAKDIASNTMVRDWLA-SGED--------
--S-SKT-AGFAQYLEGIRAEHK-AFTALIIGTE---SNHYIT-E-KG--LD-RTLS-RS-KPADAWFYS-F
LD-S--NQ--PRTLNIDNDG---ATGELALFIDLKVEQ----A-G---------------KVVGV-AGLGLS
MKELSELI-HNFSFGERGKVYLVRS-DGLIQ-VHPEAQF--------------S-G-K-RTLAEQ-I---G-
-ASAA--QAV--MG---------Q---------------K--T-A-I-S----S------S-F-Q-R----D
-G-----------EDFLAFS--LPLR-------DLGWTLVAEVPQSQIYAEARKAMWMSGGIGLAV-ALVCL
ALVVWLAQGL-------VRPIRQVTAALV----AIG-------SGGGD--LT-HRLDSSR-ADELGDLAR--
------GF-NRF---LDSQRGMIGEV--LTTSERL---------------------
>WP_175552976.1_MULTISPECIES:_methyl-accepting_chemotaxis_protein_[unclassified_Pseudomonas]
-----------------------PSSIEATRNDIERILVQPLTAAKDIASNTMVRDWLA-SGED--------
--S-SKT-AGFAQYLEGIRAEHK-AFTALIIGTE---SNHYIT-E-KG--LD-RTLS-RS-KPADAWFYS-F
LD-S--NQ--PRTLNIDNDG---ATGELALFIDLKVEQ----A-G---------------KVVGV-AGLGLS
MKELSELI-HNFSFGERGRVYLVRS-DGLIQ-VHPEAQF--------------S-G-K-RTLAEQ-I---G-
-ASAA--QAV--MG---------Q---------------K--T-A-I-S----S------S-F-Q-R----D
-G-----------EDFLAFS--LPLR-------DLGWTLVAEVPQSQIYAEARKAMWMSGGIGLAV-ALVCL
ALVVWLAQGL-------VRPIRQVTAALV----AIG-------SGGGD--LT-HRLDSSR-ADELGDLAR--
------GF-NRF---LDSQRGMIGEV--LTTSERL---------------------
>WP_194935849.1_methyl-accepting_chemotaxis_protein_[Pseudomonas_neuropathica]
-----------------------PSSIEATRNDIERILVQPLTAAKDIASNTMVRDWLA-SGED--------
--S-SKT-AGFAQYLEGIRAEHK-AFTALIIGTE---SNHYIT-E-KG--LD-RTLS-RA-KPADAWFYS-F
LD-S--NQ--PRTLNIDNDG---ATGELALFIDLKVEQ----A-G---------------KVVGV-AGLGLS
MKELSELI-HNFSFGERGKVYLVRS-DGLIQ-VHPEAQF--------------S-G-K-RTLAEQ-I---G-
-ASAA--QAV--MG---------Q---------------K--N-A-V-S----S------S-F-Q-R----D
-G-----------EDFLAFS--LPLR-------DLGWTLVAEVPQSQIYAEARKAMWMSGGIGLAV-ALVCL
ALVVWLAQGL-------VRPIRQVTAALV----AIG-------SGGGD--LT-HRLDSSR-ADELGDLAR--
------GF-NRF---LDSQRGMIGEV--LTTSERL---------------------
>WP_150728899.1_methyl-accepting_chemotaxis_protein_[Pseudomonas_fluorescens]
-----------------------PSSIEATRNDIERILVQPLTAAKDIASNTMVRDWLA-SGED--------
--S-SKT-AGFAQYLEGIRAEHK-AFTALIIGTE---SNHYIT-E-KG--LD-RTLS-RS-KPADAWFYS-F
LD-S--NQ--PRTLNIDNDG---ATGELALFIDLKVEQ----A-G---------------KVVGV-AGLGLS
MKELSELI-HNFSFGERGKVYLVRS-DGLIQ-VHPEAQF--------------S-G-K-RTLSEQ-I---G-
-ANAA--QAV--MG---------Q---------------K--T-A-I-S----S------S-F-Q-R----D
-G-----------EDFLAFS--LPLR-------DLGWTLVAEVPQSQIYAEARKAMWMSGGIGLAV-ALVCL
ALVVWLAQGL-------VRPIRQVTAALV----AIG-------SGGGD--LT-HRLDSSR-ADELGDLAR--
------GF-NRF---LDSQRGMIAEV--LTTSERL---------------------
>WP_110719534.1_methyl-accepting_chemotaxis_protein_[Pseudomonas_jessenii]
-----------------------PSSIEATRNDIERILVQPLTAAKDIASNTMVRDWLA-SGED--------
--S-SKT-AGFAQYLEGIRAEHK-AFTALIIGTE---SNHYIT-E-KG--LD-RTLS-RS-KPADAWFYS-F
LD-S--NQ--PRTLNIDNDG---ATGELALFIDLKVEQ----A-G---------------KVVGV-AGLGLS
MKELSELI-HNFSFGERGKVYLVRS-DGLIQ-VHPEAQF--------------S-G-K-RTLSEQ-I---G-
-ANAA--QAV--MG---------Q---------------K--T-A-I-S----S------S-F-Q-R----D
-G-----------EDFLAFS--LPLR-------DLGWTLVAEVPQSQIYAEARKAMWMSGGIGLAV-ALVCL
ALVVWLAQGL-------VRPIRQVTAALV----AIG-------SGGGD--LT-HRLDSSR-ADELGDLAR--
------GF-NRF---LDSQRGMIAEV--LTTSERL---------------------
>WP_102899490.1_methyl-accepting_chemotaxis_protein_[Pseudomonas_asplenii]
-----------------------PSSIEATRNDIERILVQPLTAAKDIASNTMVRDWLA-SGED--------
--S-SKT-AGFAQYLEGIRAEHK-AFTALIIGTE---SNHYIT-E-KG--LD-RTLS-RS-KPADAWFYS-F
LD-S--NQ--PRTLNIDNDG---ATGELALFIDLKVEQ----A-G---------------KVVGV-AGLGLS
MKELSELI-HNFSFGERGKVYLVRS-DGLIQ-VHPEAQF--------------S-G-K-RTLSEQ-I---G-
-ANAA--QAV--MG---------Q---------------K--T-A-I-S----S------S-F-Q-R----D
-G-----------EDFLAFS--LPLR-------DLGWTLVAEVPQSQIYAEARKAMWMSGGIGLAV-ALVCL
ALVVWLAQGL-------VRPIRQVTAALV----AIG-------SGGGD--LT-HRLDSSR-ADELGDLAR--
------GF-NRF---LDSQRGMIAEV--LTTSERL---------------------
>WP_150794105.1_methyl-accepting_chemotaxis_protein_[Pseudomonas_fluorescens]
-----------------------PSSIEATRNDIERILVQPLTAAKDIASNTMVRDWLA-SGED--------
--S-SKT-AGFAQYLEGIRAEHK-AFTALIIGTE---SNHYIT-E-KG--LD-RTLS-RS-KPADAWFYS-F
LD-S--NQ--PRTLNIDNDG---ATGELALFIDLKVEQ----A-G---------------KVVGV-AGLGLS
MKELSELI-HNFSFGERGKVYLVRS-DGLIQ-VHPEAQF--------------S-G-K-RTLSEQ-I---G-
-ANAA--QAV--MG---------Q---------------K--T-A-I-S----S------S-F-Q-R----D
-G-----------EDFLAFS--LPLR-------DLGWTLVAEVPQSQIYAEARKAMWMSGGIGLAV-ALVCL
ALVVWLAQGL-------VRPIRQVTAALV----AIG-------SGGGD--LT-HRLDSSR-ADELGDLAR--
------GF-NRF---LDSQRGMIAEV--LTTSERL---------------------
>WP_186612958.1_methyl-accepting_chemotaxis_protein_[Pseudomonas_tensinigenes]
-----------------------PSSIEATRNDIERILVQPLTAAKDIASNTMVRDWLA-TGED--------
--S-SKT-AGFAQYLEGIRAEHK-AFTALIIGTE---SNHYIT-E-KG--LD-RTLS-RS-KPADAWFYS-F
LD-S--NQ--PRTLNIDNDG---ATGELALFIDLKVEQ----A-G---------------KVVGV-AGLGLS
MKELSELI-HNFSFGERGKVYLVRS-DGLIQ-VHPEAQF--------------S-G-K-RTLSEQ-I---G-
-ANAA--QAV--MG---------Q---------------K--T-A-I-S----S------S-F-Q-R----D
-G-----------EDFLAFS--LPLR-------DLGWTLVAEVPQSQIYAEARKAMWMSGGIGLAV-ALVCL
ALVVWLAQGL-------VRPIRQVTAALV----AIG-------SGGGD--LT-HRLDSSR-ADELGDLAR--
------GF-NRF---LDSQRGMIAEV--LTTSERL---------------------
>WP_095120689.1_methyl-accepting_chemotaxis_protein_[Pseudomonas_sp._Irchel_s3f10]
-----------------------PSSIEATRNDIERILVQPLTAAKDIASNTMVRDWLA-SGED--------
--S-SKT-AGFARYLEGIRAEHK-AFTALIIGTE---SNHYIT-E-KG--LD-RTLS-RS-KPADAWFYS-F
LD-S--NQ--PRTLNIDNDG---ATGELALFIDLKVEQ----A-G---------------KVVGV-AGLGLS
MKELSELI-HNFSFGERGKVYLVRS-DGLIQ-VHPEAQF--------------S-G-K-RTLSEQ-I---G-
-ANAA--QAV--MG---------Q---------------K--T-A-I-S----S------S-F-Q-R----D
-G-----------EDFLAFS--LPLR-------DLGWTLVAEVPQSQIYAEARKAMWMSGGIGLAV-ALVCL
ALVVWLAQGL-------VRPIRQVTAALV----AIG-------SGGGD--LT-HRLDSSR-ADELGDLAR--
------GF-NRF---LDSQRGMIGEV--LTTSERL---------------------
>WP_223027785.1_methyl-accepting_chemotaxis_protein_[Pseudomonas_fluorescens]
-----------------------PSSIEATRNDIERILVQPLTAAKDIASNTMVRDWLA-SGED--------
--S-SKT-AGFARYLEGIRAEHK-AFTALIIGTE---SNHYIT-E-KG--LD-RTLS-RS-KPADAWFYS-F
LD-S--NQ--PRTLNIDNDG---ATGELALFIDLKVEQ----A-G---------------KVVGV-AGLGLS
MKELSELI-HNFSFGERGKVYLVRS-DGLIQ-VHPEAQF--------------S-G-K-RTLSEQ-I---G-
-ANAA--QAV--MG---------Q---------------K--T-A-I-S----S------S-F-Q-R----D
-G-----------EDFLAFS--LPLR-------DLGWTLVAEVPQSQIYAEARKAMWMSGGIGLAV-ALVCL
ALVVWLAQGL-------VRPIRQVTAALV----AIG-------SGGGD--LT-HRLDSSR-ADELGDLAR--
------GF-NRF---LDSQRGMIAEV--LTTSERL---------------------
>WP_007909529.1_MULTISPECIES:_methyl-accepting_chemotaxis_protein_[unclassified_Pseudomonas]
-----------------------PSSIEATRNDIERILVQPLTAAKDIASNTMVRDWLA-SGED--------
--S-SKT-AGFAQYLEGIRAEHK-AFTALIIGTE---SNHYIT-E-KG--LD-RTLS-RS-KPADAWFYS-F
LD-S--NQ--PRTLNIDNDG---ATGELALFIDLKVEQ----A-G---------------KVVGV-AGLGLS
MKELSELI-HNFSFGERGKVYLVRS-DGLIQ-VHPEAQF--------------S-G-K-RTLSEQ-I---G-
-ANAA--QAV--MG---------Q---------------K--T-A-I-S----S------S-F-Q-R----D
-G-----------EDFLAFS--LPLR-------DLGWTLVAEVPHSQIYAEARKAMWMSGGIGLAV-ALVCL
ALVVWLAQGL-------VRPIRQVTAALV----AIG-------SGGGD--LT-HRLDSSR-ADELGDLAR--
------GF-NRF---LDSQRGMIAEV--LTTSERL---------------------
>WP_150650051.1_methyl-accepting_chemotaxis_protein_[Pseudomonas_fluorescens]
-----------------------PSSIEATRNDIERILVQPLTAAKDIASNTMVRDWLA-SGED--------
--S-SKT-AGFAQYLEGIRAEHK-AFTALIIGTE---SNHYIT-E-KG--LD-RTLS-RT-KPADAWFYS-F
LD-S--NQ--PRTLNIDNDG---ATGELALFIDLKVEQ----A-G---------------KVVGV-AGLGLS
MKELSELI-HNFSFGERGKVYLVRS-DGLIQ-VHPEAQF--------------S-G-K-RTLSEQ-I---G-
-ANAA--QSV--MG---------Q---------------K--T-A-I-S----S------S-F-Q-R----D
-G-----------EDFLAFS--LPLR-------DLGWTLVAEVPQSQIYAEARKAMWMSGGIGLAV-ALVCL
ALVVWLAQGL-------VRPIRQVTAALV----AIG-------SGGGD--LT-HRLDSSR-ADELGDLAR--
------GF-NRF---LDSQRGMIAEV--LTTSERL---------------------
>WP_150775543.1_methyl-accepting_chemotaxis_protein_[Pseudomonas_fluorescens]
-----------------------PSSIEATRNDIERILVQPLTAAKDIASNTMVRDWLA-SGED--------
--S-SKT-AGFAQYLEGIRAEHK-AFTALIIGTE---SNHYIT-E-KG--LD-RTLS-RT-KPADAWFYS-F
LD-S--NQ--PRTLNIDNDG---ATGELALFIDLKVEQ----A-G---------------KVVGV-AGLGLS
MKELSELI-HNFSFGERGKVYLVRS-DGLIQ-VHPEAQF--------------S-G-K-RTLSEQ-I---G-
-ANAA--QSV--MG---------Q---------------K--T-A-I-S----S------S-F-Q-R----D
-G-----------EDFLAFS--LPLR-------DLGWTLVAEVPQSQIYAEARKAMWMSGGIGLAV-ALVCL
ALVVWLAQGL-------VRPIRQVTAALV----AIG-------SGGGD--LT-HRLDSSR-ADELGDLAR--
------GF-NRF---LDSQRGMIAEV--LTTSERL---------------------
>WP_150750121.1_methyl-accepting_chemotaxis_protein_[Pseudomonas_fluorescens]
-----------------------PSSIEATRNDIERILVQPLTAAKDIASNTMVRDWLA-SGED--------
--S-SKT-AGFAQYLEGIRAEHK-AFTALIIGTE---SNHYIT-E-KG--LD-RTLS-RA-KPADAWFYS-F
LD-S--NQ--PRTLNIDNDG---ATGELALFIDLKVEQ----A-G---------------KVVGV-AGLGLS
MKELSELI-HNFSFGERGKVYLVRS-DGLIQ-VHPEAQF--------------S-G-K-RTLSEQ-I---G-
-ANAA--QSV--MG---------Q---------------K--T-A-I-S----S------S-F-Q-R----D
-G-----------EDFLAFS--LPLR-------DLGWTLVAEVPQSQIYAEARKAMWMSGGIGLAV-ALVCL
ALVVWLAQGL-------VRPIRQVTAALV----AIG-------SGGGD--LT-HRLDSSR-ADELGDLAR--
------GF-NRF---LDSQRGMIAEV--LTTSERL---------------------
>WP_160037966.1_methyl-accepting_chemotaxis_protein_[Pseudomonas_sp._S49]
-----------------------PSSIEATRNDIERILVQPLTAAKDIASNTMVRDWLA-SGED--------
--S-SKT-AGFAQYLEGIRAEHK-AFTALIIGTE---SNHYIT-E-KG--LD-RTLS-RT-KPADAWFYS-F
LD-S--NQ--PRTLNIDNDG---ATGELALFIDLKVEQ----A-G---------------KVVGV-AGLGLS
MKELSELI-HNFSFGERGKVYLVRS-DGLIQ-VHPEAQF--------------S-G-K-RTLSEQ-I---G-
-ANAA--QSV--MG---------Q---------------K--T-A-I-S----S------S-F-Q-R----D
-G-----------EDFLAFS--LPLR-------DLGWTLVAEVPRSQIYAEARKAMWMSGGIGLAV-ALVCL
ALVVWLAQGL-------VRPIRQVTAALV----AIG-------SGGGD--LT-HRLDSSR-ADELGDLAR--
------GF-NRF---LDSQRGMIAEV--LTTSERL---------------------
>WP_038360167.1_MULTISPECIES:_methyl-accepting_chemotaxis_protein_[Pseudomonas]
-----------------------PSSIEATRNDIERILVQPLTAAKDIASNTMVRDWLA-SGED--------
--S-SKT-AGFAQYLEGIRAEHK-AFTALIIGTE---SNHYIT-E-KG--LD-RTLS-RS-KPADAWFYS-F
LD-S--NQ--PRTLNIDNDG---ATGELALFIDLKVEQ----A-G---------------KVVGV-AGLGLS
MKELSELI-HNFSFGERGKVYLVRS-DGLIQ-VHPEAQF--------------S-G-K-RTLSEQ-I---G-
-ANAA--QSV--MG---------Q---------------K--T-A-I-S----S------S-F-Q-R----D
-G-----------EDFLAFS--LPLR-------DLGWTLVAEVPQSQIYAEARKAMWMSGGIGLAV-ALVCL
ALVVWLAQGL-------VRPIRQVTAALV----AIG-------SGGGD--LT-HRLDSSR-ADELGDLAR--
------GF-NRF---LDSQRGMIGEV--LTTSERL---------------------
>WP_150692992.1_methyl-accepting_chemotaxis_protein_[Pseudomonas_fluorescens]
-----------------------PSSIEATRNDIERILVQPLTAAKDIASNTMVRDWLA-SGED--------
--S-SKT-AGFAQYLEGIRAEHK-AFTALIIGTE---SNHYIT-E-KG--LD-RTLS-RS-KPADAWFYS-F
LD-S--NQ--PRTLNIDNDG---ATGELALFIDLKVEQ----A-G---------------KVVGV-AGLGLS
MKELSELI-HNFSFGERGKVYLVRS-DGLIQ-VHPEAQF--------------S-G-K-RTLSEQ-I---G-
-ANAA--QSA--MG---------Q---------------K--T-A-I-S----S------S-F-Q-R----D
-G-----------EDFLAFS--LPLR-------DLGWTLVAEVPQSQIYAEARKAMWMSGGIGLAV-ALVCL
ALVVWLAQGL-------VRPIRQVTAALV----AIG-------SGGGD--LT-HRLDSSR-ADELGDLAR--
------GF-NRF---LDSQRGMIAEV--LTTSERL---------------------
>WP_123375566.1_methyl-accepting_chemotaxis_protein_[Pseudomonas_fluorescens]
-----------------------PSSIEATRNDIERILVQPLTAAKDIASNTMVRDWLA-SGED--------
--S-SKT-AGFAQYLEGIRAEHK-AFTALIIGTE---SNHYIT-E-KG--LD-RTLS-RS-KPADAWFYS-F
LD-S--NQ--PRTLNIDNDG---ATGELALFIDLKVEQ----A-G---------------KVVGV-AGLGLS
MKELSELI-HNFSFGERGMVYLVRS-DGLIQ-VHPEAQF--------------S-G-K-RTLSEQ-I---G-
-ANAA--QAV--MG---------Q---------------K--T-A-I-S----S------S-F-Q-R----D
-G-----------EDFLAFS--LPLR-------DLGWTLVAEVPQSQIYAEARKAMWMSGGIGLAV-ALVCL
ALVVWLAQGL-------VRPIRQVTAALV----AIG-------SGGGD--LT-HRLDSSR-ADELGDLAR--
------GF-NRF---LDSQRGMIGEV--LTTSERL---------------------
>WP_099757802.1_methyl-accepting_chemotaxis_protein_[Pseudomonas_zeae]
-----------------------PSSIEATRNDIERILVQPLTAAKDIASNTMVRDWLA-SGED--------
--S-SKT-AGFAQYLEGIRAEHK-AFTALIIGTE---SNHYIT-E-KG--LD-RTLS-RS-KPADAWFYS-F
LD-S--NQ--PRTLNIDNDG---ATGELALFIDLKVEQ----A-G---------------KVVGV-AGLGLS
MKELSELI-HNFSFGERGKVYLVRS-DGLIQ-VHPEAQF--------------S-G-K-RTLTEQ-I---G-
-ASAA--QAV--MG---------Q---------------K--N-A-V-S----S------S-F-Q-R----E
-G-----------EDFLAFS--LPLR-------DLGWTLVAEVPQSQIYAEARKAMWMSGGIGLAV-ALVCL
ALVVWLAQGL-------VRPIRQVTAALV----AIG-------SGGGD--LT-HRLDSSR-ADELGDLAR--
------GF-NRF---LDSQRGMIGEV--LTTSERL---------------------
>WP_095047241.1_MULTISPECIES:_methyl-accepting_chemotaxis_protein_[unclassified_Pseudomonas]
-----------------------PSSIEATRNDIERILVQPLTAAKDIASNTMVRDWLA-SGED--------
--S-SKT-AGFAQYLEGIRAEHK-AFTALIIGTE---SNHYIT-E-KG--LD-RTLS-RS-KPADAWFYS-F
LD-S--NQ--PRTLNIDNDG---ATGELALFIDLKVEQ----A-G---------------KVVGV-AGLGLS
MKELSELI-HNFSFGERGKVYLVRS-DGLIQ-VHPEAQF--------------S-G-K-RTLTEQ-I---G-
-ASAA--QAV--MG---------Q---------------K--N-A-V-S----S------S-F-Q-R----E
-G-----------EDFLAFS--LPLR-------DLGWTLVAEVPQSQIYAEARKAMWMSGGIGLAV-ALVCL
ALVVWLAQGL-------VRPIRQVTAALV----AIG-------SGGGD--LT-HRLDSSR-ADELGDLAR--
------GF-NRF---LDSQRGLIGEV--LTTSERL---------------------
>WP_220557433.1_methyl-accepting_chemotaxis_protein_[Pseudomonas_sp._FIT28]
-----------------------PSSIEATRNDIERILVQPLTAAKDIASNTMVRDWLA-SGED--------
--S-SKT-AGFAQYLEGIRAEHK-AFTALIIGTE---SNHYIT-E-KG--LD-RTLS-RS-KPADAWFYS-F
LD-S--NQ--PRTLNIDNDG---ATGELALFIDLKVEQ----A-G---------------TVVGV-AGLGLS
MKELSELI-HNFSFGERGKVYLVRS-DGLIQ-VHPEAQF--------------S-G-K-RTLTEQ-I---G-
-ASAA--QAV--MG---------Q---------------K--N-A-V-S----S------S-F-Q-R----E
-G-----------EDFLAFS--LPLR-------DLGWTLVAEVPQSQIYAEARKAMWMSGGIGLAV-ALVCL
ALVVWLAQGL-------VRPIRQVTAALV----AIG-------SGGGD--LT-HRLDSSR-ADELGDLAR--
------GF-NRF---LDSQRGLIGEV--LTTSERL---------------------
>WP_093430111.1_methyl-accepting_chemotaxis_protein_[Pseudomonas_sp._ok266]
-----------------------PSSIEATRNDIERILVQPLTAAKDIASNTMVRDWLS-SGED--------
--S-SKT-AGFAQYLEGIRAEHK-AFTALIIGTE---SNHYIT-E-KG--LD-RTLS-RS-KPADAWFYS-F
LD-S--NQ--PRTLNIDNDG---ATGELALFIDLKVEQ----A-G---------------KVVGV-AGLGLS
MKELSELI-HNFSFGERGKVYLVRS-DGLIQ-VHPEAQF--------------S-G-K-RTLTEQ-I---G-
-ASAA--QAV--MG---------Q---------------K--N-A-V-S----S------S-F-Q-R----E
-G-----------EDFLAFS--LPLR-------DLGWTLVAEVPQSQIYAEARKAMWMSGGIGLAV-ALVCL
ALVVWLAQGL-------VRPIRQVTAALV----AIG-------SGGGD--LT-HRLDSSR-ADELGDLAR--
------GF-NCF---LDSQRGMIGEV--LTTSERL---------------------
>WP_122599373.1_methyl-accepting_chemotaxis_protein_[Pseudomonas_viridiflava]
-----------------------PSSIEATRNDIERILVQPLTAAKDIASNTMVRDWLA-SGED--------
--G-SKT-AGFAQYLEGIRAEHK-AFTALIIGTE---SNHYIT-E-KG--LD-RTLS-RA-KPADAWFYS-F
LD-S--NQ--PRTLNIDNDG---ATGELALFIDLKVEQ----A-G---------------KVVGV-AGLGLS
MKELSELI-HNFSFGERGKVYLVRS-DGLIQ-VHPEAQF--------------S-G-K-RTLSEQ-I---G-
-ADAA--QSV--MG---------Q---------------K--T-A-I-S----S------S-F-Q-R----D
-G-----------EDFLAFS--LPLR-------DLGWTLVAEVPQSQIYAEARKAMWMSGGIGLAV-ALVCL
ALVVWLAQGL-------VRPIRQVTAALV----AIG-------SGGGD--LT-HRLDSSR-ADELGDLAR--
------GF-NRF---LDSQRGMIGEV--LTTSERL---------------------
>WP_103305397.1_methyl-accepting_chemotaxis_protein_[Pseudomonas_sp._MPR-ANC1]
-------------------------SIEATRNDIERILIQPLTAAKDIASNSMVRDWLA-AGED--------
--G-SKT-AAFAQYLEGIRAEHK-AFTALIIGTE---SNHYIT-E-KG--LD-RTLS-RA-KPADAWFYS-F
LD-S--NQ--PRTLNIDNDG---ATGELALFIDLKVEQ----A-G---------------KVVGV-AGLGLS
MKELSELI-HNFSFGERGKVYLVRS-DGLIQ-VHPEAQF--------------S-G-K-RTLSEQ-I---G-
-ASAA--QAV--MG---------Q---------------K--T-A-I-S----S------S-F-Q-R----D
-G-----------EDFLAFS--LPLR-------DLGWTLVAEVPQSQIYAEARKAMWMSGGIGLAV-ALVCL
ALVVWLAQGL-------VRPIRQVTAALV----AIG-------SGGGD--LT-HRLDSSR-ADELGDLAR--
------GF-NRF---LDSQRGMIGEV--LTTSERL---------------------
>WP_213027330.1_methyl-accepting_chemotaxis_protein_[Pseudomonas_sp._Seg1]
-------------------------SIEATRNDIERILIQPLTAAKDIASNSMVRDWLA-AGED--------
--G-GKT-AAFAQYLEGIRAEHK-AFTALIIGTE---SNHYIT-E-KG--LD-RTLS-RA-KPADAWFYS-F
LD-S--SQ--PRTLNIDNDG---ATGELALFIDLKVEQ----A-G---------------KVVGV-AGLGLS
MKELSELI-HNFSFGERGKVYLVRS-DGLIQ-VHPEAQF--------------S-G-K-RTLSEQ-I---G-
-ASAA--QAV--MG---------Q---------------K--T-A-I-S----S------S-F-Q-R----D
-G-----------EDFLAFS--LPLR-------DLGWTLVAEVPQSQIYAEARKAMWMSGGIGLAV-ALVCL
ALVVWLAQGL-------VRPIRQVTAALV----AIG-------SGGGD--LT-HRLDSSR-ADELGDLAR--
------GF-NRF---LDSQRGMIGEV--LTTSERL---------------------
>WP_150708707.1_methyl-accepting_chemotaxis_protein_[Pseudomonas_fluorescens]
-----------------------PSSIEATRNDIERILVQPLTAAKDIASNTMVRYWLA-TGED--------
--S-SKT-AGFAQYLEGIRAEHK-AFTALIIGTE---SNHYIT-E-KG--LD-RTLS-RS-KPADAWFYS-F
LD-S--NQ--PRTLNIDNDG---ATGELALFIDLKVEQ----A-G---------------KVVGV-AGLGLS
MKELSELI-HNFSFGERGKIYLVRS-DGLIQ-VHPEAQF--------------S-G-K-RTLSEQ-I---G-
-ANAA--QAV--MG---------Q---------------K--T-A-I-S----S------S-F-Q-R----D
-G-----------EDFLAFS--LPLR-------DLGWTLVAEVPQSQIYAEARKAMWMSGGIGLAV-ALVCL
ALVVWLAQGL-------VRPIRQVTAALV----AIG-------SGGGD--LT-HRLDSSR-ADELGDLAR--
------GF-NRF---LDSQRGMIGEV--LTTSERL---------------------
>WP_034151710.1_methyl-accepting_chemotaxis_protein_[Pseudomonas_fluorescens]
-----------------------PSSIEATRNDIERILVQPLTAAKDIASNTMVRDWLA-SGED--------
--S-SKT-AGFAQYLEGIRAEHK-AFTALIIGTE---SNHYIT-E-KG--LD-RTLS-RA-KSADAWFYS-F
LD-S--NQ--PRTLNIDNDG---ATGELALFIDLKVEQ----A-G---------------KVVGV-AGLGLS
MKELSELI-HNFSFGERGKVYLVRS-DGLIQ-VHPEAQF--------------S-G-K-RTLSEQ-I---G-
-AHAA--QAV--MG---------Q---------------K--T-A-I-S----S------S-F-Q-R----D
-G-----------EDFLAFS--LPLR-------DLGWTLVAEVPQSQIYAEARKAMWMSGGIGLAV-ALVCL
ALVVWLAQGL-------VRPIRQVTAALV----AIG-------SGGGD--LT-HRLDSSR-ADELGDLAR--
------GF-NRF---LDSQRGMIGEV--LTTSERL---------------------
>WP_160055187.1_methyl-accepting_chemotaxis_protein_[Pseudomonas_sp._R84]
-----------------------PSSIEATRNDIERILVQPLTAAKDIASNTMVRDWLA-SGED--------
--S-SKT-AGFAQYLEGIRAEHK-AFTALIIGTE---SNHYIT-E-KG--LD-RTLS-RS-KPADAWFYS-F
LD-S--NQ--PRTLNIDNDG---ATGELALFIDLKVEQ----A-G---------------KVVGV-AGLGLS
MKELSELI-HNFSFGQRGKVYLVRS-DGLIQ-VHPEAQF--------------S-G-K-RTLSEQ-I---G-
-ANAA--QSV--MG---------Q---------------K--T-A-I-S----S------S-F-Q-R----D
-G-----------EDFLAFS--LPLR-------DLGWTLVAEVPQLQIYAEARKAMWMSGGIGLAV-ALVCL
ALVVWLAQGL-------VRPIRQVTAALV----AIG-------SGGGD--LT-QRLDSSR-ADELGDLAR--
------GF-NRF---LDSQRGMIGEV--LTTSERL---------------------
>WP_105705983.1_MULTISPECIES:_methyl-accepting_chemotaxis_protein_[unclassified_Pseudomonas]
-----------------------PSSIEATRNDIERILVQPLTAAKDIASNTMVRDWLA-SGED--------
--S-SKT-ADFAQYLEGIRAEHK-AFTALIIGTE---SNHYIT-E-KG--LD-RTLS-RA-KPADAWFYS-F
LD-S--NQ--SRTLNIDNDG---ATGELALFIDLKVEQ----A-G---------------KVVGV-AGLGLS
MKELSELI-HNFSFGERGKVYLVRS-DGLIQ-VHPEAQF--------------S-G-K-RTLSEQ-I---G-
-SNAA--QAV--LG---------Q---------------K--T-A-V-S----S------N-F-Q-R----D
-G-----------EDFLAFS--LPLR-------DLGWTLVAEVPQSQIYAEARKAMWMSGGIGLVV-ALVCL
ALVVWLAQGL-------VRPIRQVTAALV----AIG-------SGGGD--LT-HRLDSSR-ADELGDLAR--
------GF-NRF---LDSQRGMIGEV--LTTSERL---------------------
>WP_122661099.1_MULTISPECIES:_methyl-accepting_chemotaxis_protein_[Pseudomonas]
-----------------------PSSIEATRNDIERILVQPLTAAKDIASNTMVRDWLA-SGED--------
--S-SKT-ADFAQYLEGIRAEHK-AFTALIIGTE---SNHYIT-E-KG--LD-RTLS-RA-KPADAWFYS-F
LD-S--NQ--PRTLNIDNDG---ATGELALFIDLKVEQ----A-G---------------KVVGV-AGLGLS
MKELSELI-HNFSFGERGKVYLVRS-DGLIQ-VHPEAQF--------------S-G-K-RTLSEQ-I---G-
-SNAA--QAV--LG---------Q---------------K--T-A-V-S----S------N-F-Q-R----D
-G-----------EDFLAFS--LPLR-------DLGWTLVAEVPQSQIYAEARKAMWMSGGIGLVV-ALVCL
ALVVWLAQGL-------VRPIRQVTAALV----AIG-------SGGGD--LT-HRLDSSR-ADELGDLAR--
------GF-NRF---LDSQRGMIGEV--LTTSERL---------------------
>WP_236428590.1_methyl-accepting_chemotaxis_protein_[Pseudomonas_syringae]
-----------------------PSSIEATRNDIERILVQPLTAAKDIASNTMVRDWLA-SGED--------
--S-SKT-AGFAQYLEGIRAEHK-AFTALIIGTE---SNHYIT-E-KG--LD-RTLS-RA-KPADAWFYS-F
LD-S--NQ--PRTLNIDNDG---ATGELALFIDLKVEQ----A-G---------------KVVGV-AGLGLS
MKELSELI-HNFSFGERGKVYLVRS-DGLIQ-VHPEAQF--------------S-G-K-RTLSEQ-I---G-
-SNAA--QAV--LG---------Q---------------K--T-A-V-S----S------N-F-Q-R----D
-G-----------EDFLAFS--LPLR-------DLGWTLVAEVPQSQIYAEARKAMWMSGGIGLVV-ALVCL
ALVVWLAQGL-------VRPIRQVTAALV----AIG-------SGGGD--LT-HRLDSSR-ADELGDLAR--
------GF-NRF---LDSQRGMIGEV--LTTSERL---------------------
>WP_129388097.1_methyl-accepting_chemotaxis_protein_[Pseudomonas_sp._DTU12.3]
-----------------------PSSIEATRNDIERILVQPLTAAKDIASNTMVRDWLA-SGED--------
--S-SKT-AGFAQYLEGIRAEHK-AFTALIIGTE---SNHYIT-E-KG--LD-RTLS-RA-KPADAWFYS-F
LD-S--NQ--PRTLNIDNDG---ATGELALFIDLKVEQ----A-G---------------KVVGV-AGLGLS
MKELSELI-HNFSFGERGKVYLVRS-DGLIQ-VHPEAQF--------------S-G-K-RTLSEQ-I---G-
-SNAA--QAV--LG---------Q---------------K--T-A-V-S----S------N-F-Q-R----D
-G-----------EDFLAFS--LPLR-------DLGWTLVAEVPQSQIYAEARKAMWMSGGIGLAV-ALVCL
ALVVWLAQGL-------VRPIRQVTAALV----AIG-------SGGGD--LT-HRLDSSR-ADELGDLAR--
------GF-NRF---LDSQRGMIGEV--LTTSERL---------------------
>WP_064387767.1_methyl-accepting_chemotaxis_protein_[Pseudomonas_sp._RIT-PI-r]
-----------------------PSSIEATRNDIERILVQPLTAAKDIASNTMVRDWLA-SGED--------
--S-SKT-AGFAQYLEGIRAEHK-AFTALIIGTE---SNHYIT-E-KG--LD-RTLS-RA-KPADAWFYS-F
LD-S--NQ--PRTLNIDNDG---ATGELALFIDLKVEQ----A-G---------------KVVGV-AGLGLS
MKELSELI-HNFSFGERGKVYLVRS-DGLIQ-VHPEAQF--------------S-G-K-RTLSEQ-I---G-
-SNAA--QAV--LG---------Q---------------K--T-A-V-S----S------N-F-Q-R----D
-G-----------EDFLAFS--LPLR-------DLGWTLVAEVPQSQIYAEARKAMWMSGGIGLVG-ALVCL
ALVVWLAQGL-------VRPIRQATAALV----AIG-------SGGGD--LT-HRLDSSR-ADELGDLAR--
------GF-NRF---LDSQRGMIGEV--LTTSERL---------------------
>WP_095113458.1_methyl-accepting_chemotaxis_protein_[Pseudomonas_sp._Irchel_3H7]
-----------------------PSSIEATRNDIERILVQPLTVAKDIASNTMVRDWLA-SGED--------
--S-SKT-AGFAQYLEGIRAEHK-AFTALIIGTE---SNHYIT-E-KG--LD-RTLS-RS-KPADAWFYS-F
LD-S--NQ--PRTLNIDNDG---ATGELALFIDLKVEQ----A-G---------------KVVGV-AGLGLS
MKELSELI-HNFSFGERGKVYLVRS-DGLIQ-VHPEAQF--------------S-G-K-RTLSEQ-I---G-
-ANAA--QAV--MG---------Q---------------K--T-A-I-S----S------S-F-Q-R----D
-G-----------EDFLAFS--LPLR-------DLGWTLVAEVPHSQIYAEARKAMWMSGGIGLAV-ALVCL
ALVVWLAQGL-------VRPIRQVTAALV----AIG-------SGGGD--LT-HRLDSSR-ADELGDLAR--
------GF-NRF---LDSQRGMIGEV--LTTSGRL---------------------
>WP_122843005.1_methyl-accepting_chemotaxis_protein_[Pseudomonas_viridiflava]
-----------------------PSSIEATRNDIERILVQPLTAAKDIASNSMVRDWLA-SGED--------
--S-SKT-AGFAQYLEGIRAEHK-AFTALIIGTE---SNHYIT-E-KG--LD-RTLS-RS-KPADAWFYS-F
LD-S--NQ--SRTLNIDNDG---ATGELALFIDLKVEQ----A-G---------------KVVGV-AGLGLS
MKELSELI-HNFSFGERGKVYLVRS-DGLIQ-VHPEAQF--------------S-G-K-RTLSEQ-I---G-
-ANAA--QAV--MG---------Q---------------K--T-A-I-S----S------S-F-Q-R----D
-D-----------EDFLAFS--LPLR-------DLGWTLVAEVPQSQIYAEARKAMWMSGGIGLAV-ALVCL
ALVVWLAQGL-------VRPIRQVTAALV----AIG-------SGGGD--LT-HRLDSSR-ADELGDLAR--
------GF-NRF---LDSQRGMIGEV--LTTSERL---------------------
>WP_122609449.1_methyl-accepting_chemotaxis_protein_[Pseudomonas_viridiflava]
-----------------------PSSIEATRNDIERILVQPLTAAKDIASNSMVRDWLA-SGED--------
--S-SKT-AGFAQYLEGIRAEHK-AFTALIIGTE---SNHYIT-E-KG--LD-RTLS-RS-KPADAWFYS-F
LD-S--NQ--SRTLNIDNDG---ATGELALFIDLKVEQ----A-G---------------KVVGV-AGLGLS
MKELSELI-HNFSFGERGKVYLVRS-DGLIQ-VHPEAQF--------------S-G-K-RTLSEQ-I---G-
-ANAA--QAV--MG---------Q---------------K--T-A-I-S----S------S-F-Q-R----D
-D-----------EDFLAFS--LPLR-------DLGWTLVAEVPQSQIYAEARKAMWMSGGIGLAV-ALVCL
ALVVWLAQGL-------VRPIRQVTAALV----AIG-------SGGGD--LT-HRLDSSR-ADELGDLAR--
------GF-NRF---LDSQRGMIGEV--LTTSERL---------------------
>WP_122593883.1_methyl-accepting_chemotaxis_protein_[Pseudomonas_viridiflava]
-----------------------PSSIEATRNDIERILVQPLTAAKDIASNTMVRDWLA-SGED--------
--A-SKT-AGFAQYLEGIRAEHK-AFTALIIGTE---SNHYIT-E-KG--LD-RTLS-RT-KPADAWFYS-F
LD-S--NQ--PRTLNIDNDG---ATGELALFIDLKVEQ----A-G---------------KVVGV-AGLGLS
MKELSELI-HNFSFGERGKVYLVRS-DGLIQ-VHPEAQF--------------S-G-K-RTLTEQ-I---G-
-ASAA--QNV--LG---------Q---------------K--T-A-V-S----S------N-F-Q-R----D
-G-----------EDFLAFS--LPLR-------DLGWTLVAEVPQSQIYAEARKAMWMSGGIGLAV-ALVCL
ALVVWLAQGL-------VRPIRQVTAALV----AIG-------SGGGD--LT-HRLDSTR-ADELGDLAR--
------GF-NRF---LDSQRGMIGEV--LTTSERL---------------------
>WP_158954691.1_methyl-accepting_chemotaxis_protein_[Pseudomonas_sp._PB106]
-----------------------PSSIEATRNDIERILVQPLTAAKDIASNTMVRDWLA-SGED--------
--G-SKT-AGFAQYLEGIRAEHK-AFTALIIGTE---SNHYIT-E-KG--LD-RTLS-RS-KPADAWFYS-F
LD-S--NQ--PRTLNIDNDG---ATGELALFIDLKVEQ----A-G---------------KVVGV-AGLGLS
MKELSELI-HNFSFGERGKVYLVRS-DGLIQ-VHPEAQF--------------S-G-K-RTLTEQ-I---G-
-ASAA--QTV--LG---------Q---------------K--N-A-V-S----S------N-F-Q-R----D
-G-----------EDFLAFS--LPLR-------DLGWTLVAEVPQSQIYAEARKAMWMSGGIGLAV-ALVCL
ALVVWLAQGL-------VRPIRQVTAALV----AIG-------SGGGD--LT-HRLDSSR-ADELGDLAR--
------GF-NRF---LDSQRGMIGEV--LTTSERL---------------------
>WP_187679640.1_methyl-accepting_chemotaxis_protein_[Pseudomonas_sp._N40(2020)]
-----------------------PSSIEATRNDIERILVQPLTAAKDIASNSMVRDWLA-AGED--------
--S-SKT-AAFAQYLEGIRAEHK-AFTALIIGTE---SNHYIT-E-KG--LD-RTLS-RA-KPADAWFYS-F
LD-S--NQ--PRTLNIDNDG---ATGELALFIDLKVEQ----A-G---------------KVVGV-AGLGLS
MKELSELI-HNFSFGERGKVYLVRS-DGLIQ-VHPEAQF--------------S-G-K-RTLSEQ-I---G-
-ASAA--QSV--LG---------Q---------------K--N-A-V-S----S------S-F-Q-R----E
-G-----------EDFLAFS--LPLR-------DLGWTLVAEVPQSQIYAEARKAMWLSGGIGLAV-ALVCL
ALVVWLAQGL-------VRPIRQVTAALV----AIG-------SGGGD--LT-HRLDSSR-ADELGDLAR--
------GF-NRF---LDSQRGMIGEV--LTTSERL---------------------
>WP_166218657.1_methyl-accepting_chemotaxis_protein_[Pseudomonas_atagonensis]
-----------------------PSSIEATRNDIERILVQPLTAAKDIASNTMVRDWLA-SGED--------
--S-SKT-AAFAQYLEGIRAEHK-AFTALIIGTD---SNHYIT-E-KG--LD-RTLS-RG-KPADAWFYS-F
LD-S--NQ--PRTLNIDNDG---ATGELALFIDLKVEQ----A-G---------------KVVGV-AGLGLS
MKELSELI-HNFSFGERGKVYLVRS-DGLIQ-VHPEAQF--------------S-G-K-RTLTEQ-I---G-
-ASAA--QAL--MG---------Q---------------K--N-A-V-S----S------S-F-Q-R----D
-G-----------EDFLAFS--LPLR-------DLGWTLVAEVPQSQIYAEARKAMWMSGGIGLAV-ALVCL
ALVVWLAQGL-------VRPIRQVTAALV----AIG-------SGGGD--LT-HRLDSSR-ADELGDLAR--
------GF-NRF---LDSQRGMIGEV--LTTSERL---------------------
>WP_201235851.1_methyl-accepting_chemotaxis_protein_[Pseudomonas_sp._TH06]
-----------------------PSSIEATRNDIERILVQPLTAAKDIASNTMVRDWLA-AGED--------
--G-SKT-AAFAQYLEGIRAEHK-AFTALIIGTD---SNHYIT-E-KG--LD-RTLS-RA-KPADAWFYS-F
LD-S--NQ--PRTLNIDNDG---ATGELALFIDLKVEQ----A-G---------------KVVGV-AGLGLS
MKELSELI-HNFSFGERGKVYLVRS-DGLIQ-VHPETQF--------------S-G-K-RTLTEQ-I---G-
-ASAA--QAV--LG---------Q---------------K--N-A-V-S----S------S-F-Q-R----D
-G-----------EDFLAFS--LPLR-------DLGWTLVAEVPQSQIYAEARKAMWMSGGIGLAV-ALVCL
ALVVWLAQGL-------VRPIRQVTAALV----AIG-------SGGGD--LT-HRLDSSR-ADELGDLAR--
------GF-NRF---LDSQRGMIGEV--LTTSERL---------------------
>WP_123448327.1_methyl-accepting_chemotaxis_protein_[Pseudomonas_fluorescens]
-----------------------PSSIEATRNDIERILVQPLTAAKDIASNTMVRDWLA-TGED--------
--S-SKT-AGFAQYLEGIRAEHK-AFTALIIGTE---SNHYIT-E-KG--LD-RTLS-RA-KQADAWFYS-F
LD-S--NQ--PRTLNIDNDG---ATGELALFIDLKVEQ----A-G---------------KVVGV-AGLGLS
MKELSELI-HNFSFGERGKVYLVRS-DGLIQ-VHPEAQF--------------S-G-K-RTLTEQ-I---G-
-ASAA--QAL--MG---------Q---------------K--T-A-I-S----S------N-F-Q-R----D
-G-----------EDFLAFS--LPLR-------DLGWTLVAEVPQSQIYAEARKAMWMSGGIGLAV-ALVCL
ALVVWLAQGL-------VRPIRQVTAALV----AIG-------SGGGD--LT-HRLDSSR-ADELGDLAR--
------GF-NRF---LDSQRGMIGEV--LTTSERL---------------------
>WP_008077583.1_methyl-accepting_chemotaxis_protein_[Pseudomonas_sp._GM80]
-----------------------PSSIEATRNDIERILVQPLTAAKDIASNTMVRDWLA-SGED--------
--S-GKT-AAFAQYLEGIRAEHK-AFTALIIGTD---SNHYIT-E-KG--LD-RTLS-RS-KPADAWFYS-F
LD-S--NQ--PRTLNIDNDG---ATGELALFIDLKVEQ----A-G---------------KVVGV-AGLGLS
MKELSELI-HNFSFGERGKVYLVRS-DGLIQ-VHPEAQF--------------S-G-K-RTLTEQ-I---G-
-ANAA--QAV--MG---------Q---------------K--T-A-I-S----S------S-F-Q-R----D
-G-----------EDFLAFS--LPLR-------DLGWTLVAEVPQSQIYAEARKAMWMSGGIGLAV-ALVCL
ALVVWLAQGL-------VRPIRQVTAALV----AIG-------SGGGD--LT-HRLDSSR-ADELGDLAR--
------GF-NSF---LDSQRGMIGEV--LATSERL---------------------
>WP_158829949.1_methyl-accepting_chemotaxis_protein_[Pseudomonas_sp._PB103]
-----------------------PSSIEATRNDIERILVQPLTAAKDIASNTMVRDWLA-SGED--------
--S-GKT-AAFAQYLEGIRAEHK-AFTALIIGTD---SNHYIT-E-KG--LD-RTLS-RS-KPADAWFYS-F
LD-S--NQ--PRTLNIDNDG---ATGELALFIDLKVEQ----A-G---------------KVVGV-AGLGLS
MKELSELI-HNFSFGERGKVYLVRS-DGLIQ-VHPEAQF--------------S-G-K-RTLTEQ-I---G-
-ANAA--QAV--MG---------Q---------------K--T-A-I-S----S------S-F-Q-R----D
-G-----------EDFLAFS--LPLR-------DLGWTLVAEVPQSQIYAEARKAMWMSGGIGLAV-ALVCL
ALVVWLAQGL-------VRPIRQVTAALV----AIG-------SGGGD--LT-HRLDSSR-ADELGDLAR--
------GF-NRF---LDSQRGMIGEV--LATSERL---------------------
>WP_201230147.1_MULTISPECIES:_methyl-accepting_chemotaxis_protein_[unclassified_Pseudomonas]
-----------------------PSSIEATRNDIERILVQPLTAAKDIASNTMVRDWLA-SGED--------
--S-GKT-AAFAQYLEGIRAEHK-AFTALIIGTE---SNHYIT-E-KG--LD-RTLS-RA-KPADAWFYS-F
LD-S--QQ--PRTLNIDNDG---ATGELALFIDLKVEQ----A-G---------------KVVGV-AGLGLS
MKELSELI-HNFSFGERGKVYLVRS-DGLIQ-VHPEAQF--------------S-G-K-RTLTEQ-I---G-
-ASAA--QAV--MG---------Q---------------K--T-A-V-S----S------S-F-Q-R----A
-G-----------EDFLAFS--LPLR-------DLGWTLVAEVPQSQIYAEARKAMWMSGGIGLAV-ALVCL
ALVVWLAQGL-------VRPIRQVTAALV----AIG-------SGGGD--LT-HRLDSSR-ADELGDLAR--
------GF-NRF---LDSQRGMIAEV--LTTSERL---------------------
>WP_201149630.1_methyl-accepting_chemotaxis_protein_[Pseudomonas_sp._TH10]
-----------------------PSSIEATRNDIERILVQPLTAAKDIASNTMVRDWLA-SGED--------
--S-GKT-AAFAQYLEGIRAEHK-AFTALIIGTE---SNHYIT-E-KG--LD-RTLS-RA-KPADAWFYS-F
LD-S--QQ--PRTLNIDNDG---ATGELALFIDLKVEQ----A-G---------------KVVGV-AGLGLS
MKELSELI-HNFSFGERGKVYLVRS-DGLIQ-VHPEAQF--------------S-G-K-RTLTEQ-I---G-
-ASAA--QAV--MG---------Q---------------K--I-A-V-S----S------S-F-Q-R----A
-G-----------EDFLAFS--LPLR-------DLGWTLVAEVPQSQIYAEARKAMWMSGGIGLAV-ALVCL
ALVVWLAQGL-------VRPIRQVTAALV----AIG-------SGGGD--LT-HRLDSSR-ADELGDLAR--
------GF-NRF---LDSQRGMIAEV--LTTSERL---------------------
>WP_064117129.1_methyl-accepting_chemotaxis_protein_[Pseudomonas_fluorescens]
-----------------------PSSIEATRNDIERILVQPLTAAKDIASNSMVRDWLA-TGED--------
--S-SKT-AAFAQYLEGIRAEHK-AFTALIIGTE---SNHYIT-E-KG--LD-RTLS-RT-KPADAWFYS-F
LD-S--NQ--PRTLNIDNDG---ATGELALFIDLKVEQ----A-G---------------KVVGV-AGLGLS
MKELSELI-HNFSFGERGKVYLVRS-DGLIQ-VHPEAQF--------------S-G-K-RTLTEQ-I---G-
-ANAA--QAV--LG---------Q---------------K--A-A-V-S----S------N-F-Q-R----D
-G-----------EDFLAFS--LPLR-------DLGWTLVAEVPQSQIYAEARKAMWMSGGIGLAV-ALVCL
ALVVWLAQGL-------VRPIRQVTAALV----AIG-------SGGGD--LT-HRLDSSR-ADELGDLAR--
------GF-NRF---LDSQRAMIGEV--LTTSERL---------------------
>WP_128613782.1_MULTISPECIES:_methyl-accepting_chemotaxis_protein_[Pseudomonas]
-----------------------PSSIEATRNDIERILVQPLTAAKDIASNTMVRDWLA-SGED--------
--S-GKT-AAFAQYLEGIRAEHK-AFTALIIGTE---SNHYIT-E-KG--LD-RTLS-RA-KPADAWFYS-F
LD-S--HQ--PRTLNIDNDG---ATGELALFIDLKVEQ----A-G---------------KVVGV-AGLGLS
MKELSELI-HNFSFGERGKVYLVRS-DGLIQ-VHPEAQF--------------S-G-K-RTLSEQ-I---G-
-ASAA--QAV--MG---------Q---------------K--A-A-V-S----S------G-F-Q-R----D
-G-----------EDFLAFS--LPLR-------DLGWTLVAEVPQSQIYAEARKAMWMSGGIGLAV-ALVCL
ALVVWLAQGL-------VRPIRQVTAALV----AIG-------SGGGD--LT-HRLDSSR-ADELGDLAR--
------GF-NRF---LDSQRAMIGEV--LATSERL---------------------
>WP_222833818.1_methyl-accepting_chemotaxis_protein_[Pseudomonas_sp._SC3(2021)]
-----------------------PSSIEATRNDIERILVQPLTAAKDIASNTMVRDWLA-SGED--------
--S-GKT-AAFAQYLEGIRAEHK-AFTALIIGTE---SNHYIT-E-KG--LD-RTLS-RA-KPADAWFYS-F
LD-S--HQ--PRTLNIDNDG---ATGELALFIDLKVEQ----A-G---------------KVVGV-AGLGLS
MKELSELI-HNFSFGERGKVYLVRS-DGLIQ-VHPEAQF--------------S-G-K-RTLSEQ-I---G-
-ASAA--QAV--MG---------Q---------------K--A-A-V-S----S------G-F-Q-R----D
-G-----------EDFLAFS--LPLR-------DLGWTLVAEVPQSQIYAEARKAMWMSGGIGLAV-ALVCL
ALVVWLAQGL-------VRPIRQVTAALV----AIG-------SGGGD--LT-HRLDSSR-ADELGDLAR--
------GF-NRF---LDSQRAMIGEV--LATSERL---------------------
>WP_123470786.1_methyl-accepting_chemotaxis_protein_[Pseudomonas_fluorescens]
-----------------------PSSIEATRNDIERILVQPLTAAKDIASNTMVRDWLA-SGED--------
--S-GKT-AAFAQYLEGIRAEHK-AFTALIIGTE---SNHYIT-E-KG--LD-RTLS-RA-KPADAWFYS-F
LD-S--HQ--PRTLNIDNDG---ATGELALFIDLKVEQ----A-G---------------KVVGV-AGLGLS
MKELSELI-HNFSFGERGKVYLVRS-DGLIQ-VHPEAQF--------------S-G-K-RILSEQ-I---G-
-ASAA--QAV--MG---------Q---------------K--A-A-V-S----S------G-F-Q-R----D
-G-----------EDFLAFS--LPLR-------DLGWTLVAEVPQSQIYAEARKAMWMSGGIGLAV-ALVCL
ALVVWLAQGL-------VRPIRQVTAALV----AIG-------SGGGD--LT-HRLDSSR-ADELGDLAR--
------GF-NRF---LDSQRAMIGEV--LATSERL---------------------
>WP_083367220.1_methyl-accepting_chemotaxis_protein_[Pseudomonas_koreensis]
-----------------------PSSIEATRNDIERILVQPLTAAKDIASNSMVRDWLA-SGED--------
--S-SKT-AAFAQYLEGIRAEHK-AFTALIIGTE---SNHYIT-E-KG--LD-RTLS-RA-KPADAWFYS-F
LD-S--HQ--PRTLNIDNDG---ATGELALFIDLKVEQ----A-G---------------KVVGV-AGLGLS
MKELSELI-HNFSFGERGKVYLVRS-DGLIQ-VHPEAQF--------------S-G-K-RTLSEQ-I---G-
-SSAA--QAV--MG---------Q---------------K--T-A-V-S----S------S-F-Q-R----D
-G-----------EDFLAFS--LPLR-------DLGWTLVAEVPQSQIYAEARKAMWMSGGIGLAV-ALVCL
ALVVWLAQGL-------VRPIRQVTAALV----AIG-------SGGGD--LT-HRLDSSR-ADELGDLAR--
------GF-NRF---LDSQRAMIGEV--LTTSEHL---------------------
>WP_169842572.1_methyl-accepting_chemotaxis_protein_[Pseudomonas_koreensis]
-----------------------PSSIEATRNDIERILVQPLTAAKDIASNSMVRDWLA-SGED--------
--S-SKT-AAFAQYLEGIRAEHK-AFTALIIGTE---SNHYIT-E-KG--LD-RTLS-RA-KPADAWFYS-F
LD-S--HQ--PRTLNIDNDG---ATGELALFIDLKVEQ----A-G---------------KVVGV-AGLGLS
MKELSELI-HNFSFGERGKVYLVRS-DGLIQ-VHPEAQF--------------S-G-K-RTLSEQ-I---G-
-SSAA--QAV--MG---------Q---------------K--V-A-T-N----S------S-F-Q-R----D
-G-----------EDFLAFS--LPLR-------DLGWTLVAEVPQSQIYAEARKAMWMSGGIGLAV-ALVCL
ALVVWLAQGL-------VRPIRQVTAALV----AIG-------SGGGD--LT-HRLDSSR-ADELGDLAR--
------GF-NRF---LDSQRAMIGEV--LTTSEHL---------------------
>WP_207849156.1_MULTISPECIES:_methyl-accepting_chemotaxis_protein_[unclassified_Pseudomonas]
-----------------------PSSIEATRNDIERILVQPLTAAKDIASNSMVRDWLA-SGED--------
--S-SKT-AAFAQYLEGIRAEHK-AFTALIIGTE---SNHYIT-E-KG--LD-RTLS-RA-KPADAWFYS-F
LD-S--HQ--PRTLNIDNDG---ATGELALFIDLKVEQ----A-G---------------KVVGV-AGLGLS
MKELSELI-HDFSFGERGKVYLVRS-DGLIQ-VHPEAQF--------------S-G-K-RTLSEQ-I---G-
-SSAA--QAV--MG---------Q---------------K--V-A-T-N----S------S-F-Q-R----D
-G-----------EDFLAFS--LPLR-------DLGWTLVAEVPQSQIYAEARKAMWMSGGIGLAV-ALVCL
ALVVWLAQGL-------VRPIRQVTAALV----AIG-------SGGGD--LT-HRLDSSR-ADELGDLAR--
------GF-NRF---LDSQRGMIGEV--LTTSERL---------------------
>WP_064585638.1_methyl-accepting_chemotaxis_protein_[Pseudomonas_koreensis]
-----------------------PSSIEATRNDIERILVQPLTAAKDIASNSMVRDWLA-SGED--------
--S-SKT-AAFAQYLEGIRAEHK-AFTALIIGTE---SNHYIT-E-KG--LD-RTLS-RA-KPADAWFYS-F
LD-S--HQ--PRTLNIDNDG---ATGELALFIDLKVEQ----A-G---------------KVVGV-AGLGLS
MKELSELI-HNFSFGERGKVYLVRS-DGLIQ-VHPEAQF--------------S-G-K-RTLSEQ-I---G-
-SSAA--QAV--MG---------Q---------------K--V-A-T-N----S------S-F-Q-R----D
-G-----------EDFLAFS--LPLR-------DLGWTLVAEVPQSQIYAEARKAMWMSGGIGLAV-ALVCL
ALVVWLAQGL-------VRPIRQVTAALV----AIG-------SGGGD--LT-HRLDSSR-ADELGDLAR--
------GF-NRF---LDSQRGMIGEV--LTTSERL---------------------
>WP_150369502.1_methyl-accepting_chemotaxis_protein_[Pseudomonas_koreensis]
-----------------------PSSIEATRNDIERILVQPLTAAKDIASNSMVRDWLA-SGED--------
--S-SKT-AAFAQYLEGIRAEHK-AFTALIIGTD---SNHYIT-E-KG--LD-RTLS-RT-KPADAWFYS-F
LD-S--HQ--PRTLNIDNDG---ATGELALFIDLKVEQ----A-G---------------KVVGV-AGLGLS
MKELSELI-HNFSFGERGKVYLVRS-DGLIQ-VHPEAQF--------------S-G-K-RTLTEQ-I---G-
-ASAA--QAV--MG---------Q---------------K--V-A-T-S----S------S-F-Q-R----D
-G-----------EDFLAFS--LPLR-------DLGWTLVAEVPQSQIYAEARKAMWMSGGIGLAV-ALVCL
ALVVWLAQGL-------VRPIRQVTAALV----AIG-------SGGGD--LT-HRLDSSR-ADELGDLAR--
------GF-NRF---LDSQRGLIGEV--LTTSERL---------------------
>WP_098966869.1_methyl-accepting_chemotaxis_protein_[Pseudomonas_putida]
-----------------------PSSIEATRNDIERILVQPLTAAKDIASNSMVRDWLA-SGED--------
--S-SKT-AAFAQYLEGIRAEHK-AFTALIIGTD---SNHYIT-E-KG--LD-RTLS-RT-KPADAWFYS-F
LD-S--HQ--PRTLNIDNDG---ATGELALFIDLKVEQ----A-G---------------KVVGV-AGLGLS
MKELSELI-HNFSFGERGKVYLVRS-DGLIQ-VHPEAQF--------------S-G-K-RTLTEQ-I---G-
-ASAA--QAV--MG---------Q---------------K--V-A-T-N----S------S-F-Q-R----D
-G-----------EDFLAFS--LPLR-------DLGWTLVAEVPQSQIYAEARKAMWMSGGIGLAV-ALVCL
ALVVWLAQGL-------VRPIRQVTAALV----AIG-------SGGGD--LT-HRLDSSR-ADELGDLAR--
------GF-NRF---LDSQRGLIGEV--LTTSERL---------------------
>WP_210556754.1_MULTISPECIES:_methyl-accepting_chemotaxis_protein_[unclassified_Pseudomonas]
-----------------------PSSIEATRNDIERILVQPLTAAKDIASNSMVRDWLA-SGED--------
--S-SKT-AAFAQYLEGIRAEHK-AFTALIIGTD---SNHYIT-E-KG--LD-RTLS-RT-KPADAWFYS-F
LD-S--HQ--PRTLNIDNDG---ATGELALFIDLKVEQ----A-G---------------KVVGV-AGLGLS
MKELSELI-HNFSFGERGKVYLVRS-DGLIQ-VHPEAQF--------------S-G-K-RTLTEQ-I---G-
-ASAA--QAV--MG---------Q---------------K--V-A-T-N----S------S-F-Q-R----D
-G-----------EDFLAFS--LPLR-------DLGWTLVAEVPQSQIYAEARKAMWMSGGIGLAV-ALVCL
ALVVWLAQGL-------VRPIRQVTAALV----AIG-------SGGGD--LT-HRLDSSR-ADELGDLAR--
------GF-NRF---LDSQRGLIGEV--LTTSERL---------------------
>WP_027611352.1_MULTISPECIES:_methyl-accepting_chemotaxis_protein_[unclassified_Pseudomonas]
-----------------------PSSIEATRNDIERILVQPLTAAKDIASNSMVRDWLA-SGED--------
--S-SKT-AAFAQYLEGIRAEHK-AFTALIIGTD---SNHYIT-E-KG--LD-RTLS-RA-KPADAWFYS-F
LD-S--HQ--PRTLNIDNDG---ATGELALFIDLKVEQ----A-G---------------KVVGV-AGLGLS
MKELSELI-HNFSFGERGKVYLVRS-DGLIQ-VHPEAQF--------------S-G-K-RTLTEQ-I---G-
-ASAA--QAV--MG---------Q---------------K--V-A-T-S----S------S-F-Q-R----D
-G-----------EDFLAFS--LPLR-------DLGWTLVAEVPQSQIYAEARKAMWMSGGIGLAV-ALVCL
ALVVWLAQGL-------VRPIRQVTAALV----AIG-------SGGGD--LT-HRLDSSR-ADELGDLAR--
------GF-NRF---LDSQRGLIGEV--LTTSERL---------------------
>WP_123585531.1_methyl-accepting_chemotaxis_protein_[Pseudomonas_fluorescens]
-----------------------PSSIEATRNDIERILVQPLTAAKDIASNSMVRDWLA-AGED--------
--S-SKT-AAFAQYLEGIRAEHK-AFTALIIGTD---SNHYIT-E-KG--LD-RTLS-RA-KPADAWFYS-F
LD-S--HQ--PRTLNIDNDG---ATGELALFIDLKVEQ----A-G---------------KVVGV-AGLGLS
MKELSELI-HNFSFGERGKVYLVRS-DGLIQ-VHPEAQF--------------S-G-K-RTLTEQ-I---G-
-ASAA--QAV--MG---------Q---------------K--V-A-T-N----S------S-F-Q-R----D
-G-----------EDFLAFS--LPLR-------DLGWTLVAEVPQSQIYAEARKAMWMSGGIGLAV-ALVCL
ALVVWLAQGL-------VRPIRQVTAALV----AIG-------SGGGD--LT-HRLDSSR-ADELGDLAR--
------GF-NRF---LDSQRGLIGEV--LTTSERL---------------------
>WP_097087047.1_MULTISPECIES:_methyl-accepting_chemotaxis_protein_[unclassified_Pseudomonas]
-----------------------PSSIEATRNDIERILVQPLTAAKDIASNSMVRDWLA-SGED--------
--S-SKT-AAFAQYLEGIRAEHK-AFTALIIGTD---SNHYIT-E-KG--LD-RTLS-RA-KPADAWFYS-F
LD-S--HQ--PRTLNIDNDG---ATGELALFIDLKVEQ----A-G---------------KVVGV-AGLGLS
MKELSELI-HNFSFGERGKVYLVRS-DGLIQ-VHPEAQF--------------S-G-K-RTLTEQ-I---G-
-ASAA--QAV--MG---------Q---------------K--V-A-T-N----S------S-F-Q-R----D
-G-----------EDFLAFS--LPLR-------DLGWTLVAEVPQAQIYAEARKAMWMSGGIGLAV-ALVCL
ALVVWLAQGL-------VRPIRQVTAALV----AIG-------SGGGD--LT-HRLDSSR-ADELGDLAR--
------GF-NRF---LDSQRGLIGEV--LTTSERL---------------------
>WP_202369940.1_methyl-accepting_chemotaxis_protein_[Pseudomonas_sp._MWU318]
-----------------------PSSIEATRNDIERILVQPLTAAKDIASNSMVRDWLA-SGED--------
--S-SKT-AAFAQYLEGIRAEHK-AFTALIIGTD---SNHYIT-E-KG--LD-RTLN-RA-KPADAWFYS-F
LD-S--HQ--PRTLNIDNDG---ATGEVALFIDLKVEQ----A-G---------------KVVGV-AGLGLS
MKELSELI-HNFSFGERGKVYLVRS-DGLIQ-VHPEAQF--------------S-G-K-RTLTEQ-I---G-
-ASAA--QAV--MG---------Q---------------K--V-A-T-S----S------S-F-Q-R----D
-G-----------EDFLAFS--LPLR-------DLGWTLVAEVPQSQIYAEARKAMWMSGGIGLAV-ALVCL
ALVVWLAQGL-------VRPIRQVTAALV----AIG-------SGGGD--LT-HRLDSSR-ADELGDLAR--
------GF-NRF---LDSQRGLIGEV--LTTSERL---------------------
>WP_225137221.1_methyl-accepting_chemotaxis_protein_[Pseudomonas_putida]
-----------------------PSSIEATRNDIERILVQPLTAAKDIASNSMVRDWLA-SGED--------
--S-SKT-AAFAQYLEGIRAEHK-AFTALIIGTD---SNHYIT-E-KG--LD-RTLS-RA-KPADAWFYA-F
LD-S--NQ--PRTLNIDNDG---ATGELALFIDLKVEQ----A-G---------------KVVGV-AGLGLS
MKELSELI-HNFSFGERGKVYLVRS-DGLIQ-VHPEAQF--------------S-G-K-RTLTEQ-I---G-
-ASAA--QAV--MG---------Q---------------K--V-A-T-N----S------S-F-Q-R----D
-G-----------EDFLAFS--LPLR-------DLGWTLVAEVPQSQIYAEARKAMWMSGGIGLAV-ALVCL
ALVVWLAQGL-------VRPIRQVTAALV----AIG-------SGGGD--LT-HRLDSSR-ADELGDLAR--
------GF-NRF---LDSQRGLIGEV--LTTSERL---------------------
>WP_134785267.1_MULTISPECIES:_methyl-accepting_chemotaxis_protein_[Pseudomonas]
-----------------------PSSIEATRNDIERILVQPLTAAKDIASNSMVRDWLA-SGED--------
--S-SKT-AAFAQYLEGIRAEHK-AFTALIIGTD---SNHYIT-E-KG--LD-RTLS-RA-KPADAWFYA-F
LD-S--NQ--PRTLNIDNDG---ATGELALFIDLKVEQ----A-G---------------KVVGV-AGLGLS
MKELSELI-HNFSFGERGKVYLVRS-DGLIQ-VHPEAQF--------------S-G-K-RTLTEQ-I---G-
-ASAA--QSV--MG---------Q---------------K--V-A-T-N----S------S-F-Q-R----D
-G-----------EDFLAFS--LPLR-------DLGWTLVAEVPQAQIYAEARKAMWMSGGIGLAV-ALVCL
ALVVWLAQGL-------VRPIRQVTAALV----AIG-------SGGGD--LT-HRLDSSR-ADELGDLAR--
------GF-NRF---LDSQRGLIGEV--LTTSERL---------------------
>WP_166495979.1_methyl-accepting_chemotaxis_protein_[Pseudomonas_koreensis]
-----------------------PSSIEATRNDIERILVQPLTAAKDIASNSMVRDWLA-AGED--------
--S-SKT-AAFAQYLEGIRAEHK-AFTALIIGTD---SNHYIT-E-KG--LD-RTLS-RA-KPADAWFYS-F
LD-S--NQ--PRTLNIDNDG---ATGELALFIDLKVEQ----A-G---------------KVVGV-AGLGLS
MKELSELI-HNFSFGERGKVYLVRS-DGLIQ-VHPEAQF--------------S-G-K-RTLTEQ-I---G-
-ASAA--QAV--MG---------Q---------------K--V-A-S-N----S------S-F-Q-R----D
-G-----------EDFLAFS--LPLR-------DLGWTLVAEVPQAQIYAEARKAMWMSGGIGLAV-ALVCL
ALVVWLAQGL-------VRPIRQVTAALV----AIG-------SGGGD--LT-HRLDSSR-ADELGDLAR--
------GF-NRF---LDSQRGLIGEV--LTTSERL---------------------
>WP_226499866.1_methyl-accepting_chemotaxis_protein_[Pseudomonas_sp._MWU16-30322]
-----------------------PSSIEATRNDIERILVQPLTAAKDIASNSMVRDWLA-SGED--------
--S-SKT-AAFAQYLEGIRAEHK-AFTALIIGTD---SNHYIT-E-KG--LD-RTLS-RA-KPADAWFYA-F
LD-S--NQ--PRTLNIDNDG---ATGELALFIDLKVEQ----A-G---------------KVVGV-AGLGLS
MKELSELI-HNFSFGERGKVYLVRS-DGLIQ-VHPEAQF--------------S-G-K-RTLTEQ-I---G-
-ASAA--QAV--MG---------Q---------------K--V-A-A-N----S------S-F-Q-R----D
-G-----------EDFLAFS--LPLR-------DLGWTLVAEVPQAQIYAEARKAMWMSGGIGLAV-ALVCL
ALVVWLAQGL-------VRPIRQVTAALV----AIG-------SGGGD--LT-HRLDSSR-ADELGDLAR--
------GF-NRF---LDSQRGMIGEV--LTTSERL---------------------
>WP_201135979.1_methyl-accepting_chemotaxis_protein_[Pseudomonas_sp._TH49]
-----------------------PSSIEATRNDIERILVQPLTAAKDIASNSMVRDWLA-SGED--------
--S-SKT-AAFAQYLEGIRAEHK-AFTALIIGTD---SNHYIT-E-KG--LD-RTLS-RA-KPADAWFYA-F
LD-S--NQ--PRTLNIDNDG---ATGELALFIDLKVEQ----A-G---------------KVVGV-AGLGLS
MKELSELI-HNFSFGERGKVYLVRS-DGLIQ-VHPEAQF--------------S-G-K-RTLTEQ-I---G-
-ASAA--QAV--MG---------Q---------------K--V-A-A-N----S------S-F-Q-R----D
-G-----------EDFLAFS--LPLR-------DLGWTLVAEVPQAQIYAEARKAMWMSGGIGLAV-ALVCL
ALVVWLAQGL-------VRPIRQVTAALV----AIG-------SGGGD--LT-HRLDSSR-ADELGDLAR--
------GF-NRF---LDSQRGMIGEV--LTTSERL---------------------
>WP_003220973.1_methyl-accepting_chemotaxis_protein_[Pseudomonas_fluorescens]
-----------------------PSSIEATRNDIERILVQPLTAAKDIASNSMVRDWLA-SGED--------
--S-SKT-AAFAQYLEGIRAEHK-AFTALIIGTD---SNHYIT-E-KG--LD-RTLS-RA-KPADAWFYS-F
LD-S--NQ--PRTLNIDNDG---ATGELALFIDLKVEQ----A-G---------------KVVGV-AGLGLS
MKELSELI-HNFSFGERGKVYLVRS-DGLIQ-VHPEAQF--------------S-G-K-RTLTEQ-I---G-
-ASAA--QAV--MG---------Q---------------K--V-A-A-N----S------S-F-Q-R----D
-G-----------EDFLAFS--LPLR-------DLGWTLVAEVPQAQIYAEARKAMWMSGGIGLAV-ALVCL
ALVVWLAQGL-------VRPIRQVTAALV----AIG-------SGGGD--LT-HRLDSSR-ADELGDLAR--
------GF-NRF---LDSQRGLIGEV--LTTSERL---------------------
>WP_103485563.1_methyl-accepting_chemotaxis_protein_[Pseudomonas_sp._MWU12-2115]
-----------------------PSSIEATRNDIERILVQPLTAAKDIASNSMVRDWLA-SGED--------
--S-SKT-AAFAQYLEGIRAEHK-AFTALIIGID---SNHYIT-E-KG--LD-RTLS-RA-KPADAWFYA-F
LD-S--NQ--PRTLNIDNDG---ATGELALFIDLKVEQ----A-G---------------KVVGV-AGLGLS
MKELSELI-HNFSFGERGKVYLVRS-DGLIQ-VHPEAQF--------------S-G-K-RTLTEQ-I---G-
-ASAA--QAV--MG---------Q---------------K--V-A-A-N----S------S-F-Q-R----D
-G-----------EDFLAFS--LPLR-------DLGWTLVAEVPQAQIYAEARKAMWMSGGIGLAV-ALVCL
ALVVWLAQGL-------VRPIRQVTAALV----AIG-------SGGGD--LT-HRLDSSR-ADELGDLAR--
------GF-NRF---LDSQRGLIGEV--LTTSERL---------------------
>WP_047290924.1_MULTISPECIES:_methyl-accepting_chemotaxis_protein_[Pseudomonas]
-----------------------PSSIEATRNDIERILVQPLTAAKDIASNSMVRDWLA-SGED--------
--S-SKT-AAFAQYLEGIRAEHK-AFTALIIGSD---SNHYIT-E-KG--LD-RTLS-RT-KPADAWFYS-F
LD-S--NQ--PRTLNIDNDG---ATGELALFIDLKVEQ----A-G---------------KVVGV-AGLGLS
MKELSELI-HNFSFGERGKVYLVRS-DGLIQ-VHPEAQF--------------S-G-K-RTLTEQ-I---G-
-ASAA--QAV--MG---------Q---------------K--V-A-T-N----S------S-F-Q-R----D
-G-----------EDFLAFS--LPLR-------DLGWTLVAEVPQAQIYAEARKAMWMSGGIGLAV-ALVCL
ALVVWLAQGL-------VRPIRQVTAALV----AIG-------SGGGD--LT-HRLDSSR-ADELGDLAR--
------GF-NRF---LDSQRGLIGEV--LTTSERL---------------------
>WP_041065888.1_MULTISPECIES:_methyl-accepting_chemotaxis_protein_[Pseudomonas]
-----------------------PSSIEATRNDIERILVQPLTAAKDIASNSMVRDWLA-SGED--------
--S-SKT-AAFAQYLEGIRAEHK-AFTALIIGSD---SNHYIT-E-KG--LD-RTLS-RT-KPADAWFYS-F
LD-S--NQ--PRTLNIDNDG---ATGELALFIDLKVEQ----A-G---------------KVVGV-AGLGLS
MKELSELI-HNFSFGERGKVYLVRS-DGLIQ-VHPEAQF--------------S-G-K-RTLTEQ-I---G-
[truncated: 3,705,529 more chars]
