# Supplementary material for: Ubiquitous purine sensor modulates diverse signal transduction pathways in bacteria
Source: Nat Commun. 2024 Jul 12;15:5867. doi: 10.1038/s41467-024-50275-3 (PMC11245519; doi:10.1038/s41467-024-50275-3)
Supplement: Supplementary file 9 — Source Data [file 41467_2024_50275_MOESM9_ESM.zip › ToshkaDev-Purine-pyrimidine_motif-f6b59c2/Code/getFullTaxonomy_and_append.py]

#!/usr/bin/python3
#Author: Vadim M. Gumerov

import sys, getopt
import collections
#from ete3 import NCBITaxa
import os
import re
import traceback

# Update NCBI taxonomy database if needed
# ncbi.update_taxonomy_database()

#Requires GTDB taxonomy file in the same directory as the script with the following fields:
#accession, gtdb_taxonomy, ncbi_organism_name, ncbi_taxonomy
GTDB_METADATA_FILE_PREPARED = "./Input/ar122_bac120_metadata_r202_GBRSdeleted.tsv"

USAGE = "\n\n The script extracts full taxonomy information and appends it to each line. Currently the appending stage works for GTDB taxonomy only \n\n" + \
	"python 	" + sys.argv[0] + '''
	-h || --help               - help
	-i || --ifile              - input file with organism names. Input files is expected to be a
		                         file with organism names not from GDTB, but from NCBI
	-o || --ofile              - output file with full taxonomy informtion
	-s || --source             - taxonomy source to use to extract the information from: currently 'GTDB' or 'NCBI'
	-r || --replace            - replace underscores with spaces or not in organism names: 'yes' or 'no'
	-c || --orgCol             - organism name column
	-d || --delim              - field delimeter: "\t", ",", ...
	'''
	
INPUT_FILE = None
OUTPUT_FILE = None
# Currently: NCBI or GTDB
TAXONOMY_SOURCE = "NCBI"
REMOVE_DASHES = False
ORG_COLUMN = None
DELIM = "\t"

NCBI_GENUS_TO_FULL_TAXONOMY = collections.defaultdict(list)
GTDB_GENUS_TO_FULL_TAXONOMY = collections.defaultdict(list)
PROTEINS_WITH_ABSENT_ORGANISMS = []

ORGANISM_NAME_TO_AMMOUNT = collections.defaultdict(int)
ORGANISM_NAME_TO_ORIGINAL_NAME = {}
ORGANISM_NAMES_LIST = []
ORGANISM_NAME_TO_FULL_NAME = collections.defaultdict(list)
GTDB_TAXONOMY_FILE = "/".join(os.path.realpath(__file__).split("/")[:-1]) + "/" + GTDB_METADATA_FILE_PREPARED
	
def initialize(argv):
	global INPUT_FILE, OUTPUT_FILE, TAXONOMY_SOURCE, REMOVE_DASHES, ORG_COLUMN, DELIM
	try:
		opts, args = getopt.getopt(argv[1:],"hi:o:s:r:c:d:",["help", "ifile=", "ofile=", "source=", "remove=", "orgCol=", "delim="])
		if len(opts) == 0:
			raise getopt.GetoptError("Options are required\n")
	except getopt.GetoptError as e:
		print("===========ERROR==========\n " + str(e) + USAGE)
		sys.exit(2)
	try:
		for opt, arg in opts:
			if opt in ("-h", "--help"):
				print(USAGE)
				sys.exit()
			elif opt in ("-i", "--ifile"):
				INPUT_FILE = str(arg).strip()
			elif opt in ("-o", "--ofile"):
				OUTPUT_FILE = str(arg).strip()
			elif opt in ("-s", "--source"):
				TAXONOMY_SOURCE = str(arg).strip()
			elif opt in ("-c", "--orgCol"):
				ORG_COLUMN = int(str(arg).strip())
			elif opt in ("-d", "--delim"):
				DELIM = arg
			elif opt in ("-r", "--remove"):
				val = str(arg).strip()
				if val == "yes":
					REMOVE_DASHES = True
	except Exception as e:
		print("===========ERROR==========\n " + str(e) + USAGE)
		sys.exit(2)
	initializeDataStructures()
			
def initializeDataStructures():
	with open(INPUT_FILE, "r") as inputFile:
		for protOrgName in inputFile:
			protOrgNameSplitted = protOrgName.strip().split("\t")
			organismName = ""
			try:
				organismName = protOrgNameSplitted[ORG_COLUMN]
				if len(organismName):
					if REMOVE_DASHES:
						organismName = " ".join(organismName.split("_"))
					if TAXONOMY_SOURCE == "NCBI":
						ORGANISM_NAMES_LIST.append(organismName)
						ORGANISM_NAME_TO_FULL_NAME[organismName.lower()].append(protOrgName.strip())
					elif TAXONOMY_SOURCE == "GTDB":
						#ORGANISM_NAME_TO_AMMOUNT[organismName.lower()] += 1
						ORGANISM_NAME_TO_FULL_NAME[organismName.lower()].append(protOrgName.strip())
						ORGANISM_NAME_TO_ORIGINAL_NAME[organismName.lower()] = organismName
			except:
				print(organismName)
				PROTEINS_WITH_ABSENT_ORGANISMS.append(organismName)	


# def getNcbiTaxonomy():
# 	ncbi = NCBITaxa()	
# 	nameToTaxIdList = ncbi.get_name_translator(ORGANISM_NAMES_LIST)
# 	print(str(nameToTaxIdList))
# 	with open (OUTPUT_FILE, "w") as outputFile:
# 		for name, taxIds in list(nameToTaxIdList.items()):
# 			for eachId in taxIds:
# 				lineage = ncbi.get_lineage(str(eachId))
# 				names = ncbi.get_taxid_translator(lineage)
# 				outputFile.write("\t".join([names[taxid] for taxid in lineage]) + "\n")

def getGTDBTaxonomy():
	with open(GTDB_TAXONOMY_FILE, "r") as gtdbTaxonomyFile, open (OUTPUT_FILE, "w") as outputFile:
		for line in gtdbTaxonomyFile:
			line = line.split("\t")
			gtdbTaxonomy = line[1]
			ncbiOrganismName = line[2].lower()
			#ncbiTaxonomy = line[2]
			ncbiTaxonomy = line[3].strip()			
			ncbiGenusLower = getTaxonomyLevel(ncbiTaxonomy, "g__").lower()
			gtdbGenusLower = getTaxonomyLevel(gtdbTaxonomy, "g__").lower()
			NCBI_GENUS_TO_FULL_TAXONOMY[ncbiGenusLower].append(gtdbTaxonomy)
			GTDB_GENUS_TO_FULL_TAXONOMY[gtdbGenusLower].append(gtdbTaxonomy)
			
			ncbiNameLower = getTaxonomyLevel(ncbiTaxonomy, "s__").lower()
			gtdbNameLower = getTaxonomyLevel(gtdbTaxonomy, "s__").lower()
			ncbiNameLower = re.sub("^.__", "", ncbiNameLower)
			gtdbNameLower = re.sub("^.__", "", gtdbNameLower)
			if ncbiOrganismName in ORGANISM_NAME_TO_AMMOUNT:
				saveGDTBTaxonomy(ncbiOrganismName, gtdbTaxonomy, outputFile)
			elif ncbiNameLower in ORGANISM_NAME_TO_AMMOUNT:
				saveGDTBTaxonomy(ncbiNameLower, gtdbTaxonomy, outputFile)
			elif gtdbNameLower in ORGANISM_NAME_TO_FULL_NAME:
				saveGDTBTaxonomy(gtdbNameLower, gtdbTaxonomy, outputFile)
		processNotFoundOrganisms(outputFile)


def getTaxonomyLevel(taxonomy, prefix):
	if prefix != "s__":
		taxStart = taxonomy.find(prefix) + 3
		taxEnd = taxonomy.find(";", taxStart)
		return taxonomy[taxStart:taxEnd].strip()
	return taxonomy.split(";")[-1].strip()
	

def processNotFoundOrganisms(outputFile):
	# print organisms for which retrieving of taxonomy was not successfull
	organismNameToFullName = ORGANISM_NAME_TO_FULL_NAME.copy()	
	for organism in organismNameToFullName:
		organismGenus = organism.split(" ")[0]
		if organismGenus in NCBI_GENUS_TO_FULL_TAXONOMY:
			saveGDTBTaxonomy(organism, NCBI_GENUS_TO_FULL_TAXONOMY[organismGenus][0], outputFile, True)
		elif organismGenus in GTDB_GENUS_TO_FULL_TAXONOMY:
			saveGDTBTaxonomy(organism, GTDB_GENUS_TO_FULL_TAXONOMY[organismGenus][0], outputFile, True)
			 	 
	for organism, proteinList in list(ORGANISM_NAME_TO_FULL_NAME.items()):
		for protein in proteinList:
			outputFile.write(protein + "\t" + ORGANISM_NAME_TO_ORIGINAL_NAME[organism] + "\tTaxonomy Not Retrieved ===" + "\n")
			
	for proteinOrg in PROTEINS_WITH_ABSENT_ORGANISMS:
		outputFile.write(proteinOrg + "\tOrganism is absent in corresponding protein field ===" + "\n")
		
	
def saveGDTBTaxonomy(name, gtdbTaxonomy, outputFile, inferredFromGenus=False):
	if not inferredFromGenus:
		for protein in ORGANISM_NAME_TO_FULL_NAME[name]:
			outputFile.write(protein + "\t" + gtdbTaxonomy + "\n")
	else:
		for protein in  ORGANISM_NAME_TO_FULL_NAME[name]:
			outputFile.write(protein + "\t" + gtdbTaxonomy + "\t" + "Inferred_Based_on_Genus\n")
	# delet the organism from the dictionary, indicating
	# that the taxonomy was retrieved successfully
	del ORGANISM_NAME_TO_FULL_NAME[name]
		
						
def main(argv):
	initialize(argv)
	if TAXONOMY_SOURCE == "NCBI":
		getNcbiTaxonomy()
	elif TAXONOMY_SOURCE == "GTDB":
		getGTDBTaxonomy()
				
			
if __name__ == "__main__":
	main(sys.argv)
