# Supplementary material for: Ubiquitous purine sensor modulates diverse signal transduction pathways in bacteria
Source: Nat Commun. 2024 Jul 12;15:5867. doi: 10.1038/s41467-024-50275-3 (PMC11245519; doi:10.1038/s41467-024-50275-3)
Supplement: Supplementary file 9 — Source Data [file 41467_2024_50275_MOESM9_ESM.zip › ToshkaDev-Purine-pyrimidine_motif-f6b59c2/Code/Input/aa_sequences_for_AF/WP_107944080.1.fa]

>WP_107944080.1 methyl-accepting chemotaxis protein [Campylobacter concisus]
NLYTEKVVKDELPLAVSNVAGEIGYAIDKIINTSYQMTKNDYLLKWIDEGEPKDGLATLFNYNTDLMKAFNLSTAMFVSDKTLNYYTNDKILKQLSKDNPRDSWYFDVKNGKEVNSLNIQVSEATGSLTLYVNSKVEKDGKFYGVSAIGMNLDDIVNLVTSKTMGEGSKFLMVDSSGIVKIEKSDRVGKVNVKDVLGKEKFDVLMNKNGGVIRHFNGTRNLIIGSKYIPSLDWYLFGEMDEDVLLKDLHT
