# Supplementary material for: Ubiquitous purine sensor modulates diverse signal transduction pathways in bacteria
Source: Nat Commun. 2024 Jul 12;15:5867. doi: 10.1038/s41467-024-50275-3 (PMC11245519; doi:10.1038/s41467-024-50275-3)
Supplement: Supplementary file 9 — Source Data [file 41467_2024_50275_MOESM9_ESM.zip › ToshkaDev-Purine-pyrimidine_motif-f6b59c2/Code/Input/genome_ids.txt]

GCF_003012775.1
GCF_002237365.1
GCF_003410055.1
GCF_009695995.1
GCF_024345555.1
GCF_003716875.1
GCF_002891685.1
GCF_000959775.1
GCF_003856525.1
GCF_000222665.1
GCF_022397495.1
GCF_022397595.1
GCF_013114395.1
GCF_001547935.1
GCF_020216145.1
GCF_000272445.2
GCF_000272425.1
GCF_000272365.2
GCF_000272405.2
GCF_000272385.2
GCF_001675865.1
GCF_001675955.1
GCF_002876335.1
GCF_002876485.1
GCF_004761905.1
GCF_003311815.1
GCF_002216685.1
GCF_003311805.1
GCF_003311825.1
GCF_003311885.1
GCF_921293875.1
GCF_000272225.2
GCF_000272125.2
GCF_000272325.2
GCF_000272265.2
GCF_000222625.1
GCF_000272305.2
GCF_000272345.2
GCF_000256485.1
GCF_000272105.2
GCF_000272285.1
GCF_001557765.1
GCF_018729395.1
GCF_001676015.1
GCF_003050405.1
GCF_003049845.1
GCF_003049865.1
GCF_003050125.1
GCF_003050165.1
GCF_002874795.1
GCF_002877345.1
GCF_002878595.1
GCF_001974615.1
GCF_002872895.1
GCF_002872905.1
GCF_002875045.1
GCF_002876825.1
GCF_002877525.1
GCF_002873455.1
GCF_002876905.1
GCF_002876945.2
GCF_002873565.1
GCF_002873645.1
GCF_002874595.1
GCF_007858915.1
GCF_013114485.1
GCF_020806295.1
GCF_022811945.1
GCF_022812045.1
GCF_022812155.1
GCF_024518815.1
GCF_001558015.1
GCF_001306195.1
GCF_001306215.1
GCF_002954555.1
GCF_013114425.1
GCF_013114435.1
GCF_013114445.1
GCF_014083925.1
GCF_900149295.1
GCF_001691235.1
GCF_001188205.1
GCF_002835515.1
GCF_902751245.1
GCF_015594925.2
GCF_009904725.1
GCF_009904855.1
GCF_009904835.1
GCF_009904895.1
GCF_002241355.1
GCF_002241235.1
GCF_002241195.1
GCF_002241165.1
GCF_002241075.1
GCF_009363455.1
GCF_009363355.1
GCF_003123985.1
GCF_007858795.1
GCF_019350925.1
GCF_014164465.1
GCF_019904195.1
GCF_023716525.1
GCF_013394185.1
GCF_000960545.1
GCF_000960595.1
GCF_014694535.1
GCF_013114545.1
GCF_000176715.1
GCF_002002405.1
GCF_015163535.1
GCF_015163555.1
GCF_015163615.1
GCF_015163635.1
GCF_022347565.1
GCF_000222565.1
GCF_001557775.1
GCF_022347645.1
GCF_021654215.1
GCF_001506075.1
GCF_023920125.1
GCF_013369335.1
GCF_001243675.1
GCF_001243385.1
GCF_021725735.1
GCF_001244075.1
GCF_001244175.1
GCF_001243825.1
GCF_022397915.1
GCF_022397895.1
GCF_022397975.1
GCF_022398025.1
GCF_022398115.1
GCF_021852965.1
GCF_016406055.1
GCF_001635455.1
GCF_000305755.2
GCF_011306175.1
GCF_002812955.1
GCF_005146815.1
GCF_900382755.1
GCF_002563795.1
GCF_000972265.1
GCF_020515785.1
GCF_009874545.1
GCF_013048765.1
GCF_905175395.2
GCF_903986875.1
GCF_903986935.1
GCF_000740665.1
GCF_013048725.1
GCF_002105475.1
GCF_000171815.1
GCF_013048685.1
GCF_015278125.1
GCF_021728355.1
GCF_013048705.1
GCF_021728175.1
GCF_013114625.1
GCF_000316985.1
GCF_023161685.1
GCF_023161725.1
GCF_000158115.1
GCF_003185995.1
GCF_002872545.1
GCF_003050065.1
GCF_002873045.1
GCF_002872765.1
GCF_002877365.1
GCF_002877735.1
GCF_002877245.1
GCF_002877155.1
GCF_002875385.1
GCF_001974565.1
GCF_013369385.1
GCF_001854765.1
GCF_000189275.1
GCF_000816475.1
GCF_000808535.1
GCF_000775725.1
GCF_000222585.1
GCF_001685465.1
GCF_001687805.1
GCF_001723385.1
GCF_021272385.1
GCF_002811245.1
GCF_900163965.1
GCF_000195225.1
GCF_002741985.1
GCF_013113915.1
GCF_006124895.1
GCF_001858245.1
GCF_007182835.1
GCF_903986985.1
GCF_003350325.1
GCF_000711805.1
GCF_000827885.1
GCF_900143745.1
GCF_000467125.1
GCF_003790425.1
GCF_009938225.1
GCF_002933855.1
GCF_019977755.1
GCF_000593305.2
GCF_000591535.1
GCF_000591515.1
GCF_000591495.1
GCF_000489015.1
GCF_000489035.1
GCF_000489055.1
GCF_000489095.1
GCF_000489175.1
GCF_000489195.1
GCF_000489235.1
GCF_000489275.1
GCF_000489515.1
GCF_000489595.1
GCF_000489655.1
GCF_000489715.1
GCF_000489775.1
GCF_000489875.1
GCF_000489975.1
GCF_000490035.1
GCF_000490095.1
GCF_000490155.1
GCF_000490175.1
GCF_000490255.1
GCF_000490335.1
GCF_000490355.1
GCF_000490375.1
GCF_000490395.1
GCF_000490485.1
GCF_000491215.1
GCF_000491255.1
GCF_000491315.1
GCF_000491355.1
GCF_000491375.1
GCF_000491435.1
GCF_000491475.1
GCF_000491515.1
GCF_000491675.1
GCF_000491715.1
GCF_000491815.1
GCF_000491935.1
GCF_000196095.1
GCF_000430405.1
GCF_000430425.1
GCF_000328405.1
GCF_000182365.1
GCF_000582905.2
GCF_000524535.2
GCF_000877595.2
GCF_000454245.1
GCF_002775145.1
GCF_000195415.1
GCF_905331555.1
GCF_905331575.1
GCF_905331685.1
GCF_905331695.1
GCF_905331715.1
GCF_905331745.1
GCF_905331795.1
GCF_905331955.1
GCF_905331995.1
GCF_002803235.1
GCF_002504185.1
GCF_002014005.1
GCF_001608855.1
GCF_001609715.1
GCF_022290535.1
GCF_022290675.1
GCF_001879585.1
GCF_013393845.1
GCF_001304775.1
GCF_013420895.1
GCF_017313485.1
GCF_022290755.1
GCF_013369315.1
GCF_006368545.1
GCF_006368705.1
GCF_006368755.1
GCF_006368995.1
GCF_006369325.1
GCF_006369435.1
GCF_006370595.1
GCF_006370955.1
GCF_006371005.1
GCF_006371465.1
GCF_006371585.1
GCF_006371825.1
GCF_006371915.1
GCF_006371955.1
GCF_006372015.1
GCF_006372075.1
GCF_006372145.1
GCF_006372185.1
GCF_006372455.1
GCF_006372465.1
GCF_006372945.1
GCF_006373045.1
GCF_006373195.1
GCF_006373545.1
GCF_006373635.1
GCF_006374405.1
GCF_006374955.1
GCF_006376705.1
GCF_006376745.1
GCF_006377285.1
GCF_006377345.1
GCF_006378835.1
GCF_019270995.1
GCF_019271055.1
GCF_019271155.1
GCF_019271215.1
GCF_019271255.1
GCF_019271475.1
GCF_019271535.1
GCF_019271935.1
GCF_002153895.1
GCF_002154015.1
GCF_001270285.1
GCF_001280635.1
GCF_001280645.1
GCF_006517795.1
GCF_014396885.1
GCF_014396905.1
GCF_001695935.1
GCF_001696005.1
GCF_001696085.1
GCF_001696155.1
GCF_001727545.1
GCF_002073025.1
GCF_002807115.1
GCF_006368215.1
GCF_009647705.1
GCF_009763025.1
GCF_021729985.1
GCF_021890315.1
GCF_021890355.1
GCF_024531175.1
GCF_001273555.1
GCF_020740915.1
GCF_002018645.1
GCF_008271865.1
GCF_018135645.1
GCF_900682685.1
GCF_903986745.1
GCF_022352195.1
GCF_022352305.1
GCF_000707905.2
GCF_001726725.1
GCF_001726855.1
GCF_001727125.1
GCF_001727155.1
GCF_018799025.1
GCF_001268005.1
GCF_016403045.1
GCF_004194515.1
GCF_023205915.1
GCF_006370785.1
GCF_002150175.1
GCF_002220985.3
GCF_002221085.1
GCF_009991435.1
GCF_014057825.1
GCF_000972025.1
GCF_006368915.1
GCF_006369355.1
GCF_006372405.1
GCF_006373785.1
GCF_006374225.1
GCF_006375075.1
GCF_006375175.1
GCF_006377265.1
GCF_006378635.1
GCF_001728725.1
GCF_000958655.1
GCF_000438805.2
GCF_003312095.1
GCF_017169525.1
GCF_900538065.1
GCF_024106085.1
GCF_024106035.1
GCF_003312065.1
GCF_024105975.1
GCF_001857455.1
GCF_018035165.1
GCF_003312005.1
GCF_009938205.1
GCF_900162645.1
GCF_000711795.1
GCF_000400325.1
GCF_000400385.1
GCF_000400225.1
GCF_013114245.1
GCF_004349325.1
GCF_016464195.1
GCF_016464265.1
GCF_000818275.1
GCF_000829635.1
GCF_000829735.1
GCF_002021755.1
GCF_003691505.1
GCF_016464115.1
GCF_016464175.1
GCF_000818255.1
GCF_004551525.1
GCF_000176235.1
GCF_000287155.2
GCF_015686695.1
GCF_900005135.1
GCF_001050595.1
GCF_000801275.2
GCF_015097735.1
GCF_001591105.1
GCF_000967495.1
GCF_005239365.1
GCF_014925595.1
GCF_014925465.1
GCF_014905705.1
GCF_014905715.1
GCF_014925645.1
GCF_000176375.1
GCF_019048845.1
GCF_009763965.1
GCF_000176155.1
GCF_009763925.1
GCF_014267955.1
GCF_014305185.1
GCF_014267965.1
GCF_014525255.1
GCF_019091655.1
GCF_019091775.1
GCF_019091805.1
GCF_019091945.1
GCF_019091955.1
GCF_019092105.1
GCF_019092125.1
GCF_019092155.1
GCF_019092385.1
GCF_000176215.1
GCF_001402685.1
GCF_902386355.1
GCF_001402165.1
GCF_009665255.1
GCF_009665275.1
GCF_002283805.1
GCF_002283835.1
GCF_002283845.1
GCF_002283905.1
GCF_001402675.1
GCF_000696385.1
GCF_014050145.1
GCF_900184095.1
GCF_003415655.1
GCF_020539545.1
GCF_002872835.1
GCF_002872925.1
GCF_002874165.1
GCF_002875825.1
GCF_002875945.1
GCF_002876795.1
GCF_002875965.1
GCF_002874515.1
GCF_002874555.1
GCF_002877605.2
GCF_020806225.1
GCF_020806365.1
GCF_014878155.1
GCF_000272165.2
GCF_005145845.1
GCF_005145785.1
GCF_005146415.1
GCF_005146515.1
GCF_013114325.1
GCF_000400245.1
GCF_000400365.1
GCF_000400285.1
GCF_000818715.1
GCF_000829615.1
GCF_903995475.1
GCF_002929935.1
GCF_002930015.1
GCF_002930045.1
GCF_002954525.1
GCF_013114355.1
GCF_001895205.1
GCF_000222605.1
GCF_000818435.1
GCF_000818455.1
GCF_002929885.1
GCF_001263135.1
GCF_000259935.1
GCF_000182685.1
GCF_003326605.2
GCF_001185575.1
GCF_009665315.1
GCF_014525075.1
GCF_001192695.1
GCF_006538425.1
GCF_022397925.1
GCF_000834075.1
GCF_000834095.1
GCF_001185465.1
GCF_016464165.1
GCF_002156475.1
GCF_022371215.1
GCF_005146325.1
GCF_002196515.1
GCF_023920225.1
GCF_005281825.1
GCF_000967545.1
GCF_000184325.1
GCF_000176175.1
GCF_021249365.1
GCF_001418695.1
GCF_022289365.1
GCF_009763345.1
GCF_000695685.1
GCF_008756925.1
GCF_008756975.1
GCF_000417625.1
GCF_001598835.1
GCF_001952955.1
GCF_000931495.1
GCF_022290135.1
GCF_011440455.1
GCF_018140575.1
GCF_021394375.1
GCF_021394795.1
GCF_021395075.1
GCF_009665355.1
GCF_002953375.1
GCF_017604105.1
GCF_007050345.1
GCF_016761735.1
GCF_016761775.1
GCF_016761815.1
GCF_009763185.1
GCF_009763465.1
GCF_009763785.1
GCF_022290295.1
GCF_022290375.1
GCF_016822055.1
GCF_013114045.1
GCF_001695575.1
GCF_013154935.1
GCF_004764665.1
GCF_003269215.1
GCF_002892905.1
GCF_000341445.1
GCF_006151825.1
GCF_002953355.1
GCF_003798525.1
GCF_013368925.1
GCF_000962815.1
GCF_001048675.1
GCF_903986945.1
GCF_015160835.1
GCF_001010935.1
GCF_000256445.2
GCF_000256095.2
GCF_000247005.2
GCF_002872625.1
GCF_002877405.1
GCF_013114145.1
GCF_000272205.2
GCF_000272045.2
GCF_023221655.1
GCF_003751145.1
GCF_004345525.1
GCF_001048495.1
GCF_001048535.1
GCF_001368895.1
GCF_017916615.1
GCF_017916935.1
GCF_017917325.1
GCF_017916825.1
GCF_017917035.1
GCF_017917465.1
GCF_013114205.1
GCF_000983095.1
GCF_001048595.1
GCF_001048655.1
GCF_001486525.1
GCF_900183395.1
GCF_002286405.1
GCF_001297935.1
GCF_013364385.1
GCF_002286655.1
GCF_000772065.1
GCF_015709045.1
GCF_009763805.1
GCF_001597955.1
GCF_001597935.1
GCF_000812045.1
GCF_000299495.2
GCF_000174295.1
GCF_000174255.1
GCF_000152445.1
GCF_000318075.1
GCF_000016245.1
GCF_000348345.2
GCF_000006745.1
GCF_013414615.1
GCF_001858445.1
GCF_001858585.1
GCF_001186755.1
GCF_000168935.2
GCF_000153985.2
GCF_000250855.1
GCF_000220785.1
GCF_000220765.2
GCF_000279285.1
GCF_000279265.1
GCF_000387585.1
GCF_000154005.2
GCF_000174115.1
GCF_000736795.1
GCF_000736855.1
GCF_000736935.1
GCF_002251495.1
GCF_003312945.1
GCF_019780445.1
GCF_021228575.1
GCF_021014515.1
GCF_003591575.1
GCF_004358295.1
GCF_003449135.1
GCF_002313025.1
GCF_000969235.1
GCF_000969265.1
GCF_021014645.1
GCF_001641685.1
GCF_013110925.1
GCF_013110975.1
GCF_013111105.1
GCF_013111215.1
GCF_013111465.1
GCF_002114205.1
GCF_002196225.1
GCF_002196375.1
GCF_009653605.1
GCF_017814615.1
GCF_019273615.1
GCF_019273635.1
GCF_019273655.1
GCF_019458465.1
GCF_021431945.1
GCF_024359565.1
GCF_014281135.1
GCF_001402185.1
GCF_004117115.1
GCF_006802045.1
GCF_006802195.1
GCF_007623775.1
GCF_007624845.1
GCF_008083365.1
GCF_008083715.1
GCF_008083865.1
GCF_008083975.1
GCF_008084315.1
GCF_008084455.1
GCF_008084565.1
GCF_008084605.1
GCF_008084635.1
GCF_008084705.1
GCF_008084755.1
GCF_008084795.1
GCF_008084855.1
GCF_009762965.1
GCF_009763045.1
GCF_014525175.1
GCF_001718105.1
GCF_001248465.1
GCF_001248645.1
GCF_001250615.1
GCF_001255915.1
GCF_001259995.1
GCF_013111805.1
GCF_013111855.1
GCF_013111915.1
GCF_014634265.1
GCF_014634385.1
GCF_902809995.1
GCF_902810005.1
GCF_902810025.1
GCF_008369605.1
GCF_008369625.1
GCF_019092625.1
GCF_019092805.1
GCF_019092945.1
GCF_019093125.1
GCF_021014625.1
GCF_002284125.1
GCF_002284155.1
GCF_002284325.1
GCF_002284395.1
GCF_002284475.1
GCF_003348755.1
GCF_003348985.1
GCF_003349055.1
GCF_003349155.1
GCF_003349215.1
GCF_003349245.1
GCF_003349715.1
GCF_003349725.1
GCF_021166915.1
GCF_021166935.1
GCF_021166955.1
GCF_021166995.1
GCF_021167035.1
GCF_900185995.1
GCF_001402375.1
GCF_001402535.1
GCF_016457135.1
GCF_001953375.1
GCF_008370425.1
GCF_008370445.1
GCF_024105855.1
GCF_021014725.1
GCF_009899555.1
GCF_009899585.1
GCF_019400755.1
GCF_019400765.1
GCF_016456875.1
GCF_016457065.1
GCF_016457125.1
GCF_019504425.1
GCF_009763065.1
GCF_014116745.1
GCF_018398235.1
GCF_009728285.1
GCF_014489145.1
GCF_003347715.1
GCF_003347835.1
GCF_003347895.1
GCF_003348015.1
GCF_003348415.1
GCF_003348445.1
GCF_003348715.1
GCF_003348735.1
GCF_003585465.1
GCF_003585485.1
GCF_003585505.1
GCF_003585535.1
GCF_003585545.1
GCF_003594505.1
GCF_003594515.1
GCF_004328575.1
GCF_006802395.1
GCF_006802475.1
GCF_006802485.1
GCF_006802575.1
GCF_006802595.1
GCF_006802685.1
GCF_006802795.1
GCF_006802815.1
GCF_006803155.1
GCF_017426785.1
GCF_013357605.1
GCF_013357725.1
GCF_013357745.1
GCF_013357785.1
GCF_013357845.1
GCF_013357885.1
GCF_000788675.1
GCF_000788715.2
GCF_002890525.1
GCF_009762915.1
GCF_006802905.1
GCF_006802915.1
GCF_006803025.1
GCF_012275705.1
GCF_002954585.1
GCF_022397535.1
GCF_022397555.1
GCF_022397655.1
GCF_022397675.1
GCF_903995485.1
GCF_004022545.1
GCF_005281815.1
GCF_013114235.1
GCF_900089965.1
GCF_000165125.1
GCF_000785575.1
GCF_000259875.1
GCF_000334195.1
GCF_000017705.1
GCF_000400205.1
GCF_022453845.1
GCF_002906475.1
GCF_002027615.1
GCF_000772655.1
GCF_000818235.1
GCF_000818295.1
GCF_000818315.1
GCF_000818355.1
GCF_002142655.1
GCF_020782055.1
GCF_001185385.1
GCF_001185515.1
GCF_000189255.1
GCF_022398135.1
GCF_022398155.1
GCF_022398175.1
GCF_001399455.2
GCF_014879975.1
GCF_009811315.1
GCF_009811335.1
GCF_003970385.1
GCF_000024825.1
GCF_000287115.2
GCF_001660505.2
GCF_019846205.1
GCF_002211985.1
GCF_002212025.1
GCF_015342805.1
GCF_015343015.1
GCF_015343495.1
GCF_015350415.1
GCF_001997225.1
GCF_020782075.1
GCF_001989695.1
GCF_000354175.2
GCF_000153505.1
GCF_018458345.1
GCF_020223605.1
GCF_020223975.1
GCF_018458285.1
GCF_018458465.1
GCF_018458525.1
GCF_013113955.1
GCF_001267945.1
GCF_903986595.1
GCF_002114195.1
GCF_001273715.1
GCF_001306785.1
GCF_001306825.1
GCF_018779775.1
GCF_022343085.1
GCF_022343145.1
GCF_003544875.1
GCF_019670025.1
GCF_019670485.1
GCF_003144035.1
GCF_012395215.1
GCF_012689405.1
GCF_011090175.1
GCF_011090275.1
GCF_011090225.1
GCF_011090235.1
GCF_900130105.1
GCF_014284125.1
GCF_014636315.1
GCF_014652435.1
GCF_009937975.1
GCF_014284115.1
GCF_009937955.1
GCF_016595265.1
GCF_014284305.1
GCF_014284365.1
GCF_018139565.1
GCF_003955735.1
GCF_014652415.1
GCF_018139685.1
GCF_014284335.1
GCF_014284175.1
GCF_018139545.1
GCF_014284235.1
GCF_010078235.1
GCF_018139645.1
GCF_014699135.1
GCF_014284275.1
GCF_000373965.1
GCF_014201975.1
GCF_900113965.1
GCF_004366735.1
GCF_000327045.1
GCF_016583835.1
GCF_000373385.1
GCF_004342175.1
GCF_000321415.2
GCF_019703835.1
GCF_001913705.1
GCF_014207645.1
GCF_003390335.1
GCF_003390375.1
GCF_003390395.1
GCF_003326475.1
GCF_023094175.1
GCF_900217835.1
GCF_011927685.1
GCF_002115785.1
GCF_001983425.1
GCF_000948415.1
GCF_023588965.1
GCF_017922435.1
GCF_015767575.1
GCF_015871485.1
GCF_000300275.1
GCF_003326675.1
GCF_003326695.1
GCF_003326755.1
GCF_003326795.1
GCF_003326805.1
GCF_002844235.1
GCF_020782095.1
GCF_000714555.1
GCF_002844375.1
GCF_003326595.1
GCF_001613805.1
GCF_011806425.1
GCF_003403095.1
GCF_000763295.1
GCF_002115745.1
GCF_000948985.1
GCF_000948975.1
GCF_022832715.1
GCF_020447205.1
GCF_001613545.1
GCF_001709345.1
GCF_000688235.1
GCF_014641495.1
GCF_000012885.1
GCF_001887775.1
GCF_019104765.1
GCF_015840715.1
GCF_000179235.2
GCF_019797845.1
GCF_000828635.1
GCF_003865015.1
GCF_016097415.1
GCF_000378405.1
GCF_003047145.2
GCF_003935925.1
GCF_003936085.1
GCF_003936745.1
GCF_024448415.1
GCF_003935545.1
GCF_003936145.1
GCF_018457005.1
GCF_024448355.1
GCF_020861435.1
GCF_009996745.1
GCF_001648195.1
GCF_022627305.1
GCF_013522825.1
GCF_013522915.1
GCF_013523115.1
GCF_013522755.1
GCF_013522875.1
GCF_002027175.1
GCF_900636845.1
GCF_024448865.1
GCF_019264725.1
GCF_001062345.1
GCF_008124705.1
GCF_000952205.1
GCF_000952685.1
GCF_009737025.1
GCF_014854855.1
GCF_019090095.1
GCF_019704535.1
GCF_020524725.1
GCF_903684235.1
GCF_903995555.1
GCF_907163115.1
GCF_003008495.1
GCF_009789555.1
GCF_000828205.1
GCF_013036985.1
GCF_002282995.1
GCF_000590475.1
GCF_002890875.1
GCF_022647185.1
GCF_016622115.1
GCF_016622355.1
GCF_021021425.1
GCF_003935625.1
GCF_003935935.1
GCF_018138085.1
GCF_021610005.1
GCF_003205815.1
GCF_016028515.1
GCF_001635435.1
GCF_016622305.1
GCF_009363815.1
GCF_017577085.1
GCF_005844005.1
GCF_009721625.1
GCF_009740185.1
GCF_016028635.1
GCF_011250485.1
GCF_011605315.1
GCF_000818015.1
GCF_011106855.1
GCF_021713615.1
GCF_018316915.1
GCF_016622245.1
GCF_013522725.1
GCF_001586935.1
GCF_009696165.1
GCF_000445445.1
GCF_900176355.1
GCF_000236685.1
GCF_002976435.1
GCF_018128545.1
GCF_014192475.1
GCF_018223345.1
GCF_002074855.1
GCF_012490345.1
GCF_012490465.1
GCF_014647135.1
GCF_019973655.1
GCF_019266205.1
GCF_000019525.1
GCF_900079515.1
GCF_000518805.1
GCF_000091325.1
GCF_021560015.1
GCF_009372175.1
GCF_009377275.1
GCF_012263345.1
GCF_014840975.1
GCF_002966515.1
GCF_000015185.1
GCF_013248905.1
GCF_001957125.1
GCF_001675935.1
GCF_009663145.1
GCF_014163715.1
GCF_014163735.1
GCF_014163775.1
GCF_002196695.1
GCF_001308045.1
GCF_014164185.1
GCF_014164505.1
GCF_013394145.1
GCF_001887095.2
GCF_022410515.1
GCF_000282755.1
GCF_002838165.1
GCF_001401775.1
GCF_019345585.1
GCF_007636515.1
GCF_000014685.1
GCF_018100775.1
GCF_019655035.1
GCF_019654915.1
GCF_018224605.1
GCF_006385735.2
GCF_016757755.1
GCF_019654955.1
GCF_007636505.1
GCF_018596335.1
GCF_013283205.1
GCF_022398495.1
GCF_022398425.1
GCF_022398325.1
GCF_000217915.1
GCF_002836075.1
GCF_019457575.1
GCF_019457515.1
GCF_019457655.1
GCF_019457595.1
GCF_019457555.1
GCF_019457535.1
GCF_019457495.1
GCF_019457635.1
GCF_019457435.1
GCF_002209245.2
GCF_015767295.1
GCF_012843185.1
GCF_013248875.1
GCF_000832025.1
GCF_019654975.1
GCF_022321485.1
GCF_002836615.1
GCF_014596695.2
GCF_003129585.1
GCF_021412365.1
GCF_010092445.1
GCF_000203935.1
GCF_002836315.1
GCF_017368415.1
GCF_020806285.1
GCF_002873615.1
GCF_000018025.1
GCF_017354965.1
GCF_019654995.1
GCF_014648295.1
GCF_012911865.1
GCF_019655015.1
GCF_000615005.1
GCF_001591325.1
GCF_900457065.1
GCF_003315425.1
GCF_019599085.1
GCF_002157365.2
GCF_016406305.1
GCF_007197555.1
GCF_002005305.1
GCF_006385555.1
GCF_000014885.1
GCF_000018285.1
GCF_000146165.2
GCF_012584455.1
GCF_019457885.1
GCF_003028295.1
GCF_900156405.1
GCF_019655375.1
GCF_004295345.1
GCF_006494755.1
GCF_002215585.1
GCF_000753795.1
GCF_000016065.1
GCF_003855395.1
GCF_016834455.1
GCF_003957745.1
GCF_002075795.1
GCF_003605145.1
GCF_022398295.1
GCF_022398355.1
GCF_022398395.1
GCF_009831655.1
GCF_021394275.1
GCF_014652115.1
GCF_020524375.1
GCF_014647575.1
GCF_000019185.1
GCF_003112715.1
GCF_019655335.1
GCF_019655235.1
GCF_020511155.1
GCF_014647855.1
GCF_001529365.1
GCF_003797125.1
GCF_003797845.1
GCF_004342405.1
GCF_014651955.1
GCF_000518605.1
GCF_007567505.1
GCF_018394335.1
GCF_000013765.1
GCF_000485795.1
GCF_004354305.1
GCF_007923045.3
GCF_017354925.1
GCF_017354985.1
GCF_001735525.1
GCF_019654935.1
GCF_019655395.1
GCF_021440925.1
GCF_014651975.1
GCF_019670705.1
GCF_003966225.1
GCF_002216875.1
GCF_000172075.1
GCF_015069875.1
GCF_900476435.1
GCF_000021665.1
GCF_000018765.1
GCF_000017325.1
GCF_000015845.1
GCF_001620325.1
GCF_003052765.1
GCF_017354945.1
GCF_003966265.1
GCF_000015245.1
GCF_019655175.1
GCF_900380485.1
GCF_014648035.1
GCF_001598875.1
GCF_009730655.1
GCF_007595175.1
GCF_017579985.1
GCF_017580505.1
GCF_017580415.1
GCF_017580335.1
GCF_017570125.1
GCF_017580705.1
GCF_007595095.1
GCF_017580205.1
GCF_017580215.1
GCF_001870495.1
GCF_019303335.1
GCF_019670525.1
GCF_019670545.1
GCF_019670585.1
GCF_019670605.1
GCF_019670625.1
GCF_019670665.1
GCF_019670685.1
GCF_014263185.1
GCF_021440805.1
GCF_002237105.1
GCF_017580345.1
GCF_017580025.1
GCF_017580005.1
GCF_017580535.1
GCF_017580665.1
GCF_014647215.1
GCF_000463345.2
GCF_007827295.1
GCF_004339245.1
GCF_000428045.1
GCF_007625115.1
GCF_004916735.1
GCF_001995355.1
GCF_001996085.1
GCF_001995745.1
GCF_001996245.1
GCF_001996265.1
GCF_001996065.1
GCF_000968645.1
GCF_001995945.1
GCF_001995655.1
GCF_001996105.1
GCF_001995685.1
GCF_003390965.1
GCF_900141775.1
GCF_013366455.1
GCF_001722075.1
GCF_001722105.1
GCF_001995415.1
GCF_001995405.1
GCF_000565325.1
GCF_001995985.1
GCF_001996165.1
GCF_001996225.1
GCF_001995785.1
GCF_001995865.1
GCF_001995875.1
GCF_001995885.1
GCF_001996185.1
GCF_011765565.1
GCF_900188555.1
GCF_000215955.2
GCF_003143555.1
GCF_003429285.1
GCF_014750655.1
GCF_015644725.1
GCF_005222225.1
GCF_006228385.1
GCF_000378185.1
GCF_001311825.1
GCF_014651855.1
GCF_003063625.1
GCF_022440845.1
GCF_003460925.1
GCF_003461215.1
GCF_009857645.1
GCF_009857655.1
GCF_009857635.1
GCF_016461825.1
GCF_009380165.1
GCF_009380215.1
GCF_019603315.1
GCF_005503555.1
GCF_009695765.1
GCF_003458535.1
GCF_021531695.1
GCF_000686105.1
GCF_000797495.1
GCF_902386795.1
GCF_005519995.1
GCF_018619435.1
GCF_013416775.1
GCF_003347515.1
GCF_002017865.1
GCF_016583865.1
GCF_014197755.1
GCF_004005375.1
GCF_004345025.1
GCF_000217935.1
GCF_011634895.1
GCF_000296695.1
GCF_016918075.2
GCF_000425345.1
GCF_004369005.1
GCF_021021375.1
GCF_020531985.1
GCF_008041945.1
GCF_018860385.1
GCF_000153185.1
GCF_901411515.1
GCF_017638545.1
GCF_018860285.1
GCF_018860345.1
GCF_009728465.1
GCF_017948405.1
GCF_002835995.1
GCF_014163575.1
GCF_000470315.2
GCF_011378715.1
GCF_004378355.1
GCF_004376845.1
GCF_002835465.1
GCF_009828855.1
GCF_000153405.2
GCF_003318165.1
GCF_000381745.1
GCF_000420245.1
GCF_000482725.1
GCF_000428725.1
GCF_022267535.1
GCF_022347785.1
GCF_014268485.2
GCF_009932725.1
GCF_009763245.1
GCF_019139835.1
GCF_900129835.1
GCF_014268885.2
GCF_021029445.1
GCF_000425805.1
GCF_003731745.1
GCF_014269035.2
GCF_900573885.1
GCF_900576645.1
GCF_900576715.1
GCF_900580455.1
GCF_900580865.1
GCF_900580925.1
GCF_900581605.1
GCF_900581815.1
GCF_900582195.1
GCF_900582425.1
GCF_900582885.1
GCF_900583455.1
GCF_900586135.1
GCF_900588845.1
GCF_900589285.1
GCF_900590205.1
GCF_900590755.1
GCF_900600375.1
GCF_900600465.1
GCF_900601905.1
GCF_900602065.1
GCF_900602385.1
GCF_900602545.1
GCF_900602905.1
GCF_014268755.2
GCF_900105825.1
GCF_014268815.2
GCF_013373915.1
GCF_000377725.1
GCF_014190825.1
GCF_012647205.1
GCF_013393265.1
GCF_008824165.1
GCF_023218155.1
GCF_014174475.1
GCF_014694325.1
GCF_014694355.1
GCF_014694385.1
GCF_004214895.1
GCF_019145375.1
GCF_017167985.1
GCF_900115695.1
GCF_000974625.1
GCF_015712085.1
GCF_012767755.2
GCF_021602365.1
GCF_000513835.1
GCF_000364625.1
GCF_014268445.2
GCF_000425785.1
GCF_013393345.1
GCF_000498575.2
GCF_000452865.1
GCF_001698815.1
GCF_000737245.1
GCF_021605415.1
GCF_021609685.1
GCF_001238485.1
GCF_004006335.1
GCF_000282955.1
GCF_000235745.1
GCF_000341615.1
GCF_000455665.1
GCF_000307775.2
GCF_000195105.1
GCF_000279165.1
GCF_000013785.1
GCF_900112645.1
GCF_021603585.1
GCF_900104975.1
GCF_002843095.1
GCF_022368695.1
GCF_020295325.1
GCF_002953115.1
GCF_012985795.1
GCF_012985785.1
GCF_012985775.1
GCF_003634475.1
GCF_000828175.1
GCF_000494915.1
GCF_002029345.1
GCF_000316175.1
GCF_019691255.1
GCF_003253625.1
GCF_900177525.1
GCF_000514395.1
GCF_007677725.1
GCF_001511755.1
GCF_900215525.1
GCF_000514195.1
GCF_900176445.1
GCF_000483105.1
GCF_014170225.1
GCF_900095275.1
GCF_900095225.1
GCF_015354575.1
GCF_900101695.1
GCF_001446945.1
GCF_001446935.1
GCF_010095445.2
GCF_014192635.1
GCF_003225695.1
GCF_003225705.1
GCF_000190455.2
GCF_009363395.1
GCF_016650625.1
GCF_016650695.1
GCF_016650715.1
GCF_016650815.1
GCF_016651255.1
GCF_016651205.1
GCF_016651275.1
GCF_016651305.1
GCF_016651325.1
GCF_016651375.1
GCF_001708505.1
GCF_002079985.1
GCF_014270125.1
GCF_014269105.1
GCF_014269115.1
GCF_014268825.1
GCF_014269095.1
GCF_014268555.1
GCF_002947975.1
GCF_002947915.1
GCF_004153435.1
GCF_002948105.1
GCF_016615645.1
GCF_000829415.1
GCF_001547915.1
GCF_003325755.1
GCF_018417635.1
GCF_009905615.1
GCF_016772375.1
GCF_012975065.1
GCF_007828705.1
GCF_007828235.1
GCF_007828295.1
GCF_007993865.1
GCF_002165135.1
GCF_018326005.1
GCF_003105155.1
GCF_009189165.1
GCF_018138145.1
GCF_019856535.1
GCF_013416725.1
GCF_004307535.1
GCF_004307605.1
GCF_004307595.1
GCF_004307635.1
GCF_004307585.1
GCF_004307665.1
GCF_004307505.1
GCF_009866785.1
GCF_016658545.1
GCF_016647875.1
GCF_016648095.1
GCF_009866725.1
GCF_004526365.1
GCF_000292285.1
GCF_019599005.1
GCF_019599025.1
GCF_003176655.1
GCF_003208135.1
GCF_004011755.1
GCF_016861355.1
GCF_001427125.1
GCF_001424925.1
GCF_000647775.1
GCF_019718735.1
GCF_004519305.1
GCF_000631985.1
GCF_001297015.1
GCF_001297125.1
GCF_003052515.2
GCF_020164475.1
GCF_018390395.1
GCF_018596375.1
GCF_018390435.1
GCF_002113325.1
GCF_009834515.1
GCF_000257605.1
GCF_009905435.1
GCF_002112255.1
GCF_002112315.1
GCF_002112305.1
GCF_002112365.1
GCF_002112285.1
GCF_002113375.1
GCF_009866705.1
GCF_002113495.1
GCF_009799925.1
GCF_000512695.2
GCF_013620795.1
GCF_014596605.1
GCF_905336995.1
GCF_002934345.1
GCF_002286815.1
GCF_002286785.1
GCF_003408635.1
GCF_000633395.1
GCF_022014475.1
GCF_022014505.1
GCF_016919445.1
GCF_019219265.1
GCF_019219225.1
GCF_019218965.1
GCF_019218985.1
GCF_019219145.1
GCF_019219115.1
GCF_019219205.1
GCF_019219185.1
GCF_019219045.1
GCF_019218905.1
GCF_014852225.1
GCF_014851965.1
GCF_014852575.1
GCF_014852215.1
GCF_014852585.1
GCF_014851985.1
GCF_014851865.1
GCF_014851565.1
GCF_014851905.1
GCF_014852295.1
GCF_014852305.1
GCF_014851765.1
GCF_014852385.1
GCF_014852285.1
GCF_019200975.1
GCF_018304925.1
GCF_018408275.1
GCF_009761815.1
GCF_009764645.1
GCF_009764635.1
GCF_009764265.1
GCF_022179005.1
GCF_001945445.1
GCF_001945375.1
GCF_003936655.1
GCF_000418555.1
GCF_015351605.1
GCF_017973755.1
GCF_001642705.1
GCF_020151015.1
GCF_001269805.1
GCF_001269815.1
GCF_003148705.1
GCF_011636575.1
GCF_018326065.1
GCF_001547895.1
GCF_900109995.1
GCF_900110195.1
GCF_010669185.1
GCF_003935455.1
GCF_003935465.1
GCF_013305665.1
GCF_021283245.1
GCF_021283105.1
GCF_021228675.1
GCF_900108875.1
GCF_900103725.1
GCF_900102935.1
GCF_900103205.1
GCF_900115645.1
GCF_900102735.1
GCF_900107395.1
GCF_900109505.1
GCF_900119125.1
GCF_900110765.1
GCF_019656335.1
GCF_001321005.1
GCF_001753955.1
GCF_001320705.1
GCF_001320605.1
GCF_001320565.1
GCF_001320525.1
GCF_001320485.1
GCF_001320385.1
GCF_001320345.1
GCF_001320295.1
GCF_001320245.1
GCF_001320205.1
GCF_001753915.1
GCF_001320125.1
GCF_001320085.1
GCF_001320045.1
GCF_014472415.1
GCF_002979735.1
GCF_002979185.1
GCF_017947325.1
GCF_017947305.1
GCF_016756945.1
GCF_020515535.1
GCF_020515695.1
GCF_023100605.1
GCF_019355055.1
GCF_014109765.1
GCF_000931465.1
GCF_019655855.1
GCF_002797475.1
GCF_002901475.1
GCF_006094435.1
GCF_009391885.1
GCF_022132145.1
GCF_020423045.1
GCF_020386635.1
GCF_000761545.1
GCF_016887925.1
GCF_018729515.1
GCF_018729535.1
GCF_016613125.1
GCF_943737035.1
GCF_916618905.1
GCF_916618955.1
GCF_903166565.1
GCF_916618925.1
GCF_916618875.1
GCF_019168305.1
GCF_000263855.1
GCF_022760135.1
GCF_022533585.1
GCF_003605735.1
GCF_002037565.1
GCF_013388395.1
GCF_004364435.1
GCF_015712105.2
GCF_002992185.1
GCF_000949385.2
GCF_021378965.1
GCF_001422075.1
GCF_003627215.1
GCF_001421885.1
GCF_001425545.1
GCF_001423155.1
GCF_009861525.1
GCF_003205205.1
GCF_900188365.1
GCF_900215165.1
GCF_900215185.1
GCF_016620375.1
GCF_013184545.1
GCF_000483465.1
GCF_000527055.1
GCF_004382095.1
GCF_000514335.1
GCF_900177505.1
GCF_020520285.1
GCF_009799935.1
GCF_022355455.1
GCF_021650705.1
GCF_001984065.1
GCF_900291015.1
GCF_021378935.1
GCF_018221585.1
GCF_900277145.1
GCF_900275665.1
GCF_021378985.1
GCF_014700075.1
GCF_009662095.1
GCF_014863505.1
GCF_900187475.1
GCF_900187505.1
GCF_900187425.1
GCF_900187615.1
GCF_900187555.1
GCF_900187515.1
GCF_900187415.1
GCF_900187445.1
GCF_900187535.1
GCF_900187525.1
GCF_900187605.1
GCF_900187635.1
GCF_900187595.1
GCF_900187645.1
GCF_900187585.1
GCF_900187455.1
GCF_900187565.1
GCF_900187575.1
GCF_900187465.1
GCF_024296925.1
GCF_002699985.1
GCF_020544405.1
GCF_004369025.1
GCF_020401845.1
GCF_020691745.1
GCF_020736465.1
GCF_003060885.1
GCF_003061205.1
GCF_001838695.1
GCF_001808425.1
GCF_002753995.1
GCF_004353925.1
GCF_007713465.1
GCF_000633255.1
GCF_008923895.1
GCF_017349615.1
GCF_017349635.1
GCF_017350015.1
GCF_017350035.1
GCF_002901545.1
GCF_017350085.1
GCF_017350115.1
GCF_002884345.1
GCF_017350165.1
GCF_017350295.1
GCF_003050925.1
GCF_003050835.1
GCF_001753875.1
GCF_001655615.1
GCF_000282535.1
GCF_000282515.1
GCF_000282495.1
GCF_000282475.1
GCF_000282455.1
GCF_000282435.1
GCF_000282415.1
GCF_000282395.1
GCF_000282375.1
GCF_000282355.1
GCF_000282335.1
GCF_000282315.2
GCF_000282295.1
GCF_000282275.2
GCF_000282255.1
GCF_000282235.1
GCF_000282215.1
GCF_000282195.1
GCF_000282175.1
GCF_000282555.1
GCF_019947275.1
GCF_019956275.1
GCF_019947235.1
GCF_019947365.1
GCF_019956375.1
GCF_019947405.1
GCF_019956415.1
GCF_019955895.1
GCF_000408945.1
GCF_005502415.1
GCF_017350895.1
GCF_017350975.1
GCF_017351015.1
GCF_017351735.1
GCF_017351775.1
GCF_002901565.1
GCF_017351795.1
GCF_002005125.1
GCF_009908205.1
GCF_009908285.1
GCF_021018765.1
GCF_000511325.1
GCF_002858665.1
GCF_904067045.1
GCF_900291905.1
GCF_004402115.1
GCF_005508865.1
GCF_014525325.1
GCF_000952175.1
GCF_002277815.1
GCF_018326405.1
GCF_001728945.1
GCF_009650555.1
GCF_014892995.1
GCF_000465935.2
GCF_003626975.1
GCF_018449725.1
GCF_018449655.1
GCF_004124275.1
GCF_019823085.1
GCF_001655595.1
GCF_017351935.1
GCF_022380625.1
GCF_004803755.1
GCF_005502555.1
GCF_018986375.1
GCF_013179515.1
GCF_013179705.1
GCF_020911845.1
GCF_002836195.1
GCF_002836515.1
GCF_004368175.1
GCF_000416235.1
GCF_005233515.1
GCF_014842125.1
GCF_014706535.1
GCF_000416215.1
GCF_012979115.1
GCF_021147805.1
GCF_021147825.1
GCF_021147785.1
GCF_001007005.1
GCF_016337145.1
GCF_002025205.1
GCF_003097235.1
GCF_002000165.1
GCF_013359695.1
GCF_013359595.1
GCF_014268865.1
GCF_017875955.1
GCF_017875935.1
GCF_013357275.1
GCF_001592875.1
GCF_007633355.1
GCF_012726325.1
GCF_918697935.1
GCF_918697945.1
GCF_004310295.1
GCF_019956475.1
GCF_019956155.1
GCF_019946575.1
GCF_019947155.1
GCF_019947395.1
GCF_019947335.1
GCF_019956445.1
GCF_019946635.1
GCF_019946615.1
GCF_019955815.1
GCF_019956495.1
GCF_019955795.1
GCF_021560055.1
GCF_009905775.1
GCF_002080045.1
GCF_003024385.1
GCF_002112755.1
GCF_002113575.1
GCF_016735645.1
GCF_002112825.1
GCF_002112855.1
GCF_002113565.1
GCF_002112835.1
GCF_002113625.1
GCF_002113655.1
GCF_002113025.1
GCF_002113045.1
GCF_002113085.1
GCF_002113105.1
GCF_002113125.1
GCF_002113255.1
GCF_013260315.1
GCF_013410155.2
GCF_002113285.1
GCF_900156235.1
GCF_004153525.1
GCF_003097365.1
GCF_021341665.1
GCF_000349845.1
GCF_016429135.1
GCF_003696305.1
GCF_000690905.1
GCF_008370005.1
GCF_008370045.1
GCF_007049955.1
GCF_007049925.1
GCF_007993955.1
GCF_003331055.1
GCF_012935675.1
GCF_002878485.1
GCF_002303925.1
GCF_002303975.1
GCF_004136015.1
GCF_000725445.1
GCF_021462485.1
GCF_002196875.1
GCF_019956555.1
GCF_019947565.1
GCF_019956575.1
GCF_019956595.1
GCF_019947515.1
GCF_902506525.1
GCF_003576265.1
GCF_902506535.1
GCF_902506495.1
GCF_902506475.1
GCF_902506505.1
GCF_017491835.1
GCF_001280445.1
GCF_017491585.1
GCF_017491625.1
GCF_000955815.1
GCF_003254125.1
GCF_002836905.1
GCF_013363935.1
GCF_017490905.1
GCF_003151075.1
GCF_017491605.1
GCF_019710535.1
GCF_019646095.1
GCF_005502935.1
GCF_005503735.1
GCF_003253945.1
GCF_017490865.1
GCF_902706155.1
GCF_018132745.1
GCF_013305685.1
GCF_002157495.1
GCF_000800055.1
GCF_000970615.1
GCF_000935045.1
GCF_000742775.1
GCF_002843625.1
GCF_002843585.1
GCF_016861935.1
GCF_900110655.1
GCF_000498975.2
GCF_003205305.1
GCF_003205475.1
GCF_019145195.1
GCF_001661075.1
GCF_900106015.1
GCF_003231305.1
GCF_022049085.1
GCF_014268785.2
GCF_900102335.1
GCF_001839645.2
GCF_013409125.2
GCF_002741105.1
GCF_003701285.1
GCF_015159875.1
GCF_000756775.1
GCF_003935525.1
GCF_900105185.1
GCF_018336155.1
GCF_018336175.1
GCF_000412695.1
GCF_000423545.1
GCF_002003485.1
GCF_900104125.1
GCF_900536025.1
GCF_021601925.1
GCF_002806685.1
GCF_000708715.2
GCF_000367825.1
GCF_000226475.1
GCF_000219705.1
GCF_000264665.3
GCF_000412675.1
GCF_000411615.1
GCF_000294445.2
GCF_000390005.2
GCF_000007565.2
GCF_000987155.1
GCF_000325725.1
GCF_000410575.1
GCF_000019125.1
GCF_000281215.1
GCF_000183645.1
GCF_000226035.2
GCF_000285395.1
GCF_000799625.1
GCF_002157515.1
GCF_002554535.1
GCF_016406145.1
GCF_002094795.1
GCF_002906715.1
GCF_013425825.1
GCF_007049805.1
GCF_015680455.1
GCF_015680535.1
GCF_015680605.1
GCF_009012945.1
GCF_002588485.1
GCF_002165695.1
GCF_009905395.1
GCF_003752325.1
GCF_004345845.1
GCF_000787655.1
GCF_000802565.1
GCF_000875995.1
GCF_001006135.1
GCF_001467305.1
GCF_001630725.2
GCF_001750465.1
GCF_002356095.1
GCF_002891885.1
GCF_003228315.1
GCF_003263425.1
GCF_009883635.2
GCF_009938035.1
GCF_013376655.1
GCF_014169055.1
GCF_017315385.1
GCF_020172705.1
GCF_021401065.1
GCF_021460775.1
GCF_022354785.1
GCF_900095365.1
GCF_002906835.1
GCF_002906815.1
GCF_016337265.1
GCF_022760795.1
GCF_002025705.1
GCF_000729805.1
GCF_001515585.1
GCF_001644955.1
GCF_003671955.1
GCF_004519745.1
GCF_020892135.1
GCF_016008995.1
GCF_016009185.1
GCF_016337225.1
GCF_016337245.1
GCF_002736045.1
GCF_002736125.1
GCF_013386405.1
GCF_014217705.1
GCF_013305625.1
GCF_014062205.1
GCF_014854555.1
GCF_016009195.1
GCF_900455605.1
GCF_001653615.1
GCF_021283035.1
GCF_001908395.1
GCF_001941965.1
GCF_900142655.1
GCF_015680375.1
GCF_007665395.1
GCF_021602305.1
GCF_021603645.1
GCF_002091775.1
GCF_000297075.2
GCF_000012265.1
GCF_000828695.1
GCF_003751575.1
GCF_013407925.2
GCF_017960245.1
GCF_017960325.1
GCF_003731925.1
GCF_003732485.1
GCF_001020815.1
GCF_001021695.1
GCF_003205455.1
GCF_017347385.1
GCF_019466035.1
GCF_021601325.1
GCF_021601765.1
GCF_003732085.1
GCF_015234205.1
GCF_012986065.1
GCF_003363755.1
GCF_021246005.1
GCF_002891555.1
GCF_002891565.1
GCF_019754235.1
GCF_008271605.1
GCF_900105155.1
GCF_003671865.1
GCF_003122305.1
GCF_003122265.1
GCF_014269025.2
GCF_000730665.1
GCF_003391255.1
GCF_013523035.1
GCF_013522855.1
GCF_002864775.1
GCF_021432765.1
GCF_021602345.1
GCF_014268935.2
GCF_900099645.1
GCF_021601385.1
GCF_021602155.1
GCF_021601625.1
GCF_000730645.1
GCF_017848315.1
GCF_003131185.1
GCF_009793325.1
GCF_900111835.1
GCF_011319785.1
GCF_011319855.1
GCF_011319865.1
GCF_011319895.1
GCF_011319975.1
GCF_011319985.1
GCF_011320035.1
GCF_011320055.1
GCF_011397855.1
GCF_014161995.1
GCF_021602085.1
GCF_021602265.1
GCF_019879085.1
GCF_017582645.1
GCF_003940825.1
GCF_014269185.2
GCF_021726475.1
GCF_002091815.1
GCF_024621965.1
GCF_900626055.1
GCF_000732445.1
GCF_003936775.1
GCF_002941105.1
GCF_003550255.1
GCF_000313755.1
GCF_002091755.1
GCF_000518065.1
GCF_013043895.1
GCF_005796065.1
GCF_002204635.1
GCF_012986205.1
GCF_013072755.1
GCF_003696285.1
GCF_018551615.1
GCF_014204515.1
GCF_021341855.1
GCF_005877905.1
GCF_015461835.1
GCF_019139535.1
GCF_012971725.1
GCF_015461845.1
GCF_002099255.1
GCF_014268925.1
GCF_021283375.1
GCF_014062065.1
GCF_018457075.1
GCF_019823065.1
GCF_003205295.1
GCF_005796105.1
GCF_021602505.1
GCF_021602665.1
GCF_002309555.1
GCF_016008825.1
GCF_000512275.1
GCF_024072135.1
GCF_013408895.1
GCF_001691585.1
GCF_900105805.1
GCF_004358055.1
GCF_001896125.1
GCF_009825315.1
GCF_016009315.1
GCF_900102045.1
GCF_000262005.1
GCF_000730605.1
GCF_019991045.1
GCF_011045675.1
GCF_015680735.1
GCF_009905655.1
GCF_001319945.1
GCF_001753835.1
GCF_015136515.1
GCF_021497465.1
GCF_014062095.1
GCF_021282665.1
GCF_003576045.1
GCF_009831395.1
GCF_002943995.1
GCF_016337135.1
GCF_014268495.2
GCF_900105115.1
GCF_015726805.2
GCF_002091715.1
GCF_014076455.1
GCF_000798915.1
GCF_000733715.2
GCF_000204295.1
GCF_000813265.1
GCF_000287395.1
GCF_016008875.1
GCF_002155165.1
GCF_007049785.1
GCF_900455585.1
GCF_900455715.1
GCF_002442555.1
GCF_003008615.1
GCF_008041835.1
GCF_017798225.1
GCF_000774145.1
GCF_001412185.1
GCF_016735085.1
GCF_918697965.1
GCF_019139675.1
GCF_003052585.1
GCF_007109405.1
GCF_000690555.2
GCF_002091695.1
GCF_000257545.3
GCF_000381285.1
GCF_019693255.1
GCF_009697185.1
GCF_006438925.1
GCF_012986255.1
GCF_015070855.1
GCF_001042905.1
GCF_013314955.1
GCF_001238395.1
GCF_003732295.1
GCF_004920405.1
GCF_002906155.1
GCF_002934665.1
GCF_014648275.1
GCF_018398425.1
GCF_020422905.1
GCF_008807375.1
GCF_900106975.1
GCF_021282905.1
GCF_004535815.1
GCF_003352185.1
GCF_021398855.1
GCF_001654515.1
GCF_002003425.1
GCF_003205315.1
GCF_003205355.1
GCF_003999415.1
GCF_004152965.1
GCF_014646955.1
GCF_012986585.1
GCF_001856885.1
GCF_005233505.1
GCF_001605965.1
GCF_011605305.1
GCF_017939605.1
GCF_016337125.1
GCF_008693205.1
GCF_000689415.1
GCF_009911755.1
GCF_014268505.2
GCF_017915135.1
GCF_004521985.1
GCF_014062085.1
GCF_009932375.1
GCF_021601465.1
GCF_021601865.1
GCF_021602565.1
GCF_016009085.1
GCF_018138545.1
GCF_014062135.1
GCF_016009075.1
GCF_021282385.1
GCF_021560075.1
GCF_002091655.1
GCF_003205375.1
GCF_003225755.1
GCF_006151795.1
GCF_000730585.1
GCF_013522925.1
GCF_002356535.2
GCF_009861505.1
GCF_017980685.1
GCF_014268585.2
GCF_016901015.1
GCF_003052605.1
GCF_002091635.1
GCF_002286725.1
GCF_024205225.1
GCF_002910975.1
GCF_013393285.1
GCF_013393325.1
GCF_001748265.1
GCF_003231275.1
GCF_004365765.1
GCF_014268595.2
GCF_014164785.1
GCF_900113745.1
GCF_900104265.1
GCF_015680235.1
GCF_015680245.1
GCF_015680285.1
GCF_015680295.1
GCF_017114825.1
GCF_017167345.1
GCF_900105485.1
GCF_016859165.1
GCF_014863585.1
GCF_001594225.2
GCF_021601705.1
GCF_021602405.1
GCF_016009155.1
GCF_019719375.1
GCF_013385325.1
GCF_013385405.1
GCF_013385425.1
GCF_013385535.1
GCF_013385905.1
GCF_013385925.1
GCF_013386165.1
GCF_013386235.1
GCF_013386325.1
GCF_013386995.1
GCF_019614655.1
GCF_000364705.1
GCF_001293465.1
GCF_000262065.2
GCF_015680705.1
GCF_000834555.1
GCF_001952935.1
GCF_010588365.1
GCF_001874645.1
GCF_003732245.1
GCF_900095375.1
GCF_900105495.1
GCF_002355315.1
GCF_002967995.1
GCF_017114915.1
GCF_003732275.1
GCF_003732325.1
GCF_003732665.1
GCF_003732705.1
GCF_014357575.1
GCF_014635625.1
GCF_000292795.1
GCF_000012445.1
GCF_000293885.2
GCF_000217955.3
GCF_018502625.1
GCF_000802985.1
GCF_001648775.1
GCF_001307155.1
GCF_001317545.1
GCF_003732425.1
GCF_003732745.1
GCF_000817895.1
GCF_000817905.1
GCF_003732755.1
GCF_000967945.1
GCF_000967955.1
GCF_000967965.1
GCF_000968015.1
GCF_001020715.1
GCF_001020875.1
GCF_002407625.1
GCF_002417665.1
GCF_003352875.1
GCF_006540245.1
GCF_016652795.1
GCF_019212185.1
GCF_902497595.1
GCF_902497605.1
GCF_902497615.1
GCF_902497625.1
GCF_902497645.1
GCF_902497665.1
GCF_902497675.1
GCF_902497695.1
GCF_902497715.1
GCF_902497725.1
GCF_902497745.1
GCF_902497775.1
GCF_902497785.1
GCF_902497825.1
GCF_902497845.1
GCF_902497855.1
GCF_902497875.1
GCF_902497885.1
GCF_902497895.1
GCF_902497915.1
GCF_902497925.1
GCF_902497965.1
GCF_902497975.1
GCF_902497985.1
GCF_902498015.1
GCF_902498025.1
GCF_902498035.1
GCF_902498045.1
GCF_902498065.1
GCF_902498075.1
GCF_902498085.1
GCF_902498105.1
GCF_902498115.1
GCF_902498125.1
GCF_902498135.1
GCF_902498145.1
GCF_902498155.1
GCF_902498165.1
GCF_902498195.1
GCF_902498205.1
GCF_902498215.1
GCF_902498225.1
GCF_902498235.1
GCF_902498245.1
GCF_902498255.1
GCF_902498265.1
GCF_902498275.1
GCF_903797685.1
GCF_900636825.1
GCF_009765425.1
GCF_001878715.1
GCF_003258965.1
GCF_019891465.1
GCF_003055645.1
GCF_010448615.1
GCF_005938625.1
GCF_012974785.1
GCF_017498465.1
GCF_000827755.1
GCF_003940565.1
GCF_003732725.1
GCF_003732345.1
GCF_003732405.1
GCF_900101515.1
GCF_900155995.1
GCF_013408425.1
GCF_013373935.1
GCF_021602605.1
GCF_014268805.2
GCF_019145235.1
GCF_019139895.1
GCF_013374995.1
GCF_000026105.1
GCF_013523165.1
GCF_013523125.1
GCF_003940785.1
GCF_018417595.1
GCF_022405695.1
GCF_019145435.1
GCF_004327205.1
GCF_002811135.1
GCF_000696345.2
GCF_000259195.1
GCF_900099945.1
GCF_001695625.1
GCF_013433315.1
GCF_000425745.1
GCF_000759535.1
GCF_000522485.1
GCF_001412195.1
GCF_001269905.1
GCF_900115475.1
GCF_001567565.1
GCF_000626735.1
GCF_002091555.1
GCF_001446495.1
GCF_001586155.1
GCF_016009275.1
GCF_001654435.1
GCF_016308345.1
GCF_003415775.1
GCF_003416105.1
GCF_003416755.1
GCF_015471265.1
GCF_015471305.1
GCF_015471325.1
GCF_015471365.1
GCF_015471385.1
GCF_015471405.1
GCF_015471425.1
GCF_019718835.1
GCF_019718855.1
GCF_019718875.1
GCF_019718895.1
GCF_019718955.1
GCF_019719025.1
GCF_019719125.1
GCF_019719225.1
GCF_019719315.1
GCF_003700275.1
GCF_000512485.1
GCF_003850505.1
GCF_003850345.1
GCF_003008635.1
GCF_002091535.1
GCF_000237045.1
GCF_000813225.1
GCF_000281915.1
GCF_000506385.1
GCF_000761195.1
GCF_003851345.1
GCF_010092525.1
GCF_003851165.1
GCF_002355875.1
GCF_013466605.1
GCF_016757635.1
GCF_003851835.1
GCF_003851225.1
GCF_018904775.1
GCF_003851305.1
GCF_003851265.1
GCF_000264555.1
GCF_000597925.1
GCF_000963835.1
GCF_020444615.1
GCF_008630565.1
GCF_017960225.1
GCF_003731765.1
GCF_003731795.1
GCF_002469505.1
GCF_017922815.1
GCF_020424105.1
GCF_900095245.1
GCF_003850605.1
GCF_001921865.1
GCF_000783395.1
GCF_017960145.1
GCF_001602135.1
GCF_003851145.1
GCF_019192685.1
GCF_003731785.1
GCF_003732375.1
GCF_001653895.1
GCF_023093875.1
GCF_015712065.1
GCF_000319815.1
GCF_000465575.1
GCF_013373895.1
GCF_003596405.1
GCF_003595175.1
GCF_006439035.1
GCF_002158995.1
GCF_904061905.1
GCF_017165765.1
GCF_013523055.1
GCF_022548835.1
GCF_013200955.2
GCF_003732225.1
GCF_003732175.1
GCF_003732265.1
GCF_003732675.1
GCF_019145475.1
GCF_900115555.1
GCF_002934685.1
GCF_018704125.1
GCF_000319305.2
GCF_900100495.1
GCF_000820515.1
GCF_001679645.1
GCF_019733355.1
GCF_002813455.1
GCF_000425625.1
GCF_019139795.1
GCF_019145495.1
GCF_011369485.1
GCF_017167965.1
GCF_022802935.1
GCF_021603785.1
GCF_004801935.1
GCF_019969945.1
GCF_002891515.1
GCF_014062155.1
GCF_021283325.1
GCF_015680835.1
GCF_005223225.1
GCF_009932335.1
GCF_014792105.1
GCF_017582585.1
GCF_014656565.1
GCF_006438915.1
GCF_004135995.1
GCF_900103875.1
GCF_016881005.1
GCF_016865555.1
GCF_014269225.2
GCF_900105355.1
GCF_021375795.1
GCF_021282805.1
GCF_014863605.1
GCF_004025535.1
GCF_000746525.1
GCF_009755645.1
GCF_016009175.1
GCF_002091495.1
GCF_001941865.1
GCF_000467105.1
GCF_014490745.1
GCF_900156135.1
GCF_900156545.1
GCF_003205495.1
GCF_016861485.1
GCF_021654315.1
GCF_001597285.1
GCF_011355085.1
GCF_002307495.1
GCF_900100795.1
GCF_000974525.1
GCF_011683955.1
GCF_001444425.1
GCF_021729085.1
GCF_014642795.1
GCF_001758195.1
GCF_009718465.1
GCF_000425385.1
GCF_012516435.1
GCF_010468615.1
GCF_020886695.1
GCF_000341895.1
GCF_000189295.2
GCF_001874525.1
GCF_009762795.1
GCF_009729555.1
GCF_000176915.2
GCF_002000085.1
GCF_017742995.1
GCF_014897915.1
GCF_000238275.3
GCF_001298405.1
GCF_014925405.1
GCF_002156545.1
GCF_000153245.1
GCF_001465295.1
GCF_000026085.1
GCF_007991235.1
GCF_018598885.1
GCF_001596795.1
GCF_000238255.3
GCF_005887375.1
GCF_002814155.1
GCF_001469895.1
GCF_001306895.1
GCF_009363775.1
GCF_000498095.1
GCF_000498055.1
GCF_000497975.1
GCF_000497995.1
GCF_000497915.1
GCF_000498015.1
GCF_000497955.1
GCF_000498075.1
GCF_002964745.1
GCF_002964665.1
GCF_002964625.1
GCF_002964825.1
GCF_015864495.1
GCF_015864375.1
GCF_015864395.1
GCF_015864505.1
GCF_015864385.1
GCF_015864365.1
GCF_015864465.1
GCF_015864485.1
GCF_001293805.1
GCF_014163545.1
GCF_014163565.1
GCF_014163635.1
GCF_014163675.1
GCF_014163745.1
GCF_014163785.1
GCF_014163815.1
GCF_014163835.1
GCF_014163875.1
GCF_014163885.1
GCF_014163945.1
GCF_014163985.1
GCF_014164015.1
GCF_021530565.1
GCF_000184065.1
GCF_001974845.1
GCF_001974855.1
GCF_018732205.1
GCF_014164085.1
GCF_014164175.1
GCF_014164315.1
GCF_014164295.1
GCF_014164365.1
GCF_014164345.1
GCF_014164495.1
GCF_014164535.1
GCF_000576475.1
GCF_023716725.1
GCF_023650775.1
GCF_023650455.1
GCF_013394125.1
GCF_005886635.1
GCF_005930865.1
GCF_005886135.1
GCF_005886115.1
GCF_005886125.1
GCF_005886815.1
GCF_005887365.1
GCF_005886915.1
GCF_005886415.1
GCF_005886925.1
GCF_005886985.1
GCF_005930795.1
GCF_005887105.1
GCF_005886535.1
GCF_005886375.1
GCF_005887165.1
GCF_005887195.1
GCF_005887175.1
GCF_005887265.1
GCF_014694405.1
GCF_004014715.1
GCF_004103255.1
GCF_016865405.1
GCF_021532515.1
GCF_001938575.1
GCF_001399975.1
GCF_001399985.1
GCF_001401855.1
GCF_001400005.1
GCF_001401805.1
GCF_001401785.1
GCF_001401875.1
GCF_021532595.1
GCF_022347825.1
GCF_022347905.1
GCF_015864305.1
GCF_015864765.1
GCF_015864815.1
GCF_015864775.1
GCF_000276645.1
GCF_012952265.1
GCF_013002825.1
GCF_000764215.1
GCF_002850255.1
GCF_002276045.1
GCF_014117385.1
GCF_003590335.1
GCF_001661605.1
GCF_021654175.1
GCF_021654245.1
GCF_018100905.1
GCF_018100985.1
GCF_018101025.1
GCF_022347945.1
GCF_003173795.1
GCF_004792295.1
GCF_018141365.1
GCF_016598755.1
GCF_021728035.1
GCF_021728095.1
GCF_004766475.1
GCF_001854555.1
GCF_013423925.1
GCF_017168135.1
GCF_900163875.1
GCF_003934235.1
GCF_022398435.1
GCF_002289345.1
GCF_001468485.1
GCF_001469215.1
GCF_001469205.1
GCF_016695175.1
GCF_008370255.1
GCF_900116475.1
GCF_004328665.1
GCF_019392235.1
GCF_004208955.1
GCF_004208945.1
GCF_024124485.1
GCF_022347925.1
GCF_022347875.1
GCF_021530715.1
GCF_021532495.1
GCF_021729425.1
GCF_018860845.1
GCF_014349195.1
GCF_000310105.2
GCF_000239855.1
GCF_000241185.1
GCF_000241365.1
GCF_000241165.1
GCF_000238895.1
GCF_000239875.1
GCF_001709235.1
GCF_016464105.1
GCF_016464215.1
GCF_021532475.1
GCF_004103285.1
GCF_002165575.1
GCF_015278155.1
GCF_009176705.1
GCF_018141345.1
GCF_000738935.1
GCF_000620745.1
GCF_903995135.1
GCF_002723455.1
GCF_011378815.1
GCF_023161845.1
GCF_000518425.1
GCF_001468205.2
GCF_001469195.1
GCF_013350085.1
GCF_013349995.1
GCF_001269985.1
GCF_022398475.1
GCF_019134595.1
GCF_000336495.1
GCF_000967585.1
GCF_005887125.1
GCF_008808095.1
GCF_005876865.1
GCF_005886975.1
GCF_005886785.1
GCF_005887115.1
GCF_005887405.1
GCF_001482385.1
GCF_902498845.1
GCF_014925355.1
GCF_014861445.1
GCF_003591235.1
GCF_014642695.1
GCF_000382005.1
GCF_002744175.1
GCF_019797925.1
GCF_022398415.1
GCF_002208135.1
GCF_003429305.1
GCF_000967575.1
GCF_000788395.1
GCF_014925335.1
GCF_005886345.1
GCF_014858745.1
GCF_014918315.1
GCF_018069805.1
GCF_014897925.1
GCF_007991255.1
GCF_001653135.1
GCF_000238335.3
GCF_002407085.1
GCF_001625715.1
GCF_001625575.1
GCF_001625595.1
GCF_001625695.1
GCF_014925325.1
GCF_001625645.1
GCF_001625685.1
GCF_000495575.1
GCF_000814765.1
GCF_021654285.1
GCF_001696455.1
GCF_018100925.1
GCF_018100955.1
GCF_014925285.1
GCF_002310795.1
GCF_000238355.1
GCF_001924935.1
GCF_001641615.1
GCF_008370235.1
GCF_014858715.1
GCF_000259115.1
GCF_007989585.1
GCF_003515105.1
GCF_008370225.1
GCF_000814675.1
GCF_000212655.2
GCF_005877035.1
GCF_900112265.1
GCF_005887445.1
GCF_000238375.3
GCF_014925295.1
GCF_013140855.1
GCF_001854475.1
GCF_005887285.1
GCF_002374815.1
GCF_000238395.3
GCF_012935355.1
GCF_012927645.1
GCF_012844465.1
GCF_015209785.1
GCF_014905615.1
GCF_001999225.1
GCF_000363985.1
GCF_002310855.1
GCF_003668795.1
GCF_000508785.1
GCF_902386815.1
GCF_900890705.1
GCF_000800945.1
GCF_000392595.1
GCF_003019855.1
GCF_012273295.1
GCF_014854595.1
GCF_900454615.1
GCF_900454915.1
GCF_018798985.1
GCF_019348785.1
GCF_002093895.1
GCF_009183395.1
GCF_009183495.1
GCF_009183505.1
GCF_009183545.1
GCF_009183585.1
GCF_009183605.1
GCF_009183645.1
GCF_017356085.1
GCF_900087055.1
GCF_018799005.1
GCF_020991025.1
GCF_000813415.1
GCF_021864535.1
GCF_000422965.1
GCF_000425185.1
GCF_900114935.1
GCF_002770725.1
GCF_020687805.1
GCF_900166975.1
GCF_001077885.1
GCF_019204055.1
GCF_021432065.1
GCF_022129465.1
GCF_022347985.1
GCF_003025475.1
GCF_001655635.1
GCF_018199995.1
GCF_014349205.1
GCF_002265265.1
GCF_000730475.1
GCF_003614885.1
GCF_019801945.1
GCF_003026455.1
GCF_001939735.1
GCF_900166965.1
GCF_001676135.1
GCF_003025815.1
GCF_000331515.1
GCF_003025555.1
GCF_009874335.1
GCF_003026475.1
GCF_000211495.1
GCF_003026025.1
GCF_003026695.1
GCF_003026735.1
GCF_003026715.1
GCF_003026055.1
GCF_003026015.1
GCF_001293185.1
GCF_001558075.1
GCF_000509205.1
GCF_022129615.1
GCF_000950415.1
GCF_000950435.1
GCF_001557755.1
GCF_000950265.1
GCF_021236605.1
GCF_021237065.1
GCF_000949935.1
GCF_003025425.1
GCF_003026405.1
GCF_000425165.1
GCF_000972145.1
GCF_009904625.1
GCF_009904675.1
GCF_023653475.1
GCF_000940995.1
GCF_000808615.1
GCF_002356235.1
GCF_000176795.1
GCF_002142615.1
GCF_005819805.1
GCF_005819835.1
GCF_001729115.1
GCF_021768305.1
GCF_021765875.1
GCF_021768345.1
GCF_021768365.1
GCF_021768385.1
GCF_001707815.1
GCF_003004585.1
GCF_003004595.1
GCF_003004605.1
GCF_004794735.1
GCF_014930975.1
GCF_001708035.2
GCF_022129505.1
GCF_001676145.1
GCF_003130755.1
GCF_003355625.1
GCF_022398535.1
GCF_022398555.1
GCF_009763125.1
GCF_004104355.1
GCF_021236925.1
GCF_019781095.1
GCF_021236845.1
GCF_021504715.1
GCF_021236785.1
GCF_002849605.1
GCF_009389665.1
GCF_014841115.1
GCF_001029445.1
GCF_014652075.1
GCF_000153265.1
GCF_000950155.1
GCF_000950005.1
GCF_000950015.1
GCF_000950255.1
GCF_002954615.1
GCF_000950185.1
GCF_000950215.1
GCF_009910675.1
GCF_003269275.1
GCF_020561445.1
GCF_014489955.1
GCF_003945365.1
GCF_009718795.1
GCF_900683765.1
GCF_001984095.1
GCF_003966975.1
GCF_000711225.1
GCF_016595505.1
GCF_014803405.1
GCF_004137785.1
GCF_004137795.1
GCF_020423085.1
GCF_003402555.1
GCF_003990505.1
GCF_004296765.1
GCF_013449675.1
GCF_020166465.1
GCF_922011595.1
GCF_922011605.1
GCF_922011625.1
GCF_922011735.1
GCF_922016725.1
GCF_922019785.1
GCF_922021695.1
GCF_922035905.1
GCF_003932035.1
GCF_013449375.1
GCF_014946775.2
GCF_014946825.2
GCF_020406755.1
GCF_020406835.1
GCF_002288545.1
GCF_003990525.1
GCF_011378985.1
GCF_016949695.1
GCF_016949935.1
GCF_019426305.1
GCF_902143335.1
GCF_902143345.1
GCF_902143355.1
GCF_902167255.1
GCF_922037565.1
GCF_003121735.1
GCF_003595035.1
GCF_003312345.1
GCF_001039065.1
GCF_000808415.1
GCF_000749915.1
GCF_009931575.1
GCF_020971565.1
GCF_000769535.1
GCF_002904025.1
GCF_002904055.1
GCF_009931295.1
GCF_013450045.1
GCF_000754715.1
GCF_000173155.1
GCF_000294535.1
GCF_001039055.1
GCF_007833835.1
GCF_000808215.1
GCF_003186045.1
GCF_009931195.1
GCF_009931215.1
GCF_014164815.1
GCF_021049225.1
GCF_020406635.1
GCF_020520265.1
GCF_002250255.1
GCF_013449385.1
GCF_013449395.1
GCF_013449495.1
GCF_003595055.1
GCF_016415585.1
GCF_001038675.1
GCF_000808115.1
GCF_000808195.1
GCF_000808245.1
GCF_000808255.1
GCF_000808335.1
GCF_000808355.1
GCF_000808375.1
GCF_000808385.1
GCF_000808455.1
GCF_001932635.1
GCF_002068115.1
GCF_002764035.1
GCF_013449485.1
GCF_013449535.1
GCF_013449685.1
GCF_016864975.1
GCF_016944235.1
GCF_016944255.1
GCF_016949135.1
GCF_016949295.1
GCF_016949705.1
GCF_016949775.1
GCF_016949795.1
GCF_016949855.1
GCF_016949975.1
GCF_016950075.1
GCF_016950175.1
GCF_016950195.1
GCF_016950285.1
GCF_016950315.1
GCF_016988595.1
GCF_017255075.1
GCF_020683105.1
GCF_922014665.1
GCF_000738115.1
GCF_000738125.1
GCF_000738105.1
GCF_022172285.1
GCF_000754705.1
GCF_020423105.1
GCF_016949155.1
GCF_000749925.1
GCF_000011605.1
GCF_003382565.3
GCF_003382585.2
GCF_003382595.2
GCF_003382625.2
GCF_003382655.2
GCF_000803315.1
GCF_000420485.1
GCF_900167125.1
GCF_003628125.1
GCF_000711985.1
GCF_019900845.1
GCF_009796765.1
GCF_009796745.1
GCF_011378905.1
GCF_000315055.1
GCF_014652595.1
GCF_000315015.1
GCF_009906955.1
GCF_001565895.1
GCF_016405925.1
GCF_000314995.1
GCF_000314935.1
GCF_018861095.1
GCF_002282855.1
GCF_916618935.1
GCF_003726035.1
GCF_018917785.1
GCF_003340345.1
GCF_000013645.1
GCF_021390495.1
GCF_017104765.1
GCF_022213065.1
GCF_016428955.1
GCF_017104965.1
GCF_902859875.1
GCF_004353915.1
GCF_902833715.1
GCF_018416035.1
GCF_002917095.1
GCF_902859945.1
GCF_000685015.1
GCF_014200455.1
GCF_011752535.1
GCF_011752565.1
GCF_018802765.1
GCF_011440305.1
GCF_001956045.1
GCF_900114475.1
GCF_004764705.1
GCF_012926505.1
GCF_000158475.2
GCF_902373985.1
GCF_902387875.1
GCF_014635845.1
GCF_014635705.1
GCF_900113415.1
GCF_001635105.1
GCF_000012665.1
GCF_014164585.1
GCF_001995095.2
GCF_000422425.1
GCF_003346715.1
GCF_008329965.1
GCF_017498065.1
GCF_002157895.1
GCF_014643915.1
GCF_002157875.1
GCF_011319775.1
GCF_000243075.1
GCF_000381965.1
GCF_002242685.1
GCF_013085545.1
GCF_007625075.1
GCF_015352985.1
GCF_008929045.1
GCF_013184235.1
GCF_017161445.1
GCF_900115725.1
GCF_008973755.1
GCF_001597735.1
GCF_001597725.1
GCF_000153345.1
GCF_014270035.1
GCF_014269355.1
GCF_900289145.1
GCF_902375885.1
GCF_000023545.1
GCF_022761095.1
GCF_902363655.1
GCF_001968815.1
GCF_003345655.1
GCF_021278025.1
GCF_021295315.1
GCF_900465055.1
GCF_900119985.1
GCF_900120015.1
GCF_900120035.1
GCF_002836355.1
GCF_000170855.1
GCF_001574435.1
GCF_015082235.1
GCF_018219455.1
GCF_018219415.1
GCF_018219435.1
GCF_018219155.1
GCF_000291685.1
GCF_000276805.1
GCF_002874775.1
GCF_000183115.1
GCF_001648895.1
GCF_020523625.1
GCF_020531915.1
GCF_000023745.1
GCF_000372885.1
GCF_001713355.1
GCF_000385375.1
GCF_000527135.1
GCF_019703875.1
GCF_001183865.1
GCF_015354445.1
GCF_000800115.1
GCF_000576615.1
GCF_001424665.1
GCF_001425425.1
GCF_916856905.1
GCF_000515275.1
GCF_015354345.1
GCF_015354335.1
GCF_900100975.1
GCF_000378225.1
GCF_900114205.1
GCF_020447175.2
GCF_002952115.1
GCF_000260985.4
GCF_001720165.1
GCF_000349205.1
GCF_000214595.1
GCF_001645185.1
GCF_020531845.1
GCF_020532675.1
GCF_000013705.1
GCF_020532705.1
GCF_020532725.1
GCF_900157305.1
GCF_000468495.1
GCF_002752675.1
GCF_005280315.1
GCF_003293715.1
GCF_001425265.1
GCF_001425045.1
GCF_001425685.1
GCF_900101265.1
GCF_001191005.1
GCF_000759615.1
GCF_020865585.1
GCF_000740675.1
GCF_016809835.1
GCF_009674485.1
GCF_016093545.1
GCF_001941825.1
GCF_014651435.1
GCF_002968015.1
GCF_900116645.1
GCF_004209755.1
GCF_009857475.1
GCF_009720865.1
GCF_011682175.1
GCF_009720745.1
GCF_014651395.1
GCF_014644155.1
GCF_003028855.1
GCF_015689335.1
GCF_021342015.1
GCF_014651415.1
GCF_002087085.1
GCF_900129565.1
GCF_003336805.1
GCF_000422325.1
GCF_900119735.1
GCF_900089745.1
GCF_900089775.1
GCF_016461715.1
GCF_001625355.1
GCF_001624595.1
GCF_000153025.1
GCF_004352855.1
GCF_018336975.1
GCF_000508165.1
GCF_000214215.1
GCF_003387375.1
GCF_016888445.1
GCF_000192865.1
GCF_001517305.1
GCF_014803385.1
GCF_004362145.1
GCF_014645175.1
GCF_003314975.1
GCF_014805825.1
GCF_014641945.1
GCF_019795155.1
GCF_000705555.1
GCF_004339595.1
GCF_900108065.1
GCF_000620085.1
GCF_003789045.1
GCF_011421605.1
GCF_004936715.1
GCF_020546665.1
GCF_001924925.1
GCF_003986605.1
GCF_016461905.1
GCF_018424725.1
GCF_020781995.1
GCF_002116735.1
GCF_900114695.1
GCF_016798325.1
GCF_008122265.1
GCF_003258515.1
GCF_000170835.1
GCF_004345705.1
GCF_003259155.1
GCF_021234875.1
GCF_000425265.1
GCF_000023445.1
GCF_000331025.1
GCF_000711735.1
GCF_900101105.1
GCF_000429985.1
GCF_002514725.1
GCF_900142125.1
GCF_001746755.1
GCF_018406465.1
GCF_024622185.1
GCF_015671325.1
GCF_015559915.1
GCF_004295665.1
GCF_006439335.1
GCF_000421105.1
GCF_902726575.1
GCF_902726595.1
GCF_020564625.1
GCF_000376945.1
GCF_014287675.1
GCF_016583905.1
GCF_020539205.1
GCF_024460045.1
GCF_902387505.1
GCF_900205965.1
GCF_002201535.1
GCF_001466725.1
GCF_003477885.1
GCF_000621945.1
GCF_000702205.1
GCF_020709355.1
GCF_020709765.1
GCF_900566185.1
GCF_009208555.1
GCF_006517255.1
GCF_002327145.1
GCF_900099875.1
GCF_900095235.1
GCF_900095265.1
GCF_900156175.1
GCF_002869965.1
GCF_017356645.1
GCF_002250505.1
GCF_019443505.1
GCF_900103595.1
GCF_019345575.1
GCF_019345455.1
GCF_001758645.1
GCF_002002885.1
GCF_000988085.1
GCF_005937955.2
GCF_018682595.1
GCF_001758715.1
GCF_001758625.2
GCF_020858145.1
GCF_014892605.1
GCF_020858115.1
GCF_020858135.1
GCF_009208735.1
GCF_009208565.1
GCF_009208755.1
GCF_020858075.1
GCF_020858035.1
GCF_000344615.1
GCF_002735655.1
GCF_002735705.1
GCF_002735765.1
GCF_002735685.1
GCF_001445815.1
GCF_002878455.1
GCF_004365495.1
GCF_002797895.1
GCF_002813325.1
GCF_002846335.1
GCF_900103675.1
GCF_002754575.1
GCF_002749695.1
GCF_001865675.1
GCF_018138675.1
GCF_020858175.1
GCF_011601275.1
GCF_013372045.1
GCF_006152155.1
GCF_013372065.1
GCF_000783415.1
GCF_000632025.1
GCF_900119665.1
GCF_003667705.1
GCF_020564315.1
GCF_900155735.1
GCF_900100855.1
GCF_003987475.1
GCF_002808045.1
GCF_001870515.1
GCF_004123135.1
GCF_003987255.1
GCF_003987095.1
GCF_002211765.1
GCF_019797805.1
GCF_016461855.1
GCF_900116625.1
GCF_004851605.1
GCF_014288035.1
GCF_014288005.1
GCF_000160095.1
GCF_000371445.1
GCF_001405995.1
GCF_003435045.1
GCF_003475805.1
GCF_902362405.1
GCF_902363795.1
GCF_902377455.1
GCF_022834955.1
GCF_015553645.1
GCF_015555845.1
GCF_003201875.1
GCF_900188225.1
GCF_900120005.1
GCF_015552275.1
GCF_015558105.1
GCF_022440805.1
GCF_902374945.1
GCF_000157995.1
GCF_902364195.1
GCF_009696075.1
GCF_001189915.1
GCF_018328465.1
GCF_014641295.1
GCF_003444685.1
GCF_021184005.1
GCF_900108005.1
GCF_014653135.1
GCF_000336575.1
GCF_013347205.1
GCF_006542315.2
GCF_013371485.1
GCF_014697095.1
GCF_007786325.1
GCF_017868775.1
GCF_017868935.1
GCF_003298795.1
GCF_900142895.1
GCF_000744395.1
GCF_000219565.1
GCF_020428305.1
GCF_001882345.1
GCF_010994375.1
GCF_002216165.1
GCF_014931605.1
GCF_003202205.1
GCF_000734975.2
GCF_018612805.1
GCF_018612735.1
GCF_021151565.1
GCF_002082565.1
GCF_000236625.2
GCF_014897995.1
GCF_020595105.1
GCF_005937175.1
GCF_902506335.1
GCF_015645095.1
GCF_000620585.1
GCF_002009255.1
GCF_013416325.1
GCF_002930105.1
GCF_013415105.1
GCF_003989825.1
GCF_008297955.1
GCF_007989625.1
GCF_002374315.1
GCF_019903445.1
GCF_013371085.1
GCF_014640815.1
GCF_003254665.1
GCF_000334215.1
GCF_900100195.1
GCF_001545155.1
GCF_000696485.1
GCF_000236035.1
GCF_018310235.1
GCF_002549795.1
GCF_011742165.1
GCF_019430905.1
GCF_003612795.1
GCF_004364445.1
GCF_000712975.1
GCF_001614315.2
GCF_016584085.1
GCF_002260525.1
GCF_000376785.1
GCF_001469965.1
GCF_000973155.1
GCF_011045095.1
GCF_900060185.1
GCF_000333895.2
GCF_900055185.1
GCF_014253025.1
GCF_019731765.1
GCF_015595035.1
GCF_003203515.1
GCF_001187555.1
GCF_000832015.1
GCF_900111115.1
GCF_004087915.1
GCF_000384395.1
GCF_001247655.1
GCF_900683735.1
GCF_000242995.2
GCF_020590195.1
GCF_003463295.1
GCF_902373815.1
GCF_001748365.1
GCF_018390735.1
GCF_015352425.1
GCF_004217445.1
GCF_016469335.1
GCF_007197755.1
GCF_900100175.1
GCF_000425405.1
GCF_000422645.1
GCF_005116665.1
GCF_018324385.1
GCF_020510565.1
GCF_020510585.1
GCF_003149245.1
GCF_902364055.1
GCF_012524165.2
GCF_009663665.1
GCF_022835095.1
GCF_020564405.1
GCF_015547515.1
GCF_900103155.1
GCF_002441855.2
GCF_902364445.2
GCF_015557125.1
GCF_020559625.1
GCF_000807675.2
GCF_900683775.1
GCF_900107125.1
GCF_900107815.1
GCF_019209835.1
GCF_001707825.1
GCF_900115495.1
GCF_000286875.2
GCF_000286895.2
GCF_000286915.2
GCF_002875545.1
GCF_002876705.1
GCF_002877015.1
GCF_020806135.1
GCF_900537165.1
GCF_000621165.1
GCF_014863865.1
GCF_902387165.1
GCF_022440595.1
GCF_020554185.1
GCF_902364255.1
GCF_900115855.1
GCF_015548445.1
GCF_020555685.1
GCF_003437595.1
GCF_023008325.1
GCF_022137355.1
GCF_902375545.1
GCF_013112035.1
GCF_015558345.1
GCF_902385905.1
GCF_003434055.1
GCF_017744135.1
GCF_017744155.1
GCF_001717125.1
GCF_001717135.1
GCF_001722555.1
GCF_001722575.1
GCF_001722585.1
GCF_003435265.1
GCF_003435485.1
GCF_900243045.1
GCF_014287365.1
GCF_003339815.1
GCF_020554275.1
GCF_009677005.1
GCF_009834925.2
GCF_001425005.1
GCF_001428585.1
GCF_001427305.1
GCF_014042355.1
GCF_014042345.1
GCF_014042365.1
GCF_009857555.1
GCF_900113115.1
GCF_900109645.1
GCF_900143065.1
GCF_009857445.1
GCF_019042245.1
GCF_000264075.1
GCF_000400525.1
GCF_000406225.1
GCF_000382585.2
GCF_000406325.1
GCF_021614795.1
GCF_020406575.1
GCF_020520245.1
GCF_012278555.1
GCF_012278405.1
GCF_019444095.1
GCF_002887555.1
GCF_012273755.1
GCF_000406125.1
GCF_000025065.1
GCF_017897605.1
GCF_020406685.1
GCF_017897245.1
GCF_017897585.1
GCF_000406045.1
GCF_000406065.1
GCF_000406105.1
GCF_000023565.1
GCF_020406775.1
GCF_000172975.1
GCF_021568875.1
GCF_021568795.1
GCF_019704135.1
GCF_020194955.2
GCF_000167355.1
GCF_013340285.1
GCF_011039135.1
GCF_010470665.1
GCF_010470675.1
GCF_000224635.1
GCF_000145315.2
GCF_013340305.1
GCF_009696265.1
GCF_000429305.1
GCF_900177375.1
GCF_003966735.1
GCF_001553605.1
GCF_000420465.1
GCF_018785025.1
GCF_021365555.1
GCF_004801255.1
GCF_017815575.1
GCF_000422565.1
GCF_000350545.1
GCF_000421285.1
GCF_000025945.1
GCF_000420085.1
GCF_005116655.2
GCF_001311845.1
GCF_016918505.1
GCF_005116575.1
GCF_000426225.1
GCF_000020365.1
GCF_010646885.1
GCF_900143695.1
GCF_000934755.1
GCF_019703855.1
GCF_021654575.1
GCF_000422245.1
GCF_000429965.1
GCF_016918565.1
GCF_900130015.1
GCF_000212675.2
GCF_000422545.1
GCF_900176365.1
GCF_000341395.1
GCF_000307105.1
GCF_900105645.1
GCF_000745975.1
GCF_900142135.1
GCF_000429905.1
GCF_000021905.1
GCF_900170035.1
GCF_000025725.1
GCF_007625155.1
GCF_007625205.1
GCF_000421765.1
GCF_905120345.1
GCF_007833355.1
GCF_014648135.1
GCF_019665765.1
GCF_019665785.1
GCF_000620145.1
GCF_016864195.1
GCF_020510665.1
GCF_020510685.1
GCF_018474005.1
GCF_000319775.1
GCF_000292345.1
GCF_001598775.1
GCF_000496715.1
GCF_000196015.1
GCF_020149505.1
GCF_000709065.1
GCF_900185755.1
GCF_004216775.1
GCF_004345725.1
GCF_001619695.1
GCF_004134915.1
GCF_003355495.1
GCF_003185655.1
GCF_001406795.1
GCF_000761235.1
GCF_000813605.1
GCF_000980855.1
GCF_000093145.3
GCF_000178915.1
GCF_000964545.1
GCF_002157685.1
GCF_020886175.1
GCF_000761375.1
GCF_000761335.1
GCF_000761415.1
GCF_001640845.1
GCF_000801735.1
GCF_000739375.1
GCF_000168855.1
GCF_000241525.1
GCF_000761245.1
GCF_014076415.1
GCF_001294075.1
GCF_008326825.1
GCF_001266835.1
GCF_001544075.1
GCF_008121565.1
GCF_011752915.1
GCF_018292285.1
GCF_001010305.1
GCF_003350425.1
GCF_001440345.1
GCF_003545765.1
GCF_001767295.1
GCF_001444365.1
GCF_014076985.1
GCF_014076835.1
GCF_014076785.1
GCF_014077005.1
GCF_014077065.1
GCF_014077085.1
GCF_014077095.1
GCF_014077185.1
GCF_007954265.1
GCF_002836245.1
GCF_014076955.1
GCF_003971255.1
GCF_002836255.1
GCF_002836775.1
GCF_000012325.1
GCF_000764225.1
GCF_000764185.1
GCF_005885605.1
GCF_002104515.1
GCF_000378625.1
GCF_002207865.1
GCF_007954305.1
GCF_007954275.1
GCF_019400745.1
GCF_002104475.1
GCF_002000025.1
GCF_900626075.1
GCF_000954015.1
GCF_003464085.1
GCF_015556325.1
GCF_015549035.1
GCF_014931565.1
GCF_020657705.1
GCF_020657815.1
GCF_020657735.1
GCF_020657785.1
GCF_020657975.1
GCF_020658175.1
GCF_020641035.1
GCF_020658275.1
GCF_020658315.1
GCF_020658415.1
GCF_020658465.1
GCF_020658495.1
GCF_020641055.1
GCF_020658455.1
GCF_020676075.1
GCF_020658525.1
GCF_000451945.2
GCF_000210435.1
GCF_000450445.2
GCF_000242355.1
GCF_000449425.2
GCF_011812895.1
GCF_011881465.1
GCF_011881745.1
GCF_012029785.1
GCF_012102895.1
GCF_012276925.1
GCF_012955965.1
GCF_018917125.1
GCF_902386425.1
GCF_004313925.1
GCF_004314005.1
GCF_004314105.1
GCF_004315505.1
GCF_004315785.1
GCF_004317605.1
GCF_004318585.1
GCF_015732535.1
GCF_900243075.1
GCF_900243115.1
GCF_900687625.1
GCF_900074805.1
GCF_002301325.1
GCF_002301765.1
GCF_002302245.1
GCF_002303025.1
GCF_003697205.1
GCF_007000635.1
GCF_007000775.1
GCF_007001665.1
GCF_001299495.1
GCF_012844265.1
GCF_001701045.1
GCF_902374565.1
GCF_000007705.1
GCF_012273555.1
GCF_020282385.1
GCF_001953795.1
GCF_002735945.1
GCF_002081775.1
GCF_002081735.1
GCF_000812485.1
GCF_001855275.1
GCF_000971355.1
GCF_000971335.1
GCF_019733095.1
GCF_019733135.1
GCF_021083355.1
GCF_021083405.1
GCF_900446815.1
GCF_002952135.1
GCF_001020505.1
GCF_001676875.1
GCF_001020525.1
GCF_001020585.1
GCF_019446955.1
GCF_001855575.1
GCF_002848345.1
GCF_003325475.1
GCF_003325495.1
GCF_902376065.1
GCF_900604345.1
GCF_001678845.1
GCF_008033135.1
GCF_015223195.1
GCF_013423785.1
GCF_013403565.1
GCF_001183545.1
GCF_000766945.1
GCF_007289895.1
GCF_001050375.1
GCF_000281085.1
GCF_000568405.1
GCF_001244545.1
GCF_902375105.1
GCF_905120475.1
GCF_004803775.1
GCF_012978695.1
GCF_012978715.1
GCF_012978755.1
GCF_000466685.1
GCF_000466725.1
GCF_000466705.1
GCF_000017725.2
GCF_002912325.1
GCF_002912365.1
GCF_002912385.1
GCF_002912425.1
GCF_002912465.1
GCF_002912485.1
GCF_002912505.1
GCF_002912525.1
GCF_002912595.1
GCF_002912605.1
GCF_002912665.1
GCF_002912675.1
GCF_002913195.1
GCF_002913225.1
GCF_002913265.1
GCF_002913275.1
GCF_002913305.1
GCF_002913425.1
GCF_002913485.1
GCF_002913505.1
GCF_002913525.1
GCF_002913565.1
GCF_002913605.1
GCF_002913635.1
GCF_002913665.1
GCF_002913785.1
GCF_002913805.1
GCF_002913895.1
GCF_002914265.1
GCF_002914285.1
GCF_002912335.1
GCF_002913385.1
GCF_002913625.1
GCF_002913705.1
GCF_002913885.1
GCF_002914345.1
GCF_902387105.1
GCF_015163675.1
GCF_901874975.1
GCF_902460395.1
GCF_902460425.1
GCF_902460435.1
GCF_902460455.1
GCF_902460465.1
GCF_902460485.1
GCF_902460505.1
GCF_902460515.1
GCF_902460525.1
GCF_902460535.1
GCF_902460555.1
GCF_902460575.1
GCF_902460595.1
GCF_902460635.1
GCF_902460645.1
GCF_902460675.1
GCF_902460695.1
GCF_902460715.1
GCF_902460745.1
GCF_902460755.1
GCF_902460765.1
GCF_902460775.1
GCF_902460795.1
GCF_902460815.1
GCF_902460825.1
GCF_902460835.1
GCF_902460895.1
GCF_902460905.1
GCF_902460915.1
GCF_003048375.1
GCF_015679945.1
GCF_015680025.1
GCF_002912515.1
GCF_002913465.1
GCF_003048445.1
GCF_003048475.1
GCF_003048505.1
GCF_003048605.1
GCF_003048615.2
GCF_003048645.1
GCF_003048675.2
GCF_003048685.2
GCF_003048705.1
GCF_003048765.1
GCF_003048815.1
GCF_003048835.2
GCF_003048875.2
GCF_003048895.1
GCF_003048985.1
GCF_003049025.1
GCF_003049065.1
GCF_003116505.1
GCF_015229935.1
GCF_015229965.1
GCF_015230015.1
GCF_015230035.1
GCF_020351935.1
GCF_020351945.1
GCF_002165815.1
GCF_002165825.1
GCF_000315795.1
GCF_900044055.2
GCF_000423945.1
GCF_000424125.1
GCF_000424405.1
GCF_900129945.1
GCF_000420985.1
GCF_003175155.1
GCF_003849655.1
GCF_018146265.1
GCF_002097715.1
GCF_002888175.1
GCF_000959245.1
GCF_002880865.1
GCF_000170335.1
GCF_001528245.1
GCF_001522005.1
GCF_001522035.1
GCF_001522175.1
GCF_001522505.1
GCF_001523225.1
GCF_001523245.1
GCF_001523315.1
GCF_001523345.1
GCF_001523385.1
GCF_001523405.1
GCF_001523425.1
GCF_001523485.1
GCF_001523505.1
GCF_001523775.1
GCF_001523825.1
GCF_001524545.1
GCF_001524805.1
GCF_001525705.1
GCF_001525715.1
GCF_001525745.1
GCF_001525845.1
GCF_001525855.1
GCF_001525885.1
GCF_001526225.1
GCF_001526305.1
GCF_001526625.1
GCF_001526635.1
GCF_001526645.1
GCF_001526735.1
GCF_001526865.1
GCF_001526875.1
GCF_001526945.1
GCF_001526955.1
GCF_001526985.1
GCF_001527015.1
GCF_001527035.1
GCF_001527065.1
GCF_001527085.1
GCF_001527095.1
GCF_001527145.1
GCF_001527165.1
GCF_001527185.1
GCF_001527325.1
GCF_001527465.1
GCF_001527505.1
GCF_001527525.1
GCF_001527745.1
GCF_001527845.1
GCF_001527865.1
GCF_001527885.1
GCF_001527905.1
GCF_001527925.1
GCF_001527955.1
GCF_001527985.1
GCF_001528065.1
GCF_001528075.1
GCF_001528095.1
GCF_001528145.1
GCF_001528155.1
GCF_001528175.1
GCF_001528225.1
GCF_001528265.1
GCF_001528285.1
GCF_001528305.1
GCF_001528345.1
GCF_001528385.1
GCF_001528445.1
GCF_001528465.1
GCF_001528865.1
GCF_001528875.1
GCF_001528885.1
GCF_001528945.1
GCF_001528965.1
GCF_001528985.1
GCF_001529025.1
GCF_001529035.1
GCF_001529105.1
GCF_001529125.1
GCF_001529135.1
GCF_001529155.1
GCF_001529215.1
GCF_001529235.1
GCF_001529345.1
GCF_001529565.1
GCF_001529605.1
GCF_001529705.1
GCF_001529725.1
GCF_001529895.1
GCF_001529985.1
GCF_001530245.1
GCF_001530255.1
GCF_001530355.1
GCF_001530375.1
GCF_001530445.1
GCF_001530465.1
GCF_001530495.1
GCF_001530745.1
GCF_001530755.1
GCF_001530845.1
GCF_001531085.1
GCF_001531105.1
GCF_001531585.1
GCF_001531595.1
GCF_001531605.1
GCF_001531615.1
GCF_001531745.1
GCF_001531785.1
GCF_001531835.1
GCF_001531865.1
GCF_001532215.1
GCF_001532275.1
GCF_001532785.1
GCF_001532805.1
GCF_001532845.1
GCF_001533035.1
GCF_001533225.1
GCF_001533285.1
GCF_001533325.1
GCF_001533365.1
GCF_001533405.1
GCF_001533535.1
GCF_001533685.1
GCF_001533725.1
GCF_001533745.1
GCF_001533765.1
GCF_001533965.1
GCF_001534125.1
GCF_001534135.1
GCF_001534265.1
GCF_001534345.1
GCF_001534425.1
GCF_001536865.1
GCF_001536885.1
GCF_001546975.1
GCF_001718355.1
GCF_001718655.1
GCF_001718855.1
GCF_001718975.1
GCF_001882385.1
GCF_001882395.1
GCF_001882435.1
GCF_001882555.1
GCF_001882645.1
GCF_001882705.1
GCF_001882745.1
GCF_001901485.1
GCF_001957105.1
GCF_002276075.1
GCF_902499185.1
GCF_001524365.1
GCF_001524405.1
GCF_001528205.1
GCF_001530285.1
GCF_001530305.1
GCF_001533145.1
GCF_001882635.1
GCF_001882785.1
GCF_001882845.1
GCF_001528005.1
GCF_001530965.1
GCF_001522355.1
GCF_001526285.1
GCF_001526385.1
GCF_001526405.1
GCF_001526425.1
GCF_001526705.1
GCF_001529965.1
GCF_001532185.1
GCF_001636095.1
GCF_001718335.1
GCF_902499035.1
GCF_902833065.1
GCF_001523185.1
GCF_001527725.1
GCF_001532995.1
GCF_001533645.1
GCF_001718955.1
GCF_003853595.1
GCF_003857615.1
GCF_902499155.1
GCF_902833135.1
GCF_902833105.1
GCF_902833185.1
GCF_001685505.1
GCF_002356275.1
GCF_004125865.1
GCF_014893795.1
GCF_000519245.1
GCF_000949135.2
GCF_011753085.1
GCF_017104685.1
GCF_004343775.1
GCF_004343765.1
GCF_017104705.1
GCF_009765935.1
GCF_001522425.1
GCF_001521985.1
GCF_001522185.1
GCF_001522585.2
GCF_900119135.1
GCF_003635165.1
GCF_001526365.1
GCF_001526325.1
GCF_001534535.1
GCF_001528895.1
GCF_001524725.1
GCF_001524645.2
GCF_000833595.1
GCF_016899445.1
GCF_016899425.1
GCF_004803625.1
GCF_018417615.1
GCF_001523915.2
GCF_016759955.1
GCF_005937855.2
GCF_002563755.1
GCF_003366075.1
GCF_002223355.1
GCF_002223085.1
GCF_002223055.1
GCF_019091065.1
GCF_001524185.1
GCF_011605345.1
GCF_017815045.1
GCF_001685525.1
GCF_003853645.1
GCF_003853415.1
GCF_003853425.1
GCF_003853655.1
GCF_003853715.1
GCF_003853435.1
GCF_003857805.1
GCF_003857985.1
GCF_003857965.1
GCF_003853825.1
GCF_003854165.1
GCF_003858025.1
GCF_003857485.1
GCF_003853695.1
GCF_003853705.1
GCF_003854275.1
GCF_009362285.1
GCF_009362305.1
GCF_002959955.1
GCF_902833225.1
GCF_902833195.1
GCF_902833165.1
GCF_902833155.1
GCF_902833175.1
GCF_902830285.1
GCF_902833075.1
GCF_902833245.1
GCF_902832865.1
GCF_902833045.1
GCF_902832985.1
GCF_902832955.1
GCF_020843945.1
GCF_011753145.1
GCF_011753055.1
GCF_002223365.1
GCF_000466765.1
GCF_020419965.1
GCF_020419725.1
GCF_020419345.1
GCF_002223095.1
GCF_020419685.1
GCF_002223135.1
GCF_018147505.1
GCF_020419985.1
GCF_002223155.1
GCF_020420065.1
GCF_002223185.1
GCF_020420125.1
GCF_020419825.1
GCF_002223195.1
GCF_018148075.1
GCF_002223215.2
GCF_002223345.1
GCF_002223325.1
GCF_017815075.1
GCF_017104585.1
GCF_017104605.1
GCF_017104785.1
GCF_017104865.1
GCF_017104825.1
GCF_017104975.1
GCF_001523445.1
GCF_000801975.1
GCF_001729305.1
GCF_015712215.1
GCF_015712265.1
GCF_015712205.1
GCF_009826925.1
GCF_902499165.1
GCF_902833035.1
GCF_001742345.1
GCF_001718535.1
GCF_016508205.1
GCF_020420175.1
GCF_020421275.1
GCF_020419405.1
GCF_016505695.1
GCF_003294055.1
GCF_000297475.1
GCF_902832945.1
GCF_902829605.1
GCF_902832935.1
GCF_902832895.1
GCF_018417535.1
GCF_003330765.1
GCF_004347225.1
GCF_013336615.1
GCF_000743695.1
GCF_003201755.1
GCF_902859845.1
GCF_902499075.1
GCF_902832925.1
GCF_015354235.1
GCF_001523165.1
GCF_001524505.1
GCF_001532065.1
GCF_001718415.1
GCF_001532035.1
GCF_902499105.1
GCF_000182275.1
GCF_000182255.1
GCF_000286575.1
GCF_000286555.1
GCF_000018505.1
GCF_000756005.1
GCF_024147045.1
GCF_019040065.1
GCF_003812585.1
GCF_008693485.1
GCF_009730035.1
GCF_009730175.1
GCF_009730195.1
GCF_012272655.1
GCF_902832875.1
GCF_902833915.1
GCF_902833875.1
GCF_902832855.1
GCF_902832975.1
GCF_902833015.1
GCF_902832825.1
GCF_902832915.1
GCF_902833805.1
GCF_902833855.1
GCF_900079595.1
GCF_902833025.1
GCF_902833885.1
GCF_023374355.1
GCF_016092255.1
GCF_001532145.1
GCF_019040595.1
GCF_001302465.1
GCF_001526715.1
GCF_001528425.1
GCF_001530485.1
GCF_001534105.1
GCF_002980695.1
GCF_002980935.1
GCF_002981095.1
GCF_002981155.1
GCF_002981195.1
GCF_002981455.1
GCF_002981515.1
GCF_002981615.1
GCF_002981675.1
GCF_002981725.1
GCF_002981775.1
GCF_016505685.1
GCF_016508065.1
GCF_017165175.1
GCF_018146175.1
GCF_018146475.1
GCF_018147615.1
GCF_019039865.1
GCF_019039875.1
GCF_019039955.1
GCF_019039975.1
GCF_019040035.1
GCF_019040055.1
GCF_019040075.1
GCF_019040195.1
GCF_019040325.1
GCF_019040405.1
GCF_019040435.1
GCF_019040475.1
GCF_019040715.1
GCF_019040815.1
GCF_019040915.1
GCF_019040955.1
GCF_019040985.1
GCF_019041015.1
GCF_019041055.1
GCF_019041135.1
GCF_019041155.1
GCF_019042335.1
GCF_019042435.1
GCF_019042495.1
GCF_019042555.1
GCF_019042595.1
GCF_019042615.1
GCF_019042665.1
GCF_024146845.1
GCF_001718755.1
GCF_019039855.1
GCF_019040455.1
GCF_019040505.1
GCF_019041175.1
GCF_019040535.1
GCF_001529795.1
GCF_902499065.1
GCF_003034145.1
GCF_902832815.1
GCF_013336775.1
GCF_013337715.1
GCF_020419265.1
GCF_001718795.1
GCF_902499045.1
GCF_902832755.1
GCF_001525985.1
GCF_019795555.1
GCF_902499205.1
GCF_902499015.1
GCF_001718575.1
GCF_902499095.1
GCF_902499215.1
GCF_902499055.1
GCF_902499245.1
GCF_902499315.1
GCF_902499025.1
GCF_902499335.1
GCF_902499145.1
GCF_902499305.1
GCF_000012945.1
GCF_902499115.1
GCF_902830825.1
GCF_902830815.1
GCF_013337705.1
GCF_914492725.1
GCF_001522375.1
GCF_001523065.1
GCF_001523145.1
GCF_001718315.1
GCF_001524385.1
GCF_001524705.1
GCF_001533155.1
GCF_000987055.1
GCF_002924455.1
GCF_902499265.1
GCF_902499325.1
GCF_902830845.1
GCF_902830725.1
GCF_902830865.1
GCF_024661975.1
GCF_001865715.1
GCF_004723625.1
GCF_902499255.1
GCF_003704285.1
GCF_003853895.1
GCF_003854375.1
GCF_003854385.1
GCF_019795415.1
GCF_020419125.1
GCF_003853875.1
GCF_902499285.1
GCF_000701165.1
GCF_000504665.1
GCF_000755805.1
GCF_020419375.1
GCF_020420105.1
GCF_902830675.1
GCF_902830655.1
GCF_902829425.1
GCF_902830645.1
GCF_902830705.1
GCF_902830715.1
GCF_902830755.1
GCF_902830765.1
GCF_902830795.1
GCF_902830635.1
GCF_902830615.1
GCF_003268125.1
GCF_021344035.1
GCF_902825095.1
GCF_902830735.1
GCF_904865725.1
GCF_001039005.1
GCF_013336605.1
GCF_023053515.1
GCF_000724975.1
GCF_000756845.1
GCF_001522295.1
GCF_001524665.1
GCF_001524765.1
GCF_001526205.1
GCF_001526255.1
GCF_001526445.1
GCF_001529145.1
GCF_001530185.1
GCF_001530205.1
GCF_001530665.1
GCF_001531505.1
GCF_001531525.1
GCF_001532955.1
GCF_001533295.1
GCF_001534085.1
GCF_001718395.1
GCF_001718835.1
GCF_002968055.1
GCF_003854415.1
GCF_003857475.1
GCF_014854795.1
GCF_016505945.1
GCF_020419005.1
GCF_020419085.1
GCF_020419185.1
GCF_020419285.1
GCF_020419325.1
GCF_020419545.1
GCF_020419635.1
GCF_020419905.1
GCF_020420265.1
GCF_019795615.1
GCF_019795815.1
GCF_020419785.1
GCF_001524835.1
GCF_003854425.1
GCF_003857515.1
GCF_003858065.1
GCF_000689555.1
GCF_000019505.1
GCF_000009485.1
GCF_000203955.1
GCF_000236215.2
GCF_000689595.1
GCF_000755725.1
GCF_002071995.1
GCF_018223765.1
GCF_018146835.1
GCF_902830505.1
GCF_012273415.1
GCF_902830495.1
GCF_902830455.1
GCF_001606135.1
GCF_002007585.1
GCF_000818575.1
GCF_018146325.1
GCF_902830545.1
GCF_902830585.1
GCF_902830565.1
GCF_902829445.1
GCF_902830525.1
GCF_010500755.1
GCF_900100915.1
GCF_001720525.1
GCF_003966315.1
GCF_021461165.1
GCF_900240025.1
GCF_902500395.1
GCF_001606115.1
GCF_017052335.1
GCF_023374335.1
GCF_905184115.1
GCF_000764955.1
GCF_001524105.1
GCF_003854025.1
GCF_003854065.1
GCF_003854475.1
GCF_003854505.1
GCF_003854545.1
GCF_003854575.1
GCF_003854585.1
GCF_003854605.1
GCF_003854725.1
GCF_003854735.1
GCF_003854775.1
GCF_014211915.1
GCF_001484665.1
GCF_001991315.1
GCF_001991375.1
GCF_001991495.1
GCF_001991695.1
GCF_001991755.1
GCF_001992005.1
GCF_001992165.1
GCF_001992375.1
GCF_001992875.1
GCF_001992895.1
GCF_001992925.1
GCF_001992955.1
GCF_001992995.1
GCF_001993175.1
GCF_001993335.1
GCF_001993725.1
GCF_001994605.1
GCF_001994615.1
GCF_001994715.1
GCF_001994855.1
GCF_001999785.1
GCF_001999825.1
GCF_001999885.1
GCF_016507985.1
GCF_016508245.1
GCF_018146015.1
GCF_018146295.1
GCF_018146405.1
GCF_018146935.1
GCF_018147055.1
GCF_018147275.1
GCF_018147395.1
GCF_018147625.1
GCF_018147675.1
GCF_018147735.1
GCF_018147745.1
GCF_018147815.1
GCF_018147895.1
GCF_018148155.1
GCF_018148215.1
GCF_018148275.1
GCF_018148415.1
GCF_018148525.1
GCF_018148655.1
GCF_018148715.1
GCF_020419505.1
GCF_020419605.1
GCF_020419945.1
GCF_020420365.1
GCF_020421255.1
GCF_900446195.1
GCF_018148495.1
GCF_020419105.1
GCF_018148615.1
GCF_001718895.1
GCF_003854675.1
GCF_003858255.1
GCF_001883705.2
GCF_902830425.1
GCF_902499125.1
GCF_020419885.1
GCF_019880085.1
GCF_902829335.1
GCF_902830335.1
GCF_902830145.1
GCF_902830325.1
GCF_902829625.1
GCF_902830315.1
GCF_902830485.1
GCF_002925705.1
GCF_902498995.1
GCF_017514945.1
GCF_001523905.1
GCF_001547525.1
GCF_003854145.1
GCF_003857525.1
GCF_020419555.1
GCF_000182015.1
GCF_000019925.1
GCF_000181975.1
GCF_000203915.1
GCF_020843905.1
GCF_020843925.1
GCF_902829645.1
GCF_902829665.1
GCF_902829695.1
GCF_902829765.1
GCF_900631675.1
GCF_902829435.1
GCF_902829595.1
GCF_902829775.1
GCF_902829785.1
GCF_902829815.1
GCF_902829835.1
GCF_902829845.1
GCF_902829905.1
GCF_902829925.1
GCF_902829965.1
GCF_902829975.1
GCF_902829825.1
GCF_902829475.1
GCF_902829705.1
GCF_902830055.1
GCF_902830065.1
GCF_902830085.1
GCF_902830095.1
GCF_902830135.1
GCF_902830165.1
GCF_902830225.1
GCF_902829415.1
GCF_902829465.1
GCF_902829735.1
GCF_001443045.1
GCF_011392275.1
GCF_018146615.1
GCF_018147175.1
GCF_018147285.1
GCF_018147355.1
GCF_018147885.1
GCF_021899435.1
GCF_902500525.1
GCF_902499275.1
GCF_902499295.1
GCF_902499175.1
GCF_016456245.1
GCF_013155275.1
GCF_000225565.1
GCF_003115855.1
GCF_022378355.1
GCF_003115845.1
GCF_003115815.1
GCF_017569925.1
GCF_001049335.1
GCF_002291445.1
GCF_022358645.1
GCF_017255015.1
GCF_018531185.1
GCF_014645355.1
GCF_017254865.1
GCF_014385405.1
GCF_022867815.1
GCF_000439125.1
GCF_020540665.1
GCF_004210255.1
GCF_902363525.1
GCF_020558755.1
GCF_020564415.1
GCF_009707925.1
GCF_015669135.1
GCF_014253005.1
GCF_000701705.1
GCF_020592975.1
GCF_022135045.1
GCF_902374275.1
GCF_000224655.1
GCF_000619885.1
GCF_002237535.1
GCF_000380245.2
GCF_900605495.1
GCF_016858125.1
GCF_021401135.1
GCF_000429605.1
GCF_001956855.1
GCF_003634965.1
GCF_011250475.1
GCF_900215315.1
GCF_000382165.1
GCF_019100565.1
GCF_000987775.1
GCF_000374645.1
GCF_902386925.1
GCF_900110585.1
GCF_000969605.1
GCF_003933735.1
GCF_001447195.1
GCF_900176275.1
GCF_000711875.1
GCF_017168145.1
GCF_000426305.1
GCF_014284405.1
GCF_900199635.1
GCF_001571775.1
GCF_005280655.1
GCF_000185825.1
GCF_020559245.1
GCF_020559935.1
GCF_020181435.1
GCF_902362985.1
GCF_001261775.1
GCF_900290205.1
GCF_009697165.1
GCF_000173975.1
GCF_003473385.1
GCF_001406155.1
GCF_017776255.1
GCF_017051665.1
GCF_016924145.1
GCF_016924235.1
GCF_003957515.1
GCF_016592435.1
GCF_014646975.1
GCF_018860855.1
GCF_900111095.1
GCF_010120715.1
GCF_022487425.1
GCF_900069365.1
GCF_019931075.1
GCF_001632825.1
GCF_001885075.1
GCF_001886475.1
GCF_022348315.1
GCF_018100795.1
GCF_020515205.1
GCF_001562125.1
GCF_000753865.1
GCF_006538345.1
GCF_006538325.1
GCF_006538305.1
GCF_009811475.1
GCF_009811415.1
GCF_016756315.1
GCF_017653625.1
GCF_016405965.1
GCF_022348345.1
GCF_022348265.1
GCF_022348355.1
GCF_018860965.1
GCF_014349115.1
GCF_003443615.1
GCF_900654235.1
GCF_010500865.1
GCF_005117025.1
GCF_002499975.2
GCF_000213655.1
GCF_000439495.1
GCF_000310085.1
GCF_000020585.3
GCF_001886395.1
GCF_001886435.1
GCF_006517115.1
GCF_001886455.1
GCF_000808575.1
GCF_000299955.1
GCF_000299995.1
GCF_000300175.1
GCF_000172635.2
GCF_000808595.1
GCF_000808635.1
GCF_001562235.1
GCF_014825945.1
GCF_901457815.1
GCF_901457835.1
GCF_903772925.1
GCF_019249245.1
GCF_019249215.1
GCF_019249255.1
GCF_010500915.1
GCF_014651815.1
GCF_002993325.1
GCF_010500895.1
GCF_000934525.1
GCF_000730385.1
GCF_019249295.1
GCF_002993365.1
GCF_003367475.1
GCF_001953635.1
GCF_001953645.1
GCF_009295635.1
GCF_009184365.1
GCF_014652375.1
GCF_000245735.1
GCF_001690985.1
GCF_001691065.1
GCF_002954705.1
GCF_002954715.1
GCF_000390125.1
GCF_000286935.2
GCF_004685055.1
GCF_001640325.1
GCF_009727975.1
GCF_021394745.1
GCF_004167995.1
GCF_004168445.1
GCF_003987015.1
GCF_003290085.1
GCF_003986975.1
GCF_003986955.1
GCF_003987335.1
GCF_000429505.1
GCF_000429485.1
GCF_008079445.1
GCF_014651655.1
GCF_003051055.1
GCF_005405585.1
GCF_023373605.1
GCF_900537085.1
GCF_019649015.1
GCF_014636215.1
GCF_019670105.1
GCF_019670125.1
GCF_018863235.1
GCF_006494365.1
GCF_020687825.1
GCF_000464515.2
GCF_901212295.1
GCF_003859745.1
GCF_000820385.1
GCF_000204115.1
GCF_000298035.1
GCF_000297975.1
GCF_017310275.1
GCF_020639385.1
GCF_020640955.1
GCF_006246165.1
GCF_013697145.1
GCF_003722175.1
GCF_016461755.1
GCF_006243415.1
GCF_006246515.1
GCF_018359765.1
GCF_018359845.1
GCF_021586915.1
GCF_021608285.1
GCF_021608345.1
GCF_021608355.1
GCF_021608365.1
GCF_021608405.1
GCF_021608425.1
GCF_021608445.1
GCF_021608465.1
GCF_021608505.1
GCF_021608525.1
GCF_021608545.1
GCF_021608645.1
GCF_021608665.1
GCF_021608715.1
GCF_016902875.1
GCF_006226255.1
GCF_013620815.1
GCF_902377445.1
GCF_902388095.1
GCF_007654995.1
GCF_003013515.1
GCF_002803925.1
GCF_006246325.1
GCF_012029575.1
GCF_012029585.1
GCF_012029595.1
GCF_013415825.1
GCF_900156085.1
GCF_021165625.1
GCF_000820285.1
GCF_000820365.1
GCF_001647435.1
GCF_002803945.1
GCF_003611985.1
GCF_003990305.1
GCF_009755745.1
GCF_009765645.1
GCF_011045495.1
GCF_014168715.1
GCF_014168995.1
GCF_014169795.1
GCF_014169835.1
GCF_014169875.1
GCF_020172765.2
GCF_017315455.1
GCF_000754905.1
GCF_015208765.1
GCF_016902775.1
GCF_016902815.1
GCF_016902855.1
GCF_901212345.1
GCF_901212355.1
GCF_901212395.1
GCF_901212405.1
GCF_009834065.1
GCF_003491365.1
GCF_016728995.1
GCF_016729185.1
GCF_016729345.1
GCF_016729355.1
GCF_016729495.1
GCF_016729735.1
GCF_016729775.1
GCF_016729865.1
GCF_016729895.1
GCF_002214865.1
GCF_020544445.1
GCF_006246555.1
GCF_000820185.1
GCF_000699185.1
GCF_000801005.1
GCF_014168615.1
GCF_013168745.1
GCF_017939565.1
GCF_019218665.1
GCF_019218845.1
GCF_019219295.1
GCF_900156095.1
GCF_017942565.1
GCF_000836735.1
GCF_003060925.1
GCF_003061065.1
GCF_003061145.1
GCF_019047045.1
GCF_019046985.1
GCF_019048085.1
GCF_019048365.1
GCF_019047065.1
GCF_019047125.1
GCF_019048745.1
GCF_019048705.1
GCF_019048725.1
GCF_019048265.1
GCF_019047085.1
GCF_019047325.1
GCF_012843275.1
GCF_001728955.1
GCF_002586745.1
GCF_002587065.1
GCF_002902865.1
GCF_002934795.1
GCF_002934285.1
GCF_001729005.1
GCF_002259925.1
GCF_902506035.1
GCF_902505945.1
GCF_000292325.1
GCF_006243315.1
GCF_002843435.1
GCF_002843445.1
GCF_006246215.1
GCF_006246595.1
GCF_000820145.1
GCF_002843345.1
GCF_008086875.1
GCF_006243235.1
GCF_000820105.1
GCF_004919485.1
GCF_020089835.1
GCF_000820085.1
GCF_000447435.2
GCF_000315855.2
GCF_003265515.1
GCF_012931585.1
GCF_018274765.1
GCF_021440865.1
GCF_002317045.1
GCF_019394755.1
GCF_019394845.1
GCF_019394925.1
GCF_019394965.1
GCF_003947375.1
GCF_003259515.1
GCF_001466435.1
GCF_001481545.2
GCF_002764135.1
GCF_003947395.1
GCF_006246315.1
GCF_009725185.1
GCF_900683655.1
GCF_002180335.1
GCF_000820045.1
GCF_020149575.1
GCF_021441245.1
GCF_003015165.1
GCF_010974815.1
GCF_010974825.1
GCF_010974915.1
GCF_000820005.1
GCF_000388115.1
GCF_003265595.1
GCF_021441425.1
GCF_017068335.1
GCF_018359915.1
GCF_000819985.1
GCF_014161425.1
GCF_901212365.1
GCF_013085485.1
GCF_013085725.1
GCF_020423125.1
GCF_006246225.1
GCF_006246425.1
GCF_016730065.1
GCF_002812985.1
GCF_000764665.1
GCF_018802365.1
GCF_003849685.1
GCF_006243385.1
GCF_016805365.1
GCF_017310175.1
GCF_019348615.1
GCF_019348715.1
GCF_021735865.1
GCF_000813485.1
GCF_002925765.1
GCF_009749285.1
GCF_016865345.1
GCF_018802325.1
GCF_016728915.1
GCF_016729205.1
GCF_016729225.1
GCF_016729325.1
GCF_016729525.1
GCF_017750905.1
GCF_000820325.1
GCF_000014805.1
GCF_000315835.1
GCF_000401555.1
GCF_000626755.1
GCF_000512185.1
GCF_000354635.1
GCF_000586035.1
GCF_000350405.1
GCF_011603095.1
GCF_021735805.1
GCF_000708065.1
GCF_004684305.1
GCF_003849735.1
GCF_018802385.1
GCF_006243205.1
GCF_006243275.1
GCF_019348795.1
GCF_019348855.1
GCF_019399995.1
GCF_001057115.1
GCF_001057275.1
GCF_006246545.1
GCF_012273595.1
GCF_022869925.1
GCF_900155975.1
GCF_003014775.1
GCF_000963645.1
GCF_004296435.1
GCF_009791455.1
GCF_012641195.1
GCF_014679585.1
GCF_016592295.1
GCF_024199115.1
GCF_024199125.1
GCF_017315485.1
GCF_014332675.1
GCF_015353175.1
GCF_000724965.1
GCF_016729025.1
GCF_016729115.1
GCF_016729125.1
GCF_016729605.1
GCF_016729665.1
GCF_020405365.1
GCF_000783255.1
GCF_000803185.1
GCF_000819885.1
GCF_000764645.1
GCF_000819865.1
GCF_003849645.1
GCF_019930825.1
GCF_020097175.1
GCF_020341435.1
GCF_000819845.1
GCF_000820205.1
GCF_016729765.1
GCF_000687355.2
GCF_000819825.1
GCF_000315195.1
GCF_020405305.1
GCF_020405345.1
GCF_003432465.1
GCF_003723975.1
GCF_000708085.1
GCF_017310235.1
GCF_003849805.1
GCF_003989145.1
GCF_018094645.1
GCF_018094765.1
GCF_018682365.1
GCF_002285935.1
GCF_000819705.1
GCF_000820305.1
GCF_017310095.1
GCF_022703095.1
GCF_000354675.1
GCF_000354715.1
GCF_018596395.1
GCF_001673685.1
GCF_016728895.1
GCF_016728985.1
GCF_016729405.1
GCF_016729785.1
GCF_016730005.1
GCF_002734175.1
GCF_017582505.1
GCF_006246155.1
GCF_016126815.2
GCF_018359805.1
GCF_019711295.1
GCF_901212305.1
GCF_006243135.1
GCF_902388085.1
GCF_018359825.1
GCF_009906335.1
GCF_000813475.1
GCF_021440765.1
GCF_000819785.1
GCF_003925855.2
GCF_014162015.1
GCF_014168635.1
GCF_014169235.1
GCF_014169735.1
GCF_015508545.1
GCF_016861425.1
GCF_019971155.1
GCF_019971695.1
GCF_019972495.1
GCF_019972535.1
GCF_019972675.1
GCF_019972775.1
GCF_021609985.1
GCF_021654375.1
GCF_019395045.1
GCF_013488005.1
GCF_023921525.1
GCF_000783695.1
GCF_016728905.1
GCF_016728955.1
GCF_016729005.1
GCF_016729055.1
GCF_016729725.1
GCF_900407325.1
GCF_001183595.1
GCF_004024325.1
GCF_008802295.1
GCF_000819765.1
GCF_003265465.1
GCF_003265565.1
GCF_000746985.1
GCF_002906925.1
GCF_000819745.1
GCF_021538905.1
GCF_000819725.1
GCF_000764655.1
GCF_003265495.1
GCF_006246445.1
GCF_018359965.1
GCF_021441165.1
GCF_016026615.1
GCF_021441305.1
GCF_000820245.1
GCF_901212385.1
GCF_000247605.1
GCF_902175055.1
GCF_008107585.1
GCF_001766835.1
GCF_003260995.1
GCF_014284495.1
GCF_000472665.1
GCF_001263355.1
GCF_900103835.1
GCF_003434225.1
GCF_018972185.1
GCF_024448735.1
GCF_003640395.1
GCF_005876855.1
GCF_005876905.1
GCF_000189595.1
GCF_000466485.1
GCF_013300875.1
GCF_020564265.1
GCF_001406475.1
GCF_008632235.1
GCF_902374315.1
GCF_902167935.1
GCF_005845085.1
GCF_015547655.1
GCF_015558995.1
GCF_015559085.1
GCF_015560355.1
GCF_013304085.1
GCF_020555615.1
GCF_019597925.1
GCF_012317185.1
GCF_902166105.1
GCF_020709495.1
GCF_001078435.1
GCF_000233455.1
GCF_009857595.1
