# Supplementary material for: Ubiquitous purine sensor modulates diverse signal transduction pathways in bacteria
Source: Nat Commun. 2024 Jul 12;15:5867. doi: 10.1038/s41467-024-50275-3 (PMC11245519; doi:10.1038/s41467-024-50275-3)
Supplement: Supplementary file 9 — Source Data [file 41467_2024_50275_MOESM9_ESM.zip › ToshkaDev-Purine-pyrimidine_motif-f6b59c2/Code/Input/protein_ids_andOrgNames.txt]

WP_003255683.1	Pseudomonas
WP_054888465.1	Pseudomonas
WP_234546299.1	Pseudomonas putida
WP_087535245.1	Pseudomonas putida
WP_239606978.1	Pseudomonas putida
WP_011953254.1	Pseudomonas
WP_143494267.1	Pseudomonas putida
WP_047603170.1	Pseudomonas putida
WP_179052331.1	Pseudomonas hunanensis
WP_098089657.1	Pseudomonas putida
WP_064490903.1	Pseudomonas putida
WP_180688972.1	Pseudomonas putida
WP_198747618.1	Pseudomonas putida
WP_190869763.1	Pseudomonas sp. CFA
WP_020192600.1	Pseudomonas putida
WP_104960628.1	Pseudomonas sp. XWY-1
WP_104886800.1	Pseudomonas sp. SWI36
WP_010951680.1	Pseudomonas
WP_019750242.1	Pseudomonas putida
WP_232858497.1	Pseudomonas alloputida
WP_070096851.1	Pseudomonas sp. NBRC 111139
WP_129932085.1	Pseudomonas sp. SWI36
WP_173879269.1	Pseudomonas putida group
WP_230064795.1	Pseudomonas sp. CIP-10
WP_185279894.1	Pseudomonas putida
WP_134698199.1	Pseudomonas putida
WP_014589388.1	Pseudomonas
WP_209968641.1	unclassified Pseudomonas
WP_176683564.1	Pseudomonas putida
WP_110744748.1	Pseudomonas sp. LB-090624
WP_233691753.1	Pseudomonas sp. JR33AA
WP_021782653.1	Pseudomonas putida group
WP_103470224.1	Pseudomonas putida
WP_110741717.1	unclassified Pseudomonas
WP_105947339.1	Pseudomonas sp. LLC-1
WP_060499135.1	Pseudomonas
WP_164524054.1	Pseudomonas
WP_104833583.1	Pseudomonas monteilii
WP_119368558.1	Pseudomonas monteilii
WP_042132254.1	Pseudomonas monteilii
WP_019096472.1	Pseudomonas
WP_028699079.1	Pseudomonas
WP_060709059.1	Pseudomonas putida group
WP_027615929.1	Pseudomonas
WP_025754060.1	Pseudomonas
WP_089230328.1	unclassified Pseudomonas
WP_235200332.1	Pseudomonas monteilii
WP_016714523.1	Pseudomonas monteilii
WP_232888414.1	Pseudomonas kurunegalensis
WP_198749667.1	Pseudomonas monteilii
WP_086976908.1	Pseudomonas putida
WP_043202880.1	Pseudomonas putida
WP_016497627.1	Pseudomonas putida
WP_232862021.1	Pseudomonas putida
WP_229609135.1	Pseudomonas putida
WP_197864135.1	Pseudomonas putida
WP_197899243.1	Pseudomonas putida
WP_132842942.1	Pseudomonas putida
WP_063423964.1	Pseudomonas putida
WP_019470191.1	Pseudomonas
WP_016484533.1	Pseudomonas
WP_060518024.1	Pseudomonas
WP_151883768.1	Pseudomonas putida
WP_232858545.1	Pseudomonas sp. NMI1173_11
WP_012270117.1	Pseudomonas
WP_114170771.1	Pseudomonas sp. AFG_SD02_1510_Pfu_092
WP_025337392.1	Pseudomonas sp. FGI182
WP_085591313.1	Pseudomonas sp. B14(2017)
WP_137162804.1	Pseudomonas asiatica
WP_085705527.1	Pseudomonas sp. B8(2017)
WP_085664129.1	Pseudomonas sp. B5(2017)
WP_238067164.1	Pseudomonas shirazica
WP_085691998.1	unclassified Pseudomonas
WP_075044360.1	Pseudomonas putida
WP_039613192.1	Pseudomonas
WP_189121509.1	Pseudomonas asiatica
WP_102083360.1	Pseudomonas
WP_085721458.1	Pseudomonas sp. B22(2017)
WP_182329368.1	Pseudomonas asiatica
WP_054573675.1	Pseudomonas
WP_100413078.1	Pseudomonas
WP_208210416.1	Pseudomonas asiatica
WP_015268656.1	Pseudomonas
WP_137137847.1	Pseudomonas
WP_191472012.1	Pseudomonas asiatica
WP_013970516.1	Pseudomonas
WP_133969988.1	Pseudomonas
WP_215521041.1	Pseudomonas sp. MG-2
WP_207878593.1	Pseudomonas sp. 32_A
WP_112251424.1	Pseudomonas putida
WP_196177209.1	Pseudomonas putida
WP_196184477.1	Pseudomonas asiatica
WP_169774666.1	Pseudomonas
WP_085618419.1	unclassified Pseudomonas
WP_085626186.1	unclassified Pseudomonas
WP_085600022.1	Pseudomonas
WP_046614480.1	Pseudomonas putida
WP_196183139.1	Pseudomonas putida
WP_196174421.1	Pseudomonas pudica
WP_087501975.1	Pseudomonas sp. SID14000
WP_233688033.1	unclassified Pseudomonas
WP_207837969.1	Pseudomonas sp. 43(2021)
WP_063914514.1	Pseudomonas sp. p21
WP_144170220.1	Pseudomonas sp. Kh13
WP_051095441.1	Pseudomonas sp. 10-1B
WP_225780062.1	Pseudomonas sp. Marseille-Q3773
WP_170027876.1	Pseudomonas sp. SK
WP_186687517.1	Pseudomonas anuradhapurensis
WP_200627251.1	Pseudomonas sp. LAM2023
WP_186674970.1	Pseudomonas oryzicola
WP_201206632.1	Pseudomonas sp. S37
WP_172285255.1	Pseudomonas sp. CM27
WP_172221461.1	Pseudomonas sp. CM25
WP_056805716.1	Pseudomonas sp. Leaf58
WP_186602851.1	Pseudomonas vlassakiae
WP_197894539.1	Pseudomonas putida
WP_176509071.1	Pseudomonas sp. BML-PP042
WP_152959019.1	Pseudomonas sp. MN1F
WP_079226249.1	Pseudomonas putida
WP_099813781.1	unclassified Pseudomonas
WP_054886034.1	Pseudomonas sp. NBRC 111130
WP_060512217.1	Pseudomonas sp. NBRC 111124
WP_060485170.1	Pseudomonas sp. NBRC 111123
WP_027917544.1	unclassified Pseudomonas
WP_110639188.1	Pseudomonas sp. CC120222-01a
WP_103448652.1	Pseudomonas putida
WP_159408581.1	Pseudomonas putida
WP_182387570.1	Pseudomonas putida
WP_176516277.1	Pseudomonas
WP_054903629.1	Pseudomonas sp. NBRC 111131
WP_198757335.1	Pseudomonas putida
WP_027594304.1	unclassified Pseudomonas
WP_186682889.1	Pseudomonas
WP_099452666.1	Pseudomonas putida
WP_099428117.1	Pseudomonas putida
WP_085273830.1	unclassified Pseudomonas
WP_186666136.1	unclassified Pseudomonas
WP_186661753.1	Pseudomonas sp. SWRI77
WP_095065429.1	Pseudomonas sp. Irchel s3f19
WP_033703146.1	Pseudomonas
WP_227696685.1	Pseudomonas sp. HN2-3
WP_012316645.1	Pseudomonas putida
WP_039604123.1	Pseudomonas putida
WP_046787510.1	Pseudomonas
WP_115273081.1	Pseudomonas
WP_237860327.1	Pseudomonas sp. PGPR81
WP_153785736.1	Pseudomonas sp. EMN2
WP_110992274.1	Pseudomonas sichuanensis
WP_125462276.1	Pseudomonas entomophila
WP_125857151.1	Pseudomonas oryziphila
WP_232883736.1	unclassified Pseudomonas
WP_194788312.1	Pseudomonas sp. UFMG81
WP_198742246.1	Pseudomonas putida
WP_096048899.1	Pseudomonas mosselii
WP_062572564.1	Pseudomonas putida
WP_088852226.1	Pseudomonas
WP_084942007.1	Pseudomonas mosselii
WP_069015872.1	Pseudomonas mosselii
WP_197865929.1	Pseudomonas mosselii
WP_213883213.1	Pseudomonas mosselii
WP_062359771.1	Pseudomonas mosselii
WP_186599678.1	Pseudomonas mosselii
WP_028688438.1	Pseudomonas mosselii
WP_182321873.1	Pseudomonas mosselii
WP_203649753.1	Pseudomonas sp. RtIB026
WP_234560643.1	Pseudomonas sp. AA27
WP_232855028.1	Pseudomonas sp. NMI760_13
WP_186712617.1	Pseudomonas sp. BW16M2
WP_111532521.1	Pseudomonas sp. 2848
WP_214500875.1	Pseudomonas sp. RC3H12
WP_186731742.1	Pseudomonas peradeniyensis
WP_050703436.1	unclassified Pseudomonas
WP_110734430.1	Pseudomonas mosselii
WP_186653608.1	Pseudomonas xantholysinigenes
WP_217867999.1	Pseudomonas maumuensis
WP_102681860.1	unclassified Pseudomonas
WP_198753777.1	Pseudomonas sp. CCOS 191
WP_139667952.1	Pseudomonas sp. F16(2018)
WP_046857451.1	Pseudomonas sp. CCOS 191
WP_110700288.1	Pseudomonas soli
WP_134689886.1	Pseudomonas sp. RIT623
WP_038707199.1	Pseudomonas soli
WP_110605150.1	Pseudomonas soli
WP_094011559.1	Pseudomonas soli
WP_104444604.1	Pseudomonas sp. PONIH3
WP_217850932.1	Pseudomonas muyukensis
WP_011536151.1	Pseudomonas entomophila
WP_240065288.1	Pseudomonas entomophila
WP_213658708.1	Pseudomonas entomophila
WP_028625729.1	Pseudomonas plecoglossicida
WP_016393302.1	Pseudomonas plecoglossicida
WP_008089652.1	Pseudomonas sp. GM84
WP_217886667.1	Pseudomonas xanthosomae
WP_217841410.1	Pseudomonas fakonensis
WP_085676305.1	unclassified Pseudomonas
WP_060478341.1	Pseudomonas monteilii
WP_186478430.1	Pseudomonas
WP_186552761.1	Pseudomonas urmiensis
WP_209862071.1	Pseudomonas sp. BP8
WP_119137565.1	Pseudomonas reidholzensis
WP_225786527.1	Pseudomonas sp. Marseille-P8916
WP_027907595.1	Pseudomonas taiwanensis
WP_023382768.1	Pseudomonas
WP_104881104.1	Pseudomonas sp. SWI6
WP_104883170.1	Pseudomonas sp. SWI44
WP_090346327.1	Pseudomonas
WP_043211096.1	Pseudomonas
WP_070571988.1	Pseudomonas sp. HMSC08G10
WP_196167886.1	Pseudomonas guariconensis
WP_196163348.1	Pseudomonas guariconensis
WP_070090738.1	Pseudomonas putida group
WP_084856346.1	Pseudomonas putida
WP_224457660.1	Pseudomonas sp. p1(2021b)
WP_196143950.1	Pseudomonas guariconensis
WP_196165784.1	Pseudomonas monteilii
WP_196154471.1	Pseudomonas guariconensis
WP_173887338.1	Pseudomonas sp. 14181154
WP_047150217.1	Pseudomonas
WP_144187406.1	Pseudomonas sp. BJP69
WP_182365232.1	Pseudomonas
WP_054912224.1	Pseudomonas sp. NBRC 111127
WP_054906169.1	Pseudomonas
WP_182389917.1	Pseudomonas juntendi
WP_235768347.1	Pseudomonas juntendi
WP_125854596.1	Pseudomonas sp. p99-361
WP_236184894.1	Pseudomonas juntendi
WP_232892612.1	Pseudomonas juntendi
WP_115293266.1	Pseudomonas putida
WP_236166263.1	Pseudomonas juntendi
WP_029886390.1	Pseudomonas
WP_110678129.1	Pseudomonas
WP_161892282.1	Pseudomonas juntendi
WP_197885490.1	Pseudomonas juntendi
WP_176516224.1	Pseudomonas sp. BML-PP048
WP_236237018.1	Pseudomonas sp. BML-PP049
WP_186700487.1	Pseudomonas shirazensis
WP_207072325.1	Pseudomonas putida
WP_103435262.1	Pseudomonas putida
WP_220632687.1	Pseudomonas sp. S07E 245
WP_181089929.1	Pseudomonas plecoglossicida
WP_181108050.1	Pseudomonas plecoglossicida
WP_150570465.1	Pseudomonas
WP_150572821.1	Pseudomonas fluorescens
WP_101322471.1	Pseudomonas sp. 02C 26
WP_167271532.1	Pantoea sp. Tr-811
WP_167067564.1	Pantoea sp. Ap-967
WP_133216520.1	Pseudomonas sp. H9
WP_203479923.1	Pseudomonas arcuscaelestis
WP_136474129.1	Pseudomonas sp. DG56-2
WP_203543783.1	Pseudomonas arcuscaelestis
WP_038605837.1	Pseudomonas alkylphenolica
WP_157190868.1	Pseudomonas alkylphenolica
WP_191831303.1	Pseudomonas fluorescens
WP_107025321.1	Pseudomonas sp. BBP2017
WP_045180725.1	Pseudomonas sp. 5
WP_101293388.1	unclassified Pseudomonas
WP_028942232.1	Pseudomonas
WP_130266654.1	Pseudomonas tructae
WP_123565310.1	Pseudomonas vranovensis
WP_093378742.1	unclassified Pseudomonas
WP_195885195.1	Pseudomonas sp. BIGb0427
WP_010221352.1	Pseudomonas donghuensis
WP_036995017.1	Pseudomonas donghuensis
WP_233674869.1	Pseudomonas sp. LF19
WP_115084937.1	Pseudomonas
WP_159389262.1	Pseudomonas sp. R32
WP_213570188.1	Pseudomonas sp. RC2C2
WP_100781785.1	Pseudomonas donghuensis
WP_038998323.1	Pseudomonas
WP_197877510.1	Pseudomonas alkylphenolica
WP_128323337.1	Pseudomonas alkylphenolica
WP_116552470.1	Pseudomonas sp. SDI
WP_043863632.1	Pseudomonas
WP_054916002.1	Pseudomonas
WP_210015116.1	Pseudomonas palmensis
WP_100634809.1	Pseudomonas qingdaonensis
WP_123753439.1	Pseudomonas putida
WP_217976839.1	Pseudomonas sp. MAFF 301350
WP_110972462.1	Pseudomonas huaxiensis
WP_175653398.1	Pseudomonas sp. Marseille-P9899
WP_095156234.1	Pseudomonas sp. Irchel 3E13
WP_042124090.1	Pseudomonas japonica
WP_064303694.1	Pseudomonas putida
WP_037061624.1	Pseudomonas putida
WP_075801687.1	Pseudomonas putida
WP_065760198.1	Pseudomonas
WP_099776069.1	Pseudomonas sp. HLS-6
WP_189395026.1	Pseudomonas laurentiana
WP_166569861.1	Pseudomonas sp. R5(2019)
WP_159894955.1	Pseudomonas sp. LD120
WP_047301254.1	Pseudomonas fluorescens
WP_103742232.1	unclassified Pseudomonas
WP_179598533.1	Pseudomonas protegens
WP_102862844.1	Pseudomonas protegens
WP_115581457.1	Pseudomonas
WP_102882053.1	Pseudomonas
WP_170004063.1	Pseudomonas sp. WS 5414
WP_060837201.1	Pseudomonas
WP_060842287.1	Pseudomonas sp. St29
WP_235759143.1	Pseudomonas sesami
WP_092318973.1	Pseudomonas
WP_110774599.1	Pseudomonas sp. TKO14
WP_233321660.1	Pseudomonas sp. Au-Pse12
WP_212805881.1	Pseudomonas sp. Eqa60
WP_236203956.1	Pseudomonas protegens
WP_015633897.1	Pseudomonas
WP_072443883.1	unclassified Pseudomonas
WP_026019965.1	Pseudomonas protegens
WP_236185788.1	Pseudomonas protegens
WP_210695035.1	Pseudomonas protegens
WP_077933245.1	Pseudomonas
WP_232644003.1	Pseudomonas protegens
WP_041115384.1	Pseudomonas protegens
WP_210694301.1	Pseudomonas protegens
WP_210713046.1	Pseudomonas sp. MWU349
WP_047283635.1	Pseudomonas protegens
WP_221809819.1	Pseudomonas protegens
WP_161775697.1	Pseudomonas sp. Fl4BN1
WP_161754609.1	Pseudomonas sp. Fl5BN2
WP_025130343.1	Pseudomonas sp. PH1b
WP_226522600.1	Pseudomonas sp. L5B5
WP_166361514.1	Pseudomonas akapageensis
WP_158152870.1	Pseudomonas fluorescens
WP_176572134.1	Pseudomonas eucalypticola
WP_008365057.1	Pseudomonas sp. M47T1
WP_226504313.1	Pseudomonas sp. MWU16-30317
WP_191632452.1	Pseudomonas fluorescens
WP_191632478.1	Pseudomonas fluorescens
WP_150714164.1	Pseudomonas fluorescens
WP_008149650.1	Pseudomonas sp. GM41(2012)
WP_033055426.1	Pseudomonas mandelii
WP_201183922.1	Pseudomonas sp. TH39(2020)
WP_111449335.1	unclassified Pseudomonas
WP_192409929.1	Pseudomonas sp. PDM10
WP_223527503.1	Pseudomonas sp. BF-B-26
WP_218536914.1	Pseudomonas sp. PDM25
WP_046057037.1	Pseudomonas fluorescens
WP_140894177.1	Pseudomonas caspiana
WP_140680730.1	Pseudomonas mandelii
WP_123366905.1	Pseudomonas brassicacearum
WP_074873003.1	Pseudomonas frederiksbergensis
WP_102615656.1	unclassified Pseudomonas
WP_076028910.1	Pseudomonas frederiksbergensis
WP_123402504.1	Pseudomonas frederiksbergensis
WP_123510959.1	Pseudomonas frederiksbergensis
WP_123596558.1	Pseudomonas frederiksbergensis
WP_054053211.1	Pseudomonas sp. 655
WP_213940089.1	Pseudomonas sp. dw_612
WP_169371951.1	unclassified Pseudomonas
WP_129439107.1	Pseudomonas sp. ACM7
WP_134419719.1	Pseudomonas sp. F01002
WP_149631956.1	Pseudomonas sp. ANT_J28
WP_094469477.1	Pseudomonas
WP_077747634.1	Pseudomonas sp. FSL W5-0299
WP_010464341.1	Pseudomonas fluorescens group
WP_172792072.1	Pseudomonas sp. B14-6
WP_145309927.1	unclassified Pseudomonas
WP_200667527.1	Pseudomonas sp. SW-3
WP_102593638.1	unclassified Pseudomonas
WP_083375211.1	Pseudomonas mandelii
WP_221108101.1	Pseudomonas mandelii
WP_214380350.1	Pseudomonas fluorescens
WP_084320976.1	Pseudomonas migulae
WP_145314305.1	Pseudomonas sp. SJZ080
WP_109627638.1	Pseudomonas sp. 31-12
WP_163907915.1	Pseudomonas frederiksbergensis
WP_054616440.1	Pseudomonas sp. In5
WP_149659210.1	Pseudomonas sp. ANT_J12
WP_207284700.1	Pseudomonas sp. FW300-N2A2
WP_008042041.1	unclassified Pseudomonas
WP_226298455.1	Pseudomonas sp. MM213
WP_192418132.1	Pseudomonas sp. PDM03
WP_008025103.1	Pseudomonas sp. GM60
WP_223413876.1	unclassified Pseudomonas
WP_223554156.1	Pseudomonas sp. BF-R-01
WP_192226888.1	Pseudomonas sp. PDM02
WP_223436180.1	unclassified Pseudomonas
WP_223481829.1	unclassified Pseudomonas
WP_223450937.1	unclassified Pseudomonas
WP_150640020.1	Pseudomonas fluorescens
WP_017336180.1	Pseudomonas fluorescens
WP_095127465.1	Pseudomonas sp. Irchel s3h14
WP_056741241.1	Pseudomonas sp. Root329
WP_218495213.1	Pseudomonas sp. PDM30
WP_057712303.1	Pseudomonas
WP_223501855.1	Pseudomonas sp. BF-R-24
WP_090452751.1	Pseudomonas
WP_223473741.1	Pseudomonas sp. BF-B-27
WP_102671116.1	Pseudomonas
WP_095943228.1	Pseudomonas sp. ACN8
WP_150672349.1	Pseudomonas fluorescens
WP_223530846.1	Pseudomonas sp. GL-R-19
WP_108216280.1	Pseudomonas sp. GV085
WP_223525433.1	Pseudomonas sp. A-B-26
WP_109785397.1	Pseudomonas sp. OV226
WP_077432337.1	Pseudomonas sp. C9
WP_046031128.1	Pseudomonas fluorescens
WP_007997401.1	Pseudomonas sp. GM49
WP_085725398.1	Pseudomonas sp. R37(2017)
WP_008047951.1	Pseudomonas sp. GM74
WP_218475927.1	Pseudomonas sp. PDM28
WP_218483262.1	Pseudomonas sp. PDM32
WP_007971832.1	Pseudomonas sp. GM33
WP_102673193.1	unclassified Pseudomonas
WP_095964650.1	Pseudomonas sp. ACN5
WP_116580749.1	Pseudomonas sp. B1(2018)
WP_104451080.1	Pseudomonas laurylsulfatiphila
WP_218501303.1	Pseudomonas sp. PDM27
WP_217836992.1	Pseudomonas azerbaijanoriens
WP_223591829.1	Pseudomonas sp. A-R-19
WP_150703467.1	Pseudomonas fluorescens
WP_217872614.1	Pseudomonas azerbaijanoccidens
WP_015093173.1	Pseudomonas sp. UW4
WP_057399677.1	Pseudomonas fluorescens
WP_008016972.1	Pseudomonas sp. GM55
WP_085717359.1	Pseudomonas sp. B28(2017)
WP_111284162.1	Pseudomonas fluorescens
WP_160390581.1	Pseudomonas sp. PB101
WP_150714689.1	Pseudomonas fluorescens
WP_223457728.1	unclassified Pseudomonas
WP_223532275.1	unclassified Pseudomonas
WP_150754768.1	Pseudomonas fluorescens
WP_150756762.1	Pseudomonas fluorescens
WP_150726626.1	Pseudomonas fluorescens
WP_223447504.1	Pseudomonas sp. BF-R-19
WP_103397317.1	Pseudomonas laurylsulfativorans
WP_223511602.1	Pseudomonas sp. GL-R-26
WP_223466305.1	Pseudomonas sp. GL-RE-26
WP_046039714.1	Pseudomonas fluorescens
WP_223457697.1	Pseudomonas sp. A-R-26
WP_218429729.1	Pseudomonas sp. PDM26
WP_223544474.1	Pseudomonas sp. A-B-19
WP_201115210.1	Pseudomonas sp. TH41
WP_218438967.1	Pseudomonas sp. PD9R
WP_212625959.1	Pseudomonas sp. PP3
WP_150735598.1	Pseudomonas fluorescens
WP_034148673.1	Pseudomonas
WP_007981183.1	Pseudomonas sp. GM48
WP_059181762.1	Pseudomonas
WP_027922058.1	Pseudomonas sp. URMO17WK12:I12
WP_140668234.1	Pseudomonas arsenicoxydans
WP_123435545.1	Pseudomonas brassicacearum
WP_150778965.1	Pseudomonas fluorescens
WP_223520025.1	Pseudomonas sp. GL-B-19
WP_007947121.1	Pseudomonas sp. GM21
WP_056725585.1	unclassified Pseudomonas
WP_018928576.1	Pseudomonas umsongensis
WP_064615959.1	Pseudomonas sp. GR 6-02
WP_086944109.1	Pseudomonas
WP_138866673.1	unclassified Pseudomonas
WP_111453909.1	Pseudomonas sp. URMO17WK12:I6
WP_204123926.1	Pseudomonas sp. 008
WP_096481345.1	Pseudomonas frederiksbergensis
WP_230174589.1	Pseudomonas sp. Bi123
WP_019581894.1	Pseudomonas mandelii
WP_028939629.1	Pseudomonas
WP_105340547.1	Pseudomonas frederiksbergensis
WP_205886713.1	Pseudomonas frederiksbergensis
WP_007936758.1	Pseudomonas sp. GM18
WP_050681739.1	Pseudomonas lini
WP_038978644.1	Pseudomonas
WP_223488419.1	Pseudomonas sp. A-RE-19
WP_095052829.1	Pseudomonas sp. Irchel s3b2
WP_048396097.1	Pseudomonas lini
WP_237884254.1	Pseudomonas sp. PGPR40
WP_150656695.1	Pseudomonas fluorescens
WP_046045653.1	Pseudomonas fluorescens
WP_223431082.1	Pseudomonas sp. GL-B-26
WP_183681131.1	Pseudomonas sp. Tn43
WP_095633516.1	Pseudomonas sp. PICF141
WP_192346813.1	Pseudomonas sp. PDM09
WP_008009116.1	Pseudomonas sp. GM50
WP_007903198.1	Pseudomonas sp. GM102
WP_123499881.1	Pseudomonas frederiksbergensis
WP_008071058.1	Pseudomonas sp. GM79
WP_063341790.1	Pseudomonas
WP_218397095.1	Pseudomonas sp. PDM24
WP_123358748.1	Pseudomonas frederiksbergensis
WP_123721547.1	Pseudomonas lini
WP_223569519.1	Pseudomonas sp. BF-R-26
WP_201061414.1	unclassified Pseudomonas
WP_052965104.1	Pseudomonas syringae
WP_217855462.1	Pseudomonas farris
WP_060542673.1	unclassified Pseudomonas
WP_160105244.1	Pseudomonas izuensis
WP_121103887.1	Pseudomonas sp. WPR_5_2
WP_096513759.1	Pseudomonas sp. LAB-08
WP_137804163.1	Pseudomonas sp. G(2018)
WP_175375388.1	Pseudomonas sp. C1C7
WP_224533833.1	Pseudomonas sp. REP124
WP_175387790.1	Pseudomonas sp. C2B4
WP_128606336.1	Pseudomonas sp. ERMR1:02
WP_095056432.1	unclassified Pseudomonas
WP_053153505.1	Pseudomonas sp. P1.8
WP_130907018.1	unclassified Pseudomonas
WP_056852310.1	Pseudomonas sp. Root562
WP_130930569.1	Pseudomonas sp. Sample_24
WP_130903934.1	Pseudomonas sp. Sample_22
WP_201192037.1	Pseudomonas sp. TH31
WP_201200010.1	unclassified Pseudomonas
WP_208670397.1	Pseudomonas arsenicoxydans
WP_090176475.1	Pseudomonas arsenicoxydans
WP_222589471.1	Pseudomonas sp. DR48
WP_110966004.1	Pseudomonas putida
WP_090328343.1	Pseudomonas moorei
WP_059408101.1	Pseudomonas sp. RIT-PI-q
WP_095192201.1	Pseudomonas sp. Irchel 3A7
WP_207261056.1	Pseudomonas sp. GW101-3H06
WP_095148253.1	Pseudomonas sp. Irchel s3a18
WP_095144676.1	Pseudomonas sp. Irchel s3b6
WP_095078082.1	Pseudomonas sp. Irchel s3h17
WP_103398894.1	Pseudomonas sp. FW300-N1A1
WP_046819902.1	Pseudomonas putida
WP_083350037.1	Pseudomonas umsongensis
WP_020796200.1	Pseudomonas sp. G5(2012)
WP_179054818.1	Pseudomonas umsongensis
WP_168757115.1	Pseudomonas umsongensis
WP_033045279.1	Pseudomonas putida
WP_008058208.1	Pseudomonas sp. GM78
WP_180203960.1	Pseudomonas sp. SbOxS1
WP_188264570.1	Pseudomonas sp. PSB11
WP_090465543.1	Pseudomonas mohnii
WP_047536569.1	Pseudomonas sp. 11/12A
WP_103404517.1	Pseudomonas sp. DP16D-R1
WP_130205051.1	Pseudomonas
WP_198132727.1	Pseudomonas mohnii
WP_075947278.1	Pseudomonas reinekei
WP_157710972.1	Pseudomonas sp. PB120
WP_150582066.1	Pseudomonas fluorescens
WP_028622150.1	Pseudomonas sp. Ant30-3
WP_077045077.1	Pseudomonas sp. KK4
WP_131061407.1	Pseudomonas sp. BGI-2
WP_150771824.1	Pseudomonas fluorescens
WP_122841515.1	Pseudomonas viridiflava
WP_225569321.1	Pseudomonas sp. Y24-6
WP_045061901.1	Pseudomonas sp. ES3-33
WP_092274358.1	Pseudomonas prosekii
WP_109504088.1	Pseudomonas prosekii
WP_109519875.1	Pseudomonas prosekii
WP_101207692.1	Pseudomonas sp. 43NM1
WP_121734304.1	Pseudomonas prosekii
WP_145255176.1	Pseudomonas sp. SJZ131
WP_150632669.1	Pseudomonas fluorescens
WP_150654258.1	Pseudomonas fluorescens
WP_030129877.1	Pseudomonas sp. QTF5
WP_154979143.1	Pseudomonas fluorescens
WP_154992691.1	Pseudomonas fluorescens
WP_155000469.1	Pseudomonas fluorescens
WP_150785999.1	Pseudomonas fluorescens
WP_154855276.1	Pseudomonas fluorescens
WP_064675548.1	Pseudomonas silesiensis
WP_217832020.1	Pseudomonas botevensis
WP_134175895.1	Pseudomonas helmanticensis
WP_180698668.1	Pseudomonas crudilactis
WP_175552976.1	unclassified Pseudomonas
WP_194935849.1	Pseudomonas neuropathica
WP_150728899.1	Pseudomonas fluorescens
WP_110719534.1	Pseudomonas jessenii
WP_102899490.1	Pseudomonas asplenii
WP_150794105.1	Pseudomonas fluorescens
WP_186612958.1	Pseudomonas tensinigenes
WP_095120689.1	Pseudomonas sp. Irchel s3f10
WP_223027785.1	Pseudomonas fluorescens
WP_007909529.1	unclassified Pseudomonas
WP_150650051.1	Pseudomonas fluorescens
WP_150775543.1	Pseudomonas fluorescens
WP_150750121.1	Pseudomonas fluorescens
WP_160037966.1	Pseudomonas sp. S49
WP_038360167.1	Pseudomonas
WP_150692992.1	Pseudomonas fluorescens
WP_123375566.1	Pseudomonas fluorescens
WP_099757802.1	Pseudomonas zeae
WP_095047241.1	unclassified Pseudomonas
WP_220557433.1	Pseudomonas sp. FIT28
WP_093430111.1	Pseudomonas sp. ok266
WP_122599373.1	Pseudomonas viridiflava
WP_150708707.1	Pseudomonas fluorescens
WP_160055187.1	Pseudomonas sp. R84
WP_034151710.1	Pseudomonas fluorescens
WP_095113458.1	Pseudomonas sp. Irchel 3H7
WP_105705983.1	unclassified Pseudomonas
WP_122661099.1	Pseudomonas
WP_236428590.1	Pseudomonas syringae
WP_129388097.1	Pseudomonas sp. DTU12.3
WP_064387767.1	Pseudomonas sp. RIT-PI-r
WP_122843005.1	Pseudomonas viridiflava
WP_122609449.1	Pseudomonas viridiflava
WP_122593883.1	Pseudomonas viridiflava
WP_158954691.1	Pseudomonas sp. PB106
WP_187679640.1	Pseudomonas sp. N40(2020)
WP_166218657.1	Pseudomonas atagonensis
WP_201235851.1	Pseudomonas sp. TH06
WP_123448327.1	Pseudomonas fluorescens
WP_008077583.1	Pseudomonas sp. GM80
WP_158829949.1	Pseudomonas sp. PB103
WP_201230147.1	unclassified Pseudomonas
WP_201149630.1	Pseudomonas sp. TH10
WP_064117129.1	Pseudomonas fluorescens
WP_128613782.1	Pseudomonas
WP_222833818.1	Pseudomonas sp. SC3(2021)
WP_123470786.1	Pseudomonas fluorescens
WP_083367220.1	Pseudomonas koreensis
WP_207849156.1	unclassified Pseudomonas
WP_064585638.1	Pseudomonas koreensis
WP_169842572.1	Pseudomonas koreensis
WP_150369502.1	Pseudomonas koreensis
WP_098966869.1	Pseudomonas putida
WP_210556754.1	unclassified Pseudomonas
WP_027611352.1	unclassified Pseudomonas
WP_123585531.1	Pseudomonas fluorescens
WP_097087047.1	unclassified Pseudomonas
WP_202369940.1	Pseudomonas sp. MWU318
WP_225137221.1	Pseudomonas putida
WP_134785267.1	Pseudomonas
WP_166495979.1	Pseudomonas koreensis
WP_226499866.1	Pseudomonas sp. MWU16-30322
WP_201135979.1	Pseudomonas sp. TH49
WP_003220973.1	Pseudomonas fluorescens
WP_103485563.1	Pseudomonas sp. MWU12-2115
WP_047290924.1	Pseudomonas
WP_041065888.1	Pseudomonas
WP_096794716.1	Pseudomonas fluorescens
WP_108181472.1	Pseudomonas koreensis
WP_239778592.1	Pseudomonas sp. Y5-11
WP_095138057.1	Pseudomonas sp. Irchel s3a10
WP_007967310.1	Pseudomonas sp. GM30
WP_139053537.1	Pseudomonas jessenii
WP_102355579.1	Pseudomonas sp. AD21
WP_025110227.1	Pseudomonas sp. H1h
WP_103305397.1	Pseudomonas sp. MPR-ANC1
WP_213027330.1	Pseudomonas sp. Seg1
WP_047600780.1	Pseudomonas sp. RIT288
WP_221731266.1	Pseudomonas baetica
WP_127648670.1	Pseudomonas koreensis
WP_215501273.1	Pseudomonas sp. MG-9
WP_123530648.1	Pseudomonas fluorescens
WP_095187396.1	Pseudomonas
WP_141127296.1	Pseudomonas fluorescens
WP_127925558.1	Pseudomonas sp. RU47
WP_077570488.1	Pseudomonas koreensis
WP_123593007.1	Pseudomonas
WP_085711093.1	unclassified Pseudomonas
WP_119429502.1	Pseudomonas sp. 91RF
WP_114881157.1	Pseudomonas kribbensis
WP_192552759.1	Pseudomonas sp. IzPS59
WP_134825240.1	Pseudomonas kribbensis
WP_115076296.1	Pseudomonas fluorescens
WP_207984813.1	Pseudomonas fluorescens
WP_085746447.1	Pseudomonas sp. R45(2017)
WP_227234210.1	Pseudomonas
WP_085701079.1	unclassified Pseudomonas
WP_085732604.1	unclassified Pseudomonas
WP_207867250.1	Pseudomonas sp. 58(2021)
WP_169428543.1	Pseudomonas fluorescens
WP_085685363.1	unclassified Pseudomonas
WP_192559594.1	Pseudomonas allokribbensis
WP_102620177.1	unclassified Pseudomonas
WP_127796704.1	Pseudomonas syringae
WP_085608449.1	unclassified Pseudomonas
WP_179692905.1	Pseudomonas moraviensis
WP_007952312.1	Pseudomonas sp. GM25
WP_236187893.1	Pseudomonas sp. BML-PP023
WP_102718315.1	Pseudomonas sp. GW456-12-10-14-LB2
WP_134021562.1	Pseudomonas sp. CH235
WP_096819883.1	Pseudomonas fluorescens
WP_221533679.1	Pseudomonas sp. RIT778
WP_192563243.1	Pseudomonas gozinkensis
WP_221615502.1	Pseudomonas glycinae
WP_201817157.1	Pseudomonas sp. B7
WP_064382869.1	Pseudomonas
WP_236193110.1	Pseudomonas glycinae
WP_108559243.1	Pseudomonas fluorescens
WP_197869273.1	Pseudomonas glycinae
WP_085667703.1	unclassified Pseudomonas
WP_039766506.1	Pseudomonas fluorescens
WP_074689595.1	Pseudomonas
WP_103386976.1	unclassified Pseudomonas
WP_230734950.1	Pseudomonas sp. FIT81
WP_085648042.1	unclassified Pseudomonas
WP_064592968.1	Pseudomonas sp. DR 5-09
WP_163973895.1	Pseudomonas fluorescens
WP_210709986.1	Pseudomonas koreensis
WP_236188635.1	Pseudomonas sp. BML-PP036
WP_011332116.1	Pseudomonas fluorescens
WP_102686826.1	unclassified Pseudomonas
WP_129972302.1	Pseudomonas sp. B10
WP_221398550.1	Pseudomonas sp. 3-2
WP_236181144.1	Pseudomonas sp. BML-PP014
WP_065259505.1	Pseudomonas bananamidigenes
WP_159811664.1	Pseudomonas sp. 18058
WP_212544859.1	unclassified Pseudomonas
WP_053116700.1	Pseudomonas sp. P1.31
WP_126359403.1	Pseudomonas fluorescens
WP_101156535.1	Pseudomonas sp. Choline-02u-1
WP_122699829.1	Pseudomonas viridiflava
WP_071174176.1	Pseudomonas koreensis
WP_130899562.1	Pseudomonas sp. Sample_11
WP_122748000.1	Pseudomonas viridiflava
WP_160768476.1	Pseudomonas moraviensis
WP_122881220.1	Pseudomonas viridiflava
WP_133337276.1	Pseudomonas moraviensis
WP_039756740.1	Pseudomonas
WP_136492377.1	Pseudomonas atacamensis
WP_076565281.1	Pseudomonas sp. B10
WP_137215159.1	unclassified Pseudomonas
WP_122611045.1	Pseudomonas viridiflava
WP_041477607.1	Pseudomonas
WP_095181003.1	Pseudomonas sp. Irchel 3F6
WP_236168165.1	Pseudomonas sp. BML-PP017
WP_150741699.1	Pseudomonas fluorescens
WP_217851106.1	Pseudomonas siliginis
WP_150638068.1	Pseudomonas fluorescens
WP_056787431.1	Pseudomonas sp. Leaf434
WP_129998232.1	Pseudomonas koreensis
WP_122711269.1	Pseudomonas viridiflava
WP_122693265.1	Pseudomonas viridiflava
WP_122508529.1	Pseudomonas viridiflava
WP_122601443.1	Pseudomonas viridiflava
WP_186567477.1	Pseudomonas iranensis
WP_122705088.1	Pseudomonas viridiflava
WP_073471628.1	Pseudomonas moraviensis
WP_130928227.1	Pseudomonas sp. Sample_20
WP_130912151.1	Pseudomonas sp. Sample_9
WP_122751661.1	Pseudomonas viridiflava
WP_151553104.1	Pseudomonas sp. GXM4
WP_206421178.1	Pseudomonas atacamensis
WP_110644859.1	Pseudomonas koreensis
WP_177318484.1	Pseudomonas sp. R62
WP_150604879.1	Pseudomonas
WP_042557309.1	Pseudomonas
WP_210702949.1	Pseudomonas iridis
WP_047299441.1	Pseudomonas
WP_186531831.1	Pseudomonas khorasanensis
WP_208939026.1	Pseudomonas fluorescens
WP_085585340.1	unclassified Pseudomonas
WP_085631018.1	unclassified Pseudomonas
WP_085656837.1	Pseudomonas sp. B11(2017)
WP_217893959.1	Pseudomonas ekonensis
WP_236484510.1	Pseudomonas syringae
WP_093227352.1	Pseudomonas vancouverensis
WP_162440187.1	Pseudomonas sp. TNT3
WP_194691628.1	Pseudomonas sp. p50(2008)
WP_105754027.1	Pseudomonas
WP_078469499.1	unclassified Pseudomonas
WP_020297314.1	Pseudomonas sp. CF161
WP_150807043.1	Pseudomonas fluorescens
WP_123423860.1	Pseudomonas brassicacearum
WP_071552266.1	Pseudomonas frederiksbergensis
WP_019691436.1	Pseudomonas fluorescens
WP_054595287.1	Pseudomonas
WP_123581946.1	Pseudomonas brassicacearum
WP_103317210.1	unclassified Pseudomonas
WP_216744966.1	Pseudomonas sp. CVAP#3
WP_145018464.1	Pseudomonas sp. H3(2019)
WP_055135370.1	Pseudomonas corrugata
WP_053193240.1	Pseudomonas corrugata
WP_024779853.1	Pseudomonas corrugata
WP_055128682.1	Pseudomonas mediterranea
WP_159284844.1	Pseudomonas mediterranea
WP_047700443.1	Pseudomonas mediterranea
WP_055127169.1	Pseudomonas mediterranea
WP_177099331.1	Pseudomonas gingeri
WP_177125627.1	Pseudomonas gingeri
WP_177141050.1	Pseudomonas gingeri
WP_177098466.1	Pseudomonas gingeri
WP_213878533.1	Pseudomonas sp. dw_358
WP_190726168.1	Pseudomonas typographi
WP_190416652.1	Pseudomonas typographi
WP_190539141.1	Pseudomonas typographi
WP_181113398.1	Pseudomonas japonica
WP_192432422.1	Pseudomonas sp. PDM18
WP_236172217.1	unclassified Pseudomonas
WP_236201638.1	Pseudomonas sp. BML-PP015
WP_138213323.1	Pseudomonas nitroreducens
WP_192403310.1	Pseudomonas sp. PDM17
WP_192294193.1	unclassified Pseudomonas
WP_192225584.1	Pseudomonas sp. PDM19
WP_081518847.1	Pseudomonas sp. T
WP_192210462.1	Pseudomonas sp. PDM22
WP_151188939.1	Pseudomonas sp. PDM20
WP_045213451.1	unclassified Pseudomonas
WP_184586194.1	Pseudomonas nitritireducens
WP_239744656.1	Pseudomonas sp. DP-17
WP_017517839.1	Pseudomonas nitroreducens
WP_088415755.1	Pseudomonas nitroreducens
WP_138519910.1	Pseudomonas nicosulfuronedens
WP_169935191.1	Pseudomonas multiresinivorans
WP_084358438.1	Pseudomonas nitroreducens
WP_196913242.1	Pseudomonas
WP_024766267.1	Pseudomonas
WP_170858098.1	Pseudomonas
WP_054910284.1	unclassified Pseudomonas
WP_233296949.1	Pseudomonas
WP_169889223.1	Pseudomonas nitroreducens
WP_207885870.1	Pseudomonas sp. 30_B
WP_152219011.1	Pseudomonas sp. SCB32
WP_015474952.1	Pseudomonas sp. ATCC 13867
WP_205338458.1	Pseudomonas sp. PDNC002
WP_074980736.1	Pseudomonas citronellolis
WP_058072276.1	Pseudomonas citronellolis
WP_070878566.1	Pseudomonas sp. HMSC75E02
WP_043270184.1	Pseudomonas sp. AAC
WP_197887351.1	Pseudomonas citronellolis
WP_009614357.1	unclassified Pseudomonas
WP_069862895.1	Pseudomonas humi
WP_061563163.1	Pseudomonas citronellolis
WP_064584931.1	Pseudomonas citronellolis
WP_109937381.1	Pseudomonas sp. RW407
WP_089392531.1	Pseudomonas delhiensis
WP_043256641.1	Pseudomonas knackmussii
WP_160288827.1	Pseudomonas knackmussii
WP_084311492.1	Pseudomonas jinjuensis
WP_065833512.1	Pseudomonas syringae
WP_122729237.1	Pseudomonas viridiflava
WP_133748583.1	Pseudomonas sp. LP_7_YM
WP_062385712.1	Pseudomonas
WP_074755092.1	Pseudomonas abietaniphila
WP_110947690.1	Pseudomonas bohemica
WP_120125788.1	Pseudomonas sp. LS-2
WP_081567225.1	Pseudomonas sp. Bc-h
WP_166594979.1	Pseudomonas sp. SLFW
WP_192175020.1	unclassified Pseudomonas
WP_108238688.1	unclassified Pseudomonas
WP_093467216.1	Pseudomonas sp. NFR16
WP_225771822.1	Pseudomonas sp. Marseille-Q5115
WP_145008354.1	Pseudomonas psychrotolerans
WP_090440279.1	Pseudomonas benzenivorans
WP_208708219.1	Pseudomonas sp. LPB0260
WP_213639462.1	Pseudomonas lalucatii
WP_095599538.1	Pseudomonas sp. PIC25
WP_084338860.1	Pseudomonas indica
WP_095649451.1	Pseudomonas indica
WP_238040137.1	Pseudomonas sp. MMS21 TM103
WP_079203269.1	Pseudomonas sp. CC6-YY-74
WP_111263870.1	Pseudomonas
WP_213626438.1	Pseudomonas sp. Pc102
WP_173171550.1	Pseudomonas tohonis
WP_236215118.1	Pseudomonas otitidis
WP_044411206.1	Pseudomonas
WP_208276213.1	Pseudomonas otitidis
WP_172432565.1	Pseudomonas otitidis
WP_074972725.1	Pseudomonas otitidis
WP_160480179.1	Pseudomonas otitidis
WP_165678429.1	Pseudomonas otitidis
WP_165671543.1	Pseudomonas otitidis
WP_069561576.1	Pseudomonas sp. ENNP23
WP_069566207.1	Pseudomonas
WP_165666101.1	Pseudomonas otitidis
WP_165673458.1	Pseudomonas otitidis
WP_165681802.1	Pseudomonas otitidis
WP_165668950.1	Pseudomonas otitidis
WP_143489055.1	Pseudomonas mangiferae
WP_119953671.1	Pseudomonas cavernicola
WP_108096404.1	Pseudomonas sp. GV071
WP_122450682.1	Pseudomonas viridiflava
WP_122493260.1	Pseudomonas viridiflava
WP_090225351.1	Pseudomonas kuykendallii
WP_205348534.1	Pseudomonas sp. UL073
WP_120996792.1	Pseudomonas urumqiensis
WP_028240848.1	Pseudomonas azotifigens
WP_186416048.1	Pseudomonas stutzeri
WP_014597445.1	Pseudomonas
WP_125866669.1	Pseudomonas stutzeri
WP_095461015.1	Pseudomonas stutzeri
WP_192476541.1	Pseudomonas stutzeri
WP_053528222.1	Pseudomonas stutzeri
WP_125883929.1	Pseudomonas stutzeri
WP_020307062.1	Pseudomonas stutzeri
WP_181120802.1	Pseudomonas stutzeri
WP_106157886.1	Pseudomonas stutzeri
WP_079328737.1	Pseudomonas stutzeri
WP_108242196.1	Pseudomonas stutzeri
WP_125460651.1	Pseudomonas stutzeri
WP_236451477.1	Pseudomonas stutzeri
WP_126526186.1	Pseudomonas stutzeri
WP_049339452.1	Pseudomonas stutzeri
WP_125842825.1	Pseudomonas stutzeri
WP_045158905.1	Pseudomonas stutzeri
WP_061374181.1	Pseudomonas stutzeri
WP_230484421.1	Pseudomonas stutzeri
WP_125865615.1	Pseudomonas stutzeri
WP_011914191.1	Pseudomonas stutzeri
WP_045632534.1	Pseudomonas stutzeri
WP_221292548.1	Pseudomonas stutzeri
WP_019406772.1	Pseudomonas stutzeri
WP_181090826.1	Pseudomonas stutzeri
WP_170799843.1	Pseudomonas stutzeri
WP_125852642.1	Pseudomonas stutzeri
WP_125850935.1	Pseudomonas stutzeri
WP_239329676.1	Pseudomonas stutzeri
WP_230725675.1	Pseudomonas stutzeri
WP_102839800.1	Pseudomonas stutzeri
WP_208216571.1	Pseudomonas stutzeri
WP_063540034.1	Pseudomonas stutzeri
WP_161612487.1	Pseudomonas stutzeri
WP_152481625.1	Pseudomonas
WP_156244722.1	Pseudomonas stutzeri
WP_200629637.1	Pseudomonas stutzeri
WP_125869087.1	Pseudomonas stutzeri
WP_110776159.1	Pseudomonas sp. R2A2
WP_200650346.1	Pseudomonas stutzeri
WP_226687510.1	Pseudomonas stutzeri
WP_200650344.1	Pseudomonas stutzeri
WP_003299742.1	Pseudomonas stutzeri
WP_043218993.1	Pseudomonas balearica
WP_041107361.1	Pseudomonas stutzeri
WP_061337634.1	Pseudomonas
WP_237145974.1	Pseudomonas balearica
WP_200628105.1	Pseudomonas balearica
WP_212543387.1	Pseudomonas balearica
WP_237256730.1	Pseudomonas sp. JM10B5a
WP_167136251.1	Pseudomonas sp. D-134-1
WP_155551655.1	Pseudomonas sp. JL972
WP_008566767.1	Pseudomonas sp. Chol1
WP_138299403.1	Pseudomonas stutzeri
WP_165593905.1	Pseudomonas stutzeri
WP_102827487.1	Pseudomonas stutzeri
WP_077683610.1	Pseudomonas stutzeri
WP_234301965.1	Pseudomonas sp. RBPA9
WP_043295953.1	Pseudomonas
WP_156716361.1	Pseudomonas stutzeri
WP_213662806.1	Pseudomonas stutzeri
WP_003287035.1	Pseudomonas stutzeri
WP_193682278.1	Pseudomonas lopnurensis
WP_019340761.1	Pseudomonas stutzeri
WP_073302568.1	Pseudomonas xanthomarina
WP_128121864.1	Pseudomonas zhaodongensis
WP_101153270.1	Pseudomonas
WP_064480441.1	Pseudomonas stutzeri
WP_046162564.1	Pseudomonas sp. 10B238
WP_102837967.1	Pseudomonas
WP_148924513.1	Pseudomonas stutzeri
WP_122164750.1	Pseudomonas zhaodongensis
WP_158187655.1	Pseudomonas stutzeri
WP_217475007.1	Pseudomonas stutzeri
WP_021209627.1	Pseudomonas stutzeri
WP_102847434.1	Pseudomonas stutzeri
WP_102851414.1	Pseudomonas stutzeri
WP_212619537.1	Pseudomonas stutzeri
WP_102823097.1	Pseudomonas stutzeri
WP_181297067.1	Pseudomonas sp. Q2-TVG4-2
WP_168425022.1	Pseudomonas sp. SST3
WP_045163303.1	Pseudomonas stutzeri
WP_239611471.1	Pseudomonas sp. KSR10
WP_025242748.1	Pseudomonas stutzeri
WP_024161712.1	Pseudomonas stutzeri
WP_200586761.1	Pseudomonas stutzeri
WP_181101958.1	Pseudomonas stutzeri
WP_131651042.1	unclassified Pseudomonas
WP_170911216.1	Pseudomonas nitrititolerans
WP_058078115.1	Pseudomonas
WP_058074181.1	Pseudomonas sp. TTU2014-096BSC
WP_122078777.1	Pseudomonas nitrititolerans
WP_115028181.1	Pseudomonas
WP_014853731.1	Pseudomonas
WP_125863619.1	Pseudomonas
WP_193772648.1	Pseudomonas saudiphocaensis
WP_037023472.1	Pseudomonas saudiphocaensis
WP_125839182.1	Pseudomonas saudiphocaensis
WP_181085006.1	Pseudomonas stutzeri
WP_151137421.1	Pseudomonas lalkuanensis
WP_226282797.1	Pseudomonas lalkuanensis
WP_190831613.1	Pseudomonas sp. JM0905a
WP_179059646.1	Pseudomonas taiwanensis
WP_077523659.1	Pseudomonas resinovorans
WP_120654333.1	unclassified Pseudomonas
WP_028630746.1	Pseudomonas resinovorans
WP_137821157.1	Pseudomonas sp. D(2018)
WP_069085821.1	Pseudomonas sp. TCU-HL1
WP_044873917.1	Pseudomonas sp. LFM046
WP_016494934.1	Pseudomonas resinovorans
WP_088190185.1	Pseudomonas sp. A46
WP_003452798.1	Pseudomonas furukawaii
WP_215371310.1	Pseudomonas sp. DB1
WP_119694467.1	Pseudomonas oleovorans
WP_182368632.1	Pseudomonas sp. MSPm1
WP_106738749.1	Pseudomonas mendocina
WP_072423185.1	Pseudomonas sp. NFACC19-2
WP_074913881.1	Pseudomonas toyotomiensis
WP_196461116.1	Pseudomonas toyotomiensis
WP_100547192.1	unclassified Pseudomonas
WP_196473841.1	Pseudomonas sp. LMG 31766
WP_160019315.1	Pseudomonas sp. 8O
WP_192980103.1	Pseudomonas sp. EggHat1
WP_093048501.1	Pseudomonas sp. NFPP33
WP_206417172.1	Pseudomonas toyotomiensis
WP_079784646.1	Pseudomonas sp. LPH1
WP_196446649.1	Pseudomonas chengduensis
WP_021487953.1	Pseudomonas chengduensis
WP_092379880.1	Pseudomonas sihuiensis
WP_059390408.1	Pseudomonas toyotomiensis
WP_055984157.1	Pseudomonas sp. Leaf83
WP_112210717.1	unclassified Pseudomonas
WP_143509935.1	Pseudomonas sp. ALS1279
WP_045734023.1	Pseudomonas alcaliphila
WP_169971286.1	Pseudomonas sp. WS 5019
WP_017678777.1	Pseudomonas chengduensis
WP_179545830.1	Pseudomonas sediminis
WP_106732594.1	Pseudomonas sp. YY-1
WP_064493979.1	Pseudomonas chengduensis
WP_099522615.1	Pseudomonas sediminis
WP_061240442.1	Pseudomonas composti
WP_143501600.1	Pseudomonas mendocina
WP_115299091.1	Pseudomonas mendocina
WP_209449187.1	Pseudomonas mendocina
WP_115292358.1	Pseudomonas mendocina
WP_017361440.1	Pseudomonas
WP_041976707.1	Pseudomonas mendocina
WP_013713964.1	Pseudomonas mendocina
WP_074676088.1	Pseudomonas alcaliphila
WP_125881509.1	Pseudomonas sp. o96-267
WP_074936239.1	Pseudomonas composti
WP_037002584.1	Pseudomonas
WP_003242652.1	Pseudomonas mendocina
WP_096827417.1	Pseudomonas mendocina
WP_195881072.1	Pseudomonas mendocina
WP_148117365.1	Pseudomonas mendocina
WP_161864812.1	Pseudomonas
WP_037052636.1	Pseudomonas oleovorans
WP_134678078.1	Pseudomonas khazarica
WP_175254120.1	Pseudomonas sp. BMW13
WP_150607975.1	Pseudomonas oleovorans
WP_047584358.1	Pseudomonas mendocina
WP_152487828.1	unclassified Pseudomonas
WP_210390393.1	Pseudomonas khazarica
WP_197859356.1	Pseudomonas mendocina
WP_090427684.1	Pseudomonas guguanensis
WP_122108938.1	Pseudomonas sp. AOB-7
WP_021445413.1	Pseudomonas sp. EGD-AK9
WP_187671000.1	Pseudomonas carbonaria
WP_160343608.1	Pseudomonas xionganensis
WP_220804237.1	Pseudomonas sp. NCCP-436
WP_090255692.1	Pseudomonas peli
WP_167147189.1	Pseudomonas sp. OTU750018
WP_170050170.1	Pseudomonas sp. WS 5011
WP_160089294.1	Pseudomonas sp. 9AZ
WP_160016179.1	Pseudomonas sp. 8BK
WP_233685969.1	Pseudomonas anguilliseptica
WP_108488248.1	unclassified Pseudomonas
WP_136665529.1	Pseudomonas leptonychotis
WP_090243223.1	Pseudomonas guineae
WP_025164385.1	Pseudomonas taeanensis
WP_147173438.1	Pseudomonas sp. SJZ079
WP_090498903.1	Pseudomonas borbori
WP_119895132.1	Pseudomonas cavernae
WP_192396616.1	Pseudomonas sp. PDM15
WP_183086982.1	Pseudomonas ullengensis
WP_043307090.1	Pseudomonas sp. ML96
WP_068829655.1	Pseudomonas sp. BMS12
WP_150301998.1	Pseudomonas
WP_096005892.1	Pseudomonas abyssi
WP_118131567.1	Halopseudomonas gallaeciensis
WP_233048639.1	Halopseudomonas aestusnigri
WP_088277743.1	Halopseudomonas aestusnigri
WP_147811360.1	Pseudomonas mendocina
WP_104736790.1	Halopseudomonas oceani
WP_123634630.1	Marinobacter sp. R17
WP_203142246.1	Marinobacter mangrovi
WP_111497054.1	Marinobacter bohaiensis
WP_165857344.1	Marinobacter sp. JSM 1782161
WP_168203206.1	Marinobacter fonticola
WP_040474425.1	Marinobacter algicola
WP_085681765.1	Marinobacter salarius
WP_126810699.1	Marinobacter salarius
WP_041334448.1	Marinobacter salarius
WP_075195346.1	unclassified Marinobacter
WP_136633414.1	Marinobacter
WP_199447336.1	Marinobacter salarius
WP_091643359.1	Marinobacter salarius
WP_228210326.1	Marinobacter salarius
WP_227172695.1	Marinobacter sp. CA1
WP_230331025.1	unclassified Thalassolituus
WP_145467703.1	unclassified Thalassolituus
WP_017429301.1	Halomonas jeotgali
WP_154045251.1	Halomonas subglaciescola
WP_166993060.1	Pseudomaricurvus alkylphenolicus
WP_183910851.1	Simiduia aestuariiviva
WP_216055919.1	Psychrosphaera sp. F3M07
WP_215964882.1	unclassified Psychrosphaera
WP_182229414.1	Colwellia sp. Bg11-12
WP_138620756.1	Colwellia ponticola
WP_089348763.1	Pseudoalteromonas espejiana
WP_138681165.1	Pseudoalteromonas sp. S3178
WP_058549363.1	Pseudoalteromonas
WP_210998773.1	Pseudoalteromonas sp. MMG007
WP_211015260.1	Pseudoalteromonas sp. MMG006
WP_121638035.1	Pseudoalteromonas agarivorans
WP_055252630.1	Pseudoalteromonas
WP_096740216.1	Pseudoalteromonas atlantica
WP_004588644.1	Pseudoalteromonas
WP_054983273.1	unclassified Pseudoalteromonas
WP_024031428.1	Pseudoalteromonas agarivorans
WP_064387366.1	Pseudoalteromonas telluritireducens
WP_055019670.1	Pseudoalteromonas sp. P1-7a
WP_055014712.1	Pseudoalteromonas sp. P1-13-1a
WP_055017938.1	Pseudoalteromonas sp. P1-25
WP_138540409.1	Pseudoalteromonas sp. S3776
WP_138614008.1	Pseudoalteromonas sp. S3785
WP_008466368.1	Pseudoalteromonas sp. BSi20439
WP_010391757.1	Pseudoalteromonas
WP_109874070.1	Pseudoalteromonas sp. meg-B1
WP_075169894.1	Pseudoalteromonas haloplanktis
WP_138594711.1	Pseudoalteromonas sp. S1612
WP_033103721.1	Pseudoalteromonas
WP_013465980.1	unclassified Pseudoalteromonas
WP_036956706.1	Pseudoalteromonas sp. A2
WP_215521873.1	Pseudoalteromonas sp. SiA1
WP_058155296.1	Pseudoalteromonas issachenkonii
WP_028835580.1	unclassified Pseudoalteromonas
WP_076919398.1	Pseudoalteromonas sp. SK18
WP_024601701.1	Pseudoalteromonas sp. TB41
WP_090493672.1	Pseudoalteromonas sp. DSM 26666
WP_096038800.1	Pseudoalteromonas tetraodonis
WP_064663965.1	Pseudoalteromonas sp. MQS005
WP_138687350.1	unclassified Pseudoalteromonas
WP_036980267.1	Pseudoalteromonas sp. SCSIO_11900
WP_214553153.1	Pseudoalteromonas tetraodonis
WP_138606561.1	unclassified Pseudoalteromonas
WP_178956648.1	unclassified Pseudoalteromonas
WP_008114842.1	Pseudoalteromonas sp. BSi20311
WP_131691737.1	Pseudoalteromonas sp. DL-6
WP_138622027.1	Colwellia ponticola
WP_181978604.1	Altererythrobacter insulae
WP_205657222.1	Amphritea spongicola
WP_155695692.1	Psychrosphaera haliotis
WP_071815833.1	Alteromonas sp. V450
WP_179984393.1	Alteromonas macleodii
WP_118492542.1	Alteromonas sp. BL110
WP_117317046.1	Salinimonas sediminis
WP_018983604.1	Salinimonas chungwhensis
WP_138545853.1	Pseudoalteromonas rubra
WP_054016990.1	Pseudoalteromonas sp. R3
WP_209053148.1	Pseudoalteromonas viridis
WP_126842393.1	Idiomarina tyrosinivorans
WP_222235391.1	Idiomarina abyssalis
WP_074930761.1	Idiomarina abyssalis
WP_199493737.1	Idiomarina abyssalis
WP_126779141.1	Idiomarina ramblicola
WP_126751238.1	Idiomarina piscisalsi
WP_053953575.1	Idiomarina zobellii
WP_088768280.1	Idiomarina piscisalsi
WP_129496378.1	Idiomarina sp. 29L
WP_100692188.1	Idiomarina sp. X4
WP_071462923.1	Idiomarina sp. MD25a
WP_114695511.1	Motiliproteus coralliicola
WP_195703520.1	Vibrio sp. VB16
WP_033080718.1	Colwellia psychrerythraea
WP_011042276.1	Colwellia psychrerythraea
WP_101154157.1	Colwellia sp. Bg11-28
WP_146785219.1	Colwellia demingiae
WP_033094053.1	Colwellia psychrerythraea
WP_101230445.1	Colwellia sp. 75C3
WP_101233519.1	Colwellia sp. 12G3
WP_019026914.1	Colwellia piezophila
WP_057180157.1	Colwellia
WP_058026579.1	Colwellia sp. MT41
WP_057830812.1	Colwellia sp. TT2012
WP_130601538.1	Litorilituus sediminis
WP_044830398.1	Thalassomonas actiniarum
WP_044839352.1	Thalassomonas viridans
WP_142871310.1	Shewanella
WP_076409982.1	Shewanella sp. UCD-KL12
WP_193633426.1	Shewanella benthica
WP_112351793.1	Shewanella benthica
WP_077754950.1	Shewanella psychrophila
WP_144048074.1	Shewanella
WP_126506658.1	Shewanella atlantica
WP_126519225.1	Shewanella canadensis
WP_012144190.1	Shewanella sediminis
WP_069670489.1	Shewanella colwelliana
WP_028764419.1	Shewanella colwelliana
WP_220756252.1	Shewanella colwelliana
WP_220063115.1	Shewanella sp. FJAT-53870
WP_220070053.1	Shewanella sp. FJAT-53749
WP_220073045.1	Shewanella sp. FJAT-53532
WP_220082478.1	Shewanella sp. FJAT-53764
WP_011864402.1	Shewanella loihica
WP_144199693.1	Shewanella sp. KCT
WP_220079850.1	Shewanella sp. FJAT-53681
WP_225310860.1	Vibrio fortis
WP_235201672.1	Vibrio fortis
WP_152470676.1	Vibrio sp. THAF190c
WP_225312941.1	Vibrio fortis
WP_239840388.1	Vibrio sp. Isolate30
WP_171368211.1	Vibrio chagasii
WP_239918344.1	Vibrio sp. Isolate22
WP_128165217.1	Vibrio chagasii
WP_171731711.1	Vibrio sp. 070316B
WP_186171415.1	Vibrio chagasii
WP_116871537.1	Vibrio sp. 99K-1
WP_239937826.1	Vibrio chagasii
WP_239962954.1	Vibrio chagasii
WP_061031346.1	Vibrio splendidus
WP_239931499.1	Vibrio chagasii
WP_233090514.1	Vibrio sp. IB15
WP_137409022.1	Vibrio chagasii
WP_050543150.1	Vibrio splendidus
WP_105024214.1	Vibrio chagasii
WP_102423590.1	Vibrio sp. 10N.261.52.A1
WP_086712757.1	Vibrio gigantis
WP_228761192.1	Vibrio gigantis
WP_215404118.1	Vibrio gigantis
WP_239718376.1	Vibrio gigantis
WP_105058831.1	Vibrio
WP_226088554.1	Vibrio bathopelagicus
WP_086969383.1	Vibrio coralliirubri
WP_059019182.1	Vibrio coralliirubri
WP_122082822.1	Vibrio coralliirubri
WP_231625274.1	Vibrio sp. J2-17
WP_231717434.1	Vibrio sp. J2-12
WP_231718262.1	Vibrio sp. J2-15
WP_233435510.1	Vibrio lentus
WP_229633210.1	Vibrio
WP_099166495.1	Vibrio lentus
WP_104211078.1	Vibrio lentus
WP_102307137.1	Vibrio lentus
WP_182796583.1	Vibrio sp. SG41-7
WP_225998433.1	Vibrio lentus
WP_102486056.1	Vibrio lentus
WP_102442233.1	Vibrio splendidus
WP_102353690.1	Vibrio lentus
WP_231110946.1	Vibrio tasmaniensis
WP_102384685.1	Vibrio lentus
WP_102338987.1	Vibrio lentus
WP_102314608.1	Vibrio lentus
WP_102344005.1	Vibrio lentus
WP_102512817.1	Vibrio lentus
WP_102579574.1	Vibrio lentus
WP_102559170.1	Vibrio lentus
WP_102541555.1	Vibrio lentus
WP_102578627.1	Vibrio lentus
WP_231111416.1	Vibrio tasmaniensis
WP_102312789.1	Vibrio lentus
WP_102371015.1	Vibrio lentus
WP_017111603.1	Vibrio tasmaniensis
WP_102555147.1	Vibrio lentus
WP_076667816.1	Vibrio lentus
WP_102434108.1	Vibrio lentus
WP_069188468.1	Vibrio splendidus
WP_102300317.1	Vibrio lentus
WP_226974833.1	Vibrio lentus
WP_228602122.1	Vibrio lentus
WP_061023145.1	Vibrio splendidus
WP_017083211.1	Vibrio splendidus
WP_029224490.1	Vibrio splendidus
WP_235451166.1	Vibrio splendidus
WP_229634936.1	Vibrio lentus
WP_102326797.1	Vibrio lentus
WP_231904385.1	Vibrio splendidus
WP_108195736.1	Vibrio splendidus
WP_052880077.1	Vibrio coralliirubri
WP_061038598.1	Vibrio
WP_228013216.1	Vibrio sp. OPT18
WP_231625783.1	Vibrio sp. J2-4
WP_137357508.1	Vibrio
WP_102404720.1	Vibrio sp. 10N.261.55.A7
WP_240153087.1	Photobacterium alginatilyticum
WP_239411441.1	Photobacterium sp. OFAV2-7
WP_083651809.1	Photobacterium proteolyticum
WP_233353300.1	Photobacterium chitinilyticum
WP_064601857.1	Photobacterium sp. J15
WP_007464389.1	Photobacterium marinum
WP_134835511.1	Vibrio ouci
WP_126572513.1	Vibrio aquaticus
WP_004411184.1	Vibrio orientalis
WP_045956786.1	Vibrio galatheae
WP_069668902.1	Vibrio europaeus
WP_171380812.1	Vibrio europaeus
WP_004744088.1	Vibrio tubiashii
WP_239854952.1	Vibrio tubiashii
WP_054961792.1	Vibrio bivalvicida
WP_049843423.1	Vibrio sp. VPAP30
WP_171320522.1	Vibrio tubiashii
WP_239824003.1	Vibrio tubiashii
WP_039958843.1	Vibrio sinaloensis
WP_239943345.1	Vibrio brasiliensis
WP_239960541.1	Vibrio brasiliensis
WP_239926682.1	Vibrio brasiliensis
WP_006880336.1	Vibrio brasiliensis
WP_198562736.1	Vibrio coralliilyticus
WP_045974028.1	Vibrio neptunius
WP_216617343.1	Vibrio coralliilyticus
WP_038156767.1	Vibrio sp. B183
WP_123782996.1	Vibrio ponticus
WP_075648584.1	Vibrio ponticus
WP_232060514.1	Vibrio ponticus
WP_114766866.1	Vibrio rhodolitus
WP_136864562.1	Ferrimonas aestuarii
WP_068455569.1	unclassified Oleiphilus
WP_094061217.1	Bacterioplanes sanyensis
WP_222223932.1	Marinobacterium sp. CAU 1594
WP_027859659.1	Marinobacterium jannaschii
WP_027311757.1	Balneatrix alpica
WP_076717399.1	Motiliproteus sp. MSK22-1
WP_151703386.1	Nitrincola alkalilacustris
WP_020408609.1	Hahella ganghwensis
WP_168188273.1	Hahella sp. CCB-MM4
WP_199609934.1	Flocculibacter collagenilyticus
WP_009836464.1	Pseudoalteromonas tunicata
WP_171624743.1	Pseudoalteromonas caenipelagi
WP_070991468.1	Pseudoalteromonas byunsanensis
WP_190366768.1	Pseudoalteromonas sp. S16_S37
WP_166726960.1	Crenobacter cavernae
WP_181880939.1	Crenobacter cavernae
WP_131861863.1	Crenobacter luteus
WP_066614501.1	Crenobacter luteus
WP_234283634.1	Halomonas sp. MCCC 1A17488
WP_209475794.1	Halomonas sp. MCCC 1A13718
WP_219790825.1	Halomonas sp. Y3S6
WP_180096086.1	Halomonas sedimenti
WP_159177629.1	Halomonas sp. 153
WP_111412797.1	Halomonas lactosivorans
WP_197567385.1	Halomonas sp. MCCC 1A13316
WP_167120093.1	Halomonas bachuensis
WP_231489700.1	Halomonas saliphila
WP_149328778.1	Halomonas pellis
WP_126951222.1	Halomonas populi
WP_183388291.1	Halomonas organivorans
WP_097789980.1	Halomonas beimenensis
WP_092568135.1	Aidingimonas halophila
WP_161598979.1	Aidingimonas lacisalsi
WP_163559702.1	Halomonas sp. NO4
WP_176761565.1	Halomonas gudaonensis
WP_146218666.1	Halomonas sp. LBP4
WP_102589379.1	Halomonas urumqiensis
WP_195859393.1	Halomonas sp. 328
WP_146802619.1	Halomonas pacifica
WP_066448987.1	Halomonas chromatireducens
WP_220250643.1	Halomonas montanilacus
WP_189607442.1	Saccharospirillum salsuginis
WP_196138640.1	Aliikangiella sp. G2MR2-5
WP_100915061.1	Pseudoalteromonas spongiae
WP_138633278.1	Pseudoalteromonas spongiae
WP_105171867.1	Pseudoalteromonas sp. T1lg24
WP_010559325.1	Pseudoalteromonas spongiae
WP_054979181.1	Pseudoalteromonas sp. P1-9
WP_237129094.1	Pseudoalteromonas sp. MMG024
WP_040135983.1	Pseudoalteromonas piratica
WP_235576722.1	Pseudoalteromonas sp. P1-9
WP_111914709.1	Gammaproteobacteria
WP_206574314.1	Bowmanella dokdonensis
WP_188692937.1	Bowmanella pacifica
WP_214340111.1	Bowmanella yangjiangensis
WP_206592364.1	Bowmanella yangjiangensis
WP_184422647.1	Thalassotalea piscium
WP_007624842.1	Paraglaciecola arctica
WP_008044807.1	Reinekea blandensis
WP_191602663.1	Marinomonas algicola
WP_109340637.1	Saliniradius amylolyticus
WP_078319206.1	Oceanospirillum linum
WP_087038430.1	Oceanisphaera profunda
WP_188630822.1	Oceanisphaera marina
WP_208005394.1	Oceanisphaera sp. DM8
WP_086963152.1	Oceanisphaera avium
WP_019935358.1	Oceanimonas smirnovii
WP_014292574.1	Oceanimonas sp. GK1
WP_165662558.1	Oceanimonas sp. MB9
WP_094199247.1	Oceanimonas doudoroffii
WP_226766297.1	Rheinheimera aquimaris
WP_230818259.1	Rheinheimera aquimaris
WP_134052985.1	Rheinheimera aquimaris
WP_205312116.1	unclassified Rheinheimera
WP_166838498.1	Rheinheimera pleomorphica
WP_008220640.1	Rheinheimera nanhaiensis
WP_217668850.1	Rheinheimera sp. SM2107
WP_046558711.1	Arsukibacterium ikkense
WP_132581073.1	Rheinheimera sp. D18
WP_008897093.1	Rheinheimera sp. A13L
WP_088331023.1	Lacimicrobium sp. SS2-24
WP_062484043.1	Lacimicrobium alkaliphilum
WP_138548385.1	Pseudoalteromonas ruthenica
WP_138509226.1	Pseudoalteromonas ruthenica
WP_138588547.1	Pseudoalteromonas ruthenica
WP_045980602.1	Pseudoalteromonas ruthenica
WP_130146015.1	Pseudoalteromonas sp. CO325X
WP_151173926.1	Pseudoalteromonas ruthenica
WP_053909597.1	Pseudoalteromonas sp. SW0106-04
WP_022946278.1	Pseudoalteromonas ruthenica
WP_239449771.1	Pseudoalteromonas sp. MM17-2
WP_138590129.1	Pseudoalteromonas ruthenica
WP_239384877.1	Pseudoalteromonas sp. CnMc7-15
WP_235418612.1	unclassified Pseudoalteromonas
WP_239408447.1	Pseudoalteromonas sp. CNC9-20
WP_152441885.1	Pseudoalteromonas sp. THAF3
WP_130152362.1	unclassified Pseudoalteromonas
WP_237119070.1	Pseudoalteromonas sp. L1
WP_105181777.1	Pseudoalteromonas sp. T1lg21
WP_119853044.1	Pseudoalteromonas profundi
WP_188728910.1	Pseudoalteromonas profundi
WP_055198782.1	Pseudoalteromonas sp. P1-8
WP_239964052.1	Pseudoalteromonas shioyasakiensis
WP_054562468.1	unclassified Pseudoalteromonas
WP_063701156.1	Pseudoalteromonas
WP_130167658.1	unclassified Pseudoalteromonas
WP_062565750.1	Pseudoalteromonas shioyasakiensis
WP_175078827.1	Pseudoalteromonas sp. 0303
WP_105173596.1	Pseudoalteromonas sp. T1lg122
WP_175081643.1	unclassified Pseudoalteromonas
WP_058584723.1	Pseudoalteromonas sp. XI10
WP_217877167.1	Pseudoalteromonas shioyasakiensis
WP_130052748.1	unclassified Pseudoalteromonas
WP_135926922.1	Pseudoalteromonas sp. MEBiC 03607
WP_138557770.1	unclassified Pseudoalteromonas
WP_235404018.1	Pseudoalteromonas sp. APAL1
WP_036972216.1	Pseudoalteromonas
WP_180311681.1	Pseudoalteromonas sp. JSTW
WP_118844829.1	Pseudoalteromonas
WP_074988742.1	Pseudoalteromonas
WP_126757330.1	Aliidiomarina taiwanensis
WP_198675657.1	Aliidiomarina sedimenti
WP_198676559.1	Aliidiomarina soli
WP_198782309.1	Shewanella putrefaciens
WP_220733260.1	Shewanella morhuae
WP_207324724.1	Shewanella cyperi
WP_207320988.1	Shewanella cyperi
WP_049757775.1	Shewanella amazonensis
WP_074499150.1	Thalassotalea sp. PP2-459
WP_085303955.1	Colwellia polaris
WP_077285397.1	Cognaticolwellia aestuarii
WP_126667877.1	Colwellia sp. Arc7-635
WP_216040656.1	Pseudoalteromonas sp. C2R02
WP_118959352.1	Colwellia sp. RSH04
WP_140602067.1	Litorilituus lipolyticus
WP_188745988.1	Marinobacterium zhoushanense
WP_182680358.1	Shewanella sp. SR44-3
WP_011496672.1	Shewanella denitrificans
WP_136547747.1	Hydrocarboniclastica marina
WP_110458731.1	Shewanella algidipiscicola
WP_119978681.1	Shewanella algidipiscicola
WP_239869484.1	Shewanella insulae
WP_239881091.1	Shewanella insulae
WP_239895898.1	Shewanella insulae
WP_220079569.1	Shewanella sp. FJAT-53681
WP_220043851.1	Shewanella sp. FJAT-54031
WP_220072748.1	Shewanella sp. FJAT-53532
WP_011863894.1	Shewanella loihica
WP_220082203.1	Shewanella sp. FJAT-53764
WP_220059549.1	Shewanella sp. FJAT-53555
WP_144202396.1	Shewanella sp. KCT
WP_160795700.1	Shewanella insulae
WP_041509671.1	Shewanella sp. cp20
WP_239882652.1	Shewanella sp. Isolate7
WP_239853904.1	Shewanella sp. Isolate8
WP_033538879.1	Shewanella
WP_088903507.1	Shewanella marisflavi
WP_220069644.1	Shewanella sp. FJAT-53749
WP_220062634.1	Shewanella sp. FJAT-53870
WP_028763389.1	Shewanella colwelliana
WP_220110503.1	Shewanella nanhaiensis
WP_012327361.1	Shewanella woodyi
WP_065204502.1	Shewanella woodyi
WP_144040740.1	Shewanella hanedai
WP_012144733.1	Shewanella sediminis
WP_126522102.1	Shewanella canadensis
WP_126507761.1	Shewanella atlantica
WP_107949684.1	Shewanella baltica
WP_011787639.1	Shewanella
WP_061782975.1	Shewanella putrefaciens
WP_025008016.1	Shewanella putrefaciens
WP_037423129.1	Shewanella xiamenensis
WP_169548280.1	Shewanella sp. DNRA4
WP_172591046.1	Shewanella xiamenensis
WP_037425074.1	Shewanella
WP_055646890.1	Shewanella
WP_069454045.1	Shewanella xiamenensis
WP_144345237.1	Shewanella xiamenensis
WP_218737861.1	Shewanella xiamenensis
WP_224021447.1	Shewanella xiamenensis
WP_047538600.1	Shewanella
WP_011621078.1	Shewanella sp. MR-4
WP_089068709.1	Shewanella bicestrii
WP_086903941.1	Shewanella putrefaciens
WP_011715510.1	unclassified Shewanella
WP_023265970.1	Shewanella decolorationis
WP_220057051.1	Shewanella sp. FJAT-51754
WP_220054422.1	Shewanella sp. FJAT-51649
WP_088212562.1	Shewanella sp. Shew256
WP_133179165.1	Shewanella decolorationis
WP_208661234.1	Shewanella decolorationis
WP_198781376.1	Shewanella putrefaciens
WP_007651806.1	Shewanella sp. HN-41
WP_011074086.1	Shewanella oneidensis
WP_240131295.1	Shewanella sp. PS-2
WP_220771980.1	Shewanella glacialipiscicola
WP_115406503.1	Shewanella morhuae
WP_107884891.1	Shewanella morhuae
WP_076497187.1	Shewanella morhuae
WP_169564927.1	Shewanella sp. SHSM-M6
WP_234236146.1	Shewanella sp. AS16
WP_059745255.1	Shewanella frigidimarina
WP_162022001.1	Shewanella sp. Arc9-LZ
WP_182744147.1	Shewanella sp. SR44-4
WP_182771319.1	Shewanella sp. SG41-4
WP_188924761.1	Shewanella algicola
WP_188919357.1	Shewanella saliphila
WP_123778647.1	Shewanella frigidimarina
WP_123884329.1	Shewanella frigidimarina
WP_192116481.1	Shewanella sp. BF02_Schw
WP_101087431.1	Shewanella sp. ALD9
WP_182698719.1	unclassified Shewanella
WP_182742579.1	Shewanella sp. SG44-6
WP_124017750.1	Shewanella vesiculosa
WP_124729213.1	Shewanella livingstonensis
WP_140235375.1	Shewanella polaris
WP_226412399.1	Shewanella glacialimarina
WP_188843385.1	Shewanella aestuarii
WP_102044901.1	Shewanella sp. GutDb-MelDb
WP_101090102.1	unclassified Shewanella
WP_202287360.1	Shewanella sp. KX20019
WP_020914954.1	Shewanella piezotolerans
WP_220737165.1	Shewanella sp. c952
WP_028766724.1	Shewanella fidelis
WP_108944954.1	Shewanella halifaxensis
WP_220779797.1	Shewanella sairae
WP_144211864.1	Shewanella donghaensis
WP_167870635.1	Shewanella sp. WXL01
WP_130599563.1	Shewanella maritima
WP_192021763.1	Shewanella sp. WPAGA9
WP_080917202.1	Shewanella japonica
WP_119969475.1	Shewanella japonica
WP_065110520.1	Shewanella sp. UCD-FRSSP16_17
WP_055024176.1	Shewanella sp. P1-14-1
WP_211031285.1	Shewanella sp. MMG014
WP_229370200.1	Shewanella sp. 10N.7
WP_102527597.1	Shewanella sp. 10N.286.51.B7
WP_153912907.1	Shewanella sp. TC10
WP_028772844.1	Shewanella waksmanii
WP_179022899.1	Shewanella sp. Scap07
WP_126168705.1	Shewanella khirikhana
WP_214507371.1	Shewanella sp. JM162201
WP_207380436.1	Shewanella sedimentimangrovi
WP_207321342.1	Shewanella cyperi
WP_207324992.1	Shewanella cyperi
WP_203325404.1	Shewanella litorisediminis
WP_011761628.1	Shewanella amazonensis
WP_182677731.1	Shewanella sp. SR44-3
WP_011494565.1	Shewanella denitrificans
WP_226685118.1	Shewanella indica
WP_039034609.1	Shewanella
WP_144362041.1	Shewanella sp. MSW
WP_071476332.1	Shewanella algae
WP_233962821.1	Shewanella indica
WP_234595412.1	Shewanella chilikensis
WP_101055869.1	Shewanella chilikensis
WP_208162791.1	Shewanella algae
WP_146508300.1	Shewanella algae
WP_101059578.1	Shewanella algae
WP_221051643.1	Shewanella algae
WP_208185243.1	Shewanella algae
WP_028780717.1	Shewanella
WP_218997643.1	Shewanella algae
WP_109247464.1	Shewanella algae
WP_107352557.1	Shewanella
WP_234521408.1	Shewanella algae
WP_044735503.1	Shewanella algae
WP_208171669.1	Shewanella algae
WP_144131317.1	Shewanella algae
WP_144218011.1	Shewanella algae
WP_208188122.1	Shewanella algae
WP_208148008.1	Shewanella algae
WP_208125278.1	Shewanella algae
WP_208160259.1	Shewanella algae
WP_208135088.1	Shewanella algae
WP_208172836.1	Shewanella algae
WP_025009180.1	Shewanella algae
WP_186265147.1	Shewanella algae
WP_208164427.1	Shewanella algae
WP_208145691.1	Shewanella algae
WP_144437827.1	Shewanella algae
WP_144158197.1	Shewanella algae
WP_156018523.1	Shewanella algae
WP_093981769.1	Shewanella algae
WP_100143300.1	Shewanella carassii
WP_142873379.1	Shewanella
WP_005498282.1	Shewanella benthica
WP_077755343.1	Shewanella psychrophila
WP_152830843.1	Shewanella sp. YLB-07
WP_144048581.1	Shewanella psychropiezotolerans
WP_112351203.1	Shewanella benthica
WP_013053503.1	Shewanella violacea
WP_076414040.1	Shewanella sp. UCD-KL12
WP_232801319.1	Motilimonas sp. E26
WP_233052792.1	Motilimonas cestriensis
WP_037442386.1	Shewanella mangrovi
WP_207355031.1	Shewanella avicenniae
WP_238896910.1	Shewanella sp. C32
WP_213683031.1	Shewanella dokdonensis
WP_207571238.1	Shewanella sp. 4t3-1-2LB
WP_189617702.1	Shewanella fodinae
WP_133038921.1	Shewanella fodinae
WP_212596468.1	Shewanella yunxiaonensis
WP_068330854.1	Photobacterium jeanii
WP_064601899.1	Photobacterium sp. J15
WP_007464454.1	Photobacterium marinum
WP_128785607.1	Photobacterium chitinilyticum
WP_075762339.1	Photobacterium proteolyticum
WP_160652172.1	Photobacterium alginatilyticum
WP_107245660.1	Photobacterium frigidiphilum
WP_107255331.1	Photobacterium indicum
WP_006232482.1	Photobacterium profundum
WP_011219753.1	Photobacterium profundum
WP_107283708.1	Photobacterium lipolyticum
WP_107301174.1	Photobacterium rosenbergii
WP_222551829.1	Photobacterium rosenbergii
WP_187461410.1	Photobacterium sp. BZF1
WP_044622461.1	Photobacterium gaetbulicola
WP_039456954.1	Photobacterium gaetbulicola
WP_107350005.1	Photobacterium lutimaris
WP_036832793.1	Photobacterium sanctipauli
WP_047878614.1	Photobacterium aquae
WP_094956338.1	Photobacterium sanguinicancri
WP_048899251.1	Photobacterium swingsii
WP_047876479.1	Photobacterium aphoticum
WP_106338588.1	Photobacterium damselae
WP_068945546.1	Photobacterium damselae
WP_158135325.1	Photobacterium damselae
WP_106223093.1	Photobacterium damselae
WP_237041297.1	Photobacterium damselae
WP_239983346.1	Photobacterium damselae
WP_237042620.1	Photobacterium damselae
WP_106260416.1	Photobacterium damselae
WP_106142073.1	Photobacterium damselae
WP_065171765.1	Photobacterium damselae
WP_136039597.1	Photobacterium damselae
WP_005297620.1	Photobacterium damselae
WP_115426323.1	Photobacterium damselae
WP_069531870.1	Photobacterium damselae
WP_086367522.1	Photobacterium damselae
WP_188013990.1	Photobacterium damselae
WP_239973478.1	Photobacterium damselae
WP_138222321.1	Photobacterium damselae
WP_068969020.1	Photobacterium damselae
WP_138241467.1	Photobacterium damselae
WP_238071126.1	Photobacterium damselae
WP_237033355.1	Photobacterium damselae
WP_237029691.1	Photobacterium damselae
WP_237035054.1	Photobacterium damselae
WP_086957261.1	Photobacterium damselae
WP_211688507.1	Moritella sp. 28
WP_211676601.1	Moritella sp. 36
WP_211672254.1	Moritella sp. 5
WP_075476437.1	Moritella viscosa
WP_075532375.1	Moritella viscosa
WP_075471296.1	Moritella viscosa
WP_006030589.1	Moritella sp. PE36
WP_112711896.1	Moritella yayanosii
WP_017221286.1	Moritella dasanensis
WP_101063166.1	Moritella sp. Urea-trap-13
WP_198436565.1	unclassified Moritella
WP_019439350.1	Moritella marina
WP_067044397.1	Moritella sp. JT01
WP_211685460.1	Moritella sp. 24
WP_239184255.1	Vibrio sp. Of7-15
WP_238091451.1	Photobacterium leiognathi
WP_107279233.1	Photobacterium leiognathi
WP_008987929.1	Photobacterium leiognathi
WP_107218593.1	Photobacterium leiognathi
WP_107175993.1	Photobacterium leiognathi
WP_107184599.1	Photobacterium leiognathi
WP_045063155.1	Photobacterium leiognathi
WP_060989228.1	Photobacterium leiognathi
WP_107234084.1	Photobacterium leiognathi
WP_045068536.1	Photobacterium leiognathi
WP_061014218.1	Photobacterium leiognathi
WP_023933604.1	Photobacterium leiognathi
WP_107166878.1	Photobacterium leiognathi
WP_053988077.1	Photobacterium leiognathi
WP_161119776.1	Photobacterium lucens
WP_105060984.1	Photobacterium angustum
WP_005371284.1	Photobacterium angustum
WP_045149819.1	Photobacterium angustum
WP_045083964.1	Photobacterium angustum
WP_045153135.1	Photobacterium angustum
WP_045128636.1	Photobacterium angustum
WP_045130551.1	Photobacterium angustum
WP_045185712.1	Photobacterium angustum
WP_238028137.1	unclassified Photobacterium
WP_107305409.1	Photobacterium phosphoreum
WP_065192125.1	Photobacterium phosphoreum
WP_232585021.1	Photobacterium iliopiscarium
WP_045037353.1	Photobacterium iliopiscarium
WP_107237388.1	Photobacterium iliopiscarium
WP_107250561.1	Photobacterium iliopiscarium
WP_232567853.1	Photobacterium iliopiscarium
WP_045040543.1	Photobacterium iliopiscarium
WP_080174508.1	Photobacterium toruni
WP_152653893.1	Photobacterium carnosum
WP_221943839.1	Photobacterium carnosum
WP_232600296.1	Photobacterium carnosum
WP_232577795.1	Photobacterium carnosum
WP_232603908.1	Photobacterium carnosum
WP_101768557.1	Photobacterium carnosum
WP_232602891.1	Photobacterium carnosum
WP_107276471.1	Photobacterium sp. NCIMB 13483
WP_080158294.1	Photobacterium piscicola
WP_087022142.1	Thaumasiovibrio subtropicus
WP_063646053.1	Aliivibrio fischeri
WP_135353963.1	Aliivibrio fischeri
WP_063668804.1	Aliivibrio fischeri
WP_155697312.1	Aliivibrio fischeri
WP_130086389.1	Aliivibrio finisterrensis
WP_130048807.1	Aliivibrio finisterrensis
WP_105063992.1	Aliivibrio sifiae
WP_065593598.1	unclassified Aliivibrio
WP_065599961.1	Aliivibrio sp. 1S128
WP_105055900.1	Aliivibrio sifiae
WP_017020983.1	Aliivibrio logei
WP_023604665.1	Aliivibrio logei
WP_077456503.1	Salinivibrio kushneri
WP_046073991.1	Salinivibrio
WP_102505697.1	Salinivibrio costicola
WP_116644586.1	Salinivibrio sp. HTSP
WP_077653512.1	Salinivibrio kushneri
WP_069363373.1	Salinivibrio
WP_077653370.1	Salinivibrio kushneri
WP_077599646.1	Salinivibrio kushneri
WP_077484268.1	Salinivibrio sp. ML323
WP_077607872.1	Salinivibrio sp. IB282
WP_077771177.1	Salinivibrio sharmensis
WP_077578728.1	Salinivibrio sp. IB868
WP_077641630.1	Salinivibrio sp. IB870
WP_074213459.1	Salinivibrio sp. ES.052
WP_077678566.1	Salinivibrio sp. MA440
WP_077676612.1	Salinivibrio sp. MA607
WP_025744322.1	unclassified Salinivibrio
WP_077459846.1	Salinivibrio sp. AR647
WP_077576191.1	Salinivibrio sp. AR640
WP_077660108.1	Salinivibrio sp. MA351
WP_077669152.1	Salinivibrio costicola
WP_077645797.1	Salinivibrio sp. IB643
WP_025739406.1	Salinivibrio socompensis
WP_077764979.1	Salinivibrio sp. PR5
WP_069586621.1	Salinivibrio sp. DV
WP_167313981.1	Salinivibrio costicola
WP_077639566.1	unclassified Salinivibrio
WP_077478959.1	unclassified Salinivibrio
WP_077662336.1	Salinivibrio proteolyticus
WP_077674966.1	Salinivibrio proteolyticus
WP_017016588.1	Enterovibrio norvegicus
WP_102309875.1	Enterovibrio norvegicus
WP_102390629.1	Enterovibrio norvegicus
WP_074928454.1	Enterovibrio norvegicus
WP_017014317.1	Enterovibrio norvegicus
WP_017008070.1	Enterovibrio norvegicus
WP_163391417.1	Enterovibrio norvegicus
WP_102396150.1	Enterovibrio norvegicus
WP_102318510.1	Enterovibrio norvegicus
WP_129494427.1	Enterovibrio baiacu
WP_028023068.1	Enterovibrio calviensis
WP_062666045.1	Grimontia celer
WP_165013540.1	Grimontia sedimenti
WP_046304388.1	Grimontia sp. AD028
WP_002537410.1	Grimontia indica
WP_218357996.1	Enterovibrio sp. NIFS-20-8
WP_062705397.1	Grimontia marina
WP_036749542.1	Photobacterium galatheae
WP_211646302.1	Photobacterium sp. GJ3
WP_161459990.1	Photobacterium halotolerans
WP_192015799.1	Photobacterium
WP_218384312.1	Photobacterium sp. WH24
WP_120513357.1	Photobacterium salinisoli
WP_161443987.1	Photobacterium halotolerans
WP_027253653.1	Photobacterium halotolerans
WP_234203946.1	Photobacterium sp. TLY01
WP_046220543.1	Photobacterium halotolerans
WP_213345115.1	Aeromonas media
WP_205642569.1	Aeromonas media
WP_025328434.1	Aeromonas hydrophila
WP_234691567.1	Aeromonas media
WP_163154533.1	Aeromonas rivipollensis
WP_106885665.1	Aeromonas rivipollensis
WP_163137549.1	Aeromonas rivipollensis
WP_171276935.1	Aeromonas media
WP_139745617.1	Aeromonas media
WP_234570051.1	Aeromonas rivipollensis
WP_168235902.1	Aeromonas hydrophila
WP_139439024.1	Aeromonas media
WP_043128609.1	Aeromonas
WP_161507558.1	Aeromonas media
WP_182787473.1	Aeromonas media
WP_163148426.1	Aeromonas rivipollensis
WP_111911100.1	Aeromonas media
WP_042648142.1	Aeromonas media
WP_005329194.1	Aeromonas media
WP_226170481.1	Aeromonas media
WP_202047327.1	Aeromonas media
WP_033129505.1	Aeromonas aquatica
WP_050718882.1	Aeromonas tecta
WP_100860583.1	Aeromonas lusitana
WP_218389140.1	Aeromonas sp. sia0103
WP_042653197.1	Aeromonas
WP_042641237.1	Aeromonas eucrenophila
WP_218291527.1	Aeromonas sp. sif2416
WP_159167121.1	Aeromonas sp. 9A
WP_155602480.1	Aeromonas salmonicida
WP_219591412.1	Aeromonas salmonicida
WP_219593087.1	Aeromonas salmonicida
WP_059169246.1	Aeromonas salmonicida
WP_096119745.1	Aeromonas salmonicida
WP_099994482.1	Aeromonas salmonicida
WP_219614703.1	Aeromonas salmonicida
WP_212539628.1	Aeromonas salmonicida
WP_131731550.1	Aeromonas salmonicida
WP_058394579.1	Aeromonas salmonicida
WP_059113467.1	Aeromonas salmonicida
WP_125608509.1	Aeromonas salmonicida
WP_111588895.1	Aeromonas salmonicida
WP_169046901.1	Aeromonas salmonicida
WP_017411941.1	Aeromonas salmonicida
WP_139696433.1	Aeromonas salmonicida
WP_113720819.1	Aeromonas salmonicida
WP_021139026.1	Aeromonas salmonicida
WP_125597149.1	Aeromonas salmonicida
WP_087756638.1	Aeromonas salmonicida
WP_234577848.1	Aeromonas salmonicida
WP_042868043.1	Aeromonas piscicola
WP_103472098.1	Aeromonas bestiarum
WP_043137305.1	Aeromonas bestiarum
WP_043554356.1	Aeromonas bestiarum
WP_098981902.1	Aeromonas sp. CA23
WP_179101296.1	Aeromonas hydrophila
WP_043160623.1	Aeromonas hydrophila
WP_049060886.1	Aeromonas hydrophila
WP_166464216.1	Aeromonas hydrophila
WP_211067848.1	Aeromonas hydrophila
WP_201355236.1	Aeromonas hydrophila
WP_049084211.1	Aeromonas hydrophila
WP_043166720.1	Aeromonas hydrophila
WP_162516520.1	Aeromonas hydrophila
WP_041216960.1	Aeromonas
WP_219281004.1	Aeromonas hydrophila
WP_219255358.1	Aeromonas hydrophila
WP_162517876.1	Aeromonas hydrophila
WP_029302075.1	Aeromonas hydrophila
WP_168754642.1	Aeromonas hydrophila
WP_162518477.1	Aeromonas hydrophila
WP_042066950.1	Aeromonas hydrophila
WP_219305927.1	Aeromonas hydrophila
WP_039213978.1	Aeromonas hydrophila
WP_201887199.1	Aeromonas hydrophila
WP_199268972.1	Aeromonas hydrophila
WP_199796179.1	Aeromonas hydrophila
WP_185423308.1	Aeromonas hydrophila
WP_202003191.1	Aeromonas hydrophila
WP_197918316.1	Aeromonas hydrophila
WP_016352158.1	Aeromonas
WP_026080278.1	Aeromonas hydrophila
WP_219313771.1	Aeromonas hydrophila
WP_029304720.1	Aeromonas hydrophila
WP_201975709.1	Aeromonas hydrophila
WP_162517048.1	Aeromonas hydrophila
WP_164927754.1	Aeromonas hydrophila
WP_043126940.1	Aeromonas hydrophila
WP_226031326.1	Aeromonas hydrophila
WP_167824818.1	Aeromonas hydrophila
WP_201904253.1	Aeromonas hydrophila
WP_187268961.1	Aeromonas hydrophila
WP_202011893.1	Aeromonas hydrophila
WP_175610323.1	Aeromonas hydrophila
WP_207137475.1	Aeromonas hydrophila
WP_168967646.1	Aeromonas sp. DNRA1
WP_194759157.1	Aeromonas hydrophila
WP_045788910.1	Aeromonas hydrophila
WP_201990160.1	Aeromonas dhakensis
WP_010635967.1	Aeromonas
WP_185450524.1	Aeromonas dhakensis
WP_201892607.1	Aeromonas dhakensis
WP_162512976.1	Aeromonas dhakensis
WP_216973467.1	Aeromonas sp. FDAARGOS 1403
WP_240034252.1	Aeromonas dhakensis
WP_219325938.1	Aeromonas dhakensis
WP_206220860.1	Aeromonas dhakensis
WP_164465118.1	Aeromonas dhakensis
WP_167385238.1	Aeromonas dhakensis
WP_026141278.1	Aeromonas
WP_026141003.1	Aeromonas hydrophila
WP_211048588.1	Aeromonas dhakensis
WP_019840658.1	Aeromonas dhakensis
WP_024943113.1	Aeromonas hydrophila
WP_208200763.1	Aeromonas dhakensis
WP_026142037.1	Aeromonas dhakensis
WP_042006229.1	Aeromonas dhakensis
WP_162518889.1	Aeromonas dhakensis
WP_054543568.1	Aeromonas dhakensis
WP_043172623.1	Aeromonas jandaei
WP_043171610.1	Aeromonas
WP_042049831.1	Aeromonas dhakensis
WP_029306087.1	Aeromonas dhakensis
WP_214454654.1	Aeromonas dhakensis
WP_026139284.1	Aeromonas
WP_065017261.1	Aeromonas dhakensis
WP_181969504.1	Aeromonas dhakensis
WP_226014244.1	Aeromonas dhakensis
WP_099359816.1	Aeromonas dhakensis
WP_162519905.1	Aeromonas dhakensis
WP_211030416.1	Aeromonas dhakensis
WP_201971924.1	Aeromonas dhakensis
WP_176452898.1	Aeromonas sp. A35_P
WP_210547733.1	Aeromonas sp. SrichE-2G
WP_134694782.1	Aeromonas
WP_043762848.1	Aeromonas taiwanensis
WP_198497743.1	Aeromonas caviae
WP_039040937.1	Aeromonas caviae
WP_109111857.1	Aeromonas caviae
WP_069785556.1	Aeromonas
WP_048208552.1	Aeromonas
WP_103259479.1	unclassified Aeromonas
WP_235712491.1	Aeromonas caviae
WP_042015111.1	Aeromonas caviae
WP_214003104.1	Aeromonas caviae
WP_201901782.1	Aeromonas caviae
WP_182976102.1	Aeromonas caviae
WP_049636530.1	Aeromonas caviae
WP_069652258.1	Aeromonas
WP_182955559.1	Aeromonas caviae
WP_182721745.1	Aeromonas caviae
WP_236275382.1	Aeromonas caviae
WP_236758561.1	Aeromonas caviae
WP_202007086.1	Aeromonas caviae
WP_042882665.1	Aeromonas sp. ZOR0002
WP_234656898.1	Aeromonas caviae
WP_139739644.1	Aeromonas caviae
WP_210600918.1	unclassified Aeromonas
WP_128341727.1	Aeromonas caviae
WP_221436131.1	Aeromonas caviae
WP_010675809.1	Aeromonas
WP_104452209.1	Aeromonas sp. ASNIH1
WP_052814470.1	Aeromonas
WP_043154121.1	Aeromonas
WP_223953950.1	Aeromonas caviae
WP_171864950.1	Aeromonas
WP_223937772.1	Aeromonas caviae
WP_201997253.1	Aeromonas caviae
WP_161653076.1	Aeromonas caviae
WP_102949053.1	Aeromonas caviae
WP_109421779.1	Aeromonas
WP_151027293.1	Aeromonas caviae
WP_180911335.1	Aeromonas caviae
WP_161469882.1	Aeromonas caviae
WP_201888110.1	Aeromonas caviae
WP_139737856.1	Aeromonas caviae
WP_045522146.1	Aeromonas caviae
WP_223916565.1	Aeromonas caviae
WP_203763238.1	Aeromonas caviae
WP_201872796.1	Aeromonas caviae
WP_119197032.1	Aeromonas caviae
WP_104454842.1	Aeromonas sp. ASNIH2
WP_209794181.1	Aeromonas
WP_042077644.1	Aeromonas sanarellii
WP_042041782.1	Aeromonas rivuli
WP_224431939.1	Aeromonas rivuli
WP_005891199.1	Aeromonas molluscorum
WP_162626730.1	Aeromonas bivalvium
WP_111875189.1	Aeromonas bivalvium
WP_041995052.1	Aeromonas bivalvium
WP_033115369.1	Aeromonas lacus
WP_139394038.1	Aeromonas jandaei
WP_043851590.1	Aeromonas sp. L_1B5_3
WP_201968022.1	Aeromonas jandaei
WP_042033211.1	Aeromonas
WP_219271567.1	Aeromonas jandaei
WP_104015848.1	Aeromonas jandaei
WP_201912998.1	Aeromonas jandaei
WP_203974566.1	Aeromonas jandaei
WP_071913423.1	unclassified Aeromonas
WP_219278913.1	Aeromonas jandaei
WP_041210667.1	Aeromonas jandaei
WP_156853714.1	Aeromonas jandaei
WP_108570840.1	Aeromonas sp. HMWF016
WP_208737266.1	Aeromonas jandaei
WP_209297376.1	Aeromonas jandaei
WP_201930730.1	Aeromonas jandaei
WP_124241533.1	Aeromonas jandaei
WP_201961893.1	Aeromonas jandaei
WP_236763500.1	Aeromonas jandaei
WP_215802162.1	Aeromonas jandaei
WP_215808418.1	Aeromonas jandaei
WP_139717697.1	Aeromonas sobria
WP_042019547.1	Aeromonas sobria
WP_068978952.1	unclassified Aeromonas
WP_139691300.1	Aeromonas sobria
WP_101348205.1	Aeromonas sobria
WP_139728681.1	Aeromonas sobria
WP_101320387.1	Aeromonas sobria
WP_101326094.1	Aeromonas sobria
WP_108612427.1	Aeromonas sp. HMWF015
WP_139474352.1	Aeromonas veronii
WP_042053595.1	Aeromonas veronii
WP_234662604.1	Aeromonas allosaccharophila
WP_179903033.1	Aeromonas veronii
WP_120416164.1	Aeromonas veronii
WP_047438772.1	Aeromonas
WP_139440258.1	Aeromonas veronii
WP_201995339.1	Aeromonas veronii
WP_042655692.1	Aeromonas
WP_234601478.1	Aeromonas allosaccharophila
WP_021231271.1	Aeromonas veronii
WP_139709700.1	Aeromonas allosaccharophila
WP_042058722.1	Aeromonas allosaccharophila
WP_139406705.1	Aeromonas allosaccharophila
[truncated: 4,528 more rows]
