# Supplementary material for: Ubiquitous purine sensor modulates diverse signal transduction pathways in bacteria
Source: Nat Commun. 2024 Jul 12;15:5867. doi: 10.1038/s41467-024-50275-3 (PMC11245519; doi:10.1038/s41467-024-50275-3)
Supplement: Supplementary file 9 — Source Data [file 41467_2024_50275_MOESM9_ESM.zip › ToshkaDev-Purine-pyrimidine_motif-f6b59c2/Code/Input/purine_receptors_domains_TREND.json]

{
    "WP_000197073.1_sensor_domain-containing_diguanylate_cyclase_Vibrio_metoecus": {
        "domains": [
            {
                "aliEnd": 469, 
                "aliStart": 318, 
                "alignmentToModelType": "[]", 
                "ceValue": 3.3e-45, 
                "colour": null, 
                "dbName": "pfamA", 
                "description": "Diguanylate cyclase, GGDEF domain", 
                "display": null, 
                "domainName": "GGDEF", 
                "envEnd": 469, 
                "envStart": 318, 
                "ieValue": 2.1e-41, 
                "modelEnd": 161, 
                "modelLength": 161, 
                "modelStart": 1, 
                "predictor": "Hmmer", 
                "probability": 141.5
            }, 
            {
                "aliEnd": 271, 
                "aliStart": 45, 
                "alignmentToModelType": ".]", 
                "ceValue": 3.2e-14, 
                "colour": null, 
                "dbName": "pfamA", 
                "description": "Cache domain", 
                "display": null, 
                "domainName": "dCache_1", 
                "envEnd": 271, 
                "envStart": 33, 
                "ieValue": 2e-10, 
                "modelEnd": 243, 
                "modelLength": 230, 
                "modelStart": 14, 
                "predictor": "Hmmer", 
                "probability": 40.6
            }
        ], 
        "domainsWithNoOverlaps": [
            {
                "domainName": "dCache_1", 
                "end": 270, 
                "start": 44
            }, 
            {
                "domainName": "GGDEF", 
                "end": 468, 
                "start": 317
            }
        ], 
        "length": "475", 
        "lowComplexity": [], 
        "sequence": "MTRKKFSWILVSLIIFGFFVTSLVSYKVAHDTLEEQINKDSLPLTSDNIYSEIQQDLIRP IFISSLMAQDTFVRDWTLAGEQEPERIIRYLSEIQRQYQTMSSFYISDRTHNYYHYSGTL KTISESNPNDAWFFRVKNSAPDKHFEVNIDVDTANSHQTVVFVNYKVFDFENRFLGVIGV GLSSDAVSALVEKYQKRYNRHIYFINELGEVTLHGSNHPDFTRIQEREGLKTLSTQILTS PSVSGSYYADGQKNYLNSRWVEEFQWYIIVEQKDEFNQDIWFKAMLGNLAISALVAIAVL GLAQMSFRGYQKRLEDMAVRDKLTGAYSRQVFEELVEEAISNATKELHPLSLAVIDLDHF KQVNDNYGHPVGDLVLQRVVGICQRHIEQVGTLCRWGGEEFVVLLPDMPLQEAYQRMEQI RHDIAVMSSKPQVTVSIGVVEYSPNESLLQLFNRADQAMYTAKNEGRNKVVGLSL", 
        "sites": [], 
        "tmInfo": {
            "first60": "20.72", 
            "possibSigPep": "yes", 
            "tm": "yes", 
            "tmRegions": [
                {
                    "end": "29", 
                    "start": "7"
                }, 
                {
                    "end": "303", 
                    "start": "281"
                }
            ], 
            "tmTopology": "7-29i281-303"
        }
    }, 
    "WP_000475375.1_methyl-accepting_chemotaxis_protein_Vibrio_metoecus": {
        "domains": [
            {
                "aliEnd": 604, 
                "aliStart": 421, 
                "alignmentToModelType": "..", 
                "ceValue": 2.3e-44, 
                "colour": null, 
                "dbName": "pfamA", 
                "description": "Methyl-accepting chemotaxis protein (MCP) signalling domain", 
                "display": null, 
                "domainName": "MCPsignal", 
                "envEnd": 605, 
                "envStart": 420, 
                "ieValue": 4.1e-41, 
                "modelEnd": 171, 
                "modelLength": 170, 
                "modelStart": 2, 
                "predictor": "Hmmer", 
                "probability": 140.8
            }, 
            {
                "aliEnd": 358, 
                "aliStart": 304, 
                "alignmentToModelType": "[]", 
                "ceValue": 3.9e-15, 
                "colour": null, 
                "dbName": "pfamA", 
                "description": "HAMP domain", 
                "display": null, 
                "domainName": "HAMP", 
                "envEnd": 358, 
                "envStart": 304, 
                "ieValue": 6.8e-12, 
                "modelEnd": 53, 
                "modelLength": 53, 
                "modelStart": 1, 
                "predictor": "Hmmer", 
                "probability": 45.7
            }, 
            {
                "aliEnd": 269, 
                "aliStart": 49, 
                "alignmentToModelType": "..", 
                "ceValue": 6.2e-09, 
                "colour": null, 
                "dbName": "pfamA", 
                "description": "Cache domain", 
                "display": null, 
                "domainName": "dCache_1", 
                "envEnd": 270, 
                "envStart": 40, 
                "ieValue": 1.1e-05, 
                "modelEnd": 242, 
                "modelLength": 232, 
                "modelStart": 11, 
                "predictor": "Hmmer", 
                "probability": 25.2
            }
        ], 
        "domainsWithNoOverlaps": [
            {
                "domainName": "dCache_1", 
                "end": 268, 
                "start": 48
            }, 
            {
                "domainName": "HAMP", 
                "end": 357, 
                "start": 303
            }, 
            {
                "domainName": "MCPsignal", 
                "end": 603, 
                "start": 420
            }
        ], 
        "length": "638", 
        "lowComplexity": [], 
        "sequence": "MFKLHQMSIKQKVVLGVTFAVLASTLIVGVMAQRQAREVQEHRLIDLELPNILNLIKTDI DHQVIQLLASAQQIASNEFVQQAIASTERDPATEALLIKQLNNLRDQYKLNDASVANRKT AYYWNQNGFLRQLNQQQDGWFFGFTHSGKPTMVSMFQEANGEVKMFANYQLVNGDTMSGM SKSMDDMVRLLNSFKIEDTGFVFLTNAQGDVQIHRQKEQVKSNLQKIYGSEASALLNKNG FNLISAEYQGEEVMVASLYIESMDWFLVGTVPVHEVFAELDAVAQRMMLTTLVVAGIFIV MGIFLANSIATPINQIAKRFTDLGKGDGDLSQRIEVKGNDEIAQLSKGFNGFIEKIHQSI KDVAQTSRELQVAAEGVSRKALVTHDNSQQQRDQTIQVVTAINQMGATISEIASNAATAA ETANQASGNADQGRNVVNKAKDAISRLAVDIENTGKVVEQLASTTQEIGSILDAIRGISE QTNLLALNAAIEAARAGDQGRGFAVVADEVRNLASRTAASTEEIQKMINQLQTDAKNAVS AMDAGKAITHQGVASSDEAVNVLMSISERIHDISDRNTQVATATEEQSTVVHTINQNIEE INAINEVTTSTAQELADASKSLRELSGRLDKMVGNFKL", 
        "sites": [], 
        "tmInfo": {
            "first60": "19.84", 
            "possibSigPep": "yes", 
            "tm": "yes", 
            "tmRegions": [
                {
                    "end": "32", 
                    "start": "13"
                }, 
                {
                    "end": "309", 
                    "start": "287"
                }
            ], 
            "tmTopology": "13-32i287-309"
        }
    }, 
    "WP_000475376.1_MULTISPECIES_methyl-accepting_chemotaxis_protein_Vibrio": {
        "domains": [
            {
                "aliEnd": 604, 
                "aliStart": 421, 
                "alignmentToModelType": "..", 
                "ceValue": 1e-45, 
                "colour": null, 
                "dbName": "pfamA", 
                "description": "Methyl-accepting chemotaxis protein (MCP) signalling domain", 
                "display": null, 
                "domainName": "MCPsignal", 
                "envEnd": 605, 
                "envStart": 420, 
                "ieValue": 1.6e-42, 
                "modelEnd": 171, 
                "modelLength": 170, 
                "modelStart": 2, 
                "predictor": "Hmmer", 
                "probability": 145.3
            }, 
            {
                "aliEnd": 358, 
                "aliStart": 304, 
                "alignmentToModelType": "[]", 
                "ceValue": 1.3e-13, 
                "colour": null, 
                "dbName": "pfamA", 
                "description": "HAMP domain", 
                "display": null, 
                "domainName": "HAMP", 
                "envEnd": 358, 
                "envStart": 304, 
                "ieValue": 2.1e-10, 
                "modelEnd": 53, 
                "modelLength": 53, 
                "modelStart": 1, 
                "predictor": "Hmmer", 
                "probability": 40.9
            }, 
            {
                "aliEnd": 269, 
                "aliStart": 49, 
                "alignmentToModelType": "..", 
                "ceValue": 1.9e-13, 
                "colour": null, 
                "dbName": "pfamA", 
                "description": "Cache domain", 
                "display": null, 
                "domainName": "dCache_1", 
                "envEnd": 270, 
                "envStart": 41, 
                "ieValue": 3.1e-10, 
                "modelEnd": 242, 
                "modelLength": 232, 
                "modelStart": 11, 
                "predictor": "Hmmer", 
                "probability": 40.0
            }
        ], 
        "domainsWithNoOverlaps": [
            {
                "domainName": "dCache_1", 
                "end": 268, 
                "start": 48
            }, 
            {
                "domainName": "HAMP", 
                "end": 357, 
                "start": 303
            }, 
            {
                "domainName": "MCPsignal", 
                "end": 603, 
                "start": 420
            }
        ], 
        "length": "638", 
        "lowComplexity": [], 
        "sequence": "MFKLHQMSIKQKVVLGVTLAVLASTLIVGVMAQRQAREMLEHRLVDLELPNILKLIKSDI DHEVLQLLASAQQIARNEFVQQAIATTERDPATEALLVKQLNNLRDQYRLNDASVANRKT AYYWNQNGFLRELNQQQDGWFFGFIGSGKPTMVSMFQEANGEVKMFANYQLVNGNTMSGM SKSMDDMVRLLNSFKIEDTGFVFLTNAQGEVQIHRQKEQVKSSLQQIYGSGASTLLNKSG FNLISTDYQGEEVMVASIYIESMDWFLVGTVPVHEVFAELDAVAQRMMLTTLAVAAIFIF MGIFLANSIAMPINQIAKRFTDLGRGDGDLSQRIEVKGNDEIAQLSKGFNGFIEKIHQSI KDVAQTSRELQVAAEGVSRKALVTHDNSQQQRDQTIQVVTAINQMGATISEIASNAATAA ETANQASGNADQGRNVVNKAKEAISRLAHDIENTGKVVEQLASTTQEIGSILDAIRGISE QTNLLALNAAIEAARAGDQGRGFAVVADEVRNLASRTASSTEEIQKMINQLQNDAKNAVS AMDAGKTVTHQGVAASDEAVQVLMSISDRIHDISDRNTQVATATEEQSTVVHTINQNIEE INAINEVTTSTAEELAEASKSLRELSGRLDKLVGNFKL", 
        "sites": [], 
        "tmInfo": {
            "first60": "19.96", 
            "possibSigPep": "yes", 
            "tm": "yes", 
            "tmRegions": [
                {
                    "end": "32", 
                    "start": "13"
                }, 
                {
                    "end": "309", 
                    "start": "287"
                }
            ], 
            "tmTopology": "13-32i287-309"
        }
    }, 
    "WP_000475377.1_methyl-accepting_chemotaxis_protein_Vibrio_mimicus": {
        "domains": [
            {
                "aliEnd": 604, 
                "aliStart": 421, 
                "alignmentToModelType": "..", 
                "ceValue": 4.4e-45, 
                "colour": null, 
                "dbName": "pfamA", 
                "description": "Methyl-accepting chemotaxis protein (MCP) signalling domain", 
                "display": null, 
                "domainName": "MCPsignal", 
                "envEnd": 605, 
                "envStart": 420, 
                "ieValue": 7.7e-42, 
                "modelEnd": 171, 
                "modelLength": 170, 
                "modelStart": 2, 
                "predictor": "Hmmer", 
                "probability": 143.1
            }, 
            {
                "aliEnd": 358, 
                "aliStart": 304, 
                "alignmentToModelType": "[]", 
                "ceValue": 2.7e-13, 
                "colour": null, 
                "dbName": "pfamA", 
                "description": "HAMP domain", 
                "display": null, 
                "domainName": "HAMP", 
                "envEnd": 358, 
                "envStart": 304, 
                "ieValue": 4.8e-10, 
                "modelEnd": 53, 
                "modelLength": 53, 
                "modelStart": 1, 
                "predictor": "Hmmer", 
                "probability": 39.8
            }, 
            {
                "aliEnd": 269, 
                "aliStart": 51, 
                "alignmentToModelType": "..", 
                "ceValue": 1.9e-08, 
                "colour": null, 
                "dbName": "pfamA", 
                "description": "Cache domain", 
                "display": null, 
                "domainName": "dCache_1", 
                "envEnd": 270, 
                "envStart": 41, 
                "ieValue": 3.4e-05, 
                "modelEnd": 242, 
                "modelLength": 230, 
                "modelStart": 13, 
                "predictor": "Hmmer", 
                "probability": 23.5
            }
        ], 
        "domainsWithNoOverlaps": [
            {
                "domainName": "dCache_1", 
                "end": 268, 
                "start": 50
            }, 
            {
                "domainName": "HAMP", 
                "end": 357, 
                "start": 303
            }, 
            {
                "domainName": "MCPsignal", 
                "end": 603, 
                "start": 420
            }
        ], 
        "length": "638", 
        "lowComplexity": [], 
        "sequence": "MFKLHQMSIKQKVVLGVTLAVLASTLIVGVMAQRQAREVLEHRLVDLELPDILKLIKSDI DSQVIQLLSAAQQIASNEFVQHAISTTERDPATEAMLVKQLNNLRDQYQLNDASVANRKT AYYWNQDGFLRQLNQQQDGWFFGFTNSGKPTMVSMFQEANGEVKMFANYQLVNGDTMSGM SKSMADMVNLLNGFQIEDTGFVFLTNAQGVVQIHRQKAHVKSTLQQIYGSSASELLNKSG FNLISTQYQGEEVMVASLYIESMDWFLVGAVPVYEVFAELDAVAQRMMITTLVVAAVFIV MGIFLANSIAMPINQIAKRFTDLGKGDGDLSQRIEVQGNDEIAQLSKGFNGFIEKIHQSI KDVAQTSRELQVAAEGVSRKALVTHDNSQQQRDQTIQVVTAINQMGATISEIASNAATAA ETANQASGNADQGRNVVNKAKDAIGRLANDIENTGKVVEQLASTTQEIGSILDAIRGISE QTNLLALNAAIEAARAGDQGRGFAVVADEVRNLASRTAASTEEIQKMINQLQTDAKNAVS AMDAGKAVTHQGVAASDEAVQVLMSISERIHDISDRNTQVATATEEQSTVVHTINQNIEE INAINEVTTSTAEELADASKSLRELSGRLDKLVGNFKL", 
        "sites": [], 
        "tmInfo": {
            "first60": "19.90", 
            "possibSigPep": "yes", 
            "tm": "yes", 
            "tmRegions": [
                {
                    "end": "32", 
                    "start": "13"
                }, 
                {
                    "end": "309", 
                    "start": "287"
                }
            ], 
            "tmTopology": "13-32i287-309"
        }
    }, 
    "WP_000475380.1_methyl-accepting_chemotaxis_protein_Vibrio_cholerae": {
        "domains": [
            {
                "aliEnd": 604, 
                "aliStart": 421, 
                "alignmentToModelType": "..", 
                "ceValue": 1.3e-45, 
                "colour": null, 
                "dbName": "pfamA", 
                "description": "Methyl-accepting chemotaxis protein (MCP) signalling domain", 
                "display": null, 
                "domainName": "MCPsignal", 
                "envEnd": 605, 
                "envStart": 420, 
                "ieValue": 1.6e-42, 
                "modelEnd": 171, 
                "modelLength": 170, 
                "modelStart": 2, 
                "predictor": "Hmmer", 
                "probability": 145.3
            }, 
            {
                "aliEnd": 358, 
                "aliStart": 304, 
                "alignmentToModelType": "[]", 
                "ceValue": 1.6e-13, 
                "colour": null, 
                "dbName": "pfamA", 
                "description": "HAMP domain", 
                "display": null, 
                "domainName": "HAMP", 
                "envEnd": 358, 
                "envStart": 304, 
                "ieValue": 2.1e-10, 
                "modelEnd": 53, 
                "modelLength": 53, 
                "modelStart": 1, 
                "predictor": "Hmmer", 
                "probability": 40.9
            }, 
            {
                "aliEnd": 269, 
                "aliStart": 49, 
                "alignmentToModelType": "..", 
                "ceValue": 1.7e-13, 
                "colour": null, 
                "dbName": "pfamA", 
                "description": "Cache domain", 
                "display": null, 
                "domainName": "dCache_1", 
                "envEnd": 270, 
                "envStart": 41, 
                "ieValue": 2.1e-10, 
                "modelEnd": 242, 
                "modelLength": 232, 
                "modelStart": 11, 
                "predictor": "Hmmer", 
                "probability": 40.6
            }
        ], 
        "domainsWithNoOverlaps": [
            {
                "domainName": "dCache_1", 
                "end": 268, 
                "start": 48
            }, 
            {
                "domainName": "HAMP", 
                "end": 357, 
                "start": 303
            }, 
            {
                "domainName": "MCPsignal", 
                "end": 603, 
                "start": 420
            }
        ], 
        "length": "638", 
        "lowComplexity": [], 
        "sequence": "MFKLHQMSIKQKVVLGVTLAVLASTLIVGVMAQRQAREVLEHRLVDLELPNILKLIKSDI DHEVLQLLASAQQIARNEFVQQAIATTERDPATEALLVKQLNNLRDQYRLNDASVANRKT AYYWNQNGFLRELNQQQDGWFFGFIGSGKPTMVSMFQEANGEVKMFANYQLVNGNTMSGM SKSMDDMVRLLNSFKIEDTGFVFLTNAQGEVQIHRQKEQVKSSLQQIYGSGASALLNKSG FNLISTDYQGEDVMVASIYIESMDWFLVGTVPVHEVFAELDAVAQRMMLTTLAVAAIFIF MGIFLANSIAMPINQIAKRFTDLGRGDGDLSQRIEVKGNDEIAQLSKGFNGFIEKIHQSI KDVAQTSRELQVAAEGVSRKALVTHDNSQQQRDQTIQVVTAINQMGATISEIASNAATAA ETANQASGNADQGRNVVNKAKEAISRLAHDIENTGKVVEQLASTTQEIGSILDAIRGISE QTNLLALNAAIEAARAGDQGRGFAVVADEVRNLASRTASSTEEIQKMINQLQNDAKNAVS AMDAGKTVTHQGVAASDEAVQVLMSISDRIHDISDRNTQVATATEEQSTVVHTINQNIEE INAINEVTTSTAEELADASKSLRELSGRLDKLVGNFKL", 
        "sites": [], 
        "tmInfo": {
            "first60": "19.88", 
            "possibSigPep": "yes", 
            "tm": "yes", 
            "tmRegions": [
                {
                    "end": "32", 
                    "start": "13"
                }, 
                {
                    "end": "309", 
                    "start": "287"
                }
            ], 
            "tmTopology": "13-32i287-309"
        }
    }, 
    "WP_000475381.1_methyl-accepting_chemotaxis_protein_Vibrio_cholerae": {
        "domains": [
            {
                "aliEnd": 604, 
                "aliStart": 421, 
                "alignmentToModelType": "..", 
                "ceValue": 1.8e-45, 
                "colour": null, 
                "dbName": "pfamA", 
                "description": "Methyl-accepting chemotaxis protein (MCP) signalling domain", 
                "display": null, 
                "domainName": "MCPsignal", 
                "envEnd": 605, 
                "envStart": 420, 
                "ieValue": 2.4e-42, 
                "modelEnd": 171, 
                "modelLength": 170, 
                "modelStart": 2, 
                "predictor": "Hmmer", 
                "probability": 144.8
            }, 
            {
                "aliEnd": 358, 
                "aliStart": 304, 
                "alignmentToModelType": "[]", 
                "ceValue": 1.6e-13, 
                "colour": null, 
                "dbName": "pfamA", 
                "description": "HAMP domain", 
                "display": null, 
                "domainName": "HAMP", 
                "envEnd": 358, 
                "envStart": 304, 
                "ieValue": 2.1e-10, 
                "modelEnd": 53, 
                "modelLength": 53, 
                "modelStart": 1, 
                "predictor": "Hmmer", 
                "probability": 40.9
            }, 
            {
                "aliEnd": 269, 
                "aliStart": 49, 
                "alignmentToModelType": "..", 
                "ceValue": 1.8e-13, 
                "colour": null, 
                "dbName": "pfamA", 
                "description": "Cache domain", 
                "display": null, 
                "domainName": "dCache_1", 
                "envEnd": 270, 
                "envStart": 41, 
                "ieValue": 2.2e-10, 
                "modelEnd": 242, 
                "modelLength": 232, 
                "modelStart": 11, 
                "predictor": "Hmmer", 
                "probability": 40.5
            }
        ], 
        "domainsWithNoOverlaps": [
            {
                "domainName": "dCache_1", 
                "end": 268, 
                "start": 48
            }, 
            {
                "domainName": "HAMP", 
                "end": 357, 
                "start": 303
            }, 
            {
                "domainName": "MCPsignal", 
                "end": 603, 
                "start": 420
            }
        ], 
        "length": "638", 
        "lowComplexity": [], 
        "sequence": "MFKLHQMSIKQKVVLGVTLAVLASTLIVGVMAQRQAREVLEHRLVDLELPNILKLIKSDI DHEVLQLLASAQQIARNEFVQQAIATTERDPATEALLVKQLNNLRDQYRLNDASVANRKT AYYWNQNGFLRELNQQQDGWFFGFIGSGKPTMVSMFQEANGEVKMFANYQLVNGNTMSGM SKSMDDMVRLLNSFKIEDTGFVFLTNAQGEVQIHRQKEQVKSSLQQIYGSGASALLNKSG FNLISTDYQGEEVMVASIYIESMDWFLVGTVPVHEVFAELDAVAQRMMLTTLAVAAIFIF MGIFLANSIAMPINQIAKRFTDLGRGDGDLSQRIEVKGNDEIAQLSKGFNGFIEKIHQSI KDVAQTSRELQVAAEGVSRKALVTHDNSQQQRDQTIQVVTAINQMGATISEIASNAATAA ETANQASGNADQGRNVVNKAKEAISRLAYDIENTGKVVEQLASTTQEIGSILDAIRGISE QTNLLALNAAIEAARAGDQGRGFAVVADEVRNLASRTASSTEEIQKMINQLQNDAKNAVS AMDAGKTVTHQGVAASDEAVQVLMSISDRIHDISDRNTQVATATEEQSTVVHTINQNIEE INAINEVTTSTAEELADASKSLRELSGRLDKLVGNFKL", 
        "sites": [], 
        "tmInfo": {
            "first60": "19.88", 
            "possibSigPep": "yes", 
            "tm": "yes", 
            "tmRegions": [
                {
                    "end": "32", 
                    "start": "13"
                }, 
                {
                    "end": "309", 
                    "start": "287"
                }
            ], 
            "tmTopology": "13-32i287-309"
        }
    }, 
    "WP_000475382.1_MULTISPECIES_methyl-accepting_chemotaxis_protein_Vibrio": {
        "domains": [
            {
                "aliEnd": 604, 
                "aliStart": 421, 
                "alignmentToModelType": "..", 
                "ceValue": 1.5e-45, 
                "colour": null, 
                "dbName": "pfamA", 
                "description": "Methyl-accepting chemotaxis protein (MCP) signalling domain", 
                "display": null, 
                "domainName": "MCPsignal", 
                "envEnd": 605, 
                "envStart": 420, 
                "ieValue": 1.6e-42, 
                "modelEnd": 171, 
                "modelLength": 170, 
                "modelStart": 2, 
                "predictor": "Hmmer", 
                "probability": 145.3
            }, 
            {
                "aliEnd": 358, 
                "aliStart": 304, 
                "alignmentToModelType": "[]", 
                "ceValue": 1.8e-13, 
                "colour": null, 
                "dbName": "pfamA", 
                "description": "HAMP domain", 
                "display": null, 
                "domainName": "HAMP", 
                "envEnd": 358, 
                "envStart": 304, 
                "ieValue": 2.1e-10, 
                "modelEnd": 53, 
                "modelLength": 53, 
                "modelStart": 1, 
                "predictor": "Hmmer", 
                "probability": 40.9
            }, 
            {
                "aliEnd": 269, 
                "aliStart": 49, 
                "alignmentToModelType": "..", 
                "ceValue": 1.7e-13, 
                "colour": null, 
                "dbName": "pfamA", 
                "description": "Cache domain", 
                "display": null, 
                "domainName": "dCache_1", 
                "envEnd": 270, 
                "envStart": 41, 
                "ieValue": 1.9e-10, 
                "modelEnd": 242, 
                "modelLength": 232, 
                "modelStart": 11, 
                "predictor": "Hmmer", 
                "probability": 40.7
            }
        ], 
        "domainsWithNoOverlaps": [
            {
                "domainName": "dCache_1", 
                "end": 268, 
                "start": 48
            }, 
            {
                "domainName": "HAMP", 
                "end": 357, 
                "start": 303
            }, 
            {
                "domainName": "MCPsignal", 
                "end": 603, 
                "start": 420
            }
        ], 
        "length": "638", 
        "lowComplexity": [], 
        "sequence": "MFKLHQMSIKQKVVLGVTLAVLASTLIVGVMAQRQAREVLEHRLVDLELPNILKLIKSDI DHEVLQLLASAQQIARNEFVQQAIATTERDPATEALLVKQLNNLRDQYRLNDASVANRKT AYYWNQNGFLRELNQQQDGWFFGFIGSGKPTMVSMFQEANGEVKMFANYQLVNGNTMSGM SKSMDDMVRLLNSFKIEDTGFVFLTNAQGEVQIHRQKQQVKSSLQQIYGSGASALLNKSG FNLISTDYQGQEVMVASIYIESMDWFLVGTVPVNEVFAELDAVAQRMMLTTLAVAAIFIF MGIFLANSIAMPINQIAKRFTDLGRGDGDLSQRIEVKGNDEIAQLSKGFNGFIEKIHQSI KDVAQTSRELQVAAEGVSRKALVTHDNSQQQRDQTIQVVTAINQMGATISEIASNAATAA ETANQASGNADQGRNVVNKAKEAISRLAHDIENTGKVVEQLASTTQEIGSILDAIRGISE QTNLLALNAAIEAARAGDQGRGFAVVADEVRNLASRTASSTEEIQKMINQLQNDAKNAVS AMDAGKTVTHQGVAASDEAVQVLMSISDRIHDISDRNTQVATATEEQSTVVHTINQNIEE INAINEVTTSTAEELAEASKSLRELSGRLDKLVGNFKL", 
        "sites": [], 
        "tmInfo": {
            "first60": "19.89", 
            "possibSigPep": "yes", 
            "tm": "yes", 
            "tmRegions": [
                {
                    "end": "32", 
                    "start": "13"
                }, 
                {
                    "end": "309", 
                    "start": "287"
                }
            ], 
            "tmTopology": "13-32i287-309"
        }
    }, 
    "WP_000475383.1_methyl-accepting_chemotaxis_protein_Vibrio_cholerae": {
        "domains": [
            {
                "aliEnd": 604, 
                "aliStart": 421, 
                "alignmentToModelType": "..", 
                "ceValue": 1.4e-45, 
                "colour": null, 
                "dbName": "pfamA", 
                "description": "Methyl-accepting chemotaxis protein (MCP) signalling domain", 
                "display": null, 
                "domainName": "MCPsignal", 
                "envEnd": 605, 
                "envStart": 420, 
                "ieValue": 1.6e-42, 
                "modelEnd": 171, 
                "modelLength": 170, 
                "modelStart": 2, 
                "predictor": "Hmmer", 
                "probability": 145.3
            }, 
            {
                "aliEnd": 358, 
                "aliStart": 304, 
                "alignmentToModelType": "[]", 
                "ceValue": 1.7e-13, 
                "colour": null, 
                "dbName": "pfamA", 
                "description": "HAMP domain", 
                "display": null, 
                "domainName": "HAMP", 
                "envEnd": 358, 
                "envStart": 304, 
                "ieValue": 2.1e-10, 
                "modelEnd": 53, 
                "modelLength": 53, 
                "modelStart": 1, 
                "predictor": "Hmmer", 
                "probability": 40.9
            }, 
            {
                "aliEnd": 269, 
                "aliStart": 49, 
                "alignmentToModelType": "..", 
                "ceValue": 3.3e-13, 
                "colour": null, 
                "dbName": "pfamA", 
                "description": "Cache domain", 
                "display": null, 
                "domainName": "dCache_1", 
                "envEnd": 270, 
                "envStart": 41, 
                "ieValue": 4e-10, 
                "modelEnd": 242, 
                "modelLength": 232, 
                "modelStart": 11, 
                "predictor": "Hmmer", 
                "probability": 39.7
            }
        ], 
        "domainsWithNoOverlaps": [
            {
                "domainName": "dCache_1", 
                "end": 268, 
                "start": 48
            }, 
            {
                "domainName": "HAMP", 
                "end": 357, 
                "start": 303
            }, 
            {
                "domainName": "MCPsignal", 
                "end": 603, 
                "start": 420
            }
        ], 
        "length": "638", 
        "lowComplexity": [], 
        "sequence": "MFKLHQMSIKQKVVLGVTLAVLASTLIVGVMAQRQAREVLEHRLVDLELPNILKLIKSDI DHEVLQLLASAQQIARNEFVQQAIATTERDPATEALLVKQLNNLRDQYRLNDASVANRKT AYYWNQNGFLRELNQQQDGWFFGFIGSGKPTMVSMFQESNGEVKMFANYQLVNGNTMSGM SKSMDDMVRLLNSFKIEDTGFVFLTNAQGEVQIHRQKEQVKSSLQQIYGSGASALLNKSG FNLISTDYQGEDVMVASIYIESMDWFLVGTVPVHEVFAELDAVAQRMMLTTLAVAAIFIF MGIFLANSIAMPINQIAKRFTDLGRGDGDLSQRIEVKGNDEIAQLSKGFNGFIEKIHQSI KDVAQTSRELQVAAEGVSRKALVTHDNSQQQRDQTIQVVTAINQMGATISEIASNAATAA ETANQASGNADQGRNVVNKAKEAISRLAHDIENTGKVVEQLASTTQEIGSILDAIRGISE QTNLLALNAAIEAARAGDQGRGFAVVADEVRNLASRTASSTEEIQKMINQLQNDAKNAVS AMDAGKTVTHQGVAASDEAVQVLMSISDRIHDISDRNTQVATATEEQSTVVHTINQNIEE INAINEVTTSTAEELADASKSLRELSGRLDKLVGNFKL", 
        "sites": [], 
        "tmInfo": {
            "first60": "19.88", 
            "possibSigPep": "yes", 
            "tm": "yes", 
            "tmRegions": [
                {
                    "end": "32", 
                    "start": "13"
                }, 
                {
                    "end": "309", 
                    "start": "287"
                }
            ], 
            "tmTopology": "13-32i287-309"
        }
    }, 
    "WP_000475384.1_methyl-accepting_chemotaxis_protein_Vibrio_cholerae": {
        "domains": [
            {
                "aliEnd": 604, 
                "aliStart": 421, 
                "alignmentToModelType": "..", 
                "ceValue": 1.4e-45, 
                "colour": null, 
                "dbName": "pfamA", 
                "description": "Methyl-accepting chemotaxis protein (MCP) signalling domain", 
                "display": null, 
                "domainName": "MCPsignal", 
                "envEnd": 605, 
                "envStart": 420, 
                "ieValue": 1.6e-42, 
                "modelEnd": 171, 
                "modelLength": 170, 
                "modelStart": 2, 
                "predictor": "Hmmer", 
                "probability": 145.3
            }, 
            {
                "aliEnd": 358, 
                "aliStart": 304, 
                "alignmentToModelType": "[]", 
                "ceValue": 1.7e-13, 
                "colour": null, 
                "dbName": "pfamA", 
                "description": "HAMP domain", 
                "display": null, 
                "domainName": "HAMP", 
                "envEnd": 358, 
                "envStart": 304, 
                "ieValue": 2.1e-10, 
                "modelEnd": 53, 
                "modelLength": 53, 
                "modelStart": 1, 
                "predictor": "Hmmer", 
                "probability": 40.9
            }, 
            {
                "aliEnd": 269, 
                "aliStart": 49, 
                "alignmentToModelType": "..", 
                "ceValue": 2.6e-13, 
                "colour": null, 
                "dbName": "pfamA", 
                "description": "Cache domain", 
                "display": null, 
                "domainName": "dCache_1", 
                "envEnd": 270, 
                "envStart": 41, 
                "ieValue": 3.2e-10, 
                "modelEnd": 242, 
                "modelLength": 232, 
                "modelStart": 11, 
                "predictor": "Hmmer", 
                "probability": 40.0
            }
        ], 
        "domainsWithNoOverlaps": [
            {
                "domainName": "dCache_1", 
                "end": 268, 
                "start": 48
            }, 
            {
                "domainName": "HAMP", 
                "end": 357, 
                "start": 303
            }, 
            {
                "domainName": "MCPsignal", 
                "end": 603, 
                "start": 420
            }
        ], 
        "length": "638", 
        "lowComplexity": [], 
        "sequence": "MFKLHQMSIKQKVVLGVTLAVLASTLIVGVMAQRQAREVLEHRLVDLELPNILKLIKSDI DHEVLQLLASAQQIASNEFVQQAIATTERDPATEALLVKQLNNLRDQYRLNDASVANRKT AYYWNQNGFLRELNQQQDGWFFGFIGSGKPTMVSMFQEANGEVKMFANYQLVNGNTMSGM SKSMDDMVRLLNSFKIEDTGFVFLTNAEGEVQIHRQKEQVKSSLQQIYGSGASALLNKSG FNLISTDYQGEEVMVASIYIESMDWFLVGTVPVHEVFAELDAVAQRMMLTTLAVAAIFIF MGIFLANSIAMPINQIAKRFTDLGRGDGDLSQRIEVKGNDEIAQLSKGFNGFIEKIHQSI KDVAQTSRELQVAAEGVSRKALVTHDNSQQQRDQTIQVVTAINQMGATISEIASNAATAA ETANQASGNADQGRNVVNKAKEAISRLAHDIENTGKVVEQLASTTQEIGSILDAIRGISE QTNLLALNAAIEAARAGDQGRGFAVVADEVRNLASRTASSTEEIQKMINQLQNDAKNAVS AMDAGKTVTHQGVAASDEAVQVLMSISDRIHDISDRNTQVATATEEQSTVVHTINQNIEE INAINEVTTSTAEELADASKSLRELSGRLDKLVGNFKL", 
        "sites": [], 
        "tmInfo": {
            "first60": "19.88", 
            "possibSigPep": "yes", 
            "tm": "yes", 
            "tmRegions": [
                {
                    "end": "32", 
                    "start": "13"
                }, 
                {
                    "end": "309", 
                    "start": "287"
                }
            ], 
            "tmTopology": "13-32i287-309"
        }
    }, 
    "WP_000475385.1_methyl-accepting_chemotaxis_protein_Vibrio_cholerae": {
        "domains": [
            {
                "aliEnd": 604, 
                "aliStart": 421, 
                "alignmentToModelType": "..", 
                "ceValue": 1.4e-45, 
                "colour": null, 
                "dbName": "pfamA", 
                "description": "Methyl-accepting chemotaxis protein (MCP) signalling domain", 
                "display": null, 
                "domainName": "MCPsignal", 
                "envEnd": 605, 
                "envStart": 420, 
                "ieValue": 1.6e-42, 
                "modelEnd": 171, 
                "modelLength": 170, 
                "modelStart": 2, 
                "predictor": "Hmmer", 
                "probability": 145.3
            }, 
            {
                "aliEnd": 358, 
                "aliStart": 304, 
                "alignmentToModelType": "[]", 
                "ceValue": 1.7e-13, 
                "colour": null, 
                "dbName": "pfamA", 
                "description": "HAMP domain", 
                "display": null, 
                "domainName": "HAMP", 
                "envEnd": 358, 
                "envStart": 304, 
                "ieValue": 2.1e-10, 
                "modelEnd": 53, 
                "modelLength": 53, 
                "modelStart": 1, 
                "predictor": "Hmmer", 
                "probability": 40.9
            }, 
            {
                "aliEnd": 269, 
                "aliStart": 49, 
                "alignmentToModelType": "..", 
                "ceValue": 1.4e-13, 
                "colour": null, 
                "dbName": "pfamA", 
                "description": "Cache domain", 
                "display": null, 
                "domainName": "dCache_1", 
                "envEnd": 270, 
                "envStart": 41, 
                "ieValue": 1.7e-10, 
                "modelEnd": 242, 
                "modelLength": 232, 
                "modelStart": 11, 
                "predictor": "Hmmer", 
                "probability": 40.9
            }
        ], 
        "domainsWithNoOverlaps": [
            {
                "domainName": "dCache_1", 
                "end": 268, 
                "start": 48
            }, 
            {
                "domainName": "HAMP", 
                "end": 357, 
                "start": 303
            }, 
            {
                "domainName": "MCPsignal", 
                "end": 603, 
                "start": 420
            }
        ], 
        "length": "638", 
        "lowComplexity": [], 
        "sequence": "MFKLHQMSIKQKVVLGVTLAVLASTLIVGVMAQRQAREVLEHRLVDLELPNILKLIKSDI DHEVLQLLASAQQIASNEFVQQAIATTERDPATEALLVKQLNNLRDQYRLNDASVANRKT AYYWNQNGFLRELNQQQDGWFFGFIGSGKPTMVSMFQEANGEVKMFANYQLVNGNTMSGM SKSMDDMVRLLNSFKIEDTGFVFLTNAQGEVQIHRQKEQVKSSLQQIYGSGASALLNKSG FNLISTDYQGEEVMVASIYIESMDWFLVGTVPVHEVFAELDAVAQRMMLTTLAVAAIFIF MGIFLANSIAMPINQIAKRFTDLGRGDGDLSQRIEVKGNDEIAQLSKGFNGFIEKIHQSI KDVAQTSRELQVAAEGVSRKALVTHDNSQQQRDQTIQVVTAINQMGATISEIASNAATAA ETANQASGNADQGRNVVNKAKEAISRLAHDIENTGKVVEQLASTTQEIGSILDAIRGISE QTNLLALNAAIEAARAGDQGRGFAVVADEVRNLASRTASSTEEIQKMINQLQNDAKNAVS AMDAGKTVTHQGVAASDEAVQVLMSISDRIHDISDRNTQVATATEEQSTVVHTINQNIEE INAINEVTTSTAEDLADASKSLRELSGRLDKLVGNFKL", 
        "sites": [], 
        "tmInfo": {
            "first60": "19.88", 
            "possibSigPep": "yes", 
            "tm": "yes", 
            "tmRegions": [
                {
                    "end": "32", 
                    "start": "13"
                }, 
                {
                    "end": "309", 
                    "start": "287"
                }
            ], 
            "tmTopology": "13-32i287-309"
        }
    }, 
    "WP_000475386.1_methyl-accepting_chemotaxis_protein_Vibrio_cholerae": {
        "domains": [
            {
                "aliEnd": 604, 
                "aliStart": 421, 
                "alignmentToModelType": "..", 
                "ceValue": 1.1e-45, 
                "colour": null, 
                "dbName": "pfamA", 
                "description": "Methyl-accepting chemotaxis protein (MCP) signalling domain", 
                "display": null, 
                "domainName": "MCPsignal", 
                "envEnd": 605, 
                "envStart": 420, 
                "ieValue": 1.6e-42, 
                "modelEnd": 171, 
                "modelLength": 170, 
                "modelStart": 2, 
                "predictor": "Hmmer", 
                "probability": 145.4
            }, 
            {
                "aliEnd": 358, 
                "aliStart": 304, 
                "alignmentToModelType": "[]", 
                "ceValue": 1.4e-13, 
                "colour": null, 
                "dbName": "pfamA", 
                "description": "HAMP domain", 
                "display": null, 
                "domainName": "HAMP", 
                "envEnd": 358, 
                "envStart": 304, 
                "ieValue": 2e-10, 
                "modelEnd": 53, 
                "modelLength": 53, 
                "modelStart": 1, 
                "predictor": "Hmmer", 
                "probability": 40.9
            }, 
            {
                "aliEnd": 269, 
                "aliStart": 49, 
                "alignmentToModelType": "..", 
                "ceValue": 1.1e-13, 
                "colour": null, 
                "dbName": "pfamA", 
                "description": "Cache domain", 
                "display": null, 
                "domainName": "dCache_1", 
                "envEnd": 270, 
                "envStart": 41, 
                "ieValue": 1.6e-10, 
                "modelEnd": 242, 
                "modelLength": 232, 
                "modelStart": 11, 
                "predictor": "Hmmer", 
                "probability": 41.0
            }
        ], 
        "domainsWithNoOverlaps": [
            {
                "domainName": "dCache_1", 
                "end": 268, 
                "start": 48
            }, 
            {
                "domainName": "HAMP", 
                "end": 357, 
                "start": 303
            }, 
            {
                "domainName": "MCPsignal", 
                "end": 603, 
                "start": 420
            }
        ], 
        "length": "628", 
        "lowComplexity": [], 
        "sequence": "MFKLHQMSIKQKVVLGVTLAVLASTLIVGVMAQRQAREVLEHRLVDLELPNILKLIKSDI DHEVLQLLASAQQIASNEFVQQAIATTERDPATEALLVKQLNNLRDQYRLNDASVANRKT AYYWNQNGFLRELNQQQDGWFFGFIGSGKPTMVSMFQEANGEVKMFANYQLVNGNTMSGM SKSMDDMVRLLNSFKIEDTGFVFLTNAQGEVQIHRQKEQVKSSLQQIYGSGASALLNKSG FNLISTDYQGEEVMVASIYIESMDWFLVGTVPVHEVFAELDAVAQRMMLTTLAVAAIFIF MGIFLANSIAMPINQIAKRFTDLGRGDGDLSQRIEVKGNDEIAQLSKGFNGFIEKIHQSI KDVAQTSRELQVAAEGVSRKALVTHDNSQQQRDQTIQVVTAINQMGATISEIASNAATAA ETANQASGNADQGRNVVNKAKEAISRLAHDIENTGKVVEQLASTTQEIGSILDAIRGISE QTNLLALNAAIEAARAGDQGRGFAVVADEVRNLASRTASSTEEIQKMINQLQNDAKNAVS AMDAGKTVTHQGVAASDEAVQVLMSISDRIHDISDRNTQVATATEEQSTVVHTINQNIEE INAINEVTTSTAEELADASKSLRELSGR", 
        "sites": [], 
        "tmInfo": {
            "first60": "19.91", 
            "possibSigPep": "yes", 
            "tm": "yes", 
            "tmRegions": [
                {
                    "end": "32", 
                    "start": "13"
                }, 
                {
                    "end": "309", 
                    "start": "287"
                }
            ], 
            "tmTopology": "13-32i287-309"
        }
    }, 
    "WP_000475387.1_MULTISPECIES_methyl-accepting_chemotaxis_protein_Vibrio": {
        "domains": [
            {
                "aliEnd": 604, 
                "aliStart": 421, 
                "alignmentToModelType": "..", 
                "ceValue": 1.4e-45, 
                "colour": null, 
                "dbName": "pfamA", 
                "description": "Methyl-accepting chemotaxis protein (MCP) signalling domain", 
                "display": null, 
                "domainName": "MCPsignal", 
                "envEnd": 605, 
                "envStart": 420, 
                "ieValue": 1.6e-42, 
                "modelEnd": 171, 
                "modelLength": 170, 
                "modelStart": 2, 
                "predictor": "Hmmer", 
                "probability": 145.3
            }, 
            {
                "aliEnd": 358, 
                "aliStart": 304, 
                "alignmentToModelType": "[]", 
                "ceValue": 1.7e-13, 
                "colour": null, 
                "dbName": "pfamA", 
                "description": "HAMP domain", 
                "display": null, 
                "domainName": "HAMP", 
                "envEnd": 358, 
                "envStart": 304, 
                "ieValue": 2.1e-10, 
                "modelEnd": 53, 
                "modelLength": 53, 
                "modelStart": 1, 
                "predictor": "Hmmer", 
                "probability": 40.9
            }, 
            {
                "aliEnd": 269, 
                "aliStart": 49, 
                "alignmentToModelType": "..", 
                "ceValue": 1.4e-13, 
                "colour": null, 
                "dbName": "pfamA", 
                "description": "Cache domain", 
                "display": null, 
                "domainName": "dCache_1", 
                "envEnd": 270, 
                "envStart": 41, 
                "ieValue": 1.7e-10, 
                "modelEnd": 242, 
                "modelLength": 232, 
                "modelStart": 11, 
                "predictor": "Hmmer", 
                "probability": 40.9
            }
        ], 
        "domainsWithNoOverlaps": [
            {
                "domainName": "dCache_1", 
                "end": 268, 
                "start": 48
            }, 
            {
                "domainName": "HAMP", 
                "end": 357, 
                "start": 303
            }, 
            {
                "domainName": "MCPsignal", 
                "end": 603, 
                "start": 420
            }
        ], 
        "length": "638", 
        "lowComplexity": [], 
        "sequence": "MFKLHQMSIKQKVVLGVTLAVLASTLIVGVMAQRQAREVLEHRLVDLELPNILKLIKSDI DHEVLQLLASAQQIASNEFVQQAIATTERDPATEALLVKQLNNLRDQYRLNDASVANRKT AYYWNQNGFLRELNQQQDGWFFGFIGSGKPTMVSMFQEANGEVKMFANYQLVNGNTMSGM SKSMDDMVRLLNSFKIEDTGFVFLTNAQGEVQIHRQKEQVKSSLQQIYGSGASALLNKSG FNLISTDYQGEEVMVASIYIESMDWFLVGTVPVHEVFAELDAVAQRMMLTTLAVAAIFIF MGIFLANSIAMPINQIAKRFTDLGRGDGDLSQRIEVKGNDEIAQLSKGFNGFIEKIHQSI KDVAQTSRELQVAAEGVSRKALVTHDNSQQQRDQTIQVVTAINQMGATISEIASNAATAA ETANQASGNADQGRNVVNKAKEAISRLAHDIENTGKVVEQLASTTQEIGSILDAIRGISE QTNLLALNAAIEAARAGDQGRGFAVVADEVRNLASRTASSTEEIQKMINQLQNDAKNAVS AMDAGKTVTHQGVAASDEAVQVLMSISDRIHDISDRNTQVATATEEQSTVVHTINQNIEE INAINEVTTSTAEELADASKSLRELSGRLDKLVGNFKL", 
        "sites": [], 
        "tmInfo": {
            "first60": "19.88", 
            "possibSigPep": "yes", 
            "tm": "yes", 
            "tmRegions": [
                {
                    "end": "32", 
                    "start": "13"
                }, 
                {
                    "end": "309", 
                    "start": "287"
                }
            ], 
            "tmTopology": "13-32i287-309"
        }
    }, 
    "WP_000475389.1_methyl-accepting_chemotaxis_protein_Vibrio_cholerae": {
        "domains": [
            {
                "aliEnd": 604, 
                "aliStart": 421, 
                "alignmentToModelType": "..", 
                "ceValue": 1.4e-45, 
                "colour": null, 
                "dbName": "pfamA", 
                "description": "Methyl-accepting chemotaxis protein (MCP) signalling domain", 
                "display": null, 
                "domainName": "MCPsignal", 
                "envEnd": 605, 
                "envStart": 420, 
                "ieValue": 1.6e-42, 
                "modelEnd": 171, 
                "modelLength": 170, 
                "modelStart": 2, 
                "predictor": "Hmmer", 
                "probability": 145.3
            }, 
            {
                "aliEnd": 358, 
                "aliStart": 304, 
                "alignmentToModelType": "[]", 
                "ceValue": 1.7e-13, 
                "colour": null, 
                "dbName": "pfamA", 
                "description": "HAMP domain", 
                "display": null, 
                "domainName": "HAMP", 
                "envEnd": 358, 
                "envStart": 304, 
                "ieValue": 2.1e-10, 
                "modelEnd": 53, 
                "modelLength": 53, 
                "modelStart": 1, 
                "predictor": "Hmmer", 
                "probability": 40.9
            }, 
            {
                "aliEnd": 269, 
                "aliStart": 49, 
                "alignmentToModelType": "..", 
                "ceValue": 1.9e-13, 
                "colour": null, 
                "dbName": "pfamA", 
                "description": "Cache domain", 
                "display": null, 
                "domainName": "dCache_1", 
                "envEnd": 270, 
                "envStart": 41, 
                "ieValue": 2.3e-10, 
                "modelEnd": 242, 
                "modelLength": 232, 
                "modelStart": 11, 
                "predictor": "Hmmer", 
                "probability": 40.5
            }
        ], 
        "domainsWithNoOverlaps": [
            {
                "domainName": "dCache_1", 
                "end": 268, 
                "start": 48
            }, 
            {
                "domainName": "HAMP", 
                "end": 357, 
                "start": 303
            }, 
            {
                "domainName": "MCPsignal", 
                "end": 603, 
                "start": 420
            }
        ], 
        "length": "638", 
        "lowComplexity": [], 
        "sequence": "MFKLHQMSIKQKVVLGVTLAVLASTLIVGVMAQRQAREVLEHRLVDLELPNILKLIKSDI DHEVLQLLASAQQIASNEFVQQAIATTERDPATEALLVKQLNNLRDQYRLNDASVANRKT AYYWNQNGFLRELNQQQDGWFFGFIGSGKPTMVSMFQEANGEVKMFANYQLVNGNTMSGM SKSMDDMVRLLNSFKIEDTGFVFLTNAQGEVQIHRQKEQVKSSLQQIYGSGASTLLNKSG FNLISTDYQGEEVMVASIYIESMDWFLVGTVPVHEVFAELDAVAQRMMLTTLAVAAIFIF MGIFLANSIAMPINQIAKRFTDLGRGDGDLSQRIEVKGNDEIAQLSKGFNGFIEKIHQSI KDVAQTSRELQVAAEGVSRKALVTHDNSQQQRDQTIQVVTAINQMGATISEIASNAATAA ETANQASGNADQGRNVVNKAKEAISRLAHDIENTGKVVEQLASTTQEIGSILDAIRGISE QTNLLALNAAIEAARAGDQGRGFAVVADEVRNLASRTASSTEEIQKMINQLQNDAKNAVS AMDAGKTVTHQGVAASDEAVQVLMSISDRIHDISDRNTQVATATEEQSTVVHTINQNIEE INAINEVTTSTAEELAEASKSLRELSGRLDKLVGNFKL", 
        "sites": [], 
        "tmInfo": {
            "first60": "19.88", 
            "possibSigPep": "yes", 
            "tm": "yes", 
            "tmRegions": [
                {
                    "end": "32", 
                    "start": "13"
                }, 
                {
                    "end": "309", 
                    "start": "287"
                }
            ], 
            "tmTopology": "13-32i287-309"
        }
    }, 
    "WP_000475390.1_methyl-accepting_chemotaxis_protein_Vibrio_cholerae": {
        "domains": [
            {
                "aliEnd": 604, 
                "aliStart": 421, 
                "alignmentToModelType": "..", 
                "ceValue": 1.5e-45, 
                "colour": null, 
                "dbName": "pfamA", 
                "description": "Methyl-accepting chemotaxis protein (MCP) signalling domain", 
                "display": null, 
                "domainName": "MCPsignal", 
                "envEnd": 605, 
                "envStart": 420, 
                "ieValue": 1.6e-42, 
                "modelEnd": 171, 
                "modelLength": 170, 
                "modelStart": 2, 
                "predictor": "Hmmer", 
                "probability": 145.3
            }, 
            {
                "aliEnd": 358, 
                "aliStart": 304, 
                "alignmentToModelType": "[]", 
                "ceValue": 1.8e-13, 
                "colour": null, 
                "dbName": "pfamA", 
                "description": "HAMP domain", 
                "display": null, 
                "domainName": "HAMP", 
                "envEnd": 358, 
                "envStart": 304, 
                "ieValue": 2.1e-10, 
                "modelEnd": 53, 
                "modelLength": 53, 
                "modelStart": 1, 
                "predictor": "Hmmer", 
                "probability": 40.9
            }, 
            {
                "aliEnd": 269, 
                "aliStart": 49, 
                "alignmentToModelType": "..", 
                "ceValue": 6.5e-14, 
                "colour": null, 
                "dbName": "pfamA", 
                "description": "Cache domain", 
                "display": null, 
                "domainName": "dCache_1", 
                "envEnd": 270, 
                "envStart": 41, 
                "ieValue": 7.4e-11, 
                "modelEnd": 242, 
                "modelLength": 232, 
                "modelStart": 11, 
                "predictor": "Hmmer", 
                "probability": 42.1
            }
        ], 
        "domainsWithNoOverlaps": [
            {
                "domainName": "dCache_1", 
                "end": 268, 
                "start": 48
            }, 
            {
                "domainName": "HAMP", 
                "end": 357, 
                "start": 303
            }, 
            {
                "domainName": "MCPsignal", 
                "end": 603, 
                "start": 420
            }
        ], 
        "length": "638", 
        "lowComplexity": [], 
        "sequence": "MFKLHQMSIKQKVVLGVTLAVLASTLIVGVMAQRQAREVLEHRLVDLELPNILKLIKSDI DHEVLQLLASARQIASNEFVQQAIATTERDPATEALLVKQLNNLRDQYRLNDASVANRKT AYYWNQNGFLRELNQQQDGWFFGFIGSGKPTMVSMFQEANGEVKMFANYQLVNGNTMSGM SKSMDDMVRLLNSFKIEDTGFVFLTNAQGEVQIHRQKEQVKSSLQQIYGSGASALLNKSG FNLISTDYQGEEVMVASIYIESMDWFLVGTVPVHEVFAELDAVAQRMMLTTLAVAAIFIF MGIFLANSIAMPINQIAKRFTDLGRGDGDLSQRIEVKGNDEIAQLSKGFNGFIEKIHQSI KDVAQTSRELQVAAEGVSRKALVTHDNSQQQRDQTIQVVTAINQMGATISEIASNAATAA ETANQASGNADQGRNVVNKAKEAISRLAHDIENTGKVVEQLASTTQEIGSILDAIRGISE QTNLLALNAAIEAARAGDQGRGFAVVADEVRNLASRTASSTEEIQKMINQLQNDAKNAVS AMDAGKTVTHQGVAASDEAVQVLMSISDRIHDISDRNTQVATATEEQSTVVHTINQNIEE INAINEVTTSTAEELADASKSLRELSGRLDKLVGNFKL", 
        "sites": [], 
        "tmInfo": {
            "first60": "19.88", 
            "possibSigPep": "yes", 
            "tm": "yes", 
            "tmRegions": [
                {
                    "end": "32", 
                    "start": "13"
                }, 
                {
                    "end": "309", 
                    "start": "287"
                }
            ], 
            "tmTopology": "13-32i287-309"
        }
    }, 
    "WP_000475391.1_methyl-accepting_chemotaxis_protein_Vibrio_cholerae": {
        "domains": [
            {
                "aliEnd": 603, 
                "aliStart": 422, 
                "alignmentToModelType": "..", 
                "ceValue": 2.1e-45, 
                "colour": null, 
                "dbName": "pfamA", 
                "description": "Methyl-accepting chemotaxis protein (MCP) signalling domain", 
                "display": null, 
                "domainName": "MCPsignal", 
                "envEnd": 604, 
                "envStart": 420, 
                "ieValue": 2.7e-42, 
                "modelEnd": 171, 
                "modelLength": 168, 
                "modelStart": 4, 
                "predictor": "Hmmer", 
                "probability": 144.6
            }, 
            {
                "aliEnd": 358, 
                "aliStart": 304, 
                "alignmentToModelType": "[]", 
                "ceValue": 1.6e-13, 
                "colour": null, 
                "dbName": "pfamA", 
                "description": "HAMP domain", 
                "display": null, 
                "domainName": "HAMP", 
                "envEnd": 358, 
                "envStart": 304, 
                "ieValue": 2.1e-10, 
                "modelEnd": 53, 
                "modelLength": 53, 
                "modelStart": 1, 
                "predictor": "Hmmer", 
                "probability": 40.9
            }, 
            {
                "aliEnd": 269, 
                "aliStart": 48, 
                "alignmentToModelType": "..", 
                "ceValue": 1.5e-13, 
                "colour": null, 
                "dbName": "pfamA", 
                "description": "Cache domain", 
                "display": null, 
                "domainName": "dCache_1", 
                "envEnd": 270, 
                "envStart": 40, 
                "ieValue": 1.9e-10, 
                "modelEnd": 242, 
                "modelLength": 233, 
                "modelStart": 10, 
                "predictor": "Hmmer", 
                "probability": 40.7
            }
        ], 
        "domainsWithNoOverlaps": [
            {
                "domainName": "dCache_1", 
                "end": 268, 
                "start": 47
            }, 
            {
                "domainName": "HAMP", 
                "end": 357, 
                "start": 303
            }, 
            {
                "domainName": "MCPsignal", 
                "end": 602, 
                "start": 421
            }
        ], 
        "length": "637", 
        "lowComplexity": [], 
        "sequence": "MFKLHQMSIKQKVVLGVTLAVLASTLIVGVMAQRQAREVLEHRLVNLELPDILKLIKSDI DHEVLQLLASAQQIASNEFVQQAIATTERDPATEALLVKQLNNLRDQYRLNDASVANRKT AYYWNQNGFLRELNQQQDGWFFGFIGSGKPTMVSMFQEANGEVKMFANYQLVNGNTMSGM SKSMDDMVRLLNSFKIEDTGFVFLTNAQGEVQIHRQKEQVKSSLQQIYGSGASALLNKSG FNLISTDYQGEEVMVASIYIESMDWFLVGTVPVHEVFAELDAVAQRMMLTTLAVAAIFIF MGIFLANSIAMPINQIAKRFTDLGRGDGDLSQRIEVKGNDEIAQLSKGFNGFIEKIHQSI KDVAQTSRELQVAAEGVSRKALVTHDNSQQRDQTIQVVTAINQMGATISEIASNAATAAE TANQASGNADQGRNVVNKAKEAISRLAHDIENTGKVVEQLASTTQEIGSILDAIRGISEQ TNLLALNAAIEAARAGDQGRGFAVVADEVRNLASRTASSTEEIQKMINQLQNDAKNAVSA MDAGKTVTHQGVAASDEAVQVLMSISDRIHDISDRNTQVATATEEQSTVVHTINQNIEEI NAINEVTTSTAEELADASKSLRELSGRLDKLVGNFKL", 
        "sites": [], 
        "tmInfo": {
            "first60": "19.89", 
            "possibSigPep": "yes", 
            "tm": "yes", 
            "tmRegions": [
                {
                    "end": "32", 
                    "start": "13"
                }, 
                {
                    "end": "309", 
                    "start": "287"
                }
            ], 
            "tmTopology": "13-32i287-309"
        }
    }, 
    "WP_000475392.1_methyl-accepting_chemotaxis_protein_Vibrio_sp._RC586": {
        "domains": [
            {
                "aliEnd": 604, 
                "aliStart": 438, 
                "alignmentToModelType": "..", 
                "ceValue": 9e-45, 
                "colour": null, 
                "dbName": "pfamA", 
                "description": "Methyl-accepting chemotaxis protein (MCP) signalling domain", 
                "display": null, 
                "domainName": "MCPsignal", 
                "envEnd": 605, 
                "envStart": 430, 
                "ieValue": 1.1e-41, 
                "modelEnd": 171, 
                "modelLength": 167, 
                "modelStart": 5, 
                "predictor": "Hmmer", 
                "probability": 142.6
            }, 
            {
                "aliEnd": 358, 
                "aliStart": 304, 
                "alignmentToModelType": "[]", 
                "ceValue": 2e-13, 
                "colour": null, 
                "dbName": "pfamA", 
                "description": "HAMP domain", 
                "display": null, 
                "domainName": "HAMP", 
                "envEnd": 358, 
                "envStart": 304, 
                "ieValue": 2.4e-10, 
                "modelEnd": 53, 
                "modelLength": 53, 
                "modelStart": 1, 
                "predictor": "Hmmer", 
                "probability": 40.7
            }, 
            {
                "aliEnd": 269, 
                "aliStart": 49, 
                "alignmentToModelType": "..", 
                "ceValue": 3.2e-10, 
                "colour": null, 
                "dbName": "pfamA", 
                "description": "Cache domain", 
                "display": null, 
                "domainName": "dCache_1", 
                "envEnd": 270, 
                "envStart": 41, 
                "ieValue": 3.8e-07, 
                "modelEnd": 242, 
                "modelLength": 232, 
                "modelStart": 11, 
                "predictor": "Hmmer", 
                "probability": 29.9
            }
        ], 
        "domainsWithNoOverlaps": [
            {
                "domainName": "dCache_1", 
                "end": 268, 
                "start": 48
            }, 
            {
                "domainName": "HAMP", 
                "end": 357, 
                "start": 303
            }, 
            {
                "domainName": "MCPsignal", 
                "end": 603, 
                "start": 437
            }
        ], 
        "length": "638", 
        "lowComplexity": [], 
        "sequence": "MFKLHQMSIKQKVVLGVTPAVLASTLIVGVMAQRQAREVLEHRLVNLELPDILKLIKSDI DHQVIQLLSAAQQIASNEFVQQAISTTERDPATEALLVKQLNNLRDQYKLNDASVANRKT AYYWNQNGFLRELTPQQDGWFFGFTGSGKSTMVSMFQEANGDVKMFANYQLINGDTMSGM SKSMDDMVKLLNSFKIEDTGFVFLTNAQGEVQIHRQQAQVKSTLQQIYGSGASALLNKSG FNLISADYQGEEVMVASLYIESMDWYLIGTVPVHEVFAELDAVAQRMMFTTLVVAAIFIL MGIFLANSIAMPINQIAKRFTDLGKGDGDLSQRIEVKGNDEIAQLSKGFNGFIEKIHQSI KDVAQTSRELQVAAEGVSRKALVTHDNSQQQRDQTIQVVTAINQMGATISEIASNAATAA ETANQASDNTDQGRNVVNKAKDAISRLAHDIENTGKVVEQLASTTQEIGSILDAIRSISE QTNLLALNAAIEAARAGDQGRGFAVVADEVRNLASRTAASTEEIQKMINQLQTDAKNAVS AMDAGKTVTHQGVAASDEAVQVLMSISERIHDISDRNTQVATATEEQSTVVHTINQNIEE INAINEVTTSTAEELADASKSLRELSGRLDKLVGNFKL", 
        "sites": [], 
        "tmInfo": {
            "first60": "18.90", 
            "possibSigPep": "yes", 
            "tm": "yes", 
            "tmRegions": [
                {
                    "end": "32", 
                    "start": "13"
                }, 
                {
                    "end": "309", 
                    "start": "287"
                }
            ], 
            "tmTopology": "13-32i287-309"
        }
    }, 
    "WP_001887145.1_methyl-accepting_chemotaxis_protein_Vibrio_cholerae": {
        "domains": [
            {
                "aliEnd": 604, 
                "aliStart": 421, 
                "alignmentToModelType": "..", 
                "ceValue": 4.2e-45, 
                "colour": null, 
                "dbName": "pfamA", 
                "description": "Methyl-accepting chemotaxis protein (MCP) signalling domain", 
                "display": null, 
                "domainName": "MCPsignal", 
                "envEnd": 605, 
                "envStart": 420, 
                "ieValue": 6.7e-42, 
                "modelEnd": 171, 
                "modelLength": 170, 
                "modelStart": 2, 
                "predictor": "Hmmer", 
                "probability": 143.3
            }, 
            {
                "aliEnd": 358, 
                "aliStart": 304, 
                "alignmentToModelType": "[]", 
                "ceValue": 1.3e-13, 
                "colour": null, 
                "dbName": "pfamA", 
                "description": "HAMP domain", 
                "display": null, 
                "domainName": "HAMP", 
                "envEnd": 358, 
                "envStart": 304, 
                "ieValue": 2.1e-10, 
                "modelEnd": 53, 
                "modelLength": 53, 
                "modelStart": 1, 
                "predictor": "Hmmer", 
                "probability": 40.9
            }, 
            {
                "aliEnd": 269, 
                "aliStart": 49, 
                "alignmentToModelType": "..", 
                "ceValue": 1.6e-13, 
                "colour": null, 
                "dbName": "pfamA", 
                "description": "Cache domain", 
                "display": null, 
                "domainName": "dCache_1", 
                "envEnd": 270, 
                "envStart": 41, 
                "ieValue": 2.5e-10, 
                "modelEnd": 242, 
                "modelLength": 232, 
                "modelStart": 11, 
                "predictor": "Hmmer", 
                "probability": 40.3
            }
        ], 
        "domainsWithNoOverlaps": [
            {
                "domainName": "dCache_1", 
                "end": 268, 
                "start": 48
            }, 
            {
                "domainName": "HAMP", 
                "end": 357, 
                "start": 303
            }, 
            {
                "domainName": "MCPsignal", 
                "end": 603, 
                "start": 420
            }
        ], 
        "length": "638", 
        "lowComplexity": [], 
        "sequence": "MFKLHQMSIKQKVVLGVTLAVLASTLIVGVMAQRQAREVLEHRLVDLELPNILKLIKSDI DHEVLQLLASAQQIASNEFVQQAIATTERDPATEALLVKQLNNLRVQYRLNDASVANRKT AYYWNQNGFLRELNQQQDGWFFGFIGSGKPTMVSMFQEANGEVKMFANYQLVNGNTMSGM SKSMDDMVRLLNSFKIEDTGFVFLTNAQGEVQIHRQKEQVKSSLQQIYGSGASALLNKSG FNLISTDYQGEEVMVASIYIESMDWFLVGTVPVHEVFAELDAVAQRMMLTTLAVAAIFIF MGIFLANSIAMPINQIAKRFTDLGRGDGDLSQRIEVKGNDEIAQLSKGFNGFIEKIHQSI KDVAQTSRELQVAAEGVSRKALVTHDNSQQQRDQTIQVVTAINQMGATISEIASNAATAA ETANQASGNADQGRNVVNKAKEAISRLAHDIENTGKVVEQLASTTQEIGSILDAIRGISE QTNLLALNAAIEAARAGDQGRGFAVVADEVRNLASRTASSTEEIQKMINQLQNDAKNAVS AMDAGKTVTHQGVAASDEAVQVLMSISDRIHDISDRNIQVATATEEQSTVVHTVNQNIEE INAINEVTTSTAEELADASKSLRELSGRLDKLVGNFKL", 
        "sites": [], 
        "tmInfo": {
            "first60": "19.88", 
            "possibSigPep": "yes", 
            "tm": "yes", 
            "tmRegions": [
                {
                    "end": "32", 
                    "start": "13"
                }, 
                {
                    "end": "309", 
                    "start": "287"
                }
            ], 
            "tmTopology": "13-32i287-309"
        }
    }, 
    "WP_001911815.1_sensor_domain-containing_diguanylate_cyclase_Vibrio_cholerae": {
        "domains": [
            {
                "aliEnd": 469, 
                "aliStart": 318, 
                "alignmentToModelType": "[]", 
                "ceValue": 3.7e-46, 
                "colour": null, 
                "dbName": "pfamA", 
                "description": "Diguanylate cyclase, GGDEF domain", 
                "display": null, 
                "domainName": "GGDEF", 
                "envEnd": 469, 
                "envStart": 318, 
                "ieValue": 2.4e-42, 
                "modelEnd": 161, 
                "modelLength": 161, 
                "modelStart": 1, 
                "predictor": "Hmmer", 
                "probability": 144.5
            }, 
            {
                "aliEnd": 271, 
                "aliStart": 64, 
                "alignmentToModelType": ".]", 
                "ceValue": 4.1e-13, 
                "colour": null, 
                "dbName": "pfamA", 
                "description": "Cache domain", 
                "display": null, 
                "domainName": "dCache_1", 
                "envEnd": 271, 
                "envStart": 33, 
                "ieValue": 2.6e-09, 
                "modelEnd": 243, 
                "modelLength": 211, 
                "modelStart": 33, 
                "predictor": "Hmmer", 
                "probability": 37.0
            }
        ], 
        "domainsWithNoOverlaps": [
            {
                "domainName": "dCache_1", 
                "end": 270, 
                "start": 63
            }, 
            {
                "domainName": "GGDEF", 
                "end": 468, 
                "start": 317
            }
        ], 
        "length": "473", 
        "lowComplexity": [], 
        "sequence": "MTRKKFSWILVTLIIFGFFVTSLVSYKVAHDTLEEQINKDSLPLTSDNIYSEIQQDLIRP IFISSLMAQDTFVREWTLAGEQDPERIIRYLREIQRQYQTISSFYISDRTGHYYHYTGIL KQVSESNPNDAWFYRVKNSAPDKNFEVNIDIDTANSQQTVVFVNYKVFDFENRFLGVIGV GLSSDAVSALVEKYQKRYNRHIYFINELGEVTLHGSHHPGFDQIQQREGLKTLATQILTS PSVGASYYADGQKVYLNSRWVDEFQWYIIVEQKDEFNHDIWFKATLGNLAISAFVALGVL GLAQMSFRGYQKRLEDMAVRDKLTGAYNRQVFEELVDDAISLANKESHPLSLAVIDLDHF KQVNDNYGHPAGDLVLQRVVALCQRHIAQVGTLCRWGGEEFVVLLPHMTQQEAYQRMESI RAEIAMHASQPQVTVSIGVVQYQQNESLLHLFNRADQAMYTAKSEGRNKVVGL", 
        "sites": [], 
        "tmInfo": {
            "first60": "20.77", 
            "possibSigPep": "yes", 
            "tm": "yes", 
            "tmRegions": [
                {
                    "end": "29", 
                    "start": "7"
                }
            ], 
            "tmTopology": "7-29"
        }
    }, 
    "WP_001915175.1_sensor_domain-containing_diguanylate_cyclase_Vibrio_cholerae": {
        "domains": [
            {
                "aliEnd": 469, 
                "aliStart": 318, 
                "alignmentToModelType": "[]", 
                "ceValue": 7.6e-46, 
                "colour": null, 
                "dbName": "pfamA", 
                "description": "Diguanylate cyclase, GGDEF domain", 
                "display": null, 
                "domainName": "GGDEF", 
                "envEnd": 469, 
                "envStart": 318, 
                "ieValue": 4.8e-42, 
                "modelEnd": 161, 
                "modelLength": 161, 
                "modelStart": 1, 
                "predictor": "Hmmer", 
                "probability": 143.5
            }, 
            {
                "aliEnd": 271, 
                "aliStart": 64, 
                "alignmentToModelType": ".]", 
                "ceValue": 4.1e-13, 
                "colour": null, 
                "dbName": "pfamA", 
                "description": "Cache domain", 
                "display": null, 
                "domainName": "dCache_1", 
                "envEnd": 271, 
                "envStart": 33, 
                "ieValue": 2.6e-09, 
                "modelEnd": 243, 
                "modelLength": 211, 
                "modelStart": 33, 
                "predictor": "Hmmer", 
                "probability": 37.0
            }
        ], 
        "domainsWithNoOverlaps": [
            {
                "domainName": "dCache_1", 
                "end": 270, 
                "start": 63
            }, 
            {
                "domainName": "GGDEF", 
                "end": 468, 
                "start": 317
            }
        ], 
        "length": "473", 
        "lowComplexity": [], 
        "sequence": "MTRKKFSWILVTLIIFGFFVTSLVSYKVAHDTLEEQINKDSLPLTSDNIYSEIQQDLIRP IFISSLMAQDTFVREWTLAGEQDPERIIRYLREIQRQYQTISSFYISDRTGHYYHYTGIL KQVSESNPNDAWFYRVKNSAPDKNFEVNIDIDTANSQQTVVFVNYKVFDFENRFLGVIGV GLSSDAVSALVEKYQKRYNRHIYFINELGEVTLHGSHHPGFDQIQQREGLKTLATQILTS PSVGASYYADGQKVYLNSRWVDEFQWYIIVEQKDEFNHDIWFKATLGNLAISAFVALGVL GLAQMSFRGYQKRLEDMAVRDKLTGAYNRQVFEELVDDAISLANKESNPLSLAVIDLDHF KQVNDNYGHPAGDLVLQRVVALCQRHIAQVGTLCRWGGEEFVVLLPHMTQQEAYQRMESI RAEIAMHASQPQVTVSIGVVQYQQNESLLHLFNRADQAMYTAKSEGRNKVVGL", 
        "sites": [], 
        "tmInfo": {
            "first60": "20.77", 
            "possibSigPep": "yes", 
            "tm": "yes", 
            "tmRegions": [
                {
                    "end": "29", 
                    "start": "7"
                }
            ], 
            "tmTopology": "7-29"
        }
    }, 
    "WP_001928202.1_sensor_domain-containing_diguanylate_cyclase_Vibrio_cholerae": {
        "domains": [
            {
                "aliEnd": 469, 
                "aliStart": 318, 
                "alignmentToModelType": "[]", 
                "ceValue": 3.7e-46, 
                "colour": null, 
                "dbName": "pfamA", 
                "description": "Diguanylate cyclase, GGDEF domain", 
                "display": null, 
                "domainName": "GGDEF", 
                "envEnd": 469, 
                "envStart": 318, 
                "ieValue": 2.4e-42, 
                "modelEnd": 161, 
                "modelLength": 161, 
                "modelStart": 1, 
                "predictor": "Hmmer", 
                "probability": 144.5
            }, 
            {
                "aliEnd": 271, 
                "aliStart": 64, 
                "alignmentToModelType": ".]", 
                "ceValue": 3.7e-13, 
                "colour": null, 
                "dbName": "pfamA", 
                "description": "Cache domain", 
                "display": null, 
                "domainName": "dCache_1", 
                "envEnd": 271, 
                "envStart": 33, 
                "ieValue": 2.3e-09, 
                "modelEnd": 243, 
                "modelLength": 211, 
                "modelStart": 33, 
                "predictor": "Hmmer", 
                "probability": 37.2
            }
        ], 
        "domainsWithNoOverlaps": [
            {
                "domainName": "dCache_1", 
                "end": 270, 
                "start": 63
            }, 
            {
                "domainName": "GGDEF", 
                "end": 468, 
                "start": 317
            }
        ], 
        "length": "473", 
        "lowComplexity": [], 
        "sequence": "MTRKKFSWILVTLIIFGFFVTSLVSYKVAHDTLEEQINKDSLPLTSDNIYSEIQQDLIRP IFISSLMAQDTFVREWTLAGEQDPERIIRYLREIQRQYQTISSFYISDRTGHYYHYTGIL KQVSESNPNDAWFYRVKNSAPDKNFEVNIDIDTANSQQTVVFVNYKVFDFENRFLGVIGV GLSSDAVSALVEKYQKRYNRHIYFINELGEVTLHGSHHPGFDQIQQREGLKTLATQILTS PSVSASYYADGQKVYLNSRWVDEFQWYIIVEQKDEFNHDIWFKATLGNLAISAFVALGVL GLAQMSFRGYQKRLEDMAVRDKLTGAYNRQVFEELVDDAISLANKESHPLSLAVIDLDHF KQVNDNYGHPAGDLVLQRVVALCQRHIAQVGTLCRWGGEEFVVLLPHMTQQEAYQRMESI RAEIAMHASQPQVTVSIGVVQYQQNESLLHLFNRADQAMYTAKSEGRNKVVGL", 
        "sites": [], 
        "tmInfo": {
            "first60": "20.77", 
            "possibSigPep": "yes", 
            "tm": "yes", 
            "tmRegions": [
                {
                    "end": "29", 
                    "start": "7"
                }
            ], 
            "tmTopology": "7-29"
        }
    }, 
    "WP_001961427.1_sensor_domain-containing_diguanylate_cyclase_Vibrio_cholerae": {
        "domains": [
            {
                "aliEnd": 469, 
                "aliStart": 318, 
                "alignmentToModelType": "[]", 
                "ceValue": 2.6e-45, 
                "colour": null, 
                "dbName": "pfamA", 
                "description": "Diguanylate cyclase, GGDEF domain", 
                "display": null, 
                "domainName": "GGDEF", 
                "envEnd": 469, 
                "envStart": 318, 
                "ieValue": 1.7e-41, 
                "modelEnd": 161, 
                "modelLength": 161, 
                "modelStart": 1, 
                "predictor": "Hmmer", 
                "probability": 141.8
            }, 
            {
                "aliEnd": 271, 
                "aliStart": 64, 
                "alignmentToModelType": ".]", 
                "ceValue": 4.1e-13, 
                "colour": null, 
                "dbName": "pfamA", 
                "description": "Cache domain", 
                "display": null, 
                "domainName": "dCache_1", 
                "envEnd": 271, 
                "envStart": 33, 
                "ieValue": 2.6e-09, 
                "modelEnd": 243, 
                "modelLength": 211, 
                "modelStart": 33, 
                "predictor": "Hmmer", 
                "probability": 37.0
            }
        ], 
        "domainsWithNoOverlaps": [
            {
                "domainName": "dCache_1", 
                "end": 270, 
                "start": 63
            }, 
            {
                "domainName": "GGDEF", 
                "end": 468, 
                "start": 317
            }
        ], 
        "length": "473", 
        "lowComplexity": [], 
        "sequence": "MTRKKFSWILVTLIIFGFFVTSLVSYKVAHDTLEEQINKDSLPLTSDNIYSEIQQDLIRP IFISSLMAQDTFVREWTLAGEQDPERIIRYLREIQRQYQTISSFYISDRTGHYYHYTGIL KQVSESNPNDAWFYRVKNSAPDKNFEVNIDIDTANSQQTVVFVNYKVFDFENRFLGVIGV GLSSDAVSALVEKYQKRYNRHIYFINELGEVTLHGSHHPGFDQIQQREGLKTLATQILTS PSVGASYYADGQKVYLNSRWVDEFQWYIIVEQKDEFNHDIWFKATLGNLAISAFVALGVL GLAQMSFRGYQKRLEDMAVRDKLTGAYNRQVFEELVDDAISLANKESHPLSLAVIDLDHF KQVNDNHGHPAGDLVLQRVVALCQRHIAQVGTLCRWGGEEFVVLLPHMTQQEAYQRMESI RAEIAMHASQPQVTVSIGVVQYQQNESLLHLFNRADQAMYTAKSEGRNKVVGL", 
        "sites": [], 
        "tmInfo": {
            "first60": "20.77", 
            "possibSigPep": "yes", 
            "tm": "yes", 
            "tmRegions": [
                {
                    "end": "29", 
                    "start": "7"
                }
            ], 
            "tmTopology": "7-29"
        }
    }, 
    "WP_001965409.1_methyl-accepting_chemotaxis_protein_Vibrio_cholerae": {
        "domains": [
            {
                "aliEnd": 604, 
                "aliStart": 421, 
                "alignmentToModelType": "..", 
                "ceValue": 1.3e-45, 
                "colour": null, 
                "dbName": "pfamA", 
                "description": "Methyl-accepting chemotaxis protein (MCP) signalling domain", 
                "display": null, 
                "domainName": "MCPsignal", 
                "envEnd": 605, 
                "envStart": 420, 
                "ieValue": 1.6e-42, 
                "modelEnd": 171, 
                "modelLength": 170, 
                "modelStart": 2, 
                "predictor": "Hmmer", 
                "probability": 145.3
            }, 
            {
                "aliEnd": 358, 
                "aliStart": 304, 
                "alignmentToModelType": "[]", 
                "ceValue": 1.6e-13, 
                "colour": null, 
                "dbName": "pfamA", 
                "description": "HAMP domain", 
                "display": null, 
                "domainName": "HAMP", 
                "envEnd": 358, 
                "envStart": 304, 
                "ieValue": 2.1e-10, 
                "modelEnd": 53, 
                "modelLength": 53, 
                "modelStart": 1, 
                "predictor": "Hmmer", 
                "probability": 40.9
            }, 
            {
                "aliEnd": 269, 
                "aliStart": 49, 
                "alignmentToModelType": "..", 
                "ceValue": 1.2e-13, 
                "colour": null, 
                "dbName": "pfamA", 
                "description": "Cache domain", 
                "display": null, 
                "domainName": "dCache_1", 
                "envEnd": 270, 
                "envStart": 41, 
                "ieValue": 1.6e-10, 
                "modelEnd": 242, 
                "modelLength": 232, 
                "modelStart": 11, 
                "predictor": "Hmmer", 
                "probability": 41.0
            }
        ], 
        "domainsWithNoOverlaps": [
            {
                "domainName": "dCache_1", 
                "end": 268, 
                "start": 48
            }, 
            {
                "domainName": "HAMP", 
                "end": 357, 
                "start": 303
            }, 
            {
                "domainName": "MCPsignal", 
                "end": 603, 
                "start": 420
            }
        ], 
        "length": "638", 
        "lowComplexity": [], 
        "sequence": "MFKLHQMSIKQKVVLGVTLAVLASTLIVGVMAQRQAREVLEHRLVDLELPNILKLIKSDI DHEVLQLLASAQQIARNEFVQQAIATTERDPATEALLVKQLNNLRDQYRLNDASVANRKT AYYWNQNGFLRELNQQQDGWFFGFIGSGKPTMVSMFQEANGEVKMFANYQLVNGNTMSGM SKSMDDMVRLLNSFKIEDTGFVFLANAQGEVQIHRQKEQVKSSLQQIYGSGASALLNKSG FNLISTDYQGEEVMVASIYIESMDWFLVGTVPVHEVFAELDAVAQRMMLTTLAVAAIFIF MGIFLANSIAMPINQIAKRFTDLGRGDGDLSQRIEVKGNDEIAQLSKGFNGFIEKIHQSI KDVAQTSRELQVAAEGVSRKALVTHDNSQQQRDQTIQVVTAINQMGATISEIASNAATAA ETANQASGNADQGRNVVNKAKEAISRLAHDIENTGKVVEQLASTTQEIGSILDAIRGISE QTNLLALNAAIEAARAGDQGRGFAVVADEVRNLASRTASSTEEIQKMINQLQNDAKNAVS AMDAGKTVTHQGVAASDEAVQVLMSISDRIHDISDRNTQVATATEEQSTVVHTINQNIEE INAINEVTTSTAEELADASKSLRELSGRLDKLVGNFKL", 
        "sites": [], 
        "tmInfo": {
            "first60": "19.88", 
            "possibSigPep": "yes", 
            "tm": "yes", 
            "tmRegions": [
                {
                    "end": "32", 
                    "start": "13"
                }, 
                {
                    "end": "309", 
                    "start": "287"
                }
            ], 
            "tmTopology": "13-32i287-309"
        }
    }, 
    "WP_001973073.1_MULTISPECIES_sensor_domain-containing_diguanylate_cyclase_Vibrio": {
        "domains": [
            {
                "aliEnd": 469, 
                "aliStart": 318, 
                "alignmentToModelType": "[]", 
                "ceValue": 3.7e-46, 
                "colour": null, 
                "dbName": "pfamA", 
                "description": "Diguanylate cyclase, GGDEF domain", 
                "display": null, 
                "domainName": "GGDEF", 
                "envEnd": 469, 
                "envStart": 318, 
                "ieValue": 2.4e-42, 
                "modelEnd": 161, 
                "modelLength": 161, 
                "modelStart": 1, 
                "predictor": "Hmmer", 
                "probability": 144.5
            }, 
            {
                "aliEnd": 271, 
                "aliStart": 64, 
                "alignmentToModelType": ".]", 
                "ceValue": 1.6e-12, 
                "colour": null, 
                "dbName": "pfamA", 
                "description": "Cache domain", 
                "display": null, 
                "domainName": "dCache_1", 
                "envEnd": 271, 
                "envStart": 33, 
                "ieValue": 1e-08, 
                "modelEnd": 243, 
                "modelLength": 211, 
                "modelStart": 33, 
                "predictor": "Hmmer", 
                "probability": 35.0
            }
        ], 
        "domainsWithNoOverlaps": [
            {
                "domainName": "dCache_1", 
                "end": 270, 
                "start": 63
            }, 
            {
                "domainName": "GGDEF", 
                "end": 468, 
                "start": 317
            }
        ], 
        "length": "473", 
        "lowComplexity": [], 
        "sequence": "MTRKKFSWILVTLIIFGFFVTSLVSYKVAHDTLEEQINKDSLPLTSDNIYSEIQQDLIRP IFISSLMAQDTFVREWTLAGEQDPERIIRYLREIQRQYQTISSFYISDRTGHYYHYTGIL KQVSESNPNDAWFYRVKNSAPDKNFEVNIDIDTANSQQTVVFVNYKVFDFENRFLGVIGV GLSSDAVSALVEKYQKRYNRHIYFINELGEVTLHGSHHPGFDQIQQREGLKTLVTQILTS PSVSASYYADGQKVYLNSRWVDEFQWYIIVEQKDEFNHDIWFKATLGNLAISAFVALGVL GLAQMSFRGYQKRLEDMAVRDKLTGAYNRQVFEELVDDAISLANKESHPLSLAVIDLDHF KQVNDNYGHPAGDLVLQRVVALCQRHIAQVGTLCRWGGEEFVVLLPHMTQQEAYQRMESI RAEIAMHASQPQVTVSIGVVQYQQNESLLHLFNRADQAMYTAKSEGRNKVVGL", 
        "sites": [], 
        "tmInfo": {
            "first60": "20.77", 
            "possibSigPep": "yes", 
            "tm": "yes", 
            "tmRegions": [
                {
                    "end": "29", 
                    "start": "7"
                }
            ], 
            "tmTopology": "7-29"
        }
    }, 
    "WP_001995485.1_sensor_domain-containing_diguanylate_cyclase_Vibrio_cholerae": {
        "domains": [
            {
                "aliEnd": 469, 
                "aliStart": 318, 
                "alignmentToModelType": "[]", 
                "ceValue": 1e-45, 
                "colour": null, 
                "dbName": "pfamA", 
                "description": "Diguanylate cyclase, GGDEF domain", 
                "display": null, 
                "domainName": "GGDEF", 
                "envEnd": 469, 
                "envStart": 318, 
                "ieValue": 6.5e-42, 
                "modelEnd": 161, 
                "modelLength": 161, 
                "modelStart": 1, 
                "predictor": "Hmmer", 
                "probability": 143.1
            }, 
            {
                "aliEnd": 271, 
                "aliStart": 64, 
                "alignmentToModelType": ".]", 
                "ceValue": 4.1e-13, 
                "colour": null, 
                "dbName": "pfamA", 
                "description": "Cache domain", 
                "display": null, 
                "domainName": "dCache_1", 
                "envEnd": 271, 
                "envStart": 33, 
                "ieValue": 2.6e-09, 
                "modelEnd": 243, 
                "modelLength": 211, 
                "modelStart": 33, 
                "predictor": "Hmmer", 
                "probability": 37.0
            }
        ], 
        "domainsWithNoOverlaps": [
            {
                "domainName": "dCache_1", 
                "end": 270, 
                "start": 63
            }, 
            {
                "domainName": "GGDEF", 
                "end": 468, 
                "start": 317
            }
        ], 
        "length": "473", 
        "lowComplexity": [], 
        "sequence": "MTRKKFSWILVTLIIFGFFVTSLVSYKVAHDTLEEQINKDSLPLTSDNIYSEIQQDLIRP IFISSLMAQDTFVREWTLAGEQDPERIIRYLREIQRQYQTISSFYISDRTGHYYHYTGIL KQVSESNPNDAWFYRVKNSAPDKNFEVNIDIDTANSQQTVVFVNYKVFDFENRFLGVIGV GLSSDAVSALVEKYQKRYNRHIYFINELGEVTLHGSHHPGFDQIQQREGLKTLATQILTS PSVGASYYADGQKVYLNSRWVDEFQWYIIVEQKDEFNHDIWFKATLGNLAISAFVALGVL GLAQMSFRGYQKRLEDMAVRDKLTGAYNRQVFEELVDDAISLANKESYPLSLAVIDLDHF KQVNDNYGHPAGDLVLQRVVALCQRHIAEVGTLCRWGGEEFVVLLPHMTQQEAYQRMESI RAEIAMHTSQPQVTVSIGVVQYQQNESLLHLFNRADQAMYTAKSEGRNKVVGL", 
        "sites": [], 
        "tmInfo": {
            "first60": "20.77", 
            "possibSigPep": "yes", 
            "tm": "yes", 
            "tmRegions": [
                {
                    "end": "29", 
                    "start": "7"
                }
            ], 
            "tmTopology": "7-29"
        }
    }, 
    "WP_002023263.1_sensor_domain-containing_diguanylate_cyclase_Vibrio_cholerae": {
        "domains": [
            {
                "aliEnd": 469, 
                "aliStart": 318, 
                "alignmentToModelType": "[]", 
                "ceValue": 3.7e-46, 
                "colour": null, 
                "dbName": "pfamA", 
                "description": "Diguanylate cyclase, GGDEF domain", 
                "display": null, 
                "domainName": "GGDEF", 
                "envEnd": 469, 
                "envStart": 318, 
                "ieValue": 2.4e-42, 
                "modelEnd": 161, 
                "modelLength": 161, 
                "modelStart": 1, 
                "predictor": "Hmmer", 
                "probability": 144.5
            }, 
            {
                "aliEnd": 271, 
                "aliStart": 64, 
                "alignmentToModelType": ".]", 
                "ceValue": 3.4e-13, 
                "colour": null, 
                "dbName": "pfamA", 
                "description": "Cache domain", 
                "display": null, 
                "domainName": "dCache_1", 
                "envEnd": 271, 
                "envStart": 33, 
                "ieValue": 2.2e-09, 
                "modelEnd": 243, 
                "modelLength": 211, 
                "modelStart": 33, 
                "predictor": "Hmmer", 
                "probability": 37.3
            }
        ], 
        "domainsWithNoOverlaps": [
            {
                "domainName": "dCache_1", 
                "end": 270, 
                "start": 63
            }, 
            {
                "domainName": "GGDEF", 
                "end": 468, 
                "start": 317
            }
        ], 
        "length": "473", 
        "lowComplexity": [], 
        "sequence": "MTRKKFSWILVTLIIFGFFVTSLVSYKVAHDTLEEQINKDSLPLTSDNIYSEIQQDLIRP IFISSLMAQDTFVREWTLAGEQDPERIIRYLSEIQRQYQTISSFYISDRTGHYYHYTGIL KQVSESNPNDAWFYRVKNSAPDKNFEVNIDIDTANSQQTVVFVNYKVFDFENRFLGVIGV GLSSDAVSALVEKYQKRYNRHIYFINELGEVTLHGSHHPGFDQIQQREGLKTLATQILTS PSVGASYYADGQKVYLNSRWVDEFQWYIIVEQKDEFNHDIWFKATLGNLAISAFVALGVL GLAQMSFRGYQKRLEDMAVRDKLTGAYNRQVFEELVDDAISLANKESHPLSLAVIDLDHF KQVNDNYGHPAGDLVLQRVVALCQRHIAQVGTLCRWGGEEFVVLLPHMTQQEAYQRMESI RAEIAMHASQPQVTVSIGVVQYQQNESLLHLFNRADQAMYTAKSEGRNKVVGL", 
        "sites": [], 
        "tmInfo": {
            "first60": "20.77", 
            "possibSigPep": "yes", 
            "tm": "yes", 
            "tmRegions": [
                {
                    "end": "29", 
                    "start": "7"
                }
            ], 
            "tmTopology": "7-29"
        }
    }, 
    "WP_002032164.1_MULTISPECIES_methyl-accepting_chemotaxis_protein_Vibrio": {
        "domains": [
            {
                "aliEnd": 604, 
                "aliStart": 421, 
                "alignmentToModelType": "..", 
                "ceValue": 1.4e-45, 
                "colour": null, 
                "dbName": "pfamA", 
                "description": "Methyl-accepting chemotaxis protein (MCP) signalling domain", 
                "display": null, 
                "domainName": "MCPsignal", 
                "envEnd": 605, 
                "envStart": 420, 
                "ieValue": 1.6e-42, 
                "modelEnd": 171, 
                "modelLength": 170, 
                "modelStart": 2, 
                "predictor": "Hmmer", 
                "probability": 145.3
            }, 
            {
                "aliEnd": 358, 
                "aliStart": 304, 
                "alignmentToModelType": "[]", 
                "ceValue": 1.7e-13, 
                "colour": null, 
                "dbName": "pfamA", 
                "description": "HAMP domain", 
                "display": null, 
                "domainName": "HAMP", 
                "envEnd": 358, 
                "envStart": 304, 
                "ieValue": 2.1e-10, 
                "modelEnd": 53, 
                "modelLength": 53, 
                "modelStart": 1, 
                "predictor": "Hmmer", 
                "probability": 40.9
            }, 
            {
                "aliEnd": 269, 
                "aliStart": 49, 
                "alignmentToModelType": "..", 
                "ceValue": 1.6e-13, 
                "colour": null, 
                "dbName": "pfamA", 
                "description": "Cache domain", 
                "display": null, 
                "domainName": "dCache_1", 
                "envEnd": 270, 
                "envStart": 41, 
                "ieValue": 1.9e-10, 
                "modelEnd": 242, 
                "modelLength": 232, 
                "modelStart": 11, 
                "predictor": "Hmmer", 
                "probability": 40.7
            }
        ], 
        "domainsWithNoOverlaps": [
            {
                "domainName": "dCache_1", 
                "end": 268, 
                "start": 48
            }, 
            {
                "domainName": "HAMP", 
                "end": 357, 
                "start": 303
            }, 
            {
                "domainName": "MCPsignal", 
                "end": 603, 
                "start": 420
            }
        ], 
        "length": "638", 
        "lowComplexity": [], 
        "sequence": "MFKLHQMSIKQKVVLGVTLAVLASTLIVGVMAQRQAREVLEHRLVDLELPNILKLIKSDI DHEVLQLLASAQQIARNEFVQQAIATTERDPATEALLVKQLNNLRDQYRLNDASVANRKT AYYWNQNGFLRELNQQQDGWFFGFIGSGKPTMVSMFQEANGEVKMFANYQLVNGNTMSGM SKSMDDMVRLLNSFKIEDTGFVFLTNAQGEVQIHRQKQQVKSSLQQIYGSGASALLNKSG FNLISTDYQGQEVMVASIYIESMDWFLVGTVPVNEVFAELDAVAQRMMLTTLAVAAIFIF MGIFLANSIAMPINQIAKRFTDLGRGDGDLSQRIEVKGNDEIAQLSKGFNGFIEKIHQSI KDVAQTSRELQVAAEGVSRKALVTHDNSQQQRDQTIQVVTAINQMGATISEIASNAATAA ETANQASGNADQGRNVVNKAKEAISRLAHDIENTGKVVEQLASTTQEIGSILDAIRGISE QTNLLALNAAIEAARAGDQGRGFAVVADEVRNLASRTASSTEEIQKMINQLQNDAKNAVS AMDAGKTVTHQGVAASDEAVQVLMSISDRIHDISDRNTQVATATEEQSTVVHTINQNIEE INAINEVTTSTAEELADASKSLRELSGRLDKLVGNFKL", 
        "sites": [], 
        "tmInfo": {
            "first60": "19.89", 
            "possibSigPep": "yes", 
            "tm": "yes", 
            "tmRegions": [
                {
                    "end": "32", 
                    "start": "13"
                }, 
                {
                    "end": "309", 
                    "start": "287"
                }
            ], 
            "tmTopology": "13-32i287-309"
        }
    }, 
    "WP_002043288.1_methyl-accepting_chemotaxis_protein_Vibrio_cholerae": {
        "domains": [
            {
                "aliEnd": 604, 
                "aliStart": 421, 
                "alignmentToModelType": "..", 
                "ceValue": 1.4e-45, 
                "colour": null, 
                "dbName": "pfamA", 
                "description": "Methyl-accepting chemotaxis protein (MCP) signalling domain", 
                "display": null, 
                "domainName": "MCPsignal", 
                "envEnd": 605, 
                "envStart": 420, 
                "ieValue": 1.6e-42, 
                "modelEnd": 171, 
                "modelLength": 170, 
                "modelStart": 2, 
                "predictor": "Hmmer", 
                "probability": 145.3
            }, 
            {
                "aliEnd": 358, 
                "aliStart": 304, 
                "alignmentToModelType": "[]", 
                "ceValue": 1.7e-13, 
                "colour": null, 
                "dbName": "pfamA", 
                "description": "HAMP domain", 
                "display": null, 
                "domainName": "HAMP", 
                "envEnd": 358, 
                "envStart": 304, 
                "ieValue": 2.1e-10, 
                "modelEnd": 53, 
                "modelLength": 53, 
                "modelStart": 1, 
                "predictor": "Hmmer", 
                "probability": 40.9
            }, 
            {
                "aliEnd": 269, 
                "aliStart": 49, 
                "alignmentToModelType": "..", 
                "ceValue": 9.4e-14, 
                "colour": null, 
                "dbName": "pfamA", 
                "description": "Cache domain", 
                "display": null, 
                "domainName": "dCache_1", 
                "envEnd": 270, 
                "envStart": 41, 
                "ieValue": 1.1e-10, 
                "modelEnd": 242, 
                "modelLength": 232, 
                "modelStart": 11, 
                "predictor": "Hmmer", 
                "probability": 41.5
            }
        ], 
        "domainsWithNoOverlaps": [
            {
                "domainName": "dCache_1", 
                "end": 268, 
                "start": 48
            }, 
            {
                "domainName": "HAMP", 
                "end": 357, 
                "start": 303
            }, 
            {
                "domainName": "MCPsignal", 
                "end": 603, 
                "start": 420
            }
        ], 
        "length": "638", 
        "lowComplexity": [], 
        "sequence": "MFKLHQMSIKQKVVLGVTLAVLASTLIVGVMAQRQAREVLEHRLVDLELPNILKLIKSDI DHEVLQLLASAQQIASNEFVQQAIATTERDPATEALLVKQLNNLRDQYRLNDASVANRKT AYYWNQNGFLRELNQQQDGWFFGFIGSGKPTMVSMFQEANGEVKMFANYQLVNGNTMSGM SKSMDDMVRLLNSFKIEDTGFVFLTNAQGEVQIHRQKEQVKSSLQQIYGSGASALLNKSG FNLISTDYQGEEVMVASIYIESMGWFLVGTVPVHEVFAELDAVAQRMMLTTLAVAAIFIF MGIFLANSIAMPINQIAKRFTDLGRGDGDLSQRIEVKGNDEIAQLSKGFNGFIEKIHQSI KDVAQTSRELQVAAEGVSRKALVTHDNSQQQRDQTIQVVTAINQMGATISEIASNAATAA ETANQASGNADQGRNVVNKAKEAISRLAHDIENTGKVVEQLASTTQEIGSILDAIRGISE QTNLLALNAAIEAARAGDQGRGFAVVADEVRNLASRTASSTEEIQKMINQLQNDAKNAVS AMDAGKTVTHQGVAASDEAVQVLMSISDRIHDISDRNTQVATATEEQSTVVHTINQNIEE INAINEVTTSTAEELADASKSLRELSGRLDKLVGNFKL", 
        "sites": [], 
        "tmInfo": {
            "first60": "19.92", 
            "possibSigPep": "yes", 
            "tm": "yes", 
            "tmRegions": [
                {
                    "end": "32", 
                    "start": "13"
                }, 
                {
                    "end": "309", 
                    "start": "287"
                }
            ], 
            "tmTopology": "13-32i287-309"
        }
    }, 
    "WP_002156953.1_sensor_domain-containing_diguanylate_cyclase_Vibrio_cholerae": {
        "domains": [
            {
                "aliEnd": 469, 
                "aliStart": 318, 
                "alignmentToModelType": "[]", 
                "ceValue": 3.7e-46, 
                "colour": null, 
                "dbName": "pfamA", 
                "description": "Diguanylate cyclase, GGDEF domain", 
                "display": null, 
                "domainName": "GGDEF", 
                "envEnd": 469, 
                "envStart": 318, 
                "ieValue": 2.4e-42, 
                "modelEnd": 161, 
                "modelLength": 161, 
                "modelStart": 1, 
                "predictor": "Hmmer", 
                "probability": 144.5
            }, 
            {
                "aliEnd": 271, 
                "aliStart": 64, 
                "alignmentToModelType": ".]", 
                "ceValue": 9.1e-13, 
                "colour": null, 
                "dbName": "pfamA", 
                "description": "Cache domain", 
                "display": null, 
                "domainName": "dCache_1", 
                "envEnd": 271, 
                "envStart": 33, 
                "ieValue": 5.8e-09, 
                "modelEnd": 243, 
                "modelLength": 211, 
                "modelStart": 33, 
                "predictor": "Hmmer", 
                "probability": 35.9
            }
        ], 
        "domainsWithNoOverlaps": [
            {
                "domainName": "dCache_1", 
                "end": 270, 
                "start": 63
            }, 
            {
                "domainName": "GGDEF", 
                "end": 468, 
                "start": 317
            }
        ], 
        "length": "473", 
        "lowComplexity": [], 
        "sequence": "MTRKKFSWILVTLIIFGFFVTSLVSYKVAHDTLEEQINKDSLPLTSDNIYSEIQQDLIRP IFISSLMAQDTFVREWTLAGEQDPERIIRYLREIQRQYQTISSFYISDRIGNYYHYTGIL KQVSESNPNDAWFYRVKNSAPDKNFEVNIDIDTANSQQTVVFVNYKVFDFENRFLGVIGV GLSSDAVSALVEKYQKRYNRHIYFINELGEVTLHGSHHPGFDQIQQREGLKTLATQILTS PSVSASYYADGQKVYLNSRWVDEFQWYIIVEQKDEFNHDIWFKATLGNLAISAFVALGVL GLAQMSFRGYQKRLEDMAVRDKLTGAYNRQVFEELVDDAISLANKESHPLSLAVIDLDHF KQVNDNYGHPAGDLVLQRVVALCQRHIAQVGTLCRWGGEEFVVLLPHMTQQEAYQRMESI RAEIAMHASQPQVTVSIGVVQYQQNESLLHLFNRADQAMYTAKSEGRNKVVGL", 
        "sites": [], 
        "tmInfo": {
            "first60": "20.77", 
            "possibSigPep": "yes", 
            "tm": "yes", 
            "tmRegions": [
                {
                    "end": "29", 
                    "start": "7"
                }
            ], 
            "tmTopology": "7-29"
        }
    }, 
    "WP_002537410.1_methyl-accepting_chemotaxis_protein_Grimontia_indica": {
        "domains": [
            {
                "aliEnd": 603, 
                "aliStart": 437, 
                "alignmentToModelType": "..", 
                "ceValue": 1e-45, 
                "colour": null, 
                "dbName": "pfamA", 
                "description": "Methyl-accepting chemotaxis protein (MCP) signalling domain", 
                "display": null, 
                "domainName": "MCPsignal", 
                "envEnd": 604, 
                "envStart": 429, 
                "ieValue": 1.6e-42, 
                "modelEnd": 171, 
                "modelLength": 167, 
                "modelStart": 5, 
                "predictor": "Hmmer", 
                "probability": 145.3
            }, 
            {
                "aliEnd": 356, 
                "aliStart": 303, 
                "alignmentToModelType": "[.", 
                "ceValue": 1.3e-17, 
                "colour": null, 
                "dbName": "pfamA", 
                "description": "HAMP domain", 
                "display": null, 
                "domainName": "HAMP", 
                "envEnd": 357, 
                "envStart": 303, 
                "ieValue": 2e-14, 
                "modelEnd": 52, 
                "modelLength": 52, 
                "modelStart": 1, 
                "predictor": "Hmmer", 
                "probability": 53.8
            }, 
            {
                "aliEnd": 268, 
                "aliStart": 45, 
                "alignmentToModelType": "..", 
                "ceValue": 1.1e-12, 
                "colour": null, 
                "dbName": "pfamA", 
                "description": "Cache domain", 
                "display": null, 
                "domainName": "dCache_1", 
                "envEnd": 269, 
                "envStart": 40, 
                "ieValue": 1.7e-09, 
                "modelEnd": 242, 
                "modelLength": 235, 
                "modelStart": 8, 
                "predictor": "Hmmer", 
                "probability": 37.6
            }
        ], 
        "domainsWithNoOverlaps": [
            {
                "domainName": "dCache_1", 
                "end": 267, 
                "start": 44
            }, 
            {
                "domainName": "HAMP", 
                "end": 355, 
                "start": 302
            }, 
            {
                "domainName": "MCPsignal", 
                "end": 602, 
                "start": 436
            }
        ], 
        "length": "637", 
        "lowComplexity": [], 
        "sequence": "MNFTRLTIKQKLIFAMISAVIASTTLVSFLSLTKAHDMLEARLLDNELPLLLTNIREEVE QSVTQLKAAAEQLASMPMMATAVQAAGDPRAKSDIVDTLQSLKQQYQLTDASVANRANGD YWNQDGFLRQLKPEDSSWFFKLVSSGKARTTSVYREDNGDLKLFVNYQQLNGPLLAGLSR SMDKMVSFLNQFKVEQSGFVFMVSRDGRVQLHRDSVHMGNSNIAQMYQENVRDLLIQRDF NLIEASTNERNVLLASSYIPSLDWFVVAEVPTDEVYDELTSTAQQIILLSVLVCALIAIA AVFLASTITRPISDLAKVFRDIGEGEGDLRQRLEVKGNDEIGQLAQGFNGFVSKIHQVVG DVAATSQSLNNSASVVAEQAQMTQNQSQSQRDRTMLVVTAINEMGATVNEIAANAAHAAD SANNAANETATGQSVVMSAQDNIQQLATDMNNMAEVIRKLAGNTQQIGGILDVIRGVSEQ TNLLALNAAIEAARAGEQGRGFAVVADEVRSLASRTAESTNEIQTMIDDLQKEAQFAVEA MENSQQLTFQGADASQNASSALMQINEQIVLISDINTQVATATEEQSTVVADINRNIEDI NETTQQTADTAENMARASDELRELSHTLDELVKRFKL", 
        "sites": [], 
        "tmInfo": {
            "first60": "20.54", 
            "possibSigPep": "yes", 
            "tm": "yes", 
            "tmRegions": [
                {
                    "end": "32", 
                    "start": "13"
                }, 
                {
                    "end": "308", 
                    "start": "286"
                }
            ], 
            "tmTopology": "13-32i286-308"
        }
    }, 
    "WP_002568695.1_MULTISPECIES_sensor_domain-containing_diguanylate_cyclase_Enterocloster": {
        "domains": [
            {
                "aliEnd": 624, 
                "aliStart": 471, 
                "alignmentToModelType": "[.", 
                "ceValue": 1.3e-39, 
                "colour": null, 
                "dbName": "pfamA", 
                "description": "Diguanylate cyclase, GGDEF domain", 
                "display": null, 
                "domainName": "GGDEF", 
                "envEnd": 625, 
                "envStart": 471, 
                "ieValue": 8e-36, 
                "modelEnd": 160, 
                "modelLength": 160, 
                "modelStart": 1, 
                "predictor": "Hmmer", 
                "probability": 123.3
            }, 
            {
                "aliEnd": 286, 
                "aliStart": 36, 
                "alignmentToModelType": "..", 
                "ceValue": 1.5e-19, 
                "colour": null, 
                "dbName": "pfamA", 
                "description": "Cache domain", 
                "display": null, 
                "domainName": "dCache_1", 
                "envEnd": 287, 
                "envStart": 34, 
                "ieValue": 9.7e-16, 
                "modelEnd": 242, 
                "modelLength": 240, 
                "modelStart": 3, 
                "predictor": "Hmmer", 
                "probability": 58.1
            }
        ], 
        "domainsWithNoOverlaps": [
            {
                "domainName": "dCache_1", 
                "end": 285, 
                "start": 35
            }, 
            {
                "domainName": "GGDEF", 
                "end": 623, 
                "start": 470
            }
        ], 
        "length": "630", 
        "lowComplexity": [], 
        "sequence": "MKNNKLFQTNLLVSSILVVGFILTAFFSYRANYRASLENIEQVSSLTAEGIYYQLKAMLT KPVNISLTMSHDSLLVDHLLAENSRMDALDFAETTKTYLETYQKKYGFDSVFLISANSGR YYNFNGLDRVMEKGDPENEWYYELLGNDLEYSLNVDNDQVEGADNRITVFVNCKVTAPDG AVIGIVGVGIQIDYLEELLQEYEDSYGNQASLINQDGFIEISTTYNGYEKKDWFGVYGQE HIREQVLDFRESDNSMEFWTDTGPKEGKRSFIVERYIPELSWYLLVEQNTGPIVEAMNRQ LYQTGFILTVVILTVLIVITAVIRKYSSQVTELVEERQALFKKATEQLYDSIYELNLTKN SYVGKQTEEYFKSLGAGGLPFDQGLCVIAREQIKEEFREGYVSMFTPENAIREYNAGNNH LQYDFMISQNGEDYHWIRVETFLFYSEEDSSVHMFSYRRNIDAEKKREWQAAIDEMTKLL SKKATERLIDKQLSESPDKMYAFFIFDIDEFKMVNDRYGHSFGDFCICSFSDILKSHFRE GDILGRIGGDEFAAFIQVSDTECVEEKVKILSSALHTVIGRGDIRCSVTASIGIALYPRD GANFEDLYQQADRALYETKQRGKDGFTIVS", 
        "sites": [], 
        "tmInfo": {
            "first60": "20.88", 
            "possibSigPep": "yes", 
            "tm": "yes", 
            "tmRegions": [
                {
                    "end": "29", 
                    "start": "10"
                }, 
                {
                    "end": "323", 
                    "start": "301"
                }
            ], 
            "tmTopology": "10-29i301-323"
        }
    }, 
    "WP_002576018.1_cache_domain-containing_protein_Enterocloster_bolteae": {
        "domains": [
            {
                "aliEnd": 219, 
                "aliStart": 36, 
                "alignmentToModelType": "..", 
                "ceValue": 3.9e-20, 
                "colour": null, 
                "dbName": "pfamA", 
                "description": "Cache domain", 
                "display": null, 
                "domainName": "dCache_1", 
                "envEnd": 255, 
                "envStart": 34, 
                "ieValue": 7.4e-16, 
                "modelEnd": 182, 
                "modelLength": 180, 
                "modelStart": 3, 
                "predictor": "Hmmer", 
                "probability": 58.4
            }
        ], 
        "domainsWithNoOverlaps": [
            {
                "domainName": "dCache_1", 
                "end": 218, 
                "start": 35
            }
        ], 
        "length": "289", 
        "lowComplexity": [], 
        "sequence": "MKNNKLFQTNLLVSSILVVGFILTAFFSYRANYRASLENIEQVSSLTAEGIYYQLSAMLT KPVNISLTMAHDSLLVDHLLAEESRMDAPDFAETTKTYLETYQRKYGFDSVFLISAGSGR YYNFNGLDRVMEKGDPENEWYYELLGNDLEYSLNVDNDQVEGADNRITVFVNCKVSAPDG AVIGVVGVGIQIDYLEELLQEYEDSYGNQASLINQDGFIEISTTYNGYEKKDWFGVYDQE HIREQVLGFQESDKSMELWTNSGPKEEVPFGRELWAFLNWSDLRRQTFL", 
        "sites": [], 
        "tmInfo": {
            "first60": "21.32", 
            "possibSigPep": "yes", 
            "tm": "yes", 
            "tmRegions": [
                {
                    "end": "29", 
                    "start": "7"
                }
            ], 
            "tmTopology": "7-29"
        }
    }, 
    "WP_002590859.1_MULTISPECIES_sensor_domain-containing_diguanylate_cyclase_Enterocloster": {
        "domains": [
            {
                "aliEnd": 624, 
                "aliStart": 471, 
                "alignmentToModelType": "[.", 
                "ceValue": 6.6e-39, 
                "colour": null, 
                "dbName": "pfamA", 
                "description": "Diguanylate cyclase, GGDEF domain", 
                "display": null, 
                "domainName": "GGDEF", 
                "envEnd": 625, 
                "envStart": 471, 
                "ieValue": 3.1e-35, 
                "modelEnd": 160, 
                "modelLength": 160, 
                "modelStart": 1, 
                "predictor": "Hmmer", 
                "probability": 121.4
            }, 
            {
                "aliEnd": 286, 
                "aliStart": 36, 
                "alignmentToModelType": "..", 
                "ceValue": 2.7e-19, 
                "colour": null, 
                "dbName": "pfamA", 
                "description": "Cache domain", 
                "display": null, 
                "domainName": "dCache_1", 
                "envEnd": 287, 
                "envStart": 34, 
                "ieValue": 1.3e-15, 
                "modelEnd": 242, 
                "modelLength": 240, 
                "modelStart": 3, 
                "predictor": "Hmmer", 
                "probability": 57.7
            }
        ], 
        "domainsWithNoOverlaps": [
            {
                "domainName": "dCache_1", 
                "end": 285, 
                "start": 35
            }, 
            {
                "domainName": "GGDEF", 
                "end": 623, 
                "start": 470
            }
        ], 
        "length": "630", 
        "lowComplexity": [], 
        "sequence": "MKNNKLFQTNLLVSSILVVGFILTAFFSYRANYRASLENIEQVSSLTAEGIYYQLSAMLT KPVNISLTMAHDSLLVDHLLAEESRMDAPDFAETTKTYLETYQRKYGFDSVFLISAGSGR YYNFNGLDRVMEKGDPENEWYYELLGNDLEYSLNVDNDQVEGADNRITVFVNCKVSAPDG AVIGVVGVGIQIDYLEELLQEYEDSYGNQASLINQDGFIEISTTYNGYEKKDWFGVYDQE HIREQVLGFQESDKSMELWTNSGQKEEKRSFIVERYIPELSWYLLVEQNTGPIVEAMNRQ LYQTGFILTVVILTVLIVITAVIRKYSSQVTELVEERQALFKKATEQLYDSIYELNLTKN CYVGKQTEEYFKSLGAGGLPFDQGLRVIARKQIKEEFREGYVSMFTPENAIREYEAGNNH LQYDFMISQNGEDYHWIRVETFLFYSEEDSSVHMFSYRRNIDAEKKREWQAAIDEMTKLL SKKATERLIDKQLSERPDKMYAFFIFDIDEFKMVNDRYGHSFGDFCICSFSDILKSHFRE GDILGRIGGDEFAAFIQVSDTECVEEKVKILSSALHTVIGRGDIRCSVTASIGIALYPRD GATFEDLYQQADRALYDTKQRGKDGFTIVS", 
        "sites": [], 
        "tmInfo": {
            "first60": "20.96", 
            "possibSigPep": "yes", 
            "tm": "yes", 
            "tmRegions": [
                {
                    "end": "29", 
                    "start": "10"
                }, 
                {
                    "end": "323", 
                    "start": "301"
                }
            ], 
            "tmTopology": "10-29i301-323"
        }
    }, 
    "WP_002602091.1_cache_domain-containing_protein_Hungatella_hathewayi": {
        "domains": [
            {
                "aliEnd": 288, 
                "aliStart": 37, 
                "alignmentToModelType": ".]", 
                "ceValue": 7.6e-15, 
                "colour": null, 
                "dbName": "pfamA", 
                "description": "Cache domain", 
                "display": null, 
                "domainName": "dCache_1", 
                "envEnd": 288, 
                "envStart": 35, 
                "ieValue": 1.6e-11, 
                "modelEnd": 243, 
                "modelLength": 241, 
                "modelStart": 3, 
                "predictor": "Hmmer", 
                "probability": 44.2
            }
        ], 
        "domainsWithNoOverlaps": [
            {
                "domainName": "dCache_1", 
                "end": 287, 
                "start": 36
            }
        ], 
        "length": "401", 
        "lowComplexity": [], 
        "sequence": "MEKNRELLKTNLLVSVILVCGFLVTAFFSYQANYEASLNNIEQVASLTTEGIYYQLTALF TRPVNISLTMAHDSLLAAHLEGEEAHLEDEQYAWTIKNYLETYREKYDFDSVFLVSALTN RYYNFNGIDRILTEGDPENVWYFDMLNDDLEYSMNVDNDEVNGADNAITVFVNCKIYGPD RDFLGVVGVGMRVSYLKEFLKSYEEKYHLNACLIDENGVIEISSEHTGYSRIDWFQTFEQ ESICSQVLGWKEDSANLELWSDTAVGGQGRSYVVSRYIPELSWHLVVEQNNSAIVSEIKD RLYQTGVIIIAIIITVLVVITTVLRNFNRQITQLMEERQDAFKRATEQLYDNIYELNITR NKYANKLTEQYFGSLGAGDLPYDQGLKVIAEKQPANKKSIV", 
        "sites": [], 
        "tmInfo": {
            "first60": "21.35", 
            "possibSigPep": "yes", 
            "tm": "yes", 
            "tmRegions": [
                {
                    "end": "34", 
                    "start": "12"
                }, 
                {
                    "end": "324", 
                    "start": "302"
                }
            ], 
            "tmTopology": "12-34i302-324"
        }
    }, 
    "WP_002607610.1_sensor_domain-containing_diguanylate_cyclase_Clostridium_innocuum": {
        "domains": [
            {
                "aliEnd": 621, 
                "aliStart": 468, 
                "alignmentToModelType": "[.", 
                "ceValue": 2.8e-44, 
                "colour": null, 
                "dbName": "pfamA", 
                "description": "Diguanylate cyclase, GGDEF domain", 
                "display": null, 
                "domainName": "GGDEF", 
                "envEnd": 622, 
                "envStart": 468, 
                "ieValue": 2.7e-40, 
                "modelEnd": 160, 
                "modelLength": 160, 
                "modelStart": 1, 
                "predictor": "Hmmer", 
                "probability": 137.9
            }, 
            {
                "aliEnd": 283, 
                "aliStart": 37, 
                "alignmentToModelType": "..", 
                "ceValue": 6.3e-17, 
                "colour": null, 
                "dbName": "pfamA", 
                "description": "Cache domain", 
                "display": null, 
                "domainName": "dCache_1", 
                "envEnd": 284, 
                "envStart": 34, 
                "ieValue": 6e-13, 
                "modelEnd": 242, 
                "modelLength": 239, 
                "modelStart": 4, 
                "predictor": "Hmmer", 
                "probability": 48.9
            }
        ], 
        "domainsWithNoOverlaps": [
            {
                "domainName": "dCache_1", 
                "end": 282, 
                "start": 36
            }, 
            {
                "domainName": "GGDEF", 
                "end": 620, 
                "start": 467
            }
        ], 
        "length": "634", 
        "lowComplexity": [], 
        "sequence": "MKSNSLFKTNIVIGFVLIIGFMLTAFFGYQANYQSSLNTIEHVSTLTSEGIYYQLTSMFT RPVNISLTMAHDSFLKDHLEKEQEQFTEQSYIETLREYLNVYKEKYSFDSVFLVSTESGR YYSYRGLDRVITKESRENEWYYDLLYSRDEYALNVDNDEVEGASNEITVFVNCKITDEHN KTIGIVGVGIRLQHLKELLGEYEKKYNVNAYLINSAGNIEISTDNSGYEQVDWFEKYNQQ DVRESIQAWKDEQNNLELWTKHDVQQSYVVACYIPELSWHLIVQQDTGVLLNAMHLQILK IACMMLIIILIVLGIITLVIRSFNRQITALMEEKQAIFRTATEELYDNIYELNITRNSYV GERTANYFDSLGAKGLPYDEGLAMIAEKQIKKEFRDGYVTLFTPKNVIREFEAGNNHLQY DFMISQDGSDYFWMRIDAYIFLSAQDDCIHMFTYRKNIDDEKMKERLAVIDDMTGFYTRK ACIEAISLQLKNIDDEHYAFFIFDIDNFKQANDRFGHAFGDYCIQEFTKAIRSHFRKTDI LGRIGGDEFVVLCKYKQLDQLMKRIQDLSQNMEMQCEKKSASWHMSASIGIALVPKHGTD FETLYEKADQALYETKVRGKNGFTVYREDMHDKE", 
        "sites": [], 
        "tmInfo": {
            "first60": "20.92", 
            "possibSigPep": "yes", 
            "tm": "yes", 
            "tmRegions": [
                {
                    "end": "29", 
                    "start": "10"
                }, 
                {
                    "end": "320", 
                    "start": "298"
                }
            ], 
            "tmTopology": "10-29i298-320"
        }
    }, 
    "WP_002697053.1_methyl-accepting_chemotaxis_protein_Treponema_phagedenis": {
        "domains": [
            {
                "aliEnd": 617, 
                "aliStart": 469, 
                "alignmentToModelType": ".]", 
                "ceValue": 2.5e-29, 
                "colour": null, 
                "dbName": "pfamA", 
                "description": "Methyl-accepting chemotaxis protein (MCP) signalling domain", 
                "display": null, 
                "domainName": "MCPsignal", 
                "envEnd": 617, 
                "envStart": 459, 
                "ieValue": 2.1e-26, 
                "modelEnd": 172, 
                "modelLength": 163, 
                "modelStart": 10, 
                "predictor": "Hmmer", 
                "probability": 92.9
            }, 
            {
                "aliEnd": 355, 
                "aliStart": 309, 
                "alignmentToModelType": "..", 
                "ceValue": 2.6e-09, 
                "colour": null, 
                "dbName": "pfamA", 
                "description": "HAMP domain", 
                "display": null, 
                "domainName": "HAMP", 
                "envEnd": 356, 
                "envStart": 305, 
                "ieValue": 2.2e-06, 
                "modelEnd": 52, 
                "modelLength": 48, 
                "modelStart": 5, 
                "predictor": "Hmmer", 
                "probability": 28.1
            }, 
            {
                "aliEnd": 240, 
                "aliStart": 35, 
                "alignmentToModelType": "..", 
                "ceValue": 1.5e-08, 
                "colour": null, 
                "dbName": "pfamA", 
                "description": "Cache domain", 
                "display": null, 
                "domainName": "dCache_1", 
                "envEnd": 271, 
                "envStart": 32, 
                "ieValue": 1.3e-05, 
                "modelEnd": 216, 
                "modelLength": 213, 
                "modelStart": 4, 
                "predictor": "Hmmer", 
                "probability": 24.9
            }
        ], 
        "domainsWithNoOverlaps": [
            {
                "domainName": "dCache_1", 
                "end": 239, 
                "start": 34
            }, 
            {
                "domainName": "HAMP", 
                "end": 354, 
                "start": 308
            }, 
            {
                "domainName": "MCPsignal", 
                "end": 616, 
                "start": 468
            }
        ], 
        "length": "692", 
        "lowComplexity": [], 
        "sequence": "MTLRSKIVISTILISVLSVAIALAITIVFVQKKMTKQFYESVTGILTNSSIDLQSDLSVG YSRAESWANNDLLIRWLLNGEKEGEEKDELFKRLVEFGTEDNTILAWISSTLTNNYIFTD KNRKVEVSHLFKSEPKDSWFFKSLELREKITLNINLNRETGMMGLWINAKTMYNNKVLGI AGAGLNLNKTIEKIKENKPSENSIIFLTDMDDNIVVSSNNDEFGTNLTKYRPASIIPLEG FSHLQTWYVNQKQMVYSERQIPSMPYKIVLIAPLDDFLPSVFQMAGEAIISAVFIIIISS IFIVIFSKKFLYRITDMQKAFSKIASGDFTIQIDTQKDELGKIAGSLNTMAEGLSGAFMT VKECATNMDEIGETLSSNMVETAGAVNQISANIDGVKQQALTQSASVTETAATIEEIIRT IKQLNNSIENQATSVSESSSAIEEMVANIGSITQTLEKTDEAIQNLASSTEDGRSSLKIS SNIMQKIEQESGILLEASNVIQHIASQTNLLAMNAAIEAAHAGDTGKGFAVVADEIRKLA EESSVQGKSITTTLKTLGGEISTLSTSAQAVAENFNIIFDLSGQVKSMSNRLMEAMQEQA HGSSEVLTAIKDINEITSQVKAGSTEMLIGSEAVAKEMQKLDNLTRIITDSMNEMASGAM QINTAVQTVNEITQKNKESIESLSAEVDKFKV", 
        "sites": [], 
        "tmInfo": {
            "first60": "22.86", 
            "possibSigPep": "yes", 
            "tm": "yes", 
            "tmRegions": [
                {
                    "end": "29", 
                    "start": "7"
                }, 
                {
                    "end": "306", 
                    "start": "284"
                }
            ], 
            "tmTopology": "7-29i284-306"
        }
    }, 
    "WP_003052910.1_methyl-accepting_chemotaxis_protein_Comamonas_testosteroni": {
        "domains": [
            {
                "aliEnd": 586, 
                "aliStart": 432, 
                "alignmentToModelType": "..", 
                "ceValue": 4.7e-52, 
                "colour": null, 
                "dbName": "pfamA", 
                "description": "Methyl-accepting chemotaxis protein (MCP) signalling domain", 
                "display": null, 
                "domainName": "MCPsignal", 
                "envEnd": 588, 
                "envStart": 431, 
                "ieValue": 5.3e-49, 
                "modelEnd": 170, 
                "modelLength": 169, 
                "modelStart": 2, 
                "predictor": "Hmmer", 
                "probability": 166.4
            }, 
            {
                "aliEnd": 368, 
                "aliStart": 315, 
                "alignmentToModelType": "[.", 
                "ceValue": 6.3e-16, 
                "colour": null, 
                "dbName": "pfamA", 
                "description": "HAMP domain", 
                "display": null, 
                "domainName": "HAMP", 
                "envEnd": 369, 
                "envStart": 315, 
                "ieValue": 7.1e-13, 
                "modelEnd": 52, 
                "modelLength": 52, 
                "modelStart": 1, 
                "predictor": "Hmmer", 
                "probability": 48.8
            }, 
            {
                "aliEnd": 279, 
                "aliStart": 46, 
                "alignmentToModelType": "..", 
                "ceValue": 7e-10, 
                "colour": null, 
                "dbName": "pfamA", 
                "description": "Cache domain", 
                "display": null, 
                "domainName": "dCache_1", 
                "envEnd": 280, 
                "envStart": 42, 
                "ieValue": 7.9e-07, 
                "modelEnd": 242, 
                "modelLength": 235, 
                "modelStart": 8, 
                "predictor": "Hmmer", 
                "probability": 28.9
            }
        ], 
        "domainsWithNoOverlaps": [
            {
                "domainName": "dCache_1", 
                "end": 278, 
                "start": 45
            }, 
            {
                "domainName": "HAMP", 
                "end": 367, 
                "start": 314
            }, 
            {
                "domainName": "MCPsignal", 
                "end": 585, 
                "start": 431
            }
        ], 
        "length": "641", 
        "lowComplexity": [], 
        "sequence": "MHAFRNLSIRTKLMSSMLACLLLFVAISTTLGFVLTGASLRERVVGQELPAVVGEIRNDI LRQIGTPLAMARSLAGNSYVLDWEAAGEPEDGNAAWARYAQAVKQQAGASSVFWVSGSTG QYFGEQGVTRRLAPKGQGDQWFYGLLAGDKSQVLEIDKDVSSNAYMLFINVRFDAGQGRQ GIAGLGLSVDGLAQAVRAYQVGESGSVSLVRGNGSILVHRDPALVDGKHWLKDRPGFSAG LSAALLNRERFAHAMYEAPSGRQLIASSYVPELDLYVIAELPEAQVLGGVRRTIALTSAV AGLVGGGIGLLVIWLVSRAIAAPVGRAARMLEEIADGHGDLSRRMPVESNDEVGALASAF NRFVSSLERMVGAVRQAADSISVASSEVAQGNQDLSQRTEQAASALQQTAASLSVLTDSV QANTEATRSAGELAQSARGVAERGGAAFEQVVVTMEGINHASRKIADIIGVIDSIAFQTN ILALNAAVEAARAGEQGRGFAVVAVEVRSLAQRSAEAAKEVRQLITDSVTQVGSGSQQVE HAGATMQELLDAVARVTRIIEEISDASQTQGRGIAEINQSVAGLDDATQQNSALVEQSAA AAVSLREQAARLMGEVSAFKLGDRPQGRPSVQERQPQLLEA", 
        "sites": [], 
        "tmInfo": {
            "first60": "22.64", 
            "possibSigPep": "yes", 
            "tm": "yes", 
            "tmRegions": [
                {
                    "end": "37", 
                    "start": "15"
                }, 
                {
                    "end": "316", 
                    "start": "294"
                }
            ], 
            "tmTopology": "15-37i294-316"
        }
    }, 
    "WP_003069236.1_MULTISPECIES_methyl-accepting_chemotaxis_protein_Comamonas": {
        "domains": [
            {
                "aliEnd": 586, 
                "aliStart": 432, 
                "alignmentToModelType": "..", 
                "ceValue": 2.7e-53, 
                "colour": null, 
                "dbName": "pfamA", 
                "description": "Methyl-accepting chemotaxis protein (MCP) signalling domain", 
                "display": null, 
                "domainName": "MCPsignal", 
                "envEnd": 588, 
                "envStart": 431, 
                "ieValue": 2.6e-50, 
                "modelEnd": 170, 
                "modelLength": 169, 
                "modelStart": 2, 
                "predictor": "Hmmer", 
                "probability": 170.7
            }, 
            {
                "aliEnd": 368, 
                "aliStart": 315, 
                "alignmentToModelType": "[.", 
                "ceValue": 7.5e-16, 
                "colour": null, 
                "dbName": "pfamA", 
                "description": "HAMP domain", 
                "display": null, 
                "domainName": "HAMP", 
                "envEnd": 369, 
                "envStart": 315, 
                "ieValue": 7.1e-13, 
                "modelEnd": 52, 
                "modelLength": 52, 
                "modelStart": 1, 
                "predictor": "Hmmer", 
                "probability": 48.8
            }, 
            {
                "aliEnd": 279, 
                "aliStart": 47, 
                "alignmentToModelType": "..", 
                "ceValue": 1.5e-10, 
                "colour": null, 
                "dbName": "pfamA", 
                "description": "Cache domain", 
                "display": null, 
                "domainName": "dCache_1", 
                "envEnd": 280, 
                "envStart": 42, 
                "ieValue": 1.5e-07, 
                "modelEnd": 242, 
                "modelLength": 234, 
                "modelStart": 9, 
                "predictor": "Hmmer", 
                "probability": 31.3
            }
        ], 
        "domainsWithNoOverlaps": [
            {
                "domainName": "dCache_1", 
                "end": 278, 
                "start": 46
            }, 
            {
                "domainName": "HAMP", 
                "end": 367, 
                "start": 314
            }, 
            {
                "domainName": "MCPsignal", 
                "end": 585, 
                "start": 431
            }
        ], 
        "length": "641", 
        "lowComplexity": [], 
        "sequence": "MHAFRNLSIRTKLMSSMVSCLLLFVAISTTLGFVLTGASLRERVVGQELPAVVGEIRNDI LRQIGTPLAMARSVAGNSFVLDWEAAGEPEDGNAAWARYAQAVKQQAGASSVFWVSGSTG QYFGEQGPMRKLAPKGQGDQWFYELLAGDKSQVLEIDKDVSSNAYMLFINVRFDAGQGRQ GIAGLGLSVDELAQAVRAYQVGESGSVSLVRGNGSILVHRDPALVDGKHWLKDRPGFSAE LSAALLNRERFAHAMYEAPSGRQLIASSYVPELDLYVVAELPEAQVLGGVRRTIALTSAV AGLVGGGIGLLVIWLVSRAIAAPVGRAARMLEEIADGHGDLSRRMPVESNDEVGALASAF NRFVSSLERMVGAVRQAADSISVASSEVAQGNQDLSQRTEQAASALQQTAASLSVLTDSV QANTEATRSAGDLAQSARGVAERGGTAFQQVVVTMEGINHSSRKIADIIGVIDSIAFQTN ILALNAAVEAARAGEQGRGFAVVAAEVRSLAQRSAEAAKEVRQLITDSVTQVGSGSQQVA HAGATMQELLDAVARVTRIIEEISDASQTQGRGIAEINQSVAGLDDATQQNSALVEQSAA AATSLREQAARLMGEVSAFKLGEVPQRSLSVQEQQPQLLEA", 
        "sites": [], 
        "tmInfo": {
            "first60": "22.42", 
            "possibSigPep": "yes", 
            "tm": "yes", 
            "tmRegions": [
                {
                    "end": "37", 
                    "start": "15"
                }, 
                {
                    "end": "316", 
                    "start": "294"
                }
            ], 
            "tmTopology": "15-37i294-316"
        }
    }, 
    "WP_003078835.1_methyl-accepting_chemotaxis_protein_Comamonas_testosteroni": {
        "domains": [
            {
                "aliEnd": 586, 
                "aliStart": 432, 
                "alignmentToModelType": "..", 
                "ceValue": 5.4e-53, 
                "colour": null, 
                "dbName": "pfamA", 
                "description": "Methyl-accepting chemotaxis protein (MCP) signalling domain", 
                "display": null, 
                "domainName": "MCPsignal", 
                "envEnd": 588, 
                "envStart": 431, 
                "ieValue": 6.1e-50, 
                "modelEnd": 170, 
                "modelLength": 169, 
                "modelStart": 2, 
                "predictor": "Hmmer", 
                "probability": 169.5
            }, 
            {
                "aliEnd": 368, 
                "aliStart": 315, 
                "alignmentToModelType": "[.", 
                "ceValue": 6.3e-16, 
                "colour": null, 
                "dbName": "pfamA", 
                "description": "HAMP domain", 
                "display": null, 
                "domainName": "HAMP", 
                "envEnd": 369, 
                "envStart": 315, 
                "ieValue": 7.1e-13, 
                "modelEnd": 52, 
                "modelLength": 52, 
                "modelStart": 1, 
                "predictor": "Hmmer", 
                "probability": 48.8
            }, 
            {
                "aliEnd": 279, 
                "aliStart": 47, 
                "alignmentToModelType": "..", 
                "ceValue": 4.4e-10, 
                "colour": null, 
                "dbName": "pfamA", 
                "description": "Cache domain", 
                "display": null, 
                "domainName": "dCache_1", 
                "envEnd": 280, 
                "envStart": 42, 
                "ieValue": 5e-07, 
                "modelEnd": 242, 
                "modelLength": 234, 
                "modelStart": 9, 
                "predictor": "Hmmer", 
                "probability": 29.5
            }
        ], 
        "domainsWithNoOverlaps": [
            {
                "domainName": "dCache_1", 
                "end": 278, 
                "start": 46
            }, 
            {
                "domainName": "HAMP", 
                "end": 367, 
                "start": 314
            }, 
            {
                "domainName": "MCPsignal", 
                "end": 585, 
                "start": 431
            }
        ], 
        "length": "641", 
        "lowComplexity": [], 
        "sequence": "MHAFRNLSIRTKLMSSMLACLLLFVAISTALGFVLTGTSLRERVVGQELPAVVGEIRNDI LRQIGTPLAMARSVAGNSFVLDWEAAGEPEEGNAAWARYAQAVKQQAGASSVFWVSGTTG QYFGEQGPVRKLAPKGQGDQWFYDLLAGDKSQVLEIDKDVSSSAYMLFINVRFDAGQGRQ GIAGLGLSVDGLAQAVRAYKVGESGSVSLVRGNGSILVHRDPALVDGKHWLKDRPGFSIE LSAALLNRERFAHSMYEAPSGRQLIASSYVPELDLYVVAELPEAQVLGGVRRTIALTSAV AGLVGGGIGLLVIWLVSRAIAAPVGRAARMLEEIADGHGDLSRRMPVESNDEVGALASAF NRFVSSLERMVGAVRQAADSISVASSEVAQGNQDLSQRTEQAASALQQTAASLSVLTDSV QANTEATRSAGDLAQSARGVAERGGAAFEQVVMTMEGINHSSRKIADIIGVIDSIAFQTN ILALNAAVEAARAGEQGRGFSVVAAEVRSLAQRSAEAAKEVRQLITDSVTQVGSGSQQVA HAGGTMRELLEAVARVTRIIEEISDASQTQGRGIAEINQSVAGLDDATQQNSALVEQSAA AAVSLREQAARLMGEVSAFKLGDRPQSRPSVQERQPQLLEA", 
        "sites": [], 
        "tmInfo": {
            "first60": "22.65", 
            "possibSigPep": "yes", 
            "tm": "yes", 
            "tmRegions": [
                {
                    "end": "37", 
                    "start": "15"
                }, 
                {
                    "end": "316", 
                    "start": "294"
                }
            ], 
            "tmTopology": "15-37i294-316"
        }
    }, 
    "WP_003220973.1_methyl-accepting_chemotaxis_protein_Pseudomonas_fluorescens": {
        "domains": [
            {
                "aliEnd": 609, 
                "aliStart": 430, 
                "alignmentToModelType": "..", 
                "ceValue": 6.9e-44, 
                "colour": null, 
                "dbName": "pfamA", 
                "description": "Methyl-accepting chemotaxis protein (MCP) signalling domain", 
                "display": null, 
                "domainName": "MCPsignal", 
                "envEnd": 611, 
                "envStart": 425, 
                "ieValue": 1.2e-40, 
                "modelEnd": 170, 
                "modelLength": 166, 
                "modelStart": 5, 
                "predictor": "Hmmer", 
                "probability": 139.2
            }, 
            {
                "aliEnd": 275, 
                "aliStart": 50, 
                "alignmentToModelType": "..", 
                "ceValue": 3.2e-22, 
                "colour": null, 
                "dbName": "pfamA", 
                "description": "Cache domain", 
                "display": null, 
                "domainName": "dCache_1", 
                "envEnd": 276, 
                "envStart": 43, 
                "ieValue": 5.6e-19, 
                "modelEnd": 242, 
                "modelLength": 230, 
                "modelStart": 13, 
                "predictor": "Hmmer", 
                "probability": 68.7
            }, 
            {
                "aliEnd": 361, 
                "aliStart": 310, 
                "alignmentToModelType": "[.", 
                "ceValue": 1.8e-16, 
                "colour": null, 
                "dbName": "pfamA", 
                "description": "HAMP domain", 
                "display": null, 
                "domainName": "HAMP", 
                "envEnd": 364, 
                "envStart": 310, 
                "ieValue": 3.1e-13, 
                "modelEnd": 50, 
                "modelLength": 50, 
                "modelStart": 1, 
                "predictor": "Hmmer", 
                "probability": 50.0
            }
        ], 
        "domainsWithNoOverlaps": [
            {
                "domainName": "dCache_1", 
                "end": 274, 
                "start": 49
            }, 
            {
                "domainName": "HAMP", 
                "end": 360, 
                "start": 309
            }, 
            {
                "domainName": "MCPsignal", 
                "end": 608, 
                "start": 429
            }
        ], 
        "length": "645", 
        "lowComplexity": [], 
        "sequence": "MQLWRRSIQWQLILSMGTALLVSILIVVGIYTLVVNRLAQSYLVEQALPSSIEATRNDIE RILVQPLTAAKDIASNSMVRDWLASGEDSSKTAAFAQYLEGIRAEHKAFTALIIGTDSNH YITEKGLDRTLSRAKPADAWFYSFLDSNQPRTLNIDNDGATGELALFIDLKVEQAGKVVG VAGLGLSMKELSELIHNFSFGERGKVYLVRSDGLIQVHPEAQFSGKRTLTEQIGASAAQA VMGQKVAANSSFQRDGEDFLAFSLPLRDLGWTLVAEVPQAQIYAEARKAMWMSGGIGLAV ALVCLALVVWLAQGLVRPIRQVTAALVAIGSGGGDLTHRLDSSRADELGDLARGFNRFLD SQRGLIGEVLTTSERLRTAVGQVAKVVENTAERSGRQQEMTDMVATAVHEMGLTVQEIAQ NAGNAALASQTARDEALQAREVVGGSIRHIESMSDEIGLAAGAVGELAHQVASIDSVLAV IRGVSEQTNLLALNAAIEAARAGDMGRGFAVVADEVRTLARRTQASTDEIQQMIGSLKQG AENAVSSMRTGQAATGTGVASSQRTGASLTAITGQVERISDMNHQVATATEEQSAVTEEI NRNVQGISDLARATAGEVRACREDCQMLQKLADDLARQMGGFKLS", 
        "sites": [], 
        "tmInfo": {
            "first60": "22.88", 
            "possibSigPep": "yes", 
            "tm": "yes", 
            "tmRegions": [
                {
                    "end": "34", 
                    "start": "12"
                }, 
                {
                    "end": "311", 
                    "start": "289"
                }
            ], 
            "tmTopology": "12-34i289-311"
        }
    }, 
    "WP_003222519.1_MULTISPECIES_sensor_domain-containing_diguanylate_cyclase_Pseudomonas": {
        "domains": [
            {
                "aliEnd": 484, 
                "aliStart": 328, 
                "alignmentToModelType": "[]", 
                "ceValue": 3.1e-54, 
                "colour": null, 
                "dbName": "pfamA", 
                "description": "Diguanylate cyclase, GGDEF domain", 
                "display": null, 
                "domainName": "GGDEF", 
                "envEnd": 484, 
                "envStart": 328, 
                "ieValue": 8.6e-51, 
                "modelEnd": 161, 
                "modelLength": 161, 
                "modelStart": 1, 
                "predictor": "Hmmer", 
                "probability": 172.0
            }, 
            {
                "aliEnd": 280, 
                "aliStart": 52, 
                "alignmentToModelType": "..", 
                "ceValue": 6.3e-13, 
                "colour": null, 
                "dbName": "pfamA", 
                "description": "Cache domain", 
                "display": null, 
                "domainName": "dCache_1", 
                "envEnd": 281, 
                "envStart": 42, 
                "ieValue": 1.7e-09, 
                "modelEnd": 242, 
                "modelLength": 229, 
                "modelStart": 14, 
                "predictor": "Hmmer", 
                "probability": 37.6
            }
        ], 
        "domainsWithNoOverlaps": [
            {
                "domainName": "dCache_1", 
                "end": 279, 
                "start": 51
            }, 
            {
                "domainName": "GGDEF", 
                "end": 483, 
                "start": 327
            }
        ], 
        "length": "495", 
        "lowComplexity": [], 
        "sequence": "MPHRSALYSQRSLVLTLVALLGAGFLATSLLSYYASRASIRDSIVNTELPLTSDTVYSEI QKDLVRPILISSMMSRDTFMRDWVVNGEKDPVKMTRYLDEVMTHYGAYTAFFVSDSSHTY YHAKGVLKQVRIDEPRDAWYFRVRDMKDPYEINVDPDLANKDNLTFFINYKVYDYDNRFI GAAGVGLTVDAVIKLIDKYQQRYQRSVYFVDAFGRLVLTGASGGPEGAHIGQSLSELASM KSLISQLPKPHSGSYEYSAHGQGHFLNVRYIPELHWYLFVDKREDGALSDIRQSLYLNLL ICLLVTLGVLALLNRVIRRYQRKIQTQATLDSLTELPNRRGFDLLAVQALHEAQREPKPL TALLLDLDHFKTLNDTYGHMAGDQVLIGFARDLQSCLRHSDIVCRWGGEEFIVLLKDTDA ETGQKIAEKIRRHVEQQAYSYDGHSLSLTVSIGATTLQADDTLHTLLSRADHAMYRAKQT GRNRTCVEMPHSTYA", 
        "sites": [], 
        "tmInfo": {
            "first60": "22.70", 
            "possibSigPep": "yes", 
            "tm": "yes", 
            "tmRegions": [
                {
                    "end": "35", 
                    "start": "13"
                }, 
                {
                    "end": "317", 
                    "start": "295"
                }
            ], 
            "tmTopology": "13-35i295-317"
        }
    }, 
    "WP_003242652.1_methyl-accepting_chemotaxis_protein_Pseudomonas_mendocina": {
        "domains": [
            {
                "aliEnd": 609, 
                "aliStart": 428, 
                "alignmentToModelType": "..", 
                "ceValue": 8.3e-45, 
                "colour": null, 
                "dbName": "pfamA", 
                "description": "Methyl-accepting chemotaxis protein (MCP) signalling domain", 
                "display": null, 
                "domainName": "MCPsignal", 
                "envEnd": 610, 
                "envStart": 421, 
                "ieValue": 7.9e-42, 
                "modelEnd": 171, 
                "modelLength": 168, 
                "modelStart": 4, 
                "predictor": "Hmmer", 
                "probability": 143.1
            }, 
            {
                "aliEnd": 274, 
                "aliStart": 53, 
                "alignmentToModelType": "..", 
                "ceValue": 9.1e-20, 
                "colour": null, 
                "dbName": "pfamA", 
                "description": "Cache domain", 
                "display": null, 
                "domainName": "dCache_1", 
                "envEnd": 275, 
                "envStart": 44, 
                "ieValue": 8.8e-17, 
                "modelEnd": 242, 
                "modelLength": 227, 
                "modelStart": 16, 
                "predictor": "Hmmer", 
                "probability": 61.5
            }, 
            {
                "aliEnd": 360, 
                "aliStart": 309, 
                "alignmentToModelType": "[.", 
                "ceValue": 1.1e-16, 
                "colour": null, 
                "dbName": "pfamA", 
                "description": "HAMP domain", 
                "display": null, 
                "domainName": "HAMP", 
                "envEnd": 363, 
                "envStart": 309, 
                "ieValue": 1e-13, 
                "modelEnd": 50, 
                "modelLength": 50, 
                "modelStart": 1, 
                "predictor": "Hmmer", 
                "probability": 51.5
            }, 
            {
                "aliEnd": 287, 
                "aliStart": 186, 
                "alignmentToModelType": "..", 
                "ceValue": 4.6e-13, 
                "colour": null, 
                "dbName": "pfamA", 
                "description": "Cache 3/Cache 2 fusion domain", 
                "display": null, 
                "domainName": "Cache_3-Cache_2", 
                "envEnd": 290, 
                "envStart": 172, 
                "ieValue": 4.4e-10, 
                "modelEnd": 294, 
                "modelLength": 114, 
                "modelStart": 181, 
                "predictor": "Hmmer", 
                "probability": 39.6
            }, 
            {
                "aliEnd": 626, 
                "aliStart": 522, 
                "alignmentToModelType": "..", 
                "ceValue": 4.3e-07, 
                "colour": null, 
                "dbName": "pfamA", 
                "description": "Fibrinogen alpha/beta chain family", 
                "display": null, 
                "domainName": "Fib_alpha", 
                "envEnd": 629, 
                "envStart": 511, 
                "ieValue": 0.00042, 
                "modelEnd": 138, 
                "modelLength": 106, 
                "modelStart": 33, 
                "predictor": "Hmmer", 
                "probability": 20.6
            }
        ], 
        "domainsWithNoOverlaps": [
            {
                "domainName": "dCache_1", 
                "end": 273, 
                "start": 52
            }, 
            {
                "domainName": "HAMP", 
                "end": 359, 
                "start": 308
            }, 
            {
                "domainName": "MCPsignal", 
                "end": 608, 
                "start": 427
            }
        ], 
        "length": "643", 
        "lowComplexity": [], 
        "sequence": "MLLWQRSIQWQLILSMGAALLASILIVVGIYSAVVNRLTERYLIEEALPARVLAIRNDLE RVLTAPITANASIAENSLVQDWLAAGEDAARRDEFARYLEGVRAQQNAMTTSIVALASGN YTTGEGLMRTLDRSQAENQWFYRLVDSDRDRVLEIDIDKTTRLPTLFINQRIRQGGKTLG VSGLGYNLADMSKMISEFRFGTRGQVFLIDSQGNVKVHPRTELSGSGRLVELFGADAGRQ VLAGDSRAVRFERDGETFLAVAQKFASLDWLLVSEVPEAEIYAEARQALLLTSLIGVAVA LLFLGLVVLLARGLVRPIRQVTQALVEIGGGGGDLTRRLDESRADELGDLARGFNRFLGS QRELIGDVLATSERLRTAVAQVAQVVENTAGRAGQQQEMTDMVATAVHEMGLTVQEIARN ASNAAQSSHTARDEAKTARQVVGQSIAHIERMSADIGSAAEAVAELAEQVASIDQVLAVI RGISEQTNLLALNAAIEAARAGEMGRGFAVVADEVRTLASRTQASTDEIQQMIQRLKQGA DTAVSSMHAGQAATGTGVEASQRTGQSLGAITEQVERISDMNTQVAAATEEQSSVTEEIN RNVQGIADLAHATTGEVRACREDCQTLRRLADDLAGQMGKFRL", 
        "sites": [], 
        "tmInfo": {
            "first60": "22.87", 
            "possibSigPep": "yes", 
            "tm": "yes", 
            "tmRegions": [
                {
                    "end": "32", 
                    "start": "10"
                }, 
                {
                    "end": "311", 
                    "start": "289"
                }
            ], 
            "tmTopology": "10-32i289-311"
        }
    }, 
    "WP_003245676.1_sensor_domain-containing_diguanylate_cyclase_Pseudomonas_mendocina": {
        "domains": [
            {
                "aliEnd": 484, 
                "aliStart": 328, 
                "alignmentToModelType": "[]", 
                "ceValue": 9.2e-51, 
                "colour": null, 
                "dbName": "pfamA", 
                "description": "Diguanylate cyclase, GGDEF domain", 
                "display": null, 
                "domainName": "GGDEF", 
                "envEnd": 484, 
                "envStart": 328, 
                "ieValue": 3.5e-47, 
                "modelEnd": 161, 
                "modelLength": 161, 
                "modelStart": 1, 
                "predictor": "Hmmer", 
                "probability": 160.2
            }, 
            {
                "aliEnd": 280, 
                "aliStart": 97, 
                "alignmentToModelType": "..", 
                "ceValue": 1.6e-11, 
                "colour": null, 
                "dbName": "pfamA", 
                "description": "Cache domain", 
                "display": null, 
                "domainName": "dCache_1", 
                "envEnd": 281, 
                "envStart": 49, 
                "ieValue": 6.3e-08, 
                "modelEnd": 242, 
                "modelLength": 185, 
                "modelStart": 58, 
                "predictor": "Hmmer", 
                "probability": 32.5
            }, 
            {
                "aliEnd": 453, 
                "aliStart": 357, 
                "alignmentToModelType": "..", 
                "ceValue": 4.2e-08, 
                "colour": null, 
                "dbName": "pfamA", 
                "description": "GGDEF-like domain", 
                "display": null, 
                "domainName": "GGDEF_2", 
                "envEnd": 462, 
                "envStart": 343, 
                "ieValue": 0.00016, 
                "modelEnd": 93, 
                "modelLength": 74, 
                "modelStart": 20, 
                "predictor": "Hmmer", 
                "probability": 22.0
            }
        ], 
        "domainsWithNoOverlaps": [
            {
                "domainName": "dCache_1", 
                "end": 279, 
                "start": 96
            }, 
            {
                "domainName": "GGDEF", 
                "end": 483, 
                "start": 327
            }
        ], 
        "length": "489", 
        "lowComplexity": [], 
        "sequence": "MPLSTSRKAQFTLLLLLGILLLGGFLATSLASYHASRESIRYNIVNTELPLTSDNIYSEI QKDLIRPTQIASMMSRDTFLRDWALAGELDPEPITRYLREIQDHYGTFTSFFISERTRTY YQAKGVLKQVREDEPRDAWYFRVRQMSEPYEISVDPDMANADRLTFFINFKVFDYEERFI GVAGVGLTVDAVVKLVDDYQRRYDRSIFFTDRSGLLVLTGADGGPMGSRRGQALNTIDGL ENLLFELPRPESGNFSYQEHGRGHFLNVRYIPELDWYLFVDKHEEGALAGIRRSLYLNLL ICTLITLAVLLLVYLATRRYQRRIAALATTDSLTELPNRRGFDILAAQALQEAQRDSSPL CAVLLDLDNFKALNDAHGHLAGDDVLRRFARQLRGSLRQADILCRWGGEEFILLLKNTDR NAAHELAEKLRQQCAEQRYPVAGEALQVTVSLGLSQWQEGETLHDLLGRTDRALYRAKQA GRDRVCVDP", 
        "sites": [], 
        "tmInfo": {
            "first60": "22.44", 
            "possibSigPep": "yes", 
            "tm": "yes", 
            "tmRegions": [
                {
                    "end": "35", 
                    "start": "13"
                }, 
                {
                    "end": "316", 
                    "start": "294"
                }
            ], 
            "tmTopology": "13-35i294-316"
        }
    }, 
    "WP_003252009.1_MULTISPECIES_diguanylate_cyclase_Pseudomonas": {
        "domains": [
            {
                "aliEnd": 485, 
                "aliStart": 329, 
                "alignmentToModelType": "[]", 
                "ceValue": 1.3e-53, 
                "colour": null, 
                "dbName": "pfamA", 
                "description": "Diguanylate cyclase, GGDEF domain", 
                "display": null, 
                "domainName": "GGDEF", 
                "envEnd": 485, 
                "envStart": 329, 
                "ieValue": 6.1e-50, 
                "modelEnd": 161, 
                "modelLength": 161, 
                "modelStart": 1, 
                "predictor": "Hmmer", 
                "probability": 169.2
            }, 
            {
                "aliEnd": 281, 
                "aliStart": 72, 
                "alignmentToModelType": "..", 
                "ceValue": 2.2e-10, 
                "colour": null, 
                "dbName": "pfamA", 
                "description": "Cache domain", 
                "display": null, 
                "domainName": "dCache_1", 
                "envEnd": 282, 
                "envStart": 45, 
                "ieValue": 1.1e-06, 
                "modelEnd": 242, 
                "modelLength": 209, 
                "modelStart": 34, 
                "predictor": "Hmmer", 
                "probability": 28.5
            }, 
            {
                "aliEnd": 474, 
                "aliStart": 358, 
                "alignmentToModelType": "..", 
                "ceValue": 4.5e-08, 
                "colour": null, 
                "dbName": "pfamA", 
                "description": "GGDEF-like domain", 
                "display": null, 
                "domainName": "GGDEF_2", 
                "envEnd": 476, 
                "envStart": 349, 
                "ieValue": 0.00022, 
                "modelEnd": 114, 
                "modelLength": 95, 
                "modelStart": 20, 
                "predictor": "Hmmer", 
                "probability": 21.6
            }
        ], 
        "domainsWithNoOverlaps": [
            {
                "domainName": "dCache_1", 
                "end": 280, 
                "start": 71
            }, 
            {
                "domainName": "GGDEF", 
                "end": 484, 
                "start": 328
            }
        ], 
        "length": "493", 
        "lowComplexity": [], 
        "sequence": "MPLRSALFSQRSLIVTLLVLLACGFLATSLLSYFSSRSAIRDGIINTELPLTSDTVYSEI QKDLIRPVLIASMMAQDTFLRDWVLSGEQDTERMTRYLSEVMGKQDIFTSFFVSDRTRTY YQAKGVLKHVEPGTWRDAWYFRLRELKAPYEINVDLDMANQDSLTVFINYQVHDYQQRFI GAAGVGLSVSSVVKLIDQYQRRYQRAVLFTDAKGKVLLTGSEGGPHGLQVGQSLSDNPEL KAMLAEQWVPGEGSHEYHDSENHSHFLNVRHLPELDWYLLVDKRETGVLDRIRHALYLNL AICTMITLVVLALVHAMVRRHQASTEALATLDSLTGLHNRRSFDLLAAQALREARRDNSP LVALLIDLDHFKALNDNHGHLAGDEVLRQFANVLQSSLRQSDILCRWGGEEFIVLLREAE GGQAIEVAEKIRRRTEQLTFSYDNQPLRLTTSIGLSSLQPGDTLHALLTRADRALYRAKQ AGRNRVCSDTRHE", 
        "sites": [], 
        "tmInfo": {
            "first60": "22.47", 
            "possibSigPep": "yes", 
            "tm": "yes", 
            "tmRegions": [
                {
                    "end": "35", 
                    "start": "13"
                }, 
                {
                    "end": "318", 
                    "start": "296"
                }
            ], 
            "tmTopology": "13-35i296-318"
        }
    }, 
    "WP_003255683.1_MULTISPECIES_methyl-accepting_chemotaxis_protein_McpH_Pseudomonas": {
        "domains": [
            {
                "aliEnd": 610, 
                "aliStart": 458, 
                "alignmentToModelType": "..", 
                "ceValue": 1e-43, 
                "colour": null, 
                "dbName": "pfamA", 
                "description": "Methyl-accepting chemotaxis protein (MCP) signalling domain", 
                "display": null, 
                "domainName": "MCPsignal", 
                "envEnd": 612, 
                "envStart": 432, 
                "ieValue": 1e-40, 
                "modelEnd": 170, 
                "modelLength": 153, 
                "modelStart": 18, 
                "predictor": "Hmmer", 
                "probability": 139.5
            }, 
            {
                "aliEnd": 276, 
                "aliStart": 53, 
                "alignmentToModelType": "..", 
                "ceValue": 1.2e-19, 
                "colour": null, 
                "dbName": "pfamA", 
                "description": "Cache domain", 
                "display": null, 
                "domainName": "dCache_1", 
                "envEnd": 277, 
                "envStart": 47, 
                "ieValue": 1.2e-16, 
                "modelEnd": 242, 
                "modelLength": 227, 
                "modelStart": 16, 
                "predictor": "Hmmer", 
                "probability": 61.1
            }, 
            {
                "aliEnd": 362, 
                "aliStart": 311, 
                "alignmentToModelType": "[.", 
                "ceValue": 7.3e-18, 
                "colour": null, 
                "dbName": "pfamA", 
                "description": "HAMP domain", 
                "display": null, 
                "domainName": "HAMP", 
                "envEnd": 365, 
                "envStart": 311, 
                "ieValue": 7.4e-15, 
                "modelEnd": 50, 
                "modelLength": 50, 
                "modelStart": 1, 
                "predictor": "Hmmer", 
                "probability": 55.2
            }
        ], 
        "domainsWithNoOverlaps": [
            {
                "domainName": "dCache_1", 
                "end": 275, 
                "start": 52
            }, 
            {
                "domainName": "HAMP", 
                "end": 361, 
                "start": 310
            }, 
            {
                "domainName": "MCPsignal", 
                "end": 609, 
                "start": 457
            }
        ], 
        "length": "645", 
        "lowComplexity": [], 
        "sequence": "MRIWRKSIQLQLITSMGAALLASILVVVIIFTVALNRLTDRYLVDTALPASIEAIRNDIE RMLGQPLVAAADIAGNTLLRDWLAAGEDPAQAPQFIEYLTAAKQRNHAFTTLFASTETGH YYNENGLDRTLSRSNPKDKWFYGYIDSGAERFINIDIDGATGELALFIDYRVEKEGKLVG VAGMGLRMTELSKLIHDFSFGEHGKVFLVRNDGLIQVHPDAAFSGKRQLAEQLGADAAKG VMTGGESLRSSRFSRDGERYLALGLPLRDLNWTLVAEVPESEIYAQMHQAVWLTSLIGGA VALVSLLLVVLLARGLVRPIRRVTAALVQIGGGAGDLSHRLDDSRQDELGDLARGFNRFL DSQRSLIGEVLSTSERLRRAVEQVTQVVDNTAERSGRQQEMTEMVATAVHEMGLTVQDIA RNAGDAAQASQSARDEALQAREVVQRSIRGIEGMSGDIGKAADAVSQLADEVASVDEVLA VIRSISEQTNLLALNAAIEAARAGEMGRGFAVVADEVRTLARRTQLSTDEVQQMIQRLKL GAGSAVSSMQAGQQATGSGVESSQRTGASLSAITDQVEHISDMNHQVATATEEQSAVTEE INRTVQGISDLARETAAEVQGCREECQALRGLADDLARQMGGFRL", 
        "sites": [], 
        "tmInfo": {
            "first60": "22.82", 
            "possibSigPep": "yes", 
            "tm": "yes", 
            "tmRegions": [
                {
                    "end": "34", 
                    "start": "12"
                }, 
                {
                    "end": "312", 
                    "start": "290"
                }
            ], 
            "tmTopology": "12-34i290-312"
        }
    }, 
    "WP_003287035.1_methyl-accepting_chemotaxis_protein_Pseudomonas_stutzeri": {
        "domains": [
            {
                "aliEnd": 609, 
                "aliStart": 453, 
                "alignmentToModelType": "..", 
                "ceValue": 1.6e-44, 
                "colour": null, 
                "dbName": "pfamA", 
                "description": "Methyl-accepting chemotaxis protein (MCP) signalling domain", 
                "display": null, 
                "domainName": "MCPsignal", 
                "envEnd": 610, 
                "envStart": 431, 
                "ieValue": 1.9e-41, 
                "modelEnd": 171, 
                "modelLength": 157, 
                "modelStart": 15, 
                "predictor": "Hmmer", 
                "probability": 141.9
            }, 
            {
                "aliEnd": 274, 
                "aliStart": 53, 
                "alignmentToModelType": "..", 
                "ceValue": 1.4e-22, 
                "colour": null, 
                "dbName": "pfamA", 
                "description": "Cache domain", 
                "display": null, 
                "domainName": "dCache_1", 
                "envEnd": 275, 
                "envStart": 44, 
                "ieValue": 1.6e-19, 
                "modelEnd": 242, 
                "modelLength": 227, 
                "modelStart": 16, 
                "predictor": "Hmmer", 
                "probability": 70.5
            }, 
            {
                "aliEnd": 363, 
                "aliStart": 309, 
                "alignmentToModelType": "[]", 
                "ceValue": 2.2e-17, 
                "colour": null, 
                "dbName": "pfamA", 
                "description": "HAMP domain", 
                "display": null, 
                "domainName": "HAMP", 
                "envEnd": 363, 
                "envStart": 309, 
                "ieValue": 2.5e-14, 
                "modelEnd": 53, 
                "modelLength": 53, 
                "modelStart": 1, 
                "predictor": "Hmmer", 
                "probability": 53.5
            }, 
            {
                "aliEnd": 290, 
                "aliStart": 176, 
                "alignmentToModelType": "..", 
                "ceValue": 5.6e-11, 
                "colour": null, 
                "dbName": "pfamA", 
                "description": "Cache 3/Cache 2 fusion domain", 
                "display": null, 
                "domainName": "Cache_3-Cache_2", 
                "envEnd": 291, 
                "envStart": 172, 
                "ieValue": 6.3e-08, 
                "modelEnd": 297, 
                "modelLength": 127, 
                "modelStart": 171, 
                "predictor": "Hmmer", 
                "probability": 32.5
            }
        ], 
        "domainsWithNoOverlaps": [
            {
                "domainName": "dCache_1", 
                "end": 273, 
                "start": 52
            }, 
            {
                "domainName": "HAMP", 
                "end": 362, 
                "start": 308
            }, 
            {
                "domainName": "MCPsignal", 
                "end": 608, 
                "start": 452
            }
        ], 
        "length": "643", 
        "lowComplexity": [], 
        "sequence": "MRFMQRSIQWQLAVSMGAALLTSLLIVILVYASAVDRLAERYLIGEALPASITAIRNDIE RTLSGPVTATAGIAGNTLVHDWLTAGEDAGEGQAIGRYLQGVKAQQNALTTSIAVLDSGN YYSETGLSRTLSRAAAGDAWFYSLIDGSVEKRFEIDIDKASRQPTLFINQRISVNGRTLG VAGLGYSLSSMSELVANFRFGERGEVYLVGADGRVKVHPRNENNDHVALAELTGETAAGE LQSGGDKVVRFERDGEAFLAMAQRLEGLGWWLVSEVPEAEIFGEARRTLWTTALIGAAVG LAFLGVIVLLARGLVRPIRQVTAALVEIGGGGGDLTRRLDESRADELGDLARGFNRFLGS LRELIGDALTTSERLRGAVGQVAQVVDNTATRAGRQHEMTDMVATAVHEMGLTVQDIARN ASNAAQASQGARDEAVQARRVVGESIAHIEKMSGEIGEAAGSVTELAQQVASIDQVLAVI RGISEQTNLLALNAAIEAARAGEMGRGFAVVADEVRTLASRTQGSTDEIQQMIQRLKSGA DNAVASMHAGQAATGTGVQASQRTGQSLGAITEQVEAISDMNTQVAAATEEQSSVTEEIT RNVQGIADLAQATARDVQACRSDCQALSQLAEDLGRQMGSFRL", 
        "sites": [], 
        "tmInfo": {
            "first60": "22.83", 
            "possibSigPep": "yes", 
            "tm": "yes", 
            "tmRegions": [
                {
                    "end": "35", 
                    "start": "13"
                }, 
                {
                    "end": "311", 
                    "start": "289"
                }
            ], 
            "tmTopology": "13-35i289-311"
        }
    }, 
    "WP_003299742.1_methyl-accepting_chemotaxis_protein_Pseudomonas_stutzeri": {
        "domains": [
            {
                "aliEnd": 609, 
                "aliStart": 454, 
                "alignmentToModelType": "..", 
                "ceValue": 4.3e-44, 
                "colour": null, 
                "dbName": "pfamA", 
                "description": "Methyl-accepting chemotaxis protein (MCP) signalling domain", 
                "display": null, 
                "domainName": "MCPsignal", 
                "envEnd": 610, 
                "envStart": 431, 
                "ieValue": 5.8e-41, 
                "modelEnd": 171, 
                "modelLength": 156, 
                "modelStart": 16, 
                "predictor": "Hmmer", 
                "probability": 140.3
            }, 
            {
                "aliEnd": 274, 
                "aliStart": 54, 
                "alignmentToModelType": "..", 
                "ceValue": 1e-19, 
                "colour": null, 
                "dbName": "pfamA", 
                "description": "Cache domain", 
                "display": null, 
                "domainName": "dCache_1", 
                "envEnd": 275, 
                "envStart": 50, 
                "ieValue": 1.4e-16, 
                "modelEnd": 242, 
                "modelLength": 226, 
                "modelStart": 17, 
                "predictor": "Hmmer", 
                "probability": 60.8
            }, 
            {
                "aliEnd": 362, 
                "aliStart": 309, 
                "alignmentToModelType": "[.", 
                "ceValue": 3.2e-17, 
                "colour": null, 
                "dbName": "pfamA", 
                "description": "HAMP domain", 
                "display": null, 
                "domainName": "HAMP", 
                "envEnd": 363, 
                "envStart": 309, 
                "ieValue": 4.3e-14, 
                "modelEnd": 52, 
                "modelLength": 52, 
                "modelStart": 1, 
                "predictor": "Hmmer", 
                "probability": 52.7
            }, 
            {
                "aliEnd": 290, 
                "aliStart": 175, 
                "alignmentToModelType": "..", 
                "ceValue": 3.9e-11, 
                "colour": null, 
                "dbName": "pfamA", 
                "description": "Cache 3/Cache 2 fusion domain", 
                "display": null, 
                "domainName": "Cache_3-Cache_2", 
                "envEnd": 291, 
                "envStart": 172, 
                "ieValue": 5.3e-08, 
                "modelEnd": 297, 
                "modelLength": 128, 
                "modelStart": 170, 
                "predictor": "Hmmer", 
                "probability": 32.7
            }
        ], 
        "domainsWithNoOverlaps": [
            {
                "domainName": "dCache_1", 
                "end": 273, 
                "start": 53
            }, 
            {
                "domainName": "HAMP", 
                "end": 361, 
                "start": 308
            }, 
            {
                "domainName": "MCPsignal", 
                "end": 608, 
                "start": 453
            }
        ], 
        "length": "643", 
        "lowComplexity": [], 
        "sequence": "MQFFKRSIQWQLILSMGAALLASLLIVILVYASAVERLAERYLLGEALPANINAIRNDIE RTLAAPITATAGIASNALVHDWLIQGEDPQRAEAIGRYLHGVKTQQNALTTSIAVLGSGH YHSDAGLSRTLSRATPADSWFYSLVDGSLERRVELDVDKATGQPTLFINQRISAGGRVLG VAGLGYSLSAMSALIADFRFGERGEVYLVGSDGQVKIHPRSEHNGRAALAELAGVQAARQ LETQAGQVVRFERDGETFLAMAQPLAGLGWTLIAEVPEAEIFAEARRTLWMTSLIGLAVG LFFLGVIVLLARGLVRPIRQVTAALVEIGGGGGDLTRRLDESRADELGDLARGFNRFIGS LRSLIGDVLKTSEQLRNAVGQVARVVDDTAVRAGRQHEMTDMVATAVHEMGLTVQEIARN ASNAAQASQGARSEALEARQVVGESIGHIERMSGEIGQAAGSVTDLAQQVASIDQVLAVI RSISEQTNLLALNAAIEAARAGDMGRGFAVVADEVRTLASRTQASTDEIQQMIGRLKNGA ETAVSAMHAGQAATGTGVQASQRTGESLQAITAQVEAISDMNTQVAAATEEQSSVTEEIT HNVQGIADLAQATAQDVQGCRADCQTLSKLAEDLGRQMGSFRL", 
        "sites": [], 
        "tmInfo": {
            "first60": "22.87", 
            "possibSigPep": "yes", 
            "tm": "yes", 
            "tmRegions": [
                {
                    "end": "32", 
                    "start": "10"
                }, 
                {
                    "end": "311", 
                    "start": "289"
                }
            ], 
            "tmTopology": "10-32i289-311"
        }
    }, 
    "WP_003419542.1_diguanylate_cyclase_Clostridioides_difficile": {
        "domains": [
            {
                "aliEnd": 632, 
                "aliStart": 476, 
                "alignmentToModelType": "..", 
                "ceValue": 2.1e-42, 
                "colour": null, 
                "dbName": "pfamA", 
                "description": "Diguanylate cyclase, GGDEF domain", 
                "display": null, 
                "domainName": "GGDEF", 
                "envEnd": 633, 
                "envStart": 475, 
                "ieValue": 4.4e-39, 
                "modelEnd": 160, 
                "modelLength": 159, 
                "modelStart": 2, 
                "predictor": "Hmmer", 
                "probability": 133.9
            }, 
            {
                "aliEnd": 750, 
                "aliStart": 677, 
                "alignmentToModelType": "..", 
                "ceValue": 7e-13, 
                "colour": null, 
                "dbName": "pfamA", 
                "description": "PAS fold", 
                "display": null, 
                "domainName": "PAS_3", 
                "envEnd": 762, 
                "envStart": 676, 
                "ieValue": 1.5e-09, 
                "modelEnd": 75, 
                "modelLength": 74, 
                "modelStart": 2, 
                "predictor": "Hmmer", 
                "probability": 38.1
            }, 
            {
                "aliEnd": 280, 
                "aliStart": 37, 
                "alignmentToModelType": "..", 
                "ceValue": 7.1e-14, 
                "colour": null, 
                "dbName": "pfamA", 
                "description": "Cache domain", 
                "display": null, 
                "domainName": "dCache_1", 
                "envEnd": 282, 
                "envStart": 34, 
                "ieValue": 1.5e-10, 
                "modelEnd": 241, 
                "modelLength": 238, 
                "modelStart": 4, 
                "predictor": "Hmmer", 
                "probability": 41.0
            }, 
            {
                "aliEnd": 769, 
                "aliStart": 664, 
                "alignmentToModelType": "..", 
                "ceValue": 1.2e-07, 
                "colour": null, 
                "dbName": "pfamA", 
                "description": "PAS domain", 
                "display": null, 
                "domainName": "PAS_9", 
                "envEnd": 770, 
                "envStart": 662, 
                "ieValue": 0.00026, 
                "modelEnd": 103, 
                "modelLength": 101, 
                "modelStart": 3, 
                "predictor": "Hmmer", 
                "probability": 21.4
            }, 
            {
                "aliEnd": 747, 
                "aliStart": 654, 
                "alignmentToModelType": "..", 
                "ceValue": 1.4e-08, 
                "colour": null, 
                "dbName": "pfamA", 
                "description": "PAS fold", 
                "display": null, 
                "domainName": "PAS", 
                "envEnd": 752, 
                "envStart": 652, 
                "ieValue": 3e-05, 
                "modelEnd": 93, 
                "modelLength": 91, 
                "modelStart": 3, 
                "predictor": "Hmmer", 
                "probability": 24.1
            }
        ], 
        "domainsWithNoOverlaps": [
            {
                "domainName": "dCache_1", 
                "end": 279, 
                "start": 36
            }, 
            {
                "domainName": "GGDEF", 
                "end": 631, 
                "start": 475
            }, 
            {
                "domainName": "PAS_3", 
                "end": 749, 
                "start": 676
            }
        ], 
        "length": "778", 
        "lowComplexity": [], 
        "sequence": "MKKNTLLHTNIMVCIIITLGFVATSIIGYQSNTNIFKNDIEHVSTLAAEGIYYQIDKLLS EPINVSLTMANDSLLKNFLDGEKEHLNDEEFIYKLQDYLNVYRNKYLYDSVFLVSTKTNN YYHFDGLNRNLSVNNSENQWYYTFLNKEDEYSLNVDNDEASDNSITVFVNCKIKDDNGAT MGIIGVGLKVNSLQMLLKGYDDKFDVVTHLIDDKGFVQLAVDKTGHEHINFFENSSSDLS NSKKLILNNEKEQKSFWYSSEKSKRYIVCQYIPSLKWYLVLENDFTLMSKQLYMQFLKDI GVIVLIIIFVLFTITHVLKKYKKQIVKLSVSQKLEYQKLLSQSTEGLYENIFEIDITNNR AGCEDENRYFHEFGLGLNTPYDEALHTIAKNQIKEEYAQGYLDTFLPENVIKCYNSGINN ISYDFLIKKDEESYHWIRINARIFFWTSDESVRMISYRKNIDEEKNRELLLLERSQRDSL TGLYNKATTEEFIRSFLKNESNQDLEHVFLIFDIDDFKNVNDKYGHVFGDFVISEFALEL KSQFREDDIVGRIGGDEFVVLIKDFNSNNYVLIDKLERFCSKINQKKFAEQAGFSIGCSI GVSMYPEHGYVYSELYEKADQALYYAKSHGKNSYHVFSEDSTDSISFHIDPRDIKVLLEM ATDGVVKFACMENLKLLYFNQKMLEFTGYSAQTVTSTDFNIFSPVLQDDLQMVLDTLKEA ISKRETFEVVFRFCHTDGHIFPVRMQGKFVSELYQNRYPVFYAIYTDISNINTLLENK", 
        "sites": [], 
        "tmInfo": {
            "first60": "22.35", 
            "possibSigPep": "yes", 
            "tm": "yes", 
            "tmRegions": [
                {
                    "end": "27", 
                    "start": "5"
                }, 
                {
                    "end": "318", 
                    "start": "296"
                }
            ], 
            "tmTopology": "5-27i296-318"
        }
    }, 
    "WP_003438341.1_diguanylate_cyclase_Clostridioides_difficile": {
        "domains": [
            {
                "aliEnd": 632, 
                "aliStart": 476, 
                "alignmentToModelType": "..", 
                "ceValue": 1.6e-43, 
                "colour": null, 
                "dbName": "pfamA", 
                "description": "Diguanylate cyclase, GGDEF domain", 
                "display": null, 
                "domainName": "GGDEF", 
                "envEnd": 633, 
                "envStart": 475, 
                "ieValue": 3.8e-40, 
                "modelEnd": 160, 
                "modelLength": 159, 
                "modelStart": 2, 
                "predictor": "Hmmer", 
                "probability": 137.4
            }, 
            {
                "aliEnd": 280, 
                "aliStart": 37, 
                "alignmentToModelType": "..", 
                "ceValue": 6.5e-16, 
                "colour": null, 
                "dbName": "pfamA", 
                "description": "Cache domain", 
                "display": null, 
                "domainName": "dCache_1", 
                "envEnd": 282, 
                "envStart": 34, 
                "ieValue": 1.6e-12, 
                "modelEnd": 241, 
                "modelLength": 238, 
                "modelStart": 4, 
                "predictor": "Hmmer", 
                "probability": 47.6
            }, 
            {
                "aliEnd": 750, 
                "aliStart": 677, 
                "alignmentToModelType": "..", 
                "ceValue": 3.4e-12, 
                "colour": null, 
                "dbName": "pfamA", 
                "description": "PAS fold", 
                "display": null, 
                "domainName": "PAS_3", 
                "envEnd": 762, 
                "envStart": 676, 
                "ieValue": 8e-09, 
                "modelEnd": 75, 
                "modelLength": 74, 
                "modelStart": 2, 
                "predictor": "Hmmer", 
                "probability": 35.8
            }, 
            {
                "aliEnd": 747, 
                "aliStart": 654, 
                "alignmentToModelType": "..", 
                "ceValue": 9.3e-08, 
                "colour": null, 
                "dbName": "pfamA", 
                "description": "PAS fold", 
                "display": null, 
                "domainName": "PAS", 
                "envEnd": 752, 
                "envStart": 652, 
                "ieValue": 0.00022, 
                "modelEnd": 93, 
                "modelLength": 91, 
                "modelStart": 3, 
                "predictor": "Hmmer", 
                "probability": 21.3
            }
        ], 
        "domainsWithNoOverlaps": [
            {
                "domainName": "dCache_1", 
                "end": 279, 
                "start": 36
            }, 
            {
                "domainName": "GGDEF", 
                "end": 631, 
                "start": 475
            }, 
            {
                "domainName": "PAS_3", 
                "end": 749, 
                "start": 676
            }
        ], 
        "length": "778", 
        "lowComplexity": [], 
        "sequence": "MKKNTLLHTNIMVCIIITLGFVATSIIGYQSNTNIFKNDIEHVSTLAAEGIYYQIDKLLS EPINVSLTMANDSLLKNFLDGEKEHLNDEEFIYKLQDYLNVYRNKYSYDSVFLVSTKTNN YYHFNGLDRNLSANNSENQWYYTFLKNDDEYSLNVDNDEASNNSITVFVNCKIKDDNGAT MGIIGVGLKVNSLQMLLKGYNDKFDVVARLIDDKGFVQLAVDKTGHENINFFENSSSDLS NSKQLILNNKKEQKSFWYSSEKSKSYIVCQYIPSLKWHLVLENDFTLMIKQLHLQFFKGI AVIVLIIIFVLFTITHVLKKYKNQIIKLSVSQKLEYQKLLSKSTEGLYENIFEIDITNNK AGCEDENRYFHEFGLGLNTPYDEALHTIAKNQIKEEYAQGYLDTFLPENVIKRYNSGINN ISYDFLIKKDEESYHWIRINARIFFWTSDESVRMISYRKNIDEEKNRELLLLERSQRDSL TGLYNKATTEEFIRSFLKNESNQDLEHVFLIFDIDNFKNVNDKYGHVFGDFVISEFALEL KSQFREDDIVGRIGGDEFVVLIKDFNNNNYVLIDKLERFCSKINQKKFVEQAEFSIACSI GVAMYPEHGYVYSELYEKADQALYYAKSHGKNSYHIFSEDSIDSISFHIDSRDIKVLLEM ATDGVVKFACMENLKLLYFNQKMLEFTGYSAQTVTSIGFDIFSPVLQDDLQMVLDTLREA ISKRETFEIVFRFCHTDGHIFPVRMQGKFVSELYQNRYPVFYAIYTDISSINTLLENK", 
        "sites": [], 
        "tmInfo": {
            "first60": "22.34", 
            "possibSigPep": "yes", 
            "tm": "yes", 
            "tmRegions": [
                {
                    "end": "27", 
                    "start": "5"
                }, 
                {
                    "end": "318", 
                    "start": "296"
                }
            ], 
            "tmTopology": "5-27i296-318"
        }
    }, 
    "WP_003452798.1_methyl-accepting_chemotaxis_protein_Pseudomonas_furukawaii": {
        "domains": [
            {
                "aliEnd": 609, 
                "aliStart": 454, 
                "alignmentToModelType": "..", 
                "ceValue": 1.9e-46, 
                "colour": null, 
                "dbName": "pfamA", 
                "description": "Methyl-accepting chemotaxis protein (MCP) signalling domain", 
                "display": null, 
                "domainName": "MCPsignal", 
                "envEnd": 610, 
                "envStart": 441, 
                "ieValue": 2.3e-43, 
                "modelEnd": 171, 
                "modelLength": 156, 
                "modelStart": 16, 
                "predictor": "Hmmer", 
                "probability": 148.1
            }, 
            {
                "aliEnd": 274, 
                "aliStart": 52, 
                "alignmentToModelType": "..", 
                "ceValue": 2.7e-22, 
                "colour": null, 
                "dbName": "pfamA", 
                "description": "Cache domain", 
                "display": null, 
                "domainName": "dCache_1", 
                "envEnd": 275, 
                "envStart": 44, 
                "ieValue": 3.2e-19, 
                "modelEnd": 242, 
                "modelLength": 228, 
                "modelStart": 15, 
                "predictor": "Hmmer", 
                "probability": 69.5
            }, 
            {
                "aliEnd": 360, 
                "aliStart": 309, 
                "alignmentToModelType": "[.", 
                "ceValue": 1.2e-16, 
                "colour": null, 
                "dbName": "pfamA", 
                "description": "HAMP domain", 
                "display": null, 
                "domainName": "HAMP", 
                "envEnd": 363, 
                "envStart": 309, 
                "ieValue": 1.5e-13, 
                "modelEnd": 50, 
                "modelLength": 50, 
                "modelStart": 1, 
                "predictor": "Hmmer", 
                "probability": 51.0
            }, 
            {
                "aliEnd": 290, 
                "aliStart": 175, 
                "alignmentToModelType": "..", 
                "ceValue": 1.5e-11, 
                "colour": null, 
                "dbName": "pfamA", 
                "description": "Cache 3/Cache 2 fusion domain", 
                "display": null, 
                "domainName": "Cache_3-Cache_2", 
                "envEnd": 291, 
                "envStart": 172, 
                "ieValue": 1.8e-08, 
                "modelEnd": 297, 
                "modelLength": 128, 
                "modelStart": 170, 
                "predictor": "Hmmer", 
                "probability": 34.3
            }, 
            {
                "aliEnd": 626, 
                "aliStart": 520, 
                "alignmentToModelType": "..", 
                "ceValue": 7.7e-08, 
                "colour": null, 
                "dbName": "pfamA", 
                "description": "Fibrinogen alpha/beta chain family", 
                "display": null, 
                "domainName": "Fib_alpha", 
                "envEnd": 630, 
                "envStart": 510, 
                "ieValue": 9.3e-05, 
                "modelEnd": 138, 
                "modelLength": 108, 
                "modelStart": 31, 
                "predictor": "Hmmer", 
                "probability": 22.7
            }
        ], 
        "domainsWithNoOverlaps": [
            {
                "domainName": "dCache_1", 
                "end": 273, 
                "start": 51
            }, 
            {
                "domainName": "HAMP", 
                "end": 359, 
                "start": 308
            }, 
            {
                "domainName": "MCPsignal", 
                "end": 608, 
                "start": 453
            }
        ], 
        "length": "643", 
        "lowComplexity": [], 
        "sequence": "MRLWQRSIQWQLIFSMGTALLAGILVVIGIYSVLMNRLTERFLLDEALPARVEAIGNALE RTLAAPITANASIASNALVQDWLAEGEDPARAEAFARYLESVRAEQNATTTSIAVLDSGH YHTGQGLVRTISRSQPENQWFYRLVDSDRNRVLEIDIDKGTRQPTLFINQRITRDGRTLG VSGLGYSLQSMSEMIRDFRFGERGRVFLMDREGTIKVHPDANLNGSGRLGEAFGAEAAGE LMASAGKAIRFKRDGEDFLALARPLESVGWLLVSEVPEAEIYAEARKAMWTSSLAGVAVL AICLLLVVLLARGLVRPIRQVTAALVEIGGGGGDLTRRLDDSRADELGDLARGFNRFLES QRSLIGEVLETSQRLHKVVGEVSTVVDNTASRAGQQQEMTDMVATAVHEMGLTVQEIARN AGTAAQASQQARDESLEARRVVGESVGHIERMSNEIGVAASAVGELATQVASIDQVLAVI RGISEQTNLLALNAAIEAARAGEMGRGFAVVADEVRTLASRTQASTDEIQQMIQRLKQGA ETAVHSMHAGQSATGTGVEASQRTGTSLGAITDQVERISDMNHQVAAATEEQSSVTEEIN RNVQGIADLAHATAQEVRGCREECQALSRLAGDLAQQVGKFRL", 
        "sites": [], 
        "tmInfo": {
            "first60": "22.88", 
            "possibSigPep": "yes", 
            "tm": "yes", 
            "tmRegions": [
                {
                    "end": "34", 
                    "start": "12"
                }, 
                {
                    "end": "310", 
                    "start": "288"
                }
            ], 
            "tmTopology": "12-34i288-310"
        }
    }, 
    "WP_003453435.1_sensor_domain-containing_diguanylate_cyclase_Pseudomonas_furukawaii": {
        "domains": [
            {
                "aliEnd": 484, 
                "aliStart": 329, 
                "alignmentToModelType": "[.", 
                "ceValue": 2.2e-52, 
                "colour": null, 
                "dbName": "pfamA", 
                "description": "Diguanylate cyclase, GGDEF domain", 
                "display": null, 
                "domainName": "GGDEF", 
                "envEnd": 485, 
                "envStart": 329, 
                "ieValue": 1e-48, 
                "modelEnd": 160, 
                "modelLength": 160, 
                "modelStart": 1, 
                "predictor": "Hmmer", 
                "probability": 165.2
            }, 
            {
                "aliEnd": 281, 
                "aliStart": 139, 
                "alignmentToModelType": "..", 
                "ceValue": 1.6e-14, 
                "colour": null, 
                "dbName": "pfamA", 
                "description": "Cache domain", 
                "display": null, 
                "domainName": "dCache_1", 
                "envEnd": 282, 
                "envStart": 46, 
                "ieValue": 7.6e-11, 
                "modelEnd": 242, 
                "modelLength": 141, 
                "modelStart": 102, 
                "predictor": "Hmmer", 
                "probability": 42.0
            }
        ], 
        "domainsWithNoOverlaps": [
            {
                "domainName": "dCache_1", 
                "end": 280, 
                "start": 138
            }, 
            {
                "domainName": "GGDEF", 
                "end": 483, 
                "start": 328
            }
        ], 
        "length": "497", 
        "lowComplexity": [], 
        "sequence": "MPLVEHSKHSQRLLVLALVLLLGGGFLATSLVSYQASLKSIRSSIVDTELPLTSDNVYSE IQKDLVRPILISSMMSRDTFVRDWVMQGEKDVGQMTRYLREIQEHYGAFTSFFVSERTLT YYQTKGVLKQVREGEPRDVWYFRLRDMKEPYEINVDVDMANQDRLTIFINYKVFDYDGRF LGATGVGLTVDAVIKLIDQYQRRYDRSVYFVDTEGRIVLTGAEGGPLGARVGTSLFDVPG LDDLKSKLSRPQIGTFEYHERGRDHFLNVRFIPELDWYLFVDKHEGGLLDGLRKTLYLNL AICVLVTLVVVQLLRRLMRRYQRRIAALATTDSLTGLPNRRGFELLAGQALQEARRDRRP LAALLLDLDHFKQLNDTYGHQAGDLVLQGFAQDLRDSLRQSDIICRWGGEEFIILLKDTG SATALQLAEKVRNDVAARRYPFKGVNLQVTTSVGLAEMHPEDALDSLIGRADRGLYRAKL SGRNCVCVEPSGNHDAL", 
        "sites": [], 
        "tmInfo": {
            "first60": "21.96", 
            "possibSigPep": "yes", 
            "tm": "yes", 
            "tmRegions": [
                {
                    "end": "35", 
                    "start": "13"
                }, 
                {
                    "end": "314", 
                    "start": "295"
                }
            ], 
            "tmTopology": "13-35i295-314"
        }
    }, 
    "WP_003498912.1_sensor_domain-containing_diguanylate_cyclase_Clostridium_symbiosum": {
        "domains": [
            {
                "aliEnd": 624, 
                "aliStart": 471, 
                "alignmentToModelType": "[.", 
                "ceValue": 4.2e-35, 
                "colour": null, 
                "dbName": "pfamA", 
                "description": "Diguanylate cyclase, GGDEF domain", 
                "display": null, 
                "domainName": "GGDEF", 
                "envEnd": 625, 
                "envStart": 471, 
                "ieValue": 2.7e-31, 
                "modelEnd": 160, 
                "modelLength": 160, 
                "modelStart": 1, 
                "predictor": "Hmmer", 
                "probability": 108.6
            }, 
            {
                "aliEnd": 287, 
                "aliStart": 42, 
                "alignmentToModelType": ".]", 
                "ceValue": 2.2e-16, 
                "colour": null, 
                "dbName": "pfamA", 
                "description": "Cache domain", 
                "display": null, 
                "domainName": "dCache_1", 
                "envEnd": 287, 
                "envStart": 34, 
                "ieValue": 1.4e-12, 
                "modelEnd": 243, 
                "modelLength": 235, 
                "modelStart": 9, 
                "predictor": "Hmmer", 
                "probability": 47.7
            }
        ], 
        "domainsWithNoOverlaps": [
            {
                "domainName": "dCache_1", 
                "end": 286, 
                "start": 41
            }, 
            {
                "domainName": "GGDEF", 
                "end": 623, 
                "start": 470
            }
        ], 
        "length": "644", 
        "lowComplexity": [], 
        "sequence": "MKNNRLFKTNAVISLILLIGFALTAALSYHANYRTSLDSMEQISTLTADGICYQLTAMFT KPVNVSLTMSHDSLLREHLSKETEYLEDEKYVDTTRNYLDTYREKYGFDSVFLVSAATSR YYNFNGIDRVLTEDSPENAWYYDLLKSDAEYSMNVDNDEVEGADNVLTVFVNCKVKAGDG SILGIVGVGIRIDYLEELLRTYEDKFNVTAGLLGEDGTIEISTAHNGHVKTDWFELNGRH NIRGQILDWREKNTNLEIWADKEESGKERSYIVARYIPELNWHLVVEQNTGQLLHGIRIQ IILTGILLIIIVVSVLLIITAVIRNFNKQITELMEERQESFVRATEQLYDNIYELNITKN CSVGKRTREYFKSLGANDLPYSEGLRVIADKQIKEEFREGYVSTFDPPNVIREYERGNHH LRYDFQMSEDADKYFWMRIDAYVFYSAEDDSIHMFTYRKNIEEEKKIQIQAVLDEMTRFY SKRETERLIETVLSGTPGGRYAFFIFDIDNFKQANDCYGHRFGDFCIKEFSSIIRKHFRE KDILGRIGGDEFAAFIPVPDIGWARKKAGELAEALNTVIENQDRSWQMSVSIGVAVYPEA GTLFEELYGNADKALYETKIRGRNGFTIFQPYDEKGQETELENE", 
        "sites": [], 
        "tmInfo": {
            "first60": "21.74", 
            "possibSigPep": "yes", 
            "tm": "yes", 
            "tmRegions": [
                {
                    "end": "32", 
                    "start": "10"
                }, 
                {
                    "end": "323", 
                    "start": "301"
                }
            ], 
            "tmTopology": "10-32i301-323"
        }
    }, 
    "WP_003508205.1_sensor_domain-containing_diguanylate_cyclase_Clostridium_symbiosum": {
        "domains": [
            {
                "aliEnd": 624, 
                "aliStart": 471, 
                "alignmentToModelType": "[.", 
                "ceValue": 4.2e-35, 
                "colour": null, 
                "dbName": "pfamA", 
                "description": "Diguanylate cyclase, GGDEF domain", 
                "display": null, 
                "domainName": "GGDEF", 
                "envEnd": 625, 
                "envStart": 471, 
                "ieValue": 2.7e-31, 
                "modelEnd": 160, 
                "modelLength": 160, 
                "modelStart": 1, 
                "predictor": "Hmmer", 
                "probability": 108.6
            }, 
            {
                "aliEnd": 287, 
                "aliStart": 42, 
                "alignmentToModelType": ".]", 
                "ceValue": 2.2e-16, 
                "colour": null, 
                "dbName": "pfamA", 
                "description": "Cache domain", 
                "display": null, 
                "domainName": "dCache_1", 
                "envEnd": 287, 
                "envStart": 34, 
                "ieValue": 1.4e-12, 
                "modelEnd": 243, 
                "modelLength": 235, 
                "modelStart": 9, 
                "predictor": "Hmmer", 
                "probability": 47.7
            }
        ], 
        "domainsWithNoOverlaps": [
            {
                "domainName": "dCache_1", 
                "end": 286, 
                "start": 41
            }, 
            {
                "domainName": "GGDEF", 
                "end": 623, 
                "start": 470
            }
        ], 
        "length": "644", 
        "lowComplexity": [], 
        "sequence": "MKNNRLFKTNAVISLILLIGFALTAALSYHANYRTSLDSMEQISTLTADGICYQLTAMFT KPVNVSLTMSHDSLLREHLSKETEYLEDEKYVDTTRNYLDTYREKYGFDSVFLVSAATSR YYNFNGIDRVLTEDSPENAWYYDLLKSDAEYSMNVDNDEVEGADNVLTVFVNCKVKAGDG SILGIVGVGIRIDYLEELLRTYEDKFNVTAGLLGEDGTIEISTAHNGHVKTDWFELNGRH NIRGQILDWREKNTNLEIWADKEESGKERSYIVARYIPELNWHLVVEQNTGQLLHGIRIQ IILTGILLIIIVVSVLLIITAVIRNFNKQITELMEERQESFVRATEQLYDNIYELNITKN CSVGKRTREYFKSLGVNDLPYSEGLRVIADKQIKEEFREGYVSTFDPPNVIREYERGNHH LRYDFRMTQDGDKYFWMRIDAYVFYSAEDDSIHMLTYRKNIEEEKKIQIQAVLDEMTRFY SKRETERLIETVLSGTPGGRYAFFIFDIDNFKQANDCYGHRFGDFCIKEFSSIIRKHFRE KDILGRIGGDEFAAFIPVPDIGWARKKAGELAEALNTVIENQDRSWQMSVSIGVAVYPEA GTLFEELYGNADKALYETKIRGRNGFTIFQPYDEKGQETELENE", 
        "sites": [], 
        "tmInfo": {
            "first60": "21.74", 
            "possibSigPep": "yes", 
            "tm": "yes", 
            "tmRegions": [
                {
                    "end": "32", 
                    "start": "10"
                }, 
                {
                    "end": "323", 
                    "start": "301"
                }
            ], 
            "tmTopology": "10-32i301-323"
        }
    }, 
    "WP_004335710.1_methyl-accepting_chemotaxis_protein_Pseudoalteromonas_distincta": {
        "domains": [
            {
                "aliEnd": 603, 
                "aliStart": 443, 
                "alignmentToModelType": "..", 
                "ceValue": 2.2e-43, 
                "colour": null, 
                "dbName": "pfamA", 
                "description": "Methyl-accepting chemotaxis protein (MCP) signalling domain", 
                "display": null, 
                "domainName": "MCPsignal", 
                "envEnd": 604, 
                "envStart": 432, 
                "ieValue": 2.1e-40, 
                "modelEnd": 171, 
                "modelLength": 161, 
                "modelStart": 11, 
                "predictor": "Hmmer", 
                "probability": 138.4
            }, 
            {
                "aliEnd": 268, 
                "aliStart": 51, 
                "alignmentToModelType": "..", 
                "ceValue": 5.8e-16, 
                "colour": null, 
                "dbName": "pfamA", 
                "description": "Cache domain", 
                "display": null, 
                "domainName": "dCache_1", 
                "envEnd": 269, 
                "envStart": 42, 
                "ieValue": 5.6e-13, 
                "modelEnd": 242, 
                "modelLength": 229, 
                "modelStart": 14, 
                "predictor": "Hmmer", 
                "probability": 49.0
            }, 
            {
                "aliEnd": 356, 
                "aliStart": 303, 
                "alignmentToModelType": "[.", 
                "ceValue": 5.3e-11, 
                "colour": null, 
                "dbName": "pfamA", 
                "description": "HAMP domain", 
                "display": null, 
                "domainName": "HAMP", 
                "envEnd": 357, 
                "envStart": 303, 
                "ieValue": 5.1e-08, 
                "modelEnd": 52, 
                "modelLength": 52, 
                "modelStart": 1, 
                "predictor": "Hmmer", 
                "probability": 33.3
            }, 
            {
                "aliEnd": 451, 
                "aliStart": 279, 
                "alignmentToModelType": "..", 
                "ceValue": 3.4e-07, 
                "colour": null, 
                "dbName": "pfamA", 
                "description": "Uncharacterised protein family (UPF0242) N-terminus", 
                "display": null, 
                "domainName": "UPF0242", 
                "envEnd": 461, 
                "envStart": 273, 
                "ieValue": 0.00033, 
                "modelEnd": 181, 
                "modelLength": 158, 
                "modelStart": 24, 
                "predictor": "Hmmer", 
                "probability": 20.9
            }
        ], 
        "domainsWithNoOverlaps": [
            {
                "domainName": "dCache_1", 
                "end": 267, 
                "start": 50
            }, 
            {
                "domainName": "HAMP", 
                "end": 355, 
                "start": 302
            }, 
            {
                "domainName": "MCPsignal", 
                "end": 602, 
                "start": 442
            }
        ], 
        "length": "639", 
        "lowComplexity": [], 
        "sequence": "MTIQNLSITQKITALGSVIAICVAALIGLTSLYSSKDIIEQRMIESELPSKLQTISNHIG GEINELLGAAQQLSSNEFVLQWAQSNNQDDTLLLKELNRVAQQYDLATASWANRDTAQYW NQNGFLRVLKNDAADGWFFAFKQSKQPYSISIYQESANDVKMFVNHQQANGTGLAGLAKS ITDMQKLLQQFKIEQTGFVFIADKNGLIQLHKDANKVAKANIDDLYTANIHNQLFNSNGF ALEEINLNGEPTLIAATPIKNTDLYVVAQVPKSEVFASVNTLQWQIFTFTVITALVASLI SYLLARSLSSPLSKMAELFSRLGSGDANLAYRLPESSQPELNNLSNGFNQFINKIETAIT QVASESHDIRQSSDHVFEQAKRNSQAIDNQKEQTISVAAAINEMGATVQEIAQSAANTAK LTDNSRENTIQSHKQVLQSQATISALASDIDGITEQVTLLSKKTVDIASIVDSIRGISDQ TNLLALNAAIESARAGEHGRGFAVVADEVRALANRTSQSTTEIQSMIEELTRISDDVVND ISQSKDKAQQSVGAMQSSVELLDAIAETANQINDMATLIATATEQQSNVVADVGRNIEQI SEISDKAMSEQINTEQAISDLANSAQTLDALVATFEKHR", 
        "sites": [], 
        "tmInfo": {
            "first60": "22.41", 
            "possibSigPep": "yes", 
            "tm": "yes", 
            "tmRegions": [
                {
                    "end": "34", 
                    "start": "12"
                }
            ], 
            "tmTopology": "12-34"
        }
    }, 
    "WP_004396916.1_methyl-accepting_chemotaxis_protein_Vibrio_metschnikovii": {
        "domains": [
            {
                "aliEnd": 604, 
                "aliStart": 444, 
                "alignmentToModelType": "..", 
                "ceValue": 6e-46, 
                "colour": null, 
                "dbName": "pfamA", 
                "description": "Methyl-accepting chemotaxis protein (MCP) signalling domain", 
                "display": null, 
                "domainName": "MCPsignal", 
                "envEnd": 605, 
                "envStart": 435, 
                "ieValue": 2.3e-42, 
                "modelEnd": 171, 
                "modelLength": 161, 
                "modelStart": 11, 
                "predictor": "Hmmer", 
                "probability": 144.8
            }, 
            {
                "aliEnd": 358, 
                "aliStart": 305, 
                "alignmentToModelType": ".]", 
                "ceValue": 1.5e-16, 
                "colour": null, 
                "dbName": "pfamA", 
                "description": "HAMP domain", 
                "display": null, 
                "domainName": "HAMP", 
                "envEnd": 358, 
                "envStart": 304, 
                "ieValue": 5.6e-13, 
                "modelEnd": 53, 
                "modelLength": 52, 
                "modelStart": 2, 
                "predictor": "Hmmer", 
                "probability": 49.2
            }, 
            {
                "aliEnd": 269, 
                "aliStart": 51, 
                "alignmentToModelType": "..", 
                "ceValue": 5.6e-13, 
                "colour": null, 
                "dbName": "pfamA", 
                "description": "Cache domain", 
                "display": null, 
                "domainName": "dCache_1", 
                "envEnd": 270, 
                "envStart": 41, 
                "ieValue": 2.1e-09, 
                "modelEnd": 242, 
                "modelLength": 230, 
                "modelStart": 13, 
                "predictor": "Hmmer", 
                "probability": 37.3
            }, 
            {
                "aliEnd": 631, 
                "aliStart": 507, 
                "alignmentToModelType": "..", 
                "ceValue": 3.2e-08, 
                "colour": null, 
                "dbName": "pfamA", 
                "description": "Laminin Domain I", 
                "display": null, 
                "domainName": "Laminin_I", 
                "envEnd": 637, 
                "envStart": 492, 
                "ieValue": 0.00012, 
                "modelEnd": 198, 
                "modelLength": 129, 
                "modelStart": 70, 
                "predictor": "Hmmer", 
                "probability": 21.9
            }
        ], 
        "domainsWithNoOverlaps": [
            {
                "domainName": "dCache_1", 
                "end": 268, 
                "start": 50
            }, 
            {
                "domainName": "HAMP", 
                "end": 357, 
                "start": 304
            }, 
            {
                "domainName": "MCPsignal", 
                "end": 603, 
                "start": 443
            }
        ], 
        "length": "638", 
        "lowComplexity": [], 
        "sequence": "MFTFKNMTIKSKVVLGMTLAVLASTTILGLMAQHQARQTLEHRLVDIELPTMLHRIAEQI DRDVSTLLQASQQIANNVFIQEVIATTDRNAEQEAQLILQLNNIRQQYRLDDASVANRET AFYWNQNGFLRQLNRQQDGWFFGFTDSQQPTMVSMFREPTGEVKLFANYQIVNGISMSGL SKSMDDMVRLLTSFKIEQTGFVYLANAQGEIQVHHQKDKHQRSLSHIYGPQASSLLNKST FNLMTAQDSGEEVFVASLYIPSMDWFVVASVPVREVFADLNSMGQRMILLTLMVAGGFIV VGIILANSIAKPIRQIAQRFTDLGQGDGDLSQRIEIEGTDEIAQLSQGFNGFIDKIHQSM KEVSATSRALHHAAANVSNKSQTTFDNSQHQREQTVQVVTAMNQMGSTISEIAANAATAA ETANEAATSTLQGKKVITQAKDTIDRLAIDMTNTGEVVGELAKKTQDIGSILDVIREISE QTNLLALNAAIEAARAGDQGRGFAVVADEVRNLASRTASSTEEIQTMIHQLQADAKEAVQ AMEMGQSISTEGVEFTQSAAQELETILLKIRDITDRNTQVATATEEQSTVVYTINSNVEE INVVNEKTTVTAEQLAQASQELSDLSQRLDSMVSNFKL", 
        "sites": [], 
        "tmInfo": {
            "first60": "20.39", 
            "possibSigPep": "yes", 
            "tm": "yes", 
            "tmRegions": [
                {
                    "end": "32", 
                    "start": "13"
                }, 
                {
                    "end": "309", 
                    "start": "287"
                }
            ], 
            "tmTopology": "13-32i287-309"
        }
    }, 
    "WP_004399960.1_methyl-accepting_chemotaxis_protein_Vibrio_nigripulchritudo": {
        "domains": [
            {
                "aliEnd": 604, 
                "aliStart": 460, 
                "alignmentToModelType": "..", 
                "ceValue": 5.4e-46, 
                "colour": null, 
                "dbName": "pfamA", 
                "description": "Methyl-accepting chemotaxis protein (MCP) signalling domain", 
                "display": null, 
                "domainName": "MCPsignal", 
                "envEnd": 605, 
                "envStart": 458, 
                "ieValue": 1e-42, 
                "modelEnd": 171, 
                "modelLength": 145, 
                "modelStart": 27, 
                "predictor": "Hmmer", 
                "probability": 146.0
            }, 
            {
                "aliEnd": 357, 
                "aliStart": 305, 
                "alignmentToModelType": "..", 
                "ceValue": 7.7e-15, 
                "colour": null, 
                "dbName": "pfamA", 
                "description": "HAMP domain", 
                "display": null, 
                "domainName": "HAMP", 
                "envEnd": 358, 
                "envStart": 304, 
                "ieValue": 1.5e-11, 
                "modelEnd": 52, 
                "modelLength": 51, 
                "modelStart": 2, 
                "predictor": "Hmmer", 
                "probability": 44.6
            }, 
            {
                "aliEnd": 269, 
                "aliStart": 48, 
                "alignmentToModelType": "..", 
                "ceValue": 1.2e-13, 
                "colour": null, 
                "dbName": "pfamA", 
                "description": "Cache domain", 
                "display": null, 
                "domainName": "dCache_1", 
                "envEnd": 270, 
                "envStart": 41, 
                "ieValue": 2.4e-10, 
                "modelEnd": 242, 
                "modelLength": 233, 
                "modelStart": 10, 
                "predictor": "Hmmer", 
                "probability": 40.4
            }
        ], 
        "domainsWithNoOverlaps": [
            {
                "domainName": "dCache_1", 
                "end": 268, 
                "start": 47
            }, 
            {
                "domainName": "HAMP", 
                "end": 356, 
                "start": 304
            }, 
            {
                "domainName": "MCPsignal", 
                "end": 603, 
                "start": 459
            }
        ], 
        "length": "638", 
        "lowComplexity": [], 
        "sequence": "MIGSLSMSIKQKIVIGMAFAVLASTSIVGFMAQNQARDVLEHRLVQIELPSMLNLVSSEV DQEVSQLLNAAEQIANNTFIQQAVSTTDRDPATEKMLVEQLNNVRAQYNLNDASVANRES AYYWNQNGFLRQLNRQQDGWFFGFTSSGQETMVSVFTEANGEVKMFANYQITSGKTMSGL SKSLNDMVSLLNSFQIEQSGFVFLTDSQGKVQIHKQSSKTNTNLSGIYGSEASQLLNKSG YNIVRSQYDGVDVFVVSQYVPSMDWFIVAQVPVDEVFAELDSTAQKMMITTLVVALIFVA LSLILAGSITKPINVIAERFRQLGEGDGDLAQRIEINGKDEIAKLSQGFNGFIEKIHNSV KEVAETSNALQIAAEGVAEKSHITHDNSQNQRDQTIQVVTAINEMGATISEIASNAATAA ETASGAESNTEDGRGVVFRAKDAISRLASDIEHIGGVVQKLAGTTQDIGSILDVIRDISE QTNLLALNAAIEAARAGEQGRGFAVVADEVRNLASRTADSTEEIQKMINQLQADAQDAVS AMEAGQAVTMEGVESTDQAVEVLGLISESISDISDRNTQVATATEEQSTVVHTINENIEE INSINELTTNTAQELADASAELQSLSKRLDAMVGNFKL", 
        "sites": [], 
        "tmInfo": {
            "first60": "19.41", 
            "possibSigPep": "yes", 
            "tm": "yes", 
            "tmRegions": [
                {
                    "end": "32", 
                    "start": "13"
                }, 
                {
                    "end": "309", 
                    "start": "287"
                }
            ], 
            "tmTopology": "13-32i287-309"
        }
    }, 
    "WP_004411184.1_methyl-accepting_chemotaxis_protein_Vibrio_orientalis": {
        "domains": [
            {
                "aliEnd": 605, 
                "aliStart": 444, 
                "alignmentToModelType": "..", 
                "ceValue": 3.5e-42, 
                "colour": null, 
                "dbName": "pfamA", 
                "description": "Methyl-accepting chemotaxis protein (MCP) signalling domain", 
                "display": null, 
                "domainName": "MCPsignal", 
                "envEnd": 606, 
                "envStart": 436, 
                "ieValue": 2.3e-39, 
                "modelEnd": 171, 
                "modelLength": 162, 
                "modelStart": 10, 
                "predictor": "Hmmer", 
                "probability": 135.1
            }, 
            {
                "aliEnd": 271, 
                "aliStart": 44, 
                "alignmentToModelType": ".]", 
                "ceValue": 4.2e-16, 
                "colour": null, 
                "dbName": "pfamA", 
                "description": "Cache domain", 
                "display": null, 
                "domainName": "dCache_1", 
                "envEnd": 271, 
                "envStart": 38, 
                "ieValue": 2.8e-13, 
                "modelEnd": 243, 
                "modelLength": 236, 
                "modelStart": 8, 
                "predictor": "Hmmer", 
                "probability": 50.0
            }, 
            {
                "aliEnd": 354, 
                "aliStart": 306, 
                "alignmentToModelType": "..", 
                "ceValue": 2.2e-09, 
                "colour": null, 
                "dbName": "pfamA", 
                "description": "HAMP domain", 
                "display": null, 
                "domainName": "HAMP", 
                "envEnd": 356, 
                "envStart": 305, 
                "ieValue": 1.4e-06, 
                "modelEnd": 48, 
                "modelLength": 47, 
                "modelStart": 2, 
                "predictor": "Hmmer", 
                "probability": 28.6
            }
        ], 
        "domainsWithNoOverlaps": [
            {
                "domainName": "dCache_1", 
                "end": 270, 
                "start": 43
            }, 
            {
                "domainName": "HAMP", 
                "end": 353, 
                "start": 305
            }, 
            {
                "domainName": "MCPsignal", 
                "end": 604, 
                "start": 443
            }
        ], 
        "length": "639", 
        "lowComplexity": [], 
        "sequence": "MRSALSIRHKTMLATVGAVILVIAVLISITVSQGQKIILDKTYSQQMPAALGEVSNQIKL ELEKPLVVAEVMSQLALLKNFNGQESDEVVAQLQSIKQQFNALTAFYVTTVNDTYYVPNG VLKTMSQSSVDDAWFYGFLGGNKSVELSIDVDESTGIATVFVNQVVMKNGQRIGVTGIGL SLESLGQTVANFSLGESGRLMLVDNQGVVKVHPDTSMVGKSLSVIGMASVSENVTNLNNS GLEINEVDIDQQAMLVGLMSLPQLGWVLVSVQPTSEVLAEINHFIETMTWIGVSIALLFV AVSAYMTHILLTPLSTTADLLLEIGSGGGDLTQRLDESRSDEVGNIAKGYNQFVAYMGSV LQEIESSRQALVSSIEYIDLQASEMKQQIHGQEQNIHQVATAIHEMSASSEEIANNANHT SDNVQQTTLEVKKGLESVSDTFSHTEAMSQQLDQSNQSIEKLSNDIKAIDTVLDVISGVS EQTNLLALNAAIEAARAGEQGRSFAVVADEVRTLASRTHDSASEIRTIIENLQSLSNTVV DEVSQSHKIGQDCLTAARSSEHHLASISRIVEEIHQLSAQTATATGEQSQVINEIAPHVE SIADVARSNTDMVTQTSQRCISLKENADSLSQLVAKFKF", 
        "sites": [], 
        "tmInfo": {
            "first60": "21.00", 
            "possibSigPep": "yes", 
            "tm": "yes", 
            "tmRegions": [
                {
                    "end": "34", 
                    "start": "12"
                }
            ], 
            "tmTopology": "12-34"
        }
    }, 
    "WP_004411387.1_methyl-accepting_chemotaxis_protein_Vibrio_orientalis": {
        "domains": [
            {
                "aliEnd": 603, 
                "aliStart": 434, 
                "alignmentToModelType": "..", 
                "ceValue": 1.4e-46, 
                "colour": null, 
                "dbName": "pfamA", 
                "description": "Methyl-accepting chemotaxis protein (MCP) signalling domain", 
                "display": null, 
                "domainName": "MCPsignal", 
                "envEnd": 604, 
                "envStart": 433, 
                "ieValue": 3.1e-43, 
                "modelEnd": 171, 
                "modelLength": 170, 
                "modelStart": 2, 
                "predictor": "Hmmer", 
                "probability": 147.7
            }, 
            {
                "aliEnd": 357, 
                "aliStart": 303, 
                "alignmentToModelType": "[]", 
                "ceValue": 8.8e-16, 
                "colour": null, 
                "dbName": "pfamA", 
                "description": "HAMP domain", 
                "display": null, 
                "domainName": "HAMP", 
                "envEnd": 357, 
                "envStart": 303, 
                "ieValue": 1.9e-12, 
                "modelEnd": 53, 
                "modelLength": 53, 
                "modelStart": 1, 
                "predictor": "Hmmer", 
                "probability": 47.5
            }, 
            {
                "aliEnd": 268, 
                "aliStart": 50, 
                "alignmentToModelType": "..", 
                "ceValue": 1.2e-13, 
                "colour": null, 
                "dbName": "pfamA", 
                "description": "Cache domain", 
                "display": null, 
                "domainName": "dCache_1", 
                "envEnd": 269, 
                "envStart": 41, 
                "ieValue": 2.5e-10, 
                "modelEnd": 242, 
                "modelLength": 230, 
                "modelStart": 13, 
                "predictor": "Hmmer", 
                "probability": 40.4
            }
        ], 
        "domainsWithNoOverlaps": [
            {
                "domainName": "dCache_1", 
                "end": 267, 
                "start": 49
            }, 
            {
                "domainName": "HAMP", 
                "end": 356, 
                "start": 302
            }, 
            {
                "domainName": "MCPsignal", 
                "end": 602, 
                "start": 433
            }
        ], 
        "length": "637", 
        "lowComplexity": [], 
        "sequence": "MKLTSISIKQKVVAGITFAVLASTIIVGVMAQRQARAVLEHRLIDIELPLMLEQINSQID RDVSQLLSAAHQLANNEFIKQAVDTTEINPEAERLLIKQLNNVRSQYQLNDASVANRNTA YYWNQNGFLRQLNQQQDGWFFGFTQSGKDTSVSIFQEANGDVKMFTNYQQLNGHTMAGLS KSMDDMVSLLNSFRIQDTGFVFLADAKGDIQIHRESNKAKSSLSNLYGADSSQLLGKSGF NLIQADYEGKEVFVASTYIPTMDWFVVGVVPVDEVFADLNAVAKQMMVTTVVVAGLFILM GIFLANSIARPIRAISVRFADLGKGDGDLSQRIEVKGDDEIGQLSEGFNGFIEKIHQSMK EVAETSSALQSAADGVSNKAHITHDNSQAQRDQTIQVVTAINQMGATISEIASNAATAAE TASEASSNTQVGQDVVNQAKDAISRLASDIENTGQVVGQLASTTQDIGSILGVIRDISEQ TNLLALNAAIEAARAGEQGRGFAVVADEVRNLASRTADSTEEIQKMINQLQSDAKDAVTA MEAGKAVTGEGVSASDEAVQVLISISERIHDISDRNTQVATATEEQSTVVHTINQNIEEI NAVNEVTTGTAEELAEASAELKELSVRLDRMVGSFKL", 
        "sites": [], 
        "tmInfo": {
            "first60": "20.08", 
            "possibSigPep": "yes", 
            "tm": "yes", 
            "tmRegions": [
                {
                    "end": "31", 
                    "start": "12"
                }, 
                {
                    "end": "308", 
                    "start": "286"
                }
            ], 
            "tmTopology": "12-31i286-308"
        }
    }, 
    "WP_004423651.1_sensor_domain-containing_diguanylate_cyclase_Pseudomonas_oleovorans": {
        "domains": [
            {
                "aliEnd": 483, 
                "aliStart": 327, 
                "alignmentToModelType": "[]", 
                "ceValue": 7.2e-51, 
                "colour": null, 
                "dbName": "pfamA", 
                "description": "Diguanylate cyclase, GGDEF domain", 
                "display": null, 
                "domainName": "GGDEF", 
                "envEnd": 483, 
                "envStart": 327, 
                "ieValue": 3.4e-47, 
                "modelEnd": 161, 
                "modelLength": 161, 
                "modelStart": 1, 
                "predictor": "Hmmer", 
                "probability": 160.3
            }, 
            {
                "aliEnd": 280, 
                "aliStart": 49, 
                "alignmentToModelType": "..", 
                "ceValue": 1.1e-11, 
                "colour": null, 
                "dbName": "pfamA", 
                "description": "Cache domain", 
                "display": null, 
                "domainName": "dCache_1", 
                "envEnd": 281, 
                "envStart": 43, 
                "ieValue": 5.2e-08, 
                "modelEnd": 242, 
                "modelLength": 232, 
                "modelStart": 11, 
                "predictor": "Hmmer", 
                "probability": 32.7
            }, 
            {
                "aliEnd": 456, 
                "aliStart": 356, 
                "alignmentToModelType": "..", 
                "ceValue": 9.1e-08, 
                "colour": null, 
                "dbName": "pfamA", 
                "description": "GGDEF-like domain", 
                "display": null, 
                "domainName": "GGDEF_2", 
                "envEnd": 464, 
                "envStart": 339, 
                "ieValue": 0.00044, 
                "modelEnd": 97, 
                "modelLength": 78, 
                "modelStart": 20, 
                "predictor": "Hmmer", 
                "probability": 20.6
            }
        ], 
        "domainsWithNoOverlaps": [
            {
                "domainName": "dCache_1", 
                "end": 279, 
                "start": 48
            }, 
            {
                "domainName": "GGDEF", 
                "end": 482, 
                "start": 326
            }
        ], 
        "length": "488", 
        "lowComplexity": [], 
        "sequence": "MSLRPKRHTQASLVLLLLFLLGSGFLTTSLLSYYASRDSIRDSIINTELPLTSDTVYSEI QKNLVRPILISSMMARDTFLRDWVLAGEQDTGQMTRYLREVQEHYGAFTSFFVSDKTSTY YQARGVLKQVKPEEPRDVWYYRVRGLKEPYEINVDVDLANADRLTIFINYKVLDYDGSFI GATGVGLAVDAVVKLIDEYQARYERSVYFVDTSGRITLTGAQGGPMGAQVGDSLADVPGL DGLMEKLPTPQSGQFEYQERGREHFLNVRYIPELEWYLFVDKQDKALAGIRQGLYINLLL CLLVTAIVLTLVSLAIRRYQQRIAALATTDSLTDLPNRRGFDILAEQALQEAQRDSSPLC AVLLDLDNFKLINDQHGHLAGDQVLHDFAQQLRGTLRQSDILCRWGGEEFILLLKNTDRQ AAHDLAEKLRQHCAEQRYEVEGQSLQVTVSLGLSQWHAGESLHTLLGRTDRALYRAKQAG RDRVCVDN", 
        "sites": [], 
        "tmInfo": {
            "first60": "22.76", 
            "possibSigPep": "yes", 
            "tm": "yes", 
            "tmRegions": [
                {
                    "end": "35", 
                    "start": "13"
                }, 
                {
                    "end": "316", 
                    "start": "294"
                }
            ], 
            "tmTopology": "13-35i294-316"
        }
    }, 
    "WP_004575158.1_MULTISPECIES_diguanylate_cyclase_Pseudomonas": {
        "domains": [
            {
                "aliEnd": 485, 
                "aliStart": 329, 
                "alignmentToModelType": "[]", 
                "ceValue": 2.1e-53, 
                "colour": null, 
                "dbName": "pfamA", 
                "description": "Diguanylate cyclase, GGDEF domain", 
                "display": null, 
                "domainName": "GGDEF", 
                "envEnd": 485, 
                "envStart": 329, 
                "ieValue": 1e-49, 
                "modelEnd": 161, 
                "modelLength": 161, 
                "modelStart": 1, 
                "predictor": "Hmmer", 
                "probability": 168.5
            }, 
            {
                "aliEnd": 281, 
                "aliStart": 137, 
                "alignmentToModelType": "..", 
                "ceValue": 7.3e-10, 
                "colour": null, 
                "dbName": "pfamA", 
                "description": "Cache domain", 
                "display": null, 
                "domainName": "dCache_1", 
                "envEnd": 282, 
                "envStart": 46, 
                "ieValue": 3.5e-06, 
                "modelEnd": 242, 
                "modelLength": 142, 
                "modelStart": 101, 
                "predictor": "Hmmer", 
                "probability": 26.8
            }, 
            {
                "aliEnd": 474, 
                "aliStart": 358, 
                "alignmentToModelType": "..", 
                "ceValue": 3.7e-08, 
                "colour": null, 
                "dbName": "pfamA", 
                "description": "GGDEF-like domain", 
                "display": null, 
                "domainName": "GGDEF_2", 
                "envEnd": 476, 
                "envStart": 346, 
                "ieValue": 0.00018, 
                "modelEnd": 114, 
                "modelLength": 95, 
                "modelStart": 20, 
                "predictor": "Hmmer", 
                "probability": 21.8
            }
        ], 
        "domainsWithNoOverlaps": [
            {
                "domainName": "dCache_1", 
                "end": 280, 
                "start": 136
            }, 
            {
                "domainName": "GGDEF", 
                "end": 484, 
                "start": 328
            }
        ], 
        "length": "493", 
        "lowComplexity": [], 
        "sequence": "MPLRSALFSQRSLIVTLLVLLACGFLATSLLSYFSSRSAIRDGIINTELPLTSDTVYSEI QKDLIRPVLIASMMAQDTFLRDWVLSGEQDTERMTRYLGEVMGKQDIFTSFFVSDRTRTY YQAKGVLKHVEPGTWRDAWYFRLRELKAPYEINVDLDMANQDSLTVFINYQVHDYQQRFI GAAGVGLSVSSVVKLIDQYQRRYQRAVLFTDAKGKVLLTGSEGGPHGLQVGQSLSDNPDL KAMLAEQRVPGEGSHEYHDSENHSHFLNVRHLPELDWYLLVDKRETGVLDRIRHALYLNL AICTMITLVVLALVHAMVRRHQASTEALATLDSLTGLHNRRSFDLLAAQALREARRDNSP LVALLIDLDHFKALNDNHGHLAGDEVLRQFANVLQGSLRQSDILCRWGGEEFIVLLREAE GDQAIEVAEKIRRRTEQLTFSYDNQPLRLTTSIGLSSLQPGDTLHALLTRADRALYRAKQ AGRNRVCSDTRHE", 
        "sites": [], 
        "tmInfo": {
            "first60": "22.47", 
            "possibSigPep": "yes", 
            "tm": "yes", 
            "tmRegions": [
                {
                    "end": "35", 
                    "start": "13"
                }, 
                {
                    "end": "318", 
                    "start": "296"
                }
            ], 
            "tmTopology": "13-35i296-318"
        }
    }, 
    "WP_004588644.1_MULTISPECIES_methyl-accepting_chemotaxis_protein_Pseudoalteromonas": {
        "domains": [
            {
                "aliEnd": 590, 
                "aliStart": 408, 
                "alignmentToModelType": "[.", 
                "ceValue": 4.7e-41, 
                "colour": null, 
                "dbName": "pfamA", 
                "description": "Methyl-accepting chemotaxis protein (MCP) signalling domain", 
                "display": null, 
                "domainName": "MCPsignal", 
                "envEnd": 593, 
                "envStart": 408, 
                "ieValue": 1.5e-37, 
                "modelEnd": 169, 
                "modelLength": 169, 
                "modelStart": 1, 
                "predictor": "Hmmer", 
                "probability": 129.1
            }, 
            {
                "aliEnd": 257, 
                "aliStart": 48, 
                "alignmentToModelType": "..", 
                "ceValue": 6e-16, 
                "colour": null, 
                "dbName": "pfamA", 
                "description": "Cache domain", 
                "display": null, 
                "domainName": "dCache_1", 
                "envEnd": 258, 
                "envStart": 38, 
                "ieValue": 1.9e-12, 
                "modelEnd": 242, 
                "modelLength": 227, 
                "modelStart": 16, 
                "predictor": "Hmmer", 
                "probability": 47.3
            }, 
            {
                "aliEnd": 345, 
                "aliStart": 293, 
                "alignmentToModelType": "..", 
                "ceValue": 5.8e-14, 
                "colour": null, 
                "dbName": "pfamA", 
                "description": "HAMP domain", 
                "display": null, 
                "domainName": "HAMP", 
                "envEnd": 346, 
                "envStart": 292, 
                "ieValue": 1.8e-10, 
                "modelEnd": 52, 
                "modelLength": 51, 
                "modelStart": 2, 
                "predictor": "Hmmer", 
                "probability": 41.1
            }
        ], 
        "domainsWithNoOverlaps": [
            {
                "domainName": "dCache_1", 
                "end": 256, 
                "start": 47
            }, 
            {
                "domainName": "HAMP", 
                "end": 344, 
                "start": 292
            }, 
            {
                "domainName": "MCPsignal", 
                "end": 589, 
                "start": 407
            }
        ], 
        "length": "626", 
        "lowComplexity": [], 
        "sequence": "MLLKQKVYISLILAIVVPLAVSTFLFSNSIQNHTDEKLAKVDLPTALSEVKSKIELELAT PIIVAKEIAQNSFVKQWLSNGESEQARADYINYLASIKKDNNAVIAYIISKNTNNYYTDI GISRQIDRSEDVWFDQFLSSNRPFEIALDIDKTTNSMVVFINYALQINGERTAITGVGRS LDSMINLINEYRIGEAGVVYLVSDEGEVMLHSDRSKMGQKININDIKNGAIISKTMAGED YVVSSTPIESLGWHLVAEVPEQQLYGPINSAINSNLLFGVIIAIIGFALARVLVSQIFKP IENITAAVSALTKKDGDLTVRLPTNDNNEISELAANFNLFLEQLHGMFKQVSDSANHVKS ISENVLVQVQGAANLAEVQSSSTQTVAAAVNEMEVTVQDISNSASNASDIATLTEEATHK GVEFVNSTIKQMEQLENAMATSVASVTELSGEIKSITQVLDVIKAISEQTNLLALNAAIE AARAGEHGRGFAVVADEVRTLAMRTAESTEQINEMIDTLNSKASSTVSAIELGSKNTLEN AERLKVTGSTLTGISQEIVTLSELNSSVATATREQTLATSEISQNVVMISDSAEQTKQNM KTSEQLCNGLNEESNILKDLLGKFTL", 
        "sites": [], 
        "tmInfo": {
            "first60": "20.98", 
            "possibSigPep": "yes", 
            "tm": "yes", 
            "tmRegions": [
                {
                    "end": "26", 
                    "start": "7"
                }
            ], 
            "tmTopology": "7-26"
        }
    }, 
    "WP_004727124.1_methyl-accepting_chemotaxis_protein_Vibrio_furnissii": {
        "domains": [
            {
                "aliEnd": 604, 
                "aliStart": 437, 
                "alignmentToModelType": "..", 
                "ceValue": 1.8e-45, 
                "colour": null, 
                "dbName": "pfamA", 
                "description": "Methyl-accepting chemotaxis protein (MCP) signalling domain", 
                "display": null, 
                "domainName": "MCPsignal", 
                "envEnd": 605, 
                "envStart": 421, 
                "ieValue": 3.4e-42, 
                "modelEnd": 171, 
                "modelLength": 154, 
                "modelStart": 18, 
                "predictor": "Hmmer", 
                "probability": 144.3
            }, 
            {
                "aliEnd": 358, 
                "aliStart": 304, 
                "alignmentToModelType": "[]", 
                "ceValue": 1.3e-14, 
                "colour": null, 
                "dbName": "pfamA", 
                "description": "HAMP domain", 
                "display": null, 
                "domainName": "HAMP", 
                "envEnd": 379, 
                "envStart": 304, 
                "ieValue": 2.5e-11, 
                "modelEnd": 53, 
                "modelLength": 53, 
                "modelStart": 1, 
                "predictor": "Hmmer", 
                "probability": 43.9
            }, 
            {
                "aliEnd": 269, 
                "aliStart": 50, 
                "alignmentToModelType": "..", 
                "ceValue": 5.6e-09, 
                "colour": null, 
                "dbName": "pfamA", 
                "description": "Cache domain", 
                "display": null, 
                "domainName": "dCache_1", 
                "envEnd": 270, 
                "envStart": 41, 
                "ieValue": 1.1e-05, 
                "modelEnd": 242, 
                "modelLength": 231, 
                "modelStart": 12, 
                "predictor": "Hmmer", 
                "probability": 25.2
            }
        ], 
        "domainsWithNoOverlaps": [
            {
                "domainName": "dCache_1", 
                "end": 268, 
                "start": 49
            }, 
            {
                "domainName": "HAMP", 
                "end": 357, 
                "start": 303
            }, 
            {
                "domainName": "MCPsignal", 
                "end": 603, 
                "start": 436
            }
        ], 
        "length": "638", 
        "lowComplexity": [], 
        "sequence": "MFKFNTMTIKQKVVLGITLAVLASTIILGVMAQRQARDVLEHRLVDIELPSMLEQISAQI DREVSTLLQASEQIANNEFIKQAITNESIDPTQQAVLIQQLNNVRSQYKLNDASVANRNT ANYWNQNGFLRKLNQQQDGWFFGFTSSGNATMVSMFQEATGEVKMFANYQVVNGVSMSGL SKSMDDMVKLLNGFKIEDSGFVFLTDAKGNIQIHRQKSQAKASLDSLYGAASNQLLNKSG FNLITTDYQGEQVFVASLYIKSMDWFVIGTVPVNEVFADLDQMAQRMLIITIVVAAIFIV MGIVLANSIANPIRQIAQRFTDLGKGDGDLSQRIAIDGKDEIAQLSLGFNGFIEKIHQSM REVASTSHSLQVAAETVSHKANTTHDNSQQQRDQTIQVVTAINQMGATISEIASNAATAA ETANQASGNTDEGRVVVNKAKDAISRLAADIESTGQVVQQLASTTQDIGSILDVIRDISD QTNLLALNAAIEAARAGEQGRGFAVVADEVRNLASRTASSTEEIQKMINQLQSDAKDAVS AMSAGIAVTSEGVSSSDEAVQVLVSISDRIHDISDRNTQVATATEEQSTVVHTINQNIEE INAINEVTTSTAEELAEASQELRDLSARLDKMVGSFKL", 
        "sites": [], 
        "tmInfo": {
            "first60": "20.05", 
            "possibSigPep": "yes", 
            "tm": "yes", 
            "tmRegions": [
                {
                    "end": "32", 
                    "start": "13"
                }, 
                {
                    "end": "309", 
                    "start": "287"
                }
            ], 
            "tmTopology": "13-32i287-309"
        }
    }, 
    "WP_004732018.1_methyl-accepting_chemotaxis_protein_Vibrio_splendidus": {
        "domains": [
            {
                "aliEnd": 604, 
                "aliStart": 438, 
                "alignmentToModelType": "..", 
                "ceValue": 1.2e-45, 
                "colour": null, 
                "dbName": "pfamA", 
                "description": "Methyl-accepting chemotaxis protein (MCP) signalling domain", 
                "display": null, 
                "domainName": "MCPsignal", 
                "envEnd": 605, 
                "envStart": 430, 
                "ieValue": 3.3e-42, 
                "modelEnd": 171, 
                "modelLength": 167, 
                "modelStart": 5, 
                "predictor": "Hmmer", 
                "probability": 144.3
            }, 
            {
                "aliEnd": 357, 
                "aliStart": 304, 
                "alignmentToModelType": "[.", 
                "ceValue": 1.1e-14, 
                "colour": null, 
                "dbName": "pfamA", 
                "description": "HAMP domain", 
                "display": null, 
                "domainName": "HAMP", 
                "envEnd": 358, 
                "envStart": 304, 
                "ieValue": 3.1e-11, 
                "modelEnd": 52, 
                "modelLength": 52, 
                "modelStart": 1, 
                "predictor": "Hmmer", 
                "probability": 43.6
            }, 
            {
                "aliEnd": 269, 
                "aliStart": 52, 
                "alignmentToModelType": "..", 
                "ceValue": 1.9e-09, 
                "colour": null, 
                "dbName": "pfamA", 
                "description": "Cache domain", 
                "display": null, 
                "domainName": "dCache_1", 
                "envEnd": 270, 
                "envStart": 42, 
                "ieValue": 5.2e-06, 
                "modelEnd": 242, 
                "modelLength": 229, 
                "modelStart": 14, 
                "predictor": "Hmmer", 
                "probability": 26.2
            }
        ], 
        "domainsWithNoOverlaps": [
            {
                "domainName": "dCache_1", 
                "end": 268, 
                "start": 51
            }, 
            {
                "domainName": "HAMP", 
                "end": 356, 
                "start": 303
            }, 
            {
                "domainName": "MCPsignal", 
                "end": 603, 
                "start": 437
            }
        ], 
        "length": "638", 
        "lowComplexity": [], 
        "sequence": "MFKTNSLSIKQKVVLGITFAVLASTVIVGAMAQQQARDVLSHRLVDIELPGMLERINGEI DREVSQLLLAAEQIASNEFISDAIESTERDAALENKLVKQLNNVRNQYQLNDASVANRQT AYYWNQDGFLRQLNQQQDGWFFGFTQSGQPTMVSMFQEANGEVKMFANYQQPSGLAMSGL SKSMDDMVNLLNGFKIENTGFVFLTDSQGDVQIHRERSRSDSSLQQLYGSQSSQLLNKSG FNLITTESQGQELFVASLYVSSMDWFVIGVVPTGEVFAELDATAQKMLIMTAIVALAFIL MGVVLANSITQPIKLLAKRFGDLGEGDGDLAQRIEVKGNDEIAQLSKGFNGFIEKIHESM KEVCSTSQALQVAAESVSNKAHITHDNSQEQRDQTLQVVAAINQMGMTISEIASNAATAA ETATQASGNTEVGRSVVNKAKDAISRLAQDIESTGQVVEQLASTTQDIGSILGVIRDISE QTNLLALNAAIEAARAGEQGRGFAVVADEVRNLASRTADSTEEIQKMINQLQSDAKDAVA AMSTGKVITLEGVAASDEAVDVLGGISDRIVDITDRNTQVATATEEQSTVVHTINQNIEE INAINEVTTGTAEQLAEASQELRDLSSRLDKMVGSFKL", 
        "sites": [], 
        "tmInfo": {
            "first60": "20.43", 
            "possibSigPep": "yes", 
            "tm": "yes", 
            "tmRegions": [
                {
                    "end": "32", 
                    "start": "13"
                }, 
                {
                    "end": "309", 
                    "start": "287"
                }
            ], 
            "tmTopology": "13-32i287-309"
        }
    }, 
    "WP_004737707.1_methyl-accepting_chemotaxis_protein_Vibrio_splendidus": {
        "domains": [
            {
                "aliEnd": 604, 
                "aliStart": 438, 
                "alignmentToModelType": "..", 
                "ceValue": 1.2e-45, 
                "colour": null, 
                "dbName": "pfamA", 
                "description": "Methyl-accepting chemotaxis protein (MCP) signalling domain", 
                "display": null, 
                "domainName": "MCPsignal", 
                "envEnd": 605, 
                "envStart": 430, 
                "ieValue": 2.6e-42, 
                "modelEnd": 171, 
                "modelLength": 167, 
                "modelStart": 5, 
                "predictor": "Hmmer", 
                "probability": 144.6
            }, 
            {
                "aliEnd": 357, 
                "aliStart": 304, 
                "alignmentToModelType": "[.", 
                "ceValue": 5.5e-15, 
                "colour": null, 
                "dbName": "pfamA", 
                "description": "HAMP domain", 
                "display": null, 
                "domainName": "HAMP", 
                "envEnd": 358, 
                "envStart": 304, 
                "ieValue": 1.2e-11, 
                "modelEnd": 52, 
                "modelLength": 52, 
                "modelStart": 1, 
                "predictor": "Hmmer", 
                "probability": 44.9
            }, 
            {
                "aliEnd": 269, 
                "aliStart": 51, 
                "alignmentToModelType": "..", 
                "ceValue": 1.1e-09, 
                "colour": null, 
                "dbName": "pfamA", 
                "description": "Cache domain", 
                "display": null, 
                "domainName": "dCache_1", 
                "envEnd": 270, 
                "envStart": 41, 
                "ieValue": 2.3e-06, 
                "modelEnd": 242, 
                "modelLength": 230, 
                "modelStart": 13, 
                "predictor": "Hmmer", 
                "probability": 27.4
            }
        ], 
        "domainsWithNoOverlaps": [
            {
                "domainName": "dCache_1", 
                "end": 268, 
                "start": 50
            }, 
            {
                "domainName": "HAMP", 
                "end": 356, 
                "start": 303
            }, 
            {
                "domainName": "MCPsignal", 
                "end": 603, 
                "start": 437
            }
        ], 
        "length": "638", 
        "lowComplexity": [], 
        "sequence": "MFKTNSLSIKQKVVLGITFAVLASTVIVGAMAQQQARDVLSHRLVNIELPGMLERINGEI DREVSQLLLAAEQIASNEFISDAIESTDRDPALESKLVKQLNNVRNQYNLNDASVANRQT AYYWNQNGFLRQLNQQQDGWFFGFTQSGQPTMVSMFQEANGEVKMFANYQQPSGLAMSGL SKSMDDMVSLLNGFKIENTGFVFLTDSQGDVQIHRERSRSDSSLQQLYGPQASQLLNKSG FNLITTESQGQELFVASLYVSSMDWFVIGVVPTGEVFAELDETAQKMLIMTAVVALAFIL MGVVLANSITQPIKLLAKRFSDLGEGDGDLAQRIEVKGNDEIAQLSKGFNGFIEKIHESM KEVCSTSQALQVAAESVSNKAHITHDNSQEQRDQTLQVVAAINQMGMTISEIASNAATAA ETATQASGNTEVGRSVVNKAKDAISRLAQDIESTGQVVEQLASTTQDIGSILGVIRDISE QTNLLALNAAIEAARAGEQGRGFAVVADEVRNLASRTADSTEEIQKMINQLQSDAKDAVT AMSAGKVITLEGVSASDEAVDVLGGISDRIVDISDRNTQVATATEEQSTVVHTINQNIEE INAINEVTTGTAEQLAEASQELRDLSSRLDKMVGSFKL", 
        "sites": [], 
        "tmInfo": {
            "first60": "20.44", 
            "possibSigPep": "yes", 
            "tm": "yes", 
            "tmRegions": [
                {
                    "end": "32", 
                    "start": "13"
                }, 
                {
                    "end": "309", 
                    "start": "287"
                }
            ], 
            "tmTopology": "13-32i287-309"
        }
    }, 
    "WP_004744088.1_methyl-accepting_chemotaxis_protein_Vibrio_tubiashii": {
        "domains": [
            {
                "aliEnd": 605, 
                "aliStart": 438, 
                "alignmentToModelType": "..", 
                "ceValue": 8.4e-43, 
                "colour": null, 
                "dbName": "pfamA", 
                "description": "Methyl-accepting chemotaxis protein (MCP) signalling domain", 
                "display": null, 
                "domainName": "MCPsignal", 
                "envEnd": 606, 
                "envStart": 433, 
                "ieValue": 5.2e-40, 
                "modelEnd": 171, 
                "modelLength": 166, 
                "modelStart": 6, 
                "predictor": "Hmmer", 
                "probability": 137.2
            }, 
            {
                "aliEnd": 271, 
                "aliStart": 43, 
                "alignmentToModelType": ".]", 
                "ceValue": 5e-14, 
                "colour": null, 
                "dbName": "pfamA", 
                "description": "Cache domain", 
                "display": null, 
                "domainName": "dCache_1", 
                "envEnd": 271, 
                "envStart": 38, 
                "ieValue": 3.1e-11, 
                "modelEnd": 243, 
                "modelLength": 237, 
                "modelStart": 7, 
                "predictor": "Hmmer", 
                "probability": 43.3
            }, 
            {
                "aliEnd": 354, 
                "aliStart": 306, 
                "alignmentToModelType": "..", 
                "ceValue": 3e-10, 
                "colour": null, 
                "dbName": "pfamA", 
                "description": "HAMP domain", 
                "display": null, 
                "domainName": "HAMP", 
                "envEnd": 356, 
                "envStart": 305, 
                "ieValue": 1.9e-07, 
                "modelEnd": 48, 
                "modelLength": 47, 
                "modelStart": 2, 
                "predictor": "Hmmer", 
                "probability": 31.5
            }, 
            {
                "aliEnd": 468, 
                "aliStart": 331, 
                "alignmentToModelType": "..", 
                "ceValue": 1.1e-07, 
                "colour": null, 
                "dbName": "pfamA", 
                "description": "Protein of unknown function (DUF1351)", 
                "display": null, 
                "domainName": "DUF1351", 
                "envEnd": 499, 
                "envStart": 330, 
                "ieValue": 6.6e-05, 
                "modelEnd": 177, 
                "modelLength": 126, 
                "modelStart": 52, 
                "predictor": "Hmmer", 
                "probability": 22.8
            }
        ], 
        "domainsWithNoOverlaps": [
            {
                "domainName": "dCache_1", 
                "end": 270, 
                "start": 42
            }, 
            {
                "domainName": "HAMP", 
                "end": 353, 
                "start": 305
            }, 
            {
                "domainName": "MCPsignal", 
                "end": 604, 
                "start": 437
            }
        ], 
        "length": "639", 
        "lowComplexity": [], 
        "sequence": "MATALSIRHKTILATVMAVILVIVVLISITVSQGQKIILDKTYSQQMPAALGEVSNQIQL ELEKPLVVAEVMSQLQPLTDFDGQDSGQISAQLASIKQQFNALTAFFVTTVDDSYYLPSG KLKSMSSSSADDQWFYGFLNGDKQVELSIDIDDATGIATVFVNHVVMSQGRRVGVTGIGL SLENLGNTVANYSLGDSGRLMLVDKSGEVKVHPSTQQVGKQLADIGLGALTPELQTLAGT APVIHESKLEQTSTIVGLMALPQLDWVLISVQPTAEVLTEINHFIETMIWVGGSVALLFI IISAYMTNILLKPLSTTAQLLLEIGGGGGDLTQRLDESRRDEVGNIAKGYNQFVAYMGNV LQEIERARKELVATINLIDQQANEMRQQIHGQEHNIDQVATAVHEMSASSEEIANNANHT SDNVHKTTLEVKNGLSSVSKTYARTEAMSQQLEQSNQSIGKLSNDINAIDTVLDVISGVS EQTNLLALNAAIEAARAGEQGRGFAVVADEVRTLASRTHESASEIRTIIENLQGLSNTVV SEVSQSHKIGSECLTAAKESEHHLASISNIVEEINQLSAQTATATGQQSQVINEIAPHVE RIADVAKSNTEMVTQTSQHCVSLKRNAESLSQLVAKFKF", 
        "sites": [], 
        "tmInfo": {
            "first60": "21.41", 
            "possibSigPep": "yes", 
            "tm": "yes", 
            "tmRegions": [
                {
                    "end": "32", 
                    "start": "10"
                }, 
                {
                    "end": "311", 
                    "start": "289"
                }
            ], 
            "tmTopology": "10-32i289-311"
        }
    }, 
    "WP_004745481.1_methyl-accepting_chemotaxis_protein_Vibrio_tubiashii": {
        "domains": [
            {
                "aliEnd": 603, 
                "aliStart": 437, 
                "alignmentToModelType": "..", 
                "ceValue": 2.3e-47, 
                "colour": null, 
                "dbName": "pfamA", 
                "description": "Methyl-accepting chemotaxis protein (MCP) signalling domain", 
                "display": null, 
                "domainName": "MCPsignal", 
                "envEnd": 604, 
                "envStart": 429, 
                "ieValue": 5.5e-44, 
                "modelEnd": 171, 
                "modelLength": 167, 
                "modelStart": 5, 
                "predictor": "Hmmer", 
                "probability": 150.1
            }, 
            {
                "aliEnd": 356, 
                "aliStart": 303, 
                "alignmentToModelType": "[.", 
                "ceValue": 7.1e-17, 
                "colour": null, 
                "dbName": "pfamA", 
                "description": "HAMP domain", 
                "display": null, 
                "domainName": "HAMP", 
                "envEnd": 357, 
                "envStart": 303, 
                "ieValue": 1.7e-13, 
                "modelEnd": 52, 
                "modelLength": 52, 
                "modelStart": 1, 
                "predictor": "Hmmer", 
                "probability": 50.8
            }, 
            {
                "aliEnd": 268, 
                "aliStart": 49, 
                "alignmentToModelType": "..", 
                "ceValue": 8.6e-12, 
                "colour": null, 
                "dbName": "pfamA", 
                "description": "Cache domain", 
                "display": null, 
                "domainName": "dCache_1", 
                "envEnd": 269, 
                "envStart": 40, 
                "ieValue": 2.1e-08, 
                "modelEnd": 242, 
                "modelLength": 231, 
                "modelStart": 12, 
                "predictor": "Hmmer", 
                "probability": 34.1
            }
        ], 
        "domainsWithNoOverlaps": [
            {
                "domainName": "dCache_1", 
                "end": 267, 
                "start": 48
            }, 
            {
                "domainName": "HAMP", 
                "end": 355, 
                "start": 302
            }, 
            {
                "domainName": "MCPsignal", 
                "end": 602, 
                "start": 436
            }
        ], 
        "length": "637", 
        "lowComplexity": [], 
        "sequence": "MKLNSISIKQKVVAGITFAVLASTIIVGVMAQRQAREVLEHRLIDIELPSMLEQISSQID NEVSQLLLAAKQLANNEFIKEAINTTNIAPEDEARLIKQLNNVRSQYDLNDASVANRDTA YYWNQNGFLRQLNQQQDGWFFGFTQSGNETSVSIFQEANGDVKMFTNYQVLNGMSMSGLS KSMDDMVGLLNGFKIEDTGFVFLSDAQGTVQIHRDSSKSKSTLAKLFGGESSTLLGKSSF NLISTDYEGQNVFVASTYVPSMDWFVVGVVPVDEVFADLNAVAKQMMFTTIIVAGLFIFM GIFLANSIARPIREIASRFADLGKGDGDLSQRIEIKGTDEIGQLSEGFNGFIEKIHDSMK EVASTSNALQSAADGVSSKANTTHDNSQIQRDQTIQVVTAINEMGATISEIASNAATAAE TANQASDNTEVGQNVVNQAKDAISRLALDIENTGQVVEQLASTTQEIGSILDVIRDISEQ TNLLALNAAIEAARAGEQGRGFAVVADEVRNLASRTADSTEEIQKMINQLQSDAKDAVTA MEAGKSVTSEGVSASDEAVEVLVNISERIHDISDRNTQVATATEEQSTVVHTINQNIEEI NAINEVTTGTAEELAAASAELKELSARLDTMVGSFKL", 
        "sites": [], 
        "tmInfo": {
            "first60": "20.09", 
            "possibSigPep": "yes", 
            "tm": "yes", 
            "tmRegions": [
                {
                    "end": "31", 
                    "start": "12"
                }, 
                {
                    "end": "308", 
                    "start": "286"
                }
            ], 
            "tmTopology": "12-31i286-308"
        }
    }, 
    "WP_005024045.1_sensor_domain-containing_diguanylate_cyclase_Bilophila_wadsworthia": {
        "domains": [
            {
                "aliEnd": 463, 
                "aliStart": 322, 
                "alignmentToModelType": "[]", 
                "ceValue": 2.3e-30, 
                "colour": null, 
                "dbName": "pfamA", 
                "description": "Diguanylate cyclase, GGDEF domain", 
                "display": null, 
                "domainName": "GGDEF", 
                "envEnd": 463, 
                "envStart": 322, 
                "ieValue": 1.5e-26, 
                "modelEnd": 161, 
                "modelLength": 161, 
                "modelStart": 1, 
                "predictor": "Hmmer", 
                "probability": 93.2
            }, 
            {
                "aliEnd": 275, 
                "aliStart": 37, 
                "alignmentToModelType": ".]", 
                "ceValue": 1.3e-19, 
                "colour": null, 
                "dbName": "pfamA", 
                "description": "Cache domain", 
                "display": null, 
                "domainName": "dCache_1", 
                "envEnd": 275, 
                "envStart": 33, 
                "ieValue": 8.3e-16, 
                "modelEnd": 243, 
                "modelLength": 239, 
                "modelStart": 5, 
                "predictor": "Hmmer", 
                "probability": 58.3
            }
        ], 
        "domainsWithNoOverlaps": [
            {
                "domainName": "dCache_1", 
                "end": 274, 
                "start": 36
            }, 
            {
                "domainName": "GGDEF", 
                "end": 462, 
                "start": 321
            }
        ], 
        "length": "467", 
        "lowComplexity": [], 
        "sequence": "MKKKLFRTHAFITGIVLIGFICITIINYCTYSVVIRDDIRNISRLTSLNIFSSISNELTK PIFVSLTMANDSFLKSWLRGENDSPEQIAELQDYLNGLKRKYDYSSVFLVSAKTNIYYHY NGINKVVSRDDSHDVWYYNFVASGIPHRLEVDTDEMARNELTVFVDCRIEDDHGELMGVV GVGVKMRELQQILASFELDFDLTAFLVNREGVVQVHTSDAMIANATIDDLLPVSEYRKKI FTKSRVESSWYKYNGQETCLVTRYIDDLDWYLIVEKDTAIIKESLLSQLWKDILVVACII ILILLLVSGTVSRYDKFMTLFATTDKLTGLMNRERFNAILSRKLWERPLVFMFDVDHFKH INDTRGHLWGNEVLARVGHKAEEIVGKAGCVARWGGDEFIGFIDAPGDAEETLRSLLESV RDLDNHVTISIGATRINPEDDMDAILMRVDDGMYRSKAEGRDRITYV", 
        "sites": [], 
        "tmInfo": {
            "first60": "23.09", 
            "possibSigPep": "yes", 
            "tm": "yes", 
            "tmRegions": [
                {
                    "end": "35", 
                    "start": "13"
                }, 
                {
                    "end": "312", 
                    "start": "293"
                }
            ], 
            "tmTopology": "13-35i293-312"
        }
    }, 
    "WP_005297620.1_methyl-accepting_chemotaxis_protein_Photobacterium_damselae": {
        "domains": [
            {
                "aliEnd": 605, 
                "aliStart": 422, 
                "alignmentToModelType": "..", 
                "ceValue": 1.2e-45, 
                "colour": null, 
                "dbName": "pfamA", 
                "description": "Methyl-accepting chemotaxis protein (MCP) signalling domain", 
                "display": null, 
                "domainName": "MCPsignal", 
                "envEnd": 609, 
                "envStart": 421, 
                "ieValue": 2.9e-42, 
                "modelEnd": 171, 
                "modelLength": 170, 
                "modelStart": 2, 
                "predictor": "Hmmer", 
                "probability": 144.5
            }, 
            {
                "aliEnd": 357, 
                "aliStart": 305, 
                "alignmentToModelType": "[.", 
                "ceValue": 5e-16, 
                "colour": null, 
                "dbName": "pfamA", 
                "description": "HAMP domain", 
                "display": null, 
                "domainName": "HAMP", 
                "envEnd": 359, 
                "envStart": 305, 
                "ieValue": 1.2e-12, 
                "modelEnd": 51, 
                "modelLength": 51, 
                "modelStart": 1, 
                "predictor": "Hmmer", 
                "probability": 48.1
            }, 
            {
                "aliEnd": 270, 
                "aliStart": 49, 
                "alignmentToModelType": "..", 
                "ceValue": 1.4e-15, 
                "colour": null, 
                "dbName": "pfamA", 
                "description": "Cache domain", 
                "display": null, 
                "domainName": "dCache_1", 
                "envEnd": 271, 
                "envStart": 39, 
                "ieValue": 3.2e-12, 
                "modelEnd": 242, 
                "modelLength": 231, 
                "modelStart": 12, 
                "predictor": "Hmmer", 
                "probability": 46.5
            }, 
            {
                "aliEnd": 286, 
                "aliStart": 178, 
                "alignmentToModelType": "..", 
                "ceValue": 4.4e-12, 
                "colour": null, 
                "dbName": "pfamA", 
                "description": "Cache 3/Cache 2 fusion domain", 
                "display": null, 
                "domainName": "Cache_3-Cache_2", 
                "envEnd": 287, 
                "envStart": 173, 
                "ieValue": 1e-08, 
                "modelEnd": 297, 
                "modelLength": 114, 
                "modelStart": 184, 
                "predictor": "Hmmer", 
                "probability": 35.0
            }
        ], 
        "domainsWithNoOverlaps": [
            {
                "domainName": "dCache_1", 
                "end": 269, 
                "start": 48
            }, 
            {
                "domainName": "HAMP", 
                "end": 356, 
                "start": 304
            }, 
            {
                "domainName": "MCPsignal", 
                "end": 604, 
                "start": 421
            }
        ], 
        "length": "639", 
        "lowComplexity": [], 
        "sequence": "MNLNHLSIKKKLILAMISAVLFSTALVGILSQQQARKVIETRLLESEIPATLLQIRNQID KEVSLLQAAAQQLATNPLVIDSLTATLPQDNTQLVTLLNEIKQQYHLFDASIADRNTGNY WNQDGFLRQLNHQQDSWFYNFVRSGNAKMLNVFREANGDVKLFVNYQQLNGKGLAGLSKS LDEMVQFINQFKLEQTGFVYLVDDKGIVRIHNDNQLMGKASLTDLYGSKVANQLLKRGKI EIVDLDLDLAGQENLVASSYIPTMNWYVIAQLPKNEAFASLNHARNQILIWTAIIALGFT ALAIWLASSITRPIARLAEMFKDLGEGEGDLRHRLDIQGNDEIAQLSQGFNGFISKIHNS VKEVAETGNALRHASQSVAEQAQTTLDNSQSQRDRTIQVVTAINEMGATVNEIAGNAAQA ADATHLAETEAQSGQQVVGQARETISQLSHDVAQVSEVIESLAHNTQAIGSILDVIRGIS EQTNLLALNAAIEAARAGEQGRGFAVVADEVRSLASRTAASTDEIQTMINRLQQEASNAV AAIEQSRLLSSNGVSASDEASSALISIAERITLIADMNTQVATATEEQSTVVNDINCNIE VINETTQRTATTAEDLAQASLELQQLSHRLEVMVGSFKL", 
        "sites": [], 
        "tmInfo": {
            "first60": "19.31", 
            "possibSigPep": "yes", 
            "tm": "yes", 
            "tmRegions": [
                {
                    "end": "30", 
                    "start": "13"
                }, 
                {
                    "end": "310", 
                    "start": "288"
                }
            ], 
            "tmTopology": "13-30i288-310"
        }
    }, 
    "WP_005329194.1_methyl-accepting_chemotaxis_protein_Aeromonas_media": {
        "domains": [
            {
                "aliEnd": 603, 
                "aliStart": 419, 
                "alignmentToModelType": ".]", 
                "ceValue": 6.4e-43, 
                "colour": null, 
                "dbName": "pfamA", 
                "description": "Methyl-accepting chemotaxis protein (MCP) signalling domain", 
                "display": null, 
                "domainName": "MCPsignal", 
                "envEnd": 603, 
                "envStart": 418, 
                "ieValue": 7.2e-40, 
                "modelEnd": 172, 
                "modelLength": 171, 
                "modelStart": 2, 
                "predictor": "Hmmer", 
                "probability": 136.7
            }, 
            {
                "aliEnd": 355, 
                "aliStart": 302, 
                "alignmentToModelType": "[.", 
                "ceValue": 2.1e-15, 
                "colour": null, 
                "dbName": "pfamA", 
                "description": "HAMP domain", 
                "display": null, 
                "domainName": "HAMP", 
                "envEnd": 356, 
                "envStart": 302, 
                "ieValue": 2.4e-12, 
                "modelEnd": 52, 
                "modelLength": 52, 
                "modelStart": 1, 
                "predictor": "Hmmer", 
                "probability": 47.1
            }, 
            {
                "aliEnd": 281, 
                "aliStart": 179, 
                "alignmentToModelType": "..", 
                "ceValue": 8.7e-12, 
                "colour": null, 
                "dbName": "pfamA", 
                "description": "Cache 3/Cache 2 fusion domain", 
                "display": null, 
                "domainName": "Cache_3-Cache_2", 
                "envEnd": 283, 
                "envStart": 174, 
                "ieValue": 9.8e-09, 
                "modelEnd": 295, 
                "modelLength": 111, 
                "modelStart": 185, 
                "predictor": "Hmmer", 
                "probability": 35.1
            }, 
            {
                "aliEnd": 267, 
                "aliStart": 46, 
                "alignmentToModelType": "..", 
                "ceValue": 2.1e-13, 
                "colour": null, 
                "dbName": "pfamA", 
                "description": "Cache domain", 
                "display": null, 
                "domainName": "dCache_1", 
                "envEnd": 268, 
                "envStart": 43, 
                "ieValue": 2.3e-10, 
                "modelEnd": 242, 
                "modelLength": 233, 
                "modelStart": 10, 
                "predictor": "Hmmer", 
                "probability": 40.4
            }
        ], 
        "domainsWithNoOverlaps": [
            {
                "domainName": "dCache_1", 
                "end": 266, 
                "start": 45
            }, 
            {
                "domainName": "HAMP", 
                "end": 354, 
                "start": 301
            }, 
            {
                "domainName": "MCPsignal", 
                "end": 602, 
                "start": 418
            }
        ], 
        "length": "636", 
        "lowComplexity": [], 
        "sequence": "MFASLTLKQKILATVILAVALSCLLVGYFSQRSAQQLIETRMFEQELPNLTQRIGKEIEK DLTSVASAARQLANDRFVLDWVARGMPKEQESILIDQLKDMTSQYGLVTASFADRQSAAY YNQDGFLRILNHEQDNWFYDYTKSGQDLMLSIFRESNGEVKLFVNFQQLDGRGLAGLAKS LDSMVSMLANFRIGDSGFVFMTDGSGKVKLHPDAARIDRDSLGQLAGPGAGALMTKQAFA ATHAEIDGQPVVLATSYIPLLDWYLVAQVPEAEIYAELDKARLHIVLVSLLIAVGMGLLS VLLAGSVSRPLNELARLFRELGSGDGDLTQRLKVEGRDELSQVATGFNNFVAKIHGSIEQ VASNSRQLAATANEVAAKAQLTQHNCTAQRDRTVQVATAIHEMGATVSEIAGNASLAADV ARQANDQADAGAQVVAQARHGIVGLSGEIEQVAGVIESLASQTDSIGSILDTIRSISEQT NLLALNAAIEAARAGEQGRGFAVVADEVRNLASRSAASTAEIQGMINRLQEQSARAVSAM AQGRNQSLEVVTQADAADGALGQITVHITQISDMNIQVATATEEQSSVVGEINRNVEDIN QLTMETADIAHQLTESSRSLQQLSGELDKLVGNFRL", 
        "sites": [], 
        "tmInfo": {
            "first60": "19.90", 
            "possibSigPep": "yes", 
            "tm": "yes", 
            "tmRegions": [
                {
                    "end": "30", 
                    "start": "11"
                }, 
                {
                    "end": "307", 
                    "start": "285"
                }
            ], 
            "tmTopology": "11-30i285-307"
        }
    }, 
    "WP_005336118.1_methyl-accepting_chemotaxis_protein_Aeromonas_veronii": {
        "domains": [
            {
                "aliEnd": 603, 
                "aliStart": 420, 
                "alignmentToModelType": ".]", 
                "ceValue": 1.1e-42, 
                "colour": null, 
                "dbName": "pfamA", 
                "description": "Methyl-accepting chemotaxis protein (MCP) signalling domain", 
                "display": null, 
                "domainName": "MCPsignal", 
                "envEnd": 603, 
                "envStart": 418, 
                "ieValue": 1.4e-39, 
                "modelEnd": 172, 
                "modelLength": 170, 
                "modelStart": 3, 
                "predictor": "Hmmer", 
                "probability": 135.8
            }, 
            {
                "aliEnd": 355, 
                "aliStart": 302, 
                "alignmentToModelType": "[.", 
                "ceValue": 3.6e-15, 
                "colour": null, 
                "dbName": "pfamA", 
                "description": "HAMP domain", 
                "display": null, 
                "domainName": "HAMP", 
                "envEnd": 356, 
                "envStart": 302, 
                "ieValue": 4.3e-12, 
                "modelEnd": 52, 
                "modelLength": 52, 
                "modelStart": 1, 
                "predictor": "Hmmer", 
                "probability": 46.3
            }, 
            {
                "aliEnd": 267, 
                "aliStart": 45, 
                "alignmentToModelType": "..", 
                "ceValue": 2.4e-12, 
                "colour": null, 
                "dbName": "pfamA", 
                "description": "Cache domain", 
                "display": null, 
                "domainName": "dCache_1", 
                "envEnd": 268, 
                "envStart": 40, 
                "ieValue": 2.8e-09, 
                "modelEnd": 242, 
                "modelLength": 234, 
                "modelStart": 9, 
                "predictor": "Hmmer", 
                "probability": 36.9
            }, 
            {
                "aliEnd": 283, 
                "aliStart": 179, 
                "alignmentToModelType": "..", 
                "ceValue": 7.3e-08, 
                "colour": null, 
                "dbName": "pfamA", 
                "description": "Cache 3/Cache 2 fusion domain", 
                "display": null, 
                "domainName": "Cache_3-Cache_2", 
                "envEnd": 284, 
                "envStart": 174, 
                "ieValue": 8.8e-05, 
                "modelEnd": 297, 
                "modelLength": 113, 
                "modelStart": 185, 
                "predictor": "Hmmer", 
                "probability": 22.2
            }
        ], 
        "domainsWithNoOverlaps": [
            {
                "domainName": "dCache_1", 
                "end": 266, 
                "start": 44
            }, 
            {
                "domainName": "HAMP", 
                "end": 354, 
                "start": 301
            }, 
            {
                "domainName": "MCPsignal", 
                "end": 602, 
                "start": 419
            }
        ], 
        "length": "636", 
        "lowComplexity": [], 
        "sequence": "MLATLTLKQKILATVTLAVVVSCLLVGYFSQRSAQQLIENRMFEQELPNLTQRISKEIEQ DLHGIAQAARQLATDRFILGWVDRGMPKEQEPILINQLKDVANQYGLVTASFADRQTAAY YNQDGFLRNLTPTQDAWFYDYTKSQKEMTLSIFRESNGEVKLFVNFQQLNGRGLAGFAKS LDTMVTMVSNFRLEESGIVFMVDGSGKVKLHPEANRIERDTLGGIASGDTGSLLAKRPFA VINAEVNGEPMVLASSYIPLLDWYLVAQVPQAEIYAELDQTRNEILMISLVIALAMGLMG MLLAGSVSRPLNELARLFKELGSGDGDLTQRLKVEGRDELSQVATGFNNFVAKIHGSIEQ VAENSRQLAATANEVATKAQLTQHNCTAQRDRTVQVATAIHEMGATVSEIAGNASLAAEV ARQANDQADAGAVVVAQARHGIVDLSGEIEQVAGVIESLASQTDSIGSILETIRSISEQT NLLALNAAIEAARAGEQGRGFAVVADEVRNLANRSAASTAEIQGMINRLQEQSARAVSAM AQGRNQSLEVVSQADEANAALGQITAHITQINDMNIQVATATEEQSSVVGEINRNVEDIN QLTMETADIAHQLTESSRSLQQLSGQLDKLVGNFRL", 
        "sites": [], 
        "tmInfo": {
            "first60": "19.61", 
            "possibSigPep": "yes", 
            "tm": "yes", 
            "tmRegions": [
                {
                    "end": "30", 
                    "start": "11"
                }, 
                {
                    "end": "307", 
                    "start": "285"
                }
            ], 
            "tmTopology": "11-30i285-307"
        }
    }, 
    "WP_005341655.1_methyl-accepting_chemotaxis_protein_Aeromonas_veronii": {
        "domains": [
            {
                "aliEnd": 603, 
                "aliStart": 421, 
                "alignmentToModelType": ".]", 
                "ceValue": 6.3e-43, 
                "colour": null, 
                "dbName": "pfamA", 
                "description": "Methyl-accepting chemotaxis protein (MCP) signalling domain", 
                "display": null, 
                "domainName": "MCPsignal", 
                "envEnd": 603, 
                "envStart": 418, 
                "ieValue": 9.3e-40, 
                "modelEnd": 172, 
                "modelLength": 169, 
                "modelStart": 4, 
                "predictor": "Hmmer", 
                "probability": 136.3
            }, 
            {
                "aliEnd": 355, 
                "aliStart": 302, 
                "alignmentToModelType": "[.", 
                "ceValue": 7.8e-15, 
                "colour": null, 
                "dbName": "pfamA", 
                "description": "HAMP domain", 
                "display": null, 
                "domainName": "HAMP", 
                "envEnd": 356, 
                "envStart": 302, 
                "ieValue": 1.1e-11, 
                "modelEnd": 52, 
                "modelLength": 52, 
                "modelStart": 1, 
                "predictor": "Hmmer", 
                "probability": 44.9
            }, 
            {
                "aliEnd": 267, 
                "aliStart": 46, 
                "alignmentToModelType": "..", 
                "ceValue": 2.4e-12, 
                "colour": null, 
                "dbName": "pfamA", 
                "description": "Cache domain", 
                "display": null, 
                "domainName": "dCache_1", 
                "envEnd": 268, 
                "envStart": 43, 
                "ieValue": 3.6e-09, 
                "modelEnd": 242, 
                "modelLength": 233, 
                "modelStart": 10, 
                "predictor": "Hmmer", 
                "probability": 36.5
            }
        ], 
        "domainsWithNoOverlaps": [
            {
                "domainName": "dCache_1", 
                "end": 266, 
                "start": 45
            }, 
            {
                "domainName": "HAMP", 
                "end": 354, 
                "start": 301
            }, 
            {
                "domainName": "MCPsignal", 
                "end": 602, 
                "start": 420
            }
        ], 
        "length": "636", 
        "lowComplexity": [], 
        "sequence": "MLATLTLKQKIVATVTLAVVVSCLLVGYFSQRSAQQLIETRMFEQELPNLTQRISKEIEQ DLHGIAQAARQLATDRFILDWVDRGMPKEQESILINQLKDVANQYGLVTASFADRQTAAY YNQDGFLRNLTPAQDAWFYDYTKSQKEMTLSIFRESNGEVKLFVNFQQLNGRGLAGFAKS LDTMVTMVANFRLEESGIVFMVDGSGKVKLHPEANRIERDTLGSIASGDTGSLLAKRPFA VINAEVNGEPMVLASSYIPLLDWYLVAQVPAAEIYAELDQTRNEILMISLVIALAMGLMG MLLSGSVSRPLNELARLFKELGSGDGDLTQRLKVEGRDELSQVATGFNNFVAKIHGSIEQ VAENSRQLAATANEVATKAQLTQHNCTAQRDRTVQVATAIQEMGATVSEIAGNASLAAEV ARQANDQADAGAVVVAQARHGIVGLSGEIEQVAGVIESLASQTDSIGSILETIRSISEQT NLLALNAAIEAARAGEQGRGFAVVADEVRNLANRSAASTAEIQGMINRLQEQSARAVSAM AQGRNQSLEVVSQADEANAALGQITAHITQINDMNIQVATATEEQSSVVGEINRNVEDIN QLTMETADIAHQLTESSRSLQQLSGQLDKLVGNFRL", 
        "sites": [], 
        "tmInfo": {
            "first60": "19.58", 
            "possibSigPep": "yes", 
            "tm": "yes", 
            "tmRegions": [
                {
                    "end": "30", 
                    "start": "11"
                }, 
                {
                    "end": "307", 
                    "start": "285"
                }
            ], 
            "tmTopology": "11-30i285-307"
        }
    }, 
    "WP_005348198.1_methyl-accepting_chemotaxis_protein_Aeromonas_diversa": {
        "domains": [
            {
                "aliEnd": 603, 
                "aliStart": 446, 
                "alignmentToModelType": ".]", 
                "ceValue": 1.1e-44, 
                "colour": null, 
                "dbName": "pfamA", 
                "description": "Methyl-accepting chemotaxis protein (MCP) signalling domain", 
                "display": null, 
                "domainName": "MCPsignal", 
                "envEnd": 603, 
                "envStart": 431, 
                "ieValue": 8.4e-42, 
                "modelEnd": 172, 
                "modelLength": 158, 
                "modelStart": 15, 
                "predictor": "Hmmer", 
                "probability": 143.0
            }, 
            {
                "aliEnd": 355, 
                "aliStart": 302, 
                "alignmentToModelType": "[.", 
                "ceValue": 1.2e-15, 
                "colour": null, 
                "dbName": "pfamA", 
                "description": "HAMP domain", 
                "display": null, 
                "domainName": "HAMP", 
                "envEnd": 356, 
                "envStart": 302, 
                "ieValue": 9e-13, 
                "modelEnd": 52, 
                "modelLength": 52, 
                "modelStart": 1, 
                "predictor": "Hmmer", 
                "probability": 48.5
            }, 
            {
                "aliEnd": 282, 
                "aliStart": 179, 
                "alignmentToModelType": "..", 
                "ceValue": 5e-11, 
                "colour": null, 
                "dbName": "pfamA", 
                "description": "Cache 3/Cache 2 fusion domain", 
                "display": null, 
                "domainName": "Cache_3-Cache_2", 
                "envEnd": 284, 
                "envStart": 174, 
                "ieValue": 3.8e-08, 
                "modelEnd": 296, 
                "modelLength": 112, 
                "modelStart": 185, 
                "predictor": "Hmmer", 
                "probability": 33.2
            }, 
            {
                "aliEnd": 267, 
                "aliStart": 49, 
                "alignmentToModelType": "..", 
                "ceValue": 5.7e-11, 
                "colour": null, 
                "dbName": "pfamA", 
                "description": "Cache domain", 
                "display": null, 
                "domainName": "dCache_1", 
                "envEnd": 268, 
                "envStart": 39, 
                "ieValue": 4.4e-08, 
                "modelEnd": 242, 
                "modelLength": 230, 
                "modelStart": 13, 
                "predictor": "Hmmer", 
                "probability": 33.0
            }
        ], 
        "domainsWithNoOverlaps": [
            {
                "domainName": "Cache_3-Cache_2", 
                "end": 281, 
                "start": 178
            }, 
            {
                "domainName": "HAMP", 
                "end": 354, 
                "start": 301
            }, 
            {
                "domainName": "MCPsignal", 
                "end": 602, 
                "start": 445
            }
        ], 
        "length": "636", 
        "lowComplexity": [], 
        "sequence": "MFNHLTLKQKIVSTLLLAVLLSCILVGYFSQRSAQQLIEEQLFAHELPNLTQRIGKSIEA ELNPIAGAAKQLATDRFVLDWVNRGMPKEQESLLIDQLKDVAGQYGLVTASFADRQSAAY YNQDGFLRNLTPEQDGWFYAYTKGPQDLMLSVFREQTGEVKLFVNYQQLNGRGMAGLAKS LDSMVAMLSNFRIGQSGFVFMVDNQGKVKLHPDASRIDRDTLTQLAGSDASRLLAKQEFA LLESNAMNEDLVLASSYIPLLDWYLIAQVPKSEIFAGLNQARTQILLISLAIAAGMGLLG VLLAGSVSRPLNQLARLFRELGSGDGDLTHRLKVDGGDELAEVAKGFNNFVAKIHASIQE VADNSRQLALTANEVASKAHLTQSNCTAQRDRTVQVATAIHEMGATVNEIAGNASQAAEV ARQANDQSGIGANLVGTARSSIVALSGEIEQVSEVIESLASQTDSIGSILDTIRGISEQT NLLALNAAIEAARAGEQGRGFAVVADEVRNLASRSAASTEEIQGMINRLQQQSGRAVEAM RSGREQSLKVVEQADEANGALGNITSHIAQISDMNIQVATATEEQSSVVGELNRNVEEIN HLTMETAELADQLTRSSQGLQQLSQQLDQLVGHFRL", 
        "sites": [], 
        "tmInfo": {
            "first60": "19.22", 
            "possibSigPep": "yes", 
            "tm": "yes", 
            "tmRegions": [
                {
                    "end": "29", 
                    "start": "10"
                }, 
                {
                    "end": "307", 
                    "start": "285"
                }
            ], 
            "tmTopology": "10-29i285-307"
        }
    }, 
    "WP_005355082.1_methyl-accepting_chemotaxis_protein_Aeromonas_veronii": {
        "domains": [
            {
                "aliEnd": 603, 
                "aliStart": 420, 
                "alignmentToModelType": ".]", 
                "ceValue": 9.6e-43, 
                "colour": null, 
                "dbName": "pfamA", 
                "description": "Methyl-accepting chemotaxis protein (MCP) signalling domain", 
                "display": null, 
                "domainName": "MCPsignal", 
                "envEnd": 603, 
                "envStart": 418, 
                "ieValue": 1.3e-39, 
                "modelEnd": 172, 
                "modelLength": 170, 
                "modelStart": 3, 
                "predictor": "Hmmer", 
                "probability": 135.8
            }, 
            {
                "aliEnd": 355, 
                "aliStart": 302, 
                "alignmentToModelType": "[.", 
                "ceValue": 3.1e-15, 
                "colour": null, 
                "dbName": "pfamA", 
                "description": "HAMP domain", 
                "display": null, 
                "domainName": "HAMP", 
                "envEnd": 356, 
                "envStart": 302, 
                "ieValue": 4.3e-12, 
                "modelEnd": 52, 
                "modelLength": 52, 
                "modelStart": 1, 
                "predictor": "Hmmer", 
                "probability": 46.3
            }, 
            {
                "aliEnd": 267, 
                "aliStart": 45, 
                "alignmentToModelType": "..", 
                "ceValue": 7.5e-12, 
                "colour": null, 
                "dbName": "pfamA", 
                "description": "Cache domain", 
                "display": null, 
                "domainName": "dCache_1", 
                "envEnd": 268, 
                "envStart": 40, 
                "ieValue": 1e-08, 
                "modelEnd": 242, 
                "modelLength": 234, 
                "modelStart": 9, 
                "predictor": "Hmmer", 
                "probability": 35.1
            }, 
            {
                "aliEnd": 283, 
                "aliStart": 179, 
                "alignmentToModelType": "..", 
                "ceValue": 2.5e-08, 
                "colour": null, 
                "dbName": "pfamA", 
                "description": "Cache 3/Cache 2 fusion domain", 
                "display": null, 
                "domainName": "Cache_3-Cache_2", 
                "envEnd": 284, 
                "envStart": 174, 
                "ieValue": 3.5e-05, 
                "modelEnd": 297, 
                "modelLength": 113, 
                "modelStart": 185, 
                "predictor": "Hmmer", 
                "probability": 23.5
            }
        ], 
        "domainsWithNoOverlaps": [
            {
                "domainName": "dCache_1", 
                "end": 266, 
                "start": 44
            }, 
            {
                "domainName": "HAMP", 
                "end": 354, 
                "start": 301
            }, 
            {
                "domainName": "MCPsignal", 
                "end": 602, 
                "start": 419
            }
        ], 
        "length": "636", 
        "lowComplexity": [], 
        "sequence": "MLATLTLKQKILATVTLAVVVSCLLVGYFSQRSAQQLIENRMFEQELPNLTQRISKEIEQ DLHGIAQAARQLATDRFILDWVDRGMPKEQEPILINQLKDVANQYGLVTASFADRQTAAY YNQDGFLRNLTPTQDAWFYDYTKSQKEMTLSIFRESNGEVKLFVNFQQLYGRGLAGFAKS LDTMVTMVSNFRLEESGIVFMVDGSGKVKLHPEANRIERDTLGNIASGDTGSLLAKRPFA VINAEVNGEPMVLASSYIPLLDWYLVAQVPEAEIYAELDQTRNEILMISLVIALAMGLMG MLLAGSVSRPLNELARLFKELGSGDGDLTQRLKVEGRDELSQVATGFNNFVAKIHGSIEQ VAENSRQLAATANEVANKAQLTQHNCTAQRDRTVQVATAIHEMGATVSEIAGNASLAAEV ARQANDQADAGAVVVAQARHGIVDLSGEIEQVAGVIESLASQTDSIGSILETIRSISEQT NLLALNAAIEAARAGEQGRGFAVVADEVRNLANRSAASTAEIQGMINRLQEQSARAVSAM AQGRNQSLEVVSQADEANAALGQITAHITQINDMNIQVATATEEQSSVVGEINRNVEDIN QLTMETADIAHQLTESSRSLQQLSGQLDKLVGNFRL", 
        "sites": [], 
        "tmInfo": {
            "first60": "19.61", 
            "possibSigPep": "yes", 
            "tm": "yes", 
            "tmRegions": [
                {
                    "end": "30", 
                    "start": "11"
                }, 
                {
                    "end": "307", 
                    "start": "285"
                }
            ], 
            "tmTopology": "11-30i285-307"
        }
    }, 
    "WP_005356603.1_methyl-accepting_chemotaxis_protein_Aeromonas_veronii": {
        "domains": [
            {
                "aliEnd": 603, 
                "aliStart": 419, 
                "alignmentToModelType": ".]", 
                "ceValue": 1.3e-42, 
                "colour": null, 
                "dbName": "pfamA", 
                "description": "Methyl-accepting chemotaxis protein (MCP) signalling domain", 
                "display": null, 
                "domainName": "MCPsignal", 
                "envEnd": 603, 
                "envStart": 418, 
                "ieValue": 1.8e-39, 
                "modelEnd": 172, 
                "modelLength": 171, 
                "modelStart": 2, 
                "predictor": "Hmmer", 
                "probability": 135.4
            }, 
            {
                "aliEnd": 355, 
                "aliStart": 302, 
                "alignmentToModelType": "[.", 
                "ceValue": 5.2e-15, 
                "colour": null, 
                "dbName": "pfamA", 
                "description": "HAMP domain", 
                "display": null, 
                "domainName": "HAMP", 
                "envEnd": 356, 
                "envStart": 302, 
                "ieValue": 7.1e-12, 
                "modelEnd": 52, 
                "modelLength": 52, 
                "modelStart": 1, 
                "predictor": "Hmmer", 
                "probability": 45.6
            }, 
            {
                "aliEnd": 267, 
                "aliStart": 45, 
                "alignmentToModelType": "..", 
                "ceValue": 8.6e-13, 
                "colour": null, 
                "dbName": "pfamA", 
                "description": "Cache domain", 
                "display": null, 
                "domainName": "dCache_1", 
                "envEnd": 268, 
                "envStart": 40, 
                "ieValue": 1.2e-09, 
                "modelEnd": 242, 
                "modelLength": 234, 
                "modelStart": 9, 
                "predictor": "Hmmer", 
                "probability": 38.1
            }, 
            {
                "aliEnd": 283, 
                "aliStart": 179, 
                "alignmentToModelType": "..", 
                "ceValue": 2.5e-08, 
                "colour": null, 
                "dbName": "pfamA", 
                "description": "Cache 3/Cache 2 fusion domain", 
                "display": null, 
                "domainName": "Cache_3-Cache_2", 
                "envEnd": 284, 
                "envStart": 174, 
                "ieValue": 3.5e-05, 
                "modelEnd": 297, 
                "modelLength": 113, 
                "modelStart": 185, 
                "predictor": "Hmmer", 
                "probability": 23.5
            }
        ], 
        "domainsWithNoOverlaps": [
            {
                "domainName": "dCache_1", 
                "end": 266, 
                "start": 44
            }, 
            {
                "domainName": "HAMP", 
                "end": 354, 
                "start": 301
            }, 
            {
                "domainName": "MCPsignal", 
                "end": 602, 
                "start": 418
            }
        ], 
        "length": "636", 
        "lowComplexity": [], 
        "sequence": "MLATLTLKQKILATVTLAVVVSCLLVGYFSQRSAQQLIENRMFEQELPNLTQRISKEIEQ DLHGIAQAARQLATDRFILDWVDRGMPKEQEPILINQLKDVANQYGLVTASFADRQTAAY YNQDGFLRNLTPTQDAWFYDYTKSQKEMTLSIFRESNGEVKLFVNFQQLNGRGLAGFAKS LDTMVTMVSNFRLEESGIVFMVDGSGKVKLHPEANRIERDTLGNIASGDTGSLLAKRPFA VINAEVNGEPMVLASSYIPLLDWYLVAQVPEAEIYAELDQTRNEILMISLVIALAMGLMG MLLAGSVSRPLNELARLFKELGSGDGDLTQRLKVGGRDELSQVATGFNNFVAKIHGSIEQ VAENSRQLAATANEVANKAQLTQHNCTAQRDRTVQVATAIHEMGATVSEIAGNASLAAEV ARQANDQADAGAVVVAQARHGIVDLSGEIELVAGVIESLASQTDSIGSILETIRSISEQT NLLALNAAIEAARAGEQGRGFAVVADEVRNLANRSAASTAEIQGMINRLQEQSARAVSAM AQGRNQSLEVVSQADEANAALGQITAHITQINDMNIQVATATEEQSSVVGEINRNVEDIN QLTMETADIAHQLTESSRSLQQLSGQLDKLVGNFRL", 
        "sites": [], 
        "tmInfo": {
            "first60": "19.61", 
            "possibSigPep": "yes", 
            "tm": "yes", 
            "tmRegions": [
                {
                    "end": "30", 
                    "start": "11"
                }, 
                {
                    "end": "307", 
                    "start": "285"
                }
            ], 
            "tmTopology": "11-30i285-307"
        }
    }, 
    "WP_005371284.1_methyl-accepting_chemotaxis_protein_Photobacterium_angustum": {
        "domains": [
            {
                "aliEnd": 605, 
                "aliStart": 422, 
                "alignmentToModelType": "..", 
                "ceValue": 7.1e-47, 
                "colour": null, 
                "dbName": "pfamA", 
                "description": "Methyl-accepting chemotaxis protein (MCP) signalling domain", 
                "display": null, 
                "domainName": "MCPsignal", 
                "envEnd": 606, 
                "envStart": 417, 
                "ieValue": 1.1e-43, 
                "modelEnd": 171, 
                "modelLength": 170, 
                "modelStart": 2, 
                "predictor": "Hmmer", 
                "probability": 149.1
            }, 
            {
                "aliEnd": 358, 
                "aliStart": 305, 
                "alignmentToModelType": "[.", 
                "ceValue": 3.9e-15, 
                "colour": null, 
                "dbName": "pfamA", 
                "description": "HAMP domain", 
                "display": null, 
                "domainName": "HAMP", 
                "envEnd": 359, 
                "envStart": 305, 
                "ieValue": 6.2e-12, 
                "modelEnd": 52, 
                "modelLength": 52, 
                "modelStart": 1, 
                "predictor": "Hmmer", 
                "probability": 45.8
            }, 
            {
                "aliEnd": 270, 
                "aliStart": 46, 
                "alignmentToModelType": "..", 
                "ceValue": 3.6e-14, 
                "colour": null, 
                "dbName": "pfamA", 
                "description": "Cache domain", 
                "display": null, 
                "domainName": "dCache_1", 
                "envEnd": 271, 
                "envStart": 38, 
                "ieValue": 5.8e-11, 
                "modelEnd": 242, 
                "modelLength": 234, 
                "modelStart": 9, 
                "predictor": "Hmmer", 
                "probability": 42.4
            }, 
            {
                "aliEnd": 286, 
                "aliStart": 179, 
                "alignmentToModelType": "..", 
                "ceValue": 3e-13, 
                "colour": null, 
                "dbName": "pfamA", 
                "description": "Cache 3/Cache 2 fusion domain", 
                "display": null, 
                "domainName": "Cache_3-Cache_2", 
                "envEnd": 287, 
                "envStart": 163, 
                "ieValue": 4.7e-10, 
                "modelEnd": 297, 
                "modelLength": 114, 
                "modelStart": 184, 
                "predictor": "Hmmer", 
                "probability": 39.5
            }
        ], 
        "domainsWithNoOverlaps": [
            {
                "domainName": "dCache_1", 
                "end": 269, 
                "start": 45
            }, 
            {
                "domainName": "HAMP", 
                "end": 357, 
                "start": 304
            }, 
            {
                "domainName": "MCPsignal", 
                "end": 604, 
                "start": 421
            }
        ], 
        "length": "639", 
        "lowComplexity": [], 
        "sequence": "MNYKHLSIKSKLIIAITMAVLASTTLVSVLSQNQVRTAITNRILDLELPAILLQIRNNVE KEVIQLQSAAEQLANNSYVVDSVLDNKAPQDKTRLVQELQSIKNQYNLLDVSIANRNNGD YWNQNGFLRQLTPQQDSWFFDAVRSNQARSLSIFRENNGEVKLFVNYQQPNGDTLAGLSK SLDEMANFISQFKIEQTGFVYLVDSKGTVKIHRDNNKMLNHNSISTLFDSNIASKLLNKQ NFSVVEATNNQQDVFLAASYIPAMDWYVIGELPKQEAFAALTSIRNQVILFTGIIAAIFI VVAIFLASSITRPIQQLAAMFKDLGEGDGDLRHRLTVEGNDEIAQLSSGFNGFIGKIHHS VTEVAETGNSLRQAAESVAHQAQLTLDNSHSQRDRTLQVVAAINEMGATVNEIASNAALA AESTQQAEQQTHDGQTVVGEARNTINQLSSDISQVSDVIDSLASNTQSIGSILDVIRGIS EQTNLLALNAAIEAARAGEQGRGFAVVADEVRNLASRTADSTDEIQAMINRLQQEASNAV VAMEQSRQLSENGVSASDQASVALVAISERISLIADMNTQVATATEEQSTVVQDINCNIE EINETTQMTADTAAQLADSSQALRQLSQRLDHMVSTFKL", 
        "sites": [], 
        "tmInfo": {
            "first60": "19.56", 
            "possibSigPep": "yes", 
            "tm": "yes", 
            "tmRegions": [
                {
                    "end": "30", 
                    "start": "13"
                }, 
                {
                    "end": "310", 
                    "start": "288"
                }
            ], 
            "tmTopology": "13-30i288-310"
        }
    }, 
    "WP_005375164.1_methyl-accepting_chemotaxis_protein_Vibrio_alginolyticus": {
        "domains": [
            {
                "aliEnd": 604, 
                "aliStart": 421, 
                "alignmentToModelType": "..", 
                "ceValue": 1.4e-45, 
                "colour": null, 
                "dbName": "pfamA", 
                "description": "Methyl-accepting chemotaxis protein (MCP) signalling domain", 
                "display": null, 
                "domainName": "MCPsignal", 
                "envEnd": 605, 
                "envStart": 420, 
                "ieValue": 2.9e-42, 
                "modelEnd": 171, 
                "modelLength": 170, 
                "modelStart": 2, 
                "predictor": "Hmmer", 
                "probability": 144.5
            }, 
            {
                "aliEnd": 357, 
                "aliStart": 304, 
                "alignmentToModelType": "[.", 
                "ceValue": 1.8e-15, 
                "colour": null, 
                "dbName": "pfamA", 
                "description": "HAMP domain", 
                "display": null, 
                "domainName": "HAMP", 
                "envEnd": 358, 
                "envStart": 304, 
                "ieValue": 3.9e-12, 
                "modelEnd": 52, 
                "modelLength": 52, 
                "modelStart": 1, 
                "predictor": "Hmmer", 
                "probability": 46.4
            }, 
            {
                "aliEnd": 269, 
                "aliStart": 51, 
                "alignmentToModelType": "..", 
                "ceValue": 5.1e-12, 
                "colour": null, 
                "dbName": "pfamA", 
                "description": "Cache domain", 
                "display": null, 
                "domainName": "dCache_1", 
                "envEnd": 270, 
                "envStart": 42, 
                "ieValue": 1.1e-08, 
                "modelEnd": 242, 
                "modelLength": 230, 
                "modelStart": 13, 
                "predictor": "Hmmer", 
                "probability": 35.0
            }
        ], 
        "domainsWithNoOverlaps": [
            {
                "domainName": "dCache_1", 
                "end": 268, 
                "start": 50
            }, 
            {
                "domainName": "HAMP", 
                "end": 356, 
                "start": 303
            }, 
            {
                "domainName": "MCPsignal", 
                "end": 603, 
                "start": 420
            }
        ], 
        "length": "638", 
        "lowComplexity": [], 
        "sequence": "MLKLHSLSIKQKVVLGITFAVLASTIIVGVMAQRHARDVLSHRLIDIELPAMLQQINTEI DREVVEMQQAAKQLATNEFIVEALSNTDRDPSVEVQLVQQLNNVKSQYGLNDASVANRQT AYYWNQNGFLRQLNRTQDAWFFGFTSSGQETSVSVFQEANGEVKMFANFQDLNGTSMSGL SKSMGDMVALLNGFKIEDTGYVFLTNEQGQIQIHRQQGKNQTSITKLFGSDANALLNKNS FNLINVEFEGQDTFVSSLYVPSMNWFVIGVVPVDEVFADLNATAKKMLFTTIIVAVVFIL MGVWLANSITKPIRLIADRFTDLGQGEGDLAQRIEIKGNDEIAQLSKGFNGFIEKIHATM KEVALTSGSLSQAAESVSTKATSTHDNSQEQRDQTIQVVAAINQMGATISEIASNAATAA DTANQASDNTQTGREVVMKAKEVISRLADDVETTNIVVTQLASTTKDIGSILGVIRDISE QTNLLALNAAIEAARAGEQGRGFAVVADEVRNLASRTADSTEEIQRMINQLQSDAQDAVN AMEAGKAVTIEGVTSTDEAVEVLISISERITDISDRNTQVATATEEQSTVVHTINQNIEE INAINEMTTATAEELADASRDLQALSSRLDKMVGSFKL", 
        "sites": [], 
        "tmInfo": {
            "first60": "19.93", 
            "possibSigPep": "yes", 
            "tm": "yes", 
            "tmRegions": [
                {
                    "end": "32", 
                    "start": "13"
                }, 
                {
                    "end": "309", 
                    "start": "287"
                }
            ], 
            "tmTopology": "13-32i287-309"
        }
    }, 
    "WP_005392399.1_MULTISPECIES_methyl-accepting_chemotaxis_protein_Vibrio": {
        "domains": [
            {
                "aliEnd": 604, 
                "aliStart": 421, 
                "alignmentToModelType": "..", 
                "ceValue": 2.7e-45, 
                "colour": null, 
                "dbName": "pfamA", 
                "description": "Methyl-accepting chemotaxis protein (MCP) signalling domain", 
                "display": null, 
                "domainName": "MCPsignal", 
                "envEnd": 605, 
                "envStart": 420, 
                "ieValue": 6.6e-42, 
                "modelEnd": 171, 
                "modelLength": 170, 
                "modelStart": 2, 
                "predictor": "Hmmer", 
                "probability": 143.3
            }, 
            {
                "aliEnd": 357, 
                "aliStart": 304, 
                "alignmentToModelType": "[.", 
                "ceValue": 3.3e-15, 
                "colour": null, 
                "dbName": "pfamA", 
                "description": "HAMP domain", 
                "display": null, 
                "domainName": "HAMP", 
                "envEnd": 358, 
                "envStart": 304, 
                "ieValue": 7.9e-12, 
                "modelEnd": 52, 
                "modelLength": 52, 
                "modelStart": 1, 
                "predictor": "Hmmer", 
                "probability": 45.5
            }, 
            {
                "aliEnd": 269, 
                "aliStart": 51, 
                "alignmentToModelType": "..", 
                "ceValue": 2.6e-14, 
                "colour": null, 
                "dbName": "pfamA", 
                "description": "Cache domain", 
                "display": null, 
                "domainName": "dCache_1", 
                "envEnd": 270, 
                "envStart": 42, 
                "ieValue": 6.1e-11, 
                "modelEnd": 242, 
                "modelLength": 230, 
                "modelStart": 13, 
                "predictor": "Hmmer", 
                "probability": 42.3
            }
        ], 
        "domainsWithNoOverlaps": [
            {
                "domainName": "dCache_1", 
                "end": 268, 
                "start": 50
            }, 
            {
                "domainName": "HAMP", 
                "end": 356, 
                "start": 303
            }, 
            {
                "domainName": "MCPsignal", 
                "end": 603, 
                "start": 420
            }
        ], 
        "length": "638", 
        "lowComplexity": [], 
        "sequence": "MLKLHSLSIKQKVVLGITFAVLASTIIVGVMAQRHARDVLSHRLIDIELPAMLQQINTEI DREVVEMQQAAKQLATNEFIVEALSNTDRDPSVEVQLVQQLNNVKSQYGLNDASVANRQT AYYWNQNGFLRQLNRTQDAWFFGFTSSGQETSVSVFQEANGEVKMFANYQDLNGTSMSGL SKSMDDMVALLNGFKIEDTGYVFLTNEQGEIQIHRQQGKNQTSITKLFGSDASALLNKNS FNLINVDFEGQDTFVSSLYVPSMNWFVIGVVPVDEVFADLNATAQKMLFTTIIVAVVFIL MGVWLANSITKPIRLIADRFTDLGQGEGDLAQRIEIQGNDEIAQLSKGFNGFIEKIHATM KEVALTSGSLSQAAESVSTKATSTHDNSQEQRDQTIQVVAAINQMGATISEIASNAATAA DTANQASDNTQTGREVVMKAKEVISRLADDVETTNIVVTQLASTTKDIGSILGVIRDISE QTNLLALNAAIEAARAGEQGRGFAVVADEVRNLASRTADSTEEIQRMINQLQSDAQDAVS AMEAGKAVTIEGVASTDEAVEVLVNISERITDISDRNTQVATATEEQSTVVHTINQNIEE INAINEMTTATAEELADASRDLQALSSRLDKMVGSFKL", 
        "sites": [], 
        "tmInfo": {
            "first60": "19.96", 
            "possibSigPep": "yes", 
            "tm": "yes", 
            "tmRegions": [
                {
                    "end": "32", 
                    "start": "13"
                }, 
                {
                    "end": "309", 
                    "start": "287"
                }
            ], 
            "tmTopology": "13-32i287-309"
        }
    }, 
    "WP_005432141.1_MULTISPECIES_methyl-accepting_chemotaxis_protein_Vibrio": {
        "domains": [
            {
                "aliEnd": 604, 
                "aliStart": 421, 
                "alignmentToModelType": "..", 
                "ceValue": 5.6e-46, 
                "colour": null, 
                "dbName": "pfamA", 
                "description": "Methyl-accepting chemotaxis protein (MCP) signalling domain", 
                "display": null, 
                "domainName": "MCPsignal", 
                "envEnd": 605, 
                "envStart": 420, 
                "ieValue": 1.8e-42, 
                "modelEnd": 171, 
                "modelLength": 170, 
                "modelStart": 2, 
                "predictor": "Hmmer", 
                "probability": 145.2
            }, 
            {
                "aliEnd": 357, 
                "aliStart": 304, 
                "alignmentToModelType": "[.", 
                "ceValue": 7.1e-16, 
                "colour": null, 
                "dbName": "pfamA", 
                "description": "HAMP domain", 
                "display": null, 
                "domainName": "HAMP", 
                "envEnd": 358, 
                "envStart": 304, 
                "ieValue": 2.3e-12, 
                "modelEnd": 52, 
                "modelLength": 52, 
                "modelStart": 1, 
                "predictor": "Hmmer", 
                "probability": 47.2
            }, 
            {
                "aliEnd": 269, 
                "aliStart": 51, 
                "alignmentToModelType": "..", 
                "ceValue": 4e-12, 
                "colour": null, 
                "dbName": "pfamA", 
                "description": "Cache domain", 
                "display": null, 
                "domainName": "dCache_1", 
                "envEnd": 270, 
                "envStart": 42, 
                "ieValue": 1.3e-08, 
                "modelEnd": 242, 
                "modelLength": 230, 
                "modelStart": 13, 
                "predictor": "Hmmer", 
                "probability": 34.7
            }
        ], 
        "domainsWithNoOverlaps": [
            {
                "domainName": "dCache_1", 
                "end": 268, 
                "start": 50
            }, 
            {
                "domainName": "HAMP", 
                "end": 356, 
                "start": 303
            }, 
            {
                "domainName": "MCPsignal", 
                "end": 603, 
                "start": 420
            }
        ], 
        "length": "638", 
        "lowComplexity": [], 
        "sequence": "MLKLSSLSIKQKVVLGITFAVLASTIIVGVMAQRHARDVLSHRLIDIELPAMLQQINTEI DREVVQMQQAAKQLATNEFVVEALSTTDRNPTVEAQLVRQLNNVKSQYQLNDASVANRQS AYYWNQNGFLRQLNRSQDAWFFGFTSSGQDTSVSVFQEANGEVKMFANYQNVNGISMSGL SKSMDDMVSLLNGFKIEKTGYVFLTNSKGDIQIHRQQGKNQSSINQLFGREASQLLNKNH FNLVTTEFEGQEMFVSSLYVPSMDWFVVGVVPVNEVFADLDATAEKMLFTTAIVALIFIA MGVLLANSITNPIRQIADRFTDLGEGEGDLAQRIEIKGNDEIAQLSKGFNGFIEKIHATM KEVSLTSGALSQAADSVSNKATSTHDNSQEQRDQTIQVVTAINQMGATISEIASNAATAA DTANQASDNTQTGRQVVTQAKEVISRLAGDVETTSMVVTQLATTTKDIGSILDVIRDISE QTNLLALNAAIEAARAGEQGRGFAVVADEVRNLASRTADSTEEIQKMINQLQSDAQDAVT AMEAGKAVTFEGVASTDEAVVVLMNISERIADISDRNTQVATATEEQSTVVHTINQNIEE INAINEMTTATAEELAGASRDLQELSSRLDKMVGSFKL", 
        "sites": [], 
        "tmInfo": {
            "first60": "20.27", 
            "possibSigPep": "yes", 
            "tm": "yes", 
            "tmRegions": [
                {
                    "end": "32", 
                    "start": "13"
                }, 
                {
                    "end": "309", 
                    "start": "287"
                }
            ], 
            "tmTopology": "13-32i287-309"
        }
    }, 
    "WP_005452832.1_MULTISPECIES_methyl-accepting_chemotaxis_protein_Vibrio": {
        "domains": [
            {
                "aliEnd": 604, 
                "aliStart": 421, 
                "alignmentToModelType": "..", 
                "ceValue": 1.4e-46, 
                "colour": null, 
                "dbName": "pfamA", 
                "description": "Methyl-accepting chemotaxis protein (MCP) signalling domain", 
                "display": null, 
                "domainName": "MCPsignal", 
                "envEnd": 605, 
                "envStart": 420, 
                "ieValue": 4e-43, 
                "modelEnd": 171, 
                "modelLength": 170, 
                "modelStart": 2, 
                "predictor": "Hmmer", 
                "probability": 147.3
            }, 
            {
                "aliEnd": 357, 
                "aliStart": 304, 
                "alignmentToModelType": "[.", 
                "ceValue": 8.3e-16, 
                "colour": null, 
                "dbName": "pfamA", 
                "description": "HAMP domain", 
                "display": null, 
                "domainName": "HAMP", 
                "envEnd": 358, 
                "envStart": 304, 
                "ieValue": 2.3e-12, 
                "modelEnd": 52, 
                "modelLength": 52, 
                "modelStart": 1, 
                "predictor": "Hmmer", 
                "probability": 47.2
            }, 
            {
                "aliEnd": 269, 
                "aliStart": 51, 
                "alignmentToModelType": "..", 
                "ceValue": 3.3e-11, 
                "colour": null, 
                "dbName": "pfamA", 
                "description": "Cache domain", 
                "display": null, 
                "domainName": "dCache_1", 
                "envEnd": 270, 
                "envStart": 42, 
                "ieValue": 9e-08, 
                "modelEnd": 242, 
                "modelLength": 230, 
                "modelStart": 13, 
                "predictor": "Hmmer", 
                "probability": 32.0
            }
        ], 
        "domainsWithNoOverlaps": [
            {
                "domainName": "dCache_1", 
                "end": 268, 
                "start": 50
            }, 
            {
                "domainName": "HAMP", 
                "end": 356, 
                "start": 303
            }, 
            {
                "domainName": "MCPsignal", 
                "end": 603, 
                "start": 420
            }
        ], 
        "length": "638", 
        "lowComplexity": [], 
        "sequence": "MLKLNSLSIKQKVVIGITFAVLASTIIVGVMAQRHAREVLSHRLIDIELPAMLQQINTEI DREVVQMQQAAKQLATNEFVVEALSTTDRNPSVEAQLVQQLNNVKSQYQLNDASVANRQT AYYWNQNGFLRQLNHSQDAWFFGFTSSGQDTSVSVFQEANGDVKMFANYQDVNGISMSGL SKSMDDMVSLLNGFKIEKTGYVFLTNSKGDIQIHRQQGKNKTSINQLFGGAASQLLNKGH FNLVTTEFEGQDMFVSSLYVPSMDWFVVGVVPVNEVFADLDATAEKMLFTTAIVALIFIA MGVLLANSITNPIRQIADRFTDLGEGEGDLAQRIEIKGNDEIAQLSKGFNGFIEKIHATM KEVSLTSGALSQAADSVSSKATSTHDNSQEQRDQTIQVVTAINQMGATISEIASNAATAA DTANQASDNTQTGRQVVTQAKEVISRLAGDVETTSMVVTQLATTTKDIGSILDVIRDISE QTNLLALNAAIEAARAGEQGRGFAVVADEVRNLASRTADSTEEIQKMINQLQSDAQDAVT AMEAGKAVTFEGVASTDEAVDVLMNISERIADISDRNTQVATATEEQSTVVHTINQNIEE INAINEMTTATAEELAGASRDLQELSSRLDKMVGSFKL", 
        "sites": [], 
        "tmInfo": {
            "first60": "20.32", 
            "possibSigPep": "yes", 
            "tm": "yes", 
            "tmRegions": [
                {
                    "end": "32", 
                    "start": "13"
                }, 
                {
                    "end": "309", 
                    "start": "287"
                }
            ], 
            "tmTopology": "13-32i287-309"
        }
    }, 
    "WP_005462977.1_methyl-accepting_chemotaxis_protein_Vibrio_parahaemolyticus": {
        "domains": [
            {
                "aliEnd": 604, 
                "aliStart": 422, 
                "alignmentToModelType": "..", 
                "ceValue": 3.2e-45, 
                "colour": null, 
                "dbName": "pfamA", 
                "description": "Methyl-accepting chemotaxis protein (MCP) signalling domain", 
                "display": null, 
                "domainName": "MCPsignal", 
                "envEnd": 605, 
                "envStart": 421, 
                "ieValue": 5.5e-42, 
                "modelEnd": 171, 
                "modelLength": 169, 
                "modelStart": 3, 
                "predictor": "Hmmer", 
                "probability": 143.6
            }, 
            {
                "aliEnd": 357, 
                "aliStart": 304, 
                "alignmentToModelType": "[.", 
                "ceValue": 2.5e-15, 
                "colour": null, 
                "dbName": "pfamA", 
                "description": "HAMP domain", 
                "display": null, 
                "domainName": "HAMP", 
                "envEnd": 358, 
                "envStart": 304, 
                "ieValue": 4.3e-12, 
                "modelEnd": 52, 
                "modelLength": 52, 
                "modelStart": 1, 
                "predictor": "Hmmer", 
                "probability": 46.3
            }, 
            {
                "aliEnd": 269, 
                "aliStart": 51, 
                "alignmentToModelType": "..", 
                "ceValue": 8.9e-10, 
                "colour": null, 
                "dbName": "pfamA", 
                "description": "Cache domain", 
                "display": null, 
                "domainName": "dCache_1", 
                "envEnd": 270, 
                "envStart": 42, 
                "ieValue": 1.6e-06, 
                "modelEnd": 242, 
                "modelLength": 230, 
                "modelStart": 13, 
                "predictor": "Hmmer", 
                "probability": 27.9
            }
        ], 
        "domainsWithNoOverlaps": [
            {
                "domainName": "dCache_1", 
                "end": 268, 
                "start": 50
            }, 
            {
                "domainName": "HAMP", 
                "end": 356, 
                "start": 303
            }, 
            {
                "domainName": "MCPsignal", 
                "end": 603, 
                "start": 421
            }
        ], 
        "length": "638", 
        "lowComplexity": [], 
        "sequence": "MLKLHSLSIKQKVVLGITFAVLASTIIVGVMAQRHARDVLSHRLIDIELPAMLQQINTEI DREVVQMQQAAKQLATNEFVVEALKNTDHPQFSETQLVQQLNNIKSQYGLNDASVANRKT AYYWNQNGFLRQLNHSQDAWFFGFTSSGRETSVSVFQEANGEVKMFTNYQDLNGISMSGL SKSMDDMVSLLNSFQIEDTGYVFLTNEKGDIQIHRQQGKNKTSIAQLFGSNANQLLNKNS FNLINVEFEGKDNFVASLYVPSMNWFVIGVVPVDEVFADLNATGQKMMITTIVVALVFIL MGVLLANSITKPIRLIADRFTDLGQGEGDLSQRIEIRGNDEIAQLSKGFNGFIEKIHATM KEVSLTSGALSQAADSVSSKATSTYDNSQEQRDQTIQVVAAINQMGATISEIASNAATAA DTANQASDNTQTGREVVMKAKEVISRLADDVETTNIVVTQLASTTKDIGSILGVIRDISE QTNLLALNAAIEAARAGEQGRGFAVVADEVRNLASRTADSTEEIQRMINQLQSDAQDAVS AMEAGKAVTFEGVASTDEAVEVLVNISERITDISDRNTQVATATEEQSTVVHTINQNIEE INAINEMTTATAEELAGASRDLQELSSRLDKMVGSFKL", 
        "sites": [], 
        "tmInfo": {
            "first60": "19.96", 
            "possibSigPep": "yes", 
            "tm": "yes", 
            "tmRegions": [
                {
                    "end": "32", 
                    "start": "13"
                }, 
                {
                    "end": "309", 
                    "start": "287"
                }
            ], 
            "tmTopology": "13-32i287-309"
        }
    }, 
    "WP_005469743.1_MULTISPECIES_methyl-accepting_chemotaxis_protein_Vibrio": {
        "domains": [
            {
                "aliEnd": 603, 
                "aliStart": 435, 
                "alignmentToModelType": "..", 
                "ceValue": 1.7e-46, 
                "colour": null, 
                "dbName": "pfamA", 
                "description": "Methyl-accepting chemotaxis protein (MCP) signalling domain", 
                "display": null, 
                "domainName": "MCPsignal", 
                "envEnd": 604, 
                "envStart": 433, 
                "ieValue": 3.2e-43, 
                "modelEnd": 171, 
                "modelLength": 169, 
                "modelStart": 3, 
                "predictor": "Hmmer", 
                "probability": 147.6
            }, 
            {
                "aliEnd": 356, 
                "aliStart": 303, 
                "alignmentToModelType": "[.", 
                "ceValue": 1.3e-15, 
                "colour": null, 
                "dbName": "pfamA", 
                "description": "HAMP domain", 
                "display": null, 
                "domainName": "HAMP", 
                "envEnd": 357, 
                "envStart": 303, 
                "ieValue": 2.5e-12, 
                "modelEnd": 52, 
                "modelLength": 52, 
                "modelStart": 1, 
                "predictor": "Hmmer", 
                "probability": 47.1
            }, 
            {
                "aliEnd": 268, 
                "aliStart": 49, 
                "alignmentToModelType": "..", 
                "ceValue": 3.3e-13, 
                "colour": null, 
                "dbName": "pfamA", 
                "description": "Cache domain", 
                "display": null, 
                "domainName": "dCache_1", 
                "envEnd": 269, 
                "envStart": 40, 
                "ieValue": 6.3e-10, 
                "modelEnd": 242, 
                "modelLength": 231, 
                "modelStart": 12, 
                "predictor": "Hmmer", 
                "probability": 39.0
            }
        ], 
        "domainsWithNoOverlaps": [
            {
                "domainName": "dCache_1", 
                "end": 267, 
                "start": 48
            }, 
            {
                "domainName": "HAMP", 
                "end": 355, 
                "start": 302
            }, 
            {
                "domainName": "MCPsignal", 
                "end": 602, 
                "start": 434
            }
        ], 
        "length": "637", 
        "lowComplexity": [], 
        "sequence": "MKFNSISIKQKVVAGITFAVLASTIIVGVMAQRQARSVLEHRLIDIELPSMLEQINAQID REVMQLLLAAEQVANNEFIKQAVNTTSIDAQTEALLVKELNNVRSQYQLNDASVANRNTA YYWNQNGFLRQLNQQQDGWFFGFTQSGKPTSVSIFQEANGDVKMFANFQLTNGLTMSGLS KSMDDMVSLLNGFKIEKTGYVFLTDAEGNVQIHRDSSKAKSSLSQLFGRESADLLGKSGF NLIEADSDGQRVFVASTYIPSMNWFVVGVVPVDEVFADLNSVAKQMMVTTVVVAGLFIFM GIFLANSIASPIRAIAERFSDLGKGDGDLSQRIEVKGSDEIGQLSEGFNGFIEKIHESMK EVASTSGALQSAADGVSSKAHTTHNNSQMQRDQTIQVVTAINQMGATISEIASNAATAAE TASQASDNTQVGQDVVNKAKDAISRLASDIESTGQVVEQLASTTQDIGSILDVIRDISEQ TNLLALNAAIEAARAGEQGRGFAVVADEVRNLASRTADSTEEIQKMINQLQSDAKDAVTA MEAGKAVTGEGVSSSDEAVEVLISISERIHDISDRNTQVATATEEQSTVVHTINQNIEEI NAINEVTTGTAEELAAASAELKDLSMRLDRMVGSFKL", 
        "sites": [], 
        "tmInfo": {
            "first60": "19.99", 
            "possibSigPep": "yes", 
            "tm": "yes", 
            "tmRegions": [
                {
                    "end": "31", 
                    "start": "12"
                }, 
                {
                    "end": "308", 
                    "start": "286"
                }
            ], 
            "tmTopology": "12-31i286-308"
        }
    }, 
    "WP_005478023.1_MULTISPECIES_methyl-accepting_chemotaxis_protein_Vibrio": {
        "domains": [
            {
                "aliEnd": 604, 
                "aliStart": 422, 
                "alignmentToModelType": "..", 
                "ceValue": 3.2e-45, 
                "colour": null, 
                "dbName": "pfamA", 
                "description": "Methyl-accepting chemotaxis protein (MCP) signalling domain", 
                "display": null, 
                "domainName": "MCPsignal", 
                "envEnd": 605, 
                "envStart": 421, 
                "ieValue": 5.5e-42, 
                "modelEnd": 171, 
                "modelLength": 169, 
                "modelStart": 3, 
                "predictor": "Hmmer", 
                "probability": 143.6
            }, 
            {
                "aliEnd": 357, 
                "aliStart": 304, 
                "alignmentToModelType": "[.", 
                "ceValue": 2.5e-15, 
                "colour": null, 
                "dbName": "pfamA", 
                "description": "HAMP domain", 
                "display": null, 
                "domainName": "HAMP", 
                "envEnd": 358, 
                "envStart": 304, 
                "ieValue": 4.3e-12, 
                "modelEnd": 52, 
                "modelLength": 52, 
                "modelStart": 1, 
                "predictor": "Hmmer", 
                "probability": 46.3
            }, 
            {
                "aliEnd": 269, 
                "aliStart": 51, 
                "alignmentToModelType": "..", 
                "ceValue": 1.6e-09, 
                "colour": null, 
                "dbName": "pfamA", 
                "description": "Cache domain", 
                "display": null, 
                "domainName": "dCache_1", 
                "envEnd": 270, 
                "envStart": 42, 
                "ieValue": 2.9e-06, 
                "modelEnd": 242, 
                "modelLength": 230, 
                "modelStart": 13, 
                "predictor": "Hmmer", 
                "probability": 27.1
            }
        ], 
        "domainsWithNoOverlaps": [
            {
                "domainName": "dCache_1", 
                "end": 268, 
                "start": 50
            }, 
            {
                "domainName": "HAMP", 
                "end": 356, 
                "start": 303
            }, 
            {
                "domainName": "MCPsignal", 
                "end": 603, 
                "start": 421
            }
        ], 
        "length": "638", 
        "lowComplexity": [], 
        "sequence": "MLKLHSLSIKQKVVLGITFAVLASTIIVGVMAQRHARDVLSHRLIDIELPAMLQQINTEI DREVVQMQQAAKQLATNEFVVEALKNTDHPQFSETQLVQQLNNIKSQYGLNDASVANRKT AYYWNQNGFLRQLNHSQDAWFFGFTSSGRETSVSVFQEANGEVKMFTNYQDLNGISMSGL SKSMDDMVSLLNSFQIEDTGYVFLTNEKGDIQIHRQQGKNKTSIAQLFGSNANQLLNKNS FNLINVEFEGKDNFIASLYVPSMNWFVIGVVPVDEVFADLNATGQKMMITTIVVALVFIL MGVLLANSITKPIRLIADRFTDLGQGEGDLSQRIEIRGNDEIAQLSKGFNGFIEKIHATM KEVSLTSGALSQAADSVSSKATSTYDNSQEQRDQTIQVVAAINQMGATISEIASNAATAA DTANQASDNTQTGREVVMKAKEVISRLADDVETTNIVVTQLASTTKDIGSILGVIRDISE QTNLLALNAAIEAARAGEQGRGFAVVADEVRNLASRTADSTEEIQRMINQLQSDAQDAVS AMEAGKAVTFEGVASTDEAVEVLVNISERITDISDRNTQVATATEEQSTVVHTINQNIEE INAINEMTTATAEELAGASRDLQELSSRLDKMVGSFKL", 
        "sites": [], 
        "tmInfo": {
            "first60": "19.94", 
            "possibSigPep": "yes", 
            "tm": "yes", 
            "tmRegions": [
                {
                    "end": "32", 
                    "start": "13"
                }, 
                {
                    "end": "309", 
                    "start": "287"
                }
            ], 
            "tmTopology": "13-32i287-309"
        }
    }, 
    "WP_005485061.1_methyl-accepting_chemotaxis_protein_Vibrio_parahaemolyticus": {
        "domains": [
            {
                "aliEnd": 604, 
                "aliStart": 422, 
                "alignmentToModelType": "..", 
                "ceValue": 3.2e-45, 
                "colour": null, 
                "dbName": "pfamA", 
                "description": "Methyl-accepting chemotaxis protein (MCP) signalling domain", 
                "display": null, 
                "domainName": "MCPsignal", 
                "envEnd": 605, 
                "envStart": 421, 
                "ieValue": 5.5e-42, 
                "modelEnd": 171, 
                "modelLength": 169, 
                "modelStart": 3, 
                "predictor": "Hmmer", 
                "probability": 143.6
            }, 
            {
                "aliEnd": 357, 
                "aliStart": 304, 
                "alignmentToModelType": "[.", 
                "ceValue": 2.5e-15, 
                "colour": null, 
                "dbName": "pfamA", 
                "description": "HAMP domain", 
                "display": null, 
                "domainName": "HAMP", 
                "envEnd": 358, 
                "envStart": 304, 
                "ieValue": 4.3e-12, 
                "modelEnd": 52, 
                "modelLength": 52, 
                "modelStart": 1, 
                "predictor": "Hmmer", 
                "probability": 46.3
            }, 
            {
                "aliEnd": 269, 
                "aliStart": 51, 
                "alignmentToModelType": "..", 
                "ceValue": 5.2e-10, 
                "colour": null, 
                "dbName": "pfamA", 
                "description": "Cache domain", 
                "display": null, 
                "domainName": "dCache_1", 
                "envEnd": 270, 
                "envStart": 42, 
                "ieValue": 9e-07, 
                "modelEnd": 242, 
                "modelLength": 230, 
                "modelStart": 13, 
                "predictor": "Hmmer", 
                "probability": 28.7
            }
        ], 
        "domainsWithNoOverlaps": [
            {
                "domainName": "dCache_1", 
                "end": 268, 
                "start": 50
            }, 
            {
                "domainName": "HAMP", 
                "end": 356, 
                "start": 303
            }, 
            {
                "domainName": "MCPsignal", 
                "end": 603, 
                "start": 421
            }
        ], 
        "length": "638", 
        "lowComplexity": [], 
        "sequence": "MLKLHSLSIKQKVVLGITFAVLASTIIVGVMAQRHARDVLSHRLIDIELPAMLQQINTEI DREVVQMQQAAKQLATNEFVVEALKNTDHPQFSETQLVQQLNNIKSQYGLNDASVANRKT AYYWNQNGFLRQLNHSQDAWFFGFTSSGRETSVSVFQEANGEVKMFTNYQDLNGISMSGL SKSMDDMVSLLNSFQIEDTGYVFLTNEKGDIQIHRQQGKNKTSIAQLFGSNANQLLNKNS FNLINVEFEGKDNFVASLYVPSMNWFVVGVVPVDEVFADLNATGQKMMITTIVVALVFIL MGVLLANSITKPIRLIADRFTDLGQGEGDLSQRIEIRGNDEIAQLSKGFNGFIEKIHATM KEVSLTSGALSQAADSVSSKATSTYDNSQEQRDQTIQVVAAINQMGATISEIASNAATAA DTANQASDNTQTGREVVMKAKEVISRLADDVETTNIVVTQLASTTKDIGSILGVIRDISE QTNLLALNAAIEAARAGEQGRGFAVVADEVRNLASRTADSTEEIQRMINQLQSDAQDAVS AMEAGKAVTFEGVASTDEAVEVLVNISERITDISDRNTQVATATEEQSTVVHTINQNIEE INAINEMTTATAEELAGASRDLQELSSRLDKMVGSFKL", 
        "sites": [], 
        "tmInfo": {
            "first60": "20.04", 
            "possibSigPep": "yes", 
            "tm": "yes", 
            "tmRegions": [
                {
                    "end": "32", 
                    "start": "13"
                }, 
                {
                    "end": "309", 
                    "start": "287"
                }
            ], 
            "tmTopology": "13-32i287-309"
        }
    }, 
    "WP_005498282.1_methyl-accepting_chemotaxis_protein_Shewanella_benthica": {
        "domains": [
            {
                "aliEnd": 599, 
                "aliStart": 424, 
                "alignmentToModelType": ".]", 
                "ceValue": 2.3e-45, 
                "colour": null, 
                "dbName": "pfamA", 
                "description": "Methyl-accepting chemotaxis protein (MCP) signalling domain", 
                "display": null, 
                "domainName": "MCPsignal", 
                "envEnd": 599, 
                "envStart": 414, 
                "ieValue": 3.4e-42, 
                "modelEnd": 172, 
                "modelLength": 162, 
                "modelStart": 11, 
                "predictor": "Hmmer", 
                "probability": 144.3
            }, 
            {
                "aliEnd": 263, 
                "aliStart": 46, 
                "alignmentToModelType": "..", 
                "ceValue": 1.2e-14, 
                "colour": null, 
                "dbName": "pfamA", 
                "description": "Cache domain", 
                "display": null, 
                "domainName": "dCache_1", 
                "envEnd": 264, 
                "envStart": 37, 
                "ieValue": 1.7e-11, 
                "modelEnd": 242, 
                "modelLength": 230, 
                "modelStart": 13, 
                "predictor": "Hmmer", 
                "probability": 44.1
            }, 
            {
                "aliEnd": 351, 
                "aliStart": 298, 
                "alignmentToModelType": "[.", 
                "ceValue": 1.2e-14, 
                "colour": null, 
                "dbName": "pfamA", 
                "description": "HAMP domain", 
                "display": null, 
                "domainName": "HAMP", 
                "envEnd": 352, 
                "envStart": 298, 
                "ieValue": 1.7e-11, 
                "modelEnd": 52, 
                "modelLength": 52, 
                "modelStart": 1, 
                "predictor": "Hmmer", 
                "probability": 44.4
            }, 
            {
                "aliEnd": 275, 
                "aliStart": 174, 
                "alignmentToModelType": "..", 
                "ceValue": 8e-14, 
                "colour": null, 
                "dbName": "pfamA", 
                "description": "Cache 3/Cache 2 fusion domain", 
                "display": null, 
                "domainName": "Cache_3-Cache_2", 
                "envEnd": 278, 
                "envStart": 167, 
                "ieValue": 1.2e-10, 
                "modelEnd": 293, 
                "modelLength": 113, 
                "modelStart": 181, 
                "predictor": "Hmmer", 
                "probability": 41.4
            }
        ], 
        "domainsWithNoOverlaps": [
            {
                "domainName": "dCache_1", 
                "end": 262, 
                "start": 45
            }, 
            {
                "domainName": "HAMP", 
                "end": 350, 
                "start": 297
            }, 
            {
                "domainName": "MCPsignal", 
                "end": 598, 
                "start": 423
            }
        ], 
        "length": "632", 
        "lowComplexity": [], 
        "sequence": "MLTIKQKILLTVTLAVLLSTILVGVLSQRSAKQVIEQRMLTSELPNMMLQIRNKVELDIS TLMNAAEQLANSPMLIQWLENDRPEAEEALVVNQLKQITRQYDLAQASFADRDTGAYYTQ DGFLRELTPGQDAWFFDYKNSGQERMLNVFTEANGEVKLFINYQQPYGRSLVGLAKSLDD MVSLLSSFKIEKSGFVYLVDAKGEVKLHPNTRHIGKKMSGIYNNQANKLLNRDEFSLTKI EQDGQTILVASSYIPSMDWYLIAQVPQDEVFAMLEESAYQILIWSLLISIILISLAALVA SSISQPIAKVASMLQDIGEGEGDLRQRLPVKGNDELAQLAIGFNSFISKIQASIIEVGET SEQLSQSAKDVANQAQQTLTDSQLQKDQTMMVVTAINEMGATVNEIAGNAALAADTARNA DAQSNTGQEVVTRARDTINLLSDDVEQVGEVIESLATHTKSIESILDVIRAVSEQTNLLA LNAAIEAARAGEAGRGFAVVADEVRNLASRTATSTNEVQIMIDTLQTEATRAVDAMTQSR ARSIEGVAAVDEASQSLTGISEQIGHITDMNIQVAAATEEQSTVVEDINRNVTEINEITQ RTSDTAHAAAQASQSLNQLASRLDTLVAGFKV", 
        "sites": [], 
        "tmInfo": {
            "first60": "18.45", 
            "possibSigPep": "yes", 
            "tm": "yes", 
            "tmRegions": [
                {
                    "end": "27", 
                    "start": "10"
                }, 
                {
                    "end": "303", 
                    "start": "281"
                }
            ], 
            "tmTopology": "10-27i281-303"
        }
    }, 
    "WP_005499735.1_methyl-accepting_chemotaxis_protein_Vibrio_parahaemolyticus": {
        "domains": [
            {
                "aliEnd": 604, 
                "aliStart": 422, 
                "alignmentToModelType": "..", 
                "ceValue": 3.2e-45, 
                "colour": null, 
                "dbName": "pfamA", 
                "description": "Methyl-accepting chemotaxis protein (MCP) signalling domain", 
                "display": null, 
                "domainName": "MCPsignal", 
                "envEnd": 605, 
                "envStart": 421, 
                "ieValue": 5.5e-42, 
                "modelEnd": 171, 
                "modelLength": 169, 
                "modelStart": 3, 
                "predictor": "Hmmer", 
                "probability": 143.6
            }, 
            {
                "aliEnd": 357, 
                "aliStart": 304, 
                "alignmentToModelType": "[.", 
                "ceValue": 2.5e-15, 
                "colour": null, 
                "dbName": "pfamA", 
                "description": "HAMP domain", 
                "display": null, 
                "domainName": "HAMP", 
                "envEnd": 358, 
                "envStart": 304, 
                "ieValue": 4.3e-12, 
                "modelEnd": 52, 
                "modelLength": 52, 
                "modelStart": 1, 
                "predictor": "Hmmer", 
                "probability": 46.3
            }, 
            {
                "aliEnd": 269, 
                "aliStart": 51, 
                "alignmentToModelType": "..", 
                "ceValue": 4.6e-10, 
                "colour": null, 
                "dbName": "pfamA", 
                "description": "Cache domain", 
                "display": null, 
                "domainName": "dCache_1", 
                "envEnd": 270, 
                "envStart": 42, 
                "ieValue": 7.9e-07, 
                "modelEnd": 242, 
                "modelLength": 230, 
                "modelStart": 13, 
                "predictor": "Hmmer", 
                "probability": 28.9
            }
        ], 
        "domainsWithNoOverlaps": [
            {
                "domainName": "dCache_1", 
                "end": 268, 
                "start": 50
            }, 
            {
                "domainName": "HAMP", 
                "end": 356, 
                "start": 303
            }, 
            {
                "domainName": "MCPsignal", 
                "end": 603, 
                "start": 421
            }
        ], 
        "length": "638", 
        "lowComplexity": [], 
        "sequence": "MLKLHSLSIKQKVVLGITFAVLASTIIVGVMAQRHARDVLSHRLIDIELPAMLQQINTEI DREVVQMQQAAKQLATNEFVVEALKNTDHPQFSETQLVQQLNNIKSQYGLNDASVANRKT AYYWNQNGFLRQLNHSQDAWFFGFTSSGRETSVSVFQEANGEVKMFTNYQDLNGISMSGL SKSMDDMVSLLNSFQIEDTGYVFLTNEKGDIQIHRQQGKNKTSIAQLFGSNANQLLNKNS FNLINVEFEGKDNFVASMYVPSMNWFVIGVVPVDEVFADLNATGQKMMITTIVVALVFIL MGVLLANSITKPIRLIADRFTDLGQGEGDLSQRIEIRGNDEIAQLSKGFNGFIEKIHATM KEVSLTSGALSQAADSVSSKATSTYDNSQEQRDQTIQVVAAINQMGATISEIASNAATAA DTANQASDNTQTGREVVMKAKEVISRLADDVETTNIVVTQLASTTKDIGSILGVIRDISE QTNLLALNAAIEAARAGEQGRGFAVVADEVRNLASRTADSTEEIQRMINQLQSDAQDAVS AMEAGKAVTFEGVASTDEAVEVLVNISERITDISDRNTQVATATEEQSTVVHTINQNIEE INAINEMTTATAEELAGASRDLQELSSRLDKMVGSFKL", 
        "sites": [], 
        "tmInfo": {
            "first60": "20.10", 
            "possibSigPep": "yes", 
            "tm": "yes", 
            "tmRegions": [
                {
                    "end": "32", 
                    "start": "13"
                }, 
                {
                    "end": "309", 
                    "start": "287"
                }
            ], 
            "tmTopology": "13-32i287-309"
        }
    }, 
    "WP_005536027.1_methyl-accepting_chemotaxis_protein_Vibrio_campbellii": {
        "domains": [
            {
                "aliEnd": 604, 
                "aliStart": 421, 
                "alignmentToModelType": "..", 
                "ceValue": 6.6e-46, 
                "colour": null, 
                "dbName": "pfamA", 
                "description": "Methyl-accepting chemotaxis protein (MCP) signalling domain", 
                "display": null, 
                "domainName": "MCPsignal", 
                "envEnd": 605, 
                "envStart": 420, 
                "ieValue": 1.6e-42, 
                "modelEnd": 171, 
                "modelLength": 170, 
                "modelStart": 2, 
                "predictor": "Hmmer", 
                "probability": 145.3
            }, 
            {
                "aliEnd": 357, 
                "aliStart": 304, 
                "alignmentToModelType": "[.", 
                "ceValue": 9.5e-16, 
                "colour": null, 
                "dbName": "pfamA", 
                "description": "HAMP domain", 
                "display": null, 
                "domainName": "HAMP", 
                "envEnd": 358, 
                "envStart": 304, 
                "ieValue": 2.3e-12, 
                "modelEnd": 52, 
                "modelLength": 52, 
                "modelStart": 1, 
                "predictor": "Hmmer", 
                "probability": 47.2
            }, 
            {
                "aliEnd": 269, 
                "aliStart": 51, 
                "alignmentToModelType": "..", 
                "ceValue": 4.3e-12, 
                "colour": null, 
                "dbName": "pfamA", 
                "description": "Cache domain", 
                "display": null, 
                "domainName": "dCache_1", 
                "envEnd": 270, 
                "envStart": 42, 
                "ieValue": 1e-08, 
                "modelEnd": 242, 
                "modelLength": 230, 
                "modelStart": 13, 
                "predictor": "Hmmer", 
                "probability": 35.0
            }
        ], 
        "domainsWithNoOverlaps": [
            {
                "domainName": "dCache_1", 
                "end": 268, 
                "start": 50
            }, 
            {
                "domainName": "HAMP", 
                "end": 356, 
                "start": 303
            }, 
            {
                "domainName": "MCPsignal", 
                "end": 603, 
                "start": 420
            }
        ], 
        "length": "638", 
        "lowComplexity": [], 
        "sequence": "MLKLSSLSIKQKVVLGITFAVLASTIIVGVMAQRHARDVLSHRLIDIELPAMLQQINTEI DREVVQMQQAAKQLATNEFVVEALSTTDRNPTVEAQLVRQLNNVKSQYQLNDASVANRQS AYYWNQNGFLRQLNRSQDAWFFGFTSSGQDTSVSVFQEANGDVKMFANYQNVNGISMSGL SKSMDDMVSLLNGFKIEKTGYVFLTNSKGDIQIHRQQGKNQSSINQLFGREASQLLNKNH FNLVTTEFEGQEMFVSSLYVPSMDWFVVGVVPVNEVFADLDATAEKMLFTTAIVALIFIA MGVLLANSITNPIRQIADRFTDLGEGEGDLAQRIEIKGNDEIAQLSKGFNGFIEKIHATM KEVSLTSGALSQAADSVSNKATSTHDNSQEQRDQTIQVVTAINQMGATISEIASNAATAA DTANQASDNTQTGRQVVTQAKEVISRLAGDVETTSMVVTQLATTTKDIGSILDVIRDISE QTNLLALNAAIEAARAGEQGRGFAVVADEVRNLASRTADSTEEIQKMINQLQSDAQDAVA AMEAGKAVTFEGVASTDEAVVVLMNISERIADISDRNTQVATATEEQSTVVHTINQNIEE INAINEMTTATAEELAGASRDLQELSSRLDKMVGSFKL", 
        "sites": [], 
        "tmInfo": {
            "first60": "20.27", 
            "possibSigPep": "yes", 
            "tm": "yes", 
            "tmRegions": [
                {
                    "end": "32", 
                    "start": "13"
                }, 
                {
                    "end": "309", 
                    "start": "287"
                }
            ], 
            "tmTopology": "13-32i287-309"
        }
    }, 
    "WP_005597727.1_methyl-accepting_chemotaxis_protein_Vibrio_scophthalmi": {
        "domains": [
            {
                "aliEnd": 603, 
                "aliStart": 421, 
                "alignmentToModelType": "..", 
                "ceValue": 7.2e-47, 
                "colour": null, 
                "dbName": "pfamA", 
                "description": "Methyl-accepting chemotaxis protein (MCP) signalling domain", 
                "display": null, 
                "domainName": "MCPsignal", 
                "envEnd": 604, 
                "envStart": 419, 
                "ieValue": 1.4e-43, 
                "modelEnd": 171, 
                "modelLength": 169, 
                "modelStart": 3, 
                "predictor": "Hmmer", 
                "probability": 148.8
            }, 
            {
                "aliEnd": 357, 
                "aliStart": 303, 
                "alignmentToModelType": "[]", 
                "ceValue": 1.7e-16, 
                "colour": null, 
                "dbName": "pfamA", 
                "description": "HAMP domain", 
                "display": null, 
                "domainName": "HAMP", 
                "envEnd": 357, 
                "envStart": 303, 
                "ieValue": 3.3e-13, 
                "modelEnd": 53, 
                "modelLength": 53, 
                "modelStart": 1, 
                "predictor": "Hmmer", 
                "probability": 49.9
            }, 
            {
                "aliEnd": 268, 
                "aliStart": 50, 
                "alignmentToModelType": "..", 
                "ceValue": 2.1e-11, 
                "colour": null, 
                "dbName": "pfamA", 
                "description": "Cache domain", 
                "display": null, 
                "domainName": "dCache_1", 
                "envEnd": 269, 
                "envStart": 44, 
                "ieValue": 4.1e-08, 
                "modelEnd": 242, 
                "modelLength": 230, 
                "modelStart": 13, 
                "predictor": "Hmmer", 
                "probability": 33.1
            }
        ], 
        "domainsWithNoOverlaps": [
            {
                "domainName": "dCache_1", 
                "end": 267, 
                "start": 49
            }, 
            {
                "domainName": "HAMP", 
                "end": 356, 
                "start": 302
            }, 
            {
                "domainName": "MCPsignal", 
                "end": 602, 
                "start": 420
            }
        ], 
        "length": "637", 
        "lowComplexity": [], 
        "sequence": "MKLNSISIKQKVVAGITLAVLSSTIIMGVIAQKQSRSLLEHHLIEIELPSILDDISNQID REVSEMLLAAEQITNNEFIKHAVDGTEIDASVQAMLVQELKNVRQQYDLNDASVANRETA YYWNQDGFLRQLNQQQDGWFFGFTQSGNATSVSIFQEPNGDVKMFTNFQLLHGLTMAGLS KSMDDMVSLLNNFRIEQSGFVFLTDANGNIKIHRDGNATRSSLDNLYGVGTAKLLNKSGF NLIEAEYQGEQVFVSSTYVPSMDWFVVGVVPVEEVFADLAAVAKQMMLTTAFIAVLFIIM GVLLANSITRPIRAIAARFSDLGKGDGDLSQRIEIKSSDEIGQLSEGFNGFIEKIHQSMK EVASTSHALQSAADNVSNRANSTYDNSQLQRDQTIQVVTAINQMGATISEIASNAATAAD TAALASDNTQMGQNVVNKAKNVISRLAADIDHTGQVVGQLASTTQEIGSILDVIRDISDQ TNLLALNAAIEAARAGEQGRGFAVVADEVRNLASRTASSTDEIQKMINQLQGDAKDAVTA MEAGKALTYEGVSSSDEAAEVLTHISERIHDITDRNTQVATATEEQSTVVYTINNNIEEI NAINEATTGTAEELALASGELKELSQRLDTMVGSFKL", 
        "sites": [], 
        "tmInfo": {
            "first60": "19.58", 
            "possibSigPep": "yes", 
            "tm": "yes", 
            "tmRegions": [
                {
                    "end": "31", 
                    "start": "12"
                }, 
                {
                    "end": "308", 
                    "start": "286"
                }
            ], 
            "tmTopology": "12-31i286-308"
        }
    }, 
    "WP_005659975.1_diguanylate_cyclase_Dethiosulfovibrio_peptidovorans": {
        "domains": [
            {
                "aliEnd": 477, 
                "aliStart": 324, 
                "alignmentToModelType": "[]", 
                "ceValue": 5.4e-43, 
                "colour": null, 
                "dbName": "pfamA", 
                "description": "Diguanylate cyclase, GGDEF domain", 
                "display": null, 
                "domainName": "GGDEF", 
                "envEnd": 477, 
                "envStart": 324, 
                "ieValue": 2.1e-39, 
                "modelEnd": 161, 
                "modelLength": 161, 
                "modelStart": 1, 
                "predictor": "Hmmer", 
                "probability": 135.0
            }, 
            {
                "aliEnd": 276, 
                "aliStart": 39, 
                "alignmentToModelType": "..", 
                "ceValue": 3.2e-11, 
                "colour": null, 
                "dbName": "pfamA", 
                "description": "Cache domain", 
                "display": null, 
                "domainName": "dCache_1", 
                "envEnd": 277, 
                "envStart": 11, 
                "ieValue": 1.2e-07, 
                "modelEnd": 242, 
                "modelLength": 208, 
                "modelStart": 35, 
                "predictor": "Hmmer", 
                "probability": 31.5
            }
        ], 
        "domainsWithNoOverlaps": [
            {
                "domainName": "dCache_1", 
                "end": 275, 
                "start": 38
            }, 
            {
                "domainName": "GGDEF", 
                "end": 476, 
                "start": 323
            }
        ], 
        "length": "481", 
        "lowComplexity": [], 
        "sequence": "MNRITDKKHLILAALLLFLGFVATSVANYTVSLYSLRKEIVNNDLPLTGDTVYSEIRRDL LIPVFISSSMAHDTFVRDWVLDGERDPYRMTRYLKEIQIKFDAITAFFVSNKTEIYYHAD GILKRVSPDAERDVWFYRVKKMGNPYEINVDIDMANDDTMTIFINYKVFDYDGNFIGATG IGLTVNAVTKLIAQYRERYDREIYFTDGEGTITLRASDDGTDGRKTLFDRLERNEMAREI LSRREDVPISRTFDRKGHTIHLDSRYIPEFDWYLFVEQNEDDVTKAIRHTLAINILVGGL ITLVVTSLVALIVRNYERRVERLASVDELTGMWNRRAFDLAFAHLLEKFEGQCSVTMMDI DHFKHVNDTYGHLMGDRVLGHVCDVVTKAIGPDDVCGRWGGEEFIVLLKGRKKGDAVKTA EKIRRAVEASPYEDGDVVLPITVSLGVAEHHPGESRETTIARADQALYRAKESGRNRTES A", 
        "sites": [], 
        "tmInfo": {
            "first60": "22.37", 
            "possibSigPep": "yes", 
            "tm": "yes", 
            "tmRegions": [
                {
                    "end": "32", 
                    "start": "10"
                }, 
                {
                    "end": "313", 
                    "start": "291"
                }
            ], 
            "tmTopology": "10-32i291-313"
        }
    }, 
    "WP_005877817.1_diguanylate_cyclase_Oxalobacter_formigenes": {
        "domains": [
            {
                "aliEnd": 627, 
                "aliStart": 475, 
                "alignmentToModelType": "..", 
                "ceValue": 1.5e-43, 
                "colour": null, 
                "dbName": "pfamA", 
                "description": "Diguanylate cyclase, GGDEF domain", 
                "display": null, 
                "domainName": "GGDEF", 
                "envEnd": 629, 
                "envStart": 473, 
                "ieValue": 3.1e-40, 
                "modelEnd": 159, 
                "modelLength": 157, 
                "modelStart": 3, 
                "predictor": "Hmmer", 
                "probability": 137.6
            }, 
            {
                "aliEnd": 280, 
                "aliStart": 40, 
                "alignmentToModelType": ".]", 
                "ceValue": 4.2e-20, 
                "colour": null, 
                "dbName": "pfamA", 
                "description": "Cache domain", 
                "display": null, 
                "domainName": "dCache_1", 
                "envEnd": 280, 
                "envStart": 36, 
                "ieValue": 8.9e-17, 
                "modelEnd": 243, 
                "modelLength": 237, 
                "modelStart": 7, 
                "predictor": "Hmmer", 
                "probability": 61.5
            }, 
            {
                "aliEnd": 743, 
                "aliStart": 673, 
                "alignmentToModelType": "..", 
                "ceValue": 5.8e-13, 
                "colour": null, 
                "dbName": "pfamA", 
                "description": "PAS fold", 
                "display": null, 
                "domainName": "PAS_3", 
                "envEnd": 760, 
                "envStart": 672, 
                "ieValue": 1.2e-09, 
                "modelEnd": 72, 
                "modelLength": 71, 
                "modelStart": 2, 
                "predictor": "Hmmer", 
                "probability": 38.4
            }
        ], 
        "domainsWithNoOverlaps": [
            {
                "domainName": "dCache_1", 
                "end": 279, 
                "start": 39
            }, 
            {
                "domainName": "GGDEF", 
                "end": 626, 
                "start": 474
            }, 
            {
                "domainName": "PAS_3", 
                "end": 742, 
                "start": 672
            }
        ], 
        "length": "772", 
        "lowComplexity": [], 
        "sequence": "MGKHPLLRTNILVCSIIFIGFFLTAVLSYRSNIGVFEKDIEQVSTLATEGIYAQIESIFS RPVSVSLTMANDHLLKTFLSSEKRSLNNPEYVAKMRQYLDAYRRKYRYDSVFLVSANTKR YYHFSGLNRTLEKNNPENTWYYSFIQDNDEYSLNIDNDEATDDSITVFVNCKIRNAHGSV MGVVGVGFKVDSLQKLLHAYDEQFNVEASLINDRGIVEVSSVTNGHENADFFTGNPLSGF RERILGSSDDPETFWYSLDGRDGYVITQYIPTLKWHLVVENDVSEIRNTFRRQLVMNLFI IVCVIVLVLFTITRLIKKYHAQIVELTVSQETEYQQLLHKATEKLYENIDEMDITRNRAG SETTRRYFEKLGMDGNVSYDEALKTIARRQIKEEFIPGYLEMFKSENILEKYRNGINNLS YDFLYSEDGKNYHWMRINAQIFFWKSDQSVRMVVYRKNIDAEKRREQGLLEETQKDPMTS LFNKRATEQLITECLENPLSMNSKHAFLILDIDHFKNINDNYGHAIGDEVITEFASELKS QFRNDDIVGRIGGDEFVVLLRDYDRLETIREKLDRLCTKFARKNYGKKSFHISTSIGAAL YPEQGASYPELYEKADQALYYSKTHGRGGFTIFGKEASVVDASRVDPRDLETLLHNATDG IAKFACTDDFHLLYYNRKWAELTGIPDSLLSSRSFRGLSLVHPEDREKTRAVISVAMESK TPFTLYFRLKHHDGHAIPVRFNGWFVSELYENRNPVFYGIYTDLSHVAATSL", 
        "sites": [], 
        "tmInfo": {
            "first60": "21.82", 
            "possibSigPep": "yes", 
            "tm": "yes", 
            "tmRegions": [
                {
                    "end": "27", 
                    "start": "5"
                }, 
                {
                    "end": "316", 
                    "start": "294"
                }
            ], 
            "tmTopology": "5-27i294-316"
        }
    }, 
    "WP_005881528.1_diguanylate_cyclase_Oxalobacter_formigenes": {
        "domains": [
            {
                "aliEnd": 628, 
                "aliStart": 474, 
                "alignmentToModelType": "..", 
                "ceValue": 1.8e-46, 
                "colour": null, 
                "dbName": "pfamA", 
                "description": "Diguanylate cyclase, GGDEF domain", 
                "display": null, 
                "domainName": "GGDEF", 
                "envEnd": 629, 
                "envStart": 472, 
                "ieValue": 4.9e-43, 
                "modelEnd": 160, 
                "modelLength": 158, 
                "modelStart": 3, 
                "predictor": "Hmmer", 
                "probability": 146.8
            }, 
            {
                "aliEnd": 280, 
                "aliStart": 45, 
                "alignmentToModelType": ".]", 
                "ceValue": 4e-16, 
                "colour": null, 
                "dbName": "pfamA", 
                "description": "Cache domain", 
                "display": null, 
                "domainName": "dCache_1", 
                "envEnd": 280, 
                "envStart": 36, 
                "ieValue": 1.1e-12, 
                "modelEnd": 243, 
                "modelLength": 232, 
                "modelStart": 12, 
                "predictor": "Hmmer", 
                "probability": 48.1
            }, 
            {
                "aliEnd": 744, 
                "aliStart": 673, 
                "alignmentToModelType": "..", 
                "ceValue": 1.4e-10, 
                "colour": null, 
                "dbName": "pfamA", 
                "description": "PAS fold", 
                "display": null, 
                "domainName": "PAS_3", 
                "envEnd": 752, 
                "envStart": 672, 
                "ieValue": 3.9e-07, 
                "modelEnd": 72, 
                "modelLength": 71, 
                "modelStart": 2, 
                "predictor": "Hmmer", 
                "probability": 30.4
            }, 
            {
                "aliEnd": 742, 
                "aliStart": 649, 
                "alignmentToModelType": "..", 
                "ceValue": 1.4e-08, 
                "colour": null, 
                "dbName": "pfamA", 
                "description": "PAS fold", 
                "display": null, 
                "domainName": "PAS", 
                "envEnd": 744, 
                "envStart": 648, 
                "ieValue": 3.8e-05, 
                "modelEnd": 91, 
                "modelLength": 90, 
                "modelStart": 2, 
                "predictor": "Hmmer", 
                "probability": 23.7
            }
        ], 
        "domainsWithNoOverlaps": [
            {
                "domainName": "dCache_1", 
                "end": 279, 
                "start": 44
            }, 
            {
                "domainName": "GGDEF", 
                "end": 627, 
                "start": 473
            }, 
            {
                "domainName": "PAS_3", 
                "end": 743, 
                "start": 672
            }
        ], 
        "length": "770", 
        "lowComplexity": [], 
        "sequence": "MRKHSLLKTNILVCTIILIGFFITAIVSYRSNIGVFEKDVEHVSTLATEGINSQIESIFS RPVSVSLTMANDHLLKSFLTEEIKHPGNRAYITKMQAYLDAYRKKYNYDSVFLVSTRTRH YYHFSGLNRTLYEGHPENVWYYNFLKNDEEYSLNIDNDEATDDSITVFVNCKIRDANGFI LGVVGVGFKVDSLQKLLHNYDEQFNVEATLINEKGYIEVSSLKNGHEPVNFFAGDALAKF KERILETSEKPQTFWYSHDNRDGYVVTQYIPELKWHLVVENDVSAIRSKFREQIAWGFFI ICGVIALVLFAITSLIKKYNAQIVKLTVSQETEYHRLLHNATEELYENIYEMDISRNRAG GETTRRYFESLGIGADGSYNQALEAFSRKIREEYVEGYLDTFHSTHVLDAFEKGIHNLSY DFLCTDDGSNYHWMRISAQIFFWHSDQSVRMITYRKNIDTEKRRELGLLEETLKDSMTGL YNKRATEQLIAEEIENGKGTDRKHAYLIIDIDRFKTINDQYGHAFGDEIISEFTAELKSQ FRNDDIVGRIGGDEFAVLMKNVDQTDNIREKLDRICAKFARKEFGKNRKFHLTASIGTAL FPEQGTSYRELYEKADQALYFSKTHGRGRFTIFGEEVSVSDTSRIDQRDMEALLHNATDG IAKLACIDNLSLLYFNDKFAELTGAPDKMLSSLHFSGWSLIHPDDKEKVQQAIVRAMPEK TPFTLFIRLRHYPDGHSIPVRISGWFADELYENRYPLFYTVVTDLSDVKS", 
        "sites": [], 
        "tmInfo": {
            "first60": "20.99", 
            "possibSigPep": "yes", 
            "tm": "yes", 
            "tmRegions": [
                {
                    "end": "29", 
                    "start": "10"
                }, 
                {
                    "end": "316", 
                    "start": "294"
                }
            ], 
            "tmTopology": "10-29i294-316"
        }
    }, 
    "WP_005891199.1_methyl-accepting_chemotaxis_protein_Aeromonas_molluscorum": {
        "domains": [
            {
                "aliEnd": 603, 
                "aliStart": 419, 
                "alignmentToModelType": ".]", 
                "ceValue": 1.5e-43, 
                "colour": null, 
                "dbName": "pfamA", 
                "description": "Methyl-accepting chemotaxis protein (MCP) signalling domain", 
                "display": null, 
                "domainName": "MCPsignal", 
                "envEnd": 603, 
                "envStart": 418, 
                "ieValue": 1.6e-40, 
                "modelEnd": 172, 
                "modelLength": 171, 
                "modelStart": 2, 
                "predictor": "Hmmer", 
                "probability": 138.9
            }, 
            {
                "aliEnd": 355, 
                "aliStart": 302, 
                "alignmentToModelType": "[.", 
                "ceValue": 4.5e-15, 
                "colour": null, 
                "dbName": "pfamA", 
                "description": "HAMP domain", 
                "display": null, 
                "domainName": "HAMP", 
                "envEnd": 356, 
                "envStart": 302, 
                "ieValue": 4.5e-12, 
                "modelEnd": 52, 
                "modelLength": 52, 
                "modelStart": 1, 
                "predictor": "Hmmer", 
                "probability": 46.2
            }, 
            {
                "aliEnd": 281, 
                "aliStart": 179, 
                "alignmentToModelType": "..", 
                "ceValue": 1.9e-12, 
                "colour": null, 
                "dbName": "pfamA", 
                "description": "Cache 3/Cache 2 fusion domain", 
                "display": null, 
                "domainName": "Cache_3-Cache_2", 
                "envEnd": 283, 
                "envStart": 175, 
                "ieValue": 1.9e-09, 
                "modelEnd": 295, 
                "modelLength": 111, 
                "modelStart": 185, 
                "predictor": "Hmmer", 
                "probability": 37.5
            }, 
            {
                "aliEnd": 267, 
                "aliStart": 46, 
                "alignmentToModelType": "..", 
                "ceValue": 5.3e-12, 
                "colour": null, 
                "dbName": "pfamA", 
                "description": "Cache domain", 
                "display": null, 
                "domainName": "dCache_1", 
                "envEnd": 268, 
                "envStart": 43, 
                "ieValue": 5.3e-09, 
                "modelEnd": 242, 
                "modelLength": 233, 
                "modelStart": 10, 
                "predictor": "Hmmer", 
                "probability": 36.0
            }
        ], 
        "domainsWithNoOverlaps": [
            {
                "domainName": "Cache_3-Cache_2", 
                "end": 280, 
                "start": 178
            }, 
            {
                "domainName": "HAMP", 
                "end": 354, 
                "start": 301
            }, 
            {
                "domainName": "MCPsignal", 
                "end": 602, 
                "start": 418
            }
        ], 
        "length": "636", 
        "lowComplexity": [], 
        "sequence": "MLASLTLKQKIITTVTLAVVLSCLLVGYFSQRSAQQLIETRMFEQELPNLTQRIGKDIEK DLNSVANAAKQLANDRFVLDWVARGMPKEQEDILISQLKDLTQQYGLVTASFADRQSAAY YNQDGFLRNLTQSQDAWFYDYTKSQQDLMLSIFREANGEMKLFVNFQQLGGRGLAGLAKS LDTMVATLSNFRVGDSGFVFMTDGSGKVKLHPDAARIDRDTLSQLAGPDAVALLTKQEFS ASHAEVDGQAVVLATSYIPLLDWYLVVQVPEAEIYAELDKARLHIVLVSLAIALGMGLLG MVLAGSVSRPLNELARLFRALGSGDGDLTQRLKVEGKDELSEVAKGFNNFVAKIHGSIEQ VASNSRQLAATAAQVAEQAQLTQHNCTAQRDRTVQVATAIHEMGATVGEIAGNASLAADV AKQANQQAEAGADVVSLARHGIVGLSSELEEVSGVIGSLAGQTDAIGSILDTIRSISEQT NLLALNAAIEAARAGEQGRGFAVVADEVRNLASRSAASTEEIQKMINSLQAQSARAVSAM AEGHSQSLAVVNQADKANEALGQITSHITQISDMNIQVATATEEQSSVVGEINRNVEDIN QLTMETADIAHQLTASSRSLQQLSGELDQLVGNFRL", 
        "sites": [], 
        "tmInfo": {
            "first60": "19.71", 
            "possibSigPep": "yes", 
            "tm": "yes", 
            "tmRegions": [
                {
                    "end": "30", 
                    "start": "11"
                }, 
                {
                    "end": "307", 
                    "start": "285"
                }
            ], 
            "tmTopology": "11-30i285-307"
        }
    }, 
    "WP_005977949.1_sensor_domain-containing_diguanylate_cyclase_Fusobacterium_ulcerans": {
        "domains": [
            {
                "aliEnd": 477, 
                "aliStart": 328, 
                "alignmentToModelType": ".]", 
                "ceValue": 9.1e-30, 
                "colour": null, 
                "dbName": "pfamA", 
                "description": "Diguanylate cyclase, GGDEF domain", 
                "display": null, 
                "domainName": "GGDEF", 
                "envEnd": 477, 
                "envStart": 327, 
                "ieValue": 5.8e-26, 
                "modelEnd": 161, 
                "modelLength": 160, 
                "modelStart": 2, 
                "predictor": "Hmmer", 
                "probability": 91.3
            }, 
            {
                "aliEnd": 280, 
                "aliStart": 36, 
                "alignmentToModelType": ".]", 
                "ceValue": 5.6e-18, 
                "colour": null, 
                "dbName": "pfamA", 
                "description": "Cache domain", 
                "display": null, 
                "domainName": "dCache_1", 
                "envEnd": 280, 
                "envStart": 34, 
                "ieValue": 3.6e-14, 
                "modelEnd": 243, 
                "modelLength": 241, 
                "modelStart": 3, 
                "predictor": "Hmmer", 
                "probability": 52.9
            }
        ], 
        "domainsWithNoOverlaps": [
            {
                "domainName": "dCache_1", 
                "end": 279, 
                "start": 35
            }, 
            {
                "domainName": "GGDEF", 
                "end": 476, 
                "start": 327
            }
        ], 
        "length": "485", 
        "lowComplexity": [], 
        "sequence": "MKKHILLKTNIILCLIIFAGFLGITSTSYNTYKKVLEDDVENISKLTSSTLYSKIDGKLI EPLFVAQTMANDTFLKSWLKHEKENINNNEYKEVVEEYLYAIKEKYGYDSAFLISAGTNI YYFYDGINKIVNEENEHDIWYYNFINKNKPYMLNIDYDEVNNETLTIFVDCRVENKEGKL LGVVGVGIKMDHLQKLLKSYEDEFDLNAFLTDKNGLIKVDTDSENIEMVNLFEDEKLSKV KCDIFTEHSNAKIHWYGKNKMCSCLIVQYIPNLEWYLVVEKNTQVIRDSFHSLLKKDIAI SSLILVLLMALSSYIIKRYNHKLFVLSKMDELTGLPNSDALEMRFLLEENKWAEKGTILF LLDVDDFKIINDTKGHIFGNTILTNIGEIVGKMTKSYGMSVRWGGDEFVGTISLPLEESR VLIEEIMEEVYKTCLKDGWKVTLSIGITDIKKNSKLNDLIEEADRAMYFSKCSGKNKITY YEDIK", 
        "sites": [], 
        "tmInfo": {
            "first60": "21.20", 
            "possibSigPep": "yes", 
            "tm": "yes", 
            "tmRegions": [
                {
                    "end": "27", 
                    "start": "5"
                }, 
                {
                    "end": "316", 
                    "start": "298"
                }
            ], 
            "tmTopology": "5-27i298-316"
        }
    }, 
    "WP_005997493.1_sensor_domain-containing_diguanylate_cyclase_Desulfuromonas_acetoxidans": {
        "domains": [
            {
                "aliEnd": 474, 
                "aliStart": 318, 
                "alignmentToModelType": "[]", 
                "ceValue": 1.8e-50, 
                "colour": null, 
                "dbName": "pfamA", 
                "description": "Diguanylate cyclase, GGDEF domain", 
                "display": null, 
                "domainName": "GGDEF", 
                "envEnd": 474, 
                "envStart": 318, 
                "ieValue": 6.8e-47, 
                "modelEnd": 161, 
                "modelLength": 161, 
                "modelStart": 1, 
                "predictor": "Hmmer", 
                "probability": 159.3
            }, 
            {
                "aliEnd": 270, 
                "aliStart": 45, 
                "alignmentToModelType": "..", 
                "ceValue": 2.3e-11, 
                "colour": null, 
                "dbName": "pfamA", 
                "description": "Cache domain", 
                "display": null, 
                "domainName": "dCache_1", 
                "envEnd": 271, 
                "envStart": 37, 
                "ieValue": 9e-08, 
                "modelEnd": 242, 
                "modelLength": 230, 
                "modelStart": 13, 
                "predictor": "Hmmer", 
                "probability": 32.0
            }
        ], 
        "domainsWithNoOverlaps": [
            {
                "domainName": "dCache_1", 
                "end": 269, 
                "start": 44
            }, 
            {
                "domainName": "GGDEF", 
                "end": 473, 
                "start": 317
            }
        ], 
        "length": "481", 
        "lowComplexity": [], 
        "sequence": "MISKRRLIVTLTLLLASGFLLTSLASYYASLNSLRVRIDDNELPLTSDTIYSEIQRDLLQ PLFISSLMASDTFLREWVTEGEQHADKVVRYLNEIKQRYGTVTSFFVSDHTYHYYYADGI LKTVSADEPRDVWYFRVRDMQQDYEINVDPDMANHDSMTIFINYRVKDYQDQFIGATGVG LTVSAVKNLIENYQQNYQRTIFFVDPQGVLTLAGKEFPTSITSLADIEGLSAHRDQLLNE QQNTLVYQRNGETFHLNTRYISEFGWYLMVEQSEEPMLRQIRLTLLINVAICFTVTFIVI ILTQMTINRYQKRLEEMALTDKLTRIANRQAIDLHLQQLFKEQQRHQVPFSVILFDLDNF KQINDTHGHIAGDAVLQNIANIVTTELRDCDVVGRWGGEEFLVLLKHCQLDDALKRAESI RLAIQSYAIGFEEQTLYTTASFGVVEYRDQDDHNTLLKRADQALYIAKQNGKNRCEVIAQ L", 
        "sites": [], 
        "tmInfo": {
            "first60": "22.78", 
            "possibSigPep": "yes", 
            "tm": "yes", 
            "tmRegions": [
                {
                    "end": "29", 
                    "start": "7"
                }, 
                {
                    "end": "303", 
                    "start": "281"
                }
            ], 
            "tmTopology": "7-29i281-303"
        }
    }, 
    "WP_006030589.1_methyl-accepting_chemotaxis_protein_Moritella_sp._PE36": {
        "domains": [
            {
                "aliEnd": 605, 
                "aliStart": 423, 
                "alignmentToModelType": ".]", 
                "ceValue": 1.3e-43, 
                "colour": null, 
                "dbName": "pfamA", 
                "description": "Methyl-accepting chemotaxis protein (MCP) signalling domain", 
                "display": null, 
                "domainName": "MCPsignal", 
                "envEnd": 605, 
                "envStart": 420, 
                "ieValue": 3e-40, 
                "modelEnd": 172, 
                "modelLength": 169, 
                "modelStart": 4, 
                "predictor": "Hmmer", 
                "probability": 137.9
            }, 
            {
                "aliEnd": 357, 
                "aliStart": 304, 
                "alignmentToModelType": "[.", 
                "ceValue": 1.6e-15, 
                "colour": null, 
                "dbName": "pfamA", 
                "description": "HAMP domain", 
                "display": null, 
                "domainName": "HAMP", 
                "envEnd": 358, 
                "envStart": 304, 
                "ieValue": 3.9e-12, 
                "modelEnd": 52, 
                "modelLength": 52, 
                "modelStart": 1, 
                "predictor": "Hmmer", 
                "probability": 46.4
            }, 
            {
                "aliEnd": 269, 
                "aliStart": 54, 
                "alignmentToModelType": "..", 
                "ceValue": 8.6e-13, 
                "colour": null, 
                "dbName": "pfamA", 
                "description": "Cache domain", 
                "display": null, 
                "domainName": "dCache_1", 
                "envEnd": 270, 
                "envStart": 50, 
                "ieValue": 2.1e-09, 
                "modelEnd": 242, 
                "modelLength": 226, 
                "modelStart": 17, 
                "predictor": "Hmmer", 
                "probability": 37.3
            }
        ], 
        "domainsWithNoOverlaps": [
            {
                "domainName": "dCache_1", 
                "end": 268, 
                "start": 53
            }, 
            {
                "domainName": "HAMP", 
                "end": 356, 
                "start": 303
            }, 
            {
                "domainName": "MCPsignal", 
                "end": 604, 
                "start": 422
            }
        ], 
        "length": "638", 
        "lowComplexity": [], 
        "sequence": "MNFSQFSIKQKLIITMISAVITATLLVGFVSQNLAREVIETRLTTSELPAKLMQIRNQVD KEISTLQQAAQQLASNRFMLELLKTERTTAQEAQLVQVLNDVKSQYQLIDASFANRMTGD YWNQNGFLRQLNRQQDGWFFDFTNSNQQQSVSVFRESNGEMKLFINYQQRNGQGMSGLSK SLDEMVDFINQFKLEQSGFVYLVDAAGMIRLHNDNALMGNTSLSQLYDNQLATTLLKKTA FNLTETTVSDHATLIASSYIPSMDWYVVAELPTEEAFASLSQANNKIMLWTLAIALIFTF IAIWLGNNITRPIERIATVFSELGNGDGDLRQRIEIQGQDEIAQLSLGFNSFITKIHNAM QEVSRTGEALQQAAAEVASQAQITLDNSHEQRDRTFLVVTAINEMGATVNEIANNASAAA VEAQNAEAETKDGQQVVTQASNVINQLAGDVGEVTQVIDSLANNTQAIGSILDVISSISA QTNLLALNAAIEAARAGEQGRGFAVVADEVRNLASRTAQSTNEIQTMIDNLQNEASSAVA AMLRSSELTTQGTIATTDTSIALVSIGERICLISDMNTQVATATEEQSTVVNEINQNIVE INEITQCTADTAEGLAKSSHELRDLSVRLGDMVGVFKL", 
        "sites": [], 
        "tmInfo": {
            "first60": "21.29", 
            "possibSigPep": "yes", 
            "tm": "yes", 
            "tmRegions": [
                {
                    "end": "34", 
                    "start": "12"
                }, 
                {
                    "end": "309", 
                    "start": "287"
                }
            ], 
            "tmTopology": "12-34i287-309"
        }
    }, 
    "WP_006058266.1_sensor_domain-containing_diguanylate_cyclase_Holdemania_filiformis": {
        "domains": [
            {
                "aliEnd": 634, 
                "aliStart": 480, 
                "alignmentToModelType": "[]", 
                "ceValue": 3.2e-40, 
                "colour": null, 
                "dbName": "pfamA", 
                "description": "Diguanylate cyclase, GGDEF domain", 
                "display": null, 
                "domainName": "GGDEF", 
                "envEnd": 634, 
                "envStart": 480, 
                "ieValue": 8.7e-37, 
                "modelEnd": 161, 
                "modelLength": 161, 
                "modelStart": 1, 
                "predictor": "Hmmer", 
                "probability": 126.4
            }, 
            {
                "aliEnd": 287, 
                "aliStart": 38, 
                "alignmentToModelType": "..", 
                "ceValue": 2.5e-16, 
                "colour": null, 
                "dbName": "pfamA", 
                "description": "Cache domain", 
                "display": null, 
                "domainName": "dCache_1", 
                "envEnd": 288, 
                "envStart": 34, 
                "ieValue": 6.8e-13, 
                "modelEnd": 242, 
                "modelLength": 238, 
                "modelStart": 5, 
                "predictor": "Hmmer", 
                "probability": 48.7
            }
        ], 
        "domainsWithNoOverlaps": [
            {
                "domainName": "dCache_1", 
                "end": 286, 
                "start": 37
            }, 
            {
                "domainName": "GGDEF", 
                "end": 633, 
                "start": 479
            }
        ], 
        "length": "639", 
        "lowComplexity": [], 
        "sequence": "MKKNILIRTNFLVCLIIIIGFLMTAFLSYQMNYTASLDNIEQVSSLTSEGIYYQLTTLFT KPVNISLTMANDSLLRSTLAQELENLENPDYIDTLREYLNSYRLKYNYDSVFLVSTATHR YYNFEGLDRTLEPGNPENDWYYDSLSLSQDYWINVDNDEVAGADNKITVFINCNIYEDNG ALLGTVGVGLQIDSLQALIQEYENQYHVEAYLVDQAGLIEIASHYTGYEKVNFFSLFDYP EEIRQSLLIWNKGEAADSFWTTQGDKSSSEDYLITRYIPELNWHLVVRQDTGKLMTELQQ EMLRSAIIILLIILFILIVITRVIRTFNRQIIALTQSVEQEKRSIFKKATEELFDDIYEL DITRNRPANEATVQYFMSLGAQANTPYDEALKIVAEKQIKEEFRQGYIDTFKPENVISAY EAGQDTLKYEFMMSTGGAYFWMRITARILRQKSDGSLHMLTYRQNIDAEKRQENRLQELA QLDEMTGLLTKTATRRHIEHLLKEKPDQLYAFFILDIDTFKQANDLYGHAFGDSVIEQFA AVLRTQFREQDMIGRIGGDEFAVFIPVPDLAWVKTRAQQLLKALHYTHTAMGNSWGVSAS IGIALTSREAQDFETLYRKADDALYMSKKNGRNNYTLKP", 
        "sites": [], 
        "tmInfo": {
            "first60": "23.30", 
            "possibSigPep": "yes", 
            "tm": "yes", 
            "tmRegions": [
                {
                    "end": "27", 
                    "start": "5"
                }, 
                {
                    "end": "324", 
                    "start": "302"
                }
            ], 
            "tmTopology": "5-27i302-324"
        }
    }, 
    "WP_006079749.1_MULTISPECIES_sensor_domain-containing_diguanylate_cyclase_Shewanella": {
        "domains": [
            {
                "aliEnd": 480, 
                "aliStart": 324, 
                "alignmentToModelType": "[]", 
                "ceValue": 7e-52, 
                "colour": null, 
                "dbName": "pfamA", 
                "description": "Diguanylate cyclase, GGDEF domain", 
                "display": null, 
                "domainName": "GGDEF", 
                "envEnd": 480, 
                "envStart": 324, 
                "ieValue": 4.5e-48, 
                "modelEnd": 161, 
                "modelLength": 161, 
                "modelStart": 1, 
                "predictor": "Hmmer", 
                "probability": 163.1
            }, 
            {
                "aliEnd": 277, 
                "aliStart": 49, 
                "alignmentToModelType": ".]", 
                "ceValue": 3.4e-14, 
                "colour": null, 
                "dbName": "pfamA", 
                "description": "Cache domain", 
                "display": null, 
                "domainName": "dCache_1", 
                "envEnd": 277, 
                "envStart": 39, 
                "ieValue": 2.2e-10, 
                "modelEnd": 243, 
                "modelLength": 232, 
                "modelStart": 12, 
                "predictor": "Hmmer", 
                "probability": 40.5
            }
        ], 
        "domainsWithNoOverlaps": [
            {
                "domainName": "dCache_1", 
                "end": 276, 
                "start": 48
            }, 
            {
                "domainName": "GGDEF", 
                "end": 479, 
                "start": 323
            }
        ], 
        "length": "486", 
        "lowComplexity": [], 
        "sequence": "MGNNAWNDKNKFIWLLSVLLLVAFLVTSGISYKVAHDSLSQQIESNTLPLTSDNIYSEIQ QDLLRPIFISSLMAQDTFVRDWTLSHEQEPEKLIRYLKEIQEKYDTVTSFFVSEKSRHYY HSTGILKQIQDVEPDDAWYFRVRSLPESEHYEVNIDADTADRSKTTVFVNYKVFDFEGKF IGVTGVGLAVEKVKSLIELYQKRYNRRVFFTDRQGNVTLHGDEYDGADSLQTSPGLENLA TRILTSPSAAFSYQRNGKTVYLNSRLVPEFKWYLIVEQEDAPQERELLNTFWGNLGLSLM VTLGILFISNMTLGRYQRKLEVMASTDKLTGAANRQVFDEYFRQALDKAKLAQSPISILL LDIDHFKKVNDSYGHGIGDLVLKTMTNMLRGALQQQDILCRWGGEEFLILLPGMDLTRAA ELAEQIRELIFQREIKVNGLHISITASIGVAEHQAQEPAEDLIKRADLALYQAKEAGRNQ VVLNHS", 
        "sites": [], 
        "tmInfo": {
            "first60": "20.63", 
            "possibSigPep": "yes", 
            "tm": "yes", 
            "tmRegions": [
                {
                    "end": "31", 
                    "start": "12"
                }, 
                {
                    "end": "313", 
                    "start": "291"
                }
            ], 
            "tmTopology": "12-31i291-313"
        }
    }, 
    "WP_006086542.1_sensor_domain-containing_diguanylate_cyclase_Shewanella_baltica": {
        "domains": [
            {
                "aliEnd": 480, 
                "aliStart": 324, 
                "alignmentToModelType": "[]", 
                "ceValue": 4.5e-52, 
                "colour": null, 
                "dbName": "pfamA", 
                "description": "Diguanylate cyclase, GGDEF domain", 
                "display": null, 
                "domainName": "GGDEF", 
                "envEnd": 480, 
                "envStart": 324, 
                "ieValue": 4.3e-48, 
                "modelEnd": 161, 
                "modelLength": 161, 
                "modelStart": 1, 
                "predictor": "Hmmer", 
                "probability": 163.2
            }, 
            {
                "aliEnd": 277, 
                "aliStart": 49, 
                "alignmentToModelType": ".]", 
                "ceValue": 1.3e-13, 
                "colour": null, 
                "dbName": "pfamA", 
                "description": "Cache domain", 
                "display": null, 
                "domainName": "dCache_1", 
                "envEnd": 277, 
                "envStart": 39, 
                "ieValue": 1.3e-09, 
                "modelEnd": 243, 
                "modelLength": 232, 
                "modelStart": 12, 
                "predictor": "Hmmer", 
                "probability": 38.0
            }
        ], 
        "domainsWithNoOverlaps": [
            {
                "domainName": "dCache_1", 
                "end": 276, 
                "start": 48
            }, 
            {
                "domainName": "GGDEF", 
                "end": 479, 
                "start": 323
            }
        ], 
        "length": "486", 
        "lowComplexity": [], 
        "sequence": "MGNNAWNDKNKFIWLLSVLLLVAFLVTSGISYKVAHDSLSQQIESNTLPLTSDNIYSEIQ QDLLRPIFISSLMAQDTFVRDWTLSHEQEPEKLIRYLKEIQEKYDTVTSFFVSEKSRHYY HSTGILKQIQDVEPDDAWYFRVRSLPESEHYEVNIDADTADRSKTTVFVNYKVFDFEGKF IGITGVGLAVEKVKSLIELYQKRYNRRVFFTDRQGNVTLHGDEYDGADSLQTSPGLENLA TRILTSPSAAFSYQRNGKTVYLNSRLVPEFKWYLIVEQEDAPQERELLNTFWGNLGLSLM VTLGILFISNMTLGRYQRKLEVMASTDKLTGAANRQVFDEYFRQALDKAKLAQSPISILL LDIDHFKKVNDSYGHGIGDLVLKTMTNMLRGALQQEDILCRWGGEEFLILLPGMDLTRAA ELAEQIRELIFQREIKVNGLHISITASIGVAEHQAQEPAEDLIKRADLALYQAKEAGRNQ VVLNHS", 
        "sites": [], 
        "tmInfo": {
            "first60": "20.63", 
            "possibSigPep": "yes", 
            "tm": "yes", 
            "tmRegions": [
                {
                    "end": "31", 
                    "start": "12"
                }, 
                {
                    "end": "313", 
                    "start": "291"
                }
            ], 
            "tmTopology": "12-31i291-313"
        }
    }, 
    "WP_006187589.1_methyl-accepting_chemotaxis_protein_Treponema_vincentii": {
        "domains": [
            {
                "aliEnd": 623, 
                "aliStart": 486, 
                "alignmentToModelType": "..", 
                "ceValue": 4.1e-29, 
                "colour": null, 
                "dbName": "pfamA", 
                "description": "Methyl-accepting chemotaxis protein (MCP) signalling domain", 
                "display": null, 
                "domainName": "MCPsignal", 
                "envEnd": 628, 
                "envStart": 476, 
                "ieValue": 5.6e-26, 
                "modelEnd": 165, 
                "modelLength": 145, 
                "modelStart": 21, 
                "predictor": "Hmmer", 
                "probability": 91.5
            }, 
            {
                "aliEnd": 360, 
                "aliStart": 310, 
                "alignmentToModelType": "..", 
                "ceValue": 8e-13, 
                "colour": null, 
                "dbName": "pfamA", 
                "description": "HAMP domain", 
                "display": null, 
                "domainName": "HAMP", 
                "envEnd": 362, 
                "envStart": 309, 
                "ieValue": 1.1e-09, 
                "modelEnd": 51, 
                "modelLength": 49, 
                "modelStart": 3, 
                "predictor": "Hmmer", 
                "probability": 38.6
            }, 
            {
                "aliEnd": 247, 
                "aliStart": 34, 
                "alignmentToModelType": "..", 
                "ceValue": 2.3e-10, 
                "colour": null, 
                "dbName": "pfamA", 
                "description": "Cache domain", 
                "display": null, 
                "domainName": "dCache_1", 
                "envEnd": 269, 
                "envStart": 32, 
                "ieValue": 3.2e-07, 
                "modelEnd": 219, 
                "modelLength": 217, 
                "modelStart": 3, 
                "predictor": "Hmmer", 
                "probability": 30.2
            }
        ], 
        "domainsWithNoOverlaps": [
            {
                "domainName": "dCache_1", 
                "end": 246, 
                "start": 33
            }, 
            {
                "domainName": "HAMP", 
                "end": 359, 
                "start": 309
            }, 
            {
                "domainName": "MCPsignal", 
                "end": 622, 
                "start": 485
            }
        ], 
        "length": "698", 
        "lowComplexity": [], 
        "sequence": "MTLRSKLTLSMALTVSIAACVILGFSVFSVRQLVERQFYKGVPGVLSMASIDLQSDLLFG YSRSEAWANNQILIDWLDDGTPEGESKNAIIRRLEEFASEKRIISSWVSSTQTKDYYIVD ANKKVHYSRLKESEPADAWFFKTIKLKEKVTFNINKSKETGVMGLWINAHVYNQESELLG IVGVGLDLDESVETMKQTLPSAHSILFVTDENDNIVISSNNESFGVSLKEYLPETMNEIP QYPDIKTWKDGKRGKMIYSGRQIANLPYNIVFIAPVDDFLPGMFTIAEIPLLVTIIVIGI SISLLYFSIRKTVSKPLSNTTSALKDIAQGDGNLTFRLPIHGKDEIALLSEYFNKMLSKI AASIHQVGTNTSIMKEVGNELASNMTGTASAVHEISANIDEVKQQAITQAASVTETAAVI EEIVRTITQLNAGIDRQATSVVQSSSSIEEMVANIASIGKTLEKTDSVIKELTAATGDGK ATIVTSNTVTQKIAEESGSLLEASSVIQHIASQTNLLAMNAAIEAAHAGEAGKGFAVVAD EIRKLAEDSAAQGKSITATLKMLSSEIEMLSASSKTVEEKFNAIFNLAEQVKAMSTQVTE SMQEQENGSKEVLAAIKSINTVTVEVQTGSEEMLKGGEKASQEMQKLDNLTCVITESINE MASGAAQINNAVQEVNAITQKNKRSIENLAEEVSKFKV", 
        "sites": [], 
        "tmInfo": {
            "first60": "21.99", 
            "possibSigPep": "yes", 
            "tm": "yes", 
            "tmRegions": [
                {
                    "end": "29", 
                    "start": "7"
                }, 
                {
                    "end": "307", 
                    "start": "285"
                }
            ], 
            "tmTopology": "7-29i285-307"
        }
    }, 
    "WP_006232482.1_methyl-accepting_chemotaxis_protein_Photobacterium_profundum": {
        "domains": [
            {
                "aliEnd": 604, 
                "aliStart": 421, 
                "alignmentToModelType": "..", 
                "ceValue": 7.6e-47, 
                "colour": null, 
                "dbName": "pfamA", 
                "description": "Methyl-accepting chemotaxis protein (MCP) signalling domain", 
                "display": null, 
                "domainName": "MCPsignal", 
                "envEnd": 605, 
                "envStart": 420, 
                "ieValue": 9.7e-44, 
                "modelEnd": 171, 
                "modelLength": 170, 
                "modelStart": 2, 
                "predictor": "Hmmer", 
                "probability": 149.3
            }, 
            {
                "aliEnd": 356, 
                "aliStart": 304, 
                "alignmentToModelType": "[.", 
                "ceValue": 1.4e-14, 
                "colour": null, 
                "dbName": "pfamA", 
                "description": "HAMP domain", 
                "display": null, 
                "domainName": "HAMP", 
                "envEnd": 358, 
                "envStart": 304, 
                "ieValue": 1.8e-11, 
                "modelEnd": 51, 
                "modelLength": 51, 
                "modelStart": 1, 
                "predictor": "Hmmer", 
                "probability": 44.3
            }, 
            {
                "aliEnd": 269, 
                "aliStart": 54, 
                "alignmentToModelType": "..", 
                "ceValue": 2.2e-13, 
                "colour": null, 
                "dbName": "pfamA", 
                "description": "Cache domain", 
                "display": null, 
                "domainName": "dCache_1", 
                "envEnd": 270, 
                "envStart": 42, 
                "ieValue": 2.8e-10, 
                "modelEnd": 242, 
                "modelLength": 226, 
                "modelStart": 17, 
                "predictor": "Hmmer", 
                "probability": 40.2
            }, 
            {
                "aliEnd": 285, 
                "aliStart": 179, 
                "alignmentToModelType": "..", 
                "ceValue": 1e-12, 
                "colour": null, 
                "dbName": "pfamA", 
                "description": "Cache 3/Cache 2 fusion domain", 
                "display": null, 
                "domainName": "Cache_3-Cache_2", 
                "envEnd": 286, 
                "envStart": 174, 
                "ieValue": 1.3e-09, 
                "modelEnd": 297, 
                "modelLength": 114, 
                "modelStart": 184, 
                "predictor": "Hmmer", 
                "probability": 38.0
            }
        ], 
        "domainsWithNoOverlaps": [
            {
                "domainName": "dCache_1", 
                "end": 268, 
                "start": 53
            }, 
            {
                "domainName": "HAMP", 
                "end": 355, 
                "start": 303
            }, 
            {
                "domainName": "MCPsignal", 
                "end": 603, 
                "start": 420
            }
        ], 
        "length": "638", 
        "lowComplexity": [], 
        "sequence": "MKFNQISIKQKLIFAMVIAVLSSTALVGFISQNQARNVVETRLLKSELPATLMQIRNTID KEVSVLQFAAQQLASNRFILESFKQPSSEQSNAQLIQVLNDIRTQYDLFDASIADRTTGD YWNQTGFLRRLNQQQDSWFFGFINSGNEKMLNVFRENNGDVKLFVNYQQLNGSGMAGLSK SLDDMVAFINQFKLEETGFVYLVDAKGTVRLHKDSSKMGNTGLTQMYSSDVARTLLNKNN VNFSEYTIAGKDTLLATSYIPSMDWYVVAELPKEEAFSALNQARNEIMIWTAAIAVTFIF IAVWLGTNITRPIERLAVVFKDLGEGEGDLRHRIDVQGKDEIAQLSVGFNSFIGKIHYSV KEVAETGNSLRDAAESVASQAQITLDNSHSQRDRTIQVVTAINEMGATVNEIAGNAANAA EAAHNAEEETKSGQLVVAQARDTINQLANDVDKVSEVISSLAHNTQAIGSILDTIRGISE QTNLLALNAAIEAARAGEQGRGFAVVADEVRNLASRTSDSTNEIQTMINRLQEEASDAVT AMQQSRQLTSNGVSAADEASGALVSISDRIVLISDMNTQVATATEEQSTVVNDINCNIEE INETTQRTAETASELADSSQSLRDLSKRLDDMVGTFKL", 
        "sites": [], 
        "tmInfo": {
            "first60": "20.11", 
            "possibSigPep": "yes", 
            "tm": "yes", 
            "tmRegions": [
                {
                    "end": "31", 
                    "start": "12"
                }, 
                {
                    "end": "309", 
                    "start": "287"
                }
            ], 
            "tmTopology": "12-31i287-309"
        }
    }, 
    "WP_006397963.1_methyl-accepting_chemotaxis_protein_Burkholderia_multivorans": {
        "domains": [
            {
                "aliEnd": 585, 
                "aliStart": 430, 
                "alignmentToModelType": ".]", 
                "ceValue": 8e-54, 
                "colour": null, 
                "dbName": "pfamA", 
                "description": "Methyl-accepting chemotaxis protein (MCP) signalling domain", 
                "display": null, 
                "domainName": "MCPsignal", 
                "envEnd": 585, 
                "envStart": 428, 
                "ieValue": 9e-51, 
                "modelEnd": 172, 
                "modelLength": 170, 
                "modelStart": 3, 
                "predictor": "Hmmer", 
                "probability": 172.2
            }, 
            {
                "aliEnd": 365, 
                "aliStart": 312, 
                "alignmentToModelType": "[.", 
                "ceValue": 2.3e-15, 
                "colour": null, 
                "dbName": "pfamA", 
                "description": "HAMP domain", 
                "display": null, 
                "domainName": "HAMP", 
                "envEnd": 366, 
                "envStart": 312, 
                "ieValue": 2.6e-12, 
                "modelEnd": 52, 
                "modelLength": 52, 
                "modelStart": 1, 
                "predictor": "Hmmer", 
                "probability": 47.0
            }, 
            {
                "aliEnd": 277, 
                "aliStart": 45, 
                "alignmentToModelType": ".]", 
                "ceValue": 3.1e-12, 
                "colour": null, 
                "dbName": "pfamA", 
                "description": "Cache domain", 
                "display": null, 
                "domainName": "dCache_1", 
                "envEnd": 277, 
                "envStart": 42, 
                "ieValue": 3.5e-09, 
                "modelEnd": 243, 
                "modelLength": 237, 
                "modelStart": 7, 
                "predictor": "Hmmer", 
                "probability": 36.6
            }, 
            {
                "aliEnd": 289, 
                "aliStart": 185, 
                "alignmentToModelType": "..", 
                "ceValue": 2.4e-08, 
                "colour": null, 
                "dbName": "pfamA", 
                "description": "Cache 3/Cache 2 fusion domain", 
                "display": null, 
                "domainName": "Cache_3-Cache_2", 
                "envEnd": 293, 
                "envStart": 176, 
                "ieValue": 2.8e-05, 
                "modelEnd": 294, 
                "modelLength": 109, 
                "modelStart": 186, 
                "predictor": "Hmmer", 
                "probability": 23.8
            }
        ], 
        "domainsWithNoOverlaps": [
            {
                "domainName": "dCache_1", 
                "end": 276, 
                "start": 44
            }, 
            {
                "domainName": "HAMP", 
                "end": 364, 
                "start": 311
            }, 
            {
                "domainName": "MCPsignal", 
                "end": 584, 
                "start": 429
            }
        ], 
        "length": "620", 
        "lowComplexity": [], 
        "sequence": "MHFWRKLSIQNKLILSMTSCLLVFVAISSGLSIRLIGDAVRDRVVHQELPTAVNGIRADV QRQLAGPIAASRILARDAFLLQWEADGEPDAGTRNWIQLARNVKDEQKAASVQWVSVKSG NYYNEAGLQRKVTDQDQWLTRFLQSGAPFEVHMDHEVTVGGYMMFINSRIELDGAPIGAA CMSLSVDALAKGIAAYRIGETGFAYLVRPDGAIMMHRDTSLIDGKHFMKDTPGLPDDAAS LLLAGKPYAYLSYAGDGGERFIATSFVPELNAYVVVEVPEAELLGPVTRAIQSAALVAAV VGLGVALVVIWFVGRAIAAPIRRAATLLSEIASGQGDLTRRMTVESADEIGQLSDAFNRF VSSLSTLVHRIRAASASIATGSAQIASGNADLSERTEGQSSNLERTASSMEEITAVVRNN TETATTAAKMINGASETAARGGQVVGEVVSTMQQISDASQRISEIIVMIDSISFQTNILA LNAAVEAARAGEQGRGFAVVASEVRNLAQRSAQAAKEIKALIEHSAGTVDVGSKLVTEAG RVMSDVVSQVQGVSAMMSEIAEASLEQSAGIDQIGDAVQSLDQMTQQNAALVEESAAAAE SLRQQAAELTTLVSAFKVDE", 
        "sites": [], 
        "tmInfo": {
            "first60": "22.03", 
            "possibSigPep": "yes", 
            "tm": "yes", 
            "tmRegions": [
                {
                    "end": "37", 
                    "start": "15"
                }, 
                {
                    "end": "318", 
                    "start": "296"
                }
            ], 
            "tmTopology": "15-37i296-318"
        }
    }, 
    "WP_006404265.1_methyl-accepting_chemotaxis_protein_Burkholderia_multivorans": {
        "domains": [
            {
                "aliEnd": 585, 
                "aliStart": 430, 
                "alignmentToModelType": ".]", 
                "ceValue": 9e-54, 
                "colour": null, 
                "dbName": "pfamA", 
                "description": "Methyl-accepting chemotaxis protein (MCP) signalling domain", 
                "display": null, 
                "domainName": "MCPsignal", 
                "envEnd": 585, 
                "envStart": 428, 
                "ieValue": 1.2e-50, 
                "modelEnd": 172, 
                "modelLength": 170, 
                "modelStart": 3, 
                "predictor": "Hmmer", 
                "probability": 171.7
            }, 
            {
                "aliEnd": 365, 
                "aliStart": 312, 
                "alignmentToModelType": "[.", 
                "ceValue": 1.9e-15, 
                "colour": null, 
                "dbName": "pfamA", 
                "description": "HAMP domain", 
                "display": null, 
                "domainName": "HAMP", 
                "envEnd": 366, 
                "envStart": 312, 
                "ieValue": 2.6e-12, 
                "modelEnd": 52, 
                "modelLength": 52, 
                "modelStart": 1, 
                "predictor": "Hmmer", 
                "probability": 47.0
            }, 
            {
                "aliEnd": 277, 
                "aliStart": 45, 
                "alignmentToModelType": ".]", 
                "ceValue": 1.7e-11, 
                "colour": null, 
                "dbName": "pfamA", 
                "description": "Cache domain", 
                "display": null, 
                "domainName": "dCache_1", 
                "envEnd": 277, 
                "envStart": 42, 
                "ieValue": 2.4e-08, 
                "modelEnd": 243, 
                "modelLength": 237, 
                "modelStart": 7, 
                "predictor": "Hmmer", 
                "probability": 33.9
            }
        ], 
        "domainsWithNoOverlaps": [
            {
                "domainName": "dCache_1", 
                "end": 276, 
                "start": 44
            }, 
            {
                "domainName": "HAMP", 
                "end": 364, 
                "start": 311
            }, 
            {
                "domainName": "MCPsignal", 
                "end": 584, 
                "start": 429
            }
        ], 
        "length": "620", 
        "lowComplexity": [], 
        "sequence": "MHFWRKLSIQNKLILSMTSCLLVFVAISSGLSIRLIGDAVRDRVVHQELPTAVNGIRADV QRQLAGPIAASRILARDAFLLQWEADGEPDAGTRNWIQLARNVKEEQKAASVQWVSVKSG NYYNEAGLQRKVTDQDQWLTRFLQSGAPFEVHMDHEVTVGGYMMFINSRIELDGAPIGAA CMSLSVDALAKGIAAYRIGETGVAYLVRPDGAIMMHRDTSLIDGKHFMKDTPGLPDDAAS VLLAGKPYAYLSYAGDGGERFIATSFVPELNAYVVVEVPEAELFGPVTRAIHSAALVAAV VGLGVALVVIWFVGRAIAAPIRRAATLLSEIASGQGDLTRRMTVESADEIGQLSDAFNRF VSSLSTLVHRIRAASASIATGSAQIASGNADLSERTEGQSSNLERTASSMEEITAVVRNN TETATTAAKMINGASETAARGGQVVGEVVSTMQQISDASQRISEIIVMIDSISFQTNILA LNAAVEAARAGEQGRGFAVVASEVRNLAQRSAQAAKEIKALIEHSAGTVDVGSKLVTEAG RVMSDVVAQVQGVSAMMSEIAEASLEQSAGIDQIGDAVQSLDQMTQQNAALVEESAAAAE SLRQQAAELTTLVSAFKVDE", 
        "sites": [], 
        "tmInfo": {
            "first60": "21.95", 
            "possibSigPep": "yes", 
            "tm": "yes", 
            "tmRegions": [
                {
                    "end": "35", 
                    "start": "13"
                }, 
                {
                    "end": "313", 
                    "start": "291"
                }
            ], 
            "tmTopology": "13-35i291-313"
        }
    }, 
    "WP_006411525.1_methyl-accepting_chemotaxis_protein_Burkholderia_multivorans": {
        "domains": [
            {
                "aliEnd": 585, 
                "aliStart": 430, 
                "alignmentToModelType": ".]", 
                "ceValue": 1e-53, 
                "colour": null, 
                "dbName": "pfamA", 
                "description": "Methyl-accepting chemotaxis protein (MCP) signalling domain", 
                "display": null, 
                "domainName": "MCPsignal", 
                "envEnd": 585, 
                "envStart": 428, 
                "ieValue": 1.2e-50, 
                "modelEnd": 172, 
                "modelLength": 170, 
                "modelStart": 3, 
                "predictor": "Hmmer", 
                "probability": 171.7
            }, 
            {
                "aliEnd": 365, 
                "aliStart": 312, 
                "alignmentToModelType": "[.", 
                "ceValue": 2.2e-15, 
                "colour": null, 
                "dbName": "pfamA", 
                "description": "HAMP domain", 
                "display": null, 
                "domainName": "HAMP", 
                "envEnd": 366, 
                "envStart": 312, 
                "ieValue": 2.6e-12, 
                "modelEnd": 52, 
                "modelLength": 52, 
                "modelStart": 1, 
                "predictor": "Hmmer", 
                "probability": 47.0
            }, 
            {
                "aliEnd": 277, 
                "aliStart": 45, 
                "alignmentToModelType": ".]", 
                "ceValue": 2.7e-12, 
                "colour": null, 
                "dbName": "pfamA", 
                "description": "Cache domain", 
                "display": null, 
                "domainName": "dCache_1", 
                "envEnd": 277, 
                "envStart": 42, 
                "ieValue": 3.3e-09, 
                "modelEnd": 243, 
                "modelLength": 237, 
                "modelStart": 7, 
                "predictor": "Hmmer", 
                "probability": 36.7
            }, 
            {
                "aliEnd": 289, 
                "aliStart": 185, 
                "alignmentToModelType": "..", 
                "ceValue": 4e-08, 
                "colour": null, 
                "dbName": "pfamA", 
                "description": "Cache 3/Cache 2 fusion domain", 
                "display": null, 
                "domainName": "Cache_3-Cache_2", 
                "envEnd": 292, 
                "envStart": 174, 
                "ieValue": 4.8e-05, 
                "modelEnd": 294, 
                "modelLength": 109, 
                "modelStart": 186, 
                "predictor": "Hmmer", 
                "probability": 23.0
            }
        ], 
        "domainsWithNoOverlaps": [
            {
                "domainName": "dCache_1", 
                "end": 276, 
                "start": 44
            }, 
            {
                "domainName": "HAMP", 
                "end": 364, 
                "start": 311
            }, 
            {
                "domainName": "MCPsignal", 
                "end": 584, 
                "start": 429
            }
        ], 
        "length": "620", 
        "lowComplexity": [], 
        "sequence": "MHFWRKLSIQNKLILSMTSCLLVFVAISSGLSIRLIGDAVRDRVVHQELPTAVNGIRADV QRQLAGPIAASRILARDAFLLQWEADGEPDAGTRNWIQLARNVKDEQKAASVQWVSVKSG NYYNEAGLQRKVTDQDQWLTRFLQSGAPFEVHMDHEVTVGGYMMFINSRIELDGTPIGAA CMSLSVDALAKGIATYRIGETGFAYLVRPDGAIMMHRDTSLIDGKHFMKDTPGLPDGAAS VLLAGKPYAYLSYAGDGGERFIATSFVPELNAYVVVEVPEAELLGPVTRAIHSAALVAAV VGLGVALVVIWFVGRAIAAPIRRAATLLSEIASGQGDLTRRMTVESADEIGQLSDAFNRF VSSLSTLVHRIRAASASIATGSAQIASGNADLSERTEGQSSNLERTASSMEEITAVVRNN TETATTAAKMINGASETAARGGQVVGEVVSTMQQISDASQRISEIIVMIDSISFQTNILA LNAAVEAARAGEQGRGFAVVASEVRNLAQRSAQAAKEIKALIEHSAGTVDVGSKLVTEAG RVMSDVVAQVQGVSAMMSEIAEASLEQSAGIDQIGDAVQSLDQMTQQNAALVEESAAAAE SLRQQAAELTTLVSAFKVEE", 
        "sites": [], 
        "tmInfo": {
            "first60": "21.98", 
            "possibSigPep": "yes", 
            "tm": "yes", 
            "tmRegions": [
                {
                    "end": "35", 
                    "start": "13"
                }, 
                {
                    "end": "313", 
                    "start": "291"
                }
            ], 
            "tmTopology": "13-35i291-313"
        }
    }, 
    "WP_006416785.1_methyl-accepting_chemotaxis_protein_Burkholderia_multivorans": {
        "domains": [
            {
                "aliEnd": 585, 
                "aliStart": 430, 
                "alignmentToModelType": ".]", 
                "ceValue": 8e-54, 
                "colour": null, 
                "dbName": "pfamA", 
                "description": "Methyl-accepting chemotaxis protein (MCP) signalling domain", 
                "display": null, 
                "domainName": "MCPsignal", 
                "envEnd": 585, 
                "envStart": 428, 
                "ieValue": 9e-51, 
                "modelEnd": 172, 
                "modelLength": 170, 
                "modelStart": 3, 
                "predictor": "Hmmer", 
                "probability": 172.2
            }, 
            {
                "aliEnd": 365, 
                "aliStart": 312, 
                "alignmentToModelType": "[.", 
                "ceValue": 8e-16, 
                "colour": null, 
                "dbName": "pfamA", 
                "description": "HAMP domain", 
                "display": null, 
                "domainName": "HAMP", 
                "envEnd": 366, 
                "envStart": 312, 
                "ieValue": 9e-13, 
                "modelEnd": 52, 
                "modelLength": 52, 
                "modelStart": 1, 
                "predictor": "Hmmer", 
                "probability": 48.5
            }, 
            {
                "aliEnd": 277, 
                "aliStart": 45, 
                "alignmentToModelType": ".]", 
                "ceValue": 6e-12, 
                "colour": null, 
                "dbName": "pfamA", 
                "description": "Cache domain", 
                "display": null, 
                "domainName": "dCache_1", 
                "envEnd": 277, 
                "envStart": 42, 
                "ieValue": 6.8e-09, 
                "modelEnd": 243, 
                "modelLength": 237, 
                "modelStart": 7, 
                "predictor": "Hmmer", 
                "probability": 35.7
            }, 
            {
                "aliEnd": 289, 
                "aliStart": 185, 
                "alignmentToModelType": "..", 
                "ceValue": 2.1e-08, 
                "colour": null, 
                "dbName": "pfamA", 
                "description": "Cache 3/Cache 2 fusion domain", 
                "display": null, 
                "domainName": "Cache_3-Cache_2", 
                "envEnd": 293, 
                "envStart": 176, 
                "ieValue": 2.4e-05, 
                "modelEnd": 294, 
                "modelLength": 109, 
                "modelStart": 186, 
                "predictor": "Hmmer", 
                "probability": 24.0
            }
        ], 
        "domainsWithNoOverlaps": [
            {
                "domainName": "dCache_1", 
                "end": 276, 
                "start": 44
            }, 
            {
                "domainName": "HAMP", 
                "end": 364, 
                "start": 311
            }, 
            {
                "domainName": "MCPsignal", 
                "end": 584, 
                "start": 429
            }
        ], 
        "length": "620", 
        "lowComplexity": [], 
        "sequence": "MHFWRKLSIQNKLILSMTSCLLVFVAISSGLSIRLIGDAVRDRVVHQELPTAVNGIRADV QRQLAGPIAASRILARDAFLLQWEADGEPDAGTRNWIQLARNVKDEQKAASVQWVSVKSG NYYNEAGLQRKVTDQDQWLTRFLQSGAPFEVHMDHEVTVGGYMMFINSRIELDGAPIGAA CMSLSVDALAKGIAAYRIGETGFAYLVRPDGAIMMHRDTSLIDGKHFMKDTPGLPDDAAS VLLAGKPYAYLSYAGDGGERFIATSFVPELNAYVVVEVPEAELLGPVTRAIQSAALVAAV VGLGVALVVIWFVGRAIAAPIRRAATLLSEIASGQGDLTRRMTVESADEIGQLSEAFNRF VSSLSTLVHRIRAASASIATGSAQIASGNADLSERTEGQSSNLERTASSMEEITAVVRNN TETATTAAKMINGASETAARGGQVVGEVVSTMQQISDASQRISEIIVMIDSISFQTNILA LNAAVEAARAGEQGRGFAVVASEVRNLAQRSAQAAKEIKALIEHSAGTVDVGSKLVTEAG RVMSDVVSQVQGVSAMMSEIAEASLEQSAGIDQIGDAVQSLDQMTQQNAALVEESAAAAE SLRQQAAELTTLVSAFKVDE", 
        "sites": [], 
        "tmInfo": {
            "first60": "22.03", 
            "possibSigPep": "yes", 
            "tm": "yes", 
            "tmRegions": [
                {
                    "end": "37", 
                    "start": "15"
                }, 
                {
                    "end": "318", 
                    "start": "296"
                }
            ], 
            "tmTopology": "15-37i296-318"
        }
    }, 
    "WP_006479577.1_methyl-accepting_chemotaxis_protein_Burkholderia_cenocepacia": {
        "domains": [
            {
                "aliEnd": 585, 
                "aliStart": 431, 
                "alignmentToModelType": ".]", 
                "ceValue": 2e-52, 
                "colour": null, 
                "dbName": "pfamA", 
                "description": "Methyl-accepting chemotaxis protein (MCP) signalling domain", 
                "display": null, 
                "domainName": "MCPsignal", 
                "envEnd": 585, 
                "envStart": 428, 
                "ieValue": 2.7e-49, 
                "modelEnd": 172, 
                "modelLength": 169, 
                "modelStart": 4, 
                "predictor": "Hmmer", 
                "probability": 167.4
            }, 
            {
                "aliEnd": 365, 
                "aliStart": 312, 
                "alignmentToModelType": "[.", 
                "ceValue": 1.9e-15, 
                "colour": null, 
                "dbName": "pfamA", 
                "description": "HAMP domain", 
                "display": null, 
                "domainName": "HAMP", 
                "envEnd": 366, 
                "envStart": 312, 
                "ieValue": 2.7e-12, 
                "modelEnd": 52, 
                "modelLength": 52, 
                "modelStart": 1, 
                "predictor": "Hmmer", 
                "probability": 47.0
            }, 
            {
                "aliEnd": 276, 
                "aliStart": 45, 
                "alignmentToModelType": "..", 
                "ceValue": 1.5e-10, 
                "colour": null, 
                "dbName": "pfamA", 
                "description": "Cache domain", 
                "display": null, 
                "domainName": "dCache_1", 
                "envEnd": 277, 
                "envStart": 42, 
                "ieValue": 2.1e-07, 
                "modelEnd": 242, 
                "modelLength": 236, 
                "modelStart": 7, 
                "predictor": "Hmmer", 
                "probability": 30.8
            }, 
            {
                "aliEnd": 289, 
                "aliStart": 185, 
                "alignmentToModelType": "..", 
                "ceValue": 3.9e-08, 
                "colour": null, 
                "dbName": "pfamA", 
                "description": "Cache 3/Cache 2 fusion domain", 
                "display": null, 
                "domainName": "Cache_3-Cache_2", 
                "envEnd": 292, 
                "envStart": 177, 
                "ieValue": 5.3e-05, 
                "modelEnd": 294, 
                "modelLength": 109, 
                "modelStart": 186, 
                "predictor": "Hmmer", 
                "probability": 22.9
            }
        ], 
        "domainsWithNoOverlaps": [
            {
                "domainName": "dCache_1", 
                "end": 275, 
                "start": 44
            }, 
            {
                "domainName": "HAMP", 
                "end": 364, 
                "start": 311
            }, 
            {
                "domainName": "MCPsignal", 
                "end": 584, 
                "start": 430
            }
        ], 
        "length": "620", 
        "lowComplexity": [], 
        "sequence": "MHFWRKLSIQNKLILSMTSCLLVFVAISSGLSVRLIGNAVRERVVREELPTAVNGIRADV QRQMAGPIAASRILARDAFLLQWEADGEPDAGTRNWIQLAKNVKDEQKAASVQWVSVKSG NYYNEAGLQRKVTDKDQWLTSFLSSGKAYDVNMDREVTVGGYMMFINSRVELDGVPIGAA CMSLSVDALAKGISAYRIGETGFAYLVRPDGAIMMHRDMSLIDGKHFLKDERGLPGDASA TLLAGKSYAYLSYEGDGGARFIATSFIPELNAYVVVQVPQAELLGPVTRAIRSAALVAAV VGFGVALLVIWLVGRAIAAPIRRAATLLSEIASGQGDLTRRMTVESEDEIGQLSDAFNRF VSSLSTLVHRIRAASASIATGSAQIASGNADLSERTEGQSSNLERTASSMEEITAVVRNN TETATTAAKMINGAADTAARGGQVVGEVVTTMEQISDASQRISEIIVMIDSISFQTNILA LNAAVEAARAGEQGRGFAVVASEVRNLAQRSAQAAKEIKSLIEHSAGTVGAGSRLVSEAG KVMSDVVSQVQGVSAMMSEIAEASLEQSAGIDQIGDAVQSLDQMTQQNAALVEESAAAAE SLKQQAAELTKLVSAFKVDE", 
        "sites": [], 
        "tmInfo": {
            "first60": "22.30", 
            "possibSigPep": "yes", 
            "tm": "yes", 
            "tmRegions": [
                {
                    "end": "37", 
                    "start": "15"
                }, 
                {
                    "end": "318", 
                    "start": "296"
                }
            ], 
            "tmTopology": "15-37i296-318"
        }
    }, 
    "WP_006484343.1_methyl-accepting_chemotaxis_protein_Burkholderia_cenocepacia": {
        "domains": [
            {
                "aliEnd": 585, 
                "aliStart": 431, 
                "alignmentToModelType": ".]", 
                "ceValue": 2e-52, 
                "colour": null, 
                "dbName": "pfamA", 
                "description": "Methyl-accepting chemotaxis protein (MCP) signalling domain", 
                "display": null, 
                "domainName": "MCPsignal", 
                "envEnd": 585, 
                "envStart": 428, 
                "ieValue": 2.7e-49, 
                "modelEnd": 172, 
                "modelLength": 169, 
                "modelStart": 4, 
                "predictor": "Hmmer", 
                "probability": 167.4
            }, 
            {
                "aliEnd": 365, 
                "aliStart": 312, 
                "alignmentToModelType": "[.", 
                "ceValue": 1.9e-15, 
                "colour": null, 
                "dbName": "pfamA", 
                "description": "HAMP domain", 
                "display": null, 
                "domainName": "HAMP", 
                "envEnd": 366, 
                "envStart": 312, 
                "ieValue": 2.7e-12, 
                "modelEnd": 52, 
                "modelLength": 52, 
                "modelStart": 1, 
                "predictor": "Hmmer", 
                "probability": 47.0
            }, 
            {
                "aliEnd": 276, 
                "aliStart": 45, 
                "alignmentToModelType": "..", 
                "ceValue": 3e-11, 
                "colour": null, 
                "dbName": "pfamA", 
                "description": "Cache domain", 
                "display": null, 
                "domainName": "dCache_1", 
                "envEnd": 277, 
                "envStart": 42, 
                "ieValue": 4.1e-08, 
                "modelEnd": 242, 
                "modelLength": 236, 
                "modelStart": 7, 
                "predictor": "Hmmer", 
                "probability": 33.1
            }, 
            {
                "aliEnd": 289, 
                "aliStart": 185, 
                "alignmentToModelType": "..", 
                "ceValue": 1.6e-08, 
                "colour": null, 
                "dbName": "pfamA", 
                "description": "Cache 3/Cache 2 fusion domain", 
                "display": null, 
                "domainName": "Cache_3-Cache_2", 
                "envEnd": 292, 
                "envStart": 177, 
                "ieValue": 2.2e-05, 
                "modelEnd": 294, 
                "modelLength": 109, 
                "modelStart": 186, 
                "predictor": "Hmmer", 
                "probability": 24.1
            }
        ], 
        "domainsWithNoOverlaps": [
            {
                "domainName": "dCache_1", 
                "end": 275, 
                "start": 44
            }, 
            {
                "domainName": "HAMP", 
                "end": 364, 
                "start": 311
            }, 
            {
                "domainName": "MCPsignal", 
                "end": 584, 
                "start": 430
            }
        ], 
        "length": "620", 
        "lowComplexity": [], 
        "sequence": "MHFWRKLSIQNKLILSMTSCLLVFVAISSGLSVRLIGNAVRERVVREELPTAVNGIRADV QRQMAGPIAASRILARDAFLLQWEADGEPDAGTRNWIQLAKNVKDEQKAASVQWVSVKSG NYYNEAGLQRKVTDKDQWLTSFLSLGKAYDVNMDREVTVGGYMMFINSRVELDGVPIGAA CMSLSVDALAKGISAYRIGDTGFAYLVRPDGAIMMHRDTSLIDGKHFLKDESGLPGDASS TLLAGKPYAYLSYEGDGGARFIATSFIPELNAYVVVQVPQAELLGPVTRAIRSAALVAAV VGLGVALLVIWLVGRAIAAPIRRAATLLSEIASGQGDLTRRMTVESEDEIGQLSDAFNRF VSSLSTLVHRIRAASASIATGSAQIASGNADLSERTEGQSSNLERTASSMEEITAVVRNN TETATTAAKMINGAADTAARGGQVVGEVVTTMEQISDASQRISEIIVMIDSISFQTNILA LNAAVEAARAGEQGRGFAVVASEVRNLAQRSAQAAKEIKSLIEHSAGTVGAGSRLVSEAG KVMSDVVSQVQGVSAMMSEIAEASLEQSAGIDQIGDAVQSLDQMTQQNAALVEESAAAAE SLKQQAAELTKLVSAFKVDE", 
        "sites": [], 
        "tmInfo": {
            "first60": "22.29", 
            "possibSigPep": "yes", 
            "tm": "yes", 
            "tmRegions": [
                {
                    "end": "37", 
                    "start": "15"
                }, 
                {
                    "end": "318", 
                    "start": "296"
                }
            ], 
            "tmTopology": "15-37i296-318"
        }
    }, 
    "WP_006496043.1_methyl-accepting_chemotaxis_protein_Burkholderia_cenocepacia": {
        "domains": [
            {
                "aliEnd": 585, 
                "aliStart": 431, 
                "alignmentToModelType": ".]", 
                "ceValue": 2e-52, 
                "colour": null, 
                "dbName": "pfamA", 
                "description": "Methyl-accepting chemotaxis protein (MCP) signalling domain", 
                "display": null, 
                "domainName": "MCPsignal", 
                "envEnd": 585, 
                "envStart": 428, 
                "ieValue": 2.7e-49, 
                "modelEnd": 172, 
                "modelLength": 169, 
                "modelStart": 4, 
                "predictor": "Hmmer", 
                "probability": 167.4
            }, 
            {
                "aliEnd": 365, 
                "aliStart": 312, 
                "alignmentToModelType": "[.", 
                "ceValue": 1.9e-15, 
                "colour": null, 
                "dbName": "pfamA", 
                "description": "HAMP domain", 
                "display": null, 
                "domainName": "HAMP", 
                "envEnd": 366, 
                "envStart": 312, 
                "ieValue": 2.7e-12, 
                "modelEnd": 52, 
                "modelLength": 52, 
                "modelStart": 1, 
                "predictor": "Hmmer", 
                "probability": 47.0
            }, 
            {
                "aliEnd": 276, 
                "aliStart": 44, 
                "alignmentToModelType": "..", 
                "ceValue": 2.1e-11, 
                "colour": null, 
                "dbName": "pfamA", 
                "description": "Cache domain", 
                "display": null, 
                "domainName": "dCache_1", 
                "envEnd": 277, 
                "envStart": 42, 
                "ieValue": 2.8e-08, 
                "modelEnd": 242, 
                "modelLength": 237, 
                "modelStart": 6, 
                "predictor": "Hmmer", 
                "probability": 33.6
            }, 
            {
                "aliEnd": 289, 
                "aliStart": 185, 
                "alignmentToModelType": "..", 
                "ceValue": 6.7e-08, 
                "colour": null, 
                "dbName": "pfamA", 
                "description": "Cache 3/Cache 2 fusion domain", 
                "display": null, 
                "domainName": "Cache_3-Cache_2", 
                "envEnd": 292, 
                "envStart": 177, 
                "ieValue": 9.2e-05, 
                "modelEnd": 294, 
                "modelLength": 109, 
                "modelStart": 186, 
                "predictor": "Hmmer", 
                "probability": 22.1
            }
        ], 
        "domainsWithNoOverlaps": [
            {
                "domainName": "dCache_1", 
                "end": 275, 
                "start": 43
            }, 
            {
                "domainName": "HAMP", 
                "end": 364, 
                "start": 311
            }, 
            {
                "domainName": "MCPsignal", 
                "end": 584, 
                "start": 430
            }
        ], 
        "length": "620", 
        "lowComplexity": [], 
        "sequence": "MHFWRKLSIQNKLILSMTSCLLVFVAISSGLSVRLIGNAVRERVVREELPTAVNGIRADV QRQMAGPIAASRILARDAFLLQWEADGEPDAGTRNWIQLAKNVKDEQKAASVQWVSVKSG NYYNEAGLQRKVTDKDQWLTNFLSSGKAYDVNMDREVTVGGYMMFINSRVELDGVPIGAA CMSLSVDALAKGISAYRIGDTGFAYLVRPDGAIMMHRDTSLIDGKHFLKDEPGLPGDASS TLLAGKPYAYLSYEGDGGARFIATSFIPELNAYVVVQVPQAELLGPVTRAIRSAALVAAV VGLGVALIVIWLVGRAIAAPIRRAATLLSEIASGQGDLTRRMTVESEDEIGQLSDAFNRF VSSLSTLVHRIRAASASIATGSAQIASGNADLSERTEGQSSNLERTASSMEEITAVVRNN TETATTAAKMINGAADTAARGGQVVGEVVTTMEQISDASQRISEIIVMIDSISFQTNILA LNAAVEAARAGEQGRGFAVVASEVRNLAQRSAQAAKEIKSLIEHSAGTVGAGSRLVSEAG KVMSDVVSQVQGVSAMMSEIAEASLEQSAGIDQIGDAVQSLDQMTQQNAALVEESAAAAE SLKQQAAELTKLVSAFKVDE", 
        "sites": [], 
        "tmInfo": {
            "first60": "22.30", 
            "possibSigPep": "yes", 
            "tm": "yes", 
            "tmRegions": [
                {
                    "end": "37", 
                    "start": "15"
                }, 
                {
                    "end": "318", 
                    "start": "296"
                }
            ], 
            "tmTopology": "15-37i296-318"
        }
    }, 
    "WP_006710586.1_methyl-accepting_chemotaxis_protein_Vibrio_ichthyoenteri": {
        "domains": [
            {
                "aliEnd": 603, 
                "aliStart": 439, 
                "alignmentToModelType": "..", 
                "ceValue": 9.5e-47, 
                "colour": null, 
                "dbName": "pfamA", 
                "description": "Methyl-accepting chemotaxis protein (MCP) signalling domain", 
                "display": null, 
                "domainName": "MCPsignal", 
                "envEnd": 604, 
                "envStart": 429, 
                "ieValue": 2.3e-43, 
                "modelEnd": 171, 
                "modelLength": 165, 
                "modelStart": 7, 
                "predictor": "Hmmer", 
                "probability": 148.1
            }, 
            {
                "aliEnd": 357, 
                "aliStart": 303, 
                "alignmentToModelType": "[]", 
                "ceValue": 4.9e-17, 
                "colour": null, 
                "dbName": "pfamA", 
                "description": "HAMP domain", 
                "display": null, 
                "domainName": "HAMP", 
                "envEnd": 357, 
                "envStart": 303, 
                "ieValue": 1.2e-13, 
                "modelEnd": 53, 
                "modelLength": 53, 
                "modelStart": 1, 
                "predictor": "Hmmer", 
                "probability": 51.3
            }, 
            {
                "aliEnd": 268, 
                "aliStart": 50, 
                "alignmentToModelType": "..", 
                "ceValue": 6e-11, 
                "colour": null, 
                "dbName": "pfamA", 
                "description": "Cache domain", 
                "display": null, 
                "domainName": "dCache_1", 
                "envEnd": 269, 
                "envStart": 44, 
                "ieValue": 1.4e-07, 
                "modelEnd": 242, 
                "modelLength": 230, 
                "modelStart": 13, 
                "predictor": "Hmmer", 
                "probability": 31.3
            }
        ], 
        "domainsWithNoOverlaps": [
            {
                "domainName": "dCache_1", 
                "end": 267, 
                "start": 49
            }, 
            {
                "domainName": "HAMP", 
                "end": 356, 
                "start": 302
            }, 
            {
                "domainName": "MCPsignal", 
                "end": 602, 
                "start": 438
            }
        ], 
        "length": "637", 
        "lowComplexity": [], 
        "sequence": "MNLNSMSIKQKVVAGITFAVLASTIIMGMIAYKQSRDVLEHHLIDVELPSILDDISGQID RQVSEMLLAAEQLTNNEFIKQAVEGTDINAATQAMLVKELNNVRRQYNLNDASVANRQTA YYWNQNGFLRQLTTPQDNWFFGFTQSGKATSVSIFQEPNGDVKMFTNFQLVNGLTMAGLS KSMDDMVSLLNNFKIEKSGYVYLTDASGAVKIHRDRSVTQSSLAQFYGVESSKLLNKSGF NLIEADYQGQRVFVSSTYVPSMDWFVIGVVPVDEVFADLAQVAQQMIMTTGVIAALFIFM GVLLANSITRPIRAIAERFSDLGKGDGDLSQRIEVKGHDEIGQLSAGFNGFIEKIHQSMK EVALTSHALQAAADNVSNRAHSTHDNSQQQHDQTIQLVTAINQMGATISEIASNAATAAE TAAQASDNTQVGQSVVNKAKDAISRLALDIDNTGQVVGQLASTTQQIGSILDVIRDISDQ TNLLALNAAIEAARAGEQGRGFAVVADEVRNLASRTAVSTDEIQKMINQLQSDAKDAVMA MEAGKSVTHEGVASSDEAVEVLTSISERIHDISDRNTQVATATEEQSTVVYTINNNIEEI NAINAATTSTAEELALASAELKDLSQRLDSMVGSFKL", 
        "sites": [], 
        "tmInfo": {
            "first60": "20.15", 
            "possibSigPep": "yes", 
            "tm": "yes", 
            "tmRegions": [
                {
                    "end": "31", 
                    "start": "12"
                }, 
                {
                    "end": "308", 
                    "start": "286"
                }
            ], 
            "tmTopology": "12-31i286-308"
        }
    }, 
    "WP_006741913.1_methyl-accepting_chemotaxis_protein_Vibrio_antiquarius": {
        "domains": [
            {
                "aliEnd": 604, 
                "aliStart": 421, 
                "alignmentToModelType": "..", 
                "ceValue": 3.1e-45, 
                "colour": null, 
                "dbName": "pfamA", 
                "description": "Methyl-accepting chemotaxis protein (MCP) signalling domain", 
                "display": null, 
                "domainName": "MCPsignal", 
                "envEnd": 605, 
                "envStart": 420, 
                "ieValue": 6.6e-42, 
                "modelEnd": 171, 
                "modelLength": 170, 
                "modelStart": 2, 
                "predictor": "Hmmer", 
                "probability": 143.3
            }, 
            {
                "aliEnd": 357, 
                "aliStart": 304, 
                "alignmentToModelType": "[.", 
                "ceValue": 3.7e-15, 
                "colour": null, 
                "dbName": "pfamA", 
                "description": "HAMP domain", 
                "display": null, 
                "domainName": "HAMP", 
                "envEnd": 358, 
                "envStart": 304, 
                "ieValue": 7.9e-12, 
                "modelEnd": 52, 
                "modelLength": 52, 
                "modelStart": 1, 
                "predictor": "Hmmer", 
                "probability": 45.5
            }, 
            {
                "aliEnd": 269, 
                "aliStart": 51, 
                "alignmentToModelType": "..", 
                "ceValue": 4.7e-14, 
                "colour": null, 
                "dbName": "pfamA", 
                "description": "Cache domain", 
                "display": null, 
                "domainName": "dCache_1", 
                "envEnd": 270, 
                "envStart": 42, 
                "ieValue": 1e-10, 
                "modelEnd": 242, 
                "modelLength": 230, 
                "modelStart": 13, 
                "predictor": "Hmmer", 
                "probability": 41.6
            }
        ], 
        "domainsWithNoOverlaps": [
            {
                "domainName": "dCache_1", 
                "end": 268, 
                "start": 50
            }, 
            {
                "domainName": "HAMP", 
                "end": 356, 
                "start": 303
            }, 
            {
                "domainName": "MCPsignal", 
                "end": 603, 
                "start": 420
            }
        ], 
        "length": "638", 
        "lowComplexity": [], 
        "sequence": "MLKLHSLSIKQKVVLGITFAVLASTIIVGVMAQRHARDVLSHRLIDIELPAMLQQINTEI DREVVEMQQAAKQLATNEFIVEALSNTDRDPSVEVQLVQQLNNVKSQYGLNDASVANRQT AYYWNQNGFLRQLNRTQDAWFFGFTSSGQETSVSVFQEANGEVKMFANYQDLNGTSMSGL SKSMDDMVALLNGFKIEDTGYVFLTNEQGEIQIHRQQGKNQTSITKLFGNDASALLNKNS FNLINVEFEGQDTFVSSLYVPSMNWFVIGVVPVDEVFADLNATAQKMLFTTIIVAVVFIL MGIWLANSITKPIRLIADRFTDLGQGEGDLAQRIEIQGNDEIAQLSKGFNGFIEKIHATM KEVALTSGSLSQAAESVSTKATSTHDNSQEQRDQTIQVVAAINQMGATISEIASNAATAA DTANQASDNTQTGREVVMKAKEVISRLADDVETTNIVVTQLASTTKDIGSILGVIRDISE QTNLLALNAAIEAARAGEQGRGFAVVADEVRNLASRTADSTEEIQRMINQLQSDAQDAVS AMEAGKAVTIEGVASTDEAVEVLVNISERITDISDRNTQVATATEEQSTVVHTINQNIEE INAINEMTTATAEELADASRDLQALSSRLDKMVGSFKL", 
        "sites": [], 
        "tmInfo": {
            "first60": "19.96", 
            "possibSigPep": "yes", 
            "tm": "yes", 
            "tmRegions": [
                {
                    "end": "32", 
                    "start": "13"
                }, 
                {
                    "end": "309", 
                    "start": "287"
                }
            ], 
            "tmTopology": "13-32i287-309"
        }
    }, 
    "WP_006752606.1_methyl-accepting_chemotaxis_protein_Burkholderia_ambifaria": {
        "domains": [
            {
                "aliEnd": 585, 
                "aliStart": 432, 
                "alignmentToModelType": ".]", 
                "ceValue": 8e-54, 
                "colour": null, 
                "dbName": "pfamA", 
                "description": "Methyl-accepting chemotaxis protein (MCP) signalling domain", 
                "display": null, 
                "domainName": "MCPsignal", 
                "envEnd": 585, 
                "envStart": 428, 
                "ieValue": 1.2e-50, 
                "modelEnd": 172, 
                "modelLength": 168, 
                "modelStart": 5, 
                "predictor": "Hmmer", 
                "probability": 171.8
            }, 
            {
                "aliEnd": 365, 
                "aliStart": 312, 
                "alignmentToModelType": "[.", 
                "ceValue": 1.8e-15, 
                "colour": null, 
                "dbName": "pfamA", 
                "description": "HAMP domain", 
                "display": null, 
                "domainName": "HAMP", 
                "envEnd": 366, 
                "envStart": 312, 
                "ieValue": 2.7e-12, 
                "modelEnd": 52, 
                "modelLength": 52, 
                "modelStart": 1, 
                "predictor": "Hmmer", 
                "probability": 47.0
            }, 
            {
                "aliEnd": 276, 
                "aliStart": 45, 
                "alignmentToModelType": "..", 
                "ceValue": 2.4e-09, 
                "colour": null, 
                "dbName": "pfamA", 
                "description": "Cache domain", 
                "display": null, 
                "domainName": "dCache_1", 
                "envEnd": 277, 
                "envStart": 42, 
                "ieValue": 3.6e-06, 
                "modelEnd": 242, 
                "modelLength": 236, 
                "modelStart": 7, 
                "predictor": "Hmmer", 
                "probability": 26.7
            }
        ], 
        "domainsWithNoOverlaps": [
            {
                "domainName": "dCache_1", 
                "end": 275, 
                "start": 44
            }, 
            {
                "domainName": "HAMP", 
                "end": 364, 
                "start": 311
            }, 
            {
                "domainName": "MCPsignal", 
                "end": 584, 
                "start": 431
            }
        ], 
        "length": "620", 
        "lowComplexity": [], 
        "sequence": "MHFWRKLSIQNKLILSMTSCLLVFVAISSGLSVRLIGHAVRDRVVREELPTAVSGIRADV QRQMAGPIAASRLLARDAFLLQWEADGEPDAGTRNWIQLAKNVKDEQRAASVQWVSVKSG NYYNEGGLQRKVTGEDRWLTHFLASGKAFDVNMDREVTLGGYMMFINSRVELDGTSIGAA SMSLSVDALAKGIAAYRIGETGVAYLVRPDGAIMMHRDTSLIDGKHFLKDEPGLPGDAAS TLLAGKPYAYLSYDGDGGARFIATSFIPELNAYVVAEVPQAELLGPVTRAIRSAALVAAV VGLGVALVVIWLVGRAIAAPIRRAATLLSEIASGQGDLTRRMTVESEDEIGQLSDAFNRF VSSLSTLVHRIRAASASIATGSAQIASGNADLSERTEGQSSNLERTASSMEEITAVVRNN TETATTAAKLITGASDTASRGGQVVGEVVSTMEQISDASQRISEIIVMIDSISFQTNILA LNAAVEAARAGEQGRGFAVVAAEVRNLAQRSAQAAKEIKALIEHSAGTVNTGSRLVSEAG KVMRDVVSQVQGVSAMMSEIAEASLEQSAGIDQIGDAVQSLDQMTQQNAALVEESAAAAE SLKQQAAELTRLVSAFKVDE", 
        "sites": [], 
        "tmInfo": {
            "first60": "22.32", 
            "possibSigPep": "yes", 
            "tm": "yes", 
            "tmRegions": [
                {
                    "end": "37", 
                    "start": "15"
                }, 
                {
                    "end": "318", 
                    "start": "296"
                }
            ], 
            "tmTopology": "15-37i296-318"
        }
    }, 
    "WP_006759213.1_methyl-accepting_chemotaxis_protein_Burkholderia_ambifaria": {
        "domains": [
            {
                "aliEnd": 585, 
                "aliStart": 432, 
                "alignmentToModelType": ".]", 
                "ceValue": 1e-53, 
                "colour": null, 
                "dbName": "pfamA", 
                "description": "Methyl-accepting chemotaxis protein (MCP) signalling domain", 
                "display": null, 
                "domainName": "MCPsignal", 
                "envEnd": 585, 
                "envStart": 427, 
                "ieValue": 1.2e-50, 
                "modelEnd": 172, 
                "modelLength": 168, 
                "modelStart": 5, 
                "predictor": "Hmmer", 
                "probability": 171.7
            }, 
            {
                "aliEnd": 365, 
                "aliStart": 312, 
                "alignmentToModelType": "[.", 
                "ceValue": 1.2e-15, 
                "colour": null, 
                "dbName": "pfamA", 
                "description": "HAMP domain", 
                "display": null, 
                "domainName": "HAMP", 
                "envEnd": 366, 
                "envStart": 312, 
                "ieValue": 1.4e-12, 
                "modelEnd": 52, 
                "modelLength": 52, 
                "modelStart": 1, 
                "predictor": "Hmmer", 
                "probability": 47.9
            }, 
            {
                "aliEnd": 277, 
                "aliStart": 45, 
                "alignmentToModelType": ".]", 
                "ceValue": 1.2e-10, 
                "colour": null, 
                "dbName": "pfamA", 
                "description": "Cache domain", 
                "display": null, 
                "domainName": "dCache_1", 
                "envEnd": 277, 
                "envStart": 42, 
                "ieValue": 1.4e-07, 
                "modelEnd": 243, 
                "modelLength": 237, 
                "modelStart": 7, 
                "predictor": "Hmmer", 
                "probability": 31.4
            }, 
            {
                "aliEnd": 289, 
                "aliStart": 184, 
                "alignmentToModelType": "..", 
                "ceValue": 9.1e-09, 
                "colour": null, 
                "dbName": "pfamA", 
                "description": "Cache 3/Cache 2 fusion domain", 
                "display": null, 
                "domainName": "Cache_3-Cache_2", 
                "envEnd": 292, 
                "envStart": 174, 
                "ieValue": 1.1e-05, 
                "modelEnd": 294, 
                "modelLength": 110, 
                "modelStart": 185, 
                "predictor": "Hmmer", 
                "probability": 25.1
            }
        ], 
        "domainsWithNoOverlaps": [
            {
                "domainName": "dCache_1", 
                "end": 276, 
                "start": 44
            }, 
            {
                "domainName": "HAMP", 
                "end": 364, 
                "start": 311
            }, 
            {
                "domainName": "MCPsignal", 
                "end": 584, 
                "start": 431
            }
        ], 
        "length": "620", 
        "lowComplexity": [], 
        "sequence": "MHFWRKLSIQNKLILSMTSCLLVFVAISSGLSVRLIGHAVRDRVVREELPTAVSGIRADV QRQMAGPIAASRLLARDAFLLQWEADGEPDTGTRNWIQLAKNVKDEQKAASVQWVSVKSG NYYNEGGLQRKVTDQDRWLTNFLASGKAFDVNMDREVTLGGYMMFINSRVELDGTPIGAA SMSLSVDALAKGIAAYRIGETGFAYLVRPDGAIMMHRDTSLIDGKHFLKDEAGLPGDAAS TLLAGKPYAYLSYDGEGGARFIATSFIPELNAYVVVEVPQAELLGPVTRAIRSAALVAAV AGLGVALVVIWLVGRAIAAPIRRAATLLSEIASGQGDLTRRMTVESGDEIGQLSDAFNRF VSSLSTLVHRIRAASASIATGSAQIASGNADLSERTEGQSSNLERTASSMEEITAVVRNN TETATTAAKLITGASDTASRGGQVVGEVVSTMEQISDASQRISEIIVMIDSISFQTNILA LNAAVEAARAGEQGRGFAVVAAEVRNLAQRSAQAAKEIKALIEHSAGTVNTGSRLVSEAG KVMRDVVSQVQGVSAMMSEIAEASLEQSAGIDQIGDAVQSLDQMTQQNAALVEESAAAAE SLKQQAAELTRLVSAFKVDE", 
        "sites": [], 
        "tmInfo": {
            "first60": "22.31", 
            "possibSigPep": "yes",
[truncated: 23,432,864 more chars]
