# Supplementary material for: Ubiquitous purine sensor modulates diverse signal transduction pathways in bacteria
Source: Nat Commun. 2024 Jul 12;15:5867. doi: 10.1038/s41467-024-50275-3 (PMC11245519; doi:10.1038/s41467-024-50275-3)
Supplement: Supplementary file 9 — Source Data [file 41467_2024_50275_MOESM9_ESM.zip › ToshkaDev-Purine-pyrimidine_motif-f6b59c2/Code/Output/genome_ids_test_BiosampleInfo.txt]

['2007631']
Rhizobium sp. CCGE532 (a-proteobacteria)
GenomeAssembly	BioSampleId	Title	Isolation_Source	Isolation_Site	Environment	GeoLocation	Organism	Submission
GCF_003012775.1	SAMN08707906	Microbe sample from Zobellella endophytica	Kumtag desert	NA	NA	China: Xinjiang Province	Zobellella endophytica
GCF_002237365.1	SAMN07352936	Microbe sample from Zobellella denitrificans	Tamsui River Mangrove Conservation Area	NA	NA	Japan: Japan Collection of Microorganisms	Zobellella denitrificans
GCF_003410055.1	SAMN09810244	MIGS Cultured Bacterial/Archaeal sample from Wenzhouxiangella sediminis	NA	NA	NA	China:Shandong	Wenzhouxiangella sediminis
GCF_009695995.1	SAMN12619147	MIGS Cultured Bacterial/Archaeal sample from Waltera intestinalis	feces	NA	NA	Germany: Freising	Waltera intestinalis
GCF_024345555.1	SAMN18541623	MW73D5	freshwater	NA	NA	Austria: Lake Hallstattersee	Vulcanococcus limneticus MW73D5	Evolutionary Genomics Group
