# Supplementary material for: Ubiquitous purine sensor modulates diverse signal transduction pathways in bacteria
Source: Nat Commun. 2024 Jul 12;15:5867. doi: 10.1038/s41467-024-50275-3 (PMC11245519; doi:10.1038/s41467-024-50275-3)
Supplement: Supplementary file 9 — Source Data [file 41467_2024_50275_MOESM9_ESM.zip › ToshkaDev-Purine-pyrimidine_motif-f6b59c2/Code/Output/purine_receptors_aln_linsi_ed_list.txt]

WP_003255683.1_MULTISPECIES:_methyl-accepting_chemotaxis_protein_McpH_[Pseudomonas]	Y...R...W...F...D
WP_054888465.1_MULTISPECIES:_methyl-accepting_chemotaxis_protein_McpH_[Pseudomonas]	Y...R...W...F...D
WP_234546299.1_methyl-accepting_chemotaxis_protein_[Pseudomonas_putida]	Y...R...W...F...D
WP_087535245.1_methyl-accepting_chemotaxis_protein_McpH_[Pseudomonas_putida]	Y...R...W...F...D
WP_173879269.1_MULTISPECIES:_methyl-accepting_chemotaxis_protein_McpH_[Pseudomonas_putida_group]	Y...R...W...F...D
WP_011953254.1_MULTISPECIES:_methyl-accepting_chemotaxis_protein_McpH_[Pseudomonas]	Y...R...W...F...D
WP_239606978.1_unnamed_protein_product_[Pseudomonas_putida]	Y...R...W...F...D
WP_143494267.1_methyl-accepting_chemotaxis_protein_McpH_[Pseudomonas_putida]	Y...R...W...F...D
WP_098089657.1_methyl-accepting_chemotaxis_protein_McpH_[Pseudomonas_putida]	Y...R...W...F...D
WP_047603170.1_methyl-accepting_chemotaxis_protein_McpH_[Pseudomonas_putida]	Y...R...W...F...D
WP_179052331.1_methyl-accepting_chemotaxis_protein_McpH_[Pseudomonas_hunanensis]	Y...R...W...F...D
WP_104886800.1_methyl-accepting_chemotaxis_protein_McpH_[Pseudomonas_sp._SWI36]	Y...R...W...F...D
WP_064490903.1_methyl-accepting_chemotaxis_protein_McpH_[Pseudomonas_putida]	Y...R...W...F...D
WP_180688972.1_methyl-accepting_chemotaxis_protein_McpH_[Pseudomonas_putida]	Y...R...W...F...D
WP_198747618.1_methyl-accepting_chemotaxis_protein_McpH_[Pseudomonas_putida]	Y...R...W...F...D
WP_190869763.1_methyl-accepting_chemotaxis_protein_McpH_[Pseudomonas_sp._CFA]	Y...R...W...F...D
WP_020192600.1_methyl-accepting_chemotaxis_protein_McpH_[Pseudomonas_putida]	Y...R...W...F...D
WP_104960628.1_methyl-accepting_chemotaxis_protein_McpH_[Pseudomonas_sp._XWY-1]	Y...R...W...F...D
WP_010951680.1_MULTISPECIES:_methyl-accepting_chemotaxis_protein_McpH_[Pseudomonas]	Y...R...W...F...D
WP_019750242.1_methyl-accepting_chemotaxis_protein_McpH_[Pseudomonas_putida]	Y...R...W...F...D
WP_232858497.1_methyl-accepting_chemotaxis_protein_[Pseudomonas_alloputida]	Y...R...W...F...D
WP_129932085.1_methyl-accepting_chemotaxis_protein_McpH_[Pseudomonas_sp._SWI36]	Y...R...W...F...D
WP_070096851.1_methyl-accepting_chemotaxis_protein_McpH_[Pseudomonas_sp._NBRC_111139]	Y...R...W...F...D
WP_230064795.1_methyl-accepting_chemotaxis_protein_[Pseudomonas_sp._CIP-10]	Y...R...W...F...D
WP_185279894.1_methyl-accepting_chemotaxis_protein_McpH_[Pseudomonas_putida]	Y...R...W...F...D
WP_134698199.1_methyl-accepting_chemotaxis_protein_McpH_[Pseudomonas_putida]	Y...R...W...F...D
WP_014589388.1_MULTISPECIES:_methyl-accepting_chemotaxis_protein_McpH_[Pseudomonas]	Y...R...W...F...D
WP_209968641.1_MULTISPECIES:_methyl-accepting_chemotaxis_protein_McpH_[unclassified_Pseudomonas]	Y...R...W...F...D
WP_176683564.1_methyl-accepting_chemotaxis_protein_McpH_[Pseudomonas_putida]	Y...R...W...F...D
WP_021782653.1_MULTISPECIES:_methyl-accepting_chemotaxis_protein_McpH_[Pseudomonas_putida_group]	Y...R...W...F...D
WP_103470224.1_methyl-accepting_chemotaxis_protein_McpH_[Pseudomonas_putida]	Y...R...W...F...D
WP_110744748.1_methyl-accepting_chemotaxis_protein_McpH_[Pseudomonas_sp._LB-090624]	Y...R...W...F...D
WP_233691753.1_methyl-accepting_chemotaxis_protein_[Pseudomonas_sp._JR33AA]	Y...R...W...F...D
WP_110741717.1_MULTISPECIES:_methyl-accepting_chemotaxis_protein_McpH_[unclassified_Pseudomonas]	Y...R...W...F...D
WP_105947339.1_methyl-accepting_chemotaxis_protein_McpH_[Pseudomonas_sp._LLC-1]	Y...R...W...F...D
WP_060499135.1_MULTISPECIES:_methyl-accepting_chemotaxis_protein_McpH_[Pseudomonas]	Y...R...W...F...D
WP_164524054.1_MULTISPECIES:_methyl-accepting_chemotaxis_protein_McpH_[Pseudomonas]	Y...R...W...F...D
WP_104833583.1_methyl-accepting_chemotaxis_protein_McpH_[Pseudomonas_monteilii]	Y...R...W...F...D
WP_119368558.1_methyl-accepting_chemotaxis_protein_McpH_[Pseudomonas_monteilii]	Y...R...W...F...D
WP_042132254.1_methyl-accepting_chemotaxis_protein_McpH,_partial_[Pseudomonas_monteilii]	Y...R...W...F...D
WP_019096472.1_MULTISPECIES:_methyl-accepting_chemotaxis_protein_McpH_[Pseudomonas]	Y...R...W...F...D
WP_028699079.1_MULTISPECIES:_methyl-accepting_chemotaxis_protein_McpH_[Pseudomonas]	Y...R...W...F...D
WP_016714523.1_methyl-accepting_chemotaxis_protein_McpH,_partial_[Pseudomonas_monteilii]	Y...R...W...F...D
WP_027615929.1_MULTISPECIES:_methyl-accepting_chemotaxis_protein_McpH_[Pseudomonas]	Y...R...W...F...D
WP_025754060.1_MULTISPECIES:_methyl-accepting_chemotaxis_protein_McpH_[Pseudomonas]	Y...R...W...F...D
WP_089230328.1_MULTISPECIES:_methyl-accepting_chemotaxis_protein_McpH_[unclassified_Pseudomonas]	Y...R...W...F...D
WP_060709059.1_MULTISPECIES:_methyl-accepting_chemotaxis_protein_McpH_[Pseudomonas_putida_group]	Y...R...W...F...D
WP_235200332.1_methyl-accepting_chemotaxis_protein_[Pseudomonas_monteilii]	Y...R...W...F...D
WP_086976908.1_methyl-accepting_chemotaxis_protein_McpH_[Pseudomonas_putida]	Y...R...W...F...D
WP_043202880.1_methyl-accepting_chemotaxis_protein_McpH_[Pseudomonas_putida]	Y...R...W...F...D
WP_016497627.1_methyl-accepting_chemotaxis_protein_McpH_[Pseudomonas_putida]	Y...R...W...F...D
WP_232862021.1_methyl-accepting_chemotaxis_protein_[Pseudomonas_putida]	Y...R...W...F...D
WP_229609135.1_methyl-accepting_chemotaxis_protein_[Pseudomonas_putida]	Y...R...W...F...D
WP_197899243.1_methyl-accepting_chemotaxis_protein_McpH_[Pseudomonas_putida]	Y...R...W...F...D
WP_197864135.1_methyl-accepting_chemotaxis_protein_McpH_[Pseudomonas_putida]	Y...R...W...F...D
WP_132842942.1_methyl-accepting_chemotaxis_protein_McpH_[Pseudomonas_putida]	Y...R...W...F...D
WP_063423964.1_methyl-accepting_chemotaxis_protein_McpH_[Pseudomonas_putida]	Y...R...W...F...D
WP_019470191.1_MULTISPECIES:_methyl-accepting_chemotaxis_protein_McpH_[Pseudomonas]	Y...R...W...F...D
WP_016484533.1_MULTISPECIES:_methyl-accepting_chemotaxis_protein_McpH_[Pseudomonas]	Y...R...W...F...D
WP_060518024.1_MULTISPECIES:_methyl-accepting_chemotaxis_protein_McpH_[Pseudomonas]	Y...R...W...F...D
WP_232888414.1_methyl-accepting_chemotaxis_protein_[Pseudomonas_kurunegalensis]	Y...R...W...F...D
WP_198749667.1_methyl-accepting_chemotaxis_protein_McpH_[Pseudomonas_monteilii]	Y...R...W...F...D
WP_151883768.1_methyl-accepting_chemotaxis_protein_McpH,_partial_[Pseudomonas_putida]	Y...R...W...F...D
WP_232858545.1_methyl-accepting_chemotaxis_protein_[Pseudomonas_sp._NMI1173_11]	Y...R...W...F...D
WP_012270117.1_MULTISPECIES:_methyl-accepting_chemotaxis_protein_McpH_[Pseudomonas]	Y...R...W...F...D
WP_114170771.1_methyl-accepting_chemotaxis_protein_McpH_[Pseudomonas_sp._AFG_SD02_1510_Pfu_092]	Y...R...W...F...D
WP_025337392.1_methyl-accepting_chemotaxis_protein_McpH_[Pseudomonas_sp._FGI182]	Y...R...W...F...D
WP_085591313.1_methyl-accepting_chemotaxis_protein_McpH_[Pseudomonas_sp._B14(2017)]	Y...R...W...F...D
WP_137162804.1_methyl-accepting_chemotaxis_protein_McpH_[Pseudomonas_asiatica]	Y...R...W...F...D
WP_085705527.1_methyl-accepting_chemotaxis_protein_McpH_[Pseudomonas_sp._B8(2017)]	Y...R...W...F...D
WP_085664129.1_methyl-accepting_chemotaxis_protein_McpH_[Pseudomonas_sp._B5(2017)]	Y...R...W...F...D
WP_238067164.1_methyl-accepting_chemotaxis_protein_[Pseudomonas_shirazica]	Y...R...W...F...D
WP_085618419.1_MULTISPECIES:_methyl-accepting_chemotaxis_protein_McpH_[unclassified_Pseudomonas]	Y...R...W...F...D
WP_085691998.1_MULTISPECIES:_methyl-accepting_chemotaxis_protein_McpH_[unclassified_Pseudomonas]	Y...R...W...F...D
WP_075044360.1_methyl-accepting_chemotaxis_protein_McpH_[Pseudomonas_putida]	Y...R...W...F...D
WP_039613192.1_MULTISPECIES:_methyl-accepting_chemotaxis_protein_McpH_[Pseudomonas]	Y...R...W...F...D
WP_189121509.1_methyl-accepting_chemotaxis_protein_McpH_[Pseudomonas_asiatica]	Y...R...W...F...D
WP_102083360.1_MULTISPECIES:_methyl-accepting_chemotaxis_protein_McpH_[Pseudomonas]	Y...R...W...F...D
WP_085721458.1_methyl-accepting_chemotaxis_protein_McpH_[Pseudomonas_sp._B22(2017)]	Y...R...W...F...D
WP_182329368.1_methyl-accepting_chemotaxis_protein_McpH_[Pseudomonas_asiatica]	Y...R...W...F...D
WP_054573675.1_MULTISPECIES:_methyl-accepting_chemotaxis_protein_McpH_[Pseudomonas]	Y...R...W...F...D
WP_100413078.1_MULTISPECIES:_methyl-accepting_chemotaxis_protein_McpH_[Pseudomonas]	Y...R...W...F...D
WP_208210416.1_methyl-accepting_chemotaxis_protein_McpH_[Pseudomonas_asiatica]	Y...R...W...F...D
WP_015268656.1_MULTISPECIES:_methyl-accepting_chemotaxis_protein_McpH_[Pseudomonas]	Y...R...W...F...D
WP_137137847.1_MULTISPECIES:_methyl-accepting_chemotaxis_protein_McpH_[Pseudomonas]	Y...R...W...F...D
WP_191472012.1_methyl-accepting_chemotaxis_protein_McpH_[Pseudomonas_asiatica]	Y...R...W...F...D
WP_133969988.1_MULTISPECIES:_methyl-accepting_chemotaxis_protein_McpH_[Pseudomonas]	Y...R...W...F...D
WP_215521041.1_methyl-accepting_chemotaxis_protein_[Pseudomonas_sp._MG-2]	Y...R...W...F...D
WP_013970516.1_MULTISPECIES:_methyl-accepting_chemotaxis_protein_McpH_[Pseudomonas]	Y...R...W...F...D
WP_196184477.1_methyl-accepting_chemotaxis_protein_McpH_[Pseudomonas_asiatica]	Y...R...W...F...D
WP_169774666.1_MULTISPECIES:_methyl-accepting_chemotaxis_protein_McpH_[Pseudomonas]	Y...R...W...F...D
WP_196177209.1_methyl-accepting_chemotaxis_protein_McpH_[Pseudomonas_putida]	Y...R...W...F...D
WP_207878593.1_methyl-accepting_chemotaxis_protein_McpH_[Pseudomonas_sp._32_A]	Y...R...W...F...D
WP_112251424.1_methyl-accepting_chemotaxis_protein_McpH_[Pseudomonas_putida]	Y...R...W...F...D
WP_085626186.1_MULTISPECIES:_methyl-accepting_chemotaxis_protein_McpH_[unclassified_Pseudomonas]	Y...R...W...F...D
WP_085600022.1_MULTISPECIES:_methyl-accepting_chemotaxis_protein_McpH_[Pseudomonas]	Y...R...W...F...D
WP_046614480.1_methyl-accepting_chemotaxis_protein_McpH_[Pseudomonas_putida]	Y...R...W...F...D
WP_196183139.1_methyl-accepting_chemotaxis_protein_McpH_[Pseudomonas_putida]	Y...R...W...F...D
WP_196174421.1_methyl-accepting_chemotaxis_protein_McpH_[Pseudomonas_pudica]	Y...R...W...F...D
WP_233688033.1_MULTISPECIES:_methyl-accepting_chemotaxis_protein_[unclassified_Pseudomonas]	Y...R...W...F...D
WP_207837969.1_methyl-accepting_chemotaxis_protein_McpH_[Pseudomonas_sp._43(2021)]	Y...R...W...F...D
WP_063914514.1_methyl-accepting_chemotaxis_protein_McpH_[Pseudomonas_sp._p21]	Y...R...W...F...D
WP_087501975.1_methyl-accepting_chemotaxis_protein_McpH_[Pseudomonas_sp._SID14000]	Y...R...W...F...D
WP_144170220.1_methyl-accepting_chemotaxis_protein_McpH_[Pseudomonas_sp._Kh13]	Y...R...W...F...D
WP_051095441.1_methyl-accepting_chemotaxis_protein_McpH_[Pseudomonas_sp._10-1B]	Y...R...W...F...D
WP_225780062.1_methyl-accepting_chemotaxis_protein_[Pseudomonas_sp._Marseille-Q3773]	Y...R...W...F...D
WP_170027876.1_methyl-accepting_chemotaxis_protein_[Pseudomonas_sp._SK]	Y...R...W...F...D
WP_186687517.1_methyl-accepting_chemotaxis_protein_[Pseudomonas_anuradhapurensis]	Y...R...W...F...D
WP_200627251.1_methyl-accepting_chemotaxis_protein_[Pseudomonas_sp._LAM2023]	Y...R...W...F...D
WP_186674970.1_methyl-accepting_chemotaxis_protein_[Pseudomonas_oryzicola]	Y...R...W...F...D
WP_201206632.1_methyl-accepting_chemotaxis_protein_McpH_[Pseudomonas_sp._S37]	Y...R...W...F...D
WP_056805716.1_methyl-accepting_chemotaxis_protein_McpH_[Pseudomonas_sp._Leaf58]	Y...R...W...F...D
WP_172285255.1_methyl-accepting_chemotaxis_protein_McpH_[Pseudomonas_sp._CM27]	Y...R...W...F...D
WP_172221461.1_methyl-accepting_chemotaxis_protein_McpH_[Pseudomonas_sp._CM25]	Y...R...W...F...D
WP_186602851.1_methyl-accepting_chemotaxis_protein_[Pseudomonas_vlassakiae]	Y...R...W...F...D
WP_197894539.1_methyl-accepting_chemotaxis_protein_[Pseudomonas_putida]	Y...R...W...F...D
WP_176509071.1_methyl-accepting_chemotaxis_protein_[Pseudomonas_sp._BML-PP042]	Y...R...W...F...D
WP_152959019.1_methyl-accepting_chemotaxis_protein_McpH_[Pseudomonas_sp._MN1F]	Y...R...W...F...D
WP_079226249.1_methyl-accepting_chemotaxis_protein_McpH_[Pseudomonas_putida]	Y...R...W...F...D
WP_099813781.1_MULTISPECIES:_methyl-accepting_chemotaxis_protein_[unclassified_Pseudomonas]	Y...R...W...F...D
WP_054886034.1_methyl-accepting_chemotaxis_protein_[Pseudomonas_sp._NBRC_111130]	Y...R...W...F...D
WP_060512217.1_methyl-accepting_chemotaxis_protein_[Pseudomonas_sp._NBRC_111124]	Y...R...W...F...D
WP_060485170.1_methyl-accepting_chemotaxis_protein_[Pseudomonas_sp._NBRC_111123]	Y...R...W...F...D
WP_027917544.1_MULTISPECIES:_methyl-accepting_chemotaxis_protein_[unclassified_Pseudomonas]	Y...R...W...F...D
WP_110639188.1_methyl-accepting_chemotaxis_protein_[Pseudomonas_sp._CC120222-01a]	Y...R...W...F...D
WP_103448652.1_methyl-accepting_chemotaxis_protein_[Pseudomonas_putida]	Y...R...W...F...D
WP_159408581.1_methyl-accepting_chemotaxis_protein_[Pseudomonas_putida]	Y...R...W...F...D
WP_182387570.1_methyl-accepting_chemotaxis_protein_[Pseudomonas_putida]	Y...R...W...F...D
WP_176516277.1_MULTISPECIES:_methyl-accepting_chemotaxis_protein_[Pseudomonas]	Y...R...W...F...D
WP_198757335.1_methyl-accepting_chemotaxis_protein_[Pseudomonas_putida]	Y...R...W...F...D
WP_054903629.1_methyl-accepting_chemotaxis_protein_[Pseudomonas_sp._NBRC_111131]	Y...R...W...F...D
WP_027594304.1_MULTISPECIES:_methyl-accepting_chemotaxis_protein_[unclassified_Pseudomonas]	Y...R...W...F...D
WP_186682889.1_MULTISPECIES:_methyl-accepting_chemotaxis_protein_[Pseudomonas]	Y...R...W...F...D
WP_099452666.1_methyl-accepting_chemotaxis_protein_[Pseudomonas_putida]	Y...R...W...F...D
WP_099428117.1_methyl-accepting_chemotaxis_protein_[Pseudomonas_putida]	Y...R...W...F...D
WP_085273830.1_MULTISPECIES:_methyl-accepting_chemotaxis_protein_[unclassified_Pseudomonas]	Y...R...W...F...D
WP_186666136.1_MULTISPECIES:_methyl-accepting_chemotaxis_protein_[unclassified_Pseudomonas]	Y...R...W...F...D
WP_186661753.1_methyl-accepting_chemotaxis_protein_[Pseudomonas_sp._SWRI77]	Y...R...W...F...D
WP_095065429.1_methyl-accepting_chemotaxis_protein_[Pseudomonas_sp._Irchel_s3f19]	Y...R...W...F...D
WP_033703146.1_MULTISPECIES:_methyl-accepting_chemotaxis_protein_[Pseudomonas]	Y...R...W...F...D
WP_227696685.1_methyl-accepting_chemotaxis_protein_[Pseudomonas_sp._HN2-3]	Y...R...W...F...D
WP_012316645.1_methyl-accepting_chemotaxis_protein_[Pseudomonas_putida]	Y...R...W...F...D
WP_039604123.1_methyl-accepting_chemotaxis_protein,_partial_[Pseudomonas_putida]	Y...R...W...F...D
WP_046787510.1_MULTISPECIES:_methyl-accepting_chemotaxis_protein_[Pseudomonas]	Y...R...W...F...D
WP_115273081.1_MULTISPECIES:_methyl-accepting_chemotaxis_protein_[Pseudomonas]	Y...R...W...F...D
WP_237860327.1_methyl-accepting_chemotaxis_protein_[Pseudomonas_sp._PGPR81]	Y...R...W...F...D
WP_153785736.1_methyl-accepting_chemotaxis_protein_[Pseudomonas_sp._EMN2]	Y...R...W...F...D
WP_110992274.1_methyl-accepting_chemotaxis_protein_[Pseudomonas_sichuanensis]	Y...R...W...F...D
WP_125462276.1_methyl-accepting_chemotaxis_protein_[Pseudomonas_entomophila]	Y...R...W...F...D
WP_125857151.1_methyl-accepting_chemotaxis_protein_[Pseudomonas_oryziphila]	Y...R...W...F...D
WP_232883736.1_MULTISPECIES:_methyl-accepting_chemotaxis_protein_[unclassified_Pseudomonas]	Y...R...W...F...D
WP_194788312.1_methyl-accepting_chemotaxis_protein_[Pseudomonas_sp._UFMG81]	Y...R...W...F...D
WP_011536151.1_methyl-accepting_chemotaxis_protein_[Pseudomonas_entomophila]	Y...R...W...F...D
WP_240065288.1_methyl-accepting_chemotaxis_protein_[Pseudomonas_entomophila]	Y...R...W...F...D
WP_213658708.1_methyl-accepting_chemotaxis_protein_[Pseudomonas_entomophila]	Y...R...W...F...D
WP_198742246.1_methyl-accepting_chemotaxis_protein_[Pseudomonas_putida]	Y...R...W...F...D
WP_203649753.1_methyl-accepting_chemotaxis_protein_[Pseudomonas_sp._RtIB026]	Y...R...W...F...D
WP_234560643.1_methyl-accepting_chemotaxis_protein_[Pseudomonas_sp._AA27]	Y...R...W...F...D
WP_232855028.1_methyl-accepting_chemotaxis_protein_[Pseudomonas_sp._NMI760_13]	Y...R...W...F...D
WP_186712617.1_methyl-accepting_chemotaxis_protein_[Pseudomonas_sp._BW16M2]	Y...R...W...F...D
WP_111532521.1_methyl-accepting_chemotaxis_protein_[Pseudomonas_sp._2848]	Y...R...W...F...D
WP_214500875.1_methyl-accepting_chemotaxis_protein_[Pseudomonas_sp._RC3H12]	Y...R...W...F...D
WP_186731742.1_methyl-accepting_chemotaxis_protein_[Pseudomonas_peradeniyensis]	Y...R...W...F...D
WP_096048899.1_methyl-accepting_chemotaxis_protein_[Pseudomonas_mosselii]	Y...R...W...F...D
WP_062572564.1_methyl-accepting_chemotaxis_protein_[Pseudomonas_putida]	Y...R...W...F...D
WP_088852226.1_MULTISPECIES:_methyl-accepting_chemotaxis_protein_[Pseudomonas]	Y...R...W...F...D
WP_084942007.1_methyl-accepting_chemotaxis_protein_[Pseudomonas_mosselii]	Y...R...W...F...D
WP_069015872.1_methyl-accepting_chemotaxis_protein_[Pseudomonas_mosselii]	Y...R...W...F...D
WP_197865929.1_methyl-accepting_chemotaxis_protein_[Pseudomonas_mosselii]	Y...R...W...F...D
WP_213883213.1_methyl-accepting_chemotaxis_protein_[Pseudomonas_mosselii]	Y...R...W...F...D
WP_062359771.1_methyl-accepting_chemotaxis_protein_[Pseudomonas_mosselii]	Y...R...W...F...D
WP_186599678.1_methyl-accepting_chemotaxis_protein_[Pseudomonas_mosselii]	Y...R...W...F...D
WP_028688438.1_methyl-accepting_chemotaxis_protein_[Pseudomonas_mosselii]	Y...R...W...F...D
WP_182321873.1_methyl-accepting_chemotaxis_protein_[Pseudomonas_mosselii]	Y...R...W...F...D
WP_050703436.1_MULTISPECIES:_methyl-accepting_chemotaxis_protein_[unclassified_Pseudomonas]	Y...R...W...F...D
WP_110734430.1_methyl-accepting_chemotaxis_protein_[Pseudomonas_mosselii]	Y...R...W...F...D
WP_186653608.1_methyl-accepting_chemotaxis_protein_[Pseudomonas_xantholysinigenes]	Y...R...W...F...D
WP_217867999.1_methyl-accepting_chemotaxis_protein_[Pseudomonas_maumuensis]	Y...R...W...F...D
WP_102681860.1_MULTISPECIES:_methyl-accepting_chemotaxis_protein_[unclassified_Pseudomonas]	Y...R...W...F...D
WP_198753777.1_methyl-accepting_chemotaxis_protein_[Pseudomonas_sp._CCOS_191]	Y...R...W...F...D
WP_139667952.1_methyl-accepting_chemotaxis_protein_[Pseudomonas_sp._F16(2018)]	Y...R...W...F...D
WP_046857451.1_methyl-accepting_chemotaxis_protein_[Pseudomonas_sp._CCOS_191]	Y...R...W...F...D
WP_110700288.1_methyl-accepting_chemotaxis_protein_[Pseudomonas_soli]	Y...R...W...F...D
WP_134689886.1_methyl-accepting_chemotaxis_protein_[Pseudomonas_sp._RIT623]	Y...R...W...F...D
WP_038707199.1_methyl-accepting_chemotaxis_protein_[Pseudomonas_soli]	Y...R...W...F...D
WP_110605150.1_methyl-accepting_chemotaxis_protein_[Pseudomonas_soli]	Y...R...W...F...D
WP_094011559.1_methyl-accepting_chemotaxis_protein_[Pseudomonas_soli]	Y...R...W...F...D
WP_104444604.1_methyl-accepting_chemotaxis_protein_[Pseudomonas_sp._PONIH3]	Y...R...W...F...D
WP_217850932.1_methyl-accepting_chemotaxis_protein_[Pseudomonas_muyukensis]	Y...R...W...F...D
WP_028625729.1_methyl-accepting_chemotaxis_protein_[Pseudomonas_plecoglossicida]	Y...R...W...F...D
WP_016393302.1_methyl-accepting_chemotaxis_protein_[Pseudomonas_plecoglossicida]	Y...R...W...F...D
WP_008089652.1_methyl-accepting_chemotaxis_protein_[Pseudomonas_sp._GM84]	Y...R...W...F...D
WP_085676305.1_MULTISPECIES:_methyl-accepting_chemotaxis_protein_[unclassified_Pseudomonas]	Y...R...W...F...D
WP_060478341.1_methyl-accepting_chemotaxis_protein_[Pseudomonas_monteilii]	Y...R...W...F...D
WP_186478430.1_MULTISPECIES:_methyl-accepting_chemotaxis_protein_[Pseudomonas]	Y...R...W...F...D
WP_186552761.1_methyl-accepting_chemotaxis_protein_[Pseudomonas_urmiensis]	Y...R...W...F...D
WP_209862071.1_methyl-accepting_chemotaxis_protein_[Pseudomonas_sp._BP8]	Y...R...W...F...D
WP_119137565.1_methyl-accepting_chemotaxis_protein_[Pseudomonas_reidholzensis]	Y...R...W...F...D
WP_225786527.1_methyl-accepting_chemotaxis_protein_[Pseudomonas_sp._Marseille-P8916]	Y...R...W...F...D
WP_027907595.1_methyl-accepting_chemotaxis_protein_[Pseudomonas_taiwanensis]	Y...R...W...F...D
WP_023382768.1_MULTISPECIES:_methyl-accepting_chemotaxis_protein_[Pseudomonas]	Y...R...W...F...D
WP_104881104.1_methyl-accepting_chemotaxis_protein_[Pseudomonas_sp._SWI6]	Y...R...W...F...D
WP_104883170.1_methyl-accepting_chemotaxis_protein_[Pseudomonas_sp._SWI44]	Y...R...W...F...D
WP_090346327.1_MULTISPECIES:_methyl-accepting_chemotaxis_protein_[Pseudomonas]	Y...R...W...F...D
WP_043211096.1_MULTISPECIES:_methyl-accepting_chemotaxis_protein_[Pseudomonas]	Y...R...W...F...D
WP_070571988.1_methyl-accepting_chemotaxis_protein_[Pseudomonas_sp._HMSC08G10]	Y...R...W...F...D
WP_196167886.1_methyl-accepting_chemotaxis_protein_[Pseudomonas_guariconensis]	Y...R...W...F...D
WP_196163348.1_methyl-accepting_chemotaxis_protein_[Pseudomonas_guariconensis]	Y...R...W...F...D
WP_070090738.1_MULTISPECIES:_methyl-accepting_chemotaxis_protein_[Pseudomonas_putida_group]	Y...R...W...F...D
WP_084856346.1_methyl-accepting_chemotaxis_protein_[Pseudomonas_putida]	Y...R...W...F...D
WP_224457660.1_methyl-accepting_chemotaxis_protein_[Pseudomonas_sp._p1(2021b)]	Y...R...W...F...D
WP_196143950.1_methyl-accepting_chemotaxis_protein_[Pseudomonas_guariconensis]	Y...R...W...F...D
WP_196165784.1_methyl-accepting_chemotaxis_protein_[Pseudomonas_monteilii]	Y...R...W...F...D
WP_196154471.1_methyl-accepting_chemotaxis_protein_[Pseudomonas_guariconensis]	Y...R...W...F...D
WP_217886667.1_methyl-accepting_chemotaxis_protein_[Pseudomonas_xanthosomae]	Y...R...W...F...D
WP_217841410.1_methyl-accepting_chemotaxis_protein_[Pseudomonas_fakonensis]	Y...R...W...F...D
WP_173887338.1_methyl-accepting_chemotaxis_protein_[Pseudomonas_sp._14181154]	Y...R...W...F...D
WP_047150217.1_MULTISPECIES:_methyl-accepting_chemotaxis_protein_[Pseudomonas]	Y...R...W...F...D
WP_144187406.1_methyl-accepting_chemotaxis_protein_[Pseudomonas_sp._BJP69]	Y...R...W...F...D
WP_182365232.1_MULTISPECIES:_methyl-accepting_chemotaxis_protein_[Pseudomonas]	Y...R...W...F...D
WP_054912224.1_methyl-accepting_chemotaxis_protein_[Pseudomonas_sp._NBRC_111127]	Y...R...W...F...D
WP_054906169.1_MULTISPECIES:_methyl-accepting_chemotaxis_protein_[Pseudomonas]	Y...R...W...F...D
WP_182389917.1_methyl-accepting_chemotaxis_protein_[Pseudomonas_juntendi]	Y...R...W...F...D
WP_115293266.1_methyl-accepting_chemotaxis_protein_[Pseudomonas_putida]	Y...R...W...F...D
WP_235768347.1_methyl-accepting_chemotaxis_protein_[Pseudomonas_juntendi]	Y...R...W...F...D
WP_125854596.1_methyl-accepting_chemotaxis_protein_[Pseudomonas_sp._p99-361]	Y...R...W...F...D
WP_236184894.1_methyl-accepting_chemotaxis_protein_[Pseudomonas_juntendi]	Y...R...W...F...D
WP_197885490.1_methyl-accepting_chemotaxis_protein_[Pseudomonas_juntendi]	Y...R...W...F...D
WP_232892612.1_methyl-accepting_chemotaxis_protein_[Pseudomonas_juntendi]	Y...R...W...F...D
WP_236166263.1_methyl-accepting_chemotaxis_protein_[Pseudomonas_juntendi]	Y...R...W...F...D
WP_029886390.1_MULTISPECIES:_methyl-accepting_chemotaxis_protein_[Pseudomonas]	Y...R...W...F...D
WP_110678129.1_MULTISPECIES:_methyl-accepting_chemotaxis_protein_[Pseudomonas]	Y...R...W...F...D
WP_161892282.1_methyl-accepting_chemotaxis_protein_[Pseudomonas_juntendi]	Y...R...W...F...D
WP_176516224.1_methyl-accepting_chemotaxis_protein_[Pseudomonas_sp._BML-PP048]	Y...R...W...F...N
WP_236237018.1_methyl-accepting_chemotaxis_protein_[Pseudomonas_sp._BML-PP049]	Y...R...W...F...N
WP_186700487.1_methyl-accepting_chemotaxis_protein_[Pseudomonas_shirazensis]	Y...R...W...F...D
WP_207072325.1_methyl-accepting_chemotaxis_protein_[Pseudomonas_putida]	Y...R...W...F...D
WP_103435262.1_methyl-accepting_chemotaxis_protein_[Pseudomonas_putida]	Y...R...W...F...D
WP_220632687.1_methyl-accepting_chemotaxis_protein_[Pseudomonas_sp._S07E_245]	Y...R...W...F...D
WP_181089929.1_methyl-accepting_chemotaxis_protein_[Pseudomonas_plecoglossicida]	Y...R...W...F...D
WP_181108050.1_methyl-accepting_chemotaxis_protein_[Pseudomonas_plecoglossicida]	Y...R...W...F...D
WP_150570465.1_MULTISPECIES:_methyl-accepting_chemotaxis_protein_[Pseudomonas]	Y...R...W...F...D
WP_150572821.1_methyl-accepting_chemotaxis_protein_[Pseudomonas_fluorescens]	Y...R...W...F...D
WP_101322471.1_methyl-accepting_chemotaxis_protein_[Pseudomonas_sp._02C_26]	Y...R...W...F...D
WP_167271532.1_methyl-accepting_chemotaxis_protein_[Pantoea_sp._Tr-811]	Y...R...W...F...N
WP_167067564.1_methyl-accepting_chemotaxis_protein_[Pantoea_sp._Ap-967]	Y...R...W...F...N
WP_133216520.1_methyl-accepting_chemotaxis_protein_[Pseudomonas_sp._H9]	Y...R...W...F...D
WP_203479923.1_methyl-accepting_chemotaxis_protein_[Pseudomonas_arcuscaelestis]	Y...R...W...F...D
WP_136474129.1_methyl-accepting_chemotaxis_protein_[Pseudomonas_sp._DG56-2]	Y...R...W...F...D
WP_203543783.1_methyl-accepting_chemotaxis_protein_[Pseudomonas_arcuscaelestis]	Y...R...W...F...D
WP_038605837.1_methyl-accepting_chemotaxis_protein_[Pseudomonas_alkylphenolica]	Y...R...W...F...D
WP_157190868.1_methyl-accepting_chemotaxis_protein_[Pseudomonas_alkylphenolica]	Y...R...W...F...D
WP_191831303.1_methyl-accepting_chemotaxis_protein_[Pseudomonas_fluorescens]	Y...R...W...F...D
WP_107025321.1_methyl-accepting_chemotaxis_protein_[Pseudomonas_sp._BBP2017]	Y...R...W...F...D
WP_045180725.1_methyl-accepting_chemotaxis_protein_[Pseudomonas_sp._5]	Y...R...W...F...D
WP_101293388.1_MULTISPECIES:_methyl-accepting_chemotaxis_protein_[unclassified_Pseudomonas]	Y...R...W...F...D
WP_028942232.1_MULTISPECIES:_methyl-accepting_chemotaxis_protein_[Pseudomonas]	Y...R...W...F...D
WP_130266654.1_methyl-accepting_chemotaxis_protein_[Pseudomonas_tructae]	Y...R...W...F...D
WP_123565310.1_methyl-accepting_chemotaxis_protein_[Pseudomonas_vranovensis]	Y...R...W...F...D
WP_093378742.1_MULTISPECIES:_methyl-accepting_chemotaxis_protein_[unclassified_Pseudomonas]	Y...R...W...F...D
WP_195885195.1_methyl-accepting_chemotaxis_protein_[Pseudomonas_sp._BIGb0427]	Y...R...W...F...D
WP_010221352.1_methyl-accepting_chemotaxis_protein_[Pseudomonas_donghuensis]	Y...R...W...F...D
WP_036995017.1_methyl-accepting_chemotaxis_protein_[Pseudomonas_donghuensis]	Y...R...W...F...D
WP_233674869.1_methyl-accepting_chemotaxis_protein_[Pseudomonas_sp._LF19]	Y...R...W...F...D
WP_115084937.1_MULTISPECIES:_methyl-accepting_chemotaxis_protein_[Pseudomonas]	Y...R...W...F...D
WP_159389262.1_methyl-accepting_chemotaxis_protein_[Pseudomonas_sp._R32]	Y...R...W...F...D
WP_213570188.1_methyl-accepting_chemotaxis_protein_[Pseudomonas_sp._RC2C2]	Y...R...W...F...D
WP_100781785.1_methyl-accepting_chemotaxis_protein_[Pseudomonas_donghuensis]	Y...R...W...F...D
WP_038998323.1_MULTISPECIES:_methyl-accepting_chemotaxis_protein_[Pseudomonas]	Y...R...W...F...D
WP_197877510.1_methyl-accepting_chemotaxis_protein_[Pseudomonas_alkylphenolica]	Y...R...W...F...D
WP_128323337.1_methyl-accepting_chemotaxis_protein_[Pseudomonas_alkylphenolica]	Y...R...W...F...D
WP_116552470.1_methyl-accepting_chemotaxis_protein_[Pseudomonas_sp._SDI]	Y...R...W...F...D
WP_043863632.1_MULTISPECIES:_methyl-accepting_chemotaxis_protein_[Pseudomonas]	Y...R...W...F...D
WP_054916002.1_MULTISPECIES:_methyl-accepting_chemotaxis_protein_[Pseudomonas]	Y...R...W...F...D
WP_210015116.1_methyl-accepting_chemotaxis_protein_[Pseudomonas_palmensis]	Y...R...W...F...D
WP_100634809.1_methyl-accepting_chemotaxis_protein_[Pseudomonas_qingdaonensis]	Y...R...W...F...D
WP_123753439.1_methyl-accepting_chemotaxis_protein_[Pseudomonas_putida]	Y...R...W...F...D
WP_217976839.1_methyl-accepting_chemotaxis_protein_[Pseudomonas_sp._MAFF_301350]	Y...R...W...F...D
WP_110972462.1_methyl-accepting_chemotaxis_protein_[Pseudomonas_huaxiensis]	Y...R...W...F...D
WP_175653398.1_methyl-accepting_chemotaxis_protein_[Pseudomonas_sp._Marseille-P9899]	Y...R...W...F...D
WP_095156234.1_methyl-accepting_chemotaxis_protein_[Pseudomonas_sp._Irchel_3E13]	Y...R...W...F...D
WP_042124090.1_methyl-accepting_chemotaxis_protein_[Pseudomonas_japonica]	Y...R...W...F...D
WP_064303694.1_methyl-accepting_chemotaxis_protein_[Pseudomonas_putida]	Y...R...W...F...D
WP_037061624.1_methyl-accepting_chemotaxis_protein_[Pseudomonas_putida]	Y...R...W...F...D
WP_075801687.1_methyl-accepting_chemotaxis_protein_[Pseudomonas_putida]	Y...R...W...F...D
WP_166569861.1_methyl-accepting_chemotaxis_protein_[Pseudomonas_sp._R5(2019)]	Y...R...W...F...D
WP_065760198.1_MULTISPECIES:_methyl-accepting_chemotaxis_protein_[Pseudomonas]	Y...R...W...F...D
WP_099776069.1_methyl-accepting_chemotaxis_protein_[Pseudomonas_sp._HLS-6]	Y...R...W...F...D
WP_189395026.1_methyl-accepting_chemotaxis_protein_[Pseudomonas_laurentiana]	Y...R...W...F...D
WP_159894955.1_methyl-accepting_chemotaxis_protein_[Pseudomonas_sp._LD120]	Y...R...W...F...N
WP_047301254.1_methyl-accepting_chemotaxis_protein_[Pseudomonas_fluorescens]	Y...R...W...F...N
WP_103742232.1_MULTISPECIES:_methyl-accepting_chemotaxis_protein_[unclassified_Pseudomonas]	Y...R...W...F...N
WP_179598533.1_methyl-accepting_chemotaxis_protein_[Pseudomonas_protegens]	Y...R...W...F...N
WP_102862844.1_methyl-accepting_chemotaxis_protein_[Pseudomonas_protegens]	Y...R...W...F...N
WP_115581457.1_MULTISPECIES:_methyl-accepting_chemotaxis_protein_[Pseudomonas]	Y...R...W...F...N
WP_102882053.1_MULTISPECIES:_methyl-accepting_chemotaxis_protein_[Pseudomonas]	Y...R...W...F...N
WP_170004063.1_methyl-accepting_chemotaxis_protein_[Pseudomonas_sp._WS_5414]	Y...R...W...F...N
WP_060837201.1_MULTISPECIES:_methyl-accepting_chemotaxis_protein_[Pseudomonas]	Y...R...W...F...N
WP_060842287.1_methyl-accepting_chemotaxis_protein_[Pseudomonas_sp._St29]	Y...R...W...F...N
WP_235759143.1_methyl-accepting_chemotaxis_protein_[Pseudomonas_sesami]	Y...R...W...F...N
WP_092318973.1_MULTISPECIES:_methyl-accepting_chemotaxis_protein_[Pseudomonas]	Y...R...W...F...N
WP_110774599.1_methyl-accepting_chemotaxis_protein_[Pseudomonas_sp._TKO14]	Y...R...W...F...N
WP_233321660.1_methyl-accepting_chemotaxis_protein_[Pseudomonas_sp._Au-Pse12]	Y...R...W...F...N
WP_212805881.1_methyl-accepting_chemotaxis_protein_[Pseudomonas_sp._Eqa60]	Y...R...W...F...D
WP_236203956.1_methyl-accepting_chemotaxis_protein_[Pseudomonas_protegens]	Y...R...W...F...D
WP_015633897.1_MULTISPECIES:_methyl-accepting_chemotaxis_protein_[Pseudomonas]	Y...R...W...F...D
WP_072443883.1_MULTISPECIES:_methyl-accepting_chemotaxis_protein_[unclassified_Pseudomonas]	Y...R...W...F...D
WP_210694301.1_methyl-accepting_chemotaxis_protein,_partial_[Pseudomonas_protegens]	Y...R...W...F...D
WP_026019965.1_methyl-accepting_chemotaxis_protein_[Pseudomonas_protegens]	Y...R...W...F...D
WP_236185788.1_methyl-accepting_chemotaxis_protein_[Pseudomonas_protegens]	Y...R...W...F...D
WP_210695035.1_methyl-accepting_chemotaxis_protein,_partial_[Pseudomonas_protegens]	Y...R...W...F...D
WP_077933245.1_MULTISPECIES:_methyl-accepting_chemotaxis_protein_[Pseudomonas]	Y...R...W...F...D
WP_232644003.1_methyl-accepting_chemotaxis_protein_[Pseudomonas_protegens]	Y...R...W...F...D
WP_041115384.1_methyl-accepting_chemotaxis_protein_[Pseudomonas_protegens]	Y...R...W...F...D
WP_210713046.1_methyl-accepting_chemotaxis_protein_[Pseudomonas_sp._MWU349]	Y...R...W...F...D
WP_047283635.1_methyl-accepting_chemotaxis_protein_[Pseudomonas_protegens]	Y...R...W...F...D
WP_221809819.1_methyl-accepting_chemotaxis_protein_[Pseudomonas_protegens]	Y...R...W...F...D
WP_161775697.1_methyl-accepting_chemotaxis_protein_[Pseudomonas_sp._Fl4BN1]	Y...R...W...F...D
WP_161754609.1_methyl-accepting_chemotaxis_protein_[Pseudomonas_sp._Fl5BN2]	Y...R...W...F...D
WP_025130343.1_methyl-accepting_chemotaxis_protein_[Pseudomonas_sp._PH1b]	Y...R...W...F...D
WP_226522600.1_methyl-accepting_chemotaxis_protein_[Pseudomonas_sp._L5B5]	Y...R...W...F...D
WP_191632452.1_cache_domain-containing_protein,_partial_[Pseudomonas_fluorescens]	Y...R...W...F...D
WP_191632478.1_cache_domain-containing_protein,_partial_[Pseudomonas_fluorescens]	Y...R...W...F...D
WP_150714164.1_methyl-accepting_chemotaxis_protein_[Pseudomonas_fluorescens]	Y...R...W...F...D
WP_008149650.1_methyl-accepting_chemotaxis_protein_[Pseudomonas_sp._GM41(2012)]	Y...R...W...F...D
WP_033055426.1_methyl-accepting_chemotaxis_protein_[Pseudomonas_mandelii]	Y...R...W...F...D
WP_201183922.1_methyl-accepting_chemotaxis_protein_[Pseudomonas_sp._TH39(2020)]	Y...R...W...F...D
WP_111449335.1_MULTISPECIES:_methyl-accepting_chemotaxis_protein_[unclassified_Pseudomonas]	Y...R...W...F...D
WP_192409929.1_methyl-accepting_chemotaxis_protein_[Pseudomonas_sp._PDM10]	Y...R...W...F...D
WP_223527503.1_methyl-accepting_chemotaxis_protein_[Pseudomonas_sp._BF-B-26]	Y...R...W...F...D
WP_218536914.1_methyl-accepting_chemotaxis_protein_[Pseudomonas_sp._PDM25]	Y...R...W...F...D
WP_046057037.1_methyl-accepting_chemotaxis_protein_[Pseudomonas_fluorescens]	Y...R...W...F...D
WP_140894177.1_methyl-accepting_chemotaxis_protein_[Pseudomonas_caspiana]	Y...R...W...F...D
WP_140680730.1_methyl-accepting_chemotaxis_protein_[Pseudomonas_mandelii]	Y...R...W...F...D
WP_123366905.1_methyl-accepting_chemotaxis_protein_[Pseudomonas_brassicacearum]	Y...R...W...F...D
WP_074873003.1_methyl-accepting_chemotaxis_protein_[Pseudomonas_frederiksbergensis]	Y...R...W...F...D
WP_102615656.1_MULTISPECIES:_methyl-accepting_chemotaxis_protein_[unclassified_Pseudomonas]	Y...R...W...F...D
WP_076028910.1_methyl-accepting_chemotaxis_protein_[Pseudomonas_frederiksbergensis]	Y...R...W...F...D
WP_123402504.1_methyl-accepting_chemotaxis_protein_[Pseudomonas_frederiksbergensis]	Y...R...W...F...D
WP_123510959.1_methyl-accepting_chemotaxis_protein_[Pseudomonas_frederiksbergensis]	Y...R...W...F...D
WP_123596558.1_methyl-accepting_chemotaxis_protein_[Pseudomonas_frederiksbergensis]	Y...R...W...F...D
WP_054053211.1_methyl-accepting_chemotaxis_protein_[Pseudomonas_sp._655]	Y...R...W...F...D
WP_213940089.1_methyl-accepting_chemotaxis_protein_[Pseudomonas_sp._dw_612]	Y...R...W...F...D
WP_169371951.1_MULTISPECIES:_methyl-accepting_chemotaxis_protein_[unclassified_Pseudomonas]	Y...R...W...F...D
WP_129439107.1_methyl-accepting_chemotaxis_protein_[Pseudomonas_sp._ACM7]	Y...R...W...F...D
WP_134419719.1_methyl-accepting_chemotaxis_protein_[Pseudomonas_sp._F01002]	Y...R...W...F...D
WP_149631956.1_methyl-accepting_chemotaxis_protein_[Pseudomonas_sp._ANT_J28]	Y...R...W...F...D
WP_094469477.1_MULTISPECIES:_methyl-accepting_chemotaxis_protein_[Pseudomonas]	Y...R...W...F...D
WP_077747634.1_methyl-accepting_chemotaxis_protein_[Pseudomonas_sp._FSL_W5-0299]	Y...R...W...F...D
WP_010464341.1_MULTISPECIES:_methyl-accepting_chemotaxis_protein_[Pseudomonas_fluorescens_group]	Y...R...W...F...D
WP_172792072.1_methyl-accepting_chemotaxis_protein_[Pseudomonas_sp._B14-6]	Y...R...W...F...D
WP_145309927.1_MULTISPECIES:_methyl-accepting_chemotaxis_protein_[unclassified_Pseudomonas]	Y...R...W...F...D
WP_200667527.1_methyl-accepting_chemotaxis_protein_[Pseudomonas_sp._SW-3]	Y...R...W...F...D
WP_102593638.1_MULTISPECIES:_methyl-accepting_chemotaxis_protein_[unclassified_Pseudomonas]	Y...R...W...F...D
WP_083375211.1_methyl-accepting_chemotaxis_protein_[Pseudomonas_mandelii]	Y...R...W...F...D
WP_221108101.1_methyl-accepting_chemotaxis_protein_[Pseudomonas_mandelii]	Y...R...W...F...D
WP_214380350.1_methyl-accepting_chemotaxis_protein_[Pseudomonas_fluorescens]	Y...R...W...F...D
WP_084320976.1_methyl-accepting_chemotaxis_protein_[Pseudomonas_migulae]	Y...R...W...F...D
WP_145314305.1_methyl-accepting_chemotaxis_protein_[Pseudomonas_sp._SJZ080]	Y...R...W...F...D
WP_109627638.1_methyl-accepting_chemotaxis_protein_[Pseudomonas_sp._31-12]	Y...R...W...F...D
WP_149659210.1_methyl-accepting_chemotaxis_protein_[Pseudomonas_sp._ANT_J12]	Y...R...W...F...D
WP_163907915.1_methyl-accepting_chemotaxis_protein_[Pseudomonas_frederiksbergensis]	Y...R...W...F...D
WP_054616440.1_methyl-accepting_chemotaxis_protein_[Pseudomonas_sp._In5]	Y...R...W...F...D
WP_207284700.1_methyl-accepting_chemotaxis_protein_[Pseudomonas_sp._FW300-N2A2]	Y...R...W...F...D
WP_008042041.1_MULTISPECIES:_methyl-accepting_chemotaxis_protein_[unclassified_Pseudomonas]	Y...R...W...F...D
WP_226298455.1_methyl-accepting_chemotaxis_protein_[Pseudomonas_sp._MM213]	Y...R...W...F...D
WP_192418132.1_methyl-accepting_chemotaxis_protein_[Pseudomonas_sp._PDM03]	Y...R...W...F...D
WP_008025103.1_methyl-accepting_chemotaxis_protein_[Pseudomonas_sp._GM60]	Y...R...W...F...D
WP_223413876.1_MULTISPECIES:_methyl-accepting_chemotaxis_protein_[unclassified_Pseudomonas]	Y...R...W...F...D
WP_223554156.1_methyl-accepting_chemotaxis_protein_[Pseudomonas_sp._BF-R-01]	Y...R...W...F...D
WP_192226888.1_methyl-accepting_chemotaxis_protein_[Pseudomonas_sp._PDM02]	Y...R...W...F...D
WP_223436180.1_MULTISPECIES:_methyl-accepting_chemotaxis_protein_[unclassified_Pseudomonas]	Y...R...W...F...D
WP_223481829.1_MULTISPECIES:_methyl-accepting_chemotaxis_protein_[unclassified_Pseudomonas]	Y...R...W...F...D
WP_223450937.1_MULTISPECIES:_methyl-accepting_chemotaxis_protein_[unclassified_Pseudomonas]	Y...R...W...F...D
WP_150640020.1_methyl-accepting_chemotaxis_protein_[Pseudomonas_fluorescens]	Y...R...W...F...D
WP_017336180.1_methyl-accepting_chemotaxis_protein_[Pseudomonas_fluorescens]	Y...R...W...F...D
WP_208670397.1_methyl-accepting_chemotaxis_protein_[Pseudomonas_arsenicoxydans]	Y...R...W...F...D
WP_090176475.1_methyl-accepting_chemotaxis_protein_[Pseudomonas_arsenicoxydans]	Y...R...W...F...D
WP_128606336.1_methyl-accepting_chemotaxis_protein_[Pseudomonas_sp._ERMR1:02]	Y...R...W...F...D
WP_095192201.1_methyl-accepting_chemotaxis_protein_[Pseudomonas_sp._Irchel_3A7]	Y...R...W...F...D
WP_218495213.1_methyl-accepting_chemotaxis_protein_[Pseudomonas_sp._PDM30]	Y...R...W...F...D
WP_057712303.1_MULTISPECIES:_methyl-accepting_chemotaxis_protein_[Pseudomonas]	Y...R...W...F...D
WP_223501855.1_methyl-accepting_chemotaxis_protein_[Pseudomonas_sp._BF-R-24]	Y...R...W...F...D
WP_090452751.1_MULTISPECIES:_methyl-accepting_chemotaxis_protein_[Pseudomonas]	Y...R...W...F...D
WP_223473741.1_methyl-accepting_chemotaxis_protein_[Pseudomonas_sp._BF-B-27]	Y...R...W...F...D
WP_102671116.1_MULTISPECIES:_methyl-accepting_chemotaxis_protein_[Pseudomonas]	Y...R...W...F...D
WP_095943228.1_methyl-accepting_chemotaxis_protein_[Pseudomonas_sp._ACN8]	Y...R...W...F...D
WP_150672349.1_methyl-accepting_chemotaxis_protein_[Pseudomonas_fluorescens]	Y...R...W...F...D
WP_223530846.1_methyl-accepting_chemotaxis_protein_[Pseudomonas_sp._GL-R-19]	Y...R...W...F...D
WP_108216280.1_methyl-accepting_chemotaxis_protein_[Pseudomonas_sp._GV085]	Y...R...W...F...D
WP_223525433.1_methyl-accepting_chemotaxis_protein_[Pseudomonas_sp._A-B-26]	Y...R...W...F...D
WP_109785397.1_methyl-accepting_chemotaxis_protein_[Pseudomonas_sp._OV226]	Y...R...W...F...D
WP_077432337.1_methyl-accepting_chemotaxis_protein_[Pseudomonas_sp._C9]	Y...R...W...F...D
WP_046031128.1_methyl-accepting_chemotaxis_protein_[Pseudomonas_fluorescens]	Y...R...W...F...D
WP_007997401.1_methyl-accepting_chemotaxis_protein_[Pseudomonas_sp._GM49]	Y...R...W...F...D
WP_085725398.1_methyl-accepting_chemotaxis_protein_[Pseudomonas_sp._R37(2017)]	Y...R...W...F...D
WP_008047951.1_methyl-accepting_chemotaxis_protein_[Pseudomonas_sp._GM74]	Y...R...W...F...D
WP_007981183.1_methyl-accepting_chemotaxis_protein_[Pseudomonas_sp._GM48]	Y...R...W...F...D
WP_218475927.1_methyl-accepting_chemotaxis_protein_[Pseudomonas_sp._PDM28]	Y...R...W...F...D
WP_218483262.1_methyl-accepting_chemotaxis_protein_[Pseudomonas_sp._PDM32]	Y...R...W...F...D
WP_007971832.1_methyl-accepting_chemotaxis_protein_[Pseudomonas_sp._GM33]	Y...R...W...F...D
WP_102673193.1_MULTISPECIES:_methyl-accepting_chemotaxis_protein_[unclassified_Pseudomonas]	Y...R...W...F...D
WP_095964650.1_methyl-accepting_chemotaxis_protein_[Pseudomonas_sp._ACN5]	Y...R...W...F...D
WP_116580749.1_methyl-accepting_chemotaxis_protein_[Pseudomonas_sp._B1(2018)]	Y...R...W...F...D
WP_104451080.1_methyl-accepting_chemotaxis_protein_[Pseudomonas_laurylsulfatiphila]	Y...R...W...F...D
WP_218501303.1_methyl-accepting_chemotaxis_protein_[Pseudomonas_sp._PDM27]	Y...R...W...F...D
WP_217836992.1_methyl-accepting_chemotaxis_protein_[Pseudomonas_azerbaijanoriens]	Y...R...W...F...D
WP_223591829.1_methyl-accepting_chemotaxis_protein_[Pseudomonas_sp._A-R-19]	Y...R...W...F...D
WP_015093173.1_methyl-accepting_chemotaxis_protein_[Pseudomonas_sp._UW4]	Y...R...W...F...D
WP_057399677.1_methyl-accepting_chemotaxis_protein_[Pseudomonas_fluorescens]	Y...R...W...F...D
WP_008016972.1_methyl-accepting_chemotaxis_protein_[Pseudomonas_sp._GM55]	Y...R...W...F...D
WP_085717359.1_methyl-accepting_chemotaxis_protein_[Pseudomonas_sp._B28(2017)]	Y...R...W...F...D
WP_111284162.1_methyl-accepting_chemotaxis_protein_[Pseudomonas_fluorescens]	Y...R...W...F...D
WP_150703467.1_methyl-accepting_chemotaxis_protein_[Pseudomonas_fluorescens]	Y...R...W...F...D
WP_217872614.1_methyl-accepting_chemotaxis_protein_[Pseudomonas_azerbaijanoccidens]	Y...R...W...F...D
WP_223457728.1_MULTISPECIES:_methyl-accepting_chemotaxis_protein_[unclassified_Pseudomonas]	Y...R...W...F...D
WP_223532275.1_MULTISPECIES:_methyl-accepting_chemotaxis_protein_[unclassified_Pseudomonas]	Y...R...W...F...D
WP_150754768.1_methyl-accepting_chemotaxis_protein_[Pseudomonas_fluorescens]	Y...R...W...F...D
WP_150756762.1_methyl-accepting_chemotaxis_protein_[Pseudomonas_fluorescens]	Y...R...W...F...D
WP_150726626.1_methyl-accepting_chemotaxis_protein_[Pseudomonas_fluorescens]	Y...R...W...F...D
WP_223447504.1_methyl-accepting_chemotaxis_protein_[Pseudomonas_sp._BF-R-19]	Y...R...W...F...D
WP_223544474.1_methyl-accepting_chemotaxis_protein_[Pseudomonas_sp._A-B-19]	Y...R...W...F...D
WP_160390581.1_methyl-accepting_chemotaxis_protein_[Pseudomonas_sp._PB101]	Y...R...W...F...D
WP_150714689.1_methyl-accepting_chemotaxis_protein_[Pseudomonas_fluorescens]	Y...R...W...F...D
WP_103397317.1_methyl-accepting_chemotaxis_protein_[Pseudomonas_laurylsulfativorans]	Y...R...W...F...D
WP_223511602.1_methyl-accepting_chemotaxis_protein_[Pseudomonas_sp._GL-R-26]	Y...R...W...F...D
WP_223466305.1_methyl-accepting_chemotaxis_protein_[Pseudomonas_sp._GL-RE-26]	Y...R...W...F...D
WP_046039714.1_methyl-accepting_chemotaxis_protein_[Pseudomonas_fluorescens]	Y...R...W...F...D
WP_212625959.1_methyl-accepting_chemotaxis_protein_[Pseudomonas_sp._PP3]	Y...R...W...F...D
WP_150735598.1_methyl-accepting_chemotaxis_protein_[Pseudomonas_fluorescens]	Y...R...W...F...D
WP_034148673.1_MULTISPECIES:_methyl-accepting_chemotaxis_protein_[Pseudomonas]	Y...R...W...F...D
WP_218438967.1_methyl-accepting_chemotaxis_protein_[Pseudomonas_sp._PD9R]	Y...R...W...F...D
WP_201115210.1_methyl-accepting_chemotaxis_protein_[Pseudomonas_sp._TH41]	Y...R...W...F...D
WP_223457697.1_methyl-accepting_chemotaxis_protein_[Pseudomonas_sp._A-R-26]	Y...R...W...F...D
WP_218429729.1_methyl-accepting_chemotaxis_protein_[Pseudomonas_sp._PDM26]	Y...R...W...F...D
WP_095127465.1_methyl-accepting_chemotaxis_protein_[Pseudomonas_sp._Irchel_s3h14]	Y...R...W...F...D
WP_056741241.1_methyl-accepting_chemotaxis_protein_[Pseudomonas_sp._Root329]	Y...R...W...F...D
WP_046045653.1_methyl-accepting_chemotaxis_protein_[Pseudomonas_fluorescens]	Y...R...W...F...D
WP_223431082.1_methyl-accepting_chemotaxis_protein_[Pseudomonas_sp._GL-B-26]	Y...R...W...F...D
WP_150656695.1_methyl-accepting_chemotaxis_protein_[Pseudomonas_fluorescens]	Y...R...W...F...D
WP_018928576.1_methyl-accepting_chemotaxis_protein_[Pseudomonas_umsongensis]	Y...R...W...F...D
WP_064615959.1_methyl-accepting_chemotaxis_protein_[Pseudomonas_sp._GR_6-02]	Y...R...W...F...D
WP_086944109.1_MULTISPECIES:_methyl-accepting_chemotaxis_protein_[Pseudomonas]	Y...R...W...F...D
WP_138866673.1_MULTISPECIES:_methyl-accepting_chemotaxis_protein_[unclassified_Pseudomonas]	Y...R...W...F...D
WP_111453909.1_methyl-accepting_chemotaxis_protein_[Pseudomonas_sp._URMO17WK12:I6]	Y...R...W...F...D
WP_204123926.1_methyl-accepting_chemotaxis_protein_[Pseudomonas_sp._008]	Y...R...W...F...D
WP_096481345.1_methyl-accepting_chemotaxis_protein_[Pseudomonas_frederiksbergensis]	Y...R...W...F...D
WP_230174589.1_methyl-accepting_chemotaxis_protein_[Pseudomonas_sp._Bi123]	Y...R...W...F...D
WP_019581894.1_methyl-accepting_chemotaxis_protein_[Pseudomonas_mandelii]	Y...R...W...F...D
WP_028939629.1_MULTISPECIES:_methyl-accepting_chemotaxis_protein_[Pseudomonas]	Y...R...W...F...D
WP_105340547.1_methyl-accepting_chemotaxis_protein_[Pseudomonas_frederiksbergensis]	Y...R...W...F...D
WP_205886713.1_methyl-accepting_chemotaxis_protein_[Pseudomonas_frederiksbergensis]	Y...R...W...F...D
WP_007936758.1_methyl-accepting_chemotaxis_protein_[Pseudomonas_sp._GM18]	Y...R...W...F...D
WP_050681739.1_methyl-accepting_chemotaxis_protein_[Pseudomonas_lini]	Y...R...W...F...D
WP_038978644.1_MULTISPECIES:_methyl-accepting_chemotaxis_protein_[Pseudomonas]	Y...R...W...F...D
WP_223488419.1_methyl-accepting_chemotaxis_protein_[Pseudomonas_sp._A-RE-19]	Y...R...W...F...D
WP_095052829.1_methyl-accepting_chemotaxis_protein_[Pseudomonas_sp._Irchel_s3b2]	Y...R...W...F...D
WP_048396097.1_methyl-accepting_chemotaxis_protein_[Pseudomonas_lini]	Y...R...W...F...D
WP_237884254.1_methyl-accepting_chemotaxis_protein_[Pseudomonas_sp._PGPR40]	Y...R...W...F...D
WP_183681131.1_methyl-accepting_chemotaxis_protein_[Pseudomonas_sp._Tn43]	Y...R...W...F...D
WP_095633516.1_methyl-accepting_chemotaxis_protein_[Pseudomonas_sp._PICF141]	Y...R...W...F...D
WP_192346813.1_methyl-accepting_chemotaxis_protein_[Pseudomonas_sp._PDM09]	Y...R...W...F...D
WP_008009116.1_methyl-accepting_chemotaxis_protein_[Pseudomonas_sp._GM50]	Y...R...W...F...D
WP_007903198.1_methyl-accepting_chemotaxis_protein_[Pseudomonas_sp._GM102]	Y...R...W...F...D
WP_123499881.1_methyl-accepting_chemotaxis_protein_[Pseudomonas_frederiksbergensis]	Y...R...W...F...D
WP_008071058.1_methyl-accepting_chemotaxis_protein_[Pseudomonas_sp._GM79]	Y...R...W...F...D
WP_063341790.1_MULTISPECIES:_methyl-accepting_chemotaxis_protein_[Pseudomonas]	Y...R...W...F...D
WP_218397095.1_methyl-accepting_chemotaxis_protein_[Pseudomonas_sp._PDM24]	Y...R...W...F...D
WP_123358748.1_methyl-accepting_chemotaxis_protein_[Pseudomonas_frederiksbergensis]	Y...R...W...F...D
WP_123721547.1_methyl-accepting_chemotaxis_protein_[Pseudomonas_lini]	Y...R...W...F...D
WP_223569519.1_methyl-accepting_chemotaxis_protein_[Pseudomonas_sp._BF-R-26]	Y...R...W...F...D
WP_201061414.1_MULTISPECIES:_methyl-accepting_chemotaxis_protein_[unclassified_Pseudomonas]	Y...R...W...F...D
WP_052965104.1_methyl-accepting_chemotaxis_protein_[Pseudomonas_syringae]	Y...R...W...F...D
WP_217855462.1_methyl-accepting_chemotaxis_protein_[Pseudomonas_farris]	Y...R...W...F...D
WP_030129877.1_methyl-accepting_chemotaxis_protein_[Pseudomonas_sp._QTF5]	Y...R...W...F...D
WP_059181762.1_MULTISPECIES:_methyl-accepting_chemotaxis_protein_[Pseudomonas]	Y...R...W...F...D
WP_027922058.1_methyl-accepting_chemotaxis_protein_[Pseudomonas_sp._URMO17WK12:I12]	Y...R...W...F...D
WP_140668234.1_methyl-accepting_chemotaxis_protein_[Pseudomonas_arsenicoxydans]	Y...R...W...F...D
WP_123435545.1_methyl-accepting_chemotaxis_protein_[Pseudomonas_brassicacearum]	Y...R...W...F...D
WP_150778965.1_methyl-accepting_chemotaxis_protein_[Pseudomonas_fluorescens]	Y...R...W...F...D
WP_223520025.1_methyl-accepting_chemotaxis_protein_[Pseudomonas_sp._GL-B-19]	Y...R...W...F...D
WP_007947121.1_methyl-accepting_chemotaxis_protein_[Pseudomonas_sp._GM21]	Y...R...W...F...D
WP_201192037.1_methyl-accepting_chemotaxis_protein_[Pseudomonas_sp._TH31]	Y...R...W...F...D
WP_201200010.1_MULTISPECIES:_methyl-accepting_chemotaxis_protein_[unclassified_Pseudomonas]	Y...R...W...F...D
WP_056725585.1_MULTISPECIES:_methyl-accepting_chemotaxis_protein_[unclassified_Pseudomonas]	Y...R...W...F...D
WP_222589471.1_methyl-accepting_chemotaxis_protein_[Pseudomonas_sp._DR48]	Y...R...W...F...D
WP_090328343.1_methyl-accepting_chemotaxis_protein_[Pseudomonas_moorei]	Y...R...W...F...D
WP_207261056.1_methyl-accepting_chemotaxis_protein_[Pseudomonas_sp._GW101-3H06]	Y...R...W...F...D
WP_131061407.1_methyl-accepting_chemotaxis_protein_[Pseudomonas_sp._BGI-2]	Y...R...W...F...D
WP_160105244.1_methyl-accepting_chemotaxis_protein_[Pseudomonas_izuensis]	Y...R...W...F...D
WP_121103887.1_methyl-accepting_chemotaxis_protein_[Pseudomonas_sp._WPR_5_2]	Y...R...W...F...D
WP_096513759.1_methyl-accepting_chemotaxis_protein_[Pseudomonas_sp._LAB-08]	Y...R...W...F...D
WP_137804163.1_methyl-accepting_chemotaxis_protein_[Pseudomonas_sp._G(2018)]	Y...R...W...F...D
WP_150632669.1_methyl-accepting_chemotaxis_protein_[Pseudomonas_fluorescens]	Y...R...W...F...D
WP_150654258.1_methyl-accepting_chemotaxis_protein_[Pseudomonas_fluorescens]	Y...R...W...F...D
WP_175375388.1_methyl-accepting_chemotaxis_protein_[Pseudomonas_sp._C1C7]	Y...R...W...F...D
WP_224533833.1_methyl-accepting_chemotaxis_protein_[Pseudomonas_sp._REP124]	Y...R...W...F...D
WP_175387790.1_methyl-accepting_chemotaxis_protein_[Pseudomonas_sp._C2B4]	Y...R...W...F...D
WP_110966004.1_methyl-accepting_chemotaxis_protein_[Pseudomonas_putida]	Y...R...W...F...D
WP_095056432.1_MULTISPECIES:_methyl-accepting_chemotaxis_protein_[unclassified_Pseudomonas]	Y...R...W...F...D
WP_053153505.1_methyl-accepting_chemotaxis_protein_[Pseudomonas_sp._P1.8]	Y...R...W...F...D
WP_130907018.1_MULTISPECIES:_methyl-accepting_chemotaxis_protein_[unclassified_Pseudomonas]	Y...R...W...F...D
WP_056852310.1_methyl-accepting_chemotaxis_protein_[Pseudomonas_sp._Root562]	Y...R...W...F...D
WP_130930569.1_methyl-accepting_chemotaxis_protein_[Pseudomonas_sp._Sample_24]	Y...R...W...F...D
WP_130903934.1_methyl-accepting_chemotaxis_protein_[Pseudomonas_sp._Sample_22]	Y...R...W...F...D
WP_060542673.1_MULTISPECIES:_methyl-accepting_chemotaxis_protein_[unclassified_Pseudomonas]	Y...R...W...F...D
WP_046819902.1_methyl-accepting_chemotaxis_protein_[Pseudomonas_putida]	Y...R...W...F...D
WP_083350037.1_methyl-accepting_chemotaxis_protein_[Pseudomonas_umsongensis]	Y...R...W...F...D
WP_020796200.1_methyl-accepting_chemotaxis_protein_[Pseudomonas_sp._G5(2012)]	Y...R...W...F...D
WP_179054818.1_methyl-accepting_chemotaxis_protein_[Pseudomonas_umsongensis]	Y...R...W...F...D
WP_168757115.1_methyl-accepting_chemotaxis_protein_[Pseudomonas_umsongensis]	Y...R...W...F...D
WP_033045279.1_methyl-accepting_chemotaxis_protein_[Pseudomonas_putida]	Y...R...W...F...D
WP_008058208.1_methyl-accepting_chemotaxis_protein_[Pseudomonas_sp._GM78]	Y...R...W...F...D
WP_180203960.1_methyl-accepting_chemotaxis_protein_[Pseudomonas_sp._SbOxS1]	Y...R...W...F...D
WP_188264570.1_methyl-accepting_chemotaxis_protein_[Pseudomonas_sp._PSB11]	Y...R...W...F...D
WP_090465543.1_methyl-accepting_chemotaxis_protein_[Pseudomonas_mohnii]	Y...R...W...F...D
WP_047536569.1_methyl-accepting_chemotaxis_protein_[Pseudomonas_sp._11/12A]	Y...R...W...F...D
WP_103404517.1_methyl-accepting_chemotaxis_protein_[Pseudomonas_sp._DP16D-R1]	Y...R...W...F...D
WP_130205051.1_MULTISPECIES:_methyl-accepting_chemotaxis_protein_[Pseudomonas]	Y...R...W...F...D
WP_198132727.1_methyl-accepting_chemotaxis_protein,_partial_[Pseudomonas_mohnii]	Y...R...W...F...D
WP_092274358.1_methyl-accepting_chemotaxis_protein_[Pseudomonas_prosekii]	Y...R...W...F...D
WP_109504088.1_methyl-accepting_chemotaxis_protein_[Pseudomonas_prosekii]	Y...R...W...F...D
WP_109519875.1_methyl-accepting_chemotaxis_protein_[Pseudomonas_prosekii]	Y...R...W...F...D
WP_101207692.1_methyl-accepting_chemotaxis_protein_[Pseudomonas_sp._43NM1]	Y...R...W...F...D
WP_121734304.1_methyl-accepting_chemotaxis_protein_[Pseudomonas_prosekii]	Y...R...W...F...D
WP_145255176.1_methyl-accepting_chemotaxis_protein_[Pseudomonas_sp._SJZ131]	Y...R...W...F...D
WP_059408101.1_methyl-accepting_chemotaxis_protein_[Pseudomonas_sp._RIT-PI-q]	Y...R...W...F...D
WP_095148253.1_methyl-accepting_chemotaxis_protein_[Pseudomonas_sp._Irchel_s3a18]	Y...R...W...F...D
WP_095144676.1_methyl-accepting_chemotaxis_protein_[Pseudomonas_sp._Irchel_s3b6]	Y...R...W...F...D
WP_095078082.1_methyl-accepting_chemotaxis_protein_[Pseudomonas_sp._Irchel_s3h17]	Y...R...W...F...D
WP_103398894.1_methyl-accepting_chemotaxis_protein_[Pseudomonas_sp._FW300-N1A1]	Y...R...W...F...D
WP_075947278.1_methyl-accepting_chemotaxis_protein_[Pseudomonas_reinekei]	Y...R...W...F...D
WP_077045077.1_methyl-accepting_chemotaxis_protein_[Pseudomonas_sp._KK4]	Y...R...W...F...D
WP_154979143.1_methyl-accepting_chemotaxis_protein_[Pseudomonas_fluorescens]	Y...R...W...F...D
WP_154992691.1_methyl-accepting_chemotaxis_protein_[Pseudomonas_fluorescens]	Y...R...W...F...D
WP_155000469.1_methyl-accepting_chemotaxis_protein_[Pseudomonas_fluorescens]	Y...R...W...F...D
WP_150785999.1_methyl-accepting_chemotaxis_protein_[Pseudomonas_fluorescens]	Y...R...W...F...D
WP_154855276.1_methyl-accepting_chemotaxis_protein_[Pseudomonas_fluorescens]	Y...R...W...F...D
WP_064675548.1_methyl-accepting_chemotaxis_protein_[Pseudomonas_silesiensis]	Y...R...W...F...D
WP_150582066.1_methyl-accepting_chemotaxis_protein_[Pseudomonas_fluorescens]	Y...R...W...F...D
WP_028622150.1_methyl-accepting_chemotaxis_protein_[Pseudomonas_sp._Ant30-3]	Y...R...W...F...D
WP_150771824.1_methyl-accepting_chemotaxis_protein_[Pseudomonas_fluorescens]	Y...R...W...F...D
WP_122841515.1_methyl-accepting_chemotaxis_protein_[Pseudomonas_viridiflava]	Y...R...W...F...D
WP_225569321.1_methyl-accepting_chemotaxis_protein_[Pseudomonas_sp._Y24-6]	Y...R...W...F...D
WP_045061901.1_methyl-accepting_chemotaxis_protein_[Pseudomonas_sp._ES3-33]	Y...R...W...F...D
WP_157710972.1_methyl-accepting_chemotaxis_protein_[Pseudomonas_sp._PB120]	Y...R...W...F...D
WP_217832020.1_methyl-accepting_chemotaxis_protein_[Pseudomonas_botevensis]	Y...R...W...F...D
WP_134175895.1_methyl-accepting_chemotaxis_protein_[Pseudomonas_helmanticensis]	Y...R...W...F...D
WP_180698668.1_methyl-accepting_chemotaxis_protein_[Pseudomonas_crudilactis]	Y...R...W...F...D
WP_175552976.1_MULTISPECIES:_methyl-accepting_chemotaxis_protein_[unclassified_Pseudomonas]	Y...R...W...F...D
WP_194935849.1_methyl-accepting_chemotaxis_protein_[Pseudomonas_neuropathica]	Y...R...W...F...D
WP_150728899.1_methyl-accepting_chemotaxis_protein_[Pseudomonas_fluorescens]	Y...R...W...F...D
WP_110719534.1_methyl-accepting_chemotaxis_protein_[Pseudomonas_jessenii]	Y...R...W...F...D
WP_102899490.1_methyl-accepting_chemotaxis_protein_[Pseudomonas_asplenii]	Y...R...W...F...D
WP_150794105.1_methyl-accepting_chemotaxis_protein_[Pseudomonas_fluorescens]	Y...R...W...F...D
WP_186612958.1_methyl-accepting_chemotaxis_protein_[Pseudomonas_tensinigenes]	Y...R...W...F...D
WP_095120689.1_methyl-accepting_chemotaxis_protein_[Pseudomonas_sp._Irchel_s3f10]	Y...R...W...F...D
WP_223027785.1_methyl-accepting_chemotaxis_protein_[Pseudomonas_fluorescens]	Y...R...W...F...D
WP_007909529.1_MULTISPECIES:_methyl-accepting_chemotaxis_protein_[unclassified_Pseudomonas]	Y...R...W...F...D
WP_150650051.1_methyl-accepting_chemotaxis_protein_[Pseudomonas_fluorescens]	Y...R...W...F...D
WP_150775543.1_methyl-accepting_chemotaxis_protein_[Pseudomonas_fluorescens]	Y...R...W...F...D
WP_150750121.1_methyl-accepting_chemotaxis_protein_[Pseudomonas_fluorescens]	Y...R...W...F...D
WP_160037966.1_methyl-accepting_chemotaxis_protein_[Pseudomonas_sp._S49]	Y...R...W...F...D
WP_038360167.1_MULTISPECIES:_methyl-accepting_chemotaxis_protein_[Pseudomonas]	Y...R...W...F...D
WP_150692992.1_methyl-accepting_chemotaxis_protein_[Pseudomonas_fluorescens]	Y...R...W...F...D
WP_123375566.1_methyl-accepting_chemotaxis_protein_[Pseudomonas_fluorescens]	Y...R...W...F...D
WP_099757802.1_methyl-accepting_chemotaxis_protein_[Pseudomonas_zeae]	Y...R...W...F...D
WP_095047241.1_MULTISPECIES:_methyl-accepting_chemotaxis_protein_[unclassified_Pseudomonas]	Y...R...W...F...D
WP_220557433.1_methyl-accepting_chemotaxis_protein_[Pseudomonas_sp._FIT28]	Y...R...W...F...D
WP_093430111.1_methyl-accepting_chemotaxis_protein_[Pseudomonas_sp._ok266]	Y...R...W...F...D
WP_122599373.1_methyl-accepting_chemotaxis_protein_[Pseudomonas_viridiflava]	Y...R...W...F...D
WP_103305397.1_methyl-accepting_chemotaxis_protein_[Pseudomonas_sp._MPR-ANC1]	Y...R...W...F...D
WP_213027330.1_methyl-accepting_chemotaxis_protein_[Pseudomonas_sp._Seg1]	Y...R...W...F...D
WP_150708707.1_methyl-accepting_chemotaxis_protein_[Pseudomonas_fluorescens]	Y...R...W...F...D
WP_034151710.1_methyl-accepting_chemotaxis_protein_[Pseudomonas_fluorescens]	Y...R...W...F...D
WP_160055187.1_methyl-accepting_chemotaxis_protein_[Pseudomonas_sp._R84]	Y...R...W...F...D
WP_105705983.1_MULTISPECIES:_methyl-accepting_chemotaxis_protein_[unclassified_Pseudomonas]	Y...R...W...F...D
WP_122661099.1_MULTISPECIES:_methyl-accepting_chemotaxis_protein_[Pseudomonas]	Y...R...W...F...D
WP_236428590.1_methyl-accepting_chemotaxis_protein_[Pseudomonas_syringae]	Y...R...W...F...D
WP_129388097.1_methyl-accepting_chemotaxis_protein_[Pseudomonas_sp._DTU12.3]	Y...R...W...F...D
WP_064387767.1_methyl-accepting_chemotaxis_protein_[Pseudomonas_sp._RIT-PI-r]	Y...R...W...F...D
WP_095113458.1_methyl-accepting_chemotaxis_protein_[Pseudomonas_sp._Irchel_3H7]	Y...R...W...F...D
WP_122843005.1_methyl-accepting_chemotaxis_protein_[Pseudomonas_viridiflava]	Y...R...W...F...D
WP_122609449.1_methyl-accepting_chemotaxis_protein_[Pseudomonas_viridiflava]	Y...R...W...F...D
WP_122593883.1_methyl-accepting_chemotaxis_protein_[Pseudomonas_viridiflava]	Y...R...W...F...D
WP_158954691.1_methyl-accepting_chemotaxis_protein_[Pseudomonas_sp._PB106]	Y...R...W...F...D
WP_187679640.1_methyl-accepting_chemotaxis_protein_[Pseudomonas_sp._N40(2020)]	Y...R...W...F...D
WP_166218657.1_methyl-accepting_chemotaxis_protein_[Pseudomonas_atagonensis]	Y...R...W...F...D
WP_201235851.1_methyl-accepting_chemotaxis_protein_[Pseudomonas_sp._TH06]	Y...R...W...F...D
WP_123448327.1_methyl-accepting_chemotaxis_protein_[Pseudomonas_fluorescens]	Y...R...W...F...D
WP_008077583.1_methyl-accepting_chemotaxis_protein_[Pseudomonas_sp._GM80]	Y...R...W...F...D
WP_158829949.1_methyl-accepting_chemotaxis_protein_[Pseudomonas_sp._PB103]	Y...R...W...F...D
WP_201230147.1_MULTISPECIES:_methyl-accepting_chemotaxis_protein_[unclassified_Pseudomonas]	Y...R...W...F...D
WP_201149630.1_methyl-accepting_chemotaxis_protein_[Pseudomonas_sp._TH10]	Y...R...W...F...D
WP_064117129.1_methyl-accepting_chemotaxis_protein_[Pseudomonas_fluorescens]	Y...R...W...F...D
WP_128613782.1_MULTISPECIES:_methyl-accepting_chemotaxis_protein_[Pseudomonas]	Y...R...W...F...D
WP_222833818.1_methyl-accepting_chemotaxis_protein_[Pseudomonas_sp._SC3(2021)]	Y...R...W...F...D
WP_123470786.1_methyl-accepting_chemotaxis_protein_[Pseudomonas_fluorescens]	Y...R...W...F...D
WP_083367220.1_methyl-accepting_chemotaxis_protein_[Pseudomonas_koreensis]	Y...R...W...F...D
WP_169842572.1_methyl-accepting_chemotaxis_protein_[Pseudomonas_koreensis]	Y...R...W...F...D
WP_207849156.1_MULTISPECIES:_methyl-accepting_chemotaxis_protein_[unclassified_Pseudomonas]	Y...R...W...F...D
WP_064585638.1_methyl-accepting_chemotaxis_protein_[Pseudomonas_koreensis]	Y...R...W...F...D
WP_150369502.1_methyl-accepting_chemotaxis_protein_[Pseudomonas_koreensis]	Y...R...W...F...D
WP_098966869.1_methyl-accepting_chemotaxis_protein_[Pseudomonas_putida]	Y...R...W...F...D
WP_210556754.1_MULTISPECIES:_methyl-accepting_chemotaxis_protein_[unclassified_Pseudomonas]	Y...R...W...F...D
WP_027611352.1_MULTISPECIES:_methyl-accepting_chemotaxis_protein_[unclassified_Pseudomonas]	Y...R...W...F...D
WP_123585531.1_methyl-accepting_chemotaxis_protein_[Pseudomonas_fluorescens]	Y...R...W...F...D
WP_097087047.1_MULTISPECIES:_methyl-accepting_chemotaxis_protein_[unclassified_Pseudomonas]	Y...R...W...F...D
WP_202369940.1_methyl-accepting_chemotaxis_protein_[Pseudomonas_sp._MWU318]	Y...R...W...F...D
WP_225137221.1_methyl-accepting_chemotaxis_protein_[Pseudomonas_putida]	Y...R...W...F...D
WP_134785267.1_MULTISPECIES:_methyl-accepting_chemotaxis_protein_[Pseudomonas]	Y...R...W...F...D
WP_166495979.1_methyl-accepting_chemotaxis_protein_[Pseudomonas_koreensis]	Y...R...W...F...D
WP_226499866.1_methyl-accepting_chemotaxis_protein_[Pseudomonas_sp._MWU16-30322]	Y...R...W...F...D
WP_201135979.1_methyl-accepting_chemotaxis_protein_[Pseudomonas_sp._TH49]	Y...R...W...F...D
WP_003220973.1_methyl-accepting_chemotaxis_protein_[Pseudomonas_fluorescens]	Y...R...W...F...D
WP_103485563.1_methyl-accepting_chemotaxis_protein_[Pseudomonas_sp._MWU12-2115]	Y...R...W...F...D
WP_047290924.1_MULTISPECIES:_methyl-accepting_chemotaxis_protein_[Pseudomonas]	Y...R...W...F...D
WP_041065888.1_MULTISPECIES:_methyl-accepting_chemotaxis_protein_[Pseudomonas]	Y...R...W...F...D
WP_096794716.1_methyl-accepting_chemotaxis_protein_[Pseudomonas_fluorescens]	Y...R...W...F...D
WP_108181472.1_methyl-accepting_chemotaxis_protein_[Pseudomonas_koreensis]	Y...R...W...F...D
WP_239778592.1_methyl-accepting_chemotaxis_protein_[Pseudomonas_sp._Y5-11]	Y...R...W...F...D
WP_095138057.1_methyl-accepting_chemotaxis_protein_[Pseudomonas_sp._Irchel_s3a10]	Y...R...W...F...D
WP_007967310.1_methyl-accepting_chemotaxis_protein_[Pseudomonas_sp._GM30]	Y...R...W...F...D
WP_139053537.1_methyl-accepting_chemotaxis_protein_[Pseudomonas_jessenii]	Y...R...W...F...D
WP_047600780.1_methyl-accepting_chemotaxis_protein_[Pseudomonas_sp._RIT288]	Y...R...W...F...D
WP_102355579.1_methyl-accepting_chemotaxis_protein_[Pseudomonas_sp._AD21]	Y...R...W...F...D
WP_025110227.1_methyl-accepting_chemotaxis_protein_[Pseudomonas_sp._H1h]	Y...R...W...F...D
WP_221731266.1_methyl-accepting_chemotaxis_protein_[Pseudomonas_baetica]	Y...R...W...F...D
WP_127648670.1_methyl-accepting_chemotaxis_protein_[Pseudomonas_koreensis]	Y...R...W...F...D
WP_215501273.1_methyl-accepting_chemotaxis_protein_[Pseudomonas_sp._MG-9]	Y...R...W...F...D
WP_101156535.1_methyl-accepting_chemotaxis_protein_[Pseudomonas_sp._Choline-02u-1]	Y...R...W...F...D
WP_122699829.1_methyl-accepting_chemotaxis_protein_[Pseudomonas_viridiflava]	Y...R...W...F...D
WP_071174176.1_methyl-accepting_chemotaxis_protein_[Pseudomonas_koreensis]	Y...R...W...F...D
WP_130899562.1_methyl-accepting_chemotaxis_protein_[Pseudomonas_sp._Sample_11]	Y...R...W...F...D
WP_122748000.1_methyl-accepting_chemotaxis_protein_[Pseudomonas_viridiflava]	Y...R...W...F...D
WP_160768476.1_methyl-accepting_chemotaxis_protein_[Pseudomonas_moraviensis]	Y...R...W...F...D
WP_039756740.1_MULTISPECIES:_methyl-accepting_chemotaxis_protein_[Pseudomonas]	Y...R...W...F...D
WP_122881220.1_methyl-accepting_chemotaxis_protein_[Pseudomonas_viridiflava]	Y...R...W...F...D
WP_133337276.1_methyl-accepting_chemotaxis_protein_[Pseudomonas_moraviensis]	Y...R...W...F...D
WP_122705088.1_methyl-accepting_chemotaxis_protein_[Pseudomonas_viridiflava]	Y...R...W...F...D
WP_073471628.1_methyl-accepting_chemotaxis_protein_[Pseudomonas_moraviensis]	Y...R...W...F...D
WP_076565281.1_methyl-accepting_chemotaxis_protein_[Pseudomonas_sp._B10]	Y...R...W...F...D
WP_130928227.1_methyl-accepting_chemotaxis_protein_[Pseudomonas_sp._Sample_20]	Y...R...W...F...D
WP_136492377.1_methyl-accepting_chemotaxis_protein_[Pseudomonas_atacamensis]	Y...R...W...F...D
WP_137215159.1_MULTISPECIES:_methyl-accepting_chemotaxis_protein_[unclassified_Pseudomonas]	Y...R...W...F...D
WP_122611045.1_methyl-accepting_chemotaxis_protein_[Pseudomonas_viridiflava]	Y...R...W...F...D
WP_177318484.1_cache_domain-containing_protein,_partial_[Pseudomonas_sp._R62]	Y...R...W...F...D
WP_186567477.1_methyl-accepting_chemotaxis_protein_[Pseudomonas_iranensis]	Y...R...W...F...D
WP_129998232.1_methyl-accepting_chemotaxis_protein_[Pseudomonas_koreensis]	Y...R...W...F...D
WP_095181003.1_methyl-accepting_chemotaxis_protein_[Pseudomonas_sp._Irchel_3F6]	Y...R...W...F...D
WP_236168165.1_methyl-accepting_chemotaxis_protein_[Pseudomonas_sp._BML-PP017]	Y...R...W...F...D
WP_150741699.1_methyl-accepting_chemotaxis_protein_[Pseudomonas_fluorescens]	Y...R...W...F...D
WP_122693265.1_methyl-accepting_chemotaxis_protein_[Pseudomonas_viridiflava]	Y...R...W...F...D
WP_122508529.1_methyl-accepting_chemotaxis_protein_[Pseudomonas_viridiflava]	Y...R...W...F...D
WP_122601443.1_methyl-accepting_chemotaxis_protein_[Pseudomonas_viridiflava]	Y...R...W...F...D
WP_041477607.1_MULTISPECIES:_methyl-accepting_chemotaxis_protein_[Pseudomonas]	Y...R...W...F...D
WP_217851106.1_methyl-accepting_chemotaxis_protein_[Pseudomonas_siliginis]	Y...R...W...F...D
WP_150638068.1_methyl-accepting_chemotaxis_protein_[Pseudomonas_fluorescens]	Y...R...W...F...D
WP_056787431.1_methyl-accepting_chemotaxis_protein_[Pseudomonas_sp._Leaf434]	Y...R...W...F...D
WP_130912151.1_methyl-accepting_chemotaxis_protein_[Pseudomonas_sp._Sample_9]	Y...R...W...F...D
WP_122711269.1_methyl-accepting_chemotaxis_protein_[Pseudomonas_viridiflava]	Y...R...W...F...D
WP_122751661.1_methyl-accepting_chemotaxis_protein_[Pseudomonas_viridiflava]	Y...R...W...F...D
WP_151553104.1_methyl-accepting_chemotaxis_protein_[Pseudomonas_sp._GXM4]	Y...R...W...F...D
WP_206421178.1_methyl-accepting_chemotaxis_protein_[Pseudomonas_atacamensis]	Y...R...W...F...D
WP_110644859.1_methyl-accepting_chemotaxis_protein_[Pseudomonas_koreensis]	Y...R...W...F...D
WP_085711093.1_MULTISPECIES:_methyl-accepting_chemotaxis_protein_[unclassified_Pseudomonas]	Y...R...W...F...D
WP_119429502.1_methyl-accepting_chemotaxis_protein_[Pseudomonas_sp._91RF]	Y...R...W...F...D
WP_114881157.1_methyl-accepting_chemotaxis_protein_[Pseudomonas_kribbensis]	Y...R...W...F...D
WP_192552759.1_methyl-accepting_chemotaxis_protein_[Pseudomonas_sp._IzPS59]	Y...R...W...F...D
WP_134825240.1_methyl-accepting_chemotaxis_protein_[Pseudomonas_kribbensis]	Y...R...W...F...D
WP_115076296.1_methyl-accepting_chemotaxis_protein_[Pseudomonas_fluorescens]	Y...R...W...F...D
WP_207984813.1_methyl-accepting_chemotaxis_protein_[Pseudomonas_fluorescens]	Y...R...W...F...D
WP_085746447.1_methyl-accepting_chemotaxis_protein_[Pseudomonas_sp._R45(2017)]	Y...R...W...F...D
WP_227234210.1_MULTISPECIES:_methyl-accepting_chemotaxis_protein_[Pseudomonas]	Y...R...W...F...D
WP_085701079.1_MULTISPECIES:_methyl-accepting_chemotaxis_protein_[unclassified_Pseudomonas]	Y...R...W...F...D
WP_085732604.1_MULTISPECIES:_methyl-accepting_chemotaxis_protein_[unclassified_Pseudomonas]	Y...R...W...F...D
WP_207867250.1_methyl-accepting_chemotaxis_protein_[Pseudomonas_sp._58(2021)]	Y...R...W...F...D
WP_169428543.1_methyl-accepting_chemotaxis_protein_[Pseudomonas_fluorescens]	Y...R...W...F...D
WP_085685363.1_MULTISPECIES:_methyl-accepting_chemotaxis_protein_[unclassified_Pseudomonas]	Y...R...W...F...D
WP_192559594.1_methyl-accepting_chemotaxis_protein_[Pseudomonas_allokribbensis]	Y...R...W...F...D
WP_102620177.1_MULTISPECIES:_methyl-accepting_chemotaxis_protein_[unclassified_Pseudomonas]	Y...R...W...F...D
WP_127796704.1_methyl-accepting_chemotaxis_protein_[Pseudomonas_syringae]	Y...R...W...F...D
WP_179692905.1_methyl-accepting_chemotaxis_protein_[Pseudomonas_moraviensis]	Y...R...W...F...D
WP_085608449.1_MULTISPECIES:_methyl-accepting_chemotaxis_protein_[unclassified_Pseudomonas]	Y...R...W...F...D
WP_007952312.1_methyl-accepting_chemotaxis_protein_[Pseudomonas_sp._GM25]	Y...R...W...F...D
WP_236187893.1_methyl-accepting_chemotaxis_protein_[Pseudomonas_sp._BML-PP023]	Y...R...W...F...D
WP_102718315.1_methyl-accepting_chemotaxis_protein_[Pseudomonas_sp._GW456-12-10-14-LB2]	Y...R...W...F...D
WP_134021562.1_methyl-accepting_chemotaxis_protein_[Pseudomonas_sp._CH235]	Y...R...W...F...D
WP_096819883.1_methyl-accepting_chemotaxis_protein_[Pseudomonas_fluorescens]	Y...R...W...F...D
WP_221533679.1_methyl-accepting_chemotaxis_protein_[Pseudomonas_sp._RIT778]	Y...R...W...F...D
WP_192563243.1_methyl-accepting_chemotaxis_protein_[Pseudomonas_gozinkensis]	Y...R...W...F...D
WP_221615502.1_methyl-accepting_chemotaxis_protein_[Pseudomonas_glycinae]	Y...R...W...F...D
WP_201817157.1_methyl-accepting_chemotaxis_protein_[Pseudomonas_sp._B7]	Y...R...W...F...D
WP_064382869.1_MULTISPECIES:_methyl-accepting_chemotaxis_protein_[Pseudomonas]	Y...R...W...F...D
WP_236193110.1_methyl-accepting_chemotaxis_protein_[Pseudomonas_glycinae]	Y...R...W...F...D
WP_108559243.1_methyl-accepting_chemotaxis_protein_[Pseudomonas_fluorescens]	Y...R...W...F...D
WP_197869273.1_methyl-accepting_chemotaxis_protein_[Pseudomonas_glycinae]	Y...R...W...F...D
WP_085667703.1_MULTISPECIES:_methyl-accepting_chemotaxis_protein_[unclassified_Pseudomonas]	Y...R...W...F...D
WP_039766506.1_methyl-accepting_chemotaxis_protein_[Pseudomonas_fluorescens]	Y...R...W...F...D
WP_074689595.1_MULTISPECIES:_methyl-accepting_chemotaxis_protein_[Pseudomonas]	Y...R...W...F...D
WP_103386976.1_MULTISPECIES:_methyl-accepting_chemotaxis_protein_[unclassified_Pseudomonas]	Y...R...W...F...D
WP_230734950.1_methyl-accepting_chemotaxis_protein_[Pseudomonas_sp._FIT81]	Y...R...W...F...D
WP_085648042.1_MULTISPECIES:_methyl-accepting_chemotaxis_protein_[unclassified_Pseudomonas]	Y...R...W...F...D
WP_064592968.1_methyl-accepting_chemotaxis_protein_[Pseudomonas_sp._DR_5-09]	Y...R...W...F...D
WP_163973895.1_methyl-accepting_chemotaxis_protein_[Pseudomonas_fluorescens]	Y...R...W...F...D
WP_210709986.1_methyl-accepting_chemotaxis_protein_[Pseudomonas_koreensis]	Y...R...W...F...D
WP_236188635.1_methyl-accepting_chemotaxis_protein_[Pseudomonas_sp._BML-PP036]	Y...R...W...F...D
WP_011332116.1_methyl-accepting_chemotaxis_protein_[Pseudomonas_fluorescens]	Y...R...W...F...D
WP_102686826.1_MULTISPECIES:_methyl-accepting_chemotaxis_protein_[unclassified_Pseudomonas]	Y...R...W...F...D
WP_129972302.1_methyl-accepting_chemotaxis_protein_[Pseudomonas_sp._B10]	Y...R...W...F...D
WP_221398550.1_methyl-accepting_chemotaxis_protein_[Pseudomonas_sp._3-2]	Y...R...W...F...D
WP_236181144.1_methyl-accepting_chemotaxis_protein_[Pseudomonas_sp._BML-PP014]	Y...R...W...F...D
WP_065259505.1_methyl-accepting_chemotaxis_protein_[Pseudomonas_bananamidigenes]	Y...R...W...F...D
WP_159811664.1_methyl-accepting_chemotaxis_protein_[Pseudomonas_sp._18058]	Y...R...W...F...D
WP_212544859.1_MULTISPECIES:_methyl-accepting_chemotaxis_protein_[unclassified_Pseudomonas]	Y...R...W...F...D
WP_053116700.1_methyl-accepting_chemotaxis_protein_[Pseudomonas_sp._P1.31]	Y...R...W...F...D
WP_123530648.1_methyl-accepting_chemotaxis_protein_[Pseudomonas_fluorescens]	Y...R...W...F...D
WP_095187396.1_MULTISPECIES:_methyl-accepting_chemotaxis_protein_[Pseudomonas]	Y...R...W...F...D
WP_141127296.1_methyl-accepting_chemotaxis_protein_[Pseudomonas_fluorescens]	Y...R...W...F...D
WP_127925558.1_methyl-accepting_chemotaxis_protein_[Pseudomonas_sp._RU47]	Y...R...W...F...D
WP_077570488.1_methyl-accepting_chemotaxis_protein_[Pseudomonas_koreensis]	Y...R...W...F...D
WP_123593007.1_MULTISPECIES:_methyl-accepting_chemotaxis_protein_[Pseudomonas]	Y...R...W...F...D
WP_126359403.1_methyl-accepting_chemotaxis_protein_[Pseudomonas_fluorescens]	Y...R...W...F...D
WP_150604879.1_MULTISPECIES:_methyl-accepting_chemotaxis_protein_[Pseudomonas]	Y...R...W...F...D
WP_042557309.1_MULTISPECIES:_methyl-accepting_chemotaxis_protein_[Pseudomonas]	Y...R...W...F...D
WP_047299441.1_MULTISPECIES:_methyl-accepting_chemotaxis_protein_[Pseudomonas]	Y...R...W...F...D
WP_210702949.1_methyl-accepting_chemotaxis_protein_[Pseudomonas_iridis]	Y...R...W...F...D
WP_186531831.1_methyl-accepting_chemotaxis_protein_[Pseudomonas_khorasanensis]	Y...R...W...F...D
WP_208939026.1_methyl-accepting_chemotaxis_protein_[Pseudomonas_fluorescens]	Y...R...W...F...D
WP_085585340.1_MULTISPECIES:_methyl-accepting_chemotaxis_protein_[unclassified_Pseudomonas]	Y...R...W...F...D
WP_085631018.1_MULTISPECIES:_methyl-accepting_chemotaxis_protein_[unclassified_Pseudomonas]	Y...R...W...F...D
WP_085656837.1_methyl-accepting_chemotaxis_protein_[Pseudomonas_sp._B11(2017)]	Y...R...W...F...D
WP_217893959.1_methyl-accepting_chemotaxis_protein_[Pseudomonas_ekonensis]	Y...R...W...F...D
WP_236484510.1_methyl-accepting_chemotaxis_protein_[Pseudomonas_syringae]	Y...R...W...F...D
WP_093227352.1_methyl-accepting_chemotaxis_protein_[Pseudomonas_vancouverensis]	Y...R...W...F...D
WP_162440187.1_methyl-accepting_chemotaxis_protein_[Pseudomonas_sp._TNT3]	Y...R...W...F...D
WP_194691628.1_methyl-accepting_chemotaxis_protein_[Pseudomonas_sp._p50(2008)]	Y...R...W...F...D
WP_105754027.1_MULTISPECIES:_methyl-accepting_chemotaxis_protein_[Pseudomonas]	Y...R...W...F...D
WP_150807043.1_methyl-accepting_chemotaxis_protein_[Pseudomonas_fluorescens]	Y...R...W...F...D
WP_123423860.1_methyl-accepting_chemotaxis_protein_[Pseudomonas_brassicacearum]	Y...R...W...F...D
WP_071552266.1_methyl-accepting_chemotaxis_protein_[Pseudomonas_frederiksbergensis]	Y...R...W...F...D
WP_019691436.1_methyl-accepting_chemotaxis_protein_[Pseudomonas_fluorescens]	Y...R...W...F...D
WP_054595287.1_MULTISPECIES:_methyl-accepting_chemotaxis_protein_[Pseudomonas]	Y...R...W...F...D
WP_123581946.1_methyl-accepting_chemotaxis_protein_[Pseudomonas_brassicacearum]	Y...R...W...F...D
WP_103317210.1_MULTISPECIES:_methyl-accepting_chemotaxis_protein_[unclassified_Pseudomonas]	Y...R...W...F...D
WP_216744966.1_methyl-accepting_chemotaxis_protein_[Pseudomonas_sp._CVAP#3]	Y...R...W...F...D
WP_145018464.1_methyl-accepting_chemotaxis_protein_[Pseudomonas_sp._H3(2019)]	Y...R...W...F...D
WP_078469499.1_MULTISPECIES:_methyl-accepting_chemotaxis_protein_[unclassified_Pseudomonas]	Y...R...W...F...D
WP_020297314.1_methyl-accepting_chemotaxis_protein_[Pseudomonas_sp._CF161]	Y...R...W...F...D
WP_055135370.1_methyl-accepting_chemotaxis_protein,_partial_[Pseudomonas_corrugata]	Y...R...W...F...D
WP_053193240.1_methyl-accepting_chemotaxis_protein_[Pseudomonas_corrugata]	Y...R...W...F...D
WP_024779853.1_methyl-accepting_chemotaxis_protein_[Pseudomonas_corrugata]	Y...R...W...F...D
WP_055128682.1_methyl-accepting_chemotaxis_protein_[Pseudomonas_mediterranea]	Y...R...W...F...D
WP_159284844.1_methyl-accepting_chemotaxis_protein_[Pseudomonas_mediterranea]	Y...R...W...F...D
WP_047700443.1_methyl-accepting_chemotaxis_protein_[Pseudomonas_mediterranea]	Y...R...W...F...D
WP_055127169.1_methyl-accepting_chemotaxis_protein_[Pseudomonas_mediterranea]	Y...R...W...F...D
WP_177099331.1_methyl-accepting_chemotaxis_protein_[Pseudomonas_gingeri]	Y...R...W...F...D
WP_177125627.1_methyl-accepting_chemotaxis_protein,_partial_[Pseudomonas_gingeri]	Y...R...W...F...D
WP_177141050.1_methyl-accepting_chemotaxis_protein_[Pseudomonas_gingeri]	Y...R...W...F...D
WP_177098466.1_methyl-accepting_chemotaxis_protein_[Pseudomonas_gingeri]	Y...R...W...F...D
WP_166361514.1_methyl-accepting_chemotaxis_protein_[Pseudomonas_akapageensis]	Y...R...W...F...D
WP_158152870.1_methyl-accepting_chemotaxis_protein_[Pseudomonas_fluorescens]	Y...R...W...F...D
WP_176572134.1_methyl-accepting_chemotaxis_protein_[Pseudomonas_eucalypticola]	Y...R...W...F...D
WP_008365057.1_methyl-accepting_chemotaxis_protein_[Pseudomonas_sp._M47T1]	Y...R...W...F...D
WP_226504313.1_methyl-accepting_chemotaxis_protein_[Pseudomonas_sp._MWU16-30317]	Y...R...W...F...D
WP_213878533.1_methyl-accepting_chemotaxis_protein_[Pseudomonas_sp._dw_358]	Y...R...W...F...D
WP_190726168.1_methyl-accepting_chemotaxis_protein_[Pseudomonas_typographi]	Y...R...W...F...D
WP_190416652.1_methyl-accepting_chemotaxis_protein_[Pseudomonas_typographi]	Y...R...W...F...D
WP_190539141.1_methyl-accepting_chemotaxis_protein_[Pseudomonas_typographi]	Y...R...W...F...D
WP_181113398.1_methyl-accepting_chemotaxis_protein_[Pseudomonas_japonica]	Y...R...W...F...D
WP_192432422.1_methyl-accepting_chemotaxis_protein_[Pseudomonas_sp._PDM18]	Y...R...W...F...D
WP_236172217.1_MULTISPECIES:_methyl-accepting_chemotaxis_protein_[unclassified_Pseudomonas]	Y...R...W...F...D
WP_236201638.1_methyl-accepting_chemotaxis_protein_[Pseudomonas_sp._BML-PP015]	Y...R...W...F...D
WP_138213323.1_methyl-accepting_chemotaxis_protein_[Pseudomonas_nitroreducens]	Y...R...W...F...D
WP_192403310.1_methyl-accepting_chemotaxis_protein_[Pseudomonas_sp._PDM17]	Y...R...W...F...D
WP_192294193.1_MULTISPECIES:_methyl-accepting_chemotaxis_protein_[unclassified_Pseudomonas]	Y...R...W...F...D
WP_192225584.1_methyl-accepting_chemotaxis_protein_[Pseudomonas_sp._PDM19]	Y...R...W...F...D
WP_081518847.1_methyl-accepting_chemotaxis_protein_[Pseudomonas_sp._T]	Y...R...W...F...D
WP_192210462.1_methyl-accepting_chemotaxis_protein_[Pseudomonas_sp._PDM22]	Y...R...W...F...D
WP_151188939.1_methyl-accepting_chemotaxis_protein_[Pseudomonas_sp._PDM20]	Y...R...W...F...D
WP_045213451.1_MULTISPECIES:_methyl-accepting_chemotaxis_protein_[unclassified_Pseudomonas]	Y...R...W...F...D
WP_184586194.1_methyl-accepting_chemotaxis_protein_[Pseudomonas_nitritireducens]	Y...R...W...F...D
WP_239744656.1_methyl-accepting_chemotaxis_protein_[Pseudomonas_sp._DP-17]	Y...R...W...F...D
WP_017517839.1_methyl-accepting_chemotaxis_protein_[Pseudomonas_nitroreducens]	Y...R...W...F...D
WP_088415755.1_methyl-accepting_chemotaxis_protein_[Pseudomonas_nitroreducens]	Y...R...W...F...D
WP_138519910.1_methyl-accepting_chemotaxis_protein_[Pseudomonas_nicosulfuronedens]	Y...R...W...F...D
WP_169935191.1_methyl-accepting_chemotaxis_protein_[Pseudomonas_multiresinivorans]	Y...R...W...F...D
WP_084358438.1_methyl-accepting_chemotaxis_protein_[Pseudomonas_nitroreducens]	Y...R...W...F...D
WP_196913242.1_MULTISPECIES:_methyl-accepting_chemotaxis_protein_[Pseudomonas]	Y...R...W...F...D
WP_024766267.1_MULTISPECIES:_methyl-accepting_chemotaxis_protein_[Pseudomonas]	Y...R...W...F...D
WP_170858098.1_MULTISPECIES:_methyl-accepting_chemotaxis_protein_[Pseudomonas]	Y...R...W...F...D
WP_054910284.1_MULTISPECIES:_methyl-accepting_chemotaxis_protein_[unclassified_Pseudomonas]	Y...R...W...F...D
WP_233296949.1_MULTISPECIES:_methyl-accepting_chemotaxis_protein_[Pseudomonas]	Y...R...W...F...D
WP_169889223.1_methyl-accepting_chemotaxis_protein_[Pseudomonas_nitroreducens]	Y...R...W...F...D
WP_207885870.1_methyl-accepting_chemotaxis_protein_[Pseudomonas_sp._30_B]	Y...R...W...F...D
WP_152219011.1_methyl-accepting_chemotaxis_protein_[Pseudomonas_sp._SCB32]	Y...R...W...F...D
WP_015474952.1_methyl-accepting_chemotaxis_protein_[Pseudomonas_sp._ATCC_13867]	Y...R...W...F...D
WP_205338458.1_methyl-accepting_chemotaxis_protein_[Pseudomonas_sp._PDNC002]	Y...R...W...F...D
WP_074980736.1_methyl-accepting_chemotaxis_protein_[Pseudomonas_citronellolis]	Y...R...W...F...D
WP_058072276.1_methyl-accepting_chemotaxis_protein_[Pseudomonas_citronellolis]	Y...R...W...F...D
WP_070878566.1_methyl-accepting_chemotaxis_protein_[Pseudomonas_sp._HMSC75E02]	Y...R...W...F...D
WP_043270184.1_methyl-accepting_chemotaxis_protein_[Pseudomonas_sp._AAC]	Y...R...W...F...D
WP_197887351.1_methyl-accepting_chemotaxis_protein_[Pseudomonas_citronellolis]	Y...R...W...F...D
WP_009614357.1_MULTISPECIES:_methyl-accepting_chemotaxis_protein_[unclassified_Pseudomonas]	Y...R...W...F...D
WP_069862895.1_methyl-accepting_chemotaxis_protein_[Pseudomonas_humi]	Y...R...W...F...D
WP_061563163.1_methyl-accepting_chemotaxis_protein_[Pseudomonas_citronellolis]	Y...R...W...F...D
WP_064584931.1_methyl-accepting_chemotaxis_protein_[Pseudomonas_citronellolis]	Y...R...W...F...D
WP_109937381.1_methyl-accepting_chemotaxis_protein,_partial_[Pseudomonas_sp._RW407]	Y...R...W...F...D
WP_089392531.1_methyl-accepting_chemotaxis_protein_[Pseudomonas_delhiensis]	Y...R...W...F...D
WP_043256641.1_methyl-accepting_chemotaxis_protein_[Pseudomonas_knackmussii]	Y...R...W...F...D
WP_160288827.1_methyl-accepting_chemotaxis_protein_[Pseudomonas_knackmussii]	Y...R...W...F...D
WP_084311492.1_methyl-accepting_chemotaxis_protein_[Pseudomonas_jinjuensis]	Y...R...W...F...D
WP_065833512.1_methyl-accepting_chemotaxis_protein_[Pseudomonas_syringae]	Y...R...W...F...N
WP_122729237.1_methyl-accepting_chemotaxis_protein_[Pseudomonas_viridiflava]	Y...R...W...F...N
WP_133748583.1_methyl-accepting_chemotaxis_protein_[Pseudomonas_sp._LP_7_YM]	Y...R...W...F...N
WP_062385712.1_MULTISPECIES:_methyl-accepting_chemotaxis_protein_[Pseudomonas]	Y...R...W...F...N
WP_074755092.1_methyl-accepting_chemotaxis_protein_[Pseudomonas_abietaniphila]	Y...R...W...F...N
WP_110947690.1_methyl-accepting_chemotaxis_protein_[Pseudomonas_bohemica]	Y...R...W...F...N
WP_120125788.1_methyl-accepting_chemotaxis_protein_[Pseudomonas_sp._LS-2]	Y...R...W...F...N
WP_081567225.1_methyl-accepting_chemotaxis_protein_[Pseudomonas_sp._Bc-h]	Y...R...W...F...N
WP_166594979.1_methyl-accepting_chemotaxis_protein_[Pseudomonas_sp._SLFW]	Y...R...W...F...N
WP_192175020.1_MULTISPECIES:_methyl-accepting_chemotaxis_protein_[unclassified_Pseudomonas]	Y...R...W...F...N
WP_108238688.1_MULTISPECIES:_methyl-accepting_chemotaxis_protein_[unclassified_Pseudomonas]	Y...R...W...F...N
WP_093467216.1_methyl-accepting_chemotaxis_protein_[Pseudomonas_sp._NFR16]	Y...R...W...F...N
WP_225771822.1_methyl-accepting_chemotaxis_protein_[Pseudomonas_sp._Marseille-Q5115]	Y...R...W...F...N
WP_145008354.1_methyl-accepting_chemotaxis_protein_[Pseudomonas_psychrotolerans]	Y...R...W...F...N
WP_090440279.1_methyl-accepting_chemotaxis_protein_[Pseudomonas_benzenivorans]	Y...R...W...F...N
WP_208708219.1_methyl-accepting_chemotaxis_protein_[Pseudomonas_sp._LPB0260]	Y...R...W...F...N
WP_213639462.1_methyl-accepting_chemotaxis_protein_[Pseudomonas_lalucatii]	Y...R...W...F...N
WP_095599538.1_methyl-accepting_chemotaxis_protein_[Pseudomonas_sp._PIC25]	Y...R...W...F...N
WP_084338860.1_methyl-accepting_chemotaxis_protein_[Pseudomonas_indica]	Y...R...W...F...N
WP_095649451.1_methyl-accepting_chemotaxis_protein_[Pseudomonas_indica]	Y...R...W...F...N
WP_238040137.1_methyl-accepting_chemotaxis_protein_[Pseudomonas_sp._MMS21_TM103]	Y...R...W...F...N
WP_079203269.1_methyl-accepting_chemotaxis_protein_[Pseudomonas_sp._CC6-YY-74]	Y...R...W...F...N
WP_111263870.1_MULTISPECIES:_methyl-accepting_chemotaxis_protein_[Pseudomonas]	Y...R...W...F...N
WP_213626438.1_methyl-accepting_chemotaxis_protein_[Pseudomonas_sp._Pc102]	Y...R...W...F...N
WP_173171550.1_methyl-accepting_chemotaxis_protein_[Pseudomonas_tohonis]	Y...R...W...F...N
WP_236215118.1_methyl-accepting_chemotaxis_protein_[Pseudomonas_otitidis]	Y...R...W...F...N
WP_044411206.1_MULTISPECIES:_methyl-accepting_chemotaxis_protein_[Pseudomonas]	Y...R...W...F...N
WP_208276213.1_methyl-accepting_chemotaxis_protein_[Pseudomonas_otitidis]	Y...R...W...F...N
WP_172432565.1_methyl-accepting_chemotaxis_protein_[Pseudomonas_otitidis]	Y...R...W...F...N
WP_074972725.1_methyl-accepting_chemotaxis_protein_[Pseudomonas_otitidis]	Y...R...W...F...N
WP_160480179.1_methyl-accepting_chemotaxis_protein_[Pseudomonas_otitidis]	Y...R...W...F...N
WP_165678429.1_methyl-accepting_chemotaxis_protein_[Pseudomonas_otitidis]	Y...R...W...F...N
WP_165671543.1_methyl-accepting_chemotaxis_protein_[Pseudomonas_otitidis]	Y...R...W...F...N
WP_069561576.1_methyl-accepting_chemotaxis_protein_[Pseudomonas_sp._ENNP23]	Y...R...W...F...N
WP_069566207.1_MULTISPECIES:_methyl-accepting_chemotaxis_protein_[Pseudomonas]	Y...R...W...F...N
WP_165666101.1_methyl-accepting_chemotaxis_protein_[Pseudomonas_otitidis]	Y...R...W...F...N
WP_165673458.1_methyl-accepting_chemotaxis_protein_[Pseudomonas_otitidis]	Y...R...W...F...N
WP_165681802.1_methyl-accepting_chemotaxis_protein_[Pseudomonas_otitidis]	Y...R...W...F...N
WP_165668950.1_methyl-accepting_chemotaxis_protein_[Pseudomonas_otitidis]	Y...R...W...F...N
WP_119953671.1_methyl-accepting_chemotaxis_protein_[Pseudomonas_cavernicola]	Y...R...W...F...N
WP_108096404.1_methyl-accepting_chemotaxis_protein_[Pseudomonas_sp._GV071]	Y...R...W...F...N
WP_122450682.1_methyl-accepting_chemotaxis_protein_[Pseudomonas_viridiflava]	Y...R...W...F...N
WP_122493260.1_methyl-accepting_chemotaxis_protein_[Pseudomonas_viridiflava]	Y...R...W...F...N
WP_143489055.1_methyl-accepting_chemotaxis_protein_[Pseudomonas_mangiferae]	Y...R...W...F...N
WP_090225351.1_methyl-accepting_chemotaxis_protein_[Pseudomonas_kuykendallii]	Y...R...W...F...N
WP_205348534.1_methyl-accepting_chemotaxis_protein_[Pseudomonas_sp._UL073]	Y...R...W...F...N
WP_151137421.1_methyl-accepting_chemotaxis_protein_[Pseudomonas_lalkuanensis]	Y...R...W...F...N
WP_226282797.1_methyl-accepting_chemotaxis_protein_[Pseudomonas_lalkuanensis]	Y...R...W...F...N
WP_190831613.1_methyl-accepting_chemotaxis_protein_[Pseudomonas_sp._JM0905a]	Y...R...W...F...N
WP_179059646.1_methyl-accepting_chemotaxis_protein_[Pseudomonas_taiwanensis]	Y...R...W...F...N
WP_077523659.1_methyl-accepting_chemotaxis_protein_[Pseudomonas_resinovorans]	Y...R...W...F...N
WP_120654333.1_MULTISPECIES:_methyl-accepting_chemotaxis_protein_[unclassified_Pseudomonas]	Y...R...W...F...N
WP_028630746.1_methyl-accepting_chemotaxis_protein_[Pseudomonas_resinovorans]	Y...R...W...F...N
WP_137821157.1_methyl-accepting_chemotaxis_protein_[Pseudomonas_sp._D(2018)]	Y...R...W...F...N
WP_069085821.1_methyl-accepting_chemotaxis_protein_[Pseudomonas_sp._TCU-HL1]	Y...R...W...F...N
WP_044873917.1_methyl-accepting_chemotaxis_protein_[Pseudomonas_sp._LFM046]	Y...R...W...F...N
WP_016494934.1_methyl-accepting_chemotaxis_protein_[Pseudomonas_resinovorans]	Y...R...W...F...N
WP_088190185.1_methyl-accepting_chemotaxis_protein_[Pseudomonas_sp._A46]	Y...R...W...F...N
WP_003452798.1_methyl-accepting_chemotaxis_protein_[Pseudomonas_furukawaii]	Y...R...W...F...N
WP_215371310.1_methyl-accepting_chemotaxis_protein_[Pseudomonas_sp._DB1]	Y...R...W...F...N
WP_119694467.1_methyl-accepting_chemotaxis_protein_[Pseudomonas_oleovorans]	Y...R...W...F...N
WP_182368632.1_methyl-accepting_chemotaxis_protein_[Pseudomonas_sp._MSPm1]	Y...R...W...F...N
WP_106738749.1_methyl-accepting_chemotaxis_protein_[Pseudomonas_mendocina]	Y...R...W...F...N
WP_072423185.1_methyl-accepting_chemotaxis_protein_[Pseudomonas_sp._NFACC19-2]	Y...R...W...F...N
WP_074913881.1_methyl-accepting_chemotaxis_protein_[Pseudomonas_toyotomiensis]	Y...R...W...F...N
WP_196461116.1_methyl-accepting_chemotaxis_protein_[Pseudomonas_toyotomiensis]	Y...R...W...F...N
WP_093048501.1_methyl-accepting_chemotaxis_protein_[Pseudomonas_sp._NFPP33]	Y...R...W...F...N
WP_206417172.1_methyl-accepting_chemotaxis_protein_[Pseudomonas_toyotomiensis]	Y...R...W...F...N
WP_100547192.1_MULTISPECIES:_methyl-accepting_chemotaxis_protein_[unclassified_Pseudomonas]	Y...R...W...F...N
WP_196473841.1_methyl-accepting_chemotaxis_protein_[Pseudomonas_sp._LMG_31766]	Y...R...W...F...N
WP_160019315.1_methyl-accepting_chemotaxis_protein_[Pseudomonas_sp._8O]	Y...R...W...F...N
WP_192980103.1_methyl-accepting_chemotaxis_protein_[Pseudomonas_sp._EggHat1]	Y...R...W...F...N
WP_079784646.1_methyl-accepting_chemotaxis_protein_[Pseudomonas_sp._LPH1]	Y...R...W...F...N
WP_196446649.1_methyl-accepting_chemotaxis_protein_[Pseudomonas_chengduensis]	Y...R...W...F...N
WP_021487953.1_methyl-accepting_chemotaxis_protein_[Pseudomonas_chengduensis]	Y...R...W...F...N
WP_092379880.1_methyl-accepting_chemotaxis_protein_[Pseudomonas_sihuiensis]	Y...R...W...F...N
WP_059390408.1_methyl-accepting_chemotaxis_protein_[Pseudomonas_toyotomiensis]	Y...R...W...F...N
WP_055984157.1_methyl-accepting_chemotaxis_protein_[Pseudomonas_sp._Leaf83]	Y...R...W...F...N
WP_112210717.1_MULTISPECIES:_methyl-accepting_chemotaxis_protein_[unclassified_Pseudomonas]	Y...R...W...F...N
WP_143509935.1_methyl-accepting_chemotaxis_protein_[Pseudomonas_sp._ALS1279]	Y...R...W...F...N
WP_045734023.1_methyl-accepting_chemotaxis_protein_[Pseudomonas_alcaliphila]	Y...R...W...F...N
WP_169971286.1_methyl-accepting_chemotaxis_protein_[Pseudomonas_sp._WS_5019]	Y...R...W...F...N
WP_017678777.1_methyl-accepting_chemotaxis_protein_[Pseudomonas_chengduensis]	Y...R...W...F...N
WP_179545830.1_methyl-accepting_chemotaxis_protein_[Pseudomonas_sediminis]	Y...R...W...F...N
WP_106732594.1_methyl-accepting_chemotaxis_protein_[Pseudomonas_sp._YY-1]	Y...R...W...F...N
WP_064493979.1_methyl-accepting_chemotaxis_protein_[Pseudomonas_chengduensis]	Y...R...W...F...N
WP_099522615.1_methyl-accepting_chemotaxis_protein_[Pseudomonas_sediminis]	Y...R...W...F...N
WP_061240442.1_methyl-accepting_chemotaxis_protein_[Pseudomonas_composti]	Y...R...W...F...N
WP_143501600.1_methyl-accepting_chemotaxis_protein_[Pseudomonas_mendocina]	Y...R...W...F...N
WP_115299091.1_methyl-accepting_chemotaxis_protein_[Pseudomonas_mendocina]	Y...R...W...F...N
WP_209449187.1_methyl-accepting_chemotaxis_protein_[Pseudomonas_mendocina]	Y...R...W...F...N
WP_115292358.1_methyl-accepting_chemotaxis_protein_[Pseudomonas_mendocina]	Y...R...W...F...N
WP_017361440.1_MULTISPECIES:_methyl-accepting_chemotaxis_protein_[Pseudomonas]	Y...R...W...F...N
WP_041976707.1_methyl-accepting_chemotaxis_protein_[Pseudomonas_mendocina]	Y...R...W...F...N
WP_013713964.1_methyl-accepting_chemotaxis_protein_[Pseudomonas_mendocina]	Y...R...W...F...N
WP_074676088.1_methyl-accepting_chemotaxis_protein_[Pseudomonas_alcaliphila]	Y...R...W...F...N
WP_125881509.1_methyl-accepting_chemotaxis_protein_[Pseudomonas_sp._o96-267]	Y...R...W...F...N
WP_161864812.1_MULTISPECIES:_methyl-accepting_chemotaxis_protein_[Pseudomonas]	Y...R...W...F...N
WP_074936239.1_methyl-accepting_chemotaxis_protein_[Pseudomonas_composti]	Y...R...W...F...N
WP_037002584.1_MULTISPECIES:_methyl-accepting_chemotaxis_protein_[Pseudomonas]	Y...R...W...F...N
WP_003242652.1_methyl-accepting_chemotaxis_protein_[Pseudomonas_mendocina]	Y...R...W...F...N
WP_096827417.1_methyl-accepting_chemotaxis_protein_[Pseudomonas_mendocina]	Y...R...W...F...N
WP_195881072.1_methyl-accepting_chemotaxis_protein_[Pseudomonas_mendocina]	Y...R...W...F...N
WP_148117365.1_methyl-accepting_chemotaxis_protein_[Pseudomonas_mendocina]	Y...R...W...F...N
WP_037052636.1_methyl-accepting_chemotaxis_protein_[Pseudomonas_oleovorans]	Y...R...W...F...N
WP_134678078.1_methyl-accepting_chemotaxis_protein_[Pseudomonas_khazarica]	Y...R...W...F...N
WP_175254120.1_methyl-accepting_chemotaxis_protein_[Pseudomonas_sp._BMW13]	Y...R...W...F...N
WP_150607975.1_methyl-accepting_chemotaxis_protein_[Pseudomonas_oleovorans]	Y...R...W...F...N
WP_047584358.1_methyl-accepting_chemotaxis_protein_[Pseudomonas_mendocina]	Y...R...W...F...N
WP_152487828.1_MULTISPECIES:_methyl-accepting_chemotaxis_protein_[unclassified_Pseudomonas]	Y...R...W...F...N
WP_210390393.1_methyl-accepting_chemotaxis_protein_[Pseudomonas_khazarica]	Y...R...W...F...N
WP_197859356.1_methyl-accepting_chemotaxis_protein_[Pseudomonas_mendocina]	Y...R...W...F...N
WP_090427684.1_methyl-accepting_chemotaxis_protein_[Pseudomonas_guguanensis]	Y...R...W...F...N
WP_122108938.1_methyl-accepting_chemotaxis_protein_[Pseudomonas_sp._AOB-7]	Y...R...W...F...N
WP_021445413.1_cache_domain-containing_protein,_partial_[Pseudomonas_sp._EGD-AK9]	Y...R...W...F...N
WP_187671000.1_methyl-accepting_chemotaxis_protein_[Pseudomonas_carbonaria]	Y...R...W...F...N
WP_160343608.1_methyl-accepting_chemotaxis_protein_[Pseudomonas_xionganensis]	Y...R...W...F...N
WP_220804237.1_methyl-accepting_chemotaxis_protein_[Pseudomonas_sp._NCCP-436]	Y...R...W...F...N
WP_090255692.1_methyl-accepting_chemotaxis_protein_[Pseudomonas_peli]	Y...R...W...F...N
WP_167147189.1_methyl-accepting_chemotaxis_protein_[Pseudomonas_sp._OTU750018]	Y...R...W...F...N
WP_170050170.1_methyl-accepting_chemotaxis_protein_[Pseudomonas_sp._WS_5011]	Y...R...W...F...N
WP_160089294.1_methyl-accepting_chemotaxis_protein_[Pseudomonas_sp._9AZ]	Y...R...W...F...N
WP_160016179.1_methyl-accepting_chemotaxis_protein_[Pseudomonas_sp._8BK]	Y...R...W...F...N
WP_233685969.1_methyl-accepting_chemotaxis_protein_[Pseudomonas_anguilliseptica]	Y...R...W...F...N
WP_108488248.1_MULTISPECIES:_methyl-accepting_chemotaxis_protein_[unclassified_Pseudomonas]	Y...R...W...F...N
WP_136665529.1_methyl-accepting_chemotaxis_protein_[Pseudomonas_leptonychotis]	Y...R...W...F...N
WP_090243223.1_methyl-accepting_chemotaxis_protein_[Pseudomonas_guineae]	Y...R...W...F...N
WP_025164385.1_methyl-accepting_chemotaxis_protein_[Pseudomonas_taeanensis]	Y...R...W...F...N
WP_147173438.1_methyl-accepting_chemotaxis_protein_[Pseudomonas_sp._SJZ079]	Y...R...W...F...N
WP_090498903.1_methyl-accepting_chemotaxis_protein_[Pseudomonas_borbori]	Y...R...W...F...N
WP_119895132.1_methyl-accepting_chemotaxis_protein_[Pseudomonas_cavernae]	Y...R...W...F...N
WP_120996792.1_methyl-accepting_chemotaxis_protein_[Pseudomonas_urumqiensis]	Y...R...W...F...N
WP_028240848.1_methyl-accepting_chemotaxis_protein_[Pseudomonas_azotifigens]	Y...R...W...F...N
WP_186416048.1_methyl-accepting_chemotaxis_protein_[Pseudomonas_stutzeri]	Y...R...W...F...N
WP_014597445.1_MULTISPECIES:_methyl-accepting_chemotaxis_protein_[Pseudomonas]	Y...R...W...F...N
WP_125866669.1_methyl-accepting_chemotaxis_protein_[Pseudomonas_stutzeri]	Y...R...W...F...N
WP_095461015.1_methyl-accepting_chemotaxis_protein_[Pseudomonas_stutzeri]	Y...R...W...F...N
WP_192476541.1_methyl-accepting_chemotaxis_protein_[Pseudomonas_stutzeri]	Y...R...W...F...N
WP_106157886.1_methyl-accepting_chemotaxis_protein_[Pseudomonas_stutzeri]	Y...R...W...F...N
WP_079328737.1_methyl-accepting_chemotaxis_protein_[Pseudomonas_stutzeri]	Y...R...W...F...N
WP_108242196.1_methyl-accepting_chemotaxis_protein_[Pseudomonas_stutzeri]	Y...R...W...F...N
WP_125460651.1_methyl-accepting_chemotaxis_protein_[Pseudomonas_stutzeri]	Y...R...W...F...N
WP_236451477.1_methyl-accepting_chemotaxis_protein_[Pseudomonas_stutzeri]	Y...R...W...F...N
WP_126526186.1_methyl-accepting_chemotaxis_protein_[Pseudomonas_stutzeri]	Y...R...W...F...N
WP_049339452.1_methyl-accepting_chemotaxis_protein_[Pseudomonas_stutzeri]	Y...R...W...F...N
WP_125842825.1_methyl-accepting_chemotaxis_protein_[Pseudomonas_stutzeri]	Y...R...W...F...N
WP_221292548.1_methyl-accepting_chemotaxis_protein_[Pseudomonas_stutzeri]	Y...R...W...F...N
WP_019406772.1_methyl-accepting_chemotaxis_protein_[Pseudomonas_stutzeri]	Y...R...W...F...N
WP_053528222.1_methyl-accepting_chemotaxis_protein_[Pseudomonas_stutzeri]	Y...R...W...F...N
WP_125883929.1_methyl-accepting_chemotaxis_protein_[Pseudomonas_stutzeri]	Y...R...W...F...N
WP_020307062.1_methyl-accepting_chemotaxis_protein_[Pseudomonas_stutzeri]	Y...R...W...F...N
WP_181120802.1_methyl-accepting_chemotaxis_protein_[Pseudomonas_stutzeri]	Y...R...W...F...N
WP_045158905.1_methyl-accepting_chemotaxis_protein_[Pseudomonas_stutzeri]	Y...R...W...F...N
WP_061374181.1_methyl-accepting_chemotaxis_protein_[Pseudomonas_stutzeri]	Y...R...W...F...N
WP_230484421.1_methyl-accepting_chemotaxis_protein_[Pseudomonas_stutzeri]	Y...R...W...F...N
WP_125865615.1_methyl-accepting_chemotaxis_protein_[Pseudomonas_stutzeri]	Y...R...W...F...N
WP_011914191.1_methyl-accepting_chemotaxis_protein_[Pseudomonas_stutzeri]	Y...R...W...F...N
WP_045632534.1_methyl-accepting_chemotaxis_protein_[Pseudomonas_stutzeri]	Y...R...W...F...N
WP_181090826.1_methyl-accepting_chemotaxis_protein_[Pseudomonas_stutzeri]	Y...R...W...F...N
WP_170799843.1_methyl-accepting_chemotaxis_protein_[Pseudomonas_stutzeri]	Y...R...W...F...N
WP_125852642.1_methyl-accepting_chemotaxis_protein_[Pseudomonas_stutzeri]	Y...R...W...F...N
WP_125850935.1_methyl-accepting_chemotaxis_protein_[Pseudomonas_stutzeri]	Y...R...W...F...N
WP_239329676.1_methyl-accepting_chemotaxis_protein_[Pseudomonas_stutzeri]	Y...R...W...F...N
WP_230725675.1_methyl-accepting_chemotaxis_protein_[Pseudomonas_stutzeri]	Y...R...W...F...N
WP_102839800.1_methyl-accepting_chemotaxis_protein_[Pseudomonas_stutzeri]	Y...R...W...F...N
WP_208216571.1_methyl-accepting_chemotaxis_protein_[Pseudomonas_stutzeri]	Y...R...W...F...N
WP_063540034.1_methyl-accepting_chemotaxis_protein_[Pseudomonas_stutzeri]	Y...R...W...F...N
WP_161612487.1_methyl-accepting_chemotaxis_protein_[Pseudomonas_stutzeri]	Y...R...W...F...N
WP_152481625.1_MULTISPECIES:_methyl-accepting_chemotaxis_protein_[Pseudomonas]	Y...R...W...F...N
WP_156244722.1_methyl-accepting_chemotaxis_protein_[Pseudomonas_stutzeri]	Y...R...W...F...N
WP_200650346.1_cache_domain-containing_protein,_partial_[Pseudomonas_stutzeri]	Y...R...W...F...N
WP_125869087.1_methyl-accepting_chemotaxis_protein_[Pseudomonas_stutzeri]	Y...R...W...F...N
WP_200629637.1_methyl-accepting_chemotaxis_protein_[Pseudomonas_stutzeri]	Y...R...W...F...N
WP_110776159.1_methyl-accepting_chemotaxis_protein_[Pseudomonas_sp._R2A2]	Y...R...W...F...N
WP_226687510.1_methyl-accepting_chemotaxis_protein_[Pseudomonas_stutzeri]	Y...R...W...F...N
WP_200650344.1_methyl-accepting_chemotaxis_protein,_partial_[Pseudomonas_stutzeri]	Y...R...W...F...N
WP_003299742.1_methyl-accepting_chemotaxis_protein_[Pseudomonas_stutzeri]	Y...R...W...F...N
WP_043218993.1_methyl-accepting_chemotaxis_protein_[Pseudomonas_balearica]	Y...R...W...F...N
WP_041107361.1_methyl-accepting_chemotaxis_protein_[Pseudomonas_stutzeri]	Y...R...W...F...N
WP_061337634.1_MULTISPECIES:_methyl-accepting_chemotaxis_protein_[Pseudomonas]	Y...R...W...F...N
WP_237145974.1_methyl-accepting_chemotaxis_protein_[Pseudomonas_balearica]	Y...R...W...F...N
WP_200628105.1_methyl-accepting_chemotaxis_protein_[Pseudomonas_balearica]	Y...R...W...F...N
WP_212543387.1_methyl-accepting_chemotaxis_protein_[Pseudomonas_balearica]	Y...R...W...F...N
WP_237256730.1_methyl-accepting_chemotaxis_protein_[Pseudomonas_sp._JM10B5a]	Y...R...W...F...N
WP_167136251.1_methyl-accepting_chemotaxis_protein_[Pseudomonas_sp._D-134-1]	Y...R...W...F...N
WP_155551655.1_methyl-accepting_chemotaxis_protein_[Pseudomonas_sp._JL972]	Y...R...W...F...N
WP_008566767.1_methyl-accepting_chemotaxis_protein_[Pseudomonas_sp._Chol1]	Y...R...W...F...N
WP_138299403.1_methyl-accepting_chemotaxis_protein_[Pseudomonas_stutzeri]	Y...R...W...F...N
WP_165593905.1_methyl-accepting_chemotaxis_protein_[Pseudomonas_stutzeri]	Y...R...W...F...N
WP_102827487.1_methyl-accepting_chemotaxis_protein_[Pseudomonas_stutzeri]	Y...R...W...F...N
WP_077683610.1_methyl-accepting_chemotaxis_protein_[Pseudomonas_stutzeri]	Y...R...W...F...N
WP_234301965.1_methyl-accepting_chemotaxis_protein_[Pseudomonas_sp._RBPA9]	Y...R...W...F...N
WP_043295953.1_MULTISPECIES:_methyl-accepting_chemotaxis_protein_[Pseudomonas]	Y...R...W...F...N
WP_156716361.1_methyl-accepting_chemotaxis_protein_[Pseudomonas_stutzeri]	Y...R...W...F...N
WP_213662806.1_methyl-accepting_chemotaxis_protein_[Pseudomonas_stutzeri]	Y...R...W...F...N
WP_003287035.1_methyl-accepting_chemotaxis_protein_[Pseudomonas_stutzeri]	Y...R...W...F...N
WP_193682278.1_methyl-accepting_chemotaxis_protein_[Pseudomonas_lopnurensis]	Y...R...W...F...N
WP_019340761.1_methyl-accepting_chemotaxis_protein_[Pseudomonas_stutzeri]	Y...R...W...F...N
WP_073302568.1_methyl-accepting_chemotaxis_protein_[Pseudomonas_xanthomarina]	Y...R...W...F...N
WP_128121864.1_methyl-accepting_chemotaxis_protein_[Pseudomonas_zhaodongensis]	Y...R...W...F...N
WP_101153270.1_MULTISPECIES:_methyl-accepting_chemotaxis_protein_[Pseudomonas]	Y...R...W...F...N
WP_064480441.1_methyl-accepting_chemotaxis_protein_[Pseudomonas_stutzeri]	Y...R...W...F...N
WP_046162564.1_methyl-accepting_chemotaxis_protein_[Pseudomonas_sp._10B238]	Y...R...W...F...N
WP_102837967.1_MULTISPECIES:_methyl-accepting_chemotaxis_protein_[Pseudomonas]	Y...R...W...F...N
WP_148924513.1_methyl-accepting_chemotaxis_protein_[Pseudomonas_stutzeri]	Y...R...W...F...N
WP_122164750.1_methyl-accepting_chemotaxis_protein_[Pseudomonas_zhaodongensis]	Y...R...W...F...N
WP_158187655.1_methyl-accepting_chemotaxis_protein_[Pseudomonas_stutzeri]	Y...R...W...F...N
WP_217475007.1_methyl-accepting_chemotaxis_protein_[Pseudomonas_stutzeri]	Y...R...W...F...N
WP_021209627.1_methyl-accepting_chemotaxis_protein_[Pseudomonas_stutzeri]	Y...R...W...F...N
WP_102847434.1_methyl-accepting_chemotaxis_protein_[Pseudomonas_stutzeri]	Y...R...W...F...N
WP_102851414.1_methyl-accepting_chemotaxis_protein_[Pseudomonas_stutzeri]	Y...R...W...F...N
WP_212619537.1_methyl-accepting_chemotaxis_protein_[Pseudomonas_stutzeri]	Y...R...W...F...N
WP_102823097.1_methyl-accepting_chemotaxis_protein_[Pseudomonas_stutzeri]	Y...R...W...F...N
WP_181297067.1_methyl-accepting_chemotaxis_protein_[Pseudomonas_sp._Q2-TVG4-2]	Y...R...W...F...N
WP_168425022.1_methyl-accepting_chemotaxis_protein_[Pseudomonas_sp._SST3]	Y...R...W...F...N
WP_045163303.1_methyl-accepting_chemotaxis_protein_[Pseudomonas_stutzeri]	Y...R...W...F...N
WP_239611471.1_methyl-accepting_chemotaxis_protein_[Pseudomonas_sp._KSR10]	Y...R...W...F...N
WP_025242748.1_methyl-accepting_chemotaxis_protein_[Pseudomonas_stutzeri]	Y...R...W...F...N
WP_024161712.1_methyl-accepting_chemotaxis_protein_[Pseudomonas_stutzeri]	Y...R...W...F...N
WP_200586761.1_methyl-accepting_chemotaxis_protein_[Pseudomonas_stutzeri]	Y...R...W...F...N
WP_181101958.1_methyl-accepting_chemotaxis_protein_[Pseudomonas_stutzeri]	Y...R...W...F...N
WP_131651042.1_MULTISPECIES:_methyl-accepting_chemotaxis_protein_[unclassified_Pseudomonas]	Y...R...W...F...N
WP_170911216.1_methyl-accepting_chemotaxis_protein_[Pseudomonas_nitrititolerans]	Y...R...W...F...N
WP_058078115.1_MULTISPECIES:_methyl-accepting_chemotaxis_protein_[Pseudomonas]	Y...R...W...F...N
WP_058074181.1_methyl-accepting_chemotaxis_protein_[Pseudomonas_sp._TTU2014-096BSC]	Y...R...W...F...N
WP_125863619.1_MULTISPECIES:_methyl-accepting_chemotaxis_protein_[Pseudomonas]	Y...R...W...F...N
WP_122078777.1_methyl-accepting_chemotaxis_protein_[Pseudomonas_nitrititolerans]	Y...R...W...F...N
WP_115028181.1_MULTISPECIES:_methyl-accepting_chemotaxis_protein_[Pseudomonas]	Y...R...W...F...N
WP_014853731.1_MULTISPECIES:_methyl-accepting_chemotaxis_protein_[Pseudomonas]	Y...R...W...F...N
WP_193772648.1_methyl-accepting_chemotaxis_protein_[Pseudomonas_saudiphocaensis]	Y...R...W...F...N
WP_037023472.1_methyl-accepting_chemotaxis_protein_[Pseudomonas_saudiphocaensis]	Y...R...W...F...N
WP_125839182.1_methyl-accepting_chemotaxis_protein_[Pseudomonas_saudiphocaensis]	Y...R...W...F...N
WP_181085006.1_methyl-accepting_chemotaxis_protein_[Pseudomonas_stutzeri]	Y...R...W...F...N
WP_192396616.1_methyl-accepting_chemotaxis_protein_[Pseudomonas_sp._PDM15]	Y...R...W...F...N
WP_183086982.1_methyl-accepting_chemotaxis_protein_[Pseudomonas_ullengensis]	Y...R...W...F...N
WP_043307090.1_methyl-accepting_chemotaxis_protein_[Pseudomonas_sp._ML96]	Y...R...W...F...N
WP_068829655.1_methyl-accepting_chemotaxis_protein_[Pseudomonas_sp._BMS12]	Y...R...W...F...N
WP_150301998.1_MULTISPECIES:_methyl-accepting_chemotaxis_protein_[Pseudomonas]	Y...R...W...F...N
WP_096005892.1_methyl-accepting_chemotaxis_protein_[Pseudomonas_abyssi]	F...R...W...F...N
WP_118131567.1_methyl-accepting_chemotaxis_protein_[Halopseudomonas_gallaeciensis]	F...R...W...F...N
WP_233048639.1_methyl-accepting_chemotaxis_protein_[Halopseudomonas_aestusnigri]	F...R...W...F...N
WP_088277743.1_methyl-accepting_chemotaxis_protein_[Halopseudomonas_aestusnigri]	F...R...W...F...N
WP_147811360.1_cache_domain-containing_protein_[Pseudomonas_mendocina]	F...R...W...F...N
WP_104736790.1_methyl-accepting_chemotaxis_protein_[Halopseudomonas_oceani]	F...R...W...F...N
WP_123634630.1_methyl-accepting_chemotaxis_protein_[Marinobacter_sp._R17]	Y...R...W...F...N
WP_203142246.1_methyl-accepting_chemotaxis_protein_[Marinobacter_mangrovi]	Y...R...W...F...N
WP_111497054.1_methyl-accepting_chemotaxis_protein_[Marinobacter_bohaiensis]	Y...R...W...F...N
WP_165857344.1_methyl-accepting_chemotaxis_protein_[Marinobacter_sp._JSM_1782161]	Y...R...W...F...N
WP_168203206.1_methyl-accepting_chemotaxis_protein_[Marinobacter_fonticola]	Y...R...W...F...N
WP_040474425.1_methyl-accepting_chemotaxis_protein_[Marinobacter_algicola]	Y...R...W...F...N
WP_085681765.1_methyl-accepting_chemotaxis_protein_[Marinobacter_salarius]	Y...R...W...F...N
WP_126810699.1_methyl-accepting_chemotaxis_protein_[Marinobacter_salarius]	Y...R...W...F...N
WP_041334448.1_methyl-accepting_chemotaxis_protein_[Marinobacter_salarius]	Y...R...W...F...N
WP_075195346.1_MULTISPECIES:_methyl-accepting_chemotaxis_protein_[unclassified_Marinobacter]	Y...R...W...F...N
WP_136633414.1_MULTISPECIES:_methyl-accepting_chemotaxis_protein_[Marinobacter]	Y...R...W...F...N
WP_199447336.1_methyl-accepting_chemotaxis_protein_[Marinobacter_salarius]	Y...R...W...F...N
WP_091643359.1_methyl-accepting_chemotaxis_protein_[Marinobacter_salarius]	Y...R...W...F...N
WP_228210326.1_methyl-accepting_chemotaxis_protein_[Marinobacter_salarius]	Y...R...W...F...N
WP_227172695.1_methyl-accepting_chemotaxis_protein_[Marinobacter_sp._CA1]	Y...R...W...F...N
WP_230331025.1_MULTISPECIES:_methyl-accepting_chemotaxis_protein_[unclassified_Thalassolituus]	Y...R...W...F...N
WP_145467703.1_MULTISPECIES:_methyl-accepting_chemotaxis_protein_[unclassified_Thalassolituus]	Y...R...W...F...N
WP_017429301.1_methyl-accepting_chemotaxis_protein_[Halomonas_jeotgali]	Y...R...W...Y...N
WP_154045251.1_methyl-accepting_chemotaxis_protein_[Halomonas_subglaciescola]	Y...R...W...Y...N
WP_166993060.1_methyl-accepting_chemotaxis_protein_[Pseudomaricurvus_alkylphenolicus]	Y...K...W...F...N
WP_183910851.1_methyl-accepting_chemotaxis_protein_[Simiduia_aestuariiviva]	Y...K...W...F...N
WP_114695511.1_methyl-accepting_chemotaxis_protein_[Motiliproteus_coralliicola]	Y...K...W...F...N
WP_195703520.1_methyl-accepting_chemotaxis_protein_[Vibrio_sp._VB16]	Y...K...W...F...N
WP_033080718.1_methyl-accepting_chemotaxis_protein_[Colwellia_psychrerythraea]	Y...K...W...F...N
WP_011042276.1_methyl-accepting_chemotaxis_protein_[Colwellia_psychrerythraea]	Y...K...W...F...N
WP_101154157.1_methyl-accepting_chemotaxis_protein_[Colwellia_sp._Bg11-28]	Y...K...W...F...N
WP_146785219.1_methyl-accepting_chemotaxis_protein_[Colwellia_demingiae]	Y...K...W...F...N
WP_033094053.1_methyl-accepting_chemotaxis_protein_[Colwellia_psychrerythraea]	Y...K...W...F...N
WP_101230445.1_methyl-accepting_chemotaxis_protein_[Colwellia_sp._75C3]	Y...K...W...F...N
WP_101233519.1_methyl-accepting_chemotaxis_protein_[Colwellia_sp._12G3]	Y...K...W...F...N
WP_019026914.1_methyl-accepting_chemotaxis_protein_[Colwellia_piezophila]	Y...K...W...F...N
WP_057180157.1_MULTISPECIES:_methyl-accepting_chemotaxis_protein_[Colwellia]	Y...K...W...F...N
WP_058026579.1_methyl-accepting_chemotaxis_protein_[Colwellia_sp._MT41]	Y...K...W...F...N
WP_057830812.1_methyl-accepting_chemotaxis_protein_[Colwellia_sp._TT2012]	Y...K...W...F...N
WP_130601538.1_methyl-accepting_chemotaxis_protein_[Litorilituus_sediminis]	Y...K...W...F...N
WP_044830398.1_methyl-accepting_chemotaxis_protein_[Thalassomonas_actiniarum]	Y...K...W...F...N
WP_044839352.1_methyl-accepting_chemotaxis_protein_[Thalassomonas_viridans]	Y...K...W...F...N
WP_142871310.1_MULTISPECIES:_methyl-accepting_chemotaxis_protein_[Shewanella]	Y...K...W...F...N
WP_076409982.1_methyl-accepting_chemotaxis_protein_[Shewanella_sp._UCD-KL12]	Y...K...W...F...N
WP_193633426.1_methyl-accepting_chemotaxis_protein_[Shewanella_benthica]	Y...K...W...F...N
WP_112351793.1_methyl-accepting_chemotaxis_protein_[Shewanella_benthica]	Y...K...W...F...N
WP_077754950.1_methyl-accepting_chemotaxis_protein_[Shewanella_psychrophila]	Y...K...W...F...N
WP_144048074.1_MULTISPECIES:_methyl-accepting_chemotaxis_protein_[Shewanella]	Y...K...W...F...N
WP_126506658.1_methyl-accepting_chemotaxis_protein_[Shewanella_atlantica]	Y...K...W...F...N
WP_126519225.1_methyl-accepting_chemotaxis_protein_[Shewanella_canadensis]	Y...K...W...F...N
WP_012144190.1_methyl-accepting_chemotaxis_protein_[Shewanella_sediminis]	Y...K...W...F...N
WP_069670489.1_methyl-accepting_chemotaxis_protein_[Shewanella_colwelliana]	Y...K...W...F...N
WP_028764419.1_methyl-accepting_chemotaxis_protein_[Shewanella_colwelliana]	Y...K...W...F...N
WP_220756252.1_methyl-accepting_chemotaxis_protein_[Shewanella_colwelliana]	Y...K...W...F...N
WP_220063115.1_methyl-accepting_chemotaxis_protein_[Shewanella_sp._FJAT-53870]	Y...K...W...F...N
WP_220070053.1_methyl-accepting_chemotaxis_protein_[Shewanella_sp._FJAT-53749]	Y...K...W...F...N
WP_220073045.1_methyl-accepting_chemotaxis_protein_[Shewanella_sp._FJAT-53532]	Y...K...W...F...N
WP_220082478.1_methyl-accepting_chemotaxis_protein_[Shewanella_sp._FJAT-53764]	Y...K...W...F...N
WP_011864402.1_methyl-accepting_chemotaxis_protein_[Shewanella_loihica]	Y...K...W...F...N
WP_144199693.1_methyl-accepting_chemotaxis_protein_[Shewanella_sp._KCT]	Y...K...W...F...N
WP_220079850.1_methyl-accepting_chemotaxis_protein_[Shewanella_sp._FJAT-53681]	Y...K...W...F...N
WP_225310860.1_methyl-accepting_chemotaxis_protein_[Vibrio_fortis]	Y...K...W...F...N
WP_152470676.1_methyl-accepting_chemotaxis_protein_[Vibrio_sp._THAF190c]	Y...K...W...F...N
WP_235201672.1_methyl-accepting_chemotaxis_protein_[Vibrio_fortis]	Y...K...W...F...N
WP_225312941.1_methyl-accepting_chemotaxis_protein_[Vibrio_fortis]	Y...K...W...F...N
WP_239840388.1_methyl-accepting_chemotaxis_protein_[Vibrio_sp._Isolate30]	Y...K...W...F...N
WP_171368211.1_methyl-accepting_chemotaxis_protein_[Vibrio_chagasii]	Y...K...W...F...N
WP_239918344.1_methyl-accepting_chemotaxis_protein_[Vibrio_sp._Isolate22]	Y...K...W...F...N
WP_128165217.1_methyl-accepting_chemotaxis_protein_[Vibrio_chagasii]	Y...K...W...F...N
WP_102423590.1_methyl-accepting_chemotaxis_protein_[Vibrio_sp._10N.261.52.A1]	Y...K...W...F...N
WP_050543150.1_methyl-accepting_chemotaxis_protein_[Vibrio_splendidus]	Y...K...W...F...N
WP_105024214.1_methyl-accepting_chemotaxis_protein_[Vibrio_chagasii]	Y...K...W...F...N
WP_086712757.1_methyl-accepting_chemotaxis_protein_[Vibrio_gigantis]	Y...K...W...F...N
WP_228761192.1_methyl-accepting_chemotaxis_protein_[Vibrio_gigantis]	Y...K...W...F...N
WP_215404118.1_methyl-accepting_chemotaxis_protein_[Vibrio_gigantis]	Y...K...W...F...N
WP_239718376.1_methyl-accepting_chemotaxis_protein_[Vibrio_gigantis]	Y...K...W...F...N
WP_171731711.1_methyl-accepting_chemotaxis_protein_[Vibrio_sp._070316B]	Y...K...W...F...N
WP_186171415.1_methyl-accepting_chemotaxis_protein_[Vibrio_chagasii]	Y...K...W...F...N
WP_116871537.1_methyl-accepting_chemotaxis_protein_[Vibrio_sp._99K-1]	Y...K...W...F...N
WP_239937826.1_methyl-accepting_chemotaxis_protein_[Vibrio_chagasii]	Y...K...W...F...N
WP_239962954.1_methyl-accepting_chemotaxis_protein_[Vibrio_chagasii]	Y...K...W...F...N
WP_061031346.1_methyl-accepting_chemotaxis_protein_[Vibrio_splendidus]	Y...K...W...F...N
WP_239931499.1_methyl-accepting_chemotaxis_protein_[Vibrio_chagasii]	Y...K...W...F...N
WP_233090514.1_methyl-accepting_chemotaxis_protein_[Vibrio_sp._IB15]	Y...K...W...F...N
WP_137409022.1_methyl-accepting_chemotaxis_protein_[Vibrio_chagasii]	Y...K...W...F...N
WP_105058831.1_MULTISPECIES:_methyl-accepting_chemotaxis_protein_[Vibrio]	Y...K...W...F...N
WP_226088554.1_methyl-accepting_chemotaxis_protein_[Vibrio_bathopelagicus]	Y...K...W...F...N
WP_086969383.1_methyl-accepting_chemotaxis_protein_[Vibrio_coralliirubri]	Y...K...W...F...N
WP_059019182.1_methyl-accepting_chemotaxis_protein_[Vibrio_coralliirubri]	Y...K...W...F...N
WP_231718262.1_methyl-accepting_chemotaxis_protein_[Vibrio_sp._J2-15]	Y...K...W...F...N
WP_122082822.1_methyl-accepting_chemotaxis_protein_[Vibrio_coralliirubri]	Y...K...W...F...N
WP_231625274.1_methyl-accepting_chemotaxis_protein_[Vibrio_sp._J2-17]	Y...K...W...F...N
WP_231717434.1_methyl-accepting_chemotaxis_protein_[Vibrio_sp._J2-12]	Y...K...W...F...N
WP_233435510.1_methyl-accepting_chemotaxis_protein_[Vibrio_lentus]	Y...K...W...F...N
WP_229633210.1_MULTISPECIES:_methyl-accepting_chemotaxis_protein_[Vibrio]	Y...K...W...F...N
WP_099166495.1_methyl-accepting_chemotaxis_protein_[Vibrio_lentus]	Y...K...W...F...N
WP_102307137.1_methyl-accepting_chemotaxis_protein_[Vibrio_lentus]	Y...K...W...F...N
WP_104211078.1_methyl-accepting_chemotaxis_protein_[Vibrio_lentus]	Y...K...W...F...N
WP_182796583.1_methyl-accepting_chemotaxis_protein_[Vibrio_sp._SG41-7]	Y...K...W...F...N
WP_225998433.1_methyl-accepting_chemotaxis_protein_[Vibrio_lentus]	Y...K...W...F...N
WP_102486056.1_methyl-accepting_chemotaxis_protein_[Vibrio_lentus]	Y...K...W...F...N
WP_102442233.1_methyl-accepting_chemotaxis_protein_[Vibrio_splendidus]	Y...K...W...F...N
WP_231110946.1_methyl-accepting_chemotaxis_protein_[Vibrio_tasmaniensis]	Y...K...W...F...N
WP_102384685.1_methyl-accepting_chemotaxis_protein_[Vibrio_lentus]	Y...K...W...F...N
WP_102353690.1_methyl-accepting_chemotaxis_protein_[Vibrio_lentus]	Y...K...W...F...N
WP_102338987.1_methyl-accepting_chemotaxis_protein_[Vibrio_lentus]	Y...K...W...F...N
WP_102314608.1_methyl-accepting_chemotaxis_protein_[Vibrio_lentus]	Y...K...W...F...N
WP_102344005.1_methyl-accepting_chemotaxis_protein_[Vibrio_lentus]	Y...K...W...F...N
WP_102512817.1_methyl-accepting_chemotaxis_protein_[Vibrio_lentus]	Y...K...W...F...N
WP_102579574.1_methyl-accepting_chemotaxis_protein_[Vibrio_lentus]	Y...K...W...F...N
WP_102559170.1_methyl-accepting_chemotaxis_protein_[Vibrio_lentus]	Y...K...W...F...N
WP_102541555.1_methyl-accepting_chemotaxis_protein_[Vibrio_lentus]	Y...K...W...F...N
WP_102578627.1_methyl-accepting_chemotaxis_protein_[Vibrio_lentus]	Y...K...W...F...N
WP_017111603.1_methyl-accepting_chemotaxis_protein_[Vibrio_tasmaniensis]	Y...K...W...F...N
WP_102555147.1_methyl-accepting_chemotaxis_protein_[Vibrio_lentus]	Y...K...W...F...N
WP_231111416.1_methyl-accepting_chemotaxis_protein_[Vibrio_tasmaniensis]	Y...K...W...F...N
WP_102312789.1_methyl-accepting_chemotaxis_protein_[Vibrio_lentus]	Y...K...W...F...N
WP_102371015.1_methyl-accepting_chemotaxis_protein_[Vibrio_lentus]	Y...K...W...F...N
WP_061023145.1_methyl-accepting_chemotaxis_protein_[Vibrio_splendidus]	Y...K...W...F...N
WP_017083211.1_methyl-accepting_chemotaxis_protein_[Vibrio_splendidus]	Y...K...W...F...N
WP_029224490.1_methyl-accepting_chemotaxis_protein_[Vibrio_splendidus]	Y...K...W...F...N
WP_102434108.1_methyl-accepting_chemotaxis_protein_[Vibrio_lentus]	Y...K...W...F...N
WP_076667816.1_methyl-accepting_chemotaxis_protein_[Vibrio_lentus]	Y...K...W...F...N
WP_069188468.1_methyl-accepting_chemotaxis_protein_[Vibrio_splendidus]	Y...K...W...F...N
WP_235451166.1_methyl-accepting_chemotaxis_protein_[Vibrio_splendidus]	Y...K...W...F...N
WP_231904385.1_methyl-accepting_chemotaxis_protein_[Vibrio_splendidus]	Y...K...W...F...N
WP_102300317.1_methyl-accepting_chemotaxis_protein_[Vibrio_lentus]	Y...K...W...F...N
WP_226974833.1_methyl-accepting_chemotaxis_protein_[Vibrio_lentus]	Y...K...W...F...N
WP_228602122.1_methyl-accepting_chemotaxis_protein_[Vibrio_lentus]	Y...K...W...F...N
WP_108195736.1_methyl-accepting_chemotaxis_protein_[Vibrio_splendidus]	Y...K...W...F...N
WP_229634936.1_methyl-accepting_chemotaxis_protein_[Vibrio_lentus]	Y...K...W...F...N
WP_102326797.1_methyl-accepting_chemotaxis_protein_[Vibrio_lentus]	Y...K...W...F...N
WP_052880077.1_methyl-accepting_chemotaxis_protein_[Vibrio_coralliirubri]	Y...K...W...F...N
WP_061038598.1_MULTISPECIES:_methyl-accepting_chemotaxis_protein_[Vibrio]	Y...K...W...F...N
WP_228013216.1_methyl-accepting_chemotaxis_protein_[Vibrio_sp._OPT18]	Y...K...W...F...N
WP_231625783.1_methyl-accepting_chemotaxis_protein_[Vibrio_sp._J2-4]	Y...K...W...F...N
WP_137357508.1_MULTISPECIES:_methyl-accepting_chemotaxis_protein_[Vibrio]	Y...K...W...F...N
WP_102404720.1_methyl-accepting_chemotaxis_protein_[Vibrio_sp._10N.261.55.A7]	Y...K...W...F...N
WP_240153087.1_methyl-accepting_chemotaxis_protein_[Photobacterium_alginatilyticum]	Y...K...W...F...N
WP_239411441.1_methyl-accepting_chemotaxis_protein_[Photobacterium_sp._OFAV2-7]	Y...K...W...F...N
WP_083651809.1_methyl-accepting_chemotaxis_protein_[Photobacterium_proteolyticum]	Y...K...W...F...N
WP_233353300.1_methyl-accepting_chemotaxis_protein_[Photobacterium_chitinilyticum]	Y...K...W...F...N
WP_064601857.1_methyl-accepting_chemotaxis_protein_[Photobacterium_sp._J15]	Y...K...W...F...N
WP_007464389.1_methyl-accepting_chemotaxis_protein_[Photobacterium_marinum]	Y...K...W...F...N
WP_134835511.1_methyl-accepting_chemotaxis_protein_[Vibrio_ouci]	Y...K...W...F...N
WP_126572513.1_methyl-accepting_chemotaxis_protein_[Vibrio_aquaticus]	Y...K...W...F...N
WP_004411184.1_methyl-accepting_chemotaxis_protein_[Vibrio_orientalis]	Y...K...W...F...N
WP_045956786.1_methyl-accepting_chemotaxis_protein_[Vibrio_galatheae]	Y...K...W...F...N
WP_069668902.1_methyl-accepting_chemotaxis_protein_[Vibrio_europaeus]	Y...K...W...F...N
WP_171380812.1_methyl-accepting_chemotaxis_protein_[Vibrio_europaeus]	Y...K...W...F...N
WP_004744088.1_methyl-accepting_chemotaxis_protein_[Vibrio_tubiashii]	Y...K...W...F...N
WP_239854952.1_methyl-accepting_chemotaxis_protein_[Vibrio_tubiashii]	Y...K...W...F...N
WP_054961792.1_methyl-accepting_chemotaxis_protein_[Vibrio_bivalvicida]	Y...K...W...F...N
WP_049843423.1_methyl-accepting_chemotaxis_protein_[Vibrio_sp._VPAP30]	Y...K...W...F...N
WP_239824003.1_methyl-accepting_chemotaxis_protein_[Vibrio_tubiashii]	Y...K...W...F...N
WP_171320522.1_methyl-accepting_chemotaxis_protein_[Vibrio_tubiashii]	Y...K...W...F...N
WP_039958843.1_methyl-accepting_chemotaxis_protein_[Vibrio_sinaloensis]	Y...K...W...F...N
WP_239943345.1_methyl-accepting_chemotaxis_protein_[Vibrio_brasiliensis]	Y...K...W...F...N
WP_239960541.1_methyl-accepting_chemotaxis_protein_[Vibrio_brasiliensis]	Y...K...W...F...N
WP_006880336.1_methyl-accepting_chemotaxis_protein_[Vibrio_brasiliensis]	Y...K...W...F...N
WP_239926682.1_methyl-accepting_chemotaxis_protein_[Vibrio_brasiliensis]	Y...K...W...F...N
WP_198562736.1_methyl-accepting_chemotaxis_protein_[Vibrio_coralliilyticus]	Y...K...W...F...N
WP_045974028.1_methyl-accepting_chemotaxis_protein_[Vibrio_neptunius]	Y...K...W...F...N
WP_216617343.1_methyl-accepting_chemotaxis_protein_[Vibrio_coralliilyticus]	Y...K...W...F...N
WP_038156767.1_methyl-accepting_chemotaxis_protein_[Vibrio_sp._B183]	Y...K...W...F...N
WP_123782996.1_methyl-accepting_chemotaxis_protein_[Vibrio_ponticus]	Y...K...W...F...N
WP_075648584.1_methyl-accepting_chemotaxis_protein_[Vibrio_ponticus]	Y...K...W...F...N
WP_232060514.1_methyl-accepting_chemotaxis_protein_[Vibrio_ponticus]	Y...K...W...F...N
WP_114766866.1_methyl-accepting_chemotaxis_protein_[Vibrio_rhodolitus]	Y...K...W...F...N
WP_216055919.1_methyl-accepting_chemotaxis_protein_[Psychrosphaera_sp._F3M07]	Y...R...W...F...N
WP_215964882.1_MULTISPECIES:_methyl-accepting_chemotaxis_protein_[unclassified_Psychrosphaera]	Y...R...W...F...N
WP_182229414.1_methyl-accepting_chemotaxis_protein_[Colwellia_sp._Bg11-12]	Y...R...W...F...N
WP_138620756.1_methyl-accepting_chemotaxis_protein_[Colwellia_ponticola]	Y...R...W...F...N
WP_089348763.1_methyl-accepting_chemotaxis_protein_[Pseudoalteromonas_espejiana]	Y...R...W...F...N
WP_138681165.1_methyl-accepting_chemotaxis_protein_[Pseudoalteromonas_sp._S3178]	Y...R...W...F...N
WP_058549363.1_MULTISPECIES:_methyl-accepting_chemotaxis_protein_[Pseudoalteromonas]	Y...R...W...F...N
WP_210998773.1_methyl-accepting_chemotaxis_protein_[Pseudoalteromonas_sp._MMG007]	Y...R...W...F...N
WP_211015260.1_methyl-accepting_chemotaxis_protein_[Pseudoalteromonas_sp._MMG006]	Y...R...W...F...N
WP_121638035.1_HAMP_domain-containing_protein_[Pseudoalteromonas_agarivorans]	Y...R...W...F...N
WP_055252630.1_MULTISPECIES:_methyl-accepting_chemotaxis_protein_[Pseudoalteromonas]	Y...R...W...F...N
WP_096740216.1_methyl-accepting_chemotaxis_protein_[Pseudoalteromonas_atlantica]	Y...R...W...F...N
WP_004588644.1_MULTISPECIES:_methyl-accepting_chemotaxis_protein_[Pseudoalteromonas]	Y...R...W...F...N
WP_054983273.1_MULTISPECIES:_methyl-accepting_chemotaxis_protein_[unclassified_Pseudoalteromonas]	Y...R...W...F...N
WP_024031428.1_methyl-accepting_chemotaxis_protein_[Pseudoalteromonas_agarivorans]	Y...R...W...F...N
WP_064387366.1_methyl-accepting_chemotaxis_protein_[Pseudoalteromonas_telluritireducens]	Y...R...W...F...N
WP_055019670.1_methyl-accepting_chemotaxis_protein_[Pseudoalteromonas_sp._P1-7a]	Y...R...W...F...N
WP_055014712.1_methyl-accepting_chemotaxis_protein_[Pseudoalteromonas_sp._P1-13-1a]	Y...R...W...F...N
WP_055017938.1_methyl-accepting_chemotaxis_protein_[Pseudoalteromonas_sp._P1-25]	Y...R...W...F...N
WP_138540409.1_methyl-accepting_chemotaxis_protein_[Pseudoalteromonas_sp._S3776]	Y...R...W...F...N
WP_138614008.1_methyl-accepting_chemotaxis_protein_[Pseudoalteromonas_sp._S3785]	Y...R...W...F...N
WP_008466368.1_methyl-accepting_chemotaxis_protein_[Pseudoalteromonas_sp._BSi20439]	Y...R...W...F...N
WP_010391757.1_MULTISPECIES:_methyl-accepting_chemotaxis_protein_[Pseudoalteromonas]	Y...R...W...F...N
WP_075169894.1_methyl-accepting_chemotaxis_protein_[Pseudoalteromonas_haloplanktis]	Y...R...W...F...N
WP_109874070.1_methyl-accepting_chemotaxis_protein_[Pseudoalteromonas_sp._meg-B1]	Y...R...W...F...N
WP_024601701.1_methyl-accepting_chemotaxis_protein_[Pseudoalteromonas_sp._TB41]	Y...R...W...F...N
WP_076919398.1_methyl-accepting_chemotaxis_protein_[Pseudoalteromonas_sp._SK18]	Y...R...W...F...N
WP_138594711.1_methyl-accepting_chemotaxis_protein_[Pseudoalteromonas_sp._S1612]	Y...R...W...F...N
WP_033103721.1_MULTISPECIES:_methyl-accepting_chemotaxis_protein_[Pseudoalteromonas]	Y...R...W...F...N
WP_090493672.1_methyl-accepting_chemotaxis_protein_[Pseudoalteromonas_sp._DSM_26666]	Y...R...W...F...N
WP_013465980.1_MULTISPECIES:_methyl-accepting_chemotaxis_protein_[unclassified_Pseudoalteromonas]	Y...R...W...F...N
WP_036956706.1_methyl-accepting_chemotaxis_protein_[Pseudoalteromonas_sp._A2]	Y...R...W...F...N
WP_215521873.1_methyl-accepting_chemotaxis_protein_[Pseudoalteromonas_sp._SiA1]	Y...R...W...F...N
WP_058155296.1_methyl-accepting_chemotaxis_protein_[Pseudoalteromonas_issachenkonii]	Y...R...W...F...N
WP_096038800.1_methyl-accepting_chemotaxis_protein_[Pseudoalteromonas_tetraodonis]	Y...R...W...F...N
WP_028835580.1_MULTISPECIES:_methyl-accepting_chemotaxis_protein_[unclassified_Pseudoalteromonas]	Y...R...W...F...N
WP_138687350.1_MULTISPECIES:_methyl-accepting_chemotaxis_protein_[unclassified_Pseudoalteromonas]	Y...R...W...F...N
WP_064663965.1_methyl-accepting_chemotaxis_protein_[Pseudoalteromonas_sp._MQS005]	Y...R...W...F...N
WP_036980267.1_methyl-accepting_chemotaxis_protein_[Pseudoalteromonas_sp._SCSIO_11900]	Y...R...W...F...N
WP_214553153.1_methyl-accepting_chemotaxis_protein_[Pseudoalteromonas_tetraodonis]	Y...R...W...F...N
WP_008114842.1_methyl-accepting_chemotaxis_protein_[Pseudoalteromonas_sp._BSi20311]	Y...R...W...F...N
WP_131691737.1_methyl-accepting_chemotaxis_protein_[Pseudoalteromonas_sp._DL-6]	Y...R...W...F...N
WP_138606561.1_MULTISPECIES:_methyl-accepting_chemotaxis_protein_[unclassified_Pseudoalteromonas]	Y...R...W...F...N
WP_178956648.1_MULTISPECIES:_methyl-accepting_chemotaxis_protein_[unclassified_Pseudoalteromonas]	Y...R...W...F...N
WP_138622027.1_methyl-accepting_chemotaxis_protein_[Colwellia_ponticola]	Y...R...W...F...N
WP_181978604.1_cache_domain-containing_protein,_partial_[Altererythrobacter_insulae]	Y...R...W...F...N
WP_205657222.1_methyl-accepting_chemotaxis_protein_[Amphritea_spongicola]	Y...R...W...F...N
WP_155695692.1_methyl-accepting_chemotaxis_protein_[Psychrosphaera_haliotis]	Y...R...W...F...N
WP_071815833.1_methyl-accepting_chemotaxis_protein_[Alteromonas_sp._V450]	Y...R...W...F...N
WP_179984393.1_methyl-accepting_chemotaxis_protein_[Alteromonas_macleodii]	Y...R...W...F...N
WP_118492542.1_methyl-accepting_chemotaxis_protein_[Alteromonas_sp._BL110]	Y...R...W...F...N
WP_117317046.1_methyl-accepting_chemotaxis_protein_[Salinimonas_sediminis]	Y...R...W...F...N
WP_018983604.1_methyl-accepting_chemotaxis_protein_[Salinimonas_chungwhensis]	Y...R...W...F...N
WP_138545853.1_methyl-accepting_chemotaxis_protein_[Pseudoalteromonas_rubra]	Y...R...W...F...N
WP_054016990.1_methyl-accepting_chemotaxis_protein_[Pseudoalteromonas_sp._R3]	Y...R...W...F...N
WP_209053148.1_methyl-accepting_chemotaxis_protein_[Pseudoalteromonas_viridis]	Y...R...W...F...N
WP_239440819.1_cache_domain-containing_protein_[Psychrobium_sp._MM17-31]	Y...R...W...Y...N
WP_138954140.1_MULTISPECIES:_methyl-accepting_chemotaxis_protein_[Vibrio]	Y...K...W...F...N
WP_100550207.1_methyl-accepting_chemotaxis_protein_[Vibrio_parahaemolyticus]	Y...K...W...F...N
WP_143693466.1_methyl-accepting_chemotaxis_protein_[Vibrio_rotiferianus]	Y...K...W...F...N
WP_073585954.1_methyl-accepting_chemotaxis_protein_[Vibrio_quintilis]	Y...K...W...F...N
WP_136864562.1_methyl-accepting_chemotaxis_protein_[Ferrimonas_aestuarii]	Y...R...W...F...N
WP_126842393.1_methyl-accepting_chemotaxis_protein_[Idiomarina_tyrosinivorans]	Y...K...W...F...N
WP_222235391.1_methyl-accepting_chemotaxis_protein_[Idiomarina_abyssalis]	Y...K...W...F...N
WP_074930761.1_methyl-accepting_chemotaxis_protein_[Idiomarina_abyssalis]	Y...K...W...F...N
WP_199493737.1_methyl-accepting_chemotaxis_protein_[Idiomarina_abyssalis]	Y...K...W...F...N
WP_126779141.1_methyl-accepting_chemotaxis_protein_[Idiomarina_ramblicola]	Y...K...W...F...N
WP_126751238.1_methyl-accepting_chemotaxis_protein_[Idiomarina_piscisalsi]	Y...K...W...F...N
WP_053953575.1_methyl-accepting_chemotaxis_protein_[Idiomarina_zobellii]	Y...K...W...F...N
WP_088768280.1_methyl-accepting_chemotaxis_protein_[Idiomarina_piscisalsi]	Y...K...W...F...N
WP_129496378.1_methyl-accepting_chemotaxis_protein_[Idiomarina_sp._29L]	Y...K...W...F...N
WP_100692188.1_methyl-accepting_chemotaxis_protein_[Idiomarina_sp._X4]	Y...K...W...F...N
WP_071462923.1_methyl-accepting_chemotaxis_protein_[Idiomarina_sp._MD25a]	Y...K...W...F...N
WP_151703386.1_methyl-accepting_chemotaxis_protein_[Nitrincola_alkalilacustris]	Y...R...W...F...N
WP_136547747.1_methyl-accepting_chemotaxis_protein_[Hydrocarboniclastica_marina]	Y...K...W...F...N
WP_068455569.1_MULTISPECIES:_methyl-accepting_chemotaxis_protein_[unclassified_Oleiphilus]	Y...R...W...F...N
WP_094061217.1_methyl-accepting_chemotaxis_protein_[Bacterioplanes_sanyensis]	Y...R...W...F...N
WP_166726960.1_methyl-accepting_chemotaxis_protein_[Crenobacter_cavernae]	Y...R...W...F...N
WP_181880939.1_methyl-accepting_chemotaxis_protein_[Crenobacter_cavernae]	Y...R...W...F...N
WP_131861863.1_methyl-accepting_chemotaxis_protein_[Crenobacter_luteus]	Y...R...W...F...N
WP_066614501.1_methyl-accepting_chemotaxis_protein_[Crenobacter_luteus]	Y...R...W...F...N
WP_234283634.1_methyl-accepting_chemotaxis_protein_[Halomonas_sp._MCCC_1A17488]	Y...R...W...F...N
WP_209475794.1_methyl-accepting_chemotaxis_protein_[Halomonas_sp._MCCC_1A13718]	Y...R...W...F...N
WP_219790825.1_methyl-accepting_chemotaxis_protein_[Halomonas_sp._Y3S6]	Y...R...W...F...N
WP_180096086.1_unnamed_protein_product_[Halomonas_sedimenti]	Y...R...W...F...N
WP_159177629.1_unnamed_protein_product_[Halomonas_sp._153]	Y...R...W...F...N
WP_111412797.1_methyl-accepting_chemotaxis_protein_[Halomonas_lactosivorans]	Y...R...W...F...N
WP_197567385.1_methyl-accepting_chemotaxis_protein_[Halomonas_sp._MCCC_1A13316]	Y...R...W...F...N
WP_167120093.1_methyl-accepting_chemotaxis_protein_[Halomonas_bachuensis]	Y...R...W...F...N
WP_231489700.1_methyl-accepting_chemotaxis_protein_[Halomonas_saliphila]	Y...R...W...F...N
WP_149328778.1_methyl-accepting_chemotaxis_protein_[Halomonas_pellis]	Y...R...W...F...N
WP_126951222.1_unnamed_protein_product_[Halomonas_populi]	Y...R...W...F...N
WP_183388291.1_methyl-accepting_chemotaxis_protein_[Halomonas_organivorans]	Y...R...W...F...N
WP_097789980.1_methyl-accepting_chemotaxis_protein_[Halomonas_beimenensis]	Y...R...W...F...N
WP_092568135.1_methyl-accepting_chemotaxis_protein_[Aidingimonas_halophila]	Y...R...W...F...N
WP_161598979.1_methyl-accepting_chemotaxis_protein_[Aidingimonas_lacisalsi]	Y...R...W...F...N
WP_163559702.1_methyl-accepting_chemotaxis_protein_[Halomonas_sp._NO4]	Y...R...W...F...N
WP_176761565.1_methyl-accepting_chemotaxis_protein_[Halomonas_gudaonensis]	Y...R...W...F...N
WP_146218666.1_methyl-accepting_chemotaxis_protein_[Halomonas_sp._LBP4]	Y...R...W...F...N
WP_102589379.1_methyl-accepting_chemotaxis_protein_[Halomonas_urumqiensis]	Y...R...W...F...N
WP_195859393.1_methyl-accepting_chemotaxis_protein_[Halomonas_sp._328]	Y...R...W...F...N
WP_146802619.1_methyl-accepting_chemotaxis_protein_[Halomonas_pacifica]	Y...R...W...F...N
WP_066448987.1_methyl-accepting_chemotaxis_protein_[Halomonas_chromatireducens]	Y...R...W...F...N
WP_220250643.1_methyl-accepting_chemotaxis_protein_[Halomonas_montanilacus]	Y...R...W...F...N
WP_189607442.1_methyl-accepting_chemotaxis_protein_[Saccharospirillum_salsuginis]	Y...R...W...F...N
WP_171909870.1_methyl-accepting_chemotaxis_protein_[Aquisalimonas_asiatica]	Y...R...W...Y...N
WP_020408609.1_methyl-accepting_chemotaxis_protein_[Hahella_ganghwensis]	Y...K...W...F...N
WP_168188273.1_methyl-accepting_chemotaxis_protein_[Hahella_sp._CCB-MM4]	Y...K...W...F...N
WP_199609934.1_methyl-accepting_chemotaxis_protein_[Flocculibacter_collagenilyticus]	Y...K...W...F...N
WP_009836464.1_methyl-accepting_chemotaxis_protein_[Pseudoalteromonas_tunicata]	Y...K...W...F...N
WP_171624743.1_methyl-accepting_chemotaxis_protein_[Pseudoalteromonas_caenipelagi]	Y...K...W...F...N
WP_070991468.1_methyl-accepting_chemotaxis_protein_[Pseudoalteromonas_byunsanensis]	Y...K...W...F...N
WP_190366768.1_methyl-accepting_chemotaxis_protein_[Pseudoalteromonas_sp._S16_S37]	Y...K...W...F...N
WP_196138640.1_methyl-accepting_chemotaxis_protein_[Aliikangiella_sp._G2MR2-5]	Y...K...W...F...N
WP_100915061.1_methyl-accepting_chemotaxis_protein_[Pseudoalteromonas_spongiae]	Y...K...W...F...N
WP_138633278.1_methyl-accepting_chemotaxis_protein_[Pseudoalteromonas_spongiae]	Y...K...W...F...N
WP_105171867.1_methyl-accepting_chemotaxis_protein_[Pseudoalteromonas_sp._T1lg24]	Y...K...W...F...N
WP_010559325.1_methyl-accepting_chemotaxis_protein_[Pseudoalteromonas_spongiae]	Y...K...W...F...N
WP_054979181.1_methyl-accepting_chemotaxis_protein_[Pseudoalteromonas_sp._P1-9]	Y...K...W...F...N
WP_237129094.1_methyl-accepting_chemotaxis_protein_[Pseudoalteromonas_sp._MMG024]	Y...K...W...F...N
WP_040135983.1_methyl-accepting_chemotaxis_protein_[Pseudoalteromonas_piratica]	Y...K...W...F...N
WP_235576722.1_methyl-accepting_chemotaxis_protein_[Pseudoalteromonas_sp._P1-9]	Y...K...W...Y...N
WP_111914709.1_MULTISPECIES:_methyl-accepting_chemotaxis_protein_[Gammaproteobacteria]	Y...K...W...F...N
WP_206574314.1_methyl-accepting_chemotaxis_protein_[Bowmanella_dokdonensis]	Y...K...W...F...N
WP_188692937.1_methyl-accepting_chemotaxis_protein_[Bowmanella_pacifica]	Y...K...W...F...N
WP_214340111.1_methyl-accepting_chemotaxis_protein_[Bowmanella_yangjiangensis]	Y...K...W...F...N
WP_206592364.1_methyl-accepting_chemotaxis_protein_[Bowmanella_yangjiangensis]	Y...K...W...F...N
WP_184422647.1_methyl-accepting_chemotaxis_protein_[Thalassotalea_piscium]	Y...K...W...F...N
WP_007624842.1_methyl-accepting_chemotaxis_protein_[Paraglaciecola_arctica]	Y...K...W...F...N
WP_008044807.1_methyl-accepting_chemotaxis_protein_[Reinekea_blandensis]	Y...K...W...Y...N
WP_191602663.1_methyl-accepting_chemotaxis_protein_[Marinomonas_algicola]	Y...K...W...Y...N
WP_109340637.1_methyl-accepting_chemotaxis_protein_[Saliniradius_amylolyticus]	Y...K...W...F...N
WP_078319206.1_methyl-accepting_chemotaxis_protein_[Oceanospirillum_linum]	Y...K...W...Y...N
WP_087038430.1_methyl-accepting_chemotaxis_protein_[Oceanisphaera_profunda]	Y...K...W...F...N
WP_188630822.1_methyl-accepting_chemotaxis_protein_[Oceanisphaera_marina]	Y...K...W...F...N
WP_208005394.1_methyl-accepting_chemotaxis_protein_[Oceanisphaera_sp._DM8]	Y...K...W...F...N
WP_086963152.1_methyl-accepting_chemotaxis_protein_[Oceanisphaera_avium]	Y...K...W...F...N
WP_019935358.1_methyl-accepting_chemotaxis_protein_[Oceanimonas_smirnovii]	Y...K...W...F...N
WP_014292574.1_methyl-accepting_chemotaxis_protein_[Oceanimonas_sp._GK1]	Y...K...W...F...N
WP_165662558.1_methyl-accepting_chemotaxis_protein_[Oceanimonas_sp._MB9]	Y...K...W...F...N
WP_094199247.1_methyl-accepting_chemotaxis_protein_[Oceanimonas_doudoroffii]	Y...K...W...F...N
WP_226766297.1_methyl-accepting_chemotaxis_protein_[Rheinheimera_aquimaris]	Y...K...W...F...N
WP_230818259.1_methyl-accepting_chemotaxis_protein_[Rheinheimera_aquimaris]	Y...K...W...F...N
WP_134052985.1_methyl-accepting_chemotaxis_protein_[Rheinheimera_aquimaris]	Y...K...W...F...N
WP_205312116.1_MULTISPECIES:_methyl-accepting_chemotaxis_protein_[unclassified_Rheinheimera]	Y...K...W...F...N
WP_166838498.1_methyl-accepting_chemotaxis_protein_[Rheinheimera_pleomorphica]	Y...K...W...F...N
WP_008220640.1_methyl-accepting_chemotaxis_protein_[Rheinheimera_nanhaiensis]	Y...K...W...F...N
WP_217668850.1_methyl-accepting_chemotaxis_protein_[Rheinheimera_sp._SM2107]	Y...K...W...F...N
WP_046558711.1_methyl-accepting_chemotaxis_protein_[Arsukibacterium_ikkense]	Y...K...W...F...N
WP_132581073.1_methyl-accepting_chemotaxis_protein_[Rheinheimera_sp._D18]	Y...K...W...F...N
WP_008897093.1_methyl-accepting_chemotaxis_protein_[Rheinheimera_sp._A13L]	Y...K...W...F...N
WP_088331023.1_methyl-accepting_chemotaxis_protein_[Lacimicrobium_sp._SS2-24]	Y...K...W...F...N
WP_062484043.1_methyl-accepting_chemotaxis_protein_[Lacimicrobium_alkaliphilum]	Y...K...W...F...N
WP_138548385.1_methyl-accepting_chemotaxis_protein_[Pseudoalteromonas_ruthenica]	Y...K...W...Y...N
WP_138509226.1_methyl-accepting_chemotaxis_protein_[Pseudoalteromonas_ruthenica]	Y...K...W...Y...N
WP_138588547.1_methyl-accepting_chemotaxis_protein_[Pseudoalteromonas_ruthenica]	Y...K...W...Y...N
WP_045980602.1_methyl-accepting_chemotaxis_protein_[Pseudoalteromonas_ruthenica]	Y...K...W...Y...N
WP_130146015.1_methyl-accepting_chemotaxis_protein_[Pseudoalteromonas_sp._CO325X]	Y...K...W...Y...N
WP_151173926.1_methyl-accepting_chemotaxis_protein_[Pseudoalteromonas_ruthenica]	Y...K...W...Y...N
WP_053909597.1_methyl-accepting_chemotaxis_protein_[Pseudoalteromonas_sp._SW0106-04]	Y...K...W...Y...N
WP_022946278.1_methyl-accepting_chemotaxis_protein,_partial_[Pseudoalteromonas_ruthenica]	Y...K...W...Y...N
WP_239449771.1_methyl-accepting_chemotaxis_protein_[Pseudoalteromonas_sp._MM17-2]	Y...K...W...Y...N
WP_138590129.1_methyl-accepting_chemotaxis_protein_[Pseudoalteromonas_ruthenica]	Y...K...W...Y...N
WP_239384877.1_methyl-accepting_chemotaxis_protein_[Pseudoalteromonas_sp._CnMc7-15]	Y...K...W...Y...N
WP_235418612.1_MULTISPECIES:_methyl-accepting_chemotaxis_protein_[unclassified_Pseudoalteromonas]	Y...K...W...Y...N
WP_239408447.1_methyl-accepting_chemotaxis_protein_[Pseudoalteromonas_sp._CNC9-20]	Y...K...W...Y...N
WP_152441885.1_methyl-accepting_chemotaxis_protein_[Pseudoalteromonas_sp._THAF3]	Y...K...W...Y...N
WP_130152362.1_MULTISPECIES:_methyl-accepting_chemotaxis_protein_[unclassified_Pseudoalteromonas]	Y...K...W...Y...N
WP_237119070.1_methyl-accepting_chemotaxis_protein_[Pseudoalteromonas_sp._L1]	Y...K...W...Y...N
WP_105181777.1_methyl-accepting_chemotaxis_protein_[Pseudoalteromonas_sp._T1lg21]	Y...K...W...Y...N
WP_119853044.1_methyl-accepting_chemotaxis_protein_[Pseudoalteromonas_profundi]	Y...K...W...Y...N
WP_188728910.1_methyl-accepting_chemotaxis_protein_[Pseudoalteromonas_profundi]	Y...K...W...Y...N
WP_055198782.1_methyl-accepting_chemotaxis_protein_[Pseudoalteromonas_sp._P1-8]	Y...K...W...Y...N
WP_239964052.1_methyl-accepting_chemotaxis_protein_[Pseudoalteromonas_shioyasakiensis]	Y...K...W...Y...N
WP_054562468.1_MULTISPECIES:_methyl-accepting_chemotaxis_protein_[unclassified_Pseudoalteromonas]	Y...K...W...Y...N
WP_063701156.1_MULTISPECIES:_methyl-accepting_chemotaxis_protein_[Pseudoalteromonas]	Y...K...W...Y...N
WP_130167658.1_MULTISPECIES:_methyl-accepting_chemotaxis_protein_[unclassified_Pseudoalteromonas]	Y...K...W...Y...N
WP_062565750.1_methyl-accepting_chemotaxis_protein_[Pseudoalteromonas_shioyasakiensis]	Y...K...W...Y...N
WP_175078827.1_methyl-accepting_chemotaxis_protein_[Pseudoalteromonas_sp._0303]	Y...K...W...Y...N
WP_105173596.1_methyl-accepting_chemotaxis_protein_[Pseudoalteromonas_sp._T1lg122]	Y...K...W...Y...N
WP_175081643.1_MULTISPECIES:_methyl-accepting_chemotaxis_protein_[unclassified_Pseudoalteromonas]	Y...K...W...Y...N
WP_058584723.1_methyl-accepting_chemotaxis_protein_[Pseudoalteromonas_sp._XI10]	Y...K...W...Y...N
WP_217877167.1_methyl-accepting_chemotaxis_protein_[Pseudoalteromonas_shioyasakiensis]	Y...K...W...Y...N
WP_130052748.1_MULTISPECIES:_methyl-accepting_chemotaxis_protein_[unclassified_Pseudoalteromonas]	Y...K...W...Y...N
WP_135926922.1_methyl-accepting_chemotaxis_protein_[Pseudoalteromonas_sp._MEBiC_03607]	Y...K...W...Y...N
WP_138557770.1_MULTISPECIES:_methyl-accepting_chemotaxis_protein_[unclassified_Pseudoalteromonas]	Y...K...W...Y...N
WP_235404018.1_methyl-accepting_chemotaxis_protein_[Pseudoalteromonas_sp._APAL1]	Y...K...W...Y...N
WP_036972216.1_MULTISPECIES:_methyl-accepting_chemotaxis_protein_[Pseudoalteromonas]	Y...K...W...Y...N
WP_180311681.1_methyl-accepting_chemotaxis_protein_[Pseudoalteromonas_sp._JSTW]	Y...K...W...Y...N
WP_118844829.1_MULTISPECIES:_methyl-accepting_chemotaxis_protein_[Pseudoalteromonas]	Y...K...W...Y...N
WP_074988742.1_MULTISPECIES:_methyl-accepting_chemotaxis_protein_[Pseudoalteromonas]	Y...K...W...Y...N
WP_126757330.1_methyl-accepting_chemotaxis_protein_[Aliidiomarina_taiwanensis]	Y...K...W...F...N
WP_198675657.1_methyl-accepting_chemotaxis_protein_[Aliidiomarina_sedimenti]	Y...K...W...F...N
WP_198676559.1_methyl-accepting_chemotaxis_protein_[Aliidiomarina_soli]	Y...K...W...F...N
WP_198782309.1_methyl-accepting_chemotaxis_protein_[Shewanella_putrefaciens]	Y...K...W...F...N
WP_220733260.1_methyl-accepting_chemotaxis_protein_[Shewanella_morhuae]	Y...R...W...Y...N
WP_207324724.1_methyl-accepting_chemotaxis_protein_[Shewanella_cyperi]	Y...K...W...Y...N
WP_207320988.1_methyl-accepting_chemotaxis_protein_[Shewanella_cyperi]	Y...K...W...Y...N
WP_049757775.1_methyl-accepting_chemotaxis_protein_[Shewanella_amazonensis]	Y...K...W...Y...N
WP_074499150.1_methyl-accepting_chemotaxis_protein_[Thalassotalea_sp._PP2-459]	Y...R...W...F...N
WP_216040656.1_methyl-accepting_chemotaxis_protein_[Pseudoalteromonas_sp._C2R02]	Y...K...W...F...N
WP_118959352.1_methyl-accepting_chemotaxis_protein_[Colwellia_sp._RSH04]	Y...K...W...F...N
WP_140602067.1_methyl-accepting_chemotaxis_protein_[Litorilituus_lipolyticus]	Y...K...W...F...N
WP_085303955.1_methyl-accepting_chemotaxis_protein_[Colwellia_polaris]	Y...K...W...F...N
WP_077285397.1_methyl-accepting_chemotaxis_protein_[Cognaticolwellia_aestuarii]	Y...K...W...F...N
WP_126667877.1_methyl-accepting_chemotaxis_protein_[Colwellia_sp._Arc7-635]	Y...K...W...F...N
WP_188745988.1_methyl-accepting_chemotaxis_protein_[Marinobacterium_zhoushanense]	Y...R...W...F...N
WP_182680358.1_methyl-accepting_chemotaxis_protein_[Shewanella_sp._SR44-3]	Y...K...W...Y...N
WP_011496672.1_methyl-accepting_chemotaxis_protein_[Shewanella_denitrificans]	Y...K...W...Y...N
WP_191595803.1_methyl-accepting_chemotaxis_protein_[Marinomonas_colpomeniae]	F...K...W...F...N
WP_028299966.1_methyl-accepting_chemotaxis_protein_[Oceanospirillum_beijerinckii]	F...K...W...F...N
WP_182812216.1_methyl-accepting_chemotaxis_protein,_partial_[Oceanospirillum_sp._D5]	F...K...W...F...N
WP_222219195.1_methyl-accepting_chemotaxis_protein_[Marinobacterium_sp._CAU_1594]	F...K...W...F...N
WP_097460431.1_methyl-accepting_chemotaxis_protein_[Mangrovitalea_sediminis]	Y...R...W...F...N
WP_222223932.1_methyl-accepting_chemotaxis_protein_[Marinobacterium_sp._CAU_1594]	Y...K...W...F...N
WP_027859659.1_methyl-accepting_chemotaxis_protein_[Marinobacterium_jannaschii]	Y...K...W...F...N
WP_076717399.1_methyl-accepting_chemotaxis_protein_[Motiliproteus_sp._MSK22-1]	Y...K...W...F...N
WP_027311757.1_methyl-accepting_chemotaxis_protein_[Balneatrix_alpica]	Y...K...W...F...N
WP_194116280.1_methyl-accepting_chemotaxis_protein_[Chitinilyticum_piscinae]	Y...R...W...F...N
WP_215776673.1_methyl-accepting_chemotaxis_protein_[Paludibacterium_sp._B53371]	Y...R...W...F...N
WP_172198099.1_methyl-accepting_chemotaxis_protein_[Niveibacterium_sp._COAC-50]	Y...R...W...F...N
WP_206253491.1_methyl-accepting_chemotaxis_protein_[Niveibacterium_microcysteis]	Y...R...W...F...N
WP_084089372.1_methyl-accepting_chemotaxis_protein_[Andreprevotia_lacus]	Y...R...W...F...N
WP_035061566.1_methyl-accepting_chemotaxis_protein_[Andreprevotia_chitinilytica]	Y...R...W...F...N
WP_018150915.1_methyl-accepting_chemotaxis_protein_[Leeia_oryzae]	Y...R...W...F...N
WP_011494181.1_methyl-accepting_chemotaxis_protein_[Paraburkholderia_xenovorans]	Y...R...W...F...N
WP_124259872.1_MULTISPECIES:_methyl-accepting_chemotaxis_protein_[Burkholderia]	Y...R...W...F...D
WP_028371524.1_methyl-accepting_chemotaxis_protein_[Burkholderia_sp._UYPR1.413]	F...R...W...F...N
WP_093556669.1_methyl-accepting_chemotaxis_protein_[Massilia_namucuonensis]	Y...R...W...F...N
WP_154376838.1_methyl-accepting_chemotaxis_protein_[Massilia_rivuli]	Y...R...W...F...N
WP_155440924.1_methyl-accepting_chemotaxis_protein_[Massilia_ginsengisoli]	Y...R...W...F...N
WP_057155504.1_methyl-accepting_chemotaxis_protein_[Massilia_sp._Root351]	Y...R...W...F...N
WP_161072113.1_methyl-accepting_chemotaxis_protein_['Massilia_aquatica'_Lu_et_al._2020]	Y...R...W...F...N
WP_228896066.1_methyl-accepting_chemotaxis_protein_[Massilia_sp._HC52]	Y...R...W...F...N
WP_056404572.1_methyl-accepting_chemotaxis_protein_[Massilia_sp._Root418]	Y...R...W...F...N
WP_050408405.1_methyl-accepting_chemotaxis_protein_[Massilia_sp._NR_4-1]	Y...R...W...F...N
WP_017877884.1_methyl-accepting_chemotaxis_protein_[Janthinobacterium_sp._CG3]	Y...R...W...F...N
WP_155451987.1_methyl-accepting_chemotaxis_protein_[Massilia_eburnea]	Y...R...W...F...N
WP_028103717.1_methyl-accepting_chemotaxis_protein_[Pseudoduganella_violaceinigra]	Y...R...W...F...N
WP_055925625.1_methyl-accepting_chemotaxis_protein_[Duganella_sp._Root336D2]	Y...R...W...F...N
WP_057246852.1_methyl-accepting_chemotaxis_protein_[Duganella_sp._Root198D2]	Y...R...W...F...N
WP_057259997.1_methyl-accepting_chemotaxis_protein_[Duganella_sp._Root1480D1]	Y...R...W...F...N
WP_090440344.1_methyl-accepting_chemotaxis_protein_[Duganella_sp._CF458]	Y...R...W...F...N
WP_161025257.1_methyl-accepting_chemotaxis_protein_[Massilia_guangdongensis]	Y...R...W...F...N
WP_182219655.1_methyl-accepting_chemotaxis_protein_[Duganella_sp._FT3S]	Y...R...W...F...N
WP_182165910.1_methyl-accepting_chemotaxis_protein_[Duganella_sp._LX20W]	Y...R...W...F...N
WP_182219202.1_methyl-accepting_chemotaxis_protein_[Duganella_sp._FT3S]	Y...R...W...F...N
WP_182152007.1_methyl-accepting_chemotaxis_protein_[Duganella_sp._LX47W]	Y...R...W...F...N
WP_182220309.1_methyl-accepting_chemotaxis_protein_[Duganella_sp._FT3S]	Y...R...W...F...N
WP_152838929.1_methyl-accepting_chemotaxis_protein_[Rugamonas_aquatica]	Y...R...W...F...N
WP_152802710.1_methyl-accepting_chemotaxis_protein_[Rugamonas_rivuli]	Y...R...W...F...N
WP_161087535.1_methyl-accepting_chemotaxis_protein_[Rugamonas_sp._FT81W]	Y...R...W...F...N
WP_161090991.1_methyl-accepting_chemotaxis_protein_[Rugamonas_sp._FT107W]	Y...R...W...F...N
WP_161096092.1_methyl-accepting_chemotaxis_protein_[Rugamonas_sp._FT82W]	Y...R...W...F...N
WP_072780974.1_methyl-accepting_chemotaxis_protein_[Duganella_sacchari]	Y...R...W...F...N
WP_161075985.1_methyl-accepting_chemotaxis_protein_[Duganella_sp._CY15W]	Y...R...W...F...N
WP_161009143.1_methyl-accepting_chemotaxis_protein_[Duganella_flavida]	Y...R...W...F...N
WP_165403486.1_MULTISPECIES:_methyl-accepting_chemotaxis_protein_[unclassified_Duganella]	Y...R...W...F...N
WP_233410711.1_methyl-accepting_chemotaxis_protein_[Rugamonas_sp._CCM_8940]	Y...R...W...F...N
WP_105533726.1_methyl-accepting_chemotaxis_protein_[Solimicrobium_silvestre]	Y...R...W...F...D
WP_229751021.1_methyl-accepting_chemotaxis_protein_[Undibacterium_terreum]	Y...R...W...F...N
WP_219887500.1_methyl-accepting_chemotaxis_protein_[Janthinobacterium_sp._PAMC25594]	Y...R...W...F...N
WP_219137014.1_methyl-accepting_chemotaxis_protein_[Janthinobacterium_sp._UMAB-60]	Y...R...W...F...N
WP_071325690.1_methyl-accepting_chemotaxis_protein_[Janthinobacterium_sp._1_2014MBL_MicDiv]	Y...R...W...Y...N
WP_099665759.1_methyl-accepting_chemotaxis_protein_[Janthinobacterium_sp._13]	Y...R...W...Y...N
WP_099380526.1_methyl-accepting_chemotaxis_protein_[Janthinobacterium_sp._BJB426]	Y...R...W...Y...N
WP_070259949.1_MULTISPECIES:_methyl-accepting_chemotaxis_protein_[Janthinobacterium]	Y...R...W...Y...N
WP_092609211.1_methyl-accepting_chemotaxis_protein_[Janthinobacterium_sp._YR213]	Y...R...W...Y...N
WP_211552317.1_methyl-accepting_chemotaxis_protein_[Janthinobacterium_lividum]	Y...R...W...Y...N
WP_151092222.1_MULTISPECIES:_methyl-accepting_chemotaxis_protein_[unclassified_Janthinobacterium]	Y...R...W...Y...N
WP_176374524.1_methyl-accepting_chemotaxis_protein_[Janthinobacterium_lividum]	Y...R...W...Y...N
WP_176381591.1_methyl-accepting_chemotaxis_protein_[Janthinobacterium_lividum]	Y...R...W...Y...N
WP_080753430.1_methyl-accepting_chemotaxis_protein_[Janthinobacterium_lividum]	Y...R...W...Y...N
WP_070278874.1_methyl-accepting_chemotaxis_protein_[Janthinobacterium_sp._MP5059B]	Y...R...W...Y...N
WP_099396035.1_methyl-accepting_chemotaxis_protein_[Janthinobacterium_sp._BJB446]	Y...R...W...Y...N
WP_099390218.1_methyl-accepting_chemotaxis_protein_[Janthinobacterium_sp._BJB301]	Y...R...W...Y...N
WP_100428805.1_methyl-accepting_chemotaxis_protein_[Janthinobacterium_sp._67]	Y...R...W...Y...N
WP_092719266.1_methyl-accepting_chemotaxis_protein_[Janthinobacterium_sp._OK676]	Y...R...W...Y...N
WP_046682090.1_methyl-accepting_chemotaxis_protein_[Janthinobacterium_sp._KBS0711]	Y...R...W...Y...N
WP_219310354.1_MULTISPECIES:_methyl-accepting_chemotaxis_protein_[unclassified_Janthinobacterium]	Y...R...W...Y...N
WP_086140045.1_MULTISPECIES:_methyl-accepting_chemotaxis_protein_[unclassified_Janthinobacterium]	Y...R...W...Y...N
WP_034753153.1_methyl-accepting_chemotaxis_protein_[Janthinobacterium_lividum]	Y...R...W...Y...N
WP_219330256.1_methyl-accepting_chemotaxis_protein_[Janthinobacterium_sp._NKUCC08_JDC]	Y...R...W...Y...N
WP_072457712.1_methyl-accepting_chemotaxis_protein_[Janthinobacterium_lividum]	Y...R...W...Y...N
WP_070301655.1_methyl-accepting_chemotaxis_protein_[Janthinobacterium_sp._HH104]	Y...R...W...Y...N
WP_141171442.1_methyl-accepting_chemotaxis_protein_[Janthinobacterium_tructae]	Y...R...W...Y...N
WP_082654621.1_methyl-accepting_chemotaxis_protein_[Janthinobacterium_sp._Ant5-2-1]	Y...R...W...Y...N
WP_099409322.1_methyl-accepting_chemotaxis_protein_[Janthinobacterium_sp._BJB304]	Y...R...W...Y...N
WP_121670899.1_methyl-accepting_chemotaxis_protein_[Janthinobacterium_agaricidamnosum]	Y...R...W...Y...N
WP_070223408.1_MULTISPECIES:_methyl-accepting_chemotaxis_protein_[unclassified_Janthinobacterium]	Y...R...W...Y...N
WP_152255420.1_methyl-accepting_chemotaxis_protein_[Janthinobacterium_sp._FT14W]	Y...R...W...Y...N
WP_152282023.1_methyl-accepting_chemotaxis_protein_[Janthinobacterium_violaceinigrum]	Y...R...W...Y...N
WP_102292800.1_methyl-accepting_chemotaxis_protein_[Janthinobacterium_sp._AD80]	Y...R...W...Y...N
WP_219118882.1_methyl-accepting_chemotaxis_protein_[Janthinobacterium_sp._UMAB-56]	Y...R...W...Y...N
WP_092804285.1_MULTISPECIES:_methyl-accepting_chemotaxis_protein_[unclassified_Janthinobacterium]	Y...R...W...Y...N
WP_225984794.1_methyl-accepting_chemotaxis_protein_[Noviherbaspirillum_aerium]	Y...R...W...F...N
WP_194725423.1_methyl-accepting_chemotaxis_protein_[Noviherbaspirillum_malthae]	Y...R...W...F...N
WP_229522193.1_methyl-accepting_chemotaxis_protein_[Massilia_sp._CCM_8941]	Y...R...W...F...N
WP_233292158.1_methyl-accepting_chemotaxis_protein_[Massilia_sp._P8910]	Y...R...W...F...N
WP_167090659.1_methyl-accepting_chemotaxis_protein_[Massilia_frigida]	Y...R...W...F...N
WP_099874006.1_methyl-accepting_chemotaxis_protein_[Massilia_violaceinigra]	Y...R...W...F...N
WP_183381509.1_MULTISPECIES:_methyl-accepting_chemotaxis_protein_[unclassified_Herbaspirillum]	Y...R...W...F...N
WP_137313802.1_methyl-accepting_chemotaxis_protein_[Massilia_umbonata]	Y...R...W...F...N
WP_229420743.1_methyl-accepting_chemotaxis_protein_[Massilia_albidiflava]	Y...R...W...F...N
WP_229487426.1_methyl-accepting_chemotaxis_protein_[Massilia_lutea]	Y...R...W...F...N
WP_130190667.1_methyl-accepting_chemotaxis_protein_[Massilia_lutea]	Y...R...W...F...N
WP_229419403.1_methyl-accepting_chemotaxis_protein_[Massilia_dura]	Y...R...W...F...N
WP_155472909.1_methyl-accepting_chemotaxis_protein_[Massilia_buxea]	Y...R...W...F...N
WP_134387090.1_methyl-accepting_chemotaxis_protein_[Massilia_plicata]	Y...R...W...F...N
WP_193615644.1_methyl-accepting_chemotaxis_protein_[Massilia_sp._YMA4]	Y...R...W...F...N
WP_107140906.1_methyl-accepting_chemotaxis_protein_[Massilia_armeniaca]	Y...R...W...F...N
WP_155468886.1_methyl-accepting_chemotaxis_protein_[Massilia_buxea]	Y...R...W...F...N
WP_230408621.1_methyl-accepting_chemotaxis_protein_[Undibacterium_flavidum]	Y...R...W...F...N
WP_052170597.1_methyl-accepting_chemotaxis_protein_[Massilia_sp._JS1662]	Y...R...W...F...D
WP_229470677.1_methyl-accepting_chemotaxis_protein_[Massilia_phosphatilytica]	Y...R...W...F...D
WP_091666274.1_methyl-accepting_chemotaxis_protein_[Massilia_sp._PDC64]	Y...R...W...F...D
WP_229412612.1_methyl-accepting_chemotaxis_protein_[Massilia_sp._Root335]	Y...R...W...F...D
WP_229518880.1_methyl-accepting_chemotaxis_protein_[Massilia_rhizosphaerae]	Y...R...W...F...N
WP_075793551.1_methyl-accepting_chemotaxis_protein_[Massilia_putida]	Y...R...W...F...N
WP_027013862.1_methyl-accepting_chemotaxis_protein_[Comamonas_composti]	Y...R...W...Y...N
WP_066476437.1_methyl-accepting_chemotaxis_protein_[Comamonas_terrae]	Y...R...W...F...N
WP_043004753.1_methyl-accepting_chemotaxis_protein_[Comamonas_testosteroni]	Y...R...W...F...N
WP_003052910.1_methyl-accepting_chemotaxis_protein_[Comamonas_testosteroni]	Y...R...W...F...N
WP_043374331.1_methyl-accepting_chemotaxis_protein_[Comamonas_testosteroni]	Y...R...W...F...N
WP_148729945.1_methyl-accepting_chemotaxis_protein_[Comamonas_sp._Z3]	Y...R...W...F...N
WP_167009045.1_methyl-accepting_chemotaxis_protein_[Comamonas_sp._Tr-654]	Y...R...W...F...N
WP_211459635.1_methyl-accepting_chemotaxis_protein_[Comamonas_sp._PE63]	Y...R...W...F...N
WP_054075176.1_MULTISPECIES:_methyl-accepting_chemotaxis_protein_[Comamonas]	Y...R...W...F...N
WP_057092990.1_methyl-accepting_chemotaxis_protein_[Comamonas_thiooxydans]	Y...R...W...F...N
WP_003069236.1_MULTISPECIES:_methyl-accepting_chemotaxis_protein_[Comamonas]	Y...R...W...F...N
WP_046460896.1_MULTISPECIES:_methyl-accepting_chemotaxis_protein_[Comamonas]	Y...R...W...F...N
WP_087864791.1_MULTISPECIES:_methyl-accepting_chemotaxis_protein_[Comamonas]	Y...R...W...F...N
WP_034352784.1_methyl-accepting_chemotaxis_protein_[Comamonas_thiooxydans]	Y...R...W...F...N
WP_012839333.1_methyl-accepting_chemotaxis_protein_[Comamonas_thiooxydans]	Y...R...W...F...N
WP_034380131.1_methyl-accepting_chemotaxis_protein_[Comamonas_thiooxydans]	Y...R...W...F...N
WP_059441109.1_methyl-accepting_chemotaxis_protein_[Comamonas_sp._E6]	Y...R...W...F...N
WP_034389472.1_methyl-accepting_chemotaxis_protein_[Comamonas_thiooxydans]	Y...R...W...F...N
WP_034409445.1_methyl-accepting_chemotaxis_protein_[Comamonas_thiooxydans]	Y...R...W...F...N
WP_039049122.1_methyl-accepting_chemotaxis_protein_[Comamonas_thiooxydans]	Y...R...W...F...N
WP_045839893.1_methyl-accepting_chemotaxis_protein_[Comamonas_thiooxydans]	Y...R...W...F...N
WP_063663995.1_methyl-accepting_chemotaxis_protein_[Comamonas_thiooxydans]	Y...R...W...F...N
WP_149356573.1_methyl-accepting_chemotaxis_protein_[Comamonas_testosteroni]	Y...R...W...F...N
WP_087081508.1_methyl-accepting_chemotaxis_protein_[Comamonas_testosteroni]	Y...R...W...F...N
WP_053284344.1_methyl-accepting_chemotaxis_protein_[Comamonas_testosteroni]	Y...R...W...F...N
WP_034369065.1_methyl-accepting_chemotaxis_protein_[Comamonas_testosteroni]	Y...R...W...F...N
WP_182283703.1_methyl-accepting_chemotaxis_protein_[Comamonas_testosteroni]	Y...R...W...F...N
WP_114864780.1_methyl-accepting_chemotaxis_protein_[Comamonas_sp._AG1104]	Y...R...W...F...N
WP_003078835.1_methyl-accepting_chemotaxis_protein_[Comamonas_testosteroni]	Y...R...W...F...N
WP_081897335.1_methyl-accepting_chemotaxis_protein_[Massilia_sp._BSC265]	Y...R...W...F...N
WP_223467593.1_methyl-accepting_chemotaxis_protein_[Massilia_soli]	F...R...W...F...N
WP_229487469.1_methyl-accepting_chemotaxis_protein_[Massilia_lutea]	Y...R...W...F...N
WP_155441644.1_methyl-accepting_chemotaxis_protein_[Massilia_ginsengisoli]	Y...R...W...F...N
WP_154381486.1_methyl-accepting_chemotaxis_protein_[Massilia_rivuli]	Y...R...W...F...N
WP_205976986.1_methyl-accepting_chemotaxis_protein_[Paraburkholderia_sp._Se-20369]	Y...R...W...F...N
WP_132026869.1_methyl-accepting_chemotaxis_protein_[Burkholderia_sp._SRS-46]	Y...R...W...F...N
WP_060290239.1_methyl-accepting_chemotaxis_protein_[Burkholderia_stagnalis]	Y...R...W...F...N
WP_126283055.1_MULTISPECIES:_methyl-accepting_chemotaxis_protein_[Burkholderia_cepacia_complex]	Y...R...W...F...N
WP_059883851.1_methyl-accepting_chemotaxis_protein_[Burkholderia_stagnalis]	Y...R...W...F...N
WP_059565662.1_methyl-accepting_chemotaxis_protein_[Burkholderia_stagnalis]	Y...R...W...F...N
WP_124749939.1_methyl-accepting_chemotaxis_protein_[Burkholderia_stagnalis]	Y...R...W...F...N
WP_059986840.1_methyl-accepting_chemotaxis_protein_[Burkholderia_stagnalis]	Y...R...W...F...N
WP_060018048.1_methyl-accepting_chemotaxis_protein_[Burkholderia_stagnalis]	Y...R...W...F...N
WP_124490392.1_methyl-accepting_chemotaxis_protein_[Burkholderia_stagnalis]	Y...R...W...F...N
WP_060365087.1_methyl-accepting_chemotaxis_protein_[Burkholderia_stagnalis]	Y...R...W...F...N
WP_160930785.1_MULTISPECIES:_methyl-accepting_chemotaxis_protein_[unclassified_Burkholderia]	Y...R...W...F...N
WP_124883311.1_methyl-accepting_chemotaxis_protein_[Burkholderia_sp._Bp9002]	Y...R...W...F...N
WP_124505974.1_methyl-accepting_chemotaxis_protein_[Burkholderia_sp._Bp9125]	Y...R...W...F...N
WP_026043939.1_methyl-accepting_chemotaxis_protein_[Burkholderia_pyrrocinia]	Y...R...W...F...N
WP_124653951.1_methyl-accepting_chemotaxis_protein_[Burkholderia_sp._Bp9126]	Y...R...W...F...N
WP_174979068.1_methyl-accepting_chemotaxis_protein_[Burkholderia_lata]	Y...R...W...F...N
WP_174916034.1_methyl-accepting_chemotaxis_protein_[Burkholderia_lata]	Y...R...W...F...N
WP_174940860.1_MULTISPECIES:_methyl-accepting_chemotaxis_protein_[Burkholderia]	Y...R...W...F...N
WP_131931447.1_methyl-accepting_chemotaxis_protein_[Burkholderia_sp._SRS-25]	Y...R...W...F...N
WP_122475118.1_methyl-accepting_chemotaxis_protein_[Burkholderia_contaminans]	Y...R...W...F...N
WP_205815694.1_methyl-accepting_chemotaxis_protein_[Burkholderia_sp._Ac-20345]	Y...R...W...F...N
WP_105817167.1_MULTISPECIES:_methyl-accepting_chemotaxis_protein_[Burkholderia]	Y...R...W...F...N
WP_089428122.1_methyl-accepting_chemotaxis_protein_[Burkholderia_sp._HI2500]	Y...R...W...F...N
WP_174968271.1_methyl-accepting_chemotaxis_protein_[Burkholderia_lata]	Y...R...W...F...N
WP_175000238.1_methyl-accepting_chemotaxis_protein_[Burkholderia_lata]	Y...R...W...F...N
WP_175840266.1_methyl-accepting_chemotaxis_protein_[Burkholderia_contaminans]	Y...R...W...F...N
WP_174975839.1_methyl-accepting_chemotaxis_protein_[Burkholderia_contaminans]	Y...R...W...F...N
WP_174944902.1_methyl-accepting_chemotaxis_protein_[Burkholderia_contaminans]	Y...R...W...F...N
WP_069250972.1_methyl-accepting_chemotaxis_protein_[Burkholderia_lata]	Y...R...W...F...N
WP_089486329.1_methyl-accepting_chemotaxis_protein_[Burkholderia_sp._HI2714]	Y...R...W...F...N
WP_226214576.1_methyl-accepting_chemotaxis_protein_[Burkholderia_sp._AU30198]	Y...R...W...F...N
WP_175236971.1_MULTISPECIES:_methyl-accepting_chemotaxis_protein_[Burkholderia_cepacia_complex]	Y...R...W...F...N
WP_166886469.1_MULTISPECIES:_methyl-accepting_chemotaxis_protein_[unclassified_Burkholderia]	Y...R...W...F...N
WP_175003592.1_methyl-accepting_chemotaxis_protein_[Burkholderia_lata]	Y...R...W...F...N
WP_089497503.1_methyl-accepting_chemotaxis_protein_[Burkholderia_sp._AU15512]	Y...R...W...F...N
WP_226205769.1_methyl-accepting_chemotaxis_protein_[Burkholderia_sp._AU38729]	Y...R...W...F...N
WP_011355950.1_methyl-accepting_chemotaxis_protein_[Burkholderia_lata]	Y...R...W...F...N
WP_226272787.1_methyl-accepting_chemotaxis_protein_[Burkholderia_sp._AU31624]	Y...R...W...F...N
WP_089432289.1_methyl-accepting_chemotaxis_protein_[Burkholderia_sp._AU31652]	Y...R...W...F...N
WP_089447260.1_methyl-accepting_chemotaxis_protein_[Burkholderia_sp._AU33423]	Y...R...W...F...N
WP_124647824.1_MULTISPECIES:_methyl-accepting_chemotaxis_protein_[Burkholderia]	Y...R...W...F...N
WP_124619097.1_methyl-accepting_chemotaxis_protein_[Burkholderia_contaminans]	Y...R...W...F...N
WP_089463008.1_MULTISPECIES:_methyl-accepting_chemotaxis_protein_[Burkholderia]	Y...R...W...F...N
WP_047851686.1_methyl-accepting_chemotaxis_protein_[Burkholderia_contaminans]	Y...R...W...F...N
WP_124495260.1_methyl-accepting_chemotaxis_protein_[Burkholderia_contaminans]	Y...R...W...F...N
WP_071333002.1_methyl-accepting_chemotaxis_protein_[Burkholderia_contaminans]	Y...R...W...F...N
WP_089443086.1_MULTISPECIES:_methyl-accepting_chemotaxis_protein_[Burkholderia]	Y...R...W...F...N
WP_124576427.1_methyl-accepting_chemotaxis_protein_[Burkholderia_contaminans]	Y...R...W...F...N
WP_206136633.1_methyl-accepting_chemotaxis_protein_[Burkholderia_sp._Se-20373]	Y...R...W...F...N
WP_046549419.1_methyl-accepting_chemotaxis_protein_[Burkholderia_contaminans]	Y...R...W...F...N
WP_039344891.1_MULTISPECIES:_methyl-accepting_chemotaxis_protein_[Burkholderia]	Y...R...W...F...N
WP_174958228.1_MULTISPECIES:_methyl-accepting_chemotaxis_protein_[Burkholderia]	Y...R...W...F...N
WP_175033939.1_methyl-accepting_chemotaxis_protein_[Burkholderia_lata]	Y...R...W...F...N
WP_174976767.1_methyl-accepting_chemotaxis_protein_[Burkholderia_aenigmatica]	Y...R...W...F...N
WP_206142014.1_methyl-accepting_chemotaxis_protein_[Burkholderia_sp._Ac-20384]	Y...R...W...F...N
WP_175965800.1_methyl-accepting_chemotaxis_protein_[Burkholderia_sp._BCC0322]	Y...R...W...F...N
WP_237434510.1_methyl-accepting_chemotaxis_protein_[Burkholderia_aenigmatica]	Y...R...W...F...N
WP_175952201.1_methyl-accepting_chemotaxis_protein_[Burkholderia_sp._BCC0405]	Y...R...W...F...N
WP_226195190.1_methyl-accepting_chemotaxis_protein_[Burkholderia_sp._AU30280]	Y...R...W...F...N
WP_089457740.1_MULTISPECIES:_methyl-accepting_chemotaxis_protein_[Burkholderia]	Y...R...W...F...N
WP_085040728.1_methyl-accepting_chemotaxis_protein_[Burkholderia_puraquae]	Y...R...W...F...N
WP_175013329.1_methyl-accepting_chemotaxis_protein_[Burkholderia_lata]	Y...R...W...F...N
WP_175045171.1_methyl-accepting_chemotaxis_protein_[Burkholderia_lata]	Y...R...W...F...N
WP_174949041.1_methyl-accepting_chemotaxis_protein_[Burkholderia_lata]	Y...R...W...F...N
WP_206121390.1_methyl-accepting_chemotaxis_protein_[Burkholderia_sp._Ac-20392]	Y...R...W...F...N
WP_174931825.1_methyl-accepting_chemotaxis_protein_[Burkholderia_lata]	Y...R...W...F...N
WP_175221731.1_MULTISPECIES:_methyl-accepting_chemotaxis_protein_[Burkholderia]	Y...R...W...F...N
WP_226116056.1_methyl-accepting_chemotaxis_protein_[Burkholderia_contaminans]	Y...R...W...F...N
WP_226222913.1_methyl-accepting_chemotaxis_protein_[Burkholderia_contaminans]	Y...R...W...F...N
WP_205824234.1_methyl-accepting_chemotaxis_protein_[Burkholderia_sp._Ac-20349]	Y...R...W...F...N
WP_043178013.1_MULTISPECIES:_methyl-accepting_chemotaxis_protein_[Burkholderia_cepacia_complex]	Y...R...W...F...N
WP_175024943.1_MULTISPECIES:_methyl-accepting_chemotaxis_protein_[Burkholderia]	Y...R...W...F...N
WP_175889001.1_methyl-accepting_chemotaxis_protein_[Burkholderia_cepacia]	Y...R...W...F...N
WP_060224578.1_methyl-accepting_chemotaxis_protein_[Burkholderia_cepacia]	Y...R...W...F...N
WP_124841706.1_methyl-accepting_chemotaxis_protein_[Burkholderia_cepacia]	Y...R...W...F...N
WP_059684567.1_methyl-accepting_chemotaxis_protein_[Burkholderia_cepacia]	Y...R...W...F...N
WP_233342721.1_methyl-accepting_chemotaxis_protein_[Burkholderia_cepacia]	Y...R...W...F...N
WP_124817231.1_methyl-accepting_chemotaxis_protein_[Burkholderia_cepacia]	Y...R...W...F...N
WP_119337157.1_methyl-accepting_chemotaxis_protein_[Burkholderia_sp._HAN2018]	Y...R...W...F...N
WP_176098603.1_methyl-accepting_chemotaxis_protein_[Burkholderia_cepacia]	Y...R...W...F...N
WP_060194976.1_methyl-accepting_chemotaxis_protein_[Burkholderia_cepacia]	Y...R...W...F...N
WP_136469296.1_methyl-accepting_chemotaxis_protein_[Burkholderia_sp._LS-044]	Y...R...W...F...N
WP_226154675.1_methyl-accepting_chemotaxis_protein_[Burkholderia_cepacia]	Y...R...W...F...N
WP_091920112.1_methyl-accepting_chemotaxis_protein_[Burkholderia_cepacia]	Y...R...W...F...N
WP_059649136.1_methyl-accepting_chemotaxis_protein_[Burkholderia_cepacia]	Y...R...W...F...N
WP_021157319.1_MULTISPECIES:_methyl-accepting_chemotaxis_protein_[Burkholderia]	Y...R...W...F...N
WP_060373391.1_methyl-accepting_chemotaxis_protein_[Burkholderia_cepacia]	Y...R...W...F...N
WP_060083368.1_methyl-accepting_chemotaxis_protein_[Burkholderia_cepacia]	Y...R...W...F...N
WP_175757142.1_methyl-accepting_chemotaxis_protein_[Burkholderia_cepacia]	Y...R...W...F...N
WP_111996914.1_methyl-accepting_chemotaxis_protein_[Burkholderia_cepacia]	Y...R...W...F...N
WP_060357515.1_methyl-accepting_chemotaxis_protein_[Burkholderia_cepacia]	Y...R...W...F...N
WP_059693873.1_methyl-accepting_chemotaxis_protein_[Burkholderia_cepacia]	Y...R...W...F...N
WP_060313396.1_methyl-accepting_chemotaxis_protein_[Burkholderia_cepacia]	Y...R...W...F...N
WP_226129626.1_methyl-accepting_chemotaxis_protein_[Burkholderia_cepacia]	Y...R...W...F...N
WP_174392616.1_methyl-accepting_chemotaxis_protein_[Burkholderia_cepacia]	Y...R...W...F...N
WP_060173081.1_methyl-accepting_chemotaxis_protein_[Burkholderia_cepacia]	Y...R...W...F...N
WP_124839089.1_methyl-accepting_chemotaxis_protein_[Burkholderia_cepacia]	Y...R...W...F...N
WP_226252959.1_methyl-accepting_chemotaxis_protein_[Burkholderia_cepacia]	Y...R...W...F...N
WP_060222046.1_methyl-accepting_chemotaxis_protein_[Burkholderia_cepacia]	Y...R...W...F...N
WP_226230897.1_methyl-accepting_chemotaxis_protein_[Burkholderia_cepacia]	Y...R...W...F...N
WP_222155706.1_methyl-accepting_chemotaxis_protein_[Burkholderia_cepacia]	Y...R...W...F...N
WP_111939142.1_methyl-accepting_chemotaxis_protein_[Burkholderia_cepacia]	Y...R...W...F...N
WP_175899455.1_methyl-accepting_chemotaxis_protein_[Burkholderia_cepacia]	Y...R...W...F...N
WP_192388911.1_methyl-accepting_chemotaxis_protein_[Burkholderia_cepacia]	Y...R...W...F...N
WP_059706481.1_methyl-accepting_chemotaxis_protein_[Burkholderia_cepacia]	Y...R...W...F...N
WP_048022416.1_MULTISPECIES:_methyl-accepting_chemotaxis_protein_[Burkholderia]	Y...R...W...F...N
WP_059591645.1_methyl-accepting_chemotaxis_protein_[Burkholderia_cepacia]	Y...R...W...F...N
WP_060322276.1_methyl-accepting_chemotaxis_protein_[Burkholderia_cepacia]	Y...R...W...F...N
WP_069254295.1_methyl-accepting_chemotaxis_protein_[Burkholderia_cepacia]	Y...R...W...F...N
WP_060376298.1_methyl-accepting_chemotaxis_protein_[Burkholderia_cepacia]	Y...R...W...F...N
WP_124922271.1_methyl-accepting_chemotaxis_protein_[Burkholderia_cepacia]	Y...R...W...F...N
WP_176113413.1_methyl-accepting_chemotaxis_protein_[Burkholderia_cepacia]	Y...R...W...F...N
WP_124673767.1_methyl-accepting_chemotaxis_protein_[Burkholderia_cepacia]	Y...R...W...F...N
WP_124475035.1_methyl-accepting_chemotaxis_protein_[Burkholderia_cepacia]	Y...R...W...F...N
WP_175894245.1_methyl-accepting_chemotaxis_protein_[Burkholderia_cepacia]	Y...R...W...F...N
WP_059521562.1_methyl-accepting_chemotaxis_protein_[Burkholderia_cepacia]	Y...R...W...F...N
WP_059732066.1_methyl-accepting_chemotaxis_protein_[Burkholderia_cepacia]	Y...R...W...F...N
WP_059905339.1_methyl-accepting_chemotaxis_protein_[Burkholderia_cepacia]	Y...R...W...F...N
WP_226180532.1_methyl-accepting_chemotaxis_protein_[Burkholderia_cepacia]	Y...R...W...F...N
WP_174413672.1_methyl-accepting_chemotaxis_protein_[Burkholderia_cepacia]	Y...R...W...F...N
WP_226144472.1_methyl-accepting_chemotaxis_protein_[Burkholderia_cepacia]	Y...R...W...F...N
WP_226214753.1_methyl-accepting_chemotaxis_protein_[Burkholderia_cepacia]	Y...R...W...F...N
WP_124918013.1_methyl-accepting_chemotaxis_protein_[Burkholderia_cepacia]	Y...R...W...F...N
WP_124544218.1_methyl-accepting_chemotaxis_protein_[Burkholderia_cepacia]	Y...R...W...F...N
WP_060065266.1_methyl-accepting_chemotaxis_protein_[Burkholderia_cepacia]	Y...R...W...F...N
WP_128842375.1_methyl-accepting_chemotaxis_protein_[Burkholderia_catarinensis]	Y...R...W...F...N
WP_175829262.1_methyl-accepting_chemotaxis_protein_[Burkholderia_cepacia]	Y...R...W...F...N
WP_059665714.1_methyl-accepting_chemotaxis_protein_[Burkholderia_cepacia]	Y...R...W...F...N
WP_107310260.1_methyl-accepting_chemotaxis_protein_[Burkholderia_metallica]	Y...R...W...F...N
WP_226239916.1_methyl-accepting_chemotaxis_protein_[Burkholderia_metallica]	Y...R...W...F...N
WP_069259342.1_methyl-accepting_chemotaxis_protein_[Burkholderia_metallica]	Y...R...W...F...N
WP_174921252.1_methyl-accepting_chemotaxis_protein_[Burkholderia_metallica]	Y...R...W...F...N
WP_226149811.1_methyl-accepting_chemotaxis_protein_[Burkholderia_cepacia]	Y...R...W...F...N
WP_124534954.1_methyl-accepting_chemotaxis_protein_[Burkholderia_cepacia]	Y...R...W...F...N
WP_175019521.1_methyl-accepting_chemotaxis_protein_[Burkholderia_contaminans]	Y...R...W...F...N
WP_124471848.1_methyl-accepting_chemotaxis_protein_[Burkholderia_contaminans]	Y...R...W...F...N
WP_166954411.1_methyl-accepting_chemotaxis_protein_[Burkholderia_sp._D-99]	Y...R...W...F...N
WP_069750062.1_methyl-accepting_chemotaxis_protein_[Burkholderia_stabilis]	Y...R...W...F...N
WP_122171913.1_methyl-accepting_chemotaxis_protein_[Burkholderia_stabilis]	Y...R...W...F...N
WP_176041235.1_methyl-accepting_chemotaxis_protein_[Burkholderia_stabilis]	Y...R...W...F...N
WP_048250111.1_methyl-accepting_chemotaxis_protein_[Burkholderia_cepacia]	Y...R...W...F...N
WP_129516765.1_methyl-accepting_chemotaxis_protein_[Burkholderia_stabilis]	Y...R...W...F...N
WP_193101100.1_methyl-accepting_chemotaxis_protein_[Burkholderia_sp._Z1]	Y...R...W...F...N
WP_205783525.1_methyl-accepting_chemotaxis_protein_[Burkholderia_sp._Ac-20344]	Y...R...W...F...N
WP_089469199.1_methyl-accepting_chemotaxis_protein_[Burkholderia_sp._AU16741]	Y...R...W...F...N
WP_099317171.1_methyl-accepting_chemotaxis_protein_[Burkholderia_sp._AU18528]	Y...R...W...F...N
WP_059575282.1_MULTISPECIES:_methyl-accepting_chemotaxis_protein_[Burkholderia]	Y...R...W...F...N
WP_104012961.1_methyl-accepting_chemotaxis_protein_[Burkholderia_anthina]	Y...R...W...F...N
WP_124657271.1_methyl-accepting_chemotaxis_protein_[Burkholderia_anthina]	Y...R...W...F...N
WP_060311491.1_MULTISPECIES:_methyl-accepting_chemotaxis_protein_[Burkholderia]	Y...R...W...F...N
WP_226288514.1_methyl-accepting_chemotaxis_protein_[Burkholderia_arboris]	Y...R...W...F...N
WP_060967839.1_methyl-accepting_chemotaxis_protein_[Burkholderia_anthina]	Y...R...W...F...N
WP_059644740.1_methyl-accepting_chemotaxis_protein_[Burkholderia_anthina]	Y...R...W...F...N
WP_089474351.1_methyl-accepting_chemotaxis_protein_[Burkholderia_sp._AU6039]	Y...R...W...F...N
WP_027813057.1_methyl-accepting_chemotaxis_protein_[Burkholderia_cenocepacia]	Y...R...W...F...N
WP_175976312.1_methyl-accepting_chemotaxis_protein_[Burkholderia_sp._BCC1047]	Y...R...W...F...N
WP_105133518.1_methyl-accepting_chemotaxis_protein,_partial_[Burkholderia_sp._BE12]	Y...R...W...F...N
WP_027782432.1_MULTISPECIES:_methyl-accepting_chemotaxis_protein_[Burkholderia]	Y...R...W...F...N
WP_226105777.1_methyl-accepting_chemotaxis_protein_[Burkholderia_cenocepacia]	Y...R...W...F...N
WP_089489084.1_methyl-accepting_chemotaxis_protein_[Burkholderia_sp._AU31280]	Y...R...W...F...N
WP_089492029.1_MULTISPECIES:_methyl-accepting_chemotaxis_protein_[unclassified_Burkholderia]	Y...R...W...F...N
WP_050018081.1_methyl-accepting_chemotaxis_protein_[Burkholderia_cenocepacia]	Y...R...W...F...N
WP_124846356.1_methyl-accepting_chemotaxis_protein_[Burkholderia_cenocepacia]	Y...R...W...F...N
WP_126367425.1_methyl-accepting_chemotaxis_protein_[Burkholderia_cenocepacia]	Y...R...W...F...N
WP_176015478.1_methyl-accepting_chemotaxis_protein_[Burkholderia_sp._BCC0398]	Y...R...W...F...N
WP_089436094.1_methyl-accepting_chemotaxis_protein_[Burkholderia_sp._AU28863]	Y...R...W...F...N
WP_124595211.1_methyl-accepting_chemotaxis_protein_[Burkholderia_cenocepacia]	Y...R...W...F...N
WP_175870494.1_methyl-accepting_chemotaxis_protein_[Burkholderia_sp._BCC0397]	Y...R...W...F...N
WP_204384107.1_MULTISPECIES:_methyl-accepting_chemotaxis_protein_[Burkholderia]	Y...R...W...F...N
WP_124631246.1_methyl-accepting_chemotaxis_protein_[Burkholderia_cenocepacia]	Y...R...W...F...N
WP_226209988.1_methyl-accepting_chemotaxis_protein_[Burkholderia_cenocepacia]	Y...R...W...F...N
WP_124554514.1_methyl-accepting_chemotaxis_protein_[Burkholderia_cenocepacia]	Y...R...W...F...N
WP_124679422.1_methyl-accepting_chemotaxis_protein_[Burkholderia_cenocepacia]	Y...R...W...F...N
WP_133295640.1_methyl-accepting_chemotaxis_protein,_partial_[Burkholderia_reimsis]	Y...R...W...F...N
WP_175683215.1_methyl-accepting_chemotaxis_protein_[Burkholderia_cenocepacia]	Y...R...W...F...N
WP_175832578.1_methyl-accepting_chemotaxis_protein_[Burkholderia_cenocepacia]	Y...R...W...F...N
WP_212076062.1_methyl-accepting_chemotaxis_protein_[Burkholderia_cenocepacia]	Y...R...W...F...N
WP_175883721.1_methyl-accepting_chemotaxis_protein_[Burkholderia_sp._BCC0044]	Y...R...W...F...N
WP_212176000.1_methyl-accepting_chemotaxis_protein_[Burkholderia_cenocepacia]	Y...R...W...F...N
WP_226139201.1_methyl-accepting_chemotaxis_protein_[Burkholderia_cenocepacia]	Y...R...W...F...N
WP_209924692.1_methyl-accepting_chemotaxis_protein_[Burkholderia_sp._CpTa8-5]	Y...R...W...F...N
WP_209933495.1_methyl-accepting_chemotaxis_protein_[Burkholderia_sp._AcTa6-5]	Y...R...W...F...N
WP_213345753.1_methyl-accepting_chemotaxis_protein_[Burkholderia_sp._LAS2]	Y...R...W...F...N
WP_175769838.1_methyl-accepting_chemotaxis_protein_[Burkholderia_cenocepacia]	Y...R...W...F...N
WP_124547920.1_methyl-accepting_chemotaxis_protein_[Burkholderia_cenocepacia]	Y...R...W...F...N
WP_212260853.1_methyl-accepting_chemotaxis_protein_[Burkholderia_cenocepacia]	Y...R...W...F...N
WP_059823991.1_methyl-accepting_chemotaxis_protein_[Burkholderia_sp._MSMB1826]	Y...R...W...F...N
WP_124678581.1_methyl-accepting_chemotaxis_protein_[Burkholderia_cenocepacia]	Y...R...W...F...N
WP_059837724.1_methyl-accepting_chemotaxis_protein_[Burkholderia_sp._MSMB1835]	Y...R...W...F...N
WP_059504099.1_methyl-accepting_chemotaxis_protein_[Burkholderia_sp._ABCPW_11]	Y...R...W...F...N
WP_034205345.1_MULTISPECIES:_methyl-accepting_chemotaxis_protein_[Burkholderia]	Y...R...W...F...N
WP_124621373.1_methyl-accepting_chemotaxis_protein_[Burkholderia_cenocepacia]	Y...R...W...F...N
WP_062910001.1_methyl-accepting_chemotaxis_protein_[Burkholderia_cenocepacia]	Y...R...W...F...N
WP_200061562.1_methyl-accepting_chemotaxis_protein_[Burkholderia_cenocepacia]	Y...R...W...F...N
WP_060212657.1_MULTISPECIES:_methyl-accepting_chemotaxis_protein_[Burkholderia]	Y...R...W...F...N
WP_077182374.1_methyl-accepting_chemotaxis_protein,_partial_[Burkholderia_cenocepacia]	Y...R...W...F...N
WP_077199511.1_methyl-accepting_chemotaxis_protein,_partial_[Burkholderia_cenocepacia]	Y...R...W...F...N
WP_077208773.1_methyl-accepting_chemotaxis_protein,_partial_[Burkholderia_cenocepacia]	Y...R...W...F...N
WP_077234602.1_methyl-accepting_chemotaxis_protein,_partial_[Burkholderia_cenocepacia]	Y...R...W...F...N
WP_077209426.1_methyl-accepting_chemotaxis_protein,_partial_[Burkholderia_cenocepacia]	Y...R...W...F...N
WP_077188010.1_methyl-accepting_chemotaxis_protein,_partial_[Burkholderia_cenocepacia]	Y...R...W...F...N
WP_077209428.1_methyl-accepting_chemotaxis_protein,_partial_[Burkholderia_cenocepacia]	Y...R...W...F...N
WP_077209147.1_methyl-accepting_chemotaxis_protein,_partial_[Burkholderia_cenocepacia]	Y...R...W...F...N
WP_077241170.1_methyl-accepting_chemotaxis_protein,_partial_[Burkholderia_cenocepacia]	Y...R...W...F...N
WP_212093490.1_methyl-accepting_chemotaxis_protein_[Burkholderia_cenocepacia]	Y...R...W...F...N
WP_077234545.1_methyl-accepting_chemotaxis_protein_[Burkholderia_cenocepacia]	Y...R...W...F...N
WP_077020915.1_methyl-accepting_chemotaxis_protein_[Burkholderia_cenocepacia]	Y...R...W...F...N
WP_027805938.1_methyl-accepting_chemotaxis_protein_[Burkholderia_cenocepacia]	Y...R...W...F...N
WP_212144699.1_methyl-accepting_chemotaxis_protein_[Burkholderia_cenocepacia]	Y...R...W...F...N
WP_077200015.1_methyl-accepting_chemotaxis_protein,_partial_[Burkholderia_cenocepacia]	Y...R...W...F...N
WP_196478954.1_methyl-accepting_chemotaxis_protein,_partial_[Burkholderia_sp._9773_38]	Y...R...W...F...N
WP_109342026.1_methyl-accepting_chemotaxis_protein_[Burkholderia_cenocepacia]	Y...R...W...F...N
WP_058902825.1_methyl-accepting_chemotaxis_protein_[Burkholderia_cenocepacia]	Y...R...W...F...N
WP_077190826.1_methyl-accepting_chemotaxis_protein_[Burkholderia_cenocepacia]	Y...R...W...F...N
WP_194131493.1_methyl-accepting_chemotaxis_protein_[Burkholderia_cepacia]	Y...R...W...F...N
WP_006496043.1_methyl-accepting_chemotaxis_protein_[Burkholderia_cenocepacia]	Y...R...W...F...N
WP_124674636.1_methyl-accepting_chemotaxis_protein_[Burkholderia_cenocepacia]	Y...R...W...F...N
WP_212182834.1_methyl-accepting_chemotaxis_protein_[Burkholderia_cenocepacia]	Y...R...W...F...N
WP_202754767.1_methyl-accepting_chemotaxis_protein_[Burkholderia_cenocepacia]	Y...R...W...F...N
WP_212190210.1_methyl-accepting_chemotaxis_protein_[Burkholderia_cenocepacia]	Y...R...W...F...N
WP_212066397.1_methyl-accepting_chemotaxis_protein_[Burkholderia_cenocepacia]	Y...R...W...F...N
WP_080330887.1_methyl-accepting_chemotaxis_protein,_partial_[Burkholderia_cenocepacia]	Y...R...W...F...N
WP_034202674.1_MULTISPECIES:_methyl-accepting_chemotaxis_protein_[Burkholderia_cepacia_complex]	Y...R...W...F...N
WP_205670694.1_methyl-accepting_chemotaxis_protein_[Burkholderia_cenocepacia]	Y...R...W...F...N
WP_124502795.1_methyl-accepting_chemotaxis_protein_[Burkholderia_cenocepacia]	Y...R...W...F...N
WP_124466247.1_methyl-accepting_chemotaxis_protein_[Burkholderia_cenocepacia]	Y...R...W...F...N
WP_226132309.1_methyl-accepting_chemotaxis_protein_[Burkholderia_cenocepacia]	Y...R...W...F...N
WP_212169015.1_methyl-accepting_chemotaxis_protein_[Burkholderia_cenocepacia]	Y...R...W...F...N
WP_196433537.1_methyl-accepting_chemotaxis_protein_[Burkholderia_sp._9777_1386]	Y...R...W...F...N
WP_212047705.1_methyl-accepting_chemotaxis_protein_[Burkholderia_cenocepacia]	Y...R...W...F...N
WP_226245120.1_methyl-accepting_chemotaxis_protein_[Burkholderia_cenocepacia]	Y...R...W...F...N
WP_048988924.1_methyl-accepting_chemotaxis_protein_[Burkholderia_cenocepacia]	Y...R...W...F...N
WP_212246281.1_methyl-accepting_chemotaxis_protein_[Burkholderia_cenocepacia]	Y...R...W...F...N
WP_062885363.1_methyl-accepting_chemotaxis_protein_[Burkholderia_cenocepacia]	Y...R...W...F...N
WP_212126269.1_methyl-accepting_chemotaxis_protein_[Burkholderia_cenocepacia]	Y...R...W...F...N
WP_212157752.1_methyl-accepting_chemotaxis_protein_[Burkholderia_cenocepacia]	Y...R...W...F...N
WP_212249476.1_methyl-accepting_chemotaxis_protein_[Burkholderia_cenocepacia]	Y...R...W...F...N
WP_212150052.1_methyl-accepting_chemotaxis_protein_[Burkholderia_cenocepacia]	Y...R...W...F...N
WP_112750717.1_methyl-accepting_chemotaxis_protein_[Burkholderia_cenocepacia]	Y...R...W...F...N
WP_060267804.1_methyl-accepting_chemotaxis_protein_[Burkholderia_cenocepacia]	Y...R...W...F...N
WP_163125940.1_methyl-accepting_chemotaxis_protein_[Burkholderia_cenocepacia]	Y...R...W...F...N
WP_196446352.1_methyl-accepting_chemotaxis_protein,_partial_[Burkholderia_sp._9779_493]	Y...R...W...F...N
WP_059722518.1_methyl-accepting_chemotaxis_protein_[Burkholderia_cenocepacia]	Y...R...W...F...N
WP_077200021.1_methyl-accepting_chemotaxis_protein,_partial_[Burkholderia_cenocepacia]	Y...R...W...F...N
WP_077233056.1_methyl-accepting_chemotaxis_protein,_partial_[Burkholderia_cenocepacia]	Y...R...W...F...N
WP_077228077.1_methyl-accepting_chemotaxis_protein,_partial_[Burkholderia_cenocepacia]	Y...R...W...F...N
WP_077199779.1_methyl-accepting_chemotaxis_protein,_partial_[Burkholderia_cenocepacia]	Y...R...W...F...N
WP_077176197.1_methyl-accepting_chemotaxis_protein,_partial_[Burkholderia_cenocepacia]	Y...R...W...F...N
WP_077199397.1_methyl-accepting_chemotaxis_protein,_partial_[Burkholderia_cenocepacia]	Y...R...W...F...N
WP_077186749.1_methyl-accepting_chemotaxis_protein,_partial_[Burkholderia_cenocepacia]	Y...R...W...F...N
WP_077186592.1_methyl-accepting_chemotaxis_protein,_partial_[Burkholderia_cenocepacia]	Y...R...W...F...N
WP_077181346.1_methyl-accepting_chemotaxis_protein,_partial_[Burkholderia_cenocepacia]	Y...R...W...F...N
WP_006484343.1_methyl-accepting_chemotaxis_protein_[Burkholderia_cenocepacia]	Y...R...W...F...N
WP_124550418.1_methyl-accepting_chemotaxis_protein_[Burkholderia_cenocepacia]	Y...R...W...F...N
WP_212041778.1_methyl-accepting_chemotaxis_protein_[Burkholderia_cenocepacia]	Y...R...W...F...N
WP_124483716.1_methyl-accepting_chemotaxis_protein_[Burkholderia_cenocepacia]	Y...R...W...F...N
WP_212193661.1_methyl-accepting_chemotaxis_protein_[Burkholderia_cenocepacia]	Y...R...W...F...N
WP_053525083.1_methyl-accepting_chemotaxis_protein_[Burkholderia_cenocepacia]	Y...R...W...F...N
WP_011548272.1_methyl-accepting_chemotaxis_protein_[Burkholderia_cenocepacia]	Y...R...W...F...N
WP_011694661.1_MULTISPECIES:_methyl-accepting_chemotaxis_protein_[Burkholderia]	Y...R...W...F...N
WP_202588013.1_methyl-accepting_chemotaxis_protein_[Burkholderia_sp._KCJ3K979]	Y...R...W...F...N
WP_060036422.1_methyl-accepting_chemotaxis_protein_[Burkholderia_sp._MSMB1078WGS]	Y...R...W...F...N
WP_060353894.1_methyl-accepting_chemotaxis_protein_[Burkholderia_sp._MSMB1459WGS]	Y...R...W...F...N
WP_175786540.1_methyl-accepting_chemotaxis_protein_[Burkholderia_cenocepacia]	Y...R...W...F...N
WP_212204350.1_methyl-accepting_chemotaxis_protein_[Burkholderia_cenocepacia]	Y...R...W...F...N
WP_077219893.1_methyl-accepting_chemotaxis_protein_[Burkholderia_cenocepacia]	Y...R...W...F...N
WP_205673953.1_methyl-accepting_chemotaxis_protein_[Burkholderia_cenocepacia]	Y...R...W...F...N
WP_234621267.1_methyl-accepting_chemotaxis_protein_[Burkholderia_cenocepacia]	Y...R...W...F...N
WP_174434433.1_methyl-accepting_chemotaxis_protein_[Burkholderia_metallica]	Y...R...W...F...N
WP_175778796.1_methyl-accepting_chemotaxis_protein_[Burkholderia_cenocepacia]	Y...R...W...F...N
WP_175876998.1_methyl-accepting_chemotaxis_protein_[Burkholderia_sp._BCC0097]	Y...R...W...F...N
WP_069353775.1_methyl-accepting_chemotaxis_protein_[Burkholderia_cenocepacia]	Y...R...W...F...N
WP_059789332.1_methyl-accepting_chemotaxis_protein_[Burkholderia_sp._MSMB1072]	Y...R...W...F...N
WP_077177878.1_MULTISPECIES:_methyl-accepting_chemotaxis_protein_[Burkholderia]	Y...R...W...F...N
WP_174386044.1_methyl-accepting_chemotaxis_protein_[Burkholderia_metallica]	Y...R...W...F...N
WP_023475003.1_methyl-accepting_chemotaxis_protein_[Burkholderia_cenocepacia]	Y...R...W...F...N
WP_175807285.1_methyl-accepting_chemotaxis_protein_[Burkholderia_cenocepacia]	Y...R...W...F...N
WP_124639284.1_methyl-accepting_chemotaxis_protein_[Burkholderia_cenocepacia]	Y...R...W...F...N
WP_074804062.1_methyl-accepting_chemotaxis_protein_[Burkholderia_cenocepacia]	Y...R...W...F...N
WP_124700832.1_methyl-accepting_chemotaxis_protein_[Burkholderia_cenocepacia]	Y...R...W...F...N
WP_124477544.1_methyl-accepting_chemotaxis_protein_[Burkholderia_cenocepacia]	Y...R...W...F...N
WP_006479577.1_methyl-accepting_chemotaxis_protein_[Burkholderia_cenocepacia]	Y...R...W...F...N
WP_078041398.1_methyl-accepting_chemotaxis_protein_[Burkholderia_cenocepacia]	Y...R...W...F...N
WP_012338546.1_methyl-accepting_chemotaxis_protein_[Burkholderia_cenocepacia]	Y...R...W...F...N
WP_226239787.1_methyl-accepting_chemotaxis_protein_[Burkholderia_cenocepacia]	Y...R...W...F...N
WP_059784265.1_methyl-accepting_chemotaxis_protein_[Burkholderia_sp._NRF60-BP8]	Y...R...W...F...N
WP_175820653.1_methyl-accepting_chemotaxis_protein_[Burkholderia_sp._BCC0419]	Y...R...W...F...N
WP_175931846.1_MULTISPECIES:_methyl-accepting_chemotaxis_protein_[unclassified_Burkholderia]	Y...R...W...F...N
WP_124860797.1_methyl-accepting_chemotaxis_protein_[Burkholderia_anthina]	Y...R...W...F...N
WP_226221403.1_methyl-accepting_chemotaxis_protein_[Burkholderia_sp._AU32262]	Y...R...W...F...N
WP_124455893.1_methyl-accepting_chemotaxis_protein_[Burkholderia_sp._Bp8992]	Y...R...W...F...N
WP_212266259.1_methyl-accepting_chemotaxis_protein_[Burkholderia_cenocepacia]	Y...R...W...F...N
WP_152778014.1_methyl-accepting_chemotaxis_protein,_partial_[Burkholderia_sp._BE24]	Y...R...W...F...N
WP_089501350.1_methyl-accepting_chemotaxis_protein_[Burkholderia_sp._HI2761]	Y...R...W...F...N
WP_047901526.1_methyl-accepting_chemotaxis_protein_[Burkholderia_pyrrocinia]	Y...R...W...F...N
WP_065502676.1_methyl-accepting_chemotaxis_protein_[Burkholderia_stabilis]	Y...R...W...F...N
WP_217588961.1_methyl-accepting_chemotaxis_protein_[Burkholderia_sp._GbtcB21]	Y...R...W...F...N
WP_105389646.1_methyl-accepting_chemotaxis_protein_[Burkholderia_cepacia]	Y...R...W...F...N
WP_131948063.1_methyl-accepting_chemotaxis_protein_[Burkholderia_pyrrocinia]	Y...R...W...F...N
WP_175746479.1_methyl-accepting_chemotaxis_protein_[Burkholderia_pyrrocinia]	Y...R...W...F...N
WP_034182169.1_methyl-accepting_chemotaxis_protein_[Burkholderia_pyrrocinia]	Y...R...W...F...N
WP_096474945.1_methyl-accepting_chemotaxis_protein_[Burkholderia_stabilis]	Y...R...W...F...N
WP_175917583.1_methyl-accepting_chemotaxis_protein_[Burkholderia_pyrrocinia]	Y...R...W...F...N
WP_174420137.1_methyl-accepting_chemotaxis_protein_[Burkholderia_diffusa]	Y...R...W...F...N
WP_175943398.1_methyl-accepting_chemotaxis_protein_[Burkholderia_pyrrocinia]	Y...R...W...F...N
WP_152862160.1_methyl-accepting_chemotaxis_protein,_partial_[Burkholderia_sp._BE17]	Y...R...W...F...N
WP_174378881.1_methyl-accepting_chemotaxis_protein_[Burkholderia_pyrrocinia]	Y...R...W...F...N
WP_213267264.1_methyl-accepting_chemotaxis_protein_[Burkholderia_pyrrocinia]	Y...R...W...F...N
WP_204422479.1_methyl-accepting_chemotaxis_protein_[Burkholderia_sp._MS455]	Y...R...W...F...N
WP_072439175.1_MULTISPECIES:_methyl-accepting_chemotaxis_protein_[unclassified_Burkholderia]	Y...R...W...F...N
WP_110281424.1_methyl-accepting_chemotaxis_protein_[Burkholderia_pyrrocinia]	Y...R...W...F...N
WP_200086621.1_methyl-accepting_chemotaxis_protein_[Burkholderia_seminalis]	Y...R...W...F...N
WP_175900578.1_methyl-accepting_chemotaxis_protein_[Burkholderia_seminalis]	Y...R...W...F...N
WP_200095976.1_methyl-accepting_chemotaxis_protein_[Burkholderia_seminalis]	Y...R...W...F...N
WP_124668994.1_MULTISPECIES:_methyl-accepting_chemotaxis_protein_[Burkholderia]	Y...R...W...F...N
WP_226252062.1_methyl-accepting_chemotaxis_protein_[Burkholderia_seminalis]	Y...R...W...F...N
WP_034185632.1_methyl-accepting_chemotaxis_protein_[Burkholderia_seminalis]	Y...R...W...F...N
WP_069704568.1_methyl-accepting_chemotaxis_protein_[Burkholderia_seminalis]	Y...R...W...F...N
WP_175027484.1_methyl-accepting_chemotaxis_protein_[Burkholderia_seminalis]	Y...R...W...F...N
WP_124609039.1_methyl-accepting_chemotaxis_protein_[Burkholderia_seminalis]	Y...R...W...F...N
WP_226153950.1_methyl-accepting_chemotaxis_protein_[Burkholderia_seminalis]	Y...R...W...F...N
WP_176046107.1_methyl-accepting_chemotaxis_protein_[Burkholderia_sp._BCC1644]	Y...R...W...F...N
WP_069618617.1_methyl-accepting_chemotaxis_protein_[Burkholderia_sp._A2]	Y...R...W...F...N
WP_114180643.1_methyl-accepting_chemotaxis_protein_[Burkholderia_pyrrocinia]	Y...R...W...F...N
WP_174993090.1_methyl-accepting_chemotaxis_protein_[Burkholderia_arboris]	Y...R...W...F...N
WP_059237423.1_MULTISPECIES:_methyl-accepting_chemotaxis_protein_[Burkholderia_cepacia_complex]	Y...R...W...F...N
WP_175845366.1_methyl-accepting_chemotaxis_protein_[Burkholderia_arboris]	Y...R...W...F...N
WP_222905421.1_methyl-accepting_chemotaxis_protein_[Burkholderia_arboris]	Y...R...W...F...N
WP_124654550.1_methyl-accepting_chemotaxis_protein_[Burkholderia_cenocepacia]	Y...R...W...F...N
WP_031399000.1_MULTISPECIES:_methyl-accepting_chemotaxis_protein_[Burkholderia]	Y...R...W...F...N
WP_226275160.1_methyl-accepting_chemotaxis_protein_[Burkholderia_anthina]	Y...R...W...F...N
WP_208000066.1_methyl-accepting_chemotaxis_protein_[Burkholderia_anthina]	Y...R...W...F...N
WP_174926872.1_methyl-accepting_chemotaxis_protein_[Burkholderia_anthina]	Y...R...W...F...N
WP_096505648.1_methyl-accepting_chemotaxis_protein_[Burkholderia_sp._IDO3]	Y...R...W...F...N
WP_175717587.1_methyl-accepting_chemotaxis_protein_[Burkholderia_anthina]	Y...R...W...F...N
WP_098554938.1_methyl-accepting_chemotaxis_protein_[Burkholderia_sp._JKS000303]	Y...R...W...F...N
WP_175800582.1_methyl-accepting_chemotaxis_protein_[Burkholderia_anthina]	Y...R...W...F...N
WP_175836279.1_methyl-accepting_chemotaxis_protein_[Burkholderia_anthina]	Y...R...W...F...N
WP_175776017.1_methyl-accepting_chemotaxis_protein_[Burkholderia_anthina]	Y...R...W...F...N
WP_175689240.1_methyl-accepting_chemotaxis_protein_[Burkholderia_anthina]	Y...R...W...F...N
WP_175770062.1_methyl-accepting_chemotaxis_protein_[Burkholderia_anthina]	Y...R...W...F...N
WP_124826587.1_MULTISPECIES:_methyl-accepting_chemotaxis_protein_[Burkholderia]	Y...R...W...F...N
WP_006752606.1_methyl-accepting_chemotaxis_protein_[Burkholderia_ambifaria]	Y...R...W...F...N
WP_175725060.1_methyl-accepting_chemotaxis_protein_[Burkholderia_ambifaria]	Y...R...W...F...N
WP_175692272.1_methyl-accepting_chemotaxis_protein_[Burkholderia_ambifaria]	Y...R...W...F...N
WP_105786606.1_methyl-accepting_chemotaxis_protein_[Burkholderia_ambifaria]	Y...R...W...F...N
WP_175670936.1_methyl-accepting_chemotaxis_protein_[Burkholderia_ambifaria]	Y...R...W...F...N
WP_175797131.1_methyl-accepting_chemotaxis_protein_[Burkholderia_ambifaria]	Y...R...W...F...N
WP_175759749.1_methyl-accepting_chemotaxis_protein_[Burkholderia_ambifaria]	Y...R...W...F...N
WP_175789973.1_methyl-accepting_chemotaxis_protein_[Burkholderia_ambifaria]	Y...R...W...F...N
WP_175722378.1_methyl-accepting_chemotaxis_protein_[Burkholderia_ambifaria]	Y...R...W...F...N
WP_165752638.1_methyl-accepting_chemotaxis_protein_[Burkholderia_ambifaria]	Y...R...W...F...N
WP_011660385.1_methyl-accepting_chemotaxis_protein_[Burkholderia_ambifaria]	Y...R...W...F...N
WP_175694526.1_methyl-accepting_chemotaxis_protein_[Burkholderia_ambifaria]	Y...R...W...F...N
WP_212115387.1_methyl-accepting_chemotaxis_protein_[Burkholderia_ambifaria]	Y...R...W...F...N
WP_175673746.1_methyl-accepting_chemotaxis_protein_[Burkholderia_ambifaria]	Y...R...W...F...N
WP_175729534.1_methyl-accepting_chemotaxis_protein_[Burkholderia_ambifaria]	Y...R...W...F...N
WP_175705441.1_methyl-accepting_chemotaxis_protein_[Burkholderia_ambifaria]	Y...R...W...F...N
WP_175732806.1_methyl-accepting_chemotaxis_protein_[Burkholderia_ambifaria]	Y...R...W...F...N
WP_175668047.1_methyl-accepting_chemotaxis_protein_[Burkholderia_ambifaria]	Y...R...W...F...N
WP_175713620.1_methyl-accepting_chemotaxis_protein_[Burkholderia_ambifaria]	Y...R...W...F...N
WP_175702086.1_methyl-accepting_chemotaxis_protein_[Burkholderia_ambifaria]	Y...R...W...F...N
WP_212083939.1_methyl-accepting_chemotaxis_protein_[Burkholderia_ambifaria]	Y...R...W...F...N
WP_175698116.1_methyl-accepting_chemotaxis_protein_[Burkholderia_ambifaria]	Y...R...W...F...N
WP_175726924.1_methyl-accepting_chemotaxis_protein_[Burkholderia_ambifaria]	Y...R...W...F...N
WP_175659672.1_methyl-accepting_chemotaxis_protein_[Burkholderia_ambifaria]	Y...R...W...F...N
WP_175738437.1_methyl-accepting_chemotaxis_protein_[Burkholderia_ambifaria]	Y...R...W...F...N
WP_229082508.1_methyl-accepting_chemotaxis_protein_[Burkholderia_ambifaria]	Y...R...W...F...N
WP_175655199.1_methyl-accepting_chemotaxis_protein_[Burkholderia_ambifaria]	Y...R...W...F...N
WP_229062580.1_methyl-accepting_chemotaxis_protein_[Burkholderia_ambifaria]	Y...R...W...F...N
WP_175663236.1_methyl-accepting_chemotaxis_protein_[Burkholderia_ambifaria]	Y...R...W...F...N
WP_175746147.1_methyl-accepting_chemotaxis_protein_[Burkholderia_ambifaria]	Y...R...W...F...N
WP_126226669.1_methyl-accepting_chemotaxis_protein_[Burkholderia_ambifaria]	Y...R...W...F...N
WP_175677281.1_methyl-accepting_chemotaxis_protein_[Burkholderia_ambifaria]	Y...R...W...F...N
WP_212061898.1_methyl-accepting_chemotaxis_protein_[Burkholderia_ambifaria]	Y...R...W...F...N
WP_212097407.1_methyl-accepting_chemotaxis_protein_[Burkholderia_ambifaria]	Y...R...W...F...N
WP_175736920.1_methyl-accepting_chemotaxis_protein_[Burkholderia_ambifaria]	Y...R...W...F...N
WP_212051978.1_methyl-accepting_chemotaxis_protein_[Burkholderia_ambifaria]	Y...R...W...F...N
WP_138850101.1_methyl-accepting_chemotaxis_protein_[Burkholderia_sp._KBS0801]	Y...R...W...F...N
WP_175805009.1_methyl-accepting_chemotaxis_protein_[Burkholderia_ambifaria]	Y...R...W...F...N
WP_012365494.1_methyl-accepting_chemotaxis_protein_[Burkholderia_ambifaria]	Y...R...W...F...N
WP_175753553.1_methyl-accepting_chemotaxis_protein_[Burkholderia_ambifaria]	Y...R...W...F...N
WP_175710989.1_methyl-accepting_chemotaxis_protein_[Burkholderia_ambifaria]	Y...R...W...F...N
WP_006759213.1_methyl-accepting_chemotaxis_protein_[Burkholderia_ambifaria]	Y...R...W...F...N
WP_105830026.1_methyl-accepting_chemotaxis_protein_[Burkholderia_ambifaria]	Y...R...W...F...N
WP_166722156.1_methyl-accepting_chemotaxis_protein_[Burkholderia_sp._Tr-862]	Y...R...W...F...N
WP_228909280.1_MULTISPECIES:_methyl-accepting_chemotaxis_protein_[unclassified_Burkholderia]	Y...R...W...F...N
WP_212070853.1_methyl-accepting_chemotaxis_protein_[Burkholderia_ambifaria]	Y...R...W...F...N
WP_121858792.1_methyl-accepting_chemotaxis_protein_[Burkholderia_sp._Nafp2/4-1b]	Y...R...W...F...N
WP_124832511.1_MULTISPECIES:_methyl-accepting_chemotaxis_protein_[unclassified_Burkholderia]	Y...R...W...F...N
WP_057925754.1_methyl-accepting_chemotaxis_protein_[Burkholderia_ambifaria]	Y...R...W...F...N
WP_039320025.1_methyl-accepting_chemotaxis_protein_[Burkholderia_sp._A9]	Y...R...W...F...N
WP_059848026.1_methyl-accepting_chemotaxis_protein_[Burkholderia_territorii]	Y...R...W...F...N
WP_060329265.1_methyl-accepting_chemotaxis_protein_[Burkholderia_territorii]	Y...R...W...F...N
WP_059793306.1_methyl-accepting_chemotaxis_protein_[Burkholderia_territorii]	Y...R...W...F...N
WP_059804190.1_methyl-accepting_chemotaxis_protein_[Burkholderia_territorii]	Y...R...W...F...N
WP_059503735.1_methyl-accepting_chemotaxis_protein_[Burkholderia_territorii]	Y...R...W...F...N
WP_059868503.1_methyl-accepting_chemotaxis_protein_[Burkholderia_territorii]	Y...R...W...F...N
WP_059770466.1_methyl-accepting_chemotaxis_protein_[Burkholderia_territorii]	Y...R...W...F...N
WP_059949696.1_methyl-accepting_chemotaxis_protein_[Burkholderia_territorii]	Y...R...W...F...N
WP_060136059.1_methyl-accepting_chemotaxis_protein_[Burkholderia_territorii]	Y...R...W...F...N
WP_151005981.1_methyl-accepting_chemotaxis_protein_[Burkholderia_territorii]	Y...R...W...F...N
WP_059448806.1_methyl-accepting_chemotaxis_protein_[Burkholderia_territorii]	Y...R...W...F...N
WP_060103461.1_methyl-accepting_chemotaxis_protein_[Burkholderia_territorii]	Y...R...W...F...N
WP_059678904.1_methyl-accepting_chemotaxis_protein_[Burkholderia_sp._FL-7-2-10-S1-D7]	Y...R...W...F...N
WP_174908503.1_methyl-accepting_chemotaxis_protein_[Burkholderia_diffusa]	Y...R...W...F...N
WP_175814802.1_methyl-accepting_chemotaxis_protein_[Burkholderia_diffusa]	Y...R...W...F...N
WP_226114802.1_methyl-accepting_chemotaxis_protein_[Burkholderia_sp._AU33545]	Y...R...W...F...N
WP_124621000.1_methyl-accepting_chemotaxis_protein_[Burkholderia_sp._Bp9012]	Y...R...W...F...N
WP_124901365.1_methyl-accepting_chemotaxis_protein_[Burkholderia_sp._Bp9004]	Y...R...W...F...N
WP_151048340.1_methyl-accepting_chemotaxis_protein_[Burkholderia_diffusa]	Y...R...W...F...N
WP_059601475.1_methyl-accepting_chemotaxis_protein_[Burkholderia_sp._LA-2-3-30-S1-D2]	Y...R...W...F...N
WP_059818695.1_methyl-accepting_chemotaxis_protein_[Burkholderia_sp._MSMB0856]	Y...R...W...F...N
WP_223959507.1_methyl-accepting_chemotaxis_protein_[Burkholderia_diffusa]	Y...R...W...F...N
WP_175981025.1_methyl-accepting_chemotaxis_protein_[Burkholderia_sp._BCC1630]	Y...R...W...F...N
WP_059689477.1_methyl-accepting_chemotaxis_protein_[Burkholderia_sp._RF4-BP95]	Y...R...W...F...N
WP_059699775.1_methyl-accepting_chemotaxis_protein_[Burkholderia_sp._RF2-non_BP3]	Y...R...W...F...N
WP_059531792.1_MULTISPECIES:_methyl-accepting_chemotaxis_protein_[unclassified_Burkholderia]	Y...R...W...F...N
WP_175906646.1_MULTISPECIES:_methyl-accepting_chemotaxis_protein_[unclassified_Burkholderia]	Y...R...W...F...N
WP_063551210.1_methyl-accepting_chemotaxis_protein_[Burkholderia_territorii]	Y...R...W...F...N
WP_124488786.1_MULTISPECIES:_methyl-accepting_chemotaxis_protein_[unclassified_Burkholderia]	Y...R...W...F...N
WP_124645988.1_MULTISPECIES:_methyl-accepting_chemotaxis_protein_[unclassified_Burkholderia]	Y...R...W...F...N
WP_124520331.1_MULTISPECIES:_methyl-accepting_chemotaxis_protein_[unclassified_Burkholderia]	Y...R...W...F...N
WP_124523780.1_MULTISPECIES:_methyl-accepting_chemotaxis_protein_[unclassified_Burkholderia]	Y...R...W...F...N
WP_124893239.1_methyl-accepting_chemotaxis_protein_[Burkholderia_sp._Bp9090]	Y...R...W...F...N
WP_044847577.1_methyl-accepting_chemotaxis_protein_[Burkholderia_sp._USMB20]	Y...R...W...F...N
[truncated: 4,343 more rows]
