# Supplementary material for: Ubiquitous purine sensor modulates diverse signal transduction pathways in bacteria
Source: Nat Commun. 2024 Jul 12;15:5867. doi: 10.1038/s41467-024-50275-3 (PMC11245519; doi:10.1038/s41467-024-50275-3)
Supplement: Supplementary file 9 — Source Data [file 41467_2024_50275_MOESM9_ESM.zip › ToshkaDev-Purine-pyrimidine_motif-f6b59c2/Code/Output/purine_receptors_domains_TREND_architectures.txt]

WP_000197073.1_sensor_domain-containing_diguanylate_cyclase_Vibrio_metoecus	dCache_1,GGDEF
WP_000475375.1_methyl-accepting_chemotaxis_protein_Vibrio_metoecus	dCache_1,HAMP,MCPsignal
WP_000475376.1_MULTISPECIES_methyl-accepting_chemotaxis_protein_Vibrio	dCache_1,HAMP,MCPsignal
WP_000475377.1_methyl-accepting_chemotaxis_protein_Vibrio_mimicus	dCache_1,HAMP,MCPsignal
WP_000475380.1_methyl-accepting_chemotaxis_protein_Vibrio_cholerae	dCache_1,HAMP,MCPsignal
WP_000475381.1_methyl-accepting_chemotaxis_protein_Vibrio_cholerae	dCache_1,HAMP,MCPsignal
WP_000475382.1_MULTISPECIES_methyl-accepting_chemotaxis_protein_Vibrio	dCache_1,HAMP,MCPsignal
WP_000475383.1_methyl-accepting_chemotaxis_protein_Vibrio_cholerae	dCache_1,HAMP,MCPsignal
WP_000475384.1_methyl-accepting_chemotaxis_protein_Vibrio_cholerae	dCache_1,HAMP,MCPsignal
WP_000475385.1_methyl-accepting_chemotaxis_protein_Vibrio_cholerae	dCache_1,HAMP,MCPsignal
WP_000475386.1_methyl-accepting_chemotaxis_protein_Vibrio_cholerae	dCache_1,HAMP,MCPsignal
WP_000475387.1_MULTISPECIES_methyl-accepting_chemotaxis_protein_Vibrio	dCache_1,HAMP,MCPsignal
WP_000475389.1_methyl-accepting_chemotaxis_protein_Vibrio_cholerae	dCache_1,HAMP,MCPsignal
WP_000475390.1_methyl-accepting_chemotaxis_protein_Vibrio_cholerae	dCache_1,HAMP,MCPsignal
WP_000475391.1_methyl-accepting_chemotaxis_protein_Vibrio_cholerae	dCache_1,HAMP,MCPsignal
WP_000475392.1_methyl-accepting_chemotaxis_protein_Vibrio_sp._RC586	dCache_1,HAMP,MCPsignal
WP_001887145.1_methyl-accepting_chemotaxis_protein_Vibrio_cholerae	dCache_1,HAMP,MCPsignal
WP_001911815.1_sensor_domain-containing_diguanylate_cyclase_Vibrio_cholerae	dCache_1,GGDEF
WP_001915175.1_sensor_domain-containing_diguanylate_cyclase_Vibrio_cholerae	dCache_1,GGDEF
WP_001928202.1_sensor_domain-containing_diguanylate_cyclase_Vibrio_cholerae	dCache_1,GGDEF
WP_001961427.1_sensor_domain-containing_diguanylate_cyclase_Vibrio_cholerae	dCache_1,GGDEF
WP_001965409.1_methyl-accepting_chemotaxis_protein_Vibrio_cholerae	dCache_1,HAMP,MCPsignal
WP_001973073.1_MULTISPECIES_sensor_domain-containing_diguanylate_cyclase_Vibrio	dCache_1,GGDEF
WP_001995485.1_sensor_domain-containing_diguanylate_cyclase_Vibrio_cholerae	dCache_1,GGDEF
WP_002023263.1_sensor_domain-containing_diguanylate_cyclase_Vibrio_cholerae	dCache_1,GGDEF
WP_002032164.1_MULTISPECIES_methyl-accepting_chemotaxis_protein_Vibrio	dCache_1,HAMP,MCPsignal
WP_002043288.1_methyl-accepting_chemotaxis_protein_Vibrio_cholerae	dCache_1,HAMP,MCPsignal
WP_002156953.1_sensor_domain-containing_diguanylate_cyclase_Vibrio_cholerae	dCache_1,GGDEF
WP_002537410.1_methyl-accepting_chemotaxis_protein_Grimontia_indica	dCache_1,HAMP,MCPsignal
WP_002568695.1_MULTISPECIES_sensor_domain-containing_diguanylate_cyclase_Enterocloster	dCache_1,GGDEF
WP_002576018.1_cache_domain-containing_protein_Enterocloster_bolteae	dCache_1
WP_002590859.1_MULTISPECIES_sensor_domain-containing_diguanylate_cyclase_Enterocloster	dCache_1,GGDEF
WP_002602091.1_cache_domain-containing_protein_Hungatella_hathewayi	dCache_1
WP_002607610.1_sensor_domain-containing_diguanylate_cyclase_Clostridium_innocuum	dCache_1,GGDEF
WP_002697053.1_methyl-accepting_chemotaxis_protein_Treponema_phagedenis	dCache_1,HAMP,MCPsignal
WP_003052910.1_methyl-accepting_chemotaxis_protein_Comamonas_testosteroni	dCache_1,HAMP,MCPsignal
WP_003069236.1_MULTISPECIES_methyl-accepting_chemotaxis_protein_Comamonas	dCache_1,HAMP,MCPsignal
WP_003078835.1_methyl-accepting_chemotaxis_protein_Comamonas_testosteroni	dCache_1,HAMP,MCPsignal
WP_003220973.1_methyl-accepting_chemotaxis_protein_Pseudomonas_fluorescens	dCache_1,HAMP,MCPsignal
WP_003222519.1_MULTISPECIES_sensor_domain-containing_diguanylate_cyclase_Pseudomonas	dCache_1,GGDEF
WP_003242652.1_methyl-accepting_chemotaxis_protein_Pseudomonas_mendocina	dCache_1,HAMP,MCPsignal
WP_003245676.1_sensor_domain-containing_diguanylate_cyclase_Pseudomonas_mendocina	dCache_1,GGDEF
WP_003252009.1_MULTISPECIES_diguanylate_cyclase_Pseudomonas	dCache_1,GGDEF
WP_003255683.1_MULTISPECIES_methyl-accepting_chemotaxis_protein_McpH_Pseudomonas	dCache_1,HAMP,MCPsignal
WP_003287035.1_methyl-accepting_chemotaxis_protein_Pseudomonas_stutzeri	dCache_1,HAMP,MCPsignal
WP_003299742.1_methyl-accepting_chemotaxis_protein_Pseudomonas_stutzeri	dCache_1,HAMP,MCPsignal
WP_003419542.1_diguanylate_cyclase_Clostridioides_difficile	dCache_1,GGDEF,PAS_3
WP_003438341.1_diguanylate_cyclase_Clostridioides_difficile	dCache_1,GGDEF,PAS_3
WP_003452798.1_methyl-accepting_chemotaxis_protein_Pseudomonas_furukawaii	dCache_1,HAMP,MCPsignal
WP_003453435.1_sensor_domain-containing_diguanylate_cyclase_Pseudomonas_furukawaii	dCache_1,GGDEF
WP_003498912.1_sensor_domain-containing_diguanylate_cyclase_Clostridium_symbiosum	dCache_1,GGDEF
WP_003508205.1_sensor_domain-containing_diguanylate_cyclase_Clostridium_symbiosum	dCache_1,GGDEF
WP_004335710.1_methyl-accepting_chemotaxis_protein_Pseudoalteromonas_distincta	dCache_1,HAMP,MCPsignal
WP_004396916.1_methyl-accepting_chemotaxis_protein_Vibrio_metschnikovii	dCache_1,HAMP,MCPsignal
WP_004399960.1_methyl-accepting_chemotaxis_protein_Vibrio_nigripulchritudo	dCache_1,HAMP,MCPsignal
WP_004411184.1_methyl-accepting_chemotaxis_protein_Vibrio_orientalis	dCache_1,HAMP,MCPsignal
WP_004411387.1_methyl-accepting_chemotaxis_protein_Vibrio_orientalis	dCache_1,HAMP,MCPsignal
WP_004423651.1_sensor_domain-containing_diguanylate_cyclase_Pseudomonas_oleovorans	dCache_1,GGDEF
WP_004575158.1_MULTISPECIES_diguanylate_cyclase_Pseudomonas	dCache_1,GGDEF
WP_004588644.1_MULTISPECIES_methyl-accepting_chemotaxis_protein_Pseudoalteromonas	dCache_1,HAMP,MCPsignal
WP_004727124.1_methyl-accepting_chemotaxis_protein_Vibrio_furnissii	dCache_1,HAMP,MCPsignal
WP_004732018.1_methyl-accepting_chemotaxis_protein_Vibrio_splendidus	dCache_1,HAMP,MCPsignal
WP_004737707.1_methyl-accepting_chemotaxis_protein_Vibrio_splendidus	dCache_1,HAMP,MCPsignal
WP_004744088.1_methyl-accepting_chemotaxis_protein_Vibrio_tubiashii	dCache_1,HAMP,MCPsignal
WP_004745481.1_methyl-accepting_chemotaxis_protein_Vibrio_tubiashii	dCache_1,HAMP,MCPsignal
WP_005024045.1_sensor_domain-containing_diguanylate_cyclase_Bilophila_wadsworthia	dCache_1,GGDEF
WP_005297620.1_methyl-accepting_chemotaxis_protein_Photobacterium_damselae	dCache_1,HAMP,MCPsignal
WP_005329194.1_methyl-accepting_chemotaxis_protein_Aeromonas_media	dCache_1,HAMP,MCPsignal
WP_005336118.1_methyl-accepting_chemotaxis_protein_Aeromonas_veronii	dCache_1,HAMP,MCPsignal
WP_005341655.1_methyl-accepting_chemotaxis_protein_Aeromonas_veronii	dCache_1,HAMP,MCPsignal
WP_005348198.1_methyl-accepting_chemotaxis_protein_Aeromonas_diversa	Cache_3-Cache_2,HAMP,MCPsignal
WP_005355082.1_methyl-accepting_chemotaxis_protein_Aeromonas_veronii	dCache_1,HAMP,MCPsignal
WP_005356603.1_methyl-accepting_chemotaxis_protein_Aeromonas_veronii	dCache_1,HAMP,MCPsignal
WP_005371284.1_methyl-accepting_chemotaxis_protein_Photobacterium_angustum	dCache_1,HAMP,MCPsignal
WP_005375164.1_methyl-accepting_chemotaxis_protein_Vibrio_alginolyticus	dCache_1,HAMP,MCPsignal
WP_005392399.1_MULTISPECIES_methyl-accepting_chemotaxis_protein_Vibrio	dCache_1,HAMP,MCPsignal
WP_005432141.1_MULTISPECIES_methyl-accepting_chemotaxis_protein_Vibrio	dCache_1,HAMP,MCPsignal
WP_005452832.1_MULTISPECIES_methyl-accepting_chemotaxis_protein_Vibrio	dCache_1,HAMP,MCPsignal
WP_005462977.1_methyl-accepting_chemotaxis_protein_Vibrio_parahaemolyticus	dCache_1,HAMP,MCPsignal
WP_005469743.1_MULTISPECIES_methyl-accepting_chemotaxis_protein_Vibrio	dCache_1,HAMP,MCPsignal
WP_005478023.1_MULTISPECIES_methyl-accepting_chemotaxis_protein_Vibrio	dCache_1,HAMP,MCPsignal
WP_005485061.1_methyl-accepting_chemotaxis_protein_Vibrio_parahaemolyticus	dCache_1,HAMP,MCPsignal
WP_005498282.1_methyl-accepting_chemotaxis_protein_Shewanella_benthica	dCache_1,HAMP,MCPsignal
WP_005499735.1_methyl-accepting_chemotaxis_protein_Vibrio_parahaemolyticus	dCache_1,HAMP,MCPsignal
WP_005536027.1_methyl-accepting_chemotaxis_protein_Vibrio_campbellii	dCache_1,HAMP,MCPsignal
WP_005597727.1_methyl-accepting_chemotaxis_protein_Vibrio_scophthalmi	dCache_1,HAMP,MCPsignal
WP_005659975.1_diguanylate_cyclase_Dethiosulfovibrio_peptidovorans	dCache_1,GGDEF
WP_005877817.1_diguanylate_cyclase_Oxalobacter_formigenes	dCache_1,GGDEF,PAS_3
WP_005881528.1_diguanylate_cyclase_Oxalobacter_formigenes	dCache_1,GGDEF,PAS_3
WP_005891199.1_methyl-accepting_chemotaxis_protein_Aeromonas_molluscorum	Cache_3-Cache_2,HAMP,MCPsignal
WP_005977949.1_sensor_domain-containing_diguanylate_cyclase_Fusobacterium_ulcerans	dCache_1,GGDEF
WP_005997493.1_sensor_domain-containing_diguanylate_cyclase_Desulfuromonas_acetoxidans	dCache_1,GGDEF
WP_006030589.1_methyl-accepting_chemotaxis_protein_Moritella_sp._PE36	dCache_1,HAMP,MCPsignal
WP_006058266.1_sensor_domain-containing_diguanylate_cyclase_Holdemania_filiformis	dCache_1,GGDEF
WP_006079749.1_MULTISPECIES_sensor_domain-containing_diguanylate_cyclase_Shewanella	dCache_1,GGDEF
WP_006086542.1_sensor_domain-containing_diguanylate_cyclase_Shewanella_baltica	dCache_1,GGDEF
WP_006187589.1_methyl-accepting_chemotaxis_protein_Treponema_vincentii	dCache_1,HAMP,MCPsignal
WP_006232482.1_methyl-accepting_chemotaxis_protein_Photobacterium_profundum	dCache_1,HAMP,MCPsignal
WP_006397963.1_methyl-accepting_chemotaxis_protein_Burkholderia_multivorans	dCache_1,HAMP,MCPsignal
WP_006404265.1_methyl-accepting_chemotaxis_protein_Burkholderia_multivorans	dCache_1,HAMP,MCPsignal
WP_006411525.1_methyl-accepting_chemotaxis_protein_Burkholderia_multivorans	dCache_1,HAMP,MCPsignal
WP_006416785.1_methyl-accepting_chemotaxis_protein_Burkholderia_multivorans	dCache_1,HAMP,MCPsignal
WP_006479577.1_methyl-accepting_chemotaxis_protein_Burkholderia_cenocepacia	dCache_1,HAMP,MCPsignal
WP_006484343.1_methyl-accepting_chemotaxis_protein_Burkholderia_cenocepacia	dCache_1,HAMP,MCPsignal
WP_006496043.1_methyl-accepting_chemotaxis_protein_Burkholderia_cenocepacia	dCache_1,HAMP,MCPsignal
WP_006710586.1_methyl-accepting_chemotaxis_protein_Vibrio_ichthyoenteri	dCache_1,HAMP,MCPsignal
WP_006741913.1_methyl-accepting_chemotaxis_protein_Vibrio_antiquarius	dCache_1,HAMP,MCPsignal
WP_006752606.1_methyl-accepting_chemotaxis_protein_Burkholderia_ambifaria	dCache_1,HAMP,MCPsignal
WP_006759213.1_methyl-accepting_chemotaxis_protein_Burkholderia_ambifaria	dCache_1,HAMP,MCPsignal
WP_006776309.1_cache_domain-containing_protein_partial_Hungatella_hathewayi	dCache_1
WP_006780965.1_sensor_domain-containing_diguanylate_cyclase_Hungatella_hathewayi	dCache_1,GGDEF
WP_006879775.1_methyl-accepting_chemotaxis_protein_Vibrio_brasiliensis	dCache_1,HAMP,MCPsignal
WP_006880336.1_methyl-accepting_chemotaxis_protein_Vibrio_brasiliensis	dCache_1,HAMP,MCPsignal
WP_006965431.1_sensor_domain-containing_diguanylate_cyclase_Desulfotignum_phosphitoxidans	dCache_1,GGDEF
WP_006994032.1_methyl-accepting_chemotaxis_protein_Paraglaciecola_mesophila	dCache_1,HAMP,MCPsignal
WP_007021260.1_sensor_domain-containing_diguanylate_cyclase_Neptuniibacter_caesariensis	dCache_1,GGDEF
WP_007091859.1_MULTISPECIES_sensor_domain-containing_diguanylate_cyclase_Thalassospira	dCache_1,GGDEF
WP_007107297.1_methyl-accepting_chemotaxis_protein_Paraglaciecola_polaris	dCache_1,HAMP,MCPsignal
WP_007112738.1_methyl-accepting_chemotaxis_protein_Halomonas_boliviensis	dCache_1,MCPsignal
WP_007145328.1_sensor_domain-containing_diguanylate_cyclase_Methylophaga_aminisulfidivorans	dCache_1,GGDEF
WP_007155496.1_diguanylate_cyclase_Marinobacter_algicola	dCache_1,HAMP,GGDEF
WP_007348215.1_GGDEF_domain-containing_protein_Marinobacter_sp._ELB17	dCache_1,GGDEF
WP_007464389.1_methyl-accepting_chemotaxis_protein_Photobacterium_marinum	dCache_1,HAMP,MCPsignal
WP_007464454.1_methyl-accepting_chemotaxis_protein_Photobacterium_marinum	dCache_1,HAMP,MCPsignal
WP_007624842.1_methyl-accepting_chemotaxis_protein_Paraglaciecola_arctica	dCache_1,HAMP,MCPsignal
WP_007651806.1_methyl-accepting_chemotaxis_protein_Shewanella_sp._HN-41	dCache_1,HAMP,MCPsignal
WP_007866918.1_sensor_domain-containing_diguanylate_cyclase_Enterocloster_citroniae	dCache_1,GGDEF
WP_007903198.1_methyl-accepting_chemotaxis_protein_Pseudomonas_sp._GM102	dCache_1,HAMP,MCPsignal
WP_007909529.1_MULTISPECIES_methyl-accepting_chemotaxis_protein_unclassified_Pseudomonas	dCache_1,HAMP,MCPsignal
WP_007911467.1_MULTISPECIES_sensor_domain-containing_diguanylate_cyclase_unclassified_Pseudomonas	dCache_1,GGDEF
WP_007929401.1_sensor_domain-containing_diguanylate_cyclase_Pseudomonas_sp._GM17	dCache_1,GGDEF
WP_007936758.1_methyl-accepting_chemotaxis_protein_Pseudomonas_sp._GM18	dCache_1,HAMP,MCPsignal
WP_007947121.1_methyl-accepting_chemotaxis_protein_Pseudomonas_sp._GM21	dCache_1,HAMP,MCPsignal
WP_007952312.1_methyl-accepting_chemotaxis_protein_Pseudomonas_sp._GM25	dCache_1,HAMP,MCPsignal
WP_007957956.1_MULTISPECIES_sensor_domain-containing_diguanylate_cyclase_Pseudomonas	dCache_1,GGDEF
WP_007967310.1_methyl-accepting_chemotaxis_protein_Pseudomonas_sp._GM30	dCache_1,HAMP,MCPsignal
WP_007971832.1_methyl-accepting_chemotaxis_protein_Pseudomonas_sp._GM33	dCache_1,HAMP,MCPsignal
WP_007979838.1_sensor_domain-containing_diguanylate_cyclase_Pseudomonas_sp._GM33	dCache_1,GGDEF
WP_007981183.1_methyl-accepting_chemotaxis_protein_Pseudomonas_sp._GM48	dCache_1,HAMP,MCPsignal
WP_007984700.1_sensor_domain-containing_diguanylate_cyclase_Pseudomonas_sp._GM48	dCache_1,GGDEF
WP_007996696.1_sensor_domain-containing_diguanylate_cyclase_Pseudomonas_sp._GM49	dCache_1,GGDEF
WP_007997401.1_methyl-accepting_chemotaxis_protein_Pseudomonas_sp._GM49	dCache_1,HAMP,MCPsignal
WP_008009116.1_methyl-accepting_chemotaxis_protein_Pseudomonas_sp._GM50	dCache_1,HAMP,MCPsignal
WP_008016972.1_methyl-accepting_chemotaxis_protein_Pseudomonas_sp._GM55	dCache_1,HAMP,MCPsignal
WP_008025103.1_methyl-accepting_chemotaxis_protein_Pseudomonas_sp._GM60	dCache_1,HAMP,MCPsignal
WP_008025764.1_sensor_domain-containing_diguanylate_cyclase_Pseudomonas_sp._GM60	dCache_1,GGDEF
WP_008036200.1_MULTISPECIES_sensor_domain-containing_diguanylate_cyclase_unclassified_Pseudomonas	dCache_1,GGDEF
WP_008042041.1_MULTISPECIES_methyl-accepting_chemotaxis_protein_unclassified_Pseudomonas	dCache_1,HAMP,MCPsignal
WP_008044807.1_methyl-accepting_chemotaxis_protein_Reinekea_blandensis	dCache_1,HAMP,MCPsignal
WP_008047951.1_methyl-accepting_chemotaxis_protein_Pseudomonas_sp._GM74	dCache_1,HAMP,MCPsignal
WP_008050698.1_sensor_domain-containing_diguanylate_cyclase_Pseudomonas_sp._GM74	dCache_1,GGDEF
WP_008058208.1_methyl-accepting_chemotaxis_protein_Pseudomonas_sp._GM78	dCache_1,HAMP,MCPsignal
WP_008059423.1_sensor_domain-containing_diguanylate_cyclase_Pseudomonas_sp._GM78	dCache_1,GGDEF
WP_008071058.1_methyl-accepting_chemotaxis_protein_Pseudomonas_sp._GM79	dCache_1,HAMP,MCPsignal
WP_008077583.1_methyl-accepting_chemotaxis_protein_Pseudomonas_sp._GM80	dCache_1,HAMP,MCPsignal
WP_008080072.1_methyl-accepting_chemotaxis_protein_Vibrio_sinaloensis	dCache_1,HAMP,MCPsignal
WP_008089652.1_methyl-accepting_chemotaxis_protein_Pseudomonas_sp._GM84	dCache_1,HAMP,MCPsignal
WP_008109113.1_MULTISPECIES_methyl-accepting_chemotaxis_protein_unclassified_Pseudoalteromonas	dCache_1,HAMP,MCPsignal
WP_008114842.1_methyl-accepting_chemotaxis_protein_Pseudoalteromonas_sp._BSi20311	dCache_1,HAMP,MCPsignal
WP_008130054.1_methyl-accepting_chemotaxis_protein_Pseudoalteromonas_sp._BSi20480	dCache_1,HAMP,MCPsignal
WP_008149650.1_methyl-accepting_chemotaxis_protein_Pseudomonas_sp._GM412012	dCache_1,HAMP,MCPsignal
WP_008172742.1_MULTISPECIES_diguanylate_cyclase_Marinobacter	dCache_1,HAMP,GGDEF
WP_008215806.1_MULTISPECIES_methyl-accepting_chemotaxis_protein_Vibrio	dCache_1,HAMP,MCPsignal
WP_008220640.1_methyl-accepting_chemotaxis_protein_Rheinheimera_nanhaiensis	dCache_1,HAMP,MCPsignal
WP_008365057.1_methyl-accepting_chemotaxis_protein_Pseudomonas_sp._M47T1	dCache_1,HAMP,MCPsignal
WP_008365600.1_sensor_domain-containing_diguanylate_cyclase_Pseudomonas_sp._M47T1	dCache_1,GGDEF
WP_008466368.1_methyl-accepting_chemotaxis_protein_Pseudoalteromonas_sp._BSi20439	dCache_1,HAMP,MCPsignal
WP_008566767.1_methyl-accepting_chemotaxis_protein_Pseudomonas_sp._Chol1	dCache_1,HAMP,MCPsignal
WP_008641130.1_methyl-accepting_chemotaxis_protein_Cupriavidus_sp._HMR-1	dCache_1,HAMP,MCPsignal
WP_008683404.1_sensor_domain-containing_diguanylate_cyclase_Desulfovibrio_sp._3_1_syn3	dCache_1,GGDEF
WP_008689305.1_MULTISPECIES_sensor_domain-containing_diguanylate_cyclase_Longicatena	dCache_1,GGDEF
WP_008696543.1_sensor_domain-containing_diguanylate_cyclase_Fusobacterium_ulcerans	dCache_1,GGDEF
WP_008709485.1_diguanylate_cyclase_Cloacibacillus_evryensis	dCache_1,GGDEF
WP_008889119.1_sensor_domain-containing_diguanylate_cyclase_Thalassospira_profundimaris	dCache_1,GGDEF
WP_008897093.1_methyl-accepting_chemotaxis_protein_Rheinheimera_sp._A13L	dCache_1,HAMP,MCPsignal
WP_008900354.1_methyl-accepting_chemotaxis_protein_Rheinheimera_sp._A13L	dCache_1,HAMP,MCPsignal
WP_008939866.1_diguanylate_cyclase_Marinobacter_santoriniensis	dCache_1,HAMP,GGDEF
WP_008950532.1_methyl-accepting_chemotaxis_protein_Alishewanella_jeotgali	dCache_1,HAMP,MCPsignal
WP_008987929.1_methyl-accepting_chemotaxis_protein_Photobacterium_leiognathi	dCache_1,HAMP,MCPsignal
WP_009042571.1_sensor_domain-containing_diguanylate_cyclase_Pseudomonas_chlororaphis	dCache_1,GGDEF
WP_009047475.1_sensor_domain-containing_diguanylate_cyclase_Pseudomonas_chlororaphis	dCache_1,GGDEF
WP_009101374.1_methyl-accepting_chemotaxis_protein_Halomonas_sp._GFAJ-1	dCache_1,MCPsignal
WP_009112190.1_MULTISPECIES_diguanylate_cyclase_Brenneria	dCache_1,GGDEF
WP_009285865.1_methyl-accepting_chemotaxis_protein_Halomonas_titanicae	dCache_1,MCPsignal
WP_009291078.1_cache_domain-containing_protein_Anaerostipes_caccae	dCache_1
WP_009302733.1_sensor_domain-containing_diguanylate_cyclase_Desulfovibrio_sp._6_1_46AFAA	dCache_1,GGDEF
WP_009303455.1_sensor_domain-containing_diguanylate_cyclase_Desulfovibrio_sp._6_1_46AFAA	dCache_1,GGDEF
WP_009303821.1_sensor_domain-containing_diguanylate_cyclase_Desulfovibrio_sp._6_1_46AFAA	dCache_1,GGDEF
WP_009368842.1_sensor_domain-containing_diguanylate_cyclase_Bilophila_sp._4_1_30	dCache_1,GGDEF
WP_009385622.1_methyl-accepting_chemotaxis_protein_Vibrio_sp._N418	dCache_1,HAMP,MCPsignal
WP_009399895.1_sensor_domain-containing_diguanylate_cyclase_Pseudomonas_putida	dCache_1,GGDEF
WP_009599847.1_methyl-accepting_chemotaxis_protein_Vibrio_caribbeanicus	dCache_1,HAMP,MCPsignal
WP_009614357.1_MULTISPECIES_methyl-accepting_chemotaxis_protein_unclassified_Pseudomonas	dCache_1,HAMP,MCPsignal
WP_009691713.1_methyl-accepting_chemotaxis_protein_Burkholderia_pseudomultivorans	dCache_1,HAMP,MCPsignal
WP_009704927.1_methyl-accepting_chemotaxis_protein_Vibrio_sp._HENC-03	dCache_1,HAMP,MCPsignal
WP_009722855.1_methyl-accepting_chemotaxis_protein_Halomonas_sp._TD01	dCache_1,HAMP,MCPsignal
WP_009727068.1_sensor_domain-containing_diguanylate_cyclase_Methylophaga_lonarensis	dCache_1,GGDEF
WP_009835876.1_methyl-accepting_chemotaxis_protein_Marinomonas_sp._MED121	dCache_1,MCPsignal
WP_009836464.1_methyl-accepting_chemotaxis_protein_Pseudoalteromonas_tunicata	dCache_1,HAMP,MCPsignal
WP_009838752.1_methyl-accepting_chemotaxis_protein_Pseudoalteromonas_tunicata	dCache_1,HAMP,MCPsignal
WP_009840904.1_methyl-accepting_chemotaxis_protein_Vibrio_sp._AND4	dCache_1,HAMP,MCPsignal
WP_009845811.1_MULTISPECIES_methyl-accepting_chemotaxis_protein_Vibrio	dCache_1,HAMP,MCPsignal
WP_010095156.1_methyl-accepting_chemotaxis_protein_Burkholderia_ubonensis	dCache_1,HAMP,MCPsignal
WP_010221352.1_methyl-accepting_chemotaxis_protein_Pseudomonas_donghuensis	dCache_1,HAMP,MCPsignal
WP_010280859.1_MULTISPECIES_sensor_domain-containing_diguanylate_cyclase_Pectobacterium	dCache_1,GGDEF
WP_010308007.1_sensor_domain-containing_diguanylate_cyclase_Pectobacterium_carotovorum	dCache_1,GGDEF
WP_010322630.1_diguanylate_cyclase_Marinobacterium_stanieri	dCache_1,HAMP,GGDEF
WP_010367172.1_methyl-accepting_chemotaxis_protein_Pseudoalteromonas_citrea	dCache_1,HAMP,MCPsignal
WP_010387976.1_methyl-accepting_chemotaxis_protein_Pseudoalteromonas_undina	dCache_1,HAMP,MCPsignal
WP_010391757.1_MULTISPECIES_methyl-accepting_chemotaxis_protein_Pseudoalteromonas	dCache_1,HAMP,MCPsignal
WP_010431461.1_MULTISPECIES_methyl-accepting_chemotaxis_protein_Vibrio	dCache_1,HAMP,MCPsignal
WP_010451090.1_methyl-accepting_chemotaxis_protein_Vibrio_rotiferianus	dCache_1,HAMP,MCPsignal
WP_010462316.1_diguanylate_cyclase_Pseudomonas_mandelii	dCache_1,GGDEF
WP_010464341.1_MULTISPECIES_methyl-accepting_chemotaxis_protein_Pseudomonas_fluorescens_group	dCache_1,HAMP,MCPsignal
WP_010553878.1_methyl-accepting_chemotaxis_protein_Pseudoalteromonas_arctica	dCache_1,HAMP,MCPsignal
WP_010557223.1_methyl-accepting_chemotaxis_protein_Pseudoalteromonas_marina	dCache_1,HAMP,MCPsignal
WP_010559325.1_methyl-accepting_chemotaxis_protein_Pseudoalteromonas_spongiae	dCache_1,HAMP,MCPsignal
WP_010605097.1_methyl-accepting_chemotaxis_protein_Pseudoalteromonas_flavipulchra	dCache_1,HAMP,MCPsignal
WP_010635967.1_MULTISPECIES_methyl-accepting_chemotaxis_protein_Aeromonas	Cache_3-Cache_2,HAMP,MCPsignal
WP_010645105.1_methyl-accepting_chemotaxis_protein_Vibrio_campbellii	dCache_1,HAMP,MCPsignal
WP_010675809.1_MULTISPECIES_methyl-accepting_chemotaxis_protein_Aeromonas	dCache_1,HAMP,MCPsignal
WP_010862593.1_methyl-accepting_chemotaxis_protein_Plesiomonas_shigelloides	dCache_1,HAMP,MCPsignal
WP_010951680.1_MULTISPECIES_methyl-accepting_chemotaxis_protein_McpH_Pseudomonas	dCache_1,HAMP,MCPsignal
WP_010952518.1_MULTISPECIES_diguanylate_cyclase_Pseudomonas	dCache_1,GGDEF
WP_011042276.1_methyl-accepting_chemotaxis_protein_Colwellia_psychrerythraea	dCache_1,HAMP,MCPsignal
WP_011059772.1_MULTISPECIES_sensor_domain-containing_diguanylate_cyclase_Pseudomonas	dCache_1,GGDEF
WP_011074086.1_methyl-accepting_chemotaxis_protein_Shewanella_oneidensis	dCache_1,HAMP,MCPsignal
WP_011074089.1_sensor_domain-containing_diguanylate_cyclase_Shewanella_oneidensis	dCache_1,GGDEF
WP_011094374.1_sensor_domain-containing_diguanylate_cyclase_Pectobacterium_atrosepticum	dCache_1,GGDEF
WP_011137783.1_sensor_domain-containing_diguanylate_cyclase_Chromobacterium_violaceum	dCache_1,GGDEF
WP_011156860.1_diguanylate_cyclase_Rhodopseudomonas_palustris	dCache_1,HAMP,GGDEF
WP_011187707.1_sensor_domain-containing_diguanylate_cyclase_Desulfotalea_psychrophila	dCache_1,GGDEF
WP_011219753.1_methyl-accepting_chemotaxis_protein_Photobacterium_profundum	Cache_3-Cache_2,HAMP,MCPsignal
WP_011327541.1_MULTISPECIES_methyl-accepting_chemotaxis_protein_Pseudoalteromonas	dCache_1,HAMP,MCPsignal
WP_011332116.1_methyl-accepting_chemotaxis_protein_Pseudomonas_fluorescens	dCache_1,HAMP,MCPsignal
WP_011332881.1_sensor_domain-containing_diguanylate_cyclase_Pseudomonas_fluorescens	dCache_1,GGDEF
WP_011342214.1_sensor_domain-containing_diguanylate_cyclase_Syntrophotalea_carbinolica	dCache_1,GGDEF
WP_011355950.1_methyl-accepting_chemotaxis_protein_Burkholderia_lata	dCache_1,HAMP,MCPsignal
WP_011369037.1_diguanylate_cyclase_Desulfovibrio_alaskensis	dCache_1,GGDEF
WP_011480128.1_sensor_domain-containing_diguanylate_cyclase_Methylobacillus_flagellatus	dCache_1,GGDEF
WP_011494181.1_methyl-accepting_chemotaxis_protein_Paraburkholderia_xenovorans	Cache_3-Cache_2,HAMP,MCPsignal
WP_011494565.1_methyl-accepting_chemotaxis_protein_Shewanella_denitrificans	dCache_1,HAMP,MCPsignal
WP_011496672.1_methyl-accepting_chemotaxis_protein_Shewanella_denitrificans	dCache_1,HAMP,MCPsignal
WP_011518243.1_methyl-accepting_chemotaxis_protein_Cupriavidus_metallidurans	dCache_1,HAMP,MCPsignal
WP_011536151.1_methyl-accepting_chemotaxis_protein_Pseudomonas_entomophila	dCache_1,HAMP,MCPsignal
WP_011548272.1_methyl-accepting_chemotaxis_protein_Burkholderia_cenocepacia	dCache_1,HAMP,MCPsignal
WP_011621075.1_sensor_domain-containing_diguanylate_cyclase_Shewanella_sp._MR-4	dCache_1,GGDEF
WP_011621078.1_methyl-accepting_chemotaxis_protein_Shewanella_sp._MR-4	dCache_1,HAMP,MCPsignal
WP_011660385.1_methyl-accepting_chemotaxis_protein_Burkholderia_ambifaria	dCache_1,HAMP,MCPsignal
WP_011694661.1_MULTISPECIES_methyl-accepting_chemotaxis_protein_Burkholderia	dCache_1,HAMP,MCPsignal
WP_011715508.1_MULTISPECIES_sensor_domain-containing_diguanylate_cyclase_unclassified_Shewanella	dCache_1,GGDEF
WP_011715510.1_MULTISPECIES_methyl-accepting_chemotaxis_protein_unclassified_Shewanella	dCache_1,HAMP,MCPsignal
WP_011761628.1_methyl-accepting_chemotaxis_protein_Shewanella_amazonensis	dCache_1,HAMP,MCPsignal
WP_011787194.1_GGDEF_domain-containing_protein_Marinobacter_hydrocarbonoclasticus	dCache_1,HAMP,GGDEF
WP_011787636.1_MULTISPECIES_sensor_domain-containing_diguanylate_cyclase_Shewanella	dCache_1,GGDEF
WP_011787639.1_MULTISPECIES_methyl-accepting_chemotaxis_protein_Shewanella	dCache_1,HAMP,MCPsignal
WP_011863894.1_methyl-accepting_chemotaxis_protein_Shewanella_loihica	dCache_1,HAMP,MCPsignal
WP_011864402.1_methyl-accepting_chemotaxis_protein_Shewanella_loihica	dCache_1,HAMP,MCPsignal
WP_011914191.1_methyl-accepting_chemotaxis_protein_Pseudomonas_stutzeri	dCache_1,HAMP,MCPsignal
WP_011953254.1_MULTISPECIES_methyl-accepting_chemotaxis_protein_McpH_Pseudomonas	dCache_1,HAMP,MCPsignal
WP_011982147.1_sensor_domain-containing_diguanylate_cyclase_Shewanella_baltica	dCache_1,GGDEF
WP_012053617.1_sensor_domain-containing_diguanylate_cyclase_Pseudomonas_putida	dCache_1,GGDEF
WP_012140106.1_methyl-accepting_chemotaxis_protein_Campylobacter_concisus	dCache_1,MCPsignal
WP_012144190.1_methyl-accepting_chemotaxis_protein_Shewanella_sediminis	dCache_1,HAMP,MCPsignal
WP_012144733.1_methyl-accepting_chemotaxis_protein_Shewanella_sediminis	dCache_1,HAMP,MCPsignal
WP_012144740.1_sensor_domain-containing_diguanylate_cyclase_Shewanella_sediminis	dCache_1,GGDEF
WP_012157312.1_sensor_domain-containing_diguanylate_cyclase_Shewanella_pealeana	dCache_1,GGDEF
WP_012217528.1_methyl-accepting_chemotaxis_protein_Burkholderia_multivorans	dCache_1,HAMP,MCPsignal
WP_012270117.1_MULTISPECIES_methyl-accepting_chemotaxis_protein_McpH_Pseudomonas	dCache_1,HAMP,MCPsignal
WP_012273950.1_MULTISPECIES_sensor_domain-containing_diguanylate_cyclase_Pseudomonas	dCache_1,GGDEF
WP_012275251.1_sensor_domain-containing_diguanylate_cyclase_Shewanella_halifaxensis	dCache_1,GGDEF
WP_012316645.1_methyl-accepting_chemotaxis_protein_Pseudomonas_putida	dCache_1,HAMP,MCPsignal
WP_012327361.1_methyl-accepting_chemotaxis_protein_Shewanella_woodyi	dCache_1,HAMP,MCPsignal
WP_012327364.1_sensor_domain-containing_diguanylate_cyclase_Shewanella_woodyi	dCache_1,GGDEF
WP_012338546.1_methyl-accepting_chemotaxis_protein_Burkholderia_cenocepacia	dCache_1,HAMP,MCPsignal
WP_012365494.1_methyl-accepting_chemotaxis_protein_Burkholderia_ambifaria	dCache_1,HAMP,MCPsignal
WP_012470169.1_SpoIIE_family_protein_phosphatase_Geobacter_lovleyi	dCache_1,HAMP,SpoIIE
WP_012494954.1_diguanylate_cyclase_Rhodopseudomonas_palustris	dCache_1,HAMP,GGDEF
WP_012516975.1_methyl-accepting_chemotaxis_protein_Alteromonas_mediterranea	dCache_1,HAMP,MCPsignal
WP_012586507.1_sensor_domain-containing_diguanylate_cyclase_Shewanella_baltica	dCache_1,GGDEF
WP_012839333.1_methyl-accepting_chemotaxis_protein_Comamonas_thiooxydans	dCache_1,HAMP,MCPsignal
WP_013053503.1_methyl-accepting_chemotaxis_protein_Shewanella_violacea	Cache_3-Cache_2,HAMP,MCPsignal
WP_013465520.1_MULTISPECIES_methyl-accepting_chemotaxis_protein_Pseudoalteromonas	dCache_1,HAMP,MCPsignal
WP_013465980.1_MULTISPECIES_methyl-accepting_chemotaxis_protein_unclassified_Pseudoalteromonas	dCache_1,HAMP,MCPsignal
WP_013513559.1_sensor_domain-containing_diguanylate_cyclase_Pseudodesulfovibrio_aespoeensis	dCache_1,GGDEF
WP_013661764.1_sensor_domain-containing_diguanylate_cyclase_Marinomonas_mediterranea	dCache_1,GGDEF
WP_013713964.1_methyl-accepting_chemotaxis_protein_Pseudomonas_mendocina	dCache_1,HAMP,MCPsignal
WP_013714526.1_sensor_domain-containing_diguanylate_cyclase_Pseudomonas_mendocina	dCache_1,GGDEF
WP_013796908.1_methyl-accepting_chemotaxis_protein_Marinomonas_posidonica	dCache_1,MCPsignal
WP_013970516.1_MULTISPECIES_methyl-accepting_chemotaxis_protein_McpH_Pseudomonas	dCache_1,HAMP,MCPsignal
WP_014257655.1_methyl-accepting_chemotaxis_protein_Vibrio_furnissii	dCache_1,HAMP,MCPsignal
WP_014260342.1_sensor_domain-containing_diguanylate_cyclase_Desulfocurvibacter_africanus	dCache_1,GGDEF
WP_014270354.1_sensor_domain-containing_diguanylate_cyclase_Sphaerochaeta_pleomorpha	dCache_1,GGDEF
WP_014291113.1_methyl-accepting_chemotaxis_protein_Oceanimonas_sp._GK1	dCache_1,HAMP,MCPsignal
WP_014292574.1_methyl-accepting_chemotaxis_protein_Oceanimonas_sp._GK1	dCache_1,HAMP,MCPsignal
WP_014323387.1_sensor_domain-containing_diguanylate_cyclase_Pseudodesulfovibrio_mercurii	dCache_1,GGDEF
WP_014354589.1_sensor_domain-containing_diguanylate_cyclase_Acetobacterium_woodii	dCache_1,GGDEF
WP_014423039.1_GGDEF_domain-containing_protein_Marinobacter_nauticus	dCache_1,HAMP,GGDEF
WP_014578703.1_MULTISPECIES_diguanylate_cyclase_Marinobacter	dCache_1,HAMP,GGDEF
WP_014589388.1_MULTISPECIES_methyl-accepting_chemotaxis_protein_McpH_Pseudomonas	dCache_1,HAMP,MCPsignal
WP_014592230.1_MULTISPECIES_diguanylate_cyclase_Pseudomonas	dCache_1,GGDEF
WP_014597445.1_MULTISPECIES_methyl-accepting_chemotaxis_protein_Pseudomonas	dCache_1,HAMP,MCPsignal
WP_014707773.1_sensor_domain-containing_diguanylate_cyclase_Methylophaga_nitratireducenticrescens	dCache_1,GGDEF
WP_014754345.1_MULTISPECIES_diguanylate_cyclase_Pseudomonas	dCache_1,GGDEF
WP_014853731.1_MULTISPECIES_methyl-accepting_chemotaxis_protein_Pseudomonas	dCache_1,HAMP,MCPsignal
WP_014859153.1_diguanylate_cyclase_Pseudomonas_putida	dCache_1,GGDEF
WP_014947987.1_methyl-accepting_chemotaxis_protein_Alteromonas_macleodii	dCache_1,HAMP,MCPsignal
WP_014957168.1_sensor_domain-containing_diguanylate_cyclase_Desulfobacula_toluolica	dCache_1,GGDEF
WP_014975449.1_methyl-accepting_chemotaxis_protein_Alteromonas_macleodii	dCache_1,HAMP,MCPsignal
WP_014978091.1_MULTISPECIES_methyl-accepting_chemotaxis_protein_Alteromonas	dCache_1,HAMP,MCPsignal
WP_014997072.1_methyl-accepting_chemotaxis_protein_Alteromonas_macleodii	dCache_1,HAMP,MCPsignal
WP_015066077.1_methyl-accepting_chemotaxis_protein_Alteromonas_mediterranea	dCache_1,HAMP,MCPsignal
WP_015093173.1_methyl-accepting_chemotaxis_protein_Pseudomonas_sp._UW4	dCache_1,HAMP,MCPsignal
WP_015093893.1_sensor_domain-containing_diguanylate_cyclase_Pseudomonas_sp._UW4	dCache_1,GGDEF
WP_015257395.1_sensor_domain-containing_diguanylate_cyclase_Thioalkalivibrio_nitratireducens	dCache_1,GGDEF
WP_015268656.1_MULTISPECIES_methyl-accepting_chemotaxis_protein_McpH_Pseudomonas	dCache_1,HAMP,MCPsignal
WP_015313552.1_methyl-accepting_chemotaxis_protein_Vibrio_parahaemolyticus	dCache_1,HAMP,MCPsignal
WP_015337971.1_sensor_domain-containing_diguanylate_cyclase_Maridesulfovibrio_hydrothermalis	dCache_1,GGDEF
WP_015404755.1_sensor_domain-containing_diguanylate_cyclase_Desulfocapsa_sulfexigens	dCache_1,GGDEF
WP_015415869.1_sensor_domain-containing_diguanylate_cyclase_Pseudodesulfovibrio_piezophilus	dCache_1,GGDEF
WP_015464836.1_methyl-accepting_chemotaxis_protein_Psychromonas_sp._CNPT3	Cache_3-Cache_2,HAMP,MCPsignal
WP_015474952.1_methyl-accepting_chemotaxis_protein_Pseudomonas_sp._ATCC_13867	dCache_1,HAMP,MCPsignal
WP_015633897.1_MULTISPECIES_methyl-accepting_chemotaxis_protein_Pseudomonas	dCache_1,HAMP,MCPsignal
WP_015852750.1_sensor_domain-containing_diguanylate_cyclase_Maridesulfovibrio_salexigens	dCache_1,GGDEF
WP_015879426.1_SpoIIE_family_protein_phosphatase_Tolumonas_auensis	dCache_1,HAMP,SpoIIE
WP_015903119.1_sensor_domain-containing_diguanylate_cyclase_Desulforapulum_autotrophicum	dCache_1,GGDEF
WP_016352158.1_MULTISPECIES_methyl-accepting_chemotaxis_protein_Aeromonas	Cache_3-Cache_2,HAMP,MCPsignal
WP_016393302.1_methyl-accepting_chemotaxis_protein_Pseudomonas_plecoglossicida	dCache_1,HAMP,MCPsignal
WP_016403103.1_methyl-accepting_chemotaxis_protein_Agarivorans_albus	dCache_1,HAMP,MCPsignal
WP_016484533.1_MULTISPECIES_methyl-accepting_chemotaxis_protein_McpH_Pseudomonas	dCache_1,HAMP,MCPsignal
WP_016494177.1_sensor_domain-containing_diguanylate_cyclase_Pseudomonas_resinovorans	dCache_1,GGDEF
WP_016494934.1_methyl-accepting_chemotaxis_protein_Pseudomonas_resinovorans	dCache_1,HAMP,MCPsignal
WP_016497627.1_methyl-accepting_chemotaxis_protein_McpH_Pseudomonas_putida	dCache_1,HAMP,MCPsignal
WP_016498156.1_diguanylate_cyclase_Pseudomonas_putida	dCache_1,GGDEF
WP_016522245.1_methyl-accepting_chemotaxis_protein_Treponema_medium	dCache_1,HAMP,MCPsignal
WP_016702124.1_sensor_domain-containing_diguanylate_cyclase_Pseudomonas_chlororaphis	dCache_1,GGDEF
WP_016707994.1_MULTISPECIES_methyl-accepting_chemotaxis_protein_Pseudoalteromonas	dCache_1,HAMP,MCPsignal
WP_016713679.1_MULTISPECIES_diguanylate_cyclase_Pseudomonas	dCache_1,GGDEF
WP_016714523.1_methyl-accepting_chemotaxis_protein_McpH_partial_Pseudomonas_monteilii	dCache_1,HAMP,MCPsignal
WP_016771292.1_MULTISPECIES_sensor_domain-containing_diguanylate_cyclase_Pseudomonas	dCache_1,GGDEF
WP_016784310.1_methyl-accepting_chemotaxis_protein_Vibrio_cyclitrophicus	dCache_1,HAMP,MCPsignal
WP_016799465.1_methyl-accepting_chemotaxis_protein_Vibrio_cyclitrophicus	dCache_1,HAMP,MCPsignal
WP_016943278.1_MULTISPECIES_sensor_domain-containing_diguanylate_cyclase_Dickeya	dCache_1,GGDEF
WP_016955788.1_sensor_domain-containing_diguanylate_cyclase_Catenovulum_agarivorans	dCache_1,GGDEF
WP_017008070.1_methyl-accepting_chemotaxis_protein_Enterovibrio_norvegicus	dCache_1,HAMP,MCPsignal
WP_017014317.1_methyl-accepting_chemotaxis_protein_Enterovibrio_norvegicus	dCache_1,HAMP,MCPsignal
WP_017016588.1_methyl-accepting_chemotaxis_protein_Enterovibrio_norvegicus	dCache_1,HAMP,MCPsignal
WP_017020983.1_methyl-accepting_chemotaxis_protein_Aliivibrio_logei	dCache_1,HAMP,MCPsignal
WP_017046060.1_methyl-accepting_chemotaxis_protein_Vibrio_ordalii	dCache_1,HAMP,MCPsignal
WP_017048976.1_methyl-accepting_chemotaxis_protein_Vibrio_anguillarum	dCache_1,HAMP,MCPsignal
WP_017057909.1_methyl-accepting_chemotaxis_protein_Vibrio_kanaloae	dCache_1,HAMP,MCPsignal
WP_017060046.1_MULTISPECIES_methyl-accepting_chemotaxis_protein_Vibrio	dCache_1,HAMP,MCPsignal
WP_017067914.1_MULTISPECIES_methyl-accepting_chemotaxis_protein_Vibrio	dCache_1,HAMP,MCPsignal
WP_017074672.1_methyl-accepting_chemotaxis_protein_Vibrio_splendidus	dCache_1,HAMP,MCPsignal
WP_017079789.1_methyl-accepting_chemotaxis_protein_Vibrio_splendidus	dCache_1,HAMP,MCPsignal
WP_017081853.1_methyl-accepting_chemotaxis_protein_Vibrio_splendidus	dCache_1,HAMP,MCPsignal
WP_017083211.1_methyl-accepting_chemotaxis_protein_Vibrio_splendidus	dCache_1,HAMP,MCPsignal
WP_017084834.1_methyl-accepting_chemotaxis_protein_Vibrio_splendidus	dCache_1,HAMP,MCPsignal
WP_017090303.1_methyl-accepting_chemotaxis_protein_Vibrio_splendidus	dCache_1,HAMP,MCPsignal
WP_017091766.1_methyl-accepting_chemotaxis_protein_Vibrio_splendidus	dCache_1,HAMP,MCPsignal
WP_017094622.1_methyl-accepting_chemotaxis_protein_Vibrio_splendidus	dCache_1,HAMP,MCPsignal
WP_017096231.1_methyl-accepting_chemotaxis_protein_Vibrio_tasmaniensis	dCache_1,HAMP,MCPsignal
WP_017101012.1_methyl-accepting_chemotaxis_protein_Vibrio_tasmaniensis	dCache_1,HAMP,MCPsignal
WP_017104894.1_MULTISPECIES_methyl-accepting_chemotaxis_protein_Vibrio	dCache_1,HAMP,MCPsignal
WP_017111603.1_methyl-accepting_chemotaxis_protein_Vibrio_tasmaniensis	dCache_1,HAMP,MCPsignal
WP_017127729.1_sensor_domain-containing_diguanylate_cyclase_Pseudomonas_gingeri	dCache_1,GGDEF
WP_017215969.1_MULTISPECIES_methyl-accepting_chemotaxis_protein_Pseudoalteromonas	dCache_1,HAMP,MCPsignal
WP_017221286.1_methyl-accepting_chemotaxis_protein_Moritella_dasanensis	dCache_1,HAMP,MCPsignal
WP_017336180.1_methyl-accepting_chemotaxis_protein_Pseudomonas_fluorescens	dCache_1,HAMP,MCPsignal
WP_017336945.1_diguanylate_cyclase_Pseudomonas_fluorescens	dCache_1,GGDEF
WP_017361440.1_MULTISPECIES_methyl-accepting_chemotaxis_protein_Pseudomonas	dCache_1,HAMP,MCPsignal
WP_017361704.1_sensor_domain-containing_diguanylate_cyclase_Pseudomonas_mendocina	dCache_1,GGDEF
WP_017411941.1_methyl-accepting_chemotaxis_protein_Aeromonas_salmonicida	Cache_3-Cache_2,HAMP,MCPsignal
WP_017429301.1_methyl-accepting_chemotaxis_protein_Halomonas_jeotgali	dCache_1,HAMP,MCPsignal
WP_017512615.1_MULTISPECIES_methyl-accepting_chemotaxis_protein_Cupriavidus	dCache_1,HAMP,MCPsignal
WP_017517839.1_methyl-accepting_chemotaxis_protein_Pseudomonas_nitroreducens	dCache_1,HAMP,MCPsignal
WP_017633182.1_methyl-accepting_chemotaxis_protein_Vibrio_sp._624788	dCache_1,HAMP,MCPsignal
WP_017677873.1_MULTISPECIES_sensor_domain-containing_diguanylate_cyclase_Pseudomonas	dCache_1,GGDEF
WP_017678777.1_methyl-accepting_chemotaxis_protein_Pseudomonas_chengduensis	dCache_1,HAMP,MCPsignal
WP_017821859.1_MULTISPECIES_methyl-accepting_chemotaxis_protein_Vibrio	dCache_1,HAMP,MCPsignal
WP_017877884.1_methyl-accepting_chemotaxis_protein_Janthinobacterium_sp._CG3	dCache_1,HAMP,MCPsignal
WP_017878074.1_sensor_domain-containing_diguanylate_cyclase_Janthinobacterium_sp._CG3	dCache_1,GGDEF
WP_017901502.1_sensor_domain-containing_diguanylate_cyclase_Pseudomonas_fuscovaginae	dCache_1,GGDEF
WP_017940039.1_sensor_domain-containing_diguanylate_cyclase_Pseudomonas_thermotolerans	dCache_1,GGDEF
WP_018150915.1_methyl-accepting_chemotaxis_protein_Leeia_oryzae	Cache_3-Cache_2,HAMP,MCPsignal
WP_018151240.1_sensor_domain-containing_diguanylate_cyclase_Leeia_oryzae	dCache_1,GGDEF
WP_018509152.1_sensor_domain-containing_diguanylate_cyclase_Thiobacillus_thioparus	dCache_1,GGDEF
WP_018594070.1_sensor_domain-containing_diguanylate_cyclase_Blautia_producta	dCache_1,GGDEF
WP_018716836.1_GGDEF_domain-containing_protein_Arhodomonas_aquaeolei	dCache_1,HAMP,GGDEF
WP_018716980.1_MULTISPECIES_sensor_domain-containing_diguanylate_cyclase_Arhodomonas	dCache_1,GGDEF
WP_018928576.1_methyl-accepting_chemotaxis_protein_Pseudomonas_umsongensis	dCache_1,HAMP,MCPsignal
WP_018982456.1_methyl-accepting_chemotaxis_protein_Salinimonas_chungwhensis	dCache_1,HAMP,MCPsignal
WP_018983604.1_methyl-accepting_chemotaxis_protein_Salinimonas_chungwhensis	dCache_1,HAMP,MCPsignal
WP_018985947.1_sensor_domain-containing_diguanylate_cyclase_Methylophilus_methylotrophus	dCache_1,GGDEF
WP_019026914.1_methyl-accepting_chemotaxis_protein_Colwellia_piezophila	dCache_1,HAMP,MCPsignal
WP_019093290.1_sensor_domain-containing_diguanylate_cyclase_Pseudomonas_protegens	dCache_1,GGDEF
WP_019096472.1_MULTISPECIES_methyl-accepting_chemotaxis_protein_McpH_Pseudomonas	dCache_1,HAMP,MCPsignal
WP_019097240.1_MULTISPECIES_sensor_domain-containing_diguanylate_cyclase_Pseudomonas	dCache_1,GGDEF
WP_019340761.1_methyl-accepting_chemotaxis_protein_Pseudomonas_stutzeri	dCache_1,HAMP,MCPsignal
WP_019406772.1_methyl-accepting_chemotaxis_protein_Pseudomonas_stutzeri	dCache_1,HAMP,MCPsignal
WP_019439350.1_methyl-accepting_chemotaxis_protein_Moritella_marina	dCache_1,HAMP,MCPsignal
WP_019444776.1_methyl-accepting_chemotaxis_protein_Aeromonas_sp._159	dCache_1,HAMP,MCPsignal
WP_019451293.1_methyl-accepting_chemotaxis_protein_Cupriavidus_sp._BIS7	dCache_1,HAMP,MCPsignal
WP_019470191.1_MULTISPECIES_methyl-accepting_chemotaxis_protein_McpH_Pseudomonas	dCache_1,HAMP,MCPsignal
WP_019473057.1_MULTISPECIES_sensor_domain-containing_diguanylate_cyclase_Pseudomonas	dCache_1,GGDEF
WP_019581894.1_methyl-accepting_chemotaxis_protein_Pseudomonas_mandelii	dCache_1,HAMP,MCPsignal
WP_019613986.1_methyl-accepting_chemotaxis_protein_Psychromonas_ossibalaenae	Cache_3-Cache_2,HAMP,MCPsignal
WP_019620508.1_sensor_domain-containing_diguanylate_cyclase_Amphritea_japonica	dCache_1,GGDEF
WP_019647397.1_methyl-accepting_chemotaxis_protein_Pseudoalteromonas_piscicida	dCache_1,HAMP,MCPsignal
WP_019677563.1_methyl-accepting_chemotaxis_protein_Rheinheimera_perlucida	dCache_1,HAMP,MCPsignal
WP_019691436.1_methyl-accepting_chemotaxis_protein_Pseudomonas_fluorescens	dCache_1,HAMP,MCPsignal
WP_019750242.1_methyl-accepting_chemotaxis_protein_McpH_Pseudomonas_putida	dCache_1,HAMP,MCPsignal
WP_019752461.1_diguanylate_cyclase_Pseudomonas_putida	dCache_1,GGDEF
WP_019822939.1_methyl-accepting_chemotaxis_protein_Vibrio_splendidus	dCache_1,HAMP,MCPsignal
WP_019840658.1_methyl-accepting_chemotaxis_protein_Aeromonas_dhakensis	Cache_3-Cache_2,HAMP,MCPsignal
WP_019843657.1_sensor_domain-containing_diguanylate_cyclase_Dickeya_zeae	dCache_1,GGDEF
WP_019881587.1_MULTISPECIES_sensor_domain-containing_diguanylate_cyclase_unclassified_Methylophilus	dCache_1,GGDEF
WP_019934516.1_methyl-accepting_chemotaxis_protein_Oceanimonas_smirnovii	dCache_1,HAMP,MCPsignal
WP_019935358.1_methyl-accepting_chemotaxis_protein_Oceanimonas_smirnovii	dCache_1,HAMP,MCPsignal
WP_020191628.1_diguanylate_cyclase_Pseudomonas_putida	dCache_1,GGDEF
WP_020192600.1_methyl-accepting_chemotaxis_protein_McpH_Pseudomonas_putida	dCache_1,HAMP,MCPsignal
WP_020197139.1_methyl-accepting_chemotaxis_protein_Vibrio_owensii	dCache_1,HAMP,MCPsignal
WP_020225198.1_sensor_domain-containing_diguanylate_cyclase_Holdemania_massiliensis	dCache_1,GGDEF
WP_020297314.1_methyl-accepting_chemotaxis_protein_Pseudomonas_sp._CF161	dCache_1,HAMP,MCPsignal
WP_020300454.1_sensor_domain-containing_diguanylate_cyclase_Pseudomonas_sp._CF161	dCache_1,GGDEF
WP_020307062.1_methyl-accepting_chemotaxis_protein_Pseudomonas_stutzeri	dCache_1,HAMP,MCPsignal
WP_020329807.1_methyl-accepting_chemotaxis_protein_Vibrio_fluvialis	dCache_1,HAMP,MCPsignal
WP_020408609.1_methyl-accepting_chemotaxis_protein_Hahella_ganghwensis	dCache_1,HAMP,MCPsignal
WP_020677707.1_cache_domain-containing_protein_Geopsychrobacter_electrodiphilus	dCache_1
WP_020796200.1_methyl-accepting_chemotaxis_protein_Pseudomonas_sp._G52012	dCache_1,HAMP,MCPsignal
WP_020798404.1_MULTISPECIES_sensor_domain-containing_diguanylate_cyclase_Pseudomonas	dCache_1,GGDEF
WP_020841421.1_methyl-accepting_chemotaxis_protein_Vibrio_parahaemolyticus	dCache_1,HAMP,MCPsignal
WP_020886802.1_sensor_domain-containing_diguanylate_cyclase_Desulfohalovibrio_alkalitolerans	dCache_1,GGDEF
WP_020914954.1_methyl-accepting_chemotaxis_protein_Shewanella_piezotolerans	dCache_1,HAMP,MCPsignal
WP_020914958.1_sensor_domain-containing_diguanylate_cyclase_Shewanella_piezotolerans	dCache_1,GGDEF
WP_020990311.1_sensor_domain-containing_diguanylate_cyclase_Desulfovibrio_sp._3_1_syn3	dCache_1,GGDEF
WP_020990708.1_diguanylate_cyclase_Desulfovibrio_sp._3_1_syn3	dCache_1,GGDEF
WP_021016498.1_sensor_domain-containing_diguanylate_cyclase_Serratia_sp._ATCC_39006	dCache_1,GGDEF
WP_021139026.1_methyl-accepting_chemotaxis_protein_Aeromonas_salmonicida	Cache_3-Cache_2,HAMP,MCPsignal
WP_021157319.1_MULTISPECIES_methyl-accepting_chemotaxis_protein_Burkholderia	dCache_1,HAMP,MCPsignal
WP_021170906.1_SpoIIE_family_protein_phosphatase_Sporomusa_ovata	dCache_1,SpoIIE
WP_021209627.1_methyl-accepting_chemotaxis_protein_Pseudomonas_stutzeri	dCache_1,HAMP,MCPsignal
WP_021231271.1_methyl-accepting_chemotaxis_protein_Aeromonas_veronii	dCache_1,HAMP,MCPsignal
WP_021384073.1_diguanylate_cyclase_Clostridioides_difficile	dCache_1,GGDEF,PAS_3
WP_021424791.1_diguanylate_cyclase_Clostridioides_difficile	dCache_1,GGDEF,PAS_3
WP_021445413.1_cache_domain-containing_protein_partial_Pseudomonas_sp._EGD-AK9	dCache_1
WP_021452101.1_methyl-accepting_chemotaxis_protein_Vibrio_parahaemolyticus	dCache_1,HAMP,MCPsignal
WP_021487953.1_methyl-accepting_chemotaxis_protein_Pseudomonas_chengduensis	dCache_1,HAMP,MCPsignal
WP_021488402.1_sensor_domain-containing_diguanylate_cyclase_Pseudomonas_chengduensis	dCache_1,GGDEF
WP_021699355.1_sensor_domain-containing_diguanylate_cyclase_Pseudomonas_alcaligenes	dCache_1,GGDEF
WP_021704848.1_MULTISPECIES_methyl-accepting_chemotaxis_protein_Vibrio	dCache_1,HAMP,MCPsignal
WP_021760371.1_sensor_domain-containing_diguanylate_cyclase_Desulfovibrio_gigas	dCache_1,GGDEF
WP_021782653.1_MULTISPECIES_methyl-accepting_chemotaxis_protein_McpH_Pseudomonas_putida_group	dCache_1,HAMP,MCPsignal
WP_022261219.1_sensor_domain-containing_diguanylate_cyclase_Anaerostipes_caccae	dCache_1,GGDEF
WP_022521849.1_MULTISPECIES_methyl-accepting_chemotaxis_protein_Halomonas	dCache_1,MCPsignal
WP_022599191.1_methyl-accepting_chemotaxis_protein_Vibrio_nigripulchritudo	dCache_1,HAMP,MCPsignal
WP_022608014.1_methyl-accepting_chemotaxis_protein_Vibrio_nigripulchritudo	dCache_1,HAMP,MCPsignal
WP_022615961.1_diguanylate_cyclase_Clostridioides_difficile	dCache_1,GGDEF,PAS_3
WP_022657299.1_diguanylate_cyclase_Desulfovibrio_desulfuricans	dCache_1,PAS_3,GGDEF
WP_022662296.1_sensor_domain-containing_diguanylate_cyclase_Desulfovibrio_longus	dCache_1,GGDEF
WP_022666818.1_sensor_domain-containing_diguanylate_cyclase_Desulfospira_joergensenii	dCache_1,GGDEF
WP_022756505.1_sensor_domain-containing_diguanylate_cyclase_Butyrivibrio_fibrisolvens	dCache_1,GGDEF
WP_022941544.1_sensor_domain-containing_diguanylate_cyclase_Psychromonas_hadalis	dCache_1,GGDEF
WP_022945733.1_methyl-accepting_chemotaxis_protein_Pseudoalteromonas_ruthenica	dCache_1,HAMP,MCPsignal
WP_022946278.1_methyl-accepting_chemotaxis_protein_partial_Pseudoalteromonas_ruthenica	dCache_1,HAMP,MCPsignal
WP_022966580.1_methyl-accepting_chemotaxis_protein_Denitrificimonas_caeni	dCache_1,MCPsignal
WP_022990341.1_GGDEF_domain-containing_protein_Marinobacter_sp._ES-1	dCache_1,HAMP,GGDEF
WP_022991346.1_GGDEF_domain-containing_protein_Marinobacter_sp._C1S70	dCache_1,HAMP,GGDEF
WP_023008710.1_MULTISPECIES_GGDEF_domain-containing_protein_Marinobacter	dCache_1,HAMP,GGDEF
WP_023011553.1_MULTISPECIES_GGDEF_domain-containing_protein_Marinobacter	dCache_1,HAMP,GGDEF
WP_023265970.1_methyl-accepting_chemotaxis_protein_Shewanella_decolorationis	dCache_1,HAMP,MCPsignal
WP_023382768.1_MULTISPECIES_methyl-accepting_chemotaxis_protein_Pseudomonas	dCache_1,HAMP,MCPsignal
WP_023398680.1_MULTISPECIES_methyl-accepting_chemotaxis_protein_Pseudoalteromonas	dCache_1,HAMP,MCPsignal
WP_023475003.1_methyl-accepting_chemotaxis_protein_Burkholderia_cenocepacia	dCache_1,HAMP,MCPsignal
WP_023604665.1_methyl-accepting_chemotaxis_protein_Aliivibrio_logei	dCache_1,HAMP,MCPsignal
WP_023623719.1_methyl-accepting_chemotaxis_protein_Vibrio_parahaemolyticus	dCache_1,HAMP,MCPsignal
WP_023933604.1_methyl-accepting_chemotaxis_protein_Photobacterium_leiognathi	dCache_1,HAMP,MCPsignal
WP_023968143.1_sensor_domain-containing_diguanylate_cyclase_Pseudomonas_chlororaphis	dCache_1,GGDEF
WP_024011977.1_MULTISPECIES_sensor_domain-containing_diguanylate_cyclase_Pseudomonas	dCache_1,GGDEF
WP_024015585.1_methyl-accepting_chemotaxis_protein_Alteromonas_mediterranea	dCache_1,HAMP,MCPsignal
WP_024022353.1_methyl-accepting_chemotaxis_protein_Marinomonas_profundimaris	dCache_1,MCPsignal
WP_024031428.1_methyl-accepting_chemotaxis_protein_Pseudoalteromonas_agarivorans	dCache_1,HAMP,MCPsignal
WP_024031820.1_MULTISPECIES_methyl-accepting_chemotaxis_protein_Pseudoalteromonas	dCache_1,HAMP,MCPsignal
WP_024161712.1_methyl-accepting_chemotaxis_protein_Pseudomonas_stutzeri	dCache_1,HAMP,MCPsignal
WP_024307334.1_sensor_domain-containing_diguanylate_cyclase_Pseudomonas_sp._P818	dCache_1,GGDEF
WP_024334359.1_sensor_domain-containing_diguanylate_cyclase_Desulfotignum_balticum	dCache_1,GGDEF
WP_024375526.1_methyl-accepting_chemotaxis_protein_Vibrio_fluvialis	dCache_1,HAMP,MCPsignal
WP_024589916.1_MULTISPECIES_methyl-accepting_chemotaxis_protein_Pseudoalteromonas	dCache_1,HAMP,MCPsignal
WP_024594033.1_MULTISPECIES_methyl-accepting_chemotaxis_protein_Pseudoalteromonas	dCache_1,HAMP,MCPsignal
WP_024594785.1_MULTISPECIES_methyl-accepting_chemotaxis_protein_Pseudoalteromonas	dCache_1,HAMP,MCPsignal
WP_024599176.1_methyl-accepting_chemotaxis_protein_Pseudoalteromonas_sp._TAE56	dCache_1,HAMP,MCPsignal
WP_024601701.1_methyl-accepting_chemotaxis_protein_Pseudoalteromonas_sp._TB41	dCache_1,HAMP,MCPsignal
WP_024602048.1_MULTISPECIES_methyl-accepting_chemotaxis_protein_unclassified_Pseudoalteromonas	dCache_1,HAMP,MCPsignal
WP_024606188.1_MULTISPECIES_methyl-accepting_chemotaxis_protein_unclassified_Pseudoalteromonas	dCache_1,HAMP,MCPsignal
WP_024612015.1_methyl-accepting_chemotaxis_protein_Pseudoalteromonas_sp._TB64	dCache_1,HAMP,MCPsignal
WP_024699665.1_methyl-accepting_chemotaxis_protein_Vibrio_parahaemolyticus	dCache_1,HAMP,MCPsignal
WP_024736691.1_sensor_domain-containing_diguanylate_cyclase_Enterocloster_asparagiformis	dCache_1,GGDEF
WP_024738358.1_sensor_domain-containing_diguanylate_cyclase_Clostridium_symbiosum	dCache_1,GGDEF
WP_024766267.1_MULTISPECIES_methyl-accepting_chemotaxis_protein_Pseudomonas	dCache_1,HAMP,MCPsignal
WP_024779853.1_methyl-accepting_chemotaxis_protein_Pseudomonas_corrugata	dCache_1,HAMP,MCPsignal
WP_024943113.1_methyl-accepting_chemotaxis_protein_Aeromonas_hydrophila	Cache_3-Cache_2,HAMP,MCPsignal
WP_025008016.1_methyl-accepting_chemotaxis_protein_Shewanella_putrefaciens	dCache_1,HAMP,MCPsignal
WP_025009180.1_methyl-accepting_chemotaxis_protein_Shewanella_algae	dCache_1,HAMP,MCPsignal
WP_025110227.1_methyl-accepting_chemotaxis_protein_Pseudomonas_sp._H1h	dCache_1,HAMP,MCPsignal
WP_025110685.1_sensor_domain-containing_diguanylate_cyclase_Pseudomonas_sp._H1h	dCache_1,GGDEF
WP_025127890.1_sensor_domain-containing_diguanylate_cyclase_Pseudomonas_sp._PH1b	dCache_1,GGDEF
WP_025130343.1_methyl-accepting_chemotaxis_protein_Pseudomonas_sp._PH1b	dCache_1,HAMP,MCPsignal
WP_025164385.1_methyl-accepting_chemotaxis_protein_Pseudomonas_taeanensis	dCache_1,HAMP,MCPsignal
WP_025166105.1_sensor_domain-containing_diguanylate_cyclase_Pseudomonas_taeanensis	dCache_1,GGDEF
WP_025242748.1_methyl-accepting_chemotaxis_protein_Pseudomonas_stutzeri	dCache_1,HAMP,MCPsignal
WP_025261600.1_diguanylate_cyclase_Pseudomonas_cichorii	dCache_1,GGDEF
WP_025328434.1_methyl-accepting_chemotaxis_protein_Aeromonas_hydrophila	dCache_1,HAMP,MCPsignal
WP_025337392.1_methyl-accepting_chemotaxis_protein_McpH_Pseudomonas_sp._FGI182	dCache_1,HAMP,MCPsignal
WP_025486560.1_sensor_domain-containing_diguanylate_cyclase_Enterocloster_sp._OA13	dCache_1,GGDEF
WP_025500695.1_methyl-accepting_chemotaxis_protein_Vibrio_parahaemolyticus	dCache_1,HAMP,MCPsignal
WP_025502180.1_methyl-accepting_chemotaxis_protein_partial_Vibrio_parahaemolyticus	dCache_1,HAMP,MCPsignal
WP_025507331.1_methyl-accepting_chemotaxis_protein_Vibrio_parahaemolyticus	dCache_1,HAMP,MCPsignal
WP_025519688.1_methyl-accepting_chemotaxis_protein_Vibrio_parahaemolyticus	dCache_1,HAMP,MCPsignal
WP_025521371.1_methyl-accepting_chemotaxis_protein_Vibrio_parahaemolyticus	dCache_1,HAMP,MCPsignal
WP_025528553.1_methyl-accepting_chemotaxis_protein_Vibrio_parahaemolyticus	dCache_1,HAMP,MCPsignal
WP_025531591.1_sensor_domain-containing_diguanylate_cyclase_Hungatella_hathewayi	dCache_1,GGDEF
WP_025532060.1_sensor_domain-containing_diguanylate_cyclase_Hungatella_hathewayi	dCache_1,GGDEF
WP_025532862.1_methyl-accepting_chemotaxis_protein_Vibrio_parahaemolyticus	dCache_1,HAMP,MCPsignal
WP_025541634.1_methyl-accepting_chemotaxis_protein_Vibrio_parahaemolyticus	dCache_1,HAMP,MCPsignal
WP_025548653.1_methyl-accepting_chemotaxis_protein_partial_Vibrio_parahaemolyticus	dCache_1,HAMP,MCPsignal
WP_025550959.1_methyl-accepting_chemotaxis_protein_Vibrio_parahaemolyticus	dCache_1,HAMP,MCPsignal
WP_025553661.1_methyl-accepting_chemotaxis_protein_Vibrio_parahaemolyticus	dCache_1,HAMP,MCPsignal
WP_025558528.1_methyl-accepting_chemotaxis_protein_Vibrio_parahaemolyticus	dCache_1,HAMP,MCPsignal
WP_025610831.1_methyl-accepting_chemotaxis_protein_Vibrio_parahaemolyticus	dCache_1,HAMP,MCPsignal
WP_025621918.1_methyl-accepting_chemotaxis_protein_Vibrio_parahaemolyticus	dCache_1,HAMP,MCPsignal
WP_025630387.1_methyl-accepting_chemotaxis_protein_Vibrio_parahaemolyticus	dCache_1,HAMP,MCPsignal
WP_025631997.1_methyl-accepting_chemotaxis_protein_Vibrio_parahaemolyticus	dCache_1,HAMP,MCPsignal
WP_025632098.1_methyl-accepting_chemotaxis_protein_Vibrio_parahaemolyticus	dCache_1,HAMP,MCPsignal
WP_025637766.1_methyl-accepting_chemotaxis_protein_Vibrio_parahaemolyticus	dCache_1,HAMP,MCPsignal
WP_025654156.1_MULTISPECIES_sensor_domain-containing_diguanylate_cyclase_Eubacteriales	dCache_1,GGDEF
WP_025739406.1_methyl-accepting_chemotaxis_protein_Salinivibrio_socompensis	dCache_1,HAMP,MCPsignal
WP_025744322.1_MULTISPECIES_methyl-accepting_chemotaxis_protein_unclassified_Salinivibrio	dCache_1,HAMP,MCPsignal
WP_025754060.1_MULTISPECIES_methyl-accepting_chemotaxis_protein_McpH_Pseudomonas	dCache_1,HAMP,MCPsignal
WP_025768546.1_MULTISPECIES_methyl-accepting_chemotaxis_protein_Vibrio	dCache_1,HAMP,MCPsignal
WP_025790698.1_methyl-accepting_chemotaxis_protein_Vibrio_parahaemolyticus	dCache_1,HAMP,MCPsignal
WP_025793778.1_methyl-accepting_chemotaxis_protein_Vibrio_parahaemolyticus	dCache_1,HAMP,MCPsignal
WP_025804999.1_MULTISPECIES_sensor_domain-containing_diguanylate_cyclase_Pseudomonas	dCache_1,GGDEF
WP_025987846.1_sensor_domain-containing_diguanylate_cyclase_Vibrio_cholerae	dCache_1,GGDEF
WP_025998868.1_sensor_domain-containing_diguanylate_cyclase_Vibrio_cholerae	dCache_1,GGDEF
WP_026001186.1_MULTISPECIES_sensor_domain-containing_diguanylate_cyclase_Pseudomonas	dCache_1,GGDEF
WP_026019965.1_methyl-accepting_chemotaxis_protein_Pseudomonas_protegens	dCache_1,HAMP,MCPsignal
WP_026043939.1_methyl-accepting_chemotaxis_protein_Burkholderia_pyrrocinia	dCache_1,HAMP,MCPsignal
WP_026080278.1_methyl-accepting_chemotaxis_protein_Aeromonas_hydrophila	Cache_3-Cache_2,HAMP,MCPsignal
WP_026138299.1_methyl-accepting_chemotaxis_protein_Vibrio_harveyi	dCache_1,HAMP,MCPsignal
WP_026139284.1_MULTISPECIES_methyl-accepting_chemotaxis_protein_Aeromonas	Cache_3-Cache_2,HAMP,MCPsignal
WP_026141003.1_methyl-accepting_chemotaxis_protein_Aeromonas_hydrophila	Cache_3-Cache_2,HAMP,MCPsignal
WP_026141278.1_MULTISPECIES_methyl-accepting_chemotaxis_protein_Aeromonas	Cache_3-Cache_2,HAMP,MCPsignal
WP_026142037.1_methyl-accepting_chemotaxis_protein_Aeromonas_dhakensis	dCache_1,HAMP,MCPsignal
WP_026393372.1_sensor_domain-containing_diguanylate_cyclase_Acetobacterium_dehalogenans	dCache_1,GGDEF
WP_026456692.1_methyl-accepting_chemotaxis_protein_Aeromonas_enteropelogenes	dCache_1,HAMP,MCPsignal
WP_026490968.1_sensor_domain-containing_diguanylate_cyclase_Butyrivibrio_sp._XPD2002	dCache_1,GGDEF
WP_026666068.1_sensor_domain-containing_diguanylate_cyclase_Butyrivibrio_sp._FC2001	dCache_1,GGDEF
WP_026687394.1_biofilm_regulation_protein_phosphatase_SiaA_Azovibrio_restrictus	dCache_1,HAMP,SpoIIE
WP_026784579.1_sensor_domain-containing_diguanylate_cyclase_Pleomorphomonas_koreensis	dCache_1,GGDEF
WP_026792858.1_sensor_domain-containing_diguanylate_cyclase_Pleomorphomonas_oryzae	dCache_1,GGDEF
WP_026959759.1_methyl-accepting_chemotaxis_protein_Aliagarivorans_taiwanensis	dCache_1,HAMP,MCPsignal
WP_026971040.1_methyl-accepting_chemotaxis_protein_Aliagarivorans_marinus	dCache_1,HAMP,MCPsignal
WP_027013862.1_methyl-accepting_chemotaxis_protein_Comamonas_composti	dCache_1,HAMP,MCPsignal
WP_027177969.1_sensor_domain-containing_diguanylate_cyclase_Maridesulfovibrio_bastinii	dCache_1,GGDEF
WP_027218027.1_sensor_domain-containing_diguanylate_cyclase_Butyrivibrio_fibrisolvens	dCache_1,GGDEF
WP_027253653.1_methyl-accepting_chemotaxis_protein_Photobacterium_halotolerans	dCache_1,HAMP,MCPsignal
WP_027311757.1_methyl-accepting_chemotaxis_protein_Balneatrix_alpica	dCache_1,HAMP,MCPsignal
WP_027311829.1_diguanylate_cyclase_Balneatrix_alpica	dCache_1,GGDEF
WP_027366817.1_sensor_domain-containing_diguanylate_cyclase_Desulfocurvibacter_africanus	dCache_1,GGDEF
WP_027438079.1_sensor_domain-containing_diguanylate_cyclase_Lachnospira_multipara	dCache_1,GGDEF
WP_027468805.1_sensor_domain-containing_diguanylate_cyclase_Deefgea_rivuli	dCache_1,GGDEF
WP_027594128.1_MULTISPECIES_sensor_domain-containing_diguanylate_cyclase_unclassified_Pseudomonas	dCache_1,GGDEF
WP_027594304.1_MULTISPECIES_methyl-accepting_chemotaxis_protein_unclassified_Pseudomonas	dCache_1,HAMP,MCPsignal
WP_027609156.1_MULTISPECIES_sensor_domain-containing_diguanylate_cyclase_Pseudomonas	dCache_1,GGDEF
WP_027611352.1_MULTISPECIES_methyl-accepting_chemotaxis_protein_unclassified_Pseudomonas	dCache_1,HAMP,MCPsignal
WP_027615403.1_MULTISPECIES_sensor_domain-containing_diguanylate_cyclase_Pseudomonas	dCache_1,GGDEF
WP_027615929.1_MULTISPECIES_methyl-accepting_chemotaxis_protein_McpH_Pseudomonas	dCache_1,HAMP,MCPsignal
WP_027672512.1_methyl-accepting_chemotaxis_protein_Rheinheimera_baltica	dCache_1,HAMP,MCPsignal
WP_027721562.1_sensor_domain-containing_diguanylate_cyclase_Maridesulfovibrio_zosterae	dCache_1,GGDEF
WP_027782432.1_MULTISPECIES_methyl-accepting_chemotaxis_protein_Burkholderia	dCache_1,HAMP,MCPsignal
WP_027805938.1_methyl-accepting_chemotaxis_protein_Burkholderia_cenocepacia	dCache_1,HAMP,MCPsignal
WP_027813057.1_methyl-accepting_chemotaxis_protein_Burkholderia_cenocepacia	dCache_1,HAMP,MCPsignal
WP_027817744.1_methyl-accepting_chemotaxis_protein_Paraburkholderia_bannensis	dCache_1,HAMP,MCPsignal
WP_027849726.1_methyl-accepting_chemotaxis_protein_Marinospirillum_minutulum	dCache_1,HAMP,MCPsignal
WP_027859659.1_methyl-accepting_chemotaxis_protein_Marinobacterium_jannaschii	dCache_1,HAMP,MCPsignal
WP_027897306.1_sensor_domain-containing_diguanylate_cyclase_Pseudomonas_thermotolerans	dCache_1,GGDEF
WP_027899750.1_sensor_domain-containing_diguanylate_cyclase_Pseudomonas_syringae	dCache_1,GGDEF
WP_027907595.1_methyl-accepting_chemotaxis_protein_Pseudomonas_taiwanensis	dCache_1,HAMP,MCPsignal
WP_027917544.1_MULTISPECIES_methyl-accepting_chemotaxis_protein_unclassified_Pseudomonas	dCache_1,HAMP,MCPsignal
WP_027917893.1_MULTISPECIES_sensor_domain-containing_diguanylate_cyclase_unclassified_Pseudomonas	dCache_1,GGDEF
WP_027922058.1_methyl-accepting_chemotaxis_protein_Pseudomonas_sp._URMO17WK12I12	dCache_1,HAMP,MCPsignal
WP_027925562.1_MULTISPECIES_sensor_domain-containing_diguanylate_cyclase_Pseudomonas	dCache_1,GGDEF
WP_027957010.1_MULTISPECIES_methyl-accepting_chemotaxis_protein_unclassified_Halomonas	dCache_1,MCPsignal
WP_028023068.1_methyl-accepting_chemotaxis_protein_Enterovibrio_calviensis	dCache_1,HAMP,MCPsignal
WP_028044268.1_sensor_domain-containing_diguanylate_cyclase_Candidatus_Stoquefichus_massiliensis	dCache_1,GGDEF
WP_028103717.1_methyl-accepting_chemotaxis_protein_Pseudoduganella_violaceinigra	dCache_1,HAMP,MCPsignal
WP_028110312.1_methyl-accepting_chemotaxis_protein_Ferrimonas_futtsuensis	dCache_1,HAMP,MCPsignal
WP_028112242.1_methyl-accepting_chemotaxis_protein_Ferrimonas_kyonanensis	Cache_3-Cache_2,HAMP,MCPsignal
WP_028238139.1_sensor_domain-containing_diguanylate_cyclase_Pseudomonas_azotifigens	dCache_1,GGDEF
WP_028240848.1_methyl-accepting_chemotaxis_protein_Pseudomonas_azotifigens	dCache_1,HAMP,MCPsignal
WP_028299013.1_diguanylate_cyclase_Oceanospirillum_beijerinckii	dCache_1,HAMP,GGDEF,GGDEF
WP_028299966.1_methyl-accepting_chemotaxis_protein_Oceanospirillum_beijerinckii	dCache_1,HAMP,MCPsignal
WP_028371524.1_methyl-accepting_chemotaxis_protein_Burkholderia_sp._UYPR1.413	dCache_1,HAMP,MCPsignal
WP_028460951.1_GGDEF_domain-containing_protein_Nitrosomonas_cryotolerans	dCache_1,GGDEF
WP_028583388.1_sensor_domain-containing_diguanylate_cyclase_Desulfogranum_mediterraneum	dCache_1,GGDEF
WP_028586435.1_sensor_domain-containing_diguanylate_cyclase_Desulfocurvus_vexinensis	dCache_1,GGDEF
WP_028614292.1_MULTISPECIES_sensor_domain-containing_diguanylate_cyclase_Pseudomonas	dCache_1,GGDEF
WP_028622150.1_methyl-accepting_chemotaxis_protein_Pseudomonas_sp._Ant30-3	dCache_1,HAMP,MCPsignal
WP_028625729.1_methyl-accepting_chemotaxis_protein_Pseudomonas_plecoglossicida	dCache_1,HAMP,MCPsignal
WP_028626307.1_sensor_domain-containing_diguanylate_cyclase_Pseudomonas_resinovorans	dCache_1,GGDEF
WP_028630746.1_methyl-accepting_chemotaxis_protein_Pseudomonas_resinovorans	dCache_1,HAMP,MCPsignal
WP_028635080.1_diguanylate_cyclase_Pseudomonas_parafulva	dCache_1,GGDEF
WP_028681771.1_MULTISPECIES_sensor_domain-containing_diguanylate_cyclase_Pseudomonas	dCache_1,GGDEF
WP_028688438.1_methyl-accepting_chemotaxis_protein_Pseudomonas_mosselii	dCache_1,HAMP,MCPsignal
WP_028696730.1_sensor_domain-containing_diguanylate_cyclase_Pseudomonas_cremoricolorata	dCache_1,GGDEF
WP_028698574.1_MULTISPECIES_diguanylate_cyclase_Pseudomonas	dCache_1,GGDEF
WP_028699079.1_MULTISPECIES_methyl-accepting_chemotaxis_protein_McpH_Pseudomonas	dCache_1,HAMP,MCPsignal
WP_028763389.1_methyl-accepting_chemotaxis_protein_Shewanella_colwelliana	dCache_1,HAMP,MCPsignal
WP_028763392.1_sensor_domain-containing_diguanylate_cyclase_Shewanella_colwelliana	dCache_1,GGDEF
WP_028764419.1_methyl-accepting_chemotaxis_protein_Shewanella_colwelliana	dCache_1,HAMP,MCPsignal
WP_028766721.1_sensor_domain-containing_diguanylate_cyclase_Shewanella_fidelis	dCache_1,GGDEF
WP_028766724.1_methyl-accepting_chemotaxis_protein_Shewanella_fidelis	dCache_1,HAMP,MCPsignal
WP_028772841.1_sensor_domain-containing_diguanylate_cyclase_Shewanella_waksmanii	dCache_1,GGDEF
WP_028772844.1_methyl-accepting_chemotaxis_protein_Shewanella_waksmanii	dCache_1,HAMP,MCPsignal
WP_028780717.1_MULTISPECIES_methyl-accepting_chemotaxis_protein_Shewanella	dCache_1,HAMP,MCPsignal
WP_028791775.1_sensor_domain-containing_diguanylate_cyclase_Thalassospira_lucentensis	dCache_1,GGDEF
WP_028834005.1_MULTISPECIES_methyl-accepting_chemotaxis_protein_unclassified_Pseudoalteromonas	dCache_1,HAMP,MCPsignal
WP_028835580.1_MULTISPECIES_methyl-accepting_chemotaxis_protein_unclassified_Pseudoalteromonas	dCache_1,HAMP,MCPsignal
WP_028866140.1_methyl-accepting_chemotaxis_protein_Psychromonas_aquimarina	dCache_1,HAMP,MCPsignal
WP_028868799.1_sensor_domain-containing_diguanylate_cyclase_Psychromonas_arctica	dCache_1,GGDEF
WP_028879424.1_sensor_domain-containing_diguanylate_cyclase_Terasakiella_pusilla	dCache_1,GGDEF
WP_028939629.1_MULTISPECIES_methyl-accepting_chemotaxis_protein_Pseudomonas	dCache_1,HAMP,MCPsignal
WP_028942232.1_MULTISPECIES_methyl-accepting_chemotaxis_protein_Pseudomonas	dCache_1,HAMP,MCPsignal
WP_028943410.1_sensor_domain-containing_diguanylate_cyclase_Pseudomonas_vranovensis	dCache_1,GGDEF
WP_028993770.1_sensor_domain-containing_diguanylate_cyclase_Azonexus_hydrophilus	dCache_1,GGDEF
WP_029133991.1_sensor_domain-containing_diguanylate_cyclase_Sedimenticola_selenatireducens	dCache_1,GGDEF
WP_029148301.1_sensor_domain-containing_diguanylate_cyclase_Methylophilus_sp._5	dCache_1,GGDEF
WP_029224490.1_methyl-accepting_chemotaxis_protein_Vibrio_splendidus	dCache_1,HAMP,MCPsignal
WP_029302075.1_methyl-accepting_chemotaxis_protein_Aeromonas_hydrophila	Cache_3-Cache_2,HAMP,MCPsignal
WP_029304720.1_methyl-accepting_chemotaxis_protein_Aeromonas_hydrophila	Cache_3-Cache_2,HAMP,MCPsignal
WP_029306087.1_methyl-accepting_chemotaxis_protein_partial_Aeromonas_dhakensis	Cache_3-Cache_2,HAMP,MCPsignal
WP_029434511.1_sensor_domain-containing_diguanylate_cyclase_Bilophila_wadsworthia	dCache_1,GGDEF
WP_029627440.1_MULTISPECIES_sensor_domain-containing_diguanylate_cyclase_Vibrio	dCache_1,GGDEF
WP_029655096.1_diguanylate_cyclase_Marinobacter_daepoensis	dCache_1,HAMP,GGDEF
WP_029793483.1_methyl-accepting_chemotaxis_protein_Vibrio_parahaemolyticus	dCache_1,HAMP,MCPsignal
WP_029799416.1_methyl-accepting_chemotaxis_protein_Vibrio_parahaemolyticus	dCache_1,HAMP,MCPsignal
WP_029803897.1_methyl-accepting_chemotaxis_protein_Vibrio_parahaemolyticus	dCache_1,HAMP,MCPsignal
WP_029809807.1_methyl-accepting_chemotaxis_protein_Vibrio_parahaemolyticus	dCache_1,HAMP,MCPsignal
WP_029825223.1_methyl-accepting_chemotaxis_protein_Vibrio_parahaemolyticus	dCache_1,HAMP,MCPsignal
WP_029828026.1_methyl-accepting_chemotaxis_protein_Vibrio_parahaemolyticus	dCache_1,HAMP,MCPsignal
WP_029834255.1_methyl-accepting_chemotaxis_protein_Vibrio_parahaemolyticus	dCache_1,HAMP,MCPsignal
WP_029841760.1_methyl-accepting_chemotaxis_protein_Vibrio_parahaemolyticus	dCache_1,HAMP,MCPsignal
WP_029847231.1_methyl-accepting_chemotaxis_protein_Vibrio_parahaemolyticus	dCache_1,HAMP,MCPsignal
WP_029853660.1_methyl-accepting_chemotaxis_protein_Vibrio_parahaemolyticus	dCache_1,HAMP,MCPsignal
WP_029856252.1_methyl-accepting_chemotaxis_protein_Vibrio_parahaemolyticus	dCache_1,HAMP,MCPsignal
WP_029863798.1_methyl-accepting_chemotaxis_protein_Vibrio_parahaemolyticus	dCache_1,HAMP,MCPsignal
WP_029865210.1_methyl-accepting_chemotaxis_protein_Vibrio_parahaemolyticus	dCache_1,HAMP,MCPsignal
WP_029886126.1_MULTISPECIES_sensor_domain-containing_diguanylate_cyclase_Pseudomonas	dCache_1,GGDEF
WP_029886390.1_MULTISPECIES_methyl-accepting_chemotaxis_protein_Pseudomonas	dCache_1,HAMP,MCPsignal
WP_029913713.1_GGDEF_domain-containing_protein_Pelobacter_seleniigenes	dCache_1,GGDEF
WP_030071292.1_methyl-accepting_chemotaxis_protein_Halomonas_alkaliantarctica	dCache_1,MCPsignal
WP_030129877.1_methyl-accepting_chemotaxis_protein_Pseudomonas_sp._QTF5	dCache_1,HAMP,MCPsignal
WP_031399000.1_MULTISPECIES_methyl-accepting_chemotaxis_protein_Burkholderia	dCache_1,HAMP,MCPsignal
WP_031479954.1_sensor_domain-containing_diguanylate_cyclase_Maridesulfovibrio_frigidus	dCache_1,GGDEF
WP_031555517.1_sensor_domain-containing_diguanylate_cyclase_Lachnospira_multipara	dCache_1,GGDEF
WP_031817042.1_methyl-accepting_chemotaxis_protein_Vibrio_parahaemolyticus	dCache_1,HAMP,MCPsignal
WP_031820877.1_methyl-accepting_chemotaxis_protein_Vibrio_parahaemolyticus	dCache_1,HAMP,MCPsignal
WP_031827966.1_methyl-accepting_chemotaxis_protein_Vibrio_parahaemolyticus	dCache_1,HAMP,MCPsignal
WP_031829495.1_methyl-accepting_chemotaxis_protein_partial_Vibrio_parahaemolyticus	dCache_1,HAMP
WP_031842876.1_methyl-accepting_chemotaxis_protein_partial_Vibrio_parahaemolyticus	Cache_3-Cache_2,HAMP
WP_032081710.1_methyl-accepting_chemotaxis_protein_Vibrio_fluvialis	dCache_1,HAMP,MCPsignal
WP_032095154.1_MULTISPECIES_methyl-accepting_chemotaxis_protein_unclassified_Alteromonas	dCache_1,HAMP,MCPsignal
WP_032470377.1_sensor_domain-containing_diguanylate_cyclase_Vibrio_cholerae	dCache_1,GGDEF
WP_032474761.1_sensor_domain-containing_diguanylate_cyclase_Vibrio_cholerae	dCache_1,GGDEF
WP_032474933.1_MULTISPECIES_methyl-accepting_chemotaxis_protein_Vibrio	dCache_1,HAMP,MCPsignal
WP_032478120.1_sensor_domain-containing_diguanylate_cyclase_Vibrio_cholerae	dCache_1,GGDEF
WP_032479445.1_methyl-accepting_chemotaxis_protein_Vibrio_cholerae	dCache_1,HAMP,MCPsignal
WP_032480139.1_MULTISPECIES_methyl-accepting_chemotaxis_protein_Vibrio	dCache_1,HAMP,MCPsignal
WP_032481895.1_MULTISPECIES_sensor_domain-containing_diguanylate_cyclase_Vibrio	dCache_1,GGDEF
WP_032544253.1_diguanylate_cyclase_Clostridioides_difficile	dCache_1,GGDEF,PAS_3
WP_032626601.1_sensor_domain-containing_diguanylate_cyclase_Pseudomonas_syringae	dCache_1,GGDEF
WP_033006377.1_methyl-accepting_chemotaxis_protein_Vibrio_harveyi	dCache_1,HAMP,MCPsignal
WP_033015609.1_methyl-accepting_chemotaxis_protein_Pseudoalteromonas_sp._BSi20495	dCache_1,HAMP,MCPsignal
WP_033018226.1_methyl-accepting_chemotaxis_protein_Pseudoalteromonas_sp._BSi20652	dCache_1,HAMP,MCPsignal
WP_033023841.1_MULTISPECIES_methyl-accepting_chemotaxis_protein_Pseudoalteromonas	dCache_1,HAMP,MCPsignal
WP_033026896.1_MULTISPECIES_methyl-accepting_chemotaxis_protein_unclassified_Pseudoalteromonas	dCache_1,HAMP,MCPsignal
WP_033045279.1_methyl-accepting_chemotaxis_protein_Pseudomonas_putida	dCache_1,HAMP,MCPsignal
WP_033055426.1_methyl-accepting_chemotaxis_protein_Pseudomonas_mandelii	dCache_1,HAMP,MCPsignal
WP_033061407.1_sensor_domain-containing_diguanylate_cyclase_Pseudomonas_mandelii	dCache_1,GGDEF
WP_033070046.1_sensor_domain-containing_diguanylate_cyclase_Thalassospira_australica	dCache_1,GGDEF
WP_033080718.1_methyl-accepting_chemotaxis_protein_Colwellia_psychrerythraea	dCache_1,HAMP,MCPsignal
WP_033084934.1_methyl-accepting_chemotaxis_protein_partial_Vibrio_cholerae	dCache_1,HAMP,MCPsignal
WP_033094053.1_methyl-accepting_chemotaxis_protein_Colwellia_psychrerythraea	dCache_1,HAMP,MCPsignal
WP_033103721.1_MULTISPECIES_methyl-accepting_chemotaxis_protein_Pseudoalteromonas	dCache_1,HAMP,MCPsignal
WP_033115369.1_methyl-accepting_chemotaxis_protein_Aeromonas_lacus	dCache_1,HAMP,MCPsignal
WP_033129505.1_methyl-accepting_chemotaxis_protein_Aeromonas_aquatica	dCache_1,HAMP,MCPsignal
WP_033138113.1_methyl-accepting_chemotaxis_protein_Aeromonas_finlandensis	dCache_1,HAMP,MCPsignal
WP_033140369.1_sensor_domain-containing_diguanylate_cyclase_Blautia_producta	dCache_1,GGDEF
WP_033538879.1_MULTISPECIES_methyl-accepting_chemotaxis_protein_Shewanella	dCache_1,HAMP,MCPsignal
WP_033575371.1_MULTISPECIES_sensor_domain-containing_diguanylate_cyclase_Dickeya	dCache_1,GGDEF
WP_033580955.1_sensor_domain-containing_diguanylate_cyclase_Dickeya_chrysanthemi	dCache_1,GGDEF
WP_033581181.1_sensor_domain-containing_diguanylate_cyclase_Dickeya_zeae	dCache_1,GGDEF
WP_033702729.1_MULTISPECIES_sensor_domain-containing_diguanylate_cyclase_Pseudomonas	dCache_1,GGDEF
WP_033703146.1_MULTISPECIES_methyl-accepting_chemotaxis_protein_Pseudomonas	dCache_1,HAMP,MCPsignal
WP_033837595.1_sensor_domain-containing_diguanylate_cyclase_Vibrio_cholerae	dCache_1,GGDEF
WP_033838124.1_sensor_domain-containing_diguanylate_cyclase_Vibrio_cholerae	dCache_1,GGDEF
WP_033929385.1_methyl-accepting_chemotaxis_protein_Vibrio_cholerae	dCache_1,HAMP,MCPsignal
WP_033929838.1_diguanylate_cyclase_Vibrio_cholerae	dCache_1,GGDEF
WP_033931317.1_sensor_domain-containing_diguanylate_cyclase_Vibrio_cholerae	dCache_1,GGDEF
WP_033932887.1_diguanylate_cyclase_Vibrio_cholerae	dCache_1,GGDEF
WP_034148673.1_MULTISPECIES_methyl-accepting_chemotaxis_protein_Pseudomonas	dCache_1,HAMP,MCPsignal
WP_034150101.1_MULTISPECIES_sensor_domain-containing_diguanylate_cyclase_Pseudomonas	dCache_1,GGDEF
WP_034151710.1_methyl-accepting_chemotaxis_protein_Pseudomonas_fluorescens	dCache_1,HAMP,MCPsignal
WP_034153125.1_sensor_domain-containing_diguanylate_cyclase_Pseudomonas_fluorescens	dCache_1,GGDEF
WP_034182169.1_methyl-accepting_chemotaxis_protein_Burkholderia_pyrrocinia	dCache_1,HAMP,MCPsignal
WP_034185632.1_methyl-accepting_chemotaxis_protein_Burkholderia_seminalis	dCache_1,HAMP,MCPsignal
WP_034202674.1_MULTISPECIES_methyl-accepting_chemotaxis_protein_Burkholderia_cepacia_complex	dCache_1,HAMP,MCPsignal
WP_034205345.1_MULTISPECIES_methyl-accepting_chemotaxis_protein_Burkholderia	dCache_1,HAMP,MCPsignal
WP_034352784.1_methyl-accepting_chemotaxis_protein_Comamonas_thiooxydans	dCache_1,HAMP,MCPsignal
WP_034369065.1_methyl-accepting_chemotaxis_protein_Comamonas_testosteroni	dCache_1,HAMP,MCPsignal
WP_034380131.1_methyl-accepting_chemotaxis_protein_Comamonas_thiooxydans	dCache_1,HAMP,MCPsignal
WP_034389472.1_methyl-accepting_chemotaxis_protein_Comamonas_thiooxydans	dCache_1,HAMP,MCPsignal
WP_034409445.1_methyl-accepting_chemotaxis_protein_Comamonas_thiooxydans	dCache_1,HAMP,MCPsignal
WP_034609260.1_sensor_domain-containing_diguanylate_cyclase_Desulfovibrio_aminophilus	dCache_1,GGDEF
WP_034752840.1_sensor_domain-containing_diguanylate_cyclase_Janthinobacterium_lividum	dCache_1,GGDEF
WP_034753153.1_methyl-accepting_chemotaxis_protein_Janthinobacterium_lividum	Cache_3-Cache_2,HAMP,MCPsignal
WP_034783763.1_sensor_domain-containing_diguanylate_cyclase_Janthinobacterium_lividum	dCache_1,GGDEF
WP_035015995.1_sensor_domain-containing_diguanylate_cyclase_Catenovulum_agarivorans	dCache_1,GGDEF
WP_035049490.1_sensor_domain-containing_diguanylate_cyclase_Musicola_paradisiaca	dCache_1,GGDEF
WP_035061566.1_methyl-accepting_chemotaxis_protein_Andreprevotia_chitinilytica	Cache_3-Cache_2,HAMP,MCPsignal
WP_035142271.1_cache_domain-containing_protein_partial_Campylobacter_concisus	dCache_1
WP_035143435.1_cache_domain-containing_protein_partial_Campylobacter_concisus	dCache_1
WP_035143689.1_cache_domain-containing_protein_partial_Campylobacter_concisus	dCache_1
WP_035169689.1_cache_domain-containing_protein_partial_Campylobacter_concisus	dCache_1
WP_035170291.1_methyl-accepting_chemotaxis_protein_partial_Campylobacter_concisus	dCache_1
WP_035276728.1_sensor_domain-containing_diguanylate_cyclase_Desulforegula_conservatrix	dCache_1,GGDEF
WP_035534374.1_methyl-accepting_chemotaxis_protein_Paraburkholderia_sacchari	dCache_1,HAMP,MCPsignal
WP_035561176.1_MULTISPECIES_methyl-accepting_chemotaxis_protein_Halomonas	dCache_1,MCPsignal
WP_035580792.1_MULTISPECIES_methyl-accepting_chemotaxis_protein_unclassified_Halomonas	dCache_1,MCPsignal
WP_035880737.1_methyl-accepting_chemotaxis_protein_Cupriavidus_metallidurans	dCache_1,HAMP,MCPsignal
WP_035954054.1_methyl-accepting_chemotaxis_protein_Burkholderia_multivorans	dCache_1,HAMP,MCPsignal
WP_036127476.1_diguanylate_cyclase_Marinobacter_nitratireducens	dCache_1,HAMP,GGDEF
WP_036749542.1_methyl-accepting_chemotaxis_protein_Photobacterium_galatheae	dCache_1,HAMP,MCPsignal
WP_036832793.1_methyl-accepting_chemotaxis_protein_Photobacterium_sanctipauli	dCache_1,HAMP,MCPsignal
WP_036859391.1_diguanylate_cyclase_Porticoccus_hydrocarbonoclasticus	dCache_1,HAMP,GGDEF
WP_036956706.1_methyl-accepting_chemotaxis_protein_Pseudoalteromonas_sp._A2	dCache_1,HAMP,MCPsignal
WP_036967152.1_MULTISPECIES_methyl-accepting_chemotaxis_protein_Pseudoalteromonas	dCache_1,HAMP,MCPsignal
WP_036972216.1_MULTISPECIES_methyl-accepting_chemotaxis_protein_Pseudoalteromonas	dCache_1,HAMP,MCPsignal
WP_036980267.1_methyl-accepting_chemotaxis_protein_Pseudoalteromonas_sp._SCSIO_11900	dCache_1,HAMP,MCPsignal
WP_036981814.1_methyl-accepting_chemotaxis_protein_Pseudoalteromonas_sp._SCSIO_11900	dCache_1,HAMP,MCPsignal
WP_036995017.1_methyl-accepting_chemotaxis_protein_Pseudomonas_donghuensis	dCache_1,HAMP,MCPsignal
WP_037002584.1_MULTISPECIES_methyl-accepting_chemotaxis_protein_Pseudomonas	dCache_1,HAMP,MCPsignal
WP_037005511.1_sensor_domain-containing_diguanylate_cyclase_Pseudomonas_composti	dCache_1,GGDEF
WP_037009791.1_methyl-accepting_chemotaxis_protein_Pseudomonas_sp._RL	dCache_1,HAMP,MCPsignal
WP_037023472.1_methyl-accepting_chemotaxis_protein_Pseudomonas_saudiphocaensis	dCache_1,HAMP,MCPsignal
WP_037052636.1_methyl-accepting_chemotaxis_protein_Pseudomonas_oleovorans	dCache_1,HAMP,MCPsignal
WP_037055406.1_sensor_domain-containing_diguanylate_cyclase_Pseudomonas_oleovorans	dCache_1,GGDEF
WP_037061624.1_methyl-accepting_chemotaxis_protein_Pseudomonas_putida	dCache_1,HAMP,MCPsignal
WP_037071404.1_methyl-accepting_chemotaxis_protein_Psychromonas_arctica	dCache_1,HAMP,MCPsignal
WP_037423129.1_methyl-accepting_chemotaxis_protein_Shewanella_xiamenensis	dCache_1,HAMP,MCPsignal
WP_037425074.1_MULTISPECIES_methyl-accepting_chemotaxis_protein_Shewanella	dCache_1,HAMP,MCPsignal
WP_037425080.1_sensor_domain-containing_diguanylate_cyclase_Shewanella_sp._POL2	dCache_1,GGDEF
WP_037442386.1_methyl-accepting_chemotaxis_protein_Shewanella_mangrovi	dCache_1,HAMP,DUF948,MCPsignal
WP_037444459.1_sensor_domain-containing_diguanylate_cyclase_Shewanella_mangrovi	dCache_1,GGDEF
WP_038141636.1_methyl-accepting_chemotaxis_protein_Vibrio_caribbeanicus	dCache_1,HAMP,MCPsignal
WP_038156767.1_methyl-accepting_chemotaxis_protein_Vibrio_sp._B183	dCache_1,HAMP,MCPsignal
WP_038173149.1_methyl-accepting_chemotaxis_protein_Vibrio_pacinii	dCache_1,HAMP,MCPsignal
WP_038177817.1_methyl-accepting_chemotaxis_protein_Vibrio_rhizosphaerae	dCache_1,HAMP,MCPsignal
WP_038193100.1_methyl-accepting_chemotaxis_protein_Vibrio_sinaloensis	dCache_1,HAMP,MCPsignal
WP_038350909.1_sensor_domain-containing_diguanylate_cyclase_Eubacterium_limosum	dCache_1,GGDEF
WP_038358307.1_sensor_domain-containing_diguanylate_cyclase_Pseudomonas_chlororaphis	dCache_1,GGDEF
WP_038360167.1_MULTISPECIES_methyl-accepting_chemotaxis_protein_Pseudomonas	dCache_1,HAMP,MCPsignal
WP_038412300.1_sensor_domain-containing_diguanylate_cyclase_Pseudomonas_cremoricolorata	dCache_1,GGDEF
WP_038478542.1_MULTISPECIES_methyl-accepting_chemotaxis_protein_Halomonas	dCache_1,HAMP,MCPsignal
WP_038581503.1_sensor_domain-containing_diguanylate_cyclase_Pseudomonas_chlororaphis	dCache_1,GGDEF
WP_038605837.1_methyl-accepting_chemotaxis_protein_Pseudomonas_alkylphenolica	dCache_1,HAMP,MCPsignal
WP_038607569.1_sensor_domain-containing_diguanylate_cyclase_Pseudomonas_alkylphenolica	dCache_1,GGDEF
WP_038630828.1_MULTISPECIES_sensor_domain-containing_diguanylate_cyclase_Pseudomonas	dCache_1,GGDEF
WP_038707199.1_methyl-accepting_chemotaxis_protein_Pseudomonas_soli	dCache_1,HAMP,MCPsignal
WP_038870353.1_MULTISPECIES_methyl-accepting_chemotaxis_protein_Vibrio_harveyi_group	dCache_1,HAMP,MCPsignal
WP_038881013.1_methyl-accepting_chemotaxis_protein_Vibrio_jasicida	dCache_1,HAMP,MCPsignal
WP_038886693.1_methyl-accepting_chemotaxis_protein_Vibrio_rotiferianus	dCache_1,HAMP,MCPsignal
WP_038889146.1_methyl-accepting_chemotaxis_protein_Vibrio_campbellii	dCache_1,HAMP,MCPsignal
WP_038893430.1_methyl-accepting_chemotaxis_protein_Vibrio_owensii	dCache_1,HAMP,MCPsignal
WP_038899548.1_methyl-accepting_chemotaxis_protein_Vibrio_harveyi	dCache_1,HAMP,MCPsignal
WP_038903150.1_sensor_domain-containing_diguanylate_cyclase_Dickeya_zeae	dCache_1,GGDEF
WP_038906910.1_sensor_domain-containing_diguanylate_cyclase_Dickeya_oryzae	dCache_1,GGDEF
WP_038912972.1_sensor_domain-containing_diguanylate_cyclase_Dickeya_zeae	dCache_1,GGDEF
WP_038978644.1_MULTISPECIES_methyl-accepting_chemotaxis_protein_Pseudomonas	dCache_1,HAMP,MCPsignal
WP_038998323.1_MULTISPECIES_methyl-accepting_chemotaxis_protein_Pseudomonas	dCache_1,HAMP,MCPsignal
WP_038999017.1_MULTISPECIES_sensor_domain-containing_diguanylate_cyclase_Pseudomonas	dCache_1,GGDEF
WP_039034609.1_MULTISPECIES_methyl-accepting_chemotaxis_protein_Shewanella	dCache_1,HAMP,MCPsignal
WP_039038526.1_MULTISPECIES_methyl-accepting_chemotaxis_protein_Pseudoalteromonas	dCache_1,HAMP,MCPsignal
WP_039040937.1_methyl-accepting_chemotaxis_protein_partial_Aeromonas_caviae	dCache_1,HAMP
WP_039049122.1_methyl-accepting_chemotaxis_protein_Comamonas_thiooxydans	dCache_1,HAMP,MCPsignal
WP_039213978.1_methyl-accepting_chemotaxis_protein_Aeromonas_hydrophila	Cache_3-Cache_2,HAMP,MCPsignal
WP_039217738.1_methyl-accepting_chemotaxis_protein_Alteromonas_marina	dCache_1,HAMP,MCPsignal
WP_039225123.1_MULTISPECIES_methyl-accepting_chemotaxis_protein_Alteromonas	dCache_1,HAMP,MCPsignal
WP_039231126.1_methyl-accepting_chemotaxis_protein_Alteromonas_macleodii	dCache_1,HAMP,MCPsignal
WP_039273167.1_sensor_domain-containing_diguanylate_cyclase_Pectobacterium_brasiliense	dCache_1,GGDEF
WP_039288113.1_sensor_domain-containing_diguanylate_cyclase_Pectobacterium_brasiliense	dCache_1,GGDEF
WP_039302540.1_sensor_domain-containing_diguanylate_cyclase_Pectobacterium_betavasculorum	dCache_1,GGDEF
WP_039316062.1_sensor_domain-containing_diguanylate_cyclase_Pectobacterium_brasiliense	dCache_1,GGDEF
WP_039320025.1_methyl-accepting_chemotaxis_protein_Burkholderia_sp._A9	dCache_1,HAMP,MCPsignal
WP_039344891.1_MULTISPECIES_methyl-accepting_chemotaxis_protein_Burkholderia	dCache_1,HAMP,MCPsignal
WP_039357292.1_sensor_domain-containing_diguanylate_cyclase_Pectobacterium_actinidiae	dCache_1,GGDEF
WP_039456954.1_methyl-accepting_chemotaxis_protein_Photobacterium_gaetbulicola	dCache_1,HAMP,MCPsignal
WP_039469327.1_sensor_domain-containing_diguanylate_cyclase_Pectobacterium_brasiliense	dCache_1,GGDEF
WP_039473463.1_sensor_domain-containing_diguanylate_cyclase_Pectobacterium_carotovorum	dCache_1,GGDEF
WP_039481518.1_sensor_domain-containing_diguanylate_cyclase_Pectobacterium_parvum	dCache_1,GGDEF
WP_039484534.1_methyl-accepting_chemotaxis_protein_Pseudoalteromonas_distincta	dCache_1,HAMP,MCPsignal
WP_039485694.1_methyl-accepting_chemotaxis_protein_Vibrio_sinaloensis	dCache_1,HAMP,MCPsignal
WP_039493250.1_sensor_domain-containing_diguanylate_cyclase_Pectobacterium_odoriferum	dCache_1,GGDEF
WP_039497349.1_MULTISPECIES_methyl-accepting_chemotaxis_protein_Pseudoalteromonas	dCache_1,HAMP,MCPsignal
WP_039500004.1_sensor_domain-containing_diguanylate_cyclase_Pectobacterium_brasiliense	dCache_1,GGDEF
WP_039501308.1_sensor_domain-containing_diguanylate_cyclase_Pectobacterium_brasiliense	dCache_1,GGDEF
WP_039506840.1_MULTISPECIES_sensor_domain-containing_diguanylate_cyclase_Pectobacterium	dCache_1,GGDEF
WP_039509255.1_sensor_domain-containing_diguanylate_cyclase_Pectobacterium_brasiliense	dCache_1,GGDEF
WP_039513801.1_MULTISPECIES_sensor_domain-containing_diguanylate_cyclase_Pectobacterium	dCache_1,GGDEF
WP_039516972.1_sensor_domain-containing_diguanylate_cyclase_Pectobacterium_brasiliense	dCache_1,GGDEF
WP_039520633.1_sensor_domain-containing_diguanylate_cyclase_Pectobacterium_brasiliense	dCache_1,GGDEF
WP_039527865.1_sensor_domain-containing_diguanylate_cyclase_Pectobacterium_brasiliense	dCache_1,GGDEF
WP_039544341.1_sensor_domain-containing_diguanylate_cyclase_Pectobacterium_carotovorum	dCache_1,GGDEF
WP_039551312.1_sensor_domain-containing_diguanylate_cyclase_Pectobacterium_brasiliense	dCache_1,GGDEF
WP_039555063.1_sensor_domain-containing_diguanylate_cyclase_Pectobacterium_brasiliense	dCache_1,GGDEF
WP_039558248.1_sensor_domain-containing_diguanylate_cyclase_Pectobacterium_brasiliense	dCache_1,GGDEF
WP_039562690.1_methyl-accepting_chemotaxis_protein_Pseudomonas_flexibilis	dCache_1,HAMP,MCPsignal
WP_039604123.1_methyl-accepting_chemotaxis_protein_partial_Pseudomonas_putida	dCache_1,HAMP,MCPsignal
WP_039605832.1_methyl-accepting_chemotaxis_protein_Pseudomonas_flexibilis	dCache_1,HAMP,MCPsignal
WP_039608724.1_methyl-accepting_chemotaxis_protein_Pseudoalteromonas_luteoviolacea	dCache_1,HAMP,MCPsignal
WP_039613192.1_MULTISPECIES_methyl-accepting_chemotaxis_protein_McpH_Pseudomonas	dCache_1,HAMP,MCPsignal
WP_039623990.1_methyl-accepting_chemotaxis_protein_Vibrio_sinaloensis	dCache_1,HAMP,MCPsignal
WP_039756740.1_MULTISPECIES_methyl-accepting_chemotaxis_protein_Pseudomonas	dCache_1,HAMP,MCPsignal
WP_039760862.1_sensor_domain-containing_diguanylate_cyclase_Pseudomonas_fluorescens	dCache_1,GGDEF
WP_039766506.1_methyl-accepting_chemotaxis_protein_Pseudomonas_fluorescens	dCache_1,HAMP,MCPsignal
WP_039772719.1_sensor_domain-containing_diguanylate_cyclase_Pseudomonas_fluorescens	dCache_1,GGDEF
WP_039839967.1_methyl-accepting_chemotaxis_protein_Vibrio_owensii	dCache_1,HAMP,MCPsignal
WP_039857278.1_MULTISPECIES_methyl-accepting_chemotaxis_protein_Halomonas	dCache_1,MCPsignal
WP_039911874.1_sensor_domain-containing_diguanylate_cyclase_Cellvibrio_mixtus	dCache_1,GGDEF
WP_039958843.1_methyl-accepting_chemotaxis_protein_Vibrio_sinaloensis	dCache_1,HAMP,MCPsignal
WP_039972223.1_MULTISPECIES_methyl-accepting_chemotaxis_protein_Pseudoalteromonas	dCache_1,HAMP,MCPsignal
WP_039975741.1_methyl-accepting_chemotaxis_protein_Vibrio_jasicida	dCache_1,HAMP,MCPsignal
WP_039977487.1_sensor_domain-containing_diguanylate_cyclase_Shewanella_decolorationis	dCache_1,GGDEF
WP_039986910.1_methyl-accepting_chemotaxis_protein_Vibrio_owensii	dCache_1,HAMP,MCPsignal
WP_039994987.1_methyl-accepting_chemotaxis_protein_Paraglaciecola_agarilytica	dCache_1,HAMP,MCPsignal
WP_040003409.1_sensor_domain-containing_diguanylate_cyclase_Dickeya_chrysanthemi	dCache_1,GGDEF
WP_040030791.1_sensor_domain-containing_diguanylate_cyclase_Pectobacterium_carotovorum	dCache_1,GGDEF
WP_040034950.1_sensor_domain-containing_diguanylate_cyclase_Pectobacterium_brasiliense	dCache_1,GGDEF
WP_040064945.1_sensor_domain-containing_diguanylate_cyclase_Pseudomonas_batumici	dCache_1,GGDEF
WP_040069039.1_methyl-accepting_chemotaxis_protein_Aeromonas_veronii	dCache_1,HAMP,MCPsignal
WP_040073752.1_methyl-accepting_chemotaxis_protein_Vibrio_cholerae	dCache_1,HAMP,MCPsignal
WP_040096377.1_methyl-accepting_chemotaxis_protein_Aeromonas_australiensis	dCache_1,HAMP,MCPsignal
WP_040130320.1_methyl-accepting_chemotaxis_protein_Burkholderia_cenocepacia	dCache_1,HAMP,MCPsignal
WP_040135983.1_methyl-accepting_chemotaxis_protein_Pseudoalteromonas_piratica	dCache_1,HAMP,MCPsignal
WP_040140969.1_methyl-accepting_chemotaxis_protein_Burkholderia_cenocepacia	dCache_1,HAMP,MCPsignal
WP_040186497.1_diguanylate_cyclase_Halomonas_salina	dCache_1,HAMP,GGDEF
WP_040334504.1_PocR_ligand-binding_domain-containing_protein_Candidatus_Magnetobacterium_casensis	dCache_1,HAMP,PAS,PocR,PAS_9
WP_040474425.1_methyl-accepting_chemotaxis_protein_Marinobacter_algicola	dCache_1,HAMP,MCPsignal
WP_040608150.1_cache_domain-containing_protein_Salinisphaera_shabanensis	dCache_1
WP_040992384.1_methyl-accepting_chemotaxis_protein_Vibrio_renipiscarius	dCache_1,HAMP,MCPsignal
WP_041053820.1_methyl-accepting_chemotaxis_protein_Vibrio_owensii	dCache_1,HAMP,MCPsignal
WP_041065888.1_MULTISPECIES_methyl-accepting_chemotaxis_protein_Pseudomonas	dCache_1,HAMP,MCPsignal
WP_041107361.1_methyl-accepting_chemotaxis_protein_Pseudomonas_stutzeri	dCache_1,HAMP,MCPsignal
WP_041115384.1_methyl-accepting_chemotaxis_protein_Pseudomonas_protegens	dCache_1,HAMP,MCPsignal
WP_041116460.1_sensor_domain-containing_diguanylate_cyclase_Pseudomonas_protegens	dCache_1,GGDEF
WP_041164247.1_sensor_domain-containing_diguanylate_cyclase_Dickeya_parazeae	dCache_1,GGDEF
WP_041210667.1_methyl-accepting_chemotaxis_protein_Aeromonas_jandaei	dCache_1,HAMP,MCPsignal
WP_041216960.1_MULTISPECIES_methyl-accepting_chemotaxis_protein_Aeromonas	Cache_3-Cache_2,HAMP,MCPsignal
WP_041334448.1_methyl-accepting_chemotaxis_protein_Marinobacter_salarius	dCache_1,HAMP,MCPsignal
WP_041453073.1_methyl-accepting_chemotaxis_protein_Alteromonas_naphthalenivorans	dCache_1,HAMP,MCPsignal
WP_041477607.1_MULTISPECIES_methyl-accepting_chemotaxis_protein_Pseudomonas	dCache_1,HAMP,MCPsignal
WP_041478881.1_MULTISPECIES_sensor_domain-containing_diguanylate_cyclase_Pseudomonas	dCache_1,GGDEF
WP_041509671.1_methyl-accepting_chemotaxis_protein_Shewanella_sp._cp20	dCache_1,HAMP,MCPsignal
WP_041524236.1_sensor_domain-containing_diguanylate_cyclase_Gilvimarinus_agarilyticus	dCache_1,GGDEF
WP_041798387.1_diguanylate_cyclase_Rhodopseudomonas_palustris	dCache_1,HAMP,GGDEF
WP_041853678.1_methyl-accepting_chemotaxis_protein_Vibrio_campbellii	dCache_1,HAMP,MCPsignal
WP_041976707.1_methyl-accepting_chemotaxis_protein_Pseudomonas_mendocina	dCache_1,HAMP,MCPsignal
WP_041977622.1_sensor_domain-containing_diguanylate_cyclase_Pseudomonas_mendocina	dCache_1,GGDEF
WP_041995052.1_methyl-accepting_chemotaxis_protein_Aeromonas_bivalvium	Cache_3-Cache_2,HAMP,MCPsignal
WP_042006229.1_HAMP_domain-containing_protein_partial_Aeromonas_dhakensis	Cache_3-Cache_2,HAMP,MCPsignal
WP_042012430.1_methyl-accepting_chemotaxis_protein_Aeromonas_fluvialis	dCache_1,HAMP,MCPsignal
WP_042015111.1_methyl-accepting_chemotaxis_protein_Aeromonas_caviae	dCache_1,HAMP,MCPsignal
WP_042019547.1_methyl-accepting_chemotaxis_protein_Aeromonas_sobria	dCache_1,HAMP,MCPsignal
WP_042025102.1_methyl-accepting_chemotaxis_protein_Aeromonas_enteropelogenes	dCache_1,HAMP,MCPsignal
WP_042033211.1_MULTISPECIES_methyl-accepting_chemotaxis_protein_Aeromonas	dCache_1,HAMP,MCPsignal
WP_042041782.1_methyl-accepting_chemotaxis_protein_Aeromonas_rivuli	Cache_3-Cache_2,HAMP,MCPsignal
WP_042049831.1_methyl-accepting_chemotaxis_protein_Aeromonas_dhakensis	Cache_3-Cache_2,HAMP,MCPsignal
WP_042053595.1_methyl-accepting_chemotaxis_protein_Aeromonas_veronii	dCache_1,HAMP,MCPsignal
WP_042058722.1_methyl-accepting_chemotaxis_protein_Aeromonas_allosaccharophila	dCache_1,HAMP,MCPsignal
WP_042066950.1_methyl-accepting_chemotaxis_protein_Aeromonas_hydrophila	Cache_3-Cache_2,HAMP,MCPsignal
WP_042070794.1_methyl-accepting_chemotaxis_protein_Aeromonas_enteropelogenes	dCache_1,HAMP,MCPsignal
WP_042077644.1_methyl-accepting_chemotaxis_protein_Aeromonas_sanarellii	Cache_3-Cache_2,HAMP,MCPsignal
WP_042079695.1_methyl-accepting_chemotaxis_protein_Aeromonas_veronii	dCache_1,HAMP,MCPsignal
WP_042122615.1_sensor_domain-containing_diguanylate_cyclase_Pseudomonas_japonica	dCache_1,GGDEF
WP_042124090.1_methyl-accepting_chemotaxis_protein_Pseudomonas_japonica	dCache_1,HAMP,MCPsignal
WP_042132254.1_methyl-accepting_chemotaxis_protein_McpH_partial_Pseudomonas_monteilii	dCache_1,HAMP,MCPsignal
WP_042149573.1_MULTISPECIES_methyl-accepting_chemotaxis_protein_unclassified_Pseudoalteromonas	dCache_1,HAMP,MCPsignal
WP_042349422.1_diguanylate_cyclase_Bacillus_massiliogorillae	dCache_1,GGDEF,PAS_3
WP_042555329.1_sensor_domain-containing_diguanylate_cyclase_Pseudomonas_fulva	dCache_1,GGDEF
WP_042557309.1_MULTISPECIES_methyl-accepting_chemotaxis_protein_Pseudomonas	dCache_1,HAMP,MCPsignal
WP_042558052.1_MULTISPECIES_sensor_domain-containing_diguanylate_cyclase_Pseudomonas	dCache_1,GGDEF
WP_042588023.1_methyl-accepting_chemotaxis_protein_Burkholderia_sp._MSHR3999	dCache_1,HAMP,MCPsignal
WP_042600088.1_methyl-accepting_chemotaxis_protein_Vibrio_harveyi	dCache_1,HAMP,MCPsignal
WP_042605878.1_methyl-accepting_chemotaxis_protein_Vibrio_harveyi	dCache_1,HAMP,MCPsignal
WP_042608152.1_MULTISPECIES_sensor_domain-containing_diguanylate_cyclase_Pseudomonas	dCache_1,GGDEF
WP_042641237.1_methyl-accepting_chemotaxis_protein_Aeromonas_eucrenophila	Cache_3-Cache_2,HAMP,MCPsignal
WP_042648142.1_methyl-accepting_chemotaxis_protein_Aeromonas_media	dCache_1,HAMP,MCPsignal
WP_042653197.1_MULTISPECIES_methyl-accepting_chemotaxis_protein_Aeromonas	Cache_3-Cache_2,HAMP,MCPsignal
WP_042655692.1_MULTISPECIES_methyl-accepting_chemotaxis_protein_Aeromonas	dCache_1,HAMP,MCPsignal
WP_042764517.1_methyl-accepting_chemotaxis_protein_Vibrio_parahaemolyticus	dCache_1,HAMP,MCPsignal
WP_042868043.1_methyl-accepting_chemotaxis_protein_Aeromonas_piscicola	Cache_3-Cache_2,HAMP,MCPsignal
WP_042868235.1_sensor_domain-containing_diguanylate_cyclase_Dickeya_poaceiphila	dCache_1,GGDEF
WP_042882665.1_methyl-accepting_chemotaxis_protein_partial_Aeromonas_sp._ZOR0002	dCache_1,HAMP
WP_042982057.1_diguanylate_cyclase_Vibrio_cholerae	dCache_1,GGDEF
WP_042988866.1_methyl-accepting_chemotaxis_protein_Vibrio_cholerae	dCache_1,HAMP,MCPsignal
WP_043004753.1_methyl-accepting_chemotaxis_protein_Comamonas_testosteroni	dCache_1,HAMP,MCPsignal
WP_043010584.1_methyl-accepting_chemotaxis_protein_Vibrio_coralliilyticus	dCache_1,HAMP,MCPsignal
WP_043043775.1_methyl-accepting_chemotaxis_protein_Vibrio_parahaemolyticus	dCache_1,HAMP,MCPsignal
WP_043126940.1_methyl-accepting_chemotaxis_protein_Aeromonas_hydrophila	Cache_3-Cache_2,HAMP,MCPsignal
WP_043128609.1_MULTISPECIES_methyl-accepting_chemotaxis_protein_Aeromonas	dCache_1,HAMP,MCPsignal
WP_043137305.1_methyl-accepting_chemotaxis_protein_Aeromonas_bestiarum	Cache_3-Cache_2,HAMP,MCPsignal
WP_043154121.1_MULTISPECIES_methyl-accepting_chemotaxis_protein_Aeromonas	Cache_3-Cache_2,HAMP,MCPsignal
WP_043160623.1_methyl-accepting_chemotaxis_protein_Aeromonas_hydrophila	Cache_3-Cache_2,HAMP,MCPsignal
WP_043166720.1_methyl-accepting_chemotaxis_protein_Aeromonas_hydrophila	Cache_3-Cache_2,HAMP,MCPsignal
WP_043171610.1_MULTISPECIES_methyl-accepting_chemotaxis_protein_Aeromonas	Cache_3-Cache_2,HAMP,MCPsignal
WP_043172623.1_methyl-accepting_chemotaxis_protein_partial_Aeromonas_jandaei	Cache_3-Cache_2,HAMP
WP_043178013.1_MULTISPECIES_methyl-accepting_chemotaxis_protein_Burkholderia_cepacia_complex	dCache_1,HAMP,MCPsignal
WP_043197707.1_sensor_domain-containing_diguanylate_cyclase_Pseudomonas_putida	dCache_1,GGDEF
WP_043202880.1_methyl-accepting_chemotaxis_protein_McpH_Pseudomonas_putida	dCache_1,HAMP,MCPsignal
WP_043211096.1_MULTISPECIES_methyl-accepting_chemotaxis_protein_Pseudomonas	dCache_1,HAMP,MCPsignal
WP_043218993.1_methyl-accepting_chemotaxis_protein_Pseudomonas_balearica	dCache_1,HAMP,MCPsignal
WP_043238357.1_diguanylate_cyclase_Pseudomonas_azotifigens	dCache_1,GGDEF
WP_043256641.1_methyl-accepting_chemotaxis_protein_Pseudomonas_knackmussii	dCache_1,HAMP,MCPsignal
WP_043270184.1_methyl-accepting_chemotaxis_protein_Pseudomonas_sp._AAC	dCache_1,HAMP,MCPsignal
WP_043295953.1_MULTISPECIES_methyl-accepting_chemotaxis_protein_Pseudomonas	dCache_1,HAMP,MCPsignal
WP_043307090.1_methyl-accepting_chemotaxis_protein_Pseudomonas_sp._ML96	dCache_1,HAMP,MCPsignal
WP_043309577.1_sensor_domain-containing_diguanylate_cyclase_Pseudomonas_sp._ML96	dCache_1,GGDEF
WP_043374331.1_methyl-accepting_chemotaxis_protein_Comamonas_testosteroni	dCache_1,HAMP,MCPsignal
WP_043554356.1_methyl-accepting_chemotaxis_protein_Aeromonas_bestiarum	Cache_3-Cache_2,HAMP,MCPsignal
WP_043614081.1_sensor_domain-containing_diguanylate_cyclase_Chromobacterium_violaceum	dCache_1,GGDEF
WP_043762848.1_methyl-accepting_chemotaxis_protein_Aeromonas_taiwanensis	dCache_1,HAMP,MCPsignal
WP_043821989.1_methyl-accepting_chemotaxis_protein_Aeromonas_veronii	dCache_1,HAMP,MCPsignal
WP_043851590.1_methyl-accepting_chemotaxis_protein_Aeromonas_sp._L_1B5_3	dCache_1,HAMP,MCPsignal
WP_043860086.1_MULTISPECIES_sensor_domain-containing_diguanylate_cyclase_Pseudomonas	dCache_1,GGDEF
WP_043863632.1_MULTISPECIES_methyl-accepting_chemotaxis_protein_Pseudomonas	dCache_1,HAMP,MCPsignal
WP_043901978.1_MULTISPECIES_sensor_domain-containing_diguanylate_cyclase_Pectobacterium	dCache_1,GGDEF
WP_043989796.1_sensor_domain-containing_diguanylate_cyclase_Vibrio_cholerae	dCache_1,GGDEF
WP_044055736.1_methyl-accepting_chemotaxis_protein_Alteromonas_australica	dCache_1,HAMP,MCPsignal
WP_044126831.1_methyl-accepting_chemotaxis_protein_Vibrio_cholerae	dCache_1,HAMP,MCPsignal
WP_044203517.1_sensor_domain-containing_diguanylate_cyclase_Pectobacterium_odoriferum	dCache_1,GGDEF
WP_044289617.1_diguanylate_cyclase_Robinsoniella_sp._KNHs210	dCache_1,GGDEF,PAS_3
WP_044297787.1_diguanylate_cyclase_Robinsoniella_peoriensis	dCache_1,GGDEF,PAS_3
WP_044365324.1_methyl-accepting_chemotaxis_protein_Vibrio_fluvialis	dCache_1,HAMP,MCPsignal
WP_044411206.1_MULTISPECIES_methyl-accepting_chemotaxis_protein_Pseudomonas	dCache_1,HAMP,MCPsignal
WP_044413962.1_MULTISPECIES_sensor_domain-containing_diguanylate_cyclase_Pseudomonas	dCache_1,GGDEF
WP_044418828.1_diguanylate_cyclase_Rhodopseudomonas_palustris	dCache_1,HAMP,GGDEF
WP_044446029.1_MULTISPECIES_methyl-accepting_chemotaxis_protein_Alteromonas	dCache_1,HAMP,MCPsignal
WP_044461669.1_sensor_domain-containing_diguanylate_cyclase_Pseudomonas_sp._MRSN12121	dCache_1,GGDEF
WP_044622461.1_methyl-accepting_chemotaxis_protein_Photobacterium_gaetbulicola	dCache_1,HAMP,MCPsignal
WP_044735503.1_methyl-accepting_chemotaxis_protein_Shewanella_algae	dCache_1,HAMP,MCPsignal
WP_044830230.1_sensor_domain-containing_diguanylate_cyclase_Thalassospira_sp._HJ	dCache_1,GGDEF
WP_044830398.1_methyl-accepting_chemotaxis_protein_Thalassomonas_actiniarum	dCache_1,HAMP,MCPsignal
WP_044833692.1_methyl-accepting_chemotaxis_protein_Thalassomonas_actiniarum	dCache_1,HAMP,MCPsignal
WP_044838851.1_methyl-accepting_chemotaxis_protein_Thalassomonas_viridans	dCache_1,HAMP,MCPsignal
WP_044839352.1_methyl-accepting_chemotaxis_protein_Thalassomonas_viridans	dCache_1,HAMP,MCPsignal
WP_044847577.1_methyl-accepting_chemotaxis_protein_Burkholderia_sp._USMB20	dCache_1,HAMP,MCPsignal
WP_044870640.1_sensor_domain-containing_diguanylate_cyclase_Pseudomonas_sp._LFM046	dCache_1,GGDEF
WP_044873917.1_methyl-accepting_chemotaxis_protein_Pseudomonas_sp._LFM046	dCache_1,HAMP,MCPsignal
WP_044901076.1_MULTISPECIES_sensor_domain-containing_diguanylate_cyclase_Pseudomonas	dCache_1,GGDEF
WP_044902022.1_sensor_domain-containing_diguanylate_cyclase_Clostridium_symbiosum	dCache_1,GGDEF
WP_044993299.1_sensor_domain-containing_diguanylate_cyclase_Bittarella_massiliensis	dCache_1,GGDEF
WP_045037353.1_methyl-accepting_chemotaxis_protein_Photobacterium_iliopiscarium	dCache_1,HAMP,MCPsignal
WP_045040543.1_methyl-accepting_chemotaxis_protein_Photobacterium_iliopiscarium	dCache_1,HAMP,MCPsignal
WP_045058796.1_MULTISPECIES_sensor_domain-containing_diguanylate_cyclase_Pseudomonas	dCache_1,GGDEF
WP_045061901.1_methyl-accepting_chemotaxis_protein_Pseudomonas_sp._ES3-33	dCache_1,HAMP,MCPsignal
WP_045063155.1_methyl-accepting_chemotaxis_protein_Photobacterium_leiognathi	dCache_1,HAMP,MCPsignal
WP_045068536.1_methyl-accepting_chemotaxis_protein_Photobacterium_leiognathi	dCache_1,HAMP,MCPsignal
WP_045083964.1_methyl-accepting_chemotaxis_protein_Photobacterium_angustum	dCache_1,HAMP,MCPsignal
WP_045128636.1_methyl-accepting_chemotaxis_protein_Photobacterium_angustum	dCache_1,HAMP,MCPsignal
WP_045130551.1_methyl-accepting_chemotaxis_protein_Photobacterium_angustum	dCache_1,HAMP,MCPsignal
WP_045149819.1_methyl-accepting_chemotaxis_protein_Photobacterium_angustum	dCache_1,HAMP,MCPsignal
WP_045153135.1_methyl-accepting_chemotaxis_protein_Photobacterium_angustum	dCache_1,HAMP,MCPsignal
WP_045157481.1_methyl-accepting_chemotaxis_protein_Vibrio_cholerae	dCache_1,HAMP,MCPsignal
WP_045158905.1_methyl-accepting_chemotaxis_protein_Pseudomonas_stutzeri	dCache_1,HAMP,MCPsignal
WP_045163303.1_methyl-accepting_chemotaxis_protein_Pseudomonas_stutzeri	dCache_1,HAMP,MCPsignal
WP_045180725.1_methyl-accepting_chemotaxis_protein_Pseudomonas_sp._5	dCache_1,HAMP,MCPsignal
WP_045185712.1_methyl-accepting_chemotaxis_protein_Photobacterium_angustum	dCache_1,HAMP,MCPsignal
WP_045185867.1_MULTISPECIES_diguanylate_cyclase_unclassified_Pseudomonas	dCache_1,GGDEF
WP_045197587.1_MULTISPECIES_sensor_domain-containing_diguanylate_cyclase_unclassified_Pseudomonas	dCache_1,GGDEF
WP_045213451.1_MULTISPECIES_methyl-accepting_chemotaxis_protein_unclassified_Pseudomonas	dCache_1,HAMP,MCPsignal
WP_045216515.1_sensor_domain-containing_diguanylate_cyclase_Desulfonatronovibrio_magnus	dCache_1,GGDEF
WP_045370690.1_methyl-accepting_chemotaxis_protein_Vibrio_campbellii	dCache_1,HAMP,MCPsignal
WP_045376450.1_MULTISPECIES_methyl-accepting_chemotaxis_protein_Vibrio	dCache_1,HAMP,MCPsignal
WP_045398645.1_methyl-accepting_chemotaxis_protein_Vibrio_hyugaensis	dCache_1,HAMP,MCPsignal
WP_045404796.1_methyl-accepting_chemotaxis_protein_Vibrio_jasicida	dCache_1,HAMP,MCPsignal
WP_045417169.1_methyl-accepting_chemotaxis_protein_Vibrio_campbellii	dCache_1,HAMP,MCPsignal
WP_045417356.1_methyl-accepting_chemotaxis_protein_Vibrio_owensii	dCache_1,HAMP,MCPsignal
WP_045423835.1_methyl-accepting_chemotaxis_protein_Vibrio_jasicida	dCache_1,HAMP,MCPsignal
WP_045457409.1_methyl-accepting_chemotaxis_protein_Vibrio_campbellii	dCache_1,HAMP,MCPsignal
WP_045462314.1_methyl-accepting_chemotaxis_protein_Vibrio_hyugaensis	dCache_1,HAMP,MCPsignal
WP_045479671.1_methyl-accepting_chemotaxis_protein_Vibrio_owensii	dCache_1,HAMP,MCPsignal
WP_045488371.1_sensor_domain-containing_diguanylate_cyclase_Pseudomonas_sp._StFLB209	dCache_1,GGDEF
WP_045522146.1_methyl-accepting_chemotaxis_protein_Aeromonas_caviae	dCache_1,HAMP,MCPsignal
WP_045545888.1_MULTISPECIES_methyl-accepting_chemotaxis_protein_unclassified_Vibrio	dCache_1,HAMP,MCPsignal
WP_045565075.1_methyl-accepting_chemotaxis_protein_Burkholderia_ubonensis	dCache_1,HAMP,MCPsignal
WP_045570461.1_methyl-accepting_chemotaxis_protein_Vibrio_sp._S234-5	dCache_1,HAMP,MCPsignal
WP_045597031.1_methyl-accepting_chemotaxis_protein_Vibrio_vulnificus	dCache_1,HAMP,MCPsignal
WP_045607877.1_methyl-accepting_chemotaxis_protein_Vibrio_parahaemolyticus	dCache_1,HAMP,MCPsignal
WP_045632534.1_methyl-accepting_chemotaxis_protein_Pseudomonas_stutzeri	dCache_1,HAMP,MCPsignal
WP_045734023.1_methyl-accepting_chemotaxis_protein_Pseudomonas_alcaliphila	dCache_1,HAMP,MCPsignal
WP_045788910.1_methyl-accepting_chemotaxis_protein_Aeromonas_hydrophila	Cache_3-Cache_2,HAMP,MCPsignal
WP_045839893.1_methyl-accepting_chemotaxis_protein_Comamonas_thiooxydans	dCache_1,HAMP,MCPsignal
WP_045885135.1_sensor_domain-containing_diguanylate_cyclase_Pseudomonas_chlororaphis	dCache_1,GGDEF
WP_045954314.1_methyl-accepting_chemotaxis_protein_Vibrio_galatheae	dCache_1,HAMP,MCPsignal
WP_045956786.1_methyl-accepting_chemotaxis_protein_Vibrio_galatheae	dCache_1,HAMP,MCPsignal
WP_045974028.1_methyl-accepting_chemotaxis_protein_Vibrio_neptunius	dCache_1,HAMP,MCPsignal
WP_045978176.1_methyl-accepting_chemotaxis_protein_Pseudoalteromonas_ruthenica	dCache_1,HAMP,MCPsignal
WP_045980602.1_methyl-accepting_chemotaxis_protein_Pseudoalteromonas_ruthenica	dCache_1,HAMP,MCPsignal
WP_045987604.1_methyl-accepting_chemotaxis_protein_Pseudoalteromonas_piscicida	dCache_1,HAMP,MCPsignal
WP_046029465.1_sensor_domain-containing_diguanylate_cyclase_Pseudomonas_fluorescens	dCache_1,GGDEF
WP_046031128.1_methyl-accepting_chemotaxis_protein_Pseudomonas_fluorescens	dCache_1,HAMP,MCPsignal
WP_046039714.1_methyl-accepting_chemotaxis_protein_Pseudomonas_fluorescens	dCache_1,HAMP,MCPsignal
WP_046041534.1_MULTISPECIES_sensor_domain-containing_diguanylate_cyclase_Pseudomonas	dCache_1,GGDEF
WP_046045653.1_methyl-accepting_chemotaxis_protein_Pseudomonas_fluorescens	dCache_1,HAMP,MCPsignal
WP_046046152.1_sensor_domain-containing_diguanylate_cyclase_Pseudomonas_fluorescens	dCache_1,GGDEF
WP_046055739.1_diguanylate_cyclase_Pseudomonas_fluorescens	dCache_1,GGDEF
WP_046057037.1_methyl-accepting_chemotaxis_protein_Pseudomonas_fluorescens	dCache_1,HAMP,MCPsignal
WP_046073991.1_MULTISPECIES_methyl-accepting_chemotaxis_protein_Salinivibrio	dCache_1,HAMP,MCPsignal
WP_046121768.1_methyl-accepting_chemotaxis_protein_Vibrio_cholerae	dCache_1,HAMP,MCPsignal
WP_046126268.1_methyl-accepting_chemotaxis_protein_Vibrio_cholerae	dCache_1,HAMP,MCPsignal
WP_046127370.1_sensor_domain-containing_diguanylate_cyclase_Vibrio_cholerae	dCache_1,GGDEF
WP_046144136.1_diguanylate_cyclase_Devosia_soli	dCache_1,HAMP,GGDEF
WP_046158057.1_diguanylate_cyclase_Chromobacterium_vaccinii	dCache_1,GGDEF
WP_046162564.1_methyl-accepting_chemotaxis_protein_Pseudomonas_sp._10B238	dCache_1,HAMP,MCPsignal
WP_046171501.1_diguanylate_cyclase_Devosia_psychrophila	dCache_1,GGDEF
WP_046220543.1_methyl-accepting_chemotaxis_protein_Photobacterium_halotolerans	dCache_1,HAMP,MCPsignal
WP_046223172.1_methyl-accepting_chemotaxis_protein_Vibrio_sp._ECSMB14106	dCache_1,HAMP,MCPsignal
WP_046264901.1_methyl-accepting_chemotaxis_protein_Vibrio_parahaemolyticus	dCache_1,HAMP,MCPsignal
WP_046268822.1_methyl-accepting_chemotaxis_protein_Vibrio_parahaemolyticus	dCache_1,HAMP,MCPsignal
WP_046304388.1_methyl-accepting_chemotaxis_protein_partial_Grimontia_sp._AD028	dCache_1,HAMP,MCPsignal
WP_046354776.1_methyl-accepting_chemotaxis_protein_Pseudoalteromonas_luteoviolacea	Cache_3-Cache_2,HAMP,MCPsignal
WP_046460896.1_MULTISPECIES_methyl-accepting_chemotaxis_protein_Comamonas	dCache_1,HAMP,MCPsignal
WP_046549419.1_methyl-accepting_chemotaxis_protein_Burkholderia_contaminans	dCache_1,HAMP,MCPsignal
WP_046558711.1_methyl-accepting_chemotaxis_protein_Arsukibacterium_ikkense	dCache_1,HAMP,MCPsignal
WP_046614480.1_methyl-accepting_chemotaxis_protein_McpH_Pseudomonas_putida	dCache_1,HAMP,MCPsignal
WP_046681893.1_sensor_domain-containing_diguanylate_cyclase_Janthinobacterium_sp._KBS0711	dCache_1,GGDEF
WP_046682090.1_methyl-accepting_chemotaxis_protein_Janthinobacterium_sp._KBS0711	dCache_1,HAMP,MCPsignal
WP_046787510.1_MULTISPECIES_methyl-accepting_chemotaxis_protein_Pseudomonas	dCache_1,HAMP,MCPsignal
WP_046816733.1_sensor_domain-containing_diguanylate_cyclase_Pseudomonas_putida	dCache_1,GGDEF
WP_046819902.1_methyl-accepting_chemotaxis_protein_Pseudomonas_putida	dCache_1,HAMP,MCPsignal
WP_046857451.1_methyl-accepting_chemotaxis_protein_Pseudomonas_sp._CCOS_191	dCache_1,HAMP,MCPsignal
WP_046860427.1_diguanylate_cyclase_Sedimenticola_thiotaurini	dCache_1,HAMP,GGDEF
WP_046875800.1_methyl-accepting_chemotaxis_protein_Vibrio_diabolicus	dCache_1,HAMP,MCPsignal
WP_047008480.1_methyl-accepting_chemotaxis_protein_Vibrio_diabolicus	dCache_1,HAMP,MCPsignal
WP_047103936.1_methyl-accepting_chemotaxis_protein_Vibrio_alginolyticus	dCache_1,HAMP,MCPsignal
WP_047123269.1_methyl-accepting_chemotaxis_protein_Vibrio_parahaemolyticus	dCache_1,HAMP,MCPsignal
WP_047149743.1_MULTISPECIES_sensor_domain-containing_diguanylate_cyclase_Pseudomonas	dCache_1,GGDEF
WP_047150217.1_MULTISPECIES_methyl-accepting_chemotaxis_protein_Pseudomonas	dCache_1,HAMP,MCPsignal
WP_047236201.1_diguanylate_cyclase_Chromobacterium_subtsugae	dCache_1,GGDEF
WP_047243113.1_diguanylate_cyclase_Chromobacterium_subtsugae	dCache_1,GGDEF
WP_047249238.1_sensor_domain-containing_diguanylate_cyclase_Chromobacterium_subtsugae	dCache_1,GGDEF
WP_047283635.1_methyl-accepting_chemotaxis_protein_Pseudomonas_protegens	dCache_1,HAMP,MCPsignal
WP_047284321.1_MULTISPECIES_sensor_domain-containing_diguanylate_cyclase_Pseudomonas	dCache_1,GGDEF
WP_047290924.1_MULTISPECIES_methyl-accepting_chemotaxis_protein_Pseudomonas	dCache_1,HAMP,MCPsignal
WP_047299441.1_MULTISPECIES_methyl-accepting_chemotaxis_protein_Pseudomonas	dCache_1,HAMP,MCPsignal
WP_047300064.1_sensor_domain-containing_diguanylate_cyclase_Pseudomonas_fluorescens	dCache_1,GGDEF
WP_047301254.1_methyl-accepting_chemotaxis_protein_Pseudomonas_fluorescens	dCache_1,HAMP,MCPsignal
WP_047302429.1_sensor_domain-containing_diguanylate_cyclase_Pseudomonas_fluorescens	dCache_1,GGDEF
WP_047307040.1_diguanylate_cyclase_Rhodopseudomonas_palustris	dCache_1,HAMP,GGDEF
WP_047335958.1_sensor_domain-containing_diguanylate_cyclase_Pseudomonas_protegens	dCache_1,GGDEF
WP_047438772.1_MULTISPECIES_methyl-accepting_chemotaxis_protein_Aeromonas	dCache_1,HAMP,MCPsignal
WP_047462033.1_methyl-accepting_chemotaxis_protein_Vibrio_fluvialis	dCache_1,HAMP,MCPsignal
WP_047478609.1_methyl-accepting_chemotaxis_protein_Vibrio_campbellii	dCache_1,HAMP,MCPsignal
WP_047514509.1_sensor_domain-containing_diguanylate_cyclase_Methylophilus_sp._Q8	dCache_1,GGDEF
WP_047526729.1_sensor_domain-containing_diguanylate_cyclase_Pseudomonas_sp._11_12A	dCache_1,GGDEF
WP_047536569.1_methyl-accepting_chemotaxis_protein_Pseudomonas_sp._11_12A	dCache_1,HAMP,MCPsignal
WP_047538600.1_MULTISPECIES_methyl-accepting_chemotaxis_protein_Shewanella	dCache_1,HAMP,MCPsignal
WP_047538607.1_MULTISPECIES_sensor_domain-containing_diguanylate_cyclase_Shewanella	dCache_1,GGDEF
WP_047584358.1_methyl-accepting_chemotaxis_protein_Pseudomonas_mendocina	dCache_1,HAMP,MCPsignal
WP_047587705.1_sensor_domain-containing_diguanylate_cyclase_Pseudomonas_mendocina	dCache_1,GGDEF
WP_047600780.1_methyl-accepting_chemotaxis_protein_Pseudomonas_sp._RIT288	dCache_1,HAMP,MCPsignal
WP_047603170.1_methyl-accepting_chemotaxis_protein_McpH_Pseudomonas_putida	dCache_1,HAMP,MCPsignal
WP_047604447.1_diguanylate_cyclase_Pseudomonas_putida	dCache_1,GGDEF
WP_047700443.1_methyl-accepting_chemotaxis_protein_Pseudomonas_mediterranea	dCache_1,HAMP,MCPsignal
WP_047851686.1_methyl-accepting_chemotaxis_protein_Burkholderia_contaminans	dCache_1,HAMP,MCPsignal
WP_047876479.1_methyl-accepting_chemotaxis_protein_Photobacterium_aphoticum	Cache_3-Cache_2,HAMP,MCPsignal
WP_047878614.1_methyl-accepting_chemotaxis_protein_Photobacterium_aquae	dCache_1,HAMP,MCPsignal
WP_047901526.1_methyl-accepting_chemotaxis_protein_Burkholderia_pyrrocinia	dCache_1,HAMP,MCPsignal
WP_048022416.1_MULTISPECIES_methyl-accepting_chemotaxis_protein_Burkholderia	dCache_1,HAMP,MCPsignal
WP_048208552.1_MULTISPECIES_methyl-accepting_chemotaxis_protein_Aeromonas	dCache_1,HAMP,MCPsignal
WP_048250111.1_methyl-accepting_chemotaxis_protein_Burkholderia_cepacia	dCache_1,HAMP,MCPsignal
WP_048260982.1_sensor_domain-containing_diguanylate_cyclase_Pectobacterium_peruviense	dCache_1,GGDEF
WP_048396097.1_methyl-accepting_chemotaxis_protein_Pseudomonas_lini	dCache_1,HAMP,MCPsignal
WP_048403650.1_sensor_domain-containing_diguanylate_cyclase_Chromobacterium_violaceum	dCache_1,GGDEF
WP_048610613.1_MULTISPECIES_methyl-accepting_chemotaxis_protein_Vibrio	dCache_1,HAMP,MCPsignal
WP_048614631.1_methyl-accepting_chemotaxis_protein_Vibrio_coralliirubri	dCache_1,HAMP,MCPsignal
WP_048625359.1_MULTISPECIES_methyl-accepting_chemotaxis_protein_Vibrio	dCache_1,HAMP,MCPsignal
WP_048661041.1_methyl-accepting_chemotaxis_protein_Vibrio_crassostreae	dCache_1,HAMP,MCPsignal
WP_048662415.1_MULTISPECIES_methyl-accepting_chemotaxis_protein_Vibrio	dCache_1,HAMP,MCPsignal
WP_048692466.1_sensor_domain-containing_diguanylate_cyclase_Catenovulum_maritimum	dCache_1,GGDEF
WP_048803988.1_methyl-accepting_chemotaxis_protein_Burkholderia_multivorans	dCache_1,HAMP,MCPsignal
WP_048899251.1_methyl-accepting_chemotaxis_protein_Photobacterium_swingsii	dCache_1,HAMP,MCPsignal
WP_048930989.1_sensor_domain-containing_diguanylate_cyclase_Enterocloster_citroniae	dCache_1,GGDEF
WP_048988924.1_methyl-accepting_chemotaxis_protein_Burkholderia_cenocepacia	dCache_1,HAMP,MCPsignal
WP_049060886.1_methyl-accepting_chemotaxis_protein_partial_Aeromonas_hydrophila	Cache_3-Cache_2,HAMP,MCPsignal
WP_049084211.1_methyl-accepting_chemotaxis_protein_Aeromonas_hydrophila	Cache_3-Cache_2,HAMP,MCPsignal
WP_049276594.1_diguanylate_cyclase_Pseudomonas_putida	dCache_1,GGDEF
WP_049339452.1_methyl-accepting_chemotaxis_protein_Pseudomonas_stutzeri	dCache_1,HAMP,MCPsignal
WP_049588564.1_MULTISPECIES_methyl-accepting_chemotaxis_protein_Alteromonas	dCache_1,HAMP,MCPsignal
WP_049630505.1_sensor_domain-containing_diguanylate_cyclase_Cellvibrio_sp._pealriver	dCache_1,GGDEF
WP_049636530.1_methyl-accepting_chemotaxis_protein_partial_Aeromonas_caviae	Cache_3-Cache_2,HAMP
WP_049638026.1_sensor_domain-containing_diguanylate_cyclase_Methylophilus_sp._TWE2	dCache_1,GGDEF
WP_049673949.1_sensor_domain-containing_diguanylate_cyclase_Desulfocarbo_indianensis	dCache_1,GGDEF
WP_049723475.1_sensor_domain-containing_diguanylate_cyclase_Gilvimarinus_polysaccharolyticus	dCache_1,GGDEF
WP_049757775.1_methyl-accepting_chemotaxis_protein_Shewanella_amazonensis	dCache_1,HAMP,MCPsignal
WP_049843423.1_methyl-accepting_chemotaxis_protein_Vibrio_sp._VPAP30	dCache_1,HAMP,MCPsignal
WP_049844865.1_MULTISPECIES_methyl-accepting_chemotaxis_protein_Vibrio	dCache_1,HAMP,MCPsignal
WP_049875135.1_methyl-accepting_chemotaxis_protein_partial_Vibrio_parahaemolyticus	Cache_3-Cache_2,HAMP,MCPsignal
WP_049878622.1_methyl-accepting_chemotaxis_protein_partial_Vibrio_parahaemolyticus	dCache_1,HAMP,MCPsignal
WP_049884373.1_methyl-accepting_chemotaxis_protein_partial_Vibrio_parahaemolyticus	dCache_1,HAMP,MCPsignal
WP_050018081.1_methyl-accepting_chemotaxis_protein_Burkholderia_cenocepacia	dCache_1,HAMP,MCPsignal
WP_050408405.1_methyl-accepting_chemotaxis_protein_Massilia_sp._NR_4-1	dCache_1,HAMP,MCPsignal
WP_050464738.1_sensor_domain-containing_diguanylate_cyclase_Herbaspirillum_autotrophicum	dCache_1,GGDEF
WP_050543150.1_methyl-accepting_chemotaxis_protein_Vibrio_splendidus	dCache_1,HAMP,MCPsignal
WP_050620444.1_MULTISPECIES_methyl-accepting_chemotaxis_protein_Vibrio	dCache_1,HAMP,MCPsignal
WP_050632830.1_methyl-accepting_chemotaxis_protein_Vibrio_sp._J2-15	dCache_1,HAMP,MCPsignal
WP_050637627.1_sensor_domain-containing_diguanylate_cyclase_Candidatus_Stoquefichus_sp._SB1	dCache_1,GGDEF
WP_050647782.1_methyl-accepting_chemotaxis_protein_Vibrio_sp._J2-4	dCache_1,HAMP,MCPsignal
WP_050650973.1_methyl-accepting_chemotaxis_protein_Vibrio_sp._J2-31	dCache_1,HAMP,MCPsignal
WP_050657321.1_methyl-accepting_chemotaxis_protein_Gallaecimonas_pentaromativorans	Cache_3-Cache_2,HAMP,MCPsignal
WP_050666611.1_methyl-accepting_chemotaxis_protein_Aeromonas_schubertii	Cache_3-Cache_2,HAMP,MCPsignal
WP_050681739.1_methyl-accepting_chemotaxis_protein_Pseudomonas_lini	dCache_1,HAMP,MCPsignal
WP_050697676.1_sensor_domain-containing_diguanylate_cyclase_Anaeromassilibacillus_senegalensis	dCache_1,GGDEF
WP_050703436.1_MULTISPECIES_methyl-accepting_chemotaxis_protein_unclassified_Pseudomonas	dCache_1,HAMP,MCPsignal
WP_050718882.1_methyl-accepting_chemotaxis_protein_Aeromonas_tecta	Cache_3-Cache_2,HAMP,MCPsignal
WP_050738906.1_sensor_domain-containing_diguanylate_cyclase_Acetobacterium_bakii	dCache_1,GGDEF
WP_050782934.1_cache_domain-containing_protein_Desulfatibacillum_aliphaticivorans	dCache_1
WP_050906388.1_methyl-accepting_chemotaxis_protein_Vibrio_campbellii	dCache_1,HAMP,MCPsignal
WP_050907169.1_MULTISPECIES_methyl-accepting_chemotaxis_protein_Vibrio	dCache_1,HAMP,MCPsignal
WP_050909420.1_methyl-accepting_chemotaxis_protein_Vibrio_campbellii	dCache_1,HAMP,MCPsignal
WP_050913173.1_methyl-accepting_chemotaxis_protein_Vibrio_harveyi	dCache_1,HAMP,MCPsignal
WP_050922178.1_methyl-accepting_chemotaxis_protein_Vibrio_harveyi	dCache_1,HAMP,MCPsignal
WP_050923785.1_methyl-accepting_chemotaxis_protein_partial_Vibrio_cholerae	dCache_1,HAMP
WP_050932794.1_methyl-accepting_chemotaxis_protein_partial_Vibrio_harveyi	dCache_1,HAMP,MCPsignal
WP_050937035.1_methyl-accepting_chemotaxis_protein_Vibrio_harveyi	dCache_1,HAMP,MCPsignal
WP_051095441.1_methyl-accepting_chemotaxis_protein_McpH_Pseudomonas_sp._10-1B	dCache_1,HAMP,MCPsignal
WP_051098317.1_diguanylate_cyclase_Pseudomonas_sp._10-1B	dCache_1,GGDEF
WP_051117073.1_methyl-accepting_chemotaxis_protein_Vibrio_campbellii	dCache_1,HAMP,MCPsignal
WP_051147620.1_GGDEF_domain-containing_protein_Agarivorans_albus	dCache_1,GGDEF
WP_051227218.1_sensor_domain-containing_diguanylate_cyclase_Oceanospirillum_beijerinckii	dCache_1,GGDEF
WP_051261747.1_sensor_domain-containing_diguanylate_cyclase_Desulfovibrio_inopinatus	dCache_1,GGDEF
WP_051280158.1_sensor_domain-containing_diguanylate_cyclase_Anaerovorax_odorimutans	dCache_1,GGDEF
WP_051327207.1_sensor_domain-containing_diguanylate_cyclase_Desulfatibacillum_aliphaticivorans	dCache_1,GGDEF
WP_051485119.1_diguanylate_cyclase_Cloacibacillus_evryensis	dCache_1,GGDEF
WP_051999934.1_sensor_domain-containing_diguanylate_cyclase_Caenispirillum_salinarum	dCache_1,GGDEF
WP_052170597.1_methyl-accepting_chemotaxis_protein_Massilia_sp._JS1662	dCache_1,HAMP,MCPsignal
WP_052181362.1_methyl-accepting_chemotaxis_protein_Plesiomonas_sp._ZOR0011	dCache_1,HAMP,MCPsignal
WP_052242408.1_methyl-accepting_chemotaxis_protein_Plesiomonas_shigelloides	dCache_1,HAMP,MCPsignal
WP_052258329.1_MULTISPECIES_diguanylate_cyclase_Chromobacterium	dCache_1,GGDEF
WP_052473450.1_sensor_domain-containing_diguanylate_cyclase_Sulfuritalea_hydrogenivorans	dCache_1,GGDEF
WP_052665594.1_sensor_domain-containing_diguanylate_cyclase_Clostridium_sp._FS41	dCache_1,GGDEF
WP_052736456.1_methyl-accepting_chemotaxis_protein_Aquincola_tertiaricarbonis	dCache_1,HAMP,MCPsignal
WP_052814470.1_MULTISPECIES_methyl-accepting_chemotaxis_protein_Aeromonas	Cache_3-Cache_2,HAMP,MCPsignal
WP_052879158.1_methyl-accepting_chemotaxis_protein_Vibrio_coralliirubri	dCache_1,HAMP,MCPsignal
WP_052880077.1_methyl-accepting_chemotaxis_protein_Vibrio_coralliirubri	dCache_1,HAMP,MCPsignal
WP_052900169.1_sensor_domain-containing_diguanylate_cyclase_Pectobacterium_brasiliense	dCache_1,GGDEF
WP_052965104.1_methyl-accepting_chemotaxis_protein_Pseudomonas_syringae	dCache_1,HAMP,MCPsignal
WP_053027611.1_sensor_domain-containing_diguanylate_cyclase_Vibrio_cholerae	dCache_1,GGDEF
WP_053033627.1_sensor_domain-containing_diguanylate_cyclase_Vibrio_cholerae	dCache_1,GGDEF
WP_053113279.1_diguanylate_cyclase_Marinobacter_sp._CP1	dCache_1,HAMP,GGDEF
WP_053116700.1_methyl-accepting_chemotaxis_protein_Pseudomonas_sp._P1.31	dCache_1,HAMP,MCPsignal
WP_053118017.1_sensor_domain-containing_diguanylate_cyclase_Pseudomonas_sp._P1.31	dCache_1,GGDEF
WP_053153505.1_methyl-accepting_chemotaxis_protein_Pseudomonas_sp._P1.8	dCache_1,HAMP,MCPsignal
WP_053155704.1_sensor_domain-containing_diguanylate_cyclase_Pseudomonas_sp._P1.8	dCache_1,GGDEF
WP_053193240.1_methyl-accepting_chemotaxis_protein_Pseudomonas_corrugata	dCache_1,HAMP,MCPsignal
WP_053259937.1_sensor_domain-containing_diguanylate_cyclase_Pseudomonas_chlororaphis	dCache_1,GGDEF
WP_053277806.1_sensor_domain-containing_diguanylate_cyclase_Pseudomonas_chlororaphis	dCache_1,GGDEF
WP_053284344.1_methyl-accepting_chemotaxis_protein_Comamonas_testosteroni	dCache_1,HAMP,MCPsignal
WP_053297885.1_methyl-accepting_chemotaxis_protein_Burkholderia_multivorans	dCache_1,HAMP,MCPsignal
WP_053301840.1_methyl-accepting_chemotaxis_protein_Vibrio_parahaemolyticus	dCache_1,HAMP,MCPsignal
WP_053303850.1_MULTISPECIES_methyl-accepting_chemotaxis_protein_Vibrio	dCache_1,HAMP,MCPsignal
WP_053311079.1_methyl-accepting_chemotaxis_protein_Vibrio_alginolyticus	dCache_1,HAMP,MCPsignal
WP_053313505.1_methyl-accepting_chemotaxis_protein_Vibrio_parahaemolyticus	dCache_1,HAMP,MCPsignal
WP_053320104.1_methyl-accepting_chemotaxis_protein_Vibrio_parahaemolyticus	dCache_1,HAMP,MCPsignal
WP_053340096.1_methyl-accepting_chemotaxis_protein_Vibrio_parahaemolyticus	dCache_1,HAMP,MCPsignal
WP_053350059.1_methyl-accepting_chemotaxis_protein_Vibrio_alginolyticus	dCache_1,HAMP,MCPsignal
WP_053395823.1_methyl-accepting_chemotaxis_protein_Vibrio_nereis	dCache_1,HAMP,MCPsignal
WP_053525083.1_methyl-accepting_chemotaxis_protein_Burkholderia_cenocepacia	dCache_1,HAMP,MCPsignal
WP_053528222.1_methyl-accepting_chemotaxis_protein_Pseudomonas_stutzeri	dCache_1,HAMP,MCPsignal
WP_053806269.1_methyl-accepting_chemotaxis_protein_Vibrio_parahaemolyticus	dCache_1,HAMP,MCPsignal
WP_053815285.1_methyl-accepting_chemotaxis_protein_Vibrio_parahaemolyticus	dCache_1,HAMP,MCPsignal
WP_053909597.1_methyl-accepting_chemotaxis_protein_Pseudoalteromonas_sp._SW0106-04	dCache_1,HAMP,MCPsignal
WP_053910315.1_methyl-accepting_chemotaxis_protein_Pseudoalteromonas_sp._SW0106-04	dCache_1,HAMP,MCPsignal
WP_053953575.1_methyl-accepting_chemotaxis_protein_Idiomarina_zobellii	dCache_1,HAMP,MCPsignal
WP_053988077.1_methyl-accepting_chemotaxis_protein_Photobacterium_leiognathi	dCache_1,HAMP,MCPsignal
WP_054016990.1_methyl-accepting_chemotaxis_protein_Pseudoalteromonas_sp._R3	dCache_1,HAMP,MCPsignal
WP_054046758.1_MULTISPECIES_sensor_domain-containing_diguanylate_cyclase_unclassified_Pseudomonas	dCache_1,GGDEF
WP_054053211.1_methyl-accepting_chemotaxis_protein_Pseudomonas_sp._655	dCache_1,HAMP,MCPsignal
WP_054058930.1_sensor_domain-containing_diguanylate_cyclase_Pseudomonas_fuscovaginae	dCache_1,GGDEF
WP_054075176.1_MULTISPECIES_methyl-accepting_chemotaxis_protein_Comamonas	dCache_1,HAMP,MCPsignal
WP_054140849.1_diguanylate_cyclase_Bosea_sp._AAP35	dCache_1,HAMP,GGDEF
WP_054201692.1_methyl-accepting_chemotaxis_protein_Pseudoalteromonas_undina	dCache_1,HAMP,MCPsignal
WP_054203262.1_MULTISPECIES_methyl-accepting_chemotaxis_protein_Pseudoalteromonas	dCache_1,HAMP,MCPsignal
WP_054208475.1_diguanylate_cyclase_Bosea_vaviloviae	HAMP,GGDEF
WP_054269815.1_diguanylate_cyclase_Clostridioides_difficile	dCache_1,GGDEF,PAS_3
WP_054273320.1_diguanylate_cyclase_Clostridioides_difficile	dCache_1,GGDEF,PAS_3
WP_054276322.1_MULTISPECIES_diguanylate_cyclase_Clostridioides	dCache_1,GGDEF,PAS_3
WP_054316489.1_methyl-accepting_chemotaxis_protein_Burkholderia_multivorans	dCache_1,HAMP,MCPsignal
WP_054541553.1_methyl-accepting_chemotaxis_protein_Vibrio_splendidus	dCache_1,HAMP,MCPsignal
WP_054543568.1_methyl-accepting_chemotaxis_protein_Aeromonas_dhakensis	Cache_3-Cache_2,HAMP,MCPsignal
WP_054545840.1_methyl-accepting_chemotaxis_protein_Vibrio_splendidus	dCache_1,HAMP,MCPsignal
WP_054551720.1_MULTISPECIES_methyl-accepting_chemotaxis_protein_Pseudoalteromonas	dCache_1,HAMP,MCPsignal
WP_054561879.1_MULTISPECIES_methyl-accepting_chemotaxis_protein_unclassified_Pseudoalteromonas	dCache_1,HAMP,MCPsignal
WP_054562468.1_MULTISPECIES_methyl-accepting_chemotaxis_protein_unclassified_Pseudoalteromonas	dCache_1,HAMP,MCPsignal
WP_054573675.1_MULTISPECIES_methyl-accepting_chemotaxis_protein_McpH_Pseudomonas	dCache_1,HAMP,MCPsignal
WP_054574936.1_methyl-accepting_chemotaxis_protein_Vibrio_alginolyticus	dCache_1,HAMP,MCPsignal
WP_054576618.1_methyl-accepting_chemotaxis_protein_Vibrio_alginolyticus	dCache_1,HAMP,MCPsignal
WP_054595287.1_MULTISPECIES_methyl-accepting_chemotaxis_protein_Pseudomonas	dCache_1,HAMP,MCPsignal
WP_054616440.1_methyl-accepting_chemotaxis_protein_Pseudomonas_sp._In5	dCache_1,HAMP,MCPsignal
WP_054652730.1_diguanylate_cyclase_Desulfovibrio_brasiliensis	dCache_1,GGDEF
WP_054701421.1_sensor_domain-containing_diguanylate_cyclase_Desulfosarcina_cetonica	dCache_1,GGDEF
WP_054824214.1_methyl-accepting_chemotaxis_protein_Vibrio_owensii	dCache_1,HAMP,MCPsignal
WP_054881648.1_sensor_domain-containing_diguanylate_cyclase_Pseudomonas_sp._NBRC_111128	dCache_1,GGDEF
WP_054885022.1_sensor_domain-containing_diguanylate_cyclase_Pseudomonas_sp._NBRC_111130	dCache_1,GGDEF
WP_054886034.1_methyl-accepting_chemotaxis_protein_Pseudomonas_sp._NBRC_111130	dCache_1,HAMP,MCPsignal
WP_054888465.1_MULTISPECIES_methyl-accepting_chemotaxis_protein_McpH_Pseudomonas	dCache_1,HAMP,MCPsignal
WP_054888632.1_diguanylate_cyclase_Pseudomonas_sp._NBRC_111118	dCache_1,GGDEF
WP_054899385.1_MULTISPECIES_sensor_domain-containing_diguanylate_cyclase_Pseudomonas	dCache_1,GGDEF
WP_054903629.1_methyl-accepting_chemotaxis_protein_Pseudomonas_sp._NBRC_111131	dCache_1,HAMP,MCPsignal
WP_054905106.1_MULTISPECIES_diguanylate_cyclase_Pseudomonas	dCache_1,GGDEF
WP_054906169.1_MULTISPECIES_methyl-accepting_chemotaxis_protein_Pseudomonas	dCache_1,HAMP,MCPsignal
WP_054910284.1_MULTISPECIES_methyl-accepting_chemotaxis_protein_unclassified_Pseudomonas	dCache_1,HAMP,MCPsignal
WP_054912181.1_MULTISPECIES_sensor_domain-containing_diguanylate_cyclase_Pseudomonas	dCache_1,GGDEF
WP_054912224.1_methyl-accepting_chemotaxis_protein_Pseudomonas_sp._NBRC_111127	dCache_1,HAMP,MCPsignal
WP_054916002.1_MULTISPECIES_methyl-accepting_chemotaxis_protein_Pseudomonas	dCache_1,HAMP,MCPsignal
WP_054961792.1_methyl-accepting_chemotaxis_protein_Vibrio_bivalvicida	dCache_1,HAMP,MCPsignal
WP_054979181.1_methyl-accepting_chemotaxis_protein_Pseudoalteromonas_sp._P1-9	dCache_1,HAMP,MCPsignal
WP_054982655.1_methyl-accepting_chemotaxis_protein_Pseudoalteromonas_sp._P1-30	dCache_1,HAMP,MCPsignal
WP_054983273.1_MULTISPECIES_methyl-accepting_chemotaxis_protein_unclassified_Pseudoalteromonas	dCache_1,HAMP,MCPsignal
WP_055013025.1_methyl-accepting_chemotaxis_protein_Pseudoalteromonas_sp._P1-16-1b	dCache_1,HAMP,MCPsignal
WP_055014134.1_methyl-accepting_chemotaxis_protein_Pseudoalteromonas_sp._P1-13-1a	dCache_1,HAMP,MCPsignal
WP_055014712.1_methyl-accepting_chemotaxis_protein_Pseudoalteromonas_sp._P1-13-1a	dCache_1,HAMP,MCPsignal
WP_055017284.1_methyl-accepting_chemotaxis_protein_Pseudoalteromonas_sp._P1-25	dCache_1,HAMP,MCPsignal
WP_055017938.1_methyl-accepting_chemotaxis_protein_Pseudoalteromonas_sp._P1-25	dCache_1,HAMP,MCPsignal
WP_055019270.1_methyl-accepting_chemotaxis_protein_Pseudoalteromonas_sp._P1-7a	dCache_1,HAMP,MCPsignal
WP_055019670.1_methyl-accepting_chemotaxis_protein_Pseudoalteromonas_sp._P1-7a	dCache_1,HAMP,MCPsignal
WP_055022556.1_methyl-accepting_chemotaxis_protein_Shewanella_sp._P1-14-1	dCache_1,HAMP,MCPsignal
WP_055024176.1_methyl-accepting_chemotaxis_protein_Shewanella_sp._P1-14-1	Cache_3-Cache_2,HAMP,MCPsignal
WP_055024222.1_MULTISPECIES_sensor_domain-containing_diguanylate_cyclase_unclassified_Shewanella	dCache_1,GGDEF
WP_055029380.1_methyl-accepting_chemotaxis_protein_Vibrio_metoecus	dCache_1,HAMP,MCPsignal
WP_055031646.1_sensor_domain-containing_diguanylate_cyclase_Vibrio_metoecus	dCache_1,GGDEF
WP_055034884.1_methyl-accepting_chemotaxis_protein_Vibrio_metoecus	dCache_1,HAMP,MCPsignal
WP_055050091.1_methyl-accepting_chemotaxis_protein_Vibrio_metoecus	dCache_1,HAMP,MCPsignal
WP_055051385.1_sensor_domain-containing_diguanylate_cyclase_Vibrio_metoecus	dCache_1,GGDEF
WP_055064169.1_methyl-accepting_chemotaxis_protein_Vibrio_metoecus	dCache_1,HAMP,MCPsignal
WP_055127169.1_methyl-accepting_chemotaxis_protein_Pseudomonas_mediterranea	dCache_1,HAMP,MCPsignal
WP_055128682.1_methyl-accepting_chemotaxis_protein_Pseudomonas_mediterranea	dCache_1,HAMP,MCPsignal
WP_055135370.1_methyl-accepting_chemotaxis_protein_partial_Pseudomonas_corrugata	dCache_1,HAMP,MCPsignal
WP_055174394.1_sensor_domain-containing_diguanylate_cyclase_Clostridium_symbiosum	dCache_1,GGDEF
WP_055198782.1_methyl-accepting_chemotaxis_protein_Pseudoalteromonas_sp._P1-8	dCache_1,HAMP,MCPsignal
WP_055252630.1_MULTISPECIES_methyl-accepting_chemotaxis_protein_Pseudoalteromonas	dCache_1,HAMP,MCPsignal
WP_055319674.1_methyl-accepting_chemotaxis_protein_Vibrio_crassostreae	dCache_1,HAMP,MCPsignal
WP_055462318.1_methyl-accepting_chemotaxis_protein_Marinomonas_fungiae	dCache_1,MCPsignal
WP_055465573.1_methyl-accepting_chemotaxis_protein_Vibrio_furnissii	dCache_1,HAMP,MCPsignal
WP_055646890.1_MULTISPECIES_methyl-accepting_chemotaxis_protein_Shewanella	dCache_1,HAMP,MCPsignal
WP_055646893.1_sensor_domain-containing_diguanylate_cyclase_Shewanella_sp._Sh95	dCache_1,GGDEF
WP_055649320.1_sensor_domain-containing_diguanylate_cyclase_Hungatella_hathewayi	dCache_1,GGDEF
WP_055657998.1_sensor_domain-containing_diguanylate_cyclase_Hungatella_hathewayi	dCache_1,GGDEF
WP_055733086.1_sensor_domain-containing_diguanylate_cyclase_Agarivorans_gilvus	dCache_1,GGDEF
WP_055826360.1_MULTISPECIES_sensor_domain-containing_diguanylate_cyclase_unclassified_Methylophilus	dCache_1,GGDEF
WP_055867887.1_sensor_domain-containing_diguanylate_cyclase_Methylophilus_sp._Leaf414	dCache_1,GGDEF
WP_055925625.1_methyl-accepting_chemotaxis_protein_Duganella_sp._Root336D2	dCache_1,HAMP,MCPsignal
WP_055984157.1_methyl-accepting_chemotaxis_protein_Pseudomonas_sp._Leaf83	dCache_1,HAMP,MCPsignal
WP_056404572.1_methyl-accepting_chemotaxis_protein_Massilia_sp._Root418	dCache_1,HAMP,MCPsignal
WP_056720706.1_MULTISPECIES_sensor_domain-containing_diguanylate_cyclase_unclassified_Pseudomonas	dCache_1,GGDEF
WP_056725585.1_MULTISPECIES_methyl-accepting_chemotaxis_protein_unclassified_Pseudomonas	dCache_1,HAMP,MCPsignal
WP_056741241.1_methyl-accepting_chemotaxis_protein_Pseudomonas_sp._Root329	dCache_1,HAMP,MCPsignal
WP_056742584.1_diguanylate_cyclase_Pseudomonas_sp._Root329	dCache_1,GGDEF
WP_056783487.1_sensor_domain-containing_diguanylate_cyclase_Pseudomonas_sp._Leaf434	dCache_1,GGDEF
WP_056787431.1_methyl-accepting_chemotaxis_protein_Pseudomonas_sp._Leaf434	dCache_1,HAMP,MCPsignal
WP_056802011.1_diguanylate_cyclase_Pseudomonas_sp._Leaf58	dCache_1,GGDEF
WP_056805716.1_methyl-accepting_chemotaxis_protein_McpH_Pseudomonas_sp._Leaf58	dCache_1,HAMP,MCPsignal
WP_056834551.1_sensor_domain-containing_diguanylate_cyclase_Pseudomonas_sp._Leaf127	dCache_1,GGDEF
WP_056852310.1_methyl-accepting_chemotaxis_protein_Pseudomonas_sp._Root562	dCache_1,HAMP,MCPsignal
WP_056856042.1_MULTISPECIES_sensor_domain-containing_diguanylate_cyclase_unclassified_Pseudomonas	dCache_1,GGDEF
WP_057092990.1_methyl-accepting_chemotaxis_protein_Comamonas_thiooxydans	dCache_1,HAMP,MCPsignal
WP_057155504.1_methyl-accepting_chemotaxis_protein_Massilia_sp._Root351	TarH,dCache_1,HAMP,MCPsignal
WP_057180157.1_MULTISPECIES_methyl-accepting_chemotaxis_protein_Colwellia	dCache_1,HAMP,MCPsignal
WP_057190689.1_diguanylate_cyclase_Bosea_sp._Root483D1	dCache_1,HAMP,GGDEF
WP_057246852.1_methyl-accepting_chemotaxis_protein_Duganella_sp._Root198D2	dCache_1,HAMP,MCPsignal
WP_057259997.1_methyl-accepting_chemotaxis_protein_Duganella_sp._Root1480D1	dCache_1,HAMP,MCPsignal
WP_057399677.1_methyl-accepting_chemotaxis_protein_Pseudomonas_fluorescens	dCache_1,HAMP,MCPsignal
WP_057551687.1_sensor_domain-containing_diguanylate_cyclase_Vibrio_cholerae	dCache_1,GGDEF
WP_057551855.1_methyl-accepting_chemotaxis_protein_Vibrio_cholerae	dCache_1,HAMP,MCPsignal
WP_057554124.1_methyl-accepting_chemotaxis_protein_Vibrio_cholerae	dCache_1,HAMP,MCPsignal
WP_057556263.1_sensor_domain-containing_diguanylate_cyclase_Vibrio_cholerae	dCache_1,GGDEF
WP_057557018.1_sensor_domain-containing_diguanylate_cyclase_Vibrio_cholerae	dCache_1,GGDEF
WP_057562959.1_methyl-accepting_chemotaxis_protein_Vibrio_cholerae	dCache_1,HAMP,MCPsignal
WP_057563301.1_sensor_domain-containing_diguanylate_cyclase_Vibrio_cholerae	dCache_1,GGDEF
WP_057567647.1_sensor_domain-containing_diguanylate_cyclase_Vibrio_cholerae	dCache_1,GGDEF
WP_057568152.1_methyl-accepting_chemotaxis_protein_Vibrio_cholerae	dCache_1,HAMP,MCPsignal
WP_057623720.1_methyl-accepting_chemotaxis_protein_Vibrio_crassostreae	dCache_1,HAMP,MCPsignal
WP_057712303.1_MULTISPECIES_methyl-accepting_chemotaxis_protein_Pseudomonas	dCache_1,HAMP,MCPsignal
WP_057716037.1_MULTISPECIES_sensor_domain-containing_diguanylate_cyclase_Pseudomonas	dCache_1,GGDEF
WP_057794442.1_methyl-accepting_chemotaxis_protein_Alteromonas_stellipolaris	dCache_1,HAMP,MCPsignal
WP_057830812.1_methyl-accepting_chemotaxis_protein_Colwellia_sp._TT2012	dCache_1,HAMP,MCPsignal
WP_057925754.1_methyl-accepting_chemotaxis_protein_Burkholderia_ambifaria	dCache_1,HAMP,MCPsignal
WP_058020883.1_sensor_domain-containing_diguanylate_cyclase_Pseudohongiella_spirulinae	dCache_1,GGDEF
WP_058026579.1_methyl-accepting_chemotaxis_protein_Colwellia_sp._MT41	dCache_1,HAMP,MCPsignal
WP_058029538.1_methyl-accepting_chemotaxis_protein_Pseudoalteromonas_phenolica	dCache_1,HAMP,MCPsignal
WP_058057591.1_MULTISPECIES_methyl-accepting_chemotaxis_protein_Aeromonas	dCache_1,HAMP,MCPsignal
WP_058069452.1_sensor_domain-containing_diguanylate_cyclase_Pseudomonas_sp._TTU2014-080ASC	dCache_1,GGDEF
WP_058072276.1_methyl-accepting_chemotaxis_protein_Pseudomonas_citronellolis	dCache_1,HAMP,MCPsignal
WP_058074181.1_methyl-accepting_chemotaxis_protein_Pseudomonas_sp._TTU2014-096BSC	dCache_1,HAMP,MCPsignal
WP_058078115.1_MULTISPECIES_methyl-accepting_chemotaxis_protein_Pseudomonas	dCache_1,HAMP,MCPsignal
WP_058087285.1_methyl-accepting_chemotaxis_protein_Aquabacterium_parvum	dCache_1,HAMP,MCPsignal
WP_058090797.1_diguanylate_cyclase_Marinobacter_sp._LQ44	dCache_1,HAMP,GGDEF
WP_058155079.1_methyl-accepting_chemotaxis_protein_Pseudoalteromonas_issachenkonii	dCache_1,HAMP,MCPsignal
WP_058155296.1_methyl-accepting_chemotaxis_protein_Pseudoalteromonas_issachenkonii	dCache_1,HAMP,MCPsignal
WP_058342112.1_diguanylate_cyclase_Marinobacter_sp._P4B1	dCache_1,HAMP,GGDEF
WP_058372822.1_methyl-accepting_chemotaxis_protein_Pseudoalteromonas_translucida	dCache_1,HAMP,MCPsignal
WP_058394579.1_methyl-accepting_chemotaxis_protein_Aeromonas_salmonicida	Cache_3-Cache_2,HAMP,MCPsignal
WP_058404798.1_MULTISPECIES_methyl-accepting_chemotaxis_protein_unclassified_Pseudoalteromonas	dCache_1,HAMP,MCPsignal
WP_058429525.1_MULTISPECIES_methyl-accepting_chemotaxis_protein_Pseudoalteromonas	dCache_1,HAMP,MCPsignal
WP_058540930.1_sensor_domain-containing_diguanylate_cyclase_Pseudomonas_putida	dCache_1,GGDEF
WP_058548455.1_methyl-accepting_chemotaxis_protein_Pseudoalteromonas_sp._H103	dCache_1,HAMP,MCPsignal
WP_058549363.1_MULTISPECIES_methyl-accepting_chemotaxis_protein_Pseudoalteromonas	dCache_1,HAMP,MCPsignal
WP_058552926.1_methyl-accepting_chemotaxis_protein_Pseudoalteromonas_sp._10-33	dCache_1,HAMP,MCPsignal
WP_058559817.1_methyl-accepting_chemotaxis_protein_Pseudoalteromonas_sp._H105	dCache_1,HAMP,MCPsignal
WP_058575287.1_MULTISPECIES_sensor_domain-containing_diguanylate_cyclase_unclassified_Halothiobacillus	dCache_1,GGDEF
WP_058584723.1_methyl-accepting_chemotaxis_protein_Pseudoalteromonas_sp._XI10	dCache_1,HAMP,MCPsignal
WP_058585453.1_methyl-accepting_chemotaxis_protein_Pseudoalteromonas_sp._XI10	dCache_1,HAMP,MCPsignal
WP_058795878.1_methyl-accepting_chemotaxis_protein_Pseudoalteromonas_rubra	dCache_1,HAMP,MCPsignal
WP_058902825.1_methyl-accepting_chemotaxis_protein_Burkholderia_cenocepacia	dCache_1,HAMP,MCPsignal
WP_059002941.1_sensor_domain-containing_diguanylate_cyclase_Bittarella_massiliensis	dCache_1,GGDEF
WP_059017511.1_methyl-accepting_chemotaxis_protein_Vibrio_coralliirubri	dCache_1,HAMP,MCPsignal
WP_059019182.1_methyl-accepting_chemotaxis_protein_Vibrio_coralliirubri	dCache_1,HAMP,MCPsignal
WP_059113467.1_methyl-accepting_chemotaxis_protein_Aeromonas_salmonicida	Cache_3-Cache_2,HAMP,MCPsignal
WP_059121973.1_methyl-accepting_chemotaxis_protein_Vibrio_sp._MEBiC08052	dCache_1,HAMP,MCPsignal
WP_059169246.1_methyl-accepting_chemotaxis_protein_Aeromonas_salmonicida	Cache_3-Cache_2,HAMP,MCPsignal
WP_059181477.1_sensor_domain-containing_diguanylate_cyclase_Pseudomonas_sp._URMO17WK12I11	dCache_1,GGDEF
WP_059181762.1_MULTISPECIES_methyl-accepting_chemotaxis_protein_Pseudomonas	dCache_1,HAMP,MCPsignal
WP_059237423.1_MULTISPECIES_methyl-accepting_chemotaxis_protein_Burkholderia_cepacia_complex	dCache_1,HAMP,MCPsignal
WP_059390408.1_methyl-accepting_chemotaxis_protein_Pseudomonas_toyotomiensis	dCache_1,HAMP,MCPsignal
WP_059391943.1_sensor_domain-containing_diguanylate_cyclase_Pseudomonas_toyotomiensis	dCache_1,GGDEF
WP_059406700.1_sensor_domain-containing_diguanylate_cyclase_Pseudomonas_sp._RIT-PI-q	dCache_1,GGDEF
WP_059408101.1_methyl-accepting_chemotaxis_protein_Pseudomonas_sp._RIT-PI-q	dCache_1,HAMP,MCPsignal
WP_059441109.1_methyl-accepting_chemotaxis_protein_Comamonas_sp._E6	dCache_1,HAMP,MCPsignal
WP_059448806.1_methyl-accepting_chemotaxis_protein_Burkholderia_territorii	dCache_1,HAMP,MCPsignal
WP_059466617.1_methyl-accepting_chemotaxis_protein_Burkholderia_diffusa	dCache_1,HAMP,MCPsignal
WP_059480766.1_methyl-accepting_chemotaxis_protein_Burkholderia_pseudomultivorans	dCache_1,HAMP,MCPsignal
WP_059483878.1_methyl-accepting_chemotaxis_protein_Burkholderia_ubonensis	dCache_1,HAMP,MCPsignal
WP_059488081.1_methyl-accepting_chemotaxis_protein_Burkholderia_ubonensis	dCache_1,HAMP,MCPsignal
WP_059503735.1_methyl-accepting_chemotaxis_protein_Burkholderia_territorii	dCache_1,HAMP,MCPsignal
WP_059504099.1_methyl-accepting_chemotaxis_protein_Burkholderia_sp._ABCPW_11	dCache_1,HAMP,MCPsignal
WP_059511635.1_methyl-accepting_chemotaxis_protein_Burkholderia_diffusa	dCache_1,HAMP,MCPsignal
WP_059521562.1_methyl-accepting_chemotaxis_protein_Burkholderia_cepacia	dCache_1,HAMP,MCPsignal
WP_059531792.1_MULTISPECIES_methyl-accepting_chemotaxis_protein_unclassified_Burkholderia	dCache_1,HAMP,MCPsignal
WP_059532884.1_methyl-accepting_chemotaxis_protein_Burkholderia_ubonensis	dCache_1,HAMP,MCPsignal
WP_059540001.1_methyl-accepting_chemotaxis_protein_Burkholderia_diffusa	dCache_1,HAMP,MCPsignal
WP_059542102.1_methyl-accepting_chemotaxis_protein_Burkholderia_diffusa	dCache_1,HAMP,MCPsignal
WP_059545188.1_methyl-accepting_chemotaxis_protein_Burkholderia_latens	dCache_1,HAMP,MCPsignal
WP_059552420.1_methyl-accepting_chemotaxis_protein_Burkholderia_ubonensis	dCache_1,HAMP,MCPsignal
WP_059565662.1_methyl-accepting_chemotaxis_protein_Burkholderia_stagnalis	dCache_1,HAMP,MCPsignal
WP_059575282.1_MULTISPECIES_methyl-accepting_chemotaxis_protein_Burkholderia	dCache_1,HAMP,MCPsignal
WP_059590312.1_methyl-accepting_chemotaxis_protein_Burkholderia_ubonensis	dCache_1,HAMP,MCPsignal
WP_059591645.1_methyl-accepting_chemotaxis_protein_Burkholderia_cepacia	dCache_1,HAMP,MCPsignal
WP_059595234.1_methyl-accepting_chemotaxis_protein_Burkholderia_diffusa	dCache_1,HAMP,MCPsignal
WP_059601475.1_methyl-accepting_chemotaxis_protein_Burkholderia_sp._LA-2-3-30-S1-D2	dCache_1,HAMP,MCPsignal
WP_059610365.1_methyl-accepting_chemotaxis_protein_Burkholderia_ubonensis	dCache_1,HAMP,MCPsignal
WP_059615082.1_methyl-accepting_chemotaxis_protein_Burkholderia_ubonensis	dCache_1,HAMP,MCPsignal
WP_059626639.1_methyl-accepting_chemotaxis_protein_Burkholderia_ubonensis	dCache_1,HAMP,MCPsignal
WP_059627801.1_methyl-accepting_chemotaxis_protein_Burkholderia_ubonensis	dCache_1,HAMP,MCPsignal
WP_059633526.1_methyl-accepting_chemotaxis_protein_Burkholderia_ubonensis	dCache_1,HAMP,MCPsignal
WP_059637752.1_methyl-accepting_chemotaxis_protein_Burkholderia_ubonensis	dCache_1,HAMP,MCPsignal
WP_059644740.1_methyl-accepting_chemotaxis_protein_Burkholderia_anthina	dCache_1,HAMP,MCPsignal
WP_059645302.1_methyl-accepting_chemotaxis_protein_Burkholderia_ubonensis	dCache_1,HAMP,MCPsignal
WP_059649136.1_methyl-accepting_chemotaxis_protein_Burkholderia_cepacia	dCache_1,HAMP,MCPsignal
WP_059653862.1_methyl-accepting_chemotaxis_protein_Burkholderia_ubonensis	dCache_1,HAMP,MCPsignal
WP_059659992.1_methyl-accepting_chemotaxis_protein_Burkholderia_ubonensis	dCache_1,HAMP,MCPsignal
WP_059660524.1_methyl-accepting_chemotaxis_protein_Burkholderia_ubonensis	dCache_1,HAMP,MCPsignal
WP_059665714.1_methyl-accepting_chemotaxis_protein_Burkholderia_cepacia	dCache_1,HAMP,MCPsignal
WP_059674213.1_methyl-accepting_chemotaxis_protein_Burkholderia_ubonensis	dCache_1,HAMP,MCPsignal
WP_059678904.1_methyl-accepting_chemotaxis_protein_Burkholderia_sp._FL-7-2-10-S1-D7	dCache_1,HAMP,MCPsignal
WP_059684567.1_methyl-accepting_chemotaxis_protein_Burkholderia_cepacia	dCache_1,HAMP,MCPsignal
WP_059689477.1_methyl-accepting_chemotaxis_protein_Burkholderia_sp._RF4-BP95	dCache_1,HAMP,MCPsignal
WP_059693873.1_methyl-accepting_chemotaxis_protein_Burkholderia_cepacia	dCache_1,HAMP,MCPsignal
WP_059699775.1_methyl-accepting_chemotaxis_protein_Burkholderia_sp._RF2-non_BP3	dCache_1,HAMP,MCPsignal
WP_059706481.1_methyl-accepting_chemotaxis_protein_Burkholderia_cepacia	dCache_1,HAMP,MCPsignal
WP_059706961.1_methyl-accepting_chemotaxis_protein_Burkholderia_ubonensis	dCache_1,HAMP,MCPsignal
WP_059712933.1_methyl-accepting_chemotaxis_protein_Burkholderia_ubonensis	dCache_1,HAMP,MCPsignal
WP_059712995.1_methyl-accepting_chemotaxis_protein_Burkholderia_ubonensis	dCache_1,HAMP,MCPsignal
WP_059722518.1_methyl-accepting_chemotaxis_protein_Burkholderia_cenocepacia	dCache_1,HAMP,MCPsignal
WP_059727968.1_methyl-accepting_chemotaxis_protein_Burkholderia_ubonensis	dCache_1,HAMP,MCPsignal
WP_059730432.1_methyl-accepting_chemotaxis_protein_Burkholderia_ubonensis	dCache_1,HAMP,MCPsignal
WP_059732066.1_methyl-accepting_chemotaxis_protein_Burkholderia_cepacia	dCache_1,HAMP,MCPsignal
WP_059733310.1_methyl-accepting_chemotaxis_protein_Burkholderia_ubonensis	dCache_1,HAMP,MCPsignal
WP_059737851.1_methyl-accepting_chemotaxis_protein_Burkholderia_ubonensis	dCache_1,HAMP,MCPsignal
WP_059744617.1_methyl-accepting_chemotaxis_protein_Burkholderia_ubonensis	dCache_1,HAMP,MCPsignal
WP_059745255.1_methyl-accepting_chemotaxis_protein_Shewanella_frigidimarina	dCache_1,HAMP,MCPsignal
WP_059752187.1_methyl-accepting_chemotaxis_protein_Burkholderia_ubonensis	dCache_1,HAMP,MCPsignal
WP_059766844.1_methyl-accepting_chemotaxis_protein_Burkholderia_ubonensis	dCache_1,HAMP,MCPsignal
WP_059770466.1_methyl-accepting_chemotaxis_protein_Burkholderia_territorii	dCache_1,HAMP,MCPsignal
WP_059777867.1_methyl-accepting_chemotaxis_protein_Burkholderia_ubonensis	dCache_1,HAMP,MCPsignal
WP_059784265.1_methyl-accepting_chemotaxis_protein_Burkholderia_sp._NRF60-BP8	dCache_1,HAMP,MCPsignal
WP_059787360.1_methyl-accepting_chemotaxis_protein_Burkholderia_multivorans	dCache_1,HAMP,MCPsignal
WP_059788437.1_methyl-accepting_chemotaxis_protein_Burkholderia_ubonensis	dCache_1,HAMP,MCPsignal
WP_059789332.1_methyl-accepting_chemotaxis_protein_Burkholderia_sp._MSMB1072	dCache_1,HAMP,MCPsignal
WP_059793306.1_methyl-accepting_chemotaxis_protein_Burkholderia_territorii	dCache_1,HAMP,MCPsignal
WP_059796032.1_methyl-accepting_chemotaxis_protein_Burkholderia_ubonensis	dCache_1,HAMP,MCPsignal
WP_059801207.1_methyl-accepting_chemotaxis_protein_Burkholderia_ubonensis	dCache_1,HAMP,MCPsignal
WP_059804190.1_methyl-accepting_chemotaxis_protein_Burkholderia_territorii	dCache_1,HAMP,MCPsignal
WP_059812098.1_methyl-accepting_chemotaxis_protein_Burkholderia_ubonensis	dCache_1,HAMP,MCPsignal
WP_059818695.1_methyl-accepting_chemotaxis_protein_Burkholderia_sp._MSMB0856	dCache_1,HAMP,MCPsignal
WP_059823991.1_methyl-accepting_chemotaxis_protein_Burkholderia_sp._MSMB1826	dCache_1,HAMP,MCPsignal
WP_059828383.1_methyl-accepting_chemotaxis_protein_Burkholderia_ubonensis	dCache_1,HAMP,MCPsignal
WP_059832504.1_methyl-accepting_chemotaxis_protein_Burkholderia_ubonensis	dCache_1,HAMP,MCPsignal
WP_059835018.1_methyl-accepting_chemotaxis_protein_Burkholderia_ubonensis	dCache_1,HAMP,MCPsignal
WP_059837724.1_methyl-accepting_chemotaxis_protein_Burkholderia_sp._MSMB1835	dCache_1,HAMP,MCPsignal
WP_059838740.1_methyl-accepting_chemotaxis_protein_Burkholderia_ubonensis	dCache_1,HAMP,MCPsignal
WP_059843093.1_methyl-accepting_chemotaxis_protein_Burkholderia_multivorans	dCache_1,HAMP,MCPsignal
WP_059846205.1_methyl-accepting_chemotaxis_protein_Burkholderia_ubonensis	dCache_1,HAMP,MCPsignal
WP_059848026.1_methyl-accepting_chemotaxis_protein_Burkholderia_territorii	dCache_1,HAMP,MCPsignal
WP_059849622.1_methyl-accepting_chemotaxis_protein_Burkholderia_ubonensis	dCache_1,HAMP,MCPsignal
WP_059853066.1_methyl-accepting_chemotaxis_protein_Burkholderia_ubonensis	dCache_1,HAMP,MCPsignal
WP_059860083.1_methyl-accepting_chemotaxis_protein_Burkholderia_ubonensis	dCache_1,HAMP,MCPsignal
WP_059865483.1_methyl-accepting_chemotaxis_protein_Burkholderia_ubonensis	dCache_1,HAMP,MCPsignal
WP_059867009.1_methyl-accepting_chemotaxis_protein_Burkholderia_ubonensis	dCache_1,HAMP,MCPsignal
WP_059868503.1_methyl-accepting_chemotaxis_protein_Burkholderia_territorii	dCache_1,HAMP,MCPsignal
WP_059870593.1_methyl-accepting_chemotaxis_protein_Burkholderia_ubonensis	dCache_1,HAMP,MCPsignal
WP_059872359.1_methyl-accepting_chemotaxis_protein_Burkholderia_ubonensis	dCache_1,HAMP,MCPsignal
WP_059875271.1_methyl-accepting_chemotaxis_protein_Burkholderia_multivorans	dCache_1,HAMP,MCPsignal
WP_059877208.1_methyl-accepting_chemotaxis_protein_Burkholderia_ubonensis	dCache_1,HAMP,MCPsignal
WP_059878412.1_methyl-accepting_chemotaxis_protein_Burkholderia_ubonensis	dCache_1,HAMP,MCPsignal
WP_059883851.1_methyl-accepting_chemotaxis_protein_Burkholderia_stagnalis	dCache_1,HAMP,MCPsignal
WP_059885798.1_methyl-accepting_chemotaxis_protein_Burkholderia_ubonensis	dCache_1,HAMP,MCPsignal
WP_059892445.1_methyl-accepting_chemotaxis_protein_Burkholderia_ubonensis	dCache_1,HAMP,MCPsignal
WP_059902657.1_methyl-accepting_chemotaxis_protein_Burkholderia_ubonensis	dCache_1,HAMP,MCPsignal
WP_059903161.1_methyl-accepting_chemotaxis_protein_Burkholderia_ubonensis	dCache_1,HAMP,MCPsignal
WP_059905339.1_methyl-accepting_chemotaxis_protein_Burkholderia_cepacia	dCache_1,HAMP,MCPsignal
WP_059911376.1_methyl-accepting_chemotaxis_protein_Burkholderia_ubonensis	dCache_1,HAMP,MCPsignal
WP_059912454.1_methyl-accepting_chemotaxis_protein_Burkholderia_ubonensis	dCache_1,HAMP,MCPsignal
WP_059916969.1_methyl-accepting_chemotaxis_protein_Burkholderia_ubonensis	dCache_1,HAMP,MCPsignal
WP_059918856.1_methyl-accepting_chemotaxis_protein_Burkholderia_ubonensis	dCache_1,HAMP,MCPsignal
WP_059921720.1_methyl-accepting_chemotaxis_protein_Burkholderia_ubonensis	dCache_1,HAMP,MCPsignal
WP_059924265.1_methyl-accepting_chemotaxis_protein_Burkholderia_ubonensis	dCache_1,HAMP,MCPsignal
WP_059924952.1_methyl-accepting_chemotaxis_protein_Burkholderia_ubonensis	dCache_1,HAMP,MCPsignal
WP_059936807.1_methyl-accepting_chemotaxis_protein_Burkholderia_multivorans	dCache_1,HAMP,MCPsignal
WP_059936891.1_methyl-accepting_chemotaxis_protein_Burkholderia_ubonensis	dCache_1,HAMP,MCPsignal
WP_059937958.1_methyl-accepting_chemotaxis_protein_Burkholderia_ubonensis	dCache_1,HAMP,MCPsignal
WP_059944078.1_methyl-accepting_chemotaxis_protein_Burkholderia_ubonensis	dCache_1,HAMP,MCPsignal
WP_059946338.1_methyl-accepting_chemotaxis_protein_Burkholderia_ubonensis	dCache_1,HAMP,MCPsignal
WP_059948614.1_methyl-accepting_chemotaxis_protein_Burkholderia_ubonensis	dCache_1,HAMP,MCPsignal
WP_059949696.1_methyl-accepting_chemotaxis_protein_Burkholderia_territorii	dCache_1,HAMP,MCPsignal
WP_059952537.1_methyl-accepting_chemotaxis_protein_Burkholderia_ubonensis	dCache_1,HAMP,MCPsignal
WP_059956845.1_methyl-accepting_chemotaxis_protein_Burkholderia_ubonensis	dCache_1,HAMP,MCPsignal
WP_059965512.1_methyl-accepting_chemotaxis_protein_Burkholderia_ubonensis	dCache_1,HAMP,MCPsignal
WP_059968654.1_methyl-accepting_chemotaxis_protein_Burkholderia_ubonensis	dCache_1,HAMP,MCPsignal
WP_059976400.1_methyl-accepting_chemotaxis_protein_Burkholderia_ubonensis	dCache_1,HAMP,MCPsignal
WP_059979109.1_methyl-accepting_chemotaxis_protein_Burkholderia_ubonensis	dCache_1,HAMP,MCPsignal
WP_059983363.1_methyl-accepting_chemotaxis_protein_Burkholderia_ubonensis	dCache_1,HAMP,MCPsignal
WP_059986840.1_methyl-accepting_chemotaxis_protein_Burkholderia_stagnalis	dCache_1,HAMP,MCPsignal
WP_059988610.1_methyl-accepting_chemotaxis_protein_Burkholderia_ubonensis	dCache_1,HAMP,MCPsignal
WP_059991710.1_methyl-accepting_chemotaxis_protein_Burkholderia_ubonensis	dCache_1,HAMP,MCPsignal
WP_059997507.1_methyl-accepting_chemotaxis_protein_Burkholderia_ubonensis	dCache_1,HAMP,MCPsignal
WP_060003878.1_methyl-accepting_chemotaxis_protein_Burkholderia_ubonensis	dCache_1,HAMP,MCPsignal
WP_060008173.1_methyl-accepting_chemotaxis_protein_Burkholderia_ubonensis	dCache_1,HAMP,MCPsignal
WP_060011497.1_methyl-accepting_chemotaxis_protein_Burkholderia_ubonensis	dCache_1,HAMP,MCPsignal
WP_060016378.1_methyl-accepting_chemotaxis_protein_Burkholderia_ubonensis	dCache_1,HAMP,MCPsignal
WP_060016600.1_methyl-accepting_chemotaxis_protein_Burkholderia_ubonensis	dCache_1,HAMP,MCPsignal
WP_060018048.1_methyl-accepting_chemotaxis_protein_Burkholderia_stagnalis	dCache_1,HAMP,MCPsignal
WP_060019521.1_methyl-accepting_chemotaxis_protein_Burkholderia_ubonensis	dCache_1,HAMP,MCPsignal
WP_060025833.1_methyl-accepting_chemotaxis_protein_Burkholderia_ubonensis	dCache_1,HAMP,MCPsignal
WP_060029128.1_methyl-accepting_chemotaxis_protein_Burkholderia_ubonensis	dCache_1,HAMP,MCPsignal
WP_060031337.1_methyl-accepting_chemotaxis_protein_Burkholderia_ubonensis	dCache_1,HAMP,MCPsignal
WP_060036422.1_methyl-accepting_chemotaxis_protein_Burkholderia_sp._MSMB1078WGS	dCache_1,HAMP,MCPsignal
WP_060037404.1_methyl-accepting_chemotaxis_protein_Burkholderia_ubonensis	dCache_1,HAMP,MCPsignal
WP_060039723.1_methyl-accepting_chemotaxis_protein_Burkholderia_ubonensis	dCache_1,HAMP,MCPsignal
WP_060040433.1_methyl-accepting_chemotaxis_protein_Burkholderia_multivorans	dCache_1,HAMP,MCPsignal
WP_060048495.1_methyl-accepting_chemotaxis_protein_Burkholderia_ubonensis	dCache_1,HAMP,MCPsignal
WP_060056656.1_methyl-accepting_chemotaxis_protein_Burkholderia_ubonensis	dCache_1,HAMP,MCPsignal
WP_060058763.1_methyl-accepting_chemotaxis_protein_Burkholderia_ubonensis	dCache_1,HAMP,MCPsignal
WP_060059491.1_methyl-accepting_chemotaxis_protein_Burkholderia_ubonensis	dCache_1,HAMP,MCPsignal
WP_060062787.1_methyl-accepting_chemotaxis_protein_Burkholderia_ubonensis	dCache_1,HAMP,MCPsignal
WP_060064076.1_methyl-accepting_chemotaxis_protein_Burkholderia_ubonensis	dCache_1,HAMP,MCPsignal
WP_060065266.1_methyl-accepting_chemotaxis_protein_Burkholderia_cepacia	dCache_1,HAMP,MCPsignal
WP_060069159.1_methyl-accepting_chemotaxis_protein_Burkholderia_ubonensis	dCache_1,HAMP,MCPsignal
WP_060071486.1_methyl-accepting_chemotaxis_protein_Burkholderia_ubonensis	dCache_1,HAMP,MCPsignal
WP_060075499.1_methyl-accepting_chemotaxis_protein_Burkholderia_ubonensis	dCache_1,HAMP,MCPsignal
WP_060077711.1_methyl-accepting_chemotaxis_protein_Burkholderia_ubonensis	dCache_1,HAMP,MCPsignal
WP_060079661.1_methyl-accepting_chemotaxis_protein_Burkholderia_ubonensis	dCache_1,HAMP,MCPsignal
WP_060083368.1_methyl-accepting_chemotaxis_protein_Burkholderia_cepacia	dCache_1,HAMP,MCPsignal
WP_060095460.1_methyl-accepting_chemotaxis_protein_Burkholderia_ubonensis	dCache_1,HAMP,MCPsignal
WP_060097358.1_methyl-accepting_chemotaxis_protein_Burkholderia_multivorans	dCache_1,HAMP,MCPsignal
WP_060100173.1_methyl-accepting_chemotaxis_protein_Burkholderia_ubonensis	dCache_1,HAMP,MCPsignal
WP_060102101.1_methyl-accepting_chemotaxis_protein_Burkholderia_ubonensis	dCache_1,HAMP,MCPsignal
WP_060103461.1_methyl-accepting_chemotaxis_protein_Burkholderia_territorii	dCache_1,HAMP,MCPsignal
WP_060104309.1_methyl-accepting_chemotaxis_protein_Burkholderia_ubonensis	dCache_1,HAMP,MCPsignal
WP_060110778.1_methyl-accepting_chemotaxis_protein_Burkholderia_multivorans	dCache_1,HAMP,MCPsignal
WP_060114672.1_methyl-accepting_chemotaxis_protein_Burkholderia_ubonensis	dCache_1,HAMP,MCPsignal
WP_060115794.1_methyl-accepting_chemotaxis_protein_Burkholderia_ubonensis	dCache_1,HAMP,MCPsignal
WP_060117831.1_methyl-accepting_chemotaxis_protein_Burkholderia_ubonensis	dCache_1,HAMP,MCPsignal
WP_060123892.1_methyl-accepting_chemotaxis_protein_Burkholderia_ubonensis	dCache_1,HAMP,MCPsignal
WP_060131235.1_methyl-accepting_chemotaxis_protein_Burkholderia_ubonensis	dCache_1,HAMP,MCPsignal
WP_060134579.1_methyl-accepting_chemotaxis_protein_Burkholderia_ubonensis	dCache_1,HAMP,MCPsignal
WP_060136059.1_methyl-accepting_chemotaxis_protein_Burkholderia_territorii	dCache_1,HAMP,MCPsignal
WP_060137714.1_methyl-accepting_chemotaxis_protein_Burkholderia_ubonensis	dCache_1,HAMP,MCPsignal
WP_060141585.1_methyl-accepting_chemotaxis_protein_Burkholderia_ubonensis	dCache_1,HAMP,MCPsignal
WP_060143842.1_methyl-accepting_chemotaxis_protein_Burkholderia_ubonensis	dCache_1,HAMP,MCPsignal
WP_060145143.1_methyl-accepting_chemotaxis_protein_Burkholderia_multivorans	dCache_1,HAMP,MCPsignal
WP_060151054.1_methyl-accepting_chemotaxis_protein_Burkholderia_multivorans	dCache_1,HAMP,MCPsignal
WP_060153431.1_methyl-accepting_chemotaxis_protein_Burkholderia_ubonensis	dCache_1,HAMP,MCPsignal
WP_060161148.1_methyl-accepting_chemotaxis_protein_Burkholderia_ubonensis	dCache_1,HAMP,MCPsignal
WP_060165089.1_methyl-accepting_chemotaxis_protein_Burkholderia_ubonensis	dCache_1,HAMP,MCPsignal
WP_060168527.1_methyl-accepting_chemotaxis_protein_Burkholderia_ubonensis	dCache_1,HAMP,MCPsignal
WP_060173081.1_methyl-accepting_chemotaxis_protein_Burkholderia_cepacia	dCache_1,HAMP,MCPsignal
WP_060183276.1_methyl-accepting_chemotaxis_protein_Burkholderia_multivorans	dCache_1,HAMP,MCPsignal
WP_060188983.1_methyl-accepting_chemotaxis_protein_Burkholderia_diffusa	dCache_1,HAMP,MCPsignal
WP_060189349.1_methyl-accepting_chemotaxis_protein_Burkholderia_ubonensis	dCache_1,HAMP,MCPsignal
WP_060194976.1_methyl-accepting_chemotaxis_protein_Burkholderia_cepacia	dCache_1,HAMP,MCPsignal
WP_060195549.1_methyl-accepting_chemotaxis_protein_Burkholderia_ubonensis	dCache_1,HAMP,MCPsignal
WP_060199392.1_methyl-accepting_chemotaxis_protein_Burkholderia_ubonensis	dCache_1,HAMP,MCPsignal
WP_060202987.1_methyl-accepting_chemotaxis_protein_Burkholderia_ubonensis	dCache_1,HAMP,MCPsignal
WP_060208187.1_methyl-accepting_chemotaxis_protein_Burkholderia_ubonensis	dCache_1,HAMP,MCPsignal
WP_060212125.1_methyl-accepting_chemotaxis_protein_Burkholderia_ubonensis	dCache_1,HAMP,MCPsignal
WP_060212657.1_MULTISPECIES_methyl-accepting_chemotaxis_protein_Burkholderia	dCache_1,HAMP,MCPsignal
WP_060214445.1_methyl-accepting_chemotaxis_protein_Burkholderia_ubonensis	dCache_1,HAMP,MCPsignal
WP_060222046.1_methyl-accepting_chemotaxis_protein_Burkholderia_cepacia	dCache_1,HAMP,MCPsignal
WP_060224578.1_methyl-accepting_chemotaxis_protein_Burkholderia_cepacia	dCache_1,HAMP,MCPsignal
WP_060228147.1_methyl-accepting_chemotaxis_protein_Burkholderia_ubonensis	dCache_1,HAMP,MCPsignal
WP_060231222.1_methyl-accepting_chemotaxis_protein_Burkholderia_ubonensis	dCache_1,HAMP,MCPsignal
WP_060236448.1_methyl-accepting_chemotaxis_protein_Burkholderia_ubonensis	dCache_1,HAMP,MCPsignal
WP_060241889.1_methyl-accepting_chemotaxis_protein_Burkholderia_ubonensis	dCache_1,HAMP,MCPsignal
WP_060245733.1_methyl-accepting_chemotaxis_protein_Burkholderia_pseudomultivorans	dCache_1,HAMP,MCPsignal
WP_060247681.1_methyl-accepting_chemotaxis_protein_Burkholderia_ubonensis	dCache_1,HAMP,MCPsignal
WP_060251952.1_methyl-accepting_chemotaxis_protein_Burkholderia_ubonensis	dCache_1,HAMP,MCPsignal
WP_060252147.1_methyl-accepting_chemotaxis_protein_Burkholderia_ubonensis	dCache_1,HAMP,MCPsignal
WP_060259812.1_methyl-accepting_chemotaxis_protein_Burkholderia_ubonensis	dCache_1,HAMP,MCPsignal
WP_060267804.1_methyl-accepting_chemotaxis_protein_Burkholderia_cenocepacia	dCache_1,HAMP,MCPsignal
WP_060269372.1_methyl-accepting_chemotaxis_protein_Burkholderia_ubonensis	dCache_1,HAMP,MCPsignal
WP_060276481.1_methyl-accepting_chemotaxis_protein_Burkholderia_ubonensis	dCache_1,HAMP,MCPsignal
WP_060280997.1_methyl-accepting_chemotaxis_protein_Burkholderia_ubonensis	dCache_1,HAMP,MCPsignal
WP_060282441.1_methyl-accepting_chemotaxis_protein_Burkholderia_ubonensis	dCache_1,HAMP,MCPsignal
WP_060285242.1_methyl-accepting_chemotaxis_protein_Burkholderia_ubonensis	dCache_1,HAMP,MCPsignal
WP_060287372.1_methyl-accepting_chemotaxis_protein_Burkholderia_ubonensis	dCache_1,HAMP,MCPsignal
WP_060287601.1_methyl-accepting_chemotaxis_protein_Burkholderia_ubonensis	dCache_1,HAMP,MCPsignal
WP_060290239.1_methyl-accepting_chemotaxis_protein_Burkholderia_stagnalis	dCache_1,HAMP,MCPsignal
WP_060293741.1_methyl-accepting_chemotaxis_protein_Burkholderia_ubonensis	dCache_1,HAMP,MCPsignal
WP_060300150.1_methyl-accepting_chemotaxis_protein_Burkholderia_pseudomultivorans	dCache_1,HAMP,MCPsignal
WP_060301495.1_methyl-accepting_chemotaxis_protein_Burkholderia_ubonensis	dCache_1,HAMP,MCPsignal
WP_060304330.1_methyl-accepting_chemotaxis_protein_Burkholderia_ubonensis	dCache_1,HAMP,MCPsignal
WP_060311491.1_MULTISPECIES_methyl-accepting_chemotaxis_protein_Burkholderia	dCache_1,HAMP,MCPsignal
WP_060313396.1_methyl-accepting_chemotaxis_protein_Burkholderia_cepacia	dCache_1,HAMP,MCPsignal
WP_060319471.1_methyl-accepting_chemotaxis_protein_Burkholderia_ubonensis	dCache_1,HAMP,MCPsignal
WP_060322276.1_methyl-accepting_chemotaxis_protein_Burkholderia_cepacia	dCache_1,HAMP,MCPsignal
WP_060327282.1_methyl-accepting_chemotaxis_protein_Burkholderia_ubonensis	dCache_1,HAMP,MCPsignal
WP_060329265.1_methyl-accepting_chemotaxis_protein_Burkholderia_territorii	dCache_1,HAMP,MCPsignal
WP_060337046.1_methyl-accepting_chemotaxis_protein_Burkholderia_ubonensis	dCache_1,HAMP,MCPsignal
WP_060345072.1_methyl-accepting_chemotaxis_protein_Burkholderia_ubonensis	dCache_1,HAMP,MCPsignal
WP_060353894.1_methyl-accepting_chemotaxis_protein_Burkholderia_sp._MSMB1459WGS	dCache_1,HAMP,MCPsignal
WP_060357515.1_methyl-accepting_chemotaxis_protein_Burkholderia_cepacia	dCache_1,HAMP,MCPsignal
WP_060365087.1_methyl-accepting_chemotaxis_protein_Burkholderia_stagnalis	dCache_1,HAMP,MCPsignal
WP_060368856.1_methyl-accepting_chemotaxis_protein_Burkholderia_ubonensis	dCache_1,HAMP,MCPsignal
WP_060370783.1_methyl-accepting_chemotaxis_protein_Burkholderia_ubonensis	dCache_1,HAMP,MCPsignal
WP_060373391.1_methyl-accepting_chemotaxis_protein_Burkholderia_cepacia	dCache_1,HAMP,MCPsignal
WP_060374148.1_methyl-accepting_chemotaxis_protein_Burkholderia_ubonensis	dCache_1,HAMP,MCPsignal
WP_060376298.1_methyl-accepting_chemotaxis_protein_Burkholderia_cepacia	dCache_1,HAMP,MCPsignal
WP_060379311.1_methyl-accepting_chemotaxis_protein_Burkholderia_ubonensis	dCache_1,HAMP,MCPsignal
WP_060397033.1_methyl-accepting_chemotaxis_protein_Burkholderia_ubonensis	dCache_1,HAMP,MCPsignal
WP_060401452.1_methyl-accepting_chemotaxis_protein_Burkholderia_ubonensis	dCache_1,HAMP,MCPsignal
WP_060478341.1_methyl-accepting_chemotaxis_protein_Pseudomonas_monteilii	dCache_1,HAMP,MCPsignal
WP_060479685.1_diguanylate_cyclase_Pseudomonas_monteilii	dCache_1,GGDEF
WP_060483068.1_diguanylate_cyclase_Pseudomonas_sp._NBRC_111119	dCache_1,GGDEF
WP_060484033.1_sensor_domain-containing_diguanylate_cyclase_Pseudomonas_sp._NBRC_111123	dCache_1,GGDEF
WP_060485170.1_methyl-accepting_chemotaxis_protein_Pseudomonas_sp._NBRC_111123	dCache_1,HAMP,MCPsignal
WP_060497938.1_sensor_domain-containing_diguanylate_cyclase_Pseudomonas_sp._NBRC_111133	dCache_1,GGDEF
WP_060499135.1_MULTISPECIES_methyl-accepting_chemotaxis_protein_McpH_Pseudomonas	dCache_1,HAMP,MCPsignal
WP_060508446.1_sensor_domain-containing_diguanylate_cyclase_Pseudomonas_sp._NBRC_111124	dCache_1,GGDEF
WP_060512217.1_methyl-accepting_chemotaxis_protein_Pseudomonas_sp._NBRC_111124	dCache_1,HAMP,MCPsignal
WP_060514033.1_sensor_domain-containing_diguanylate_cyclase_Pseudomonas_sp._NBRC_111132	dCache_1,GGDEF
WP_060518024.1_MULTISPECIES_methyl-accepting_chemotaxis_protein_McpH_Pseudomonas	dCache_1,HAMP,MCPsignal
WP_060537725.1_MULTISPECIES_diguanylate_cyclase_Pseudomonas	dCache_1,GGDEF
WP_060540682.1_sensor_domain-containing_diguanylate_cyclase_Pseudomonas_sp._Leaf48	dCache_1,GGDEF
WP_060542673.1_MULTISPECIES_methyl-accepting_chemotaxis_protein_unclassified_Pseudomonas	dCache_1,HAMP,MCPsignal
WP_060587247.1_methyl-accepting_chemotaxis_protein_Aeromonas_schubertii	Cache_3-Cache_2,HAMP,MCPsignal
WP_060659024.1_methyl-accepting_chemotaxis_protein_Vibrio_parahaemolyticus	dCache_1,HAMP,MCPsignal
WP_060709059.1_MULTISPECIES_methyl-accepting_chemotaxis_protein_McpH_Pseudomonas_putida_group	dCache_1,HAMP,MCPsignal
WP_060837201.1_MULTISPECIES_methyl-accepting_chemotaxis_protein_Pseudomonas	dCache_1,HAMP,MCPsignal
WP_060837980.1_MULTISPECIES_sensor_domain-containing_diguanylate_cyclase_Pseudomonas	dCache_1,GGDEF
WP_060842287.1_methyl-accepting_chemotaxis_protein_Pseudomonas_sp._St29	dCache_1,HAMP,MCPsignal
WP_060967839.1_methyl-accepting_chemotaxis_protein_Burkholderia_anthina	dCache_1,HAMP,MCPsignal
WP_060980588.1_methyl-accepting_chemotaxis_protein_Vibrio_splendidus	dCache_1,HAMP,MCPsignal
WP_060989228.1_methyl-accepting_chemotaxis_protein_Photobacterium_leiognathi	dCache_1,HAMP,MCPsignal
WP_061014218.1_methyl-accepting_chemotaxis_protein_Photobacterium_leiognathi	dCache_1,HAMP,MCPsignal
WP_061016383.1_methyl-accepting_chemotaxis_protein_Vibrio_splendidus	dCache_1,HAMP,MCPsignal
WP_061022176.1_methyl-accepting_chemotaxis_protein_Vibrio_splendidus	dCache_1,HAMP,MCPsignal
WP_061023145.1_methyl-accepting_chemotaxis_protein_Vibrio_splendidus	dCache_1,HAMP,MCPsignal
WP_061031346.1_methyl-accepting_chemotaxis_protein_Vibrio_splendidus	dCache_1,HAMP,MCPsignal
WP_061034456.1_MULTISPECIES_methyl-accepting_chemotaxis_protein_Vibrio	dCache_1,HAMP,MCPsignal
WP_061037975.1_methyl-accepting_chemotaxis_protein_Vibrio_coralliirubri	dCache_1,HAMP,MCPsignal
WP_061038598.1_methyl-accepting_chemotaxis_protein_Vibrio_sp._Vb339	dCache_1,HAMP,MCPsignal
WP_061055929.1_methyl-accepting_chemotaxis_protein_Vibrio_fluvialis	dCache_1,HAMP,MCPsignal
WP_061094033.1_methyl-accepting_chemotaxis_protein_Alteromonas_macleodii	dCache_1,HAMP,MCPsignal
WP_061240442.1_methyl-accepting_chemotaxis_protein_Pseudomonas_composti	dCache_1,HAMP,MCPsignal
WP_061242851.1_sensor_domain-containing_diguanylate_cyclase_Pseudomonas_composti	dCache_1,GGDEF
WP_061331981.1_diguanylate_cyclase_Marinobacter_excellens	dCache_1,HAMP,GGDEF
WP_061337634.1_MULTISPECIES_methyl-accepting_chemotaxis_protein_Pseudomonas	dCache_1,HAMP,MCPsignal
WP_061374181.1_methyl-accepting_chemotaxis_protein_Pseudomonas_stutzeri	dCache_1,HAMP,MCPsignal
WP_061439211.1_MULTISPECIES_methyl-accepting_chemotaxis_protein_Alteromonas	dCache_1,HAMP,MCPsignal
WP_061563163.1_methyl-accepting_chemotaxis_protein_Pseudomonas_citronellolis	dCache_1,HAMP,MCPsignal
WP_061782975.1_methyl-accepting_chemotaxis_protein_Shewanella_putrefaciens	dCache_1,HAMP,MCPsignal
WP_061894407.1_methyl-accepting_chemotaxis_protein_Vibrio_cidicii	dCache_1,HAMP,MCPsignal
WP_061896861.1_methyl-accepting_chemotaxis_protein_Vibrio_cidicii	dCache_1,HAMP,MCPsignal
WP_061900170.1_methyl-accepting_chemotaxis_protein_Vibrio_cidicii	dCache_1,HAMP,MCPsignal
WP_061903703.1_sensor_domain-containing_diguanylate_cyclase_Pseudomonas_alcaligenes	dCache_1,GGDEF
WP_061969805.1_diguanylate_cyclase_Bosea_sp._Root670	dCache_1,HAMP,GGDEF
WP_061996888.1_MULTISPECIES_methyl-accepting_chemotaxis_protein_Alteromonas	dCache_1,HAMP,MCPsignal
WP_062251319.1_sensor_domain-containing_diguanylate_cyclase_Desulfovibrio_fairfieldensis	dCache_1,GGDEF
WP_062253551.1_sensor_domain-containing_diguanylate_cyclase_Desulfovibrio_fairfieldensis	dCache_1,GGDEF
WP_062359771.1_methyl-accepting_chemotaxis_protein_Pseudomonas_mosselii	dCache_1,HAMP,MCPsignal
WP_062385712.1_MULTISPECIES_methyl-accepting_chemotaxis_protein_Pseudomonas	dCache_1,HAMP,MCPsignal
WP_062388284.1_sensor_domain-containing_diguanylate_cyclase_Pseudomonas_abietaniphila	dCache_1,GGDEF
WP_062484043.1_methyl-accepting_chemotaxis_protein_Lacimicrobium_alkaliphilum	dCache_1,HAMP,MCPsignal
WP_062564304.1_methyl-accepting_chemotaxis_protein_Pseudoalteromonas_shioyasakiensis	dCache_1,HAMP,MCPsignal
WP_062565750.1_methyl-accepting_chemotaxis_protein_Pseudoalteromonas_shioyasakiensis	dCache_1,HAMP,MCPsignal
WP_062570548.1_methyl-accepting_chemotaxis_protein_Pseudoalteromonas_arabiensis	dCache_1,HAMP,MCPsignal
WP_062572564.1_methyl-accepting_chemotaxis_protein_Pseudomonas_putida	dCache_1,HAMP,MCPsignal
WP_062666045.1_methyl-accepting_chemotaxis_protein_Grimontia_celer	dCache_1,HAMP,MCPsignal
WP_062705397.1_methyl-accepting_chemotaxis_protein_Grimontia_marina	dCache_1,HAMP,MCPsignal
WP_062823356.1_sensor_domain-containing_diguanylate_cyclase_Pseudomonas_chlororaphis	dCache_1,GGDEF
WP_062855306.1_methyl-accepting_chemotaxis_protein_Vibrio_parahaemolyticus	dCache_1,HAMP,MCPsignal
WP_062885363.1_methyl-accepting_chemotaxis_protein_Burkholderia_cenocepacia	dCache_1,HAMP,MCPsignal
WP_062889165.1_methyl-accepting_chemotaxis_protein_Vibrio_parahaemolyticus	dCache_1,HAMP,MCPsignal
WP_062910001.1_methyl-accepting_chemotaxis_protein_Burkholderia_cenocepacia	dCache_1,HAMP,MCPsignal
WP_062952215.1_sensor_domain-containing_diguanylate_cyclase_Thalassospira_lucentensis	dCache_1,GGDEF
WP_062953687.1_MULTISPECIES_sensor_domain-containing_diguanylate_cyclase_Thalassospira	dCache_1,GGDEF
WP_062960139.1_sensor_domain-containing_diguanylate_cyclase_Thalassospira_xiamenensis	dCache_1,GGDEF
WP_063093234.1_MULTISPECIES_sensor_domain-containing_diguanylate_cyclase_Thalassospira	dCache_1,GGDEF
WP_063332741.1_methyl-accepting_chemotaxis_protein_Marinomonas_sp._TW1	dCache_1,MCPsignal
WP_063339021.1_MULTISPECIES_methyl-accepting_chemotaxis_protein_unclassified_Marinomonas	dCache_1,HAMP,MCPsignal
WP_063341790.1_MULTISPECIES_methyl-accepting_chemotaxis_protein_Pseudomonas	dCache_1,HAMP,MCPsignal
WP_063355156.1_methyl-accepting_chemotaxis_protein_Pseudoalteromonas_luteoviolacea	dCache_1,HAMP,MCPsignal
WP_063360668.1_methyl-accepting_chemotaxis_protein_Pseudoalteromonas_luteoviolacea	Cache_3-Cache_2,HAMP,MCPsignal
WP_063365414.1_methyl-accepting_chemotaxis_protein_Pseudoalteromonas_luteoviolacea	dCache_1,HAMP,MCPsignal
WP_063368334.1_methyl-accepting_chemotaxis_protein_Pseudoalteromonas_luteoviolacea	Cache_3-Cache_2,HAMP,MCPsignal
WP_063371710.1_methyl-accepting_chemotaxis_protein_Pseudoalteromonas_luteoviolacea	dCache_1,HAMP,MCPsignal
WP_063376826.1_methyl-accepting_chemotaxis_protein_Pseudoalteromonas_luteoviolacea	dCache_1,HAMP,MCPsignal
WP_063422244.1_sensor_domain-containing_diguanylate_cyclase_Pseudomonas_putida	dCache_1,GGDEF
WP_063423964.1_methyl-accepting_chemotaxis_protein_McpH_Pseudomonas_putida	dCache_1,HAMP,MCPsignal
WP_063458075.1_methyl-accepting_chemotaxis_protein_Alteromonas_stellipolaris	dCache_1,HAMP,MCPsignal
WP_063525342.1_methyl-accepting_chemotaxis_protein_Vibrio_sp._HI00D65	dCache_1,HAMP,MCPsignal
WP_063540034.1_methyl-accepting_chemotaxis_protein_Pseudomonas_stutzeri	dCache_1,HAMP,MCPsignal
WP_063551210.1_methyl-accepting_chemotaxis_protein_Burkholderia_territorii	dCache_1,HAMP,MCPsignal
WP_063607218.1_methyl-accepting_chemotaxis_protein_Vibrio_cholerae	dCache_1,HAMP,MCPsignal
WP_063646053.1_methyl-accepting_chemotaxis_protein_Aliivibrio_fischeri	dCache_1,HAMP,MCPsignal
WP_063663995.1_methyl-accepting_chemotaxis_protein_Comamonas_thiooxydans	dCache_1,HAMP,MCPsignal
WP_063668804.1_methyl-accepting_chemotaxis_protein_Aliivibrio_fischeri	dCache_1,HAMP,MCPsignal
WP_063700111.1_MULTISPECIES_methyl-accepting_chemotaxis_protein_Pseudoalteromonas	dCache_1,HAMP,MCPsignal
WP_063701156.1_MULTISPECIES_methyl-accepting_chemotaxis_protein_Pseudoalteromonas	dCache_1,HAMP,MCPsignal
WP_063884946.1_sensor_domain-containing_diguanylate_cyclase_Shewanella_baltica	dCache_1,GGDEF
WP_063914514.1_methyl-accepting_chemotaxis_protein_McpH_Pseudomonas_sp._p21	dCache_1,HAMP,MCPsignal
WP_064117129.1_methyl-accepting_chemotaxis_protein_Pseudomonas_fluorescens	dCache_1,HAMP,MCPsignal
WP_064119703.1_sensor_domain-containing_diguanylate_cyclase_Pseudomonas_fluorescens	dCache_1,GGDEF
WP_064229579.1_MULTISPECIES_diguanylate_cyclase_unclassified_Marinobacter	dCache_1,HAMP,GGDEF
WP_064235278.1_MULTISPECIES_methyl-accepting_chemotaxis_protein_unclassified_Halomonas	dCache_1,MCPsignal
WP_064303410.1_sensor_domain-containing_diguanylate_cyclase_Pseudomonas_putida	dCache_1,GGDEF
WP_064303694.1_methyl-accepting_chemotaxis_protein_Pseudomonas_putida	dCache_1,HAMP,MCPsignal
WP_064335319.1_methyl-accepting_chemotaxis_protein_Aeromonas_veronii	dCache_1,HAMP,MCPsignal
WP_064341801.1_methyl-accepting_chemotaxis_protein_Aeromonas_veronii	dCache_1,HAMP,MCPsignal
WP_064382869.1_MULTISPECIES_methyl-accepting_chemotaxis_protein_Pseudomonas	dCache_1,HAMP,MCPsignal
WP_064383058.1_sensor_domain-containing_diguanylate_cyclase_Pseudomonas_glycinae	dCache_1,GGDEF
WP_064386938.1_methyl-accepting_chemotaxis_protein_Pseudoalteromonas_telluritireducens	dCache_1,HAMP,MCPsignal
WP_064387366.1_methyl-accepting_chemotaxis_protein_Pseudoalteromonas_telluritireducens	dCache_1,HAMP,MCPsignal
WP_064387767.1_methyl-accepting_chemotaxis_protein_Pseudomonas_sp._RIT-PI-r	dCache_1,HAMP,MCPsignal
WP_064388493.1_sensor_domain-containing_diguanylate_cyclase_Pseudomonas_sp._RIT-PI-r	dCache_1,GGDEF
WP_064480441.1_methyl-accepting_chemotaxis_protein_Pseudomonas_stutzeri	dCache_1,HAMP,MCPsignal
WP_064486127.1_methyl-accepting_chemotaxis_protein_Vibrio_coralliilyticus	dCache_1,HAMP,MCPsignal
WP_064490903.1_methyl-accepting_chemotaxis_protein_McpH_Pseudomonas_putida	dCache_1,HAMP,MCPsignal
WP_064491122.1_diguanylate_cyclase_Pseudomonas_putida	dCache_1,GGDEF
WP_064493979.1_methyl-accepting_chemotaxis_protein_Pseudomonas_chengduensis	dCache_1,HAMP,MCPsignal
WP_064494278.1_sensor_domain-containing_diguanylate_cyclase_Pseudomonas_chengduensis	dCache_1,GGDEF
WP_064584931.1_methyl-accepting_chemotaxis_protein_Pseudomonas_citronellolis	dCache_1,HAMP,MCPsignal
WP_064585638.1_methyl-accepting_chemotaxis_protein_Pseudomonas_koreensis	dCache_1,HAMP,MCPsignal
WP_064586408.1_sensor_domain-containing_diguanylate_cyclase_Pseudomonas_koreensis	dCache_1,GGDEF
WP_064592968.1_methyl-accepting_chemotaxis_protein_Pseudomonas_sp._DR_5-09	dCache_1,HAMP,MCPsignal
WP_064594074.1_sensor_domain-containing_diguanylate_cyclase_Pseudomonas_sp._DR_5-09	dCache_1,GGDEF
WP_064601857.1_methyl-accepting_chemotaxis_protein_Photobacterium_sp._J15	dCache_1,HAMP,MCPsignal
WP_064601899.1_methyl-accepting_chemotaxis_protein_Photobacterium_sp._J15	dCache_1,HAMP,MCPsignal
WP_064615959.1_methyl-accepting_chemotaxis_protein_Pseudomonas_sp._GR_6-02	dCache_1,HAMP,MCPsignal
WP_064626304.1_methyl-accepting_chemotaxis_protein_Vibrio_anguillarum	dCache_1,HAMP,MCPsignal
WP_064663965.1_methyl-accepting_chemotaxis_protein_Pseudoalteromonas_sp._MQS005	dCache_1,HAMP,MCPsignal
WP_064666585.1_methyl-accepting_chemotaxis_protein_Pseudoalteromonas_prydzensis	dCache_1,HAMP,MCPsignal
WP_064675548.1_methyl-accepting_chemotaxis_protein_Pseudomonas_silesiensis	dCache_1,HAMP,MCPsignal
WP_064679276.1_MULTISPECIES_diguanylate_cyclase_Pseudomonas	dCache_1,GGDEF
WP_064788349.1_sensor_domain-containing_diguanylate_cyclase_Thalassospira_profundimaris	dCache_1,GGDEF
WP_065017261.1_methyl-accepting_chemotaxis_protein_Aeromonas_dhakensis	Cache_3-Cache_2,HAMP,MCPsignal
WP_065100033.1_MULTISPECIES_methyl-accepting_chemotaxis_protein_Vibrio	dCache_1,HAMP,MCPsignal
WP_065104470.1_MULTISPECIES_methyl-accepting_chemotaxis_protein_Vibrio	dCache_1,HAMP,MCPsignal
WP_065109886.1_methyl-accepting_chemotaxis_protein_Shewanella_sp._UCD-FRSSP16_17	dCache_1,HAMP,MCPsignal
WP_065110518.1_sensor_domain-containing_diguanylate_cyclase_Shewanella_sp._UCD-FRSSP16_17	dCache_1,GGDEF
WP_065110520.1_methyl-accepting_chemotaxis_protein_Shewanella_sp._UCD-FRSSP16_17	Cache_3-Cache_2,HAMP,MCPsignal
WP_065171765.1_methyl-accepting_chemotaxis_protein_Photobacterium_damselae	dCache_1,HAMP,MCPsignal
WP_065192125.1_methyl-accepting_chemotaxis_protein_Photobacterium_phosphoreum	dCache_1,HAMP,MCPsignal
WP_065201923.1_diguanylate_cyclase_Chromobacterium_subtsugae	dCache_1,GGDEF
WP_065204500.1_sensor_domain-containing_diguanylate_cyclase_Shewanella_woodyi	dCache_1,GGDEF
WP_065204502.1_methyl-accepting_chemotaxis_protein_Shewanella_woodyi	dCache_1,HAMP,MCPsignal
WP_065206726.1_methyl-accepting_chemotaxis_protein_Vibrio_splendidus	dCache_1,HAMP,MCPsignal
WP_065257624.1_sensor_domain-containing_diguanylate_cyclase_Pseudomonas_bananamidigenes	dCache_1,GGDEF
WP_065259505.1_methyl-accepting_chemotaxis_protein_Pseudomonas_bananamidigenes	dCache_1,HAMP,MCPsignal
WP_065364404.1_MULTISPECIES_sensor_domain-containing_diguanylate_cyclase_Pseudomonas_fluorescens_group	dCache_1,GGDEF
WP_065431339.1_methyl-accepting_chemotaxis_protein_Vibrio_scophthalmi	dCache_1,HAMP,MCPsignal
WP_065495528.1_MULTISPECIES_methyl-accepting_chemotaxis_protein_Burkholderia	dCache_1,HAMP,MCPsignal
WP_065502676.1_methyl-accepting_chemotaxis_protein_Burkholderia_stabilis	dCache_1,HAMP,MCPsignal
WP_065546596.1_methyl-accepting_chemotaxis_protein_Vibrio_scophthalmi	dCache_1,HAMP,MCPsignal
WP_065583801.1_methyl-accepting_chemotaxis_protein_Vibrio_sp._ZF57	dCache_1,HAMP,MCPsignal
WP_065593598.1_MULTISPECIES_methyl-accepting_chemotaxis_protein_unclassified_Aliivibrio	dCache_1,HAMP,MCPsignal
WP_065599961.1_methyl-accepting_chemotaxis_protein_Aliivibrio_sp._1S128	dCache_1,HAMP,MCPsignal
WP_065615201.1_sensor_domain-containing_diguanylate_cyclase_Pseudomonas_moraviensis	dCache_1,GGDEF
WP_065760198.1_MULTISPECIES_methyl-accepting_chemotaxis_protein_Pseudomonas	dCache_1,HAMP,MCPsignal
WP_065761119.1_sensor_domain-containing_diguanylate_cyclase_Pseudomonas_defluvii	dCache_1,GGDEF
WP_065764147.1_methyl-accepting_chemotaxis_protein_Vibrio_parahaemolyticus	dCache_1,HAMP,MCPsignal
WP_065767079.1_methyl-accepting_chemotaxis_protein_Vibrio_parahaemolyticus	dCache_1,HAMP,MCPsignal
WP_065771417.1_methyl-accepting_chemotaxis_protein_Vibrio_parahaemolyticus	dCache_1,HAMP,MCPsignal
WP_065771887.1_methyl-accepting_chemotaxis_protein_partial_Vibrio_parahaemolyticus	dCache_1,HAMP,MCPsignal
WP_065791882.1_methyl-accepting_chemotaxis_protein_Pseudoalteromonas_luteoviolacea	dCache_1,HAMP,MCPsignal
WP_065833512.1_methyl-accepting_chemotaxis_protein_Pseudomonas_syringae	dCache_1,HAMP,MCPsignal
WP_065835490.1_sensor_domain-containing_diguanylate_cyclase_Pseudomonas_syringae	dCache_1,GGDEF
WP_065978111.1_MULTISPECIES_methyl-accepting_chemotaxis_protein_Pseudoalteromonas	dCache_1,HAMP,MCPsignal
WP_066086102.1_sensor_domain-containing_diguanylate_cyclase_Anaerotignum_neopropionicum	dCache_1,GGDEF
WP_066445212.1_sensor_domain-containing_diguanylate_cyclase_Longibaculum_muris	dCache_1,GGDEF
WP_066448987.1_methyl-accepting_chemotaxis_protein_Halomonas_chromatireducens	dCache_1,HAMP,MCPsignal
WP_066476128.1_diguanylate_cyclase_Bosea_sp._WAO	dCache_1,HAMP,GGDEF
WP_066476437.1_methyl-accepting_chemotaxis_protein_Comamonas_terrae	dCache_1,HAMP,MCPsignal
WP_066521751.1_sensor_domain-containing_diguanylate_cyclase_Christensenella_minuta	dCache_1,GGDEF
WP_066614374.1_diguanylate_cyclase_Bosea_sp._PAMC_26642	dCache_1,HAMP,GGDEF
WP_066614501.1_methyl-accepting_chemotaxis_protein_Crenobacter_luteus	dCache_1,HAMP,MCPsignal
WP_066647937.1_sensor_domain-containing_diguanylate_cyclase_Christensenella_timonensis	dCache_1,GGDEF
WP_066688697.1_diguanylate_cyclase_Christensenella_intestinihominis	dCache_1,GGDEF
WP_066746125.1_diguanylate_cyclase_Cloacibacillus_porcorum	dCache_1,GGDEF
WP_066864894.1_sensor_domain-containing_diguanylate_cyclase_Neglecta_timonensis	dCache_1,GGDEF
WP_066883244.1_diguanylate_cyclase_Dechloromonas_denitrificans	dCache_1,GGDEF
WP_067020739.1_methyl-accepting_chemotaxis_protein_Marinomonas_spartinae	dCache_1,HAMP,MCPsignal
WP_067044397.1_methyl-accepting_chemotaxis_protein_Moritella_sp._JT01	dCache_1,HAMP,MCPsignal
WP_067268373.1_diguanylate_cyclase_Methylovorus_sp._MM2	dCache_1,GGDEF
WP_067295016.1_diguanylate_cyclase_Marinobacterium_profundum	dCache_1,HAMP,GGDEF
WP_067341984.1_methyl-accepting_chemotaxis_protein_Marinomonas_spartinae	dCache_1,HAMP,MCPsignal
WP_067382649.1_diguanylate_cyclase_Marinobacterium_aestuarii	dCache_1,HAMP,GGDEF
WP_067560688.1_sensor_domain-containing_diguanylate_cyclase_Halofilum_ochraceum	dCache_1,GGDEF
WP_067862703.1_sensor_domain-containing_diguanylate_cyclase_Neptuniibacter_marinus	dCache_1,GGDEF
WP_067983940.1_sensor_domain-containing_diguanylate_cyclase_Neptuniibacter_pectenicola	dCache_1,GGDEF
WP_068330854.1_methyl-accepting_chemotaxis_protein_Photobacterium_jeanii	dCache_1,HAMP,MCPsignal
WP_068455569.1_MULTISPECIES_methyl-accepting_chemotaxis_protein_unclassified_Oleiphilus	Cache_3-Cache_2,HAMP,MCPsignal
WP_068517780.1_MULTISPECIES_diguanylate_cyclase_Thalassospira	dCache_1,GGDEF
WP_068713873.1_methyl-accepting_chemotaxis_protein_Vibrio_tritonius	dCache_1,HAMP,MCPsignal
WP_068809870.1_sensor_domain-containing_diguanylate_cyclase_Pseudohongiella_nitratireducens	dCache_1,GGDEF
WP_068829457.1_sensor_domain-containing_diguanylate_cyclase_Pseudomonas_sp._BMS12	dCache_1,GGDEF
WP_068829655.1_methyl-accepting_chemotaxis_protein_Pseudomonas_sp._BMS12	dCache_1,HAMP,MCPsignal
WP_068902195.1_methyl-accepting_chemotaxis_protein_partial_Enterovibrio_pacificus	dCache_1,HAMP,MCPsignal
WP_068945546.1_methyl-accepting_chemotaxis_protein_Photobacterium_damselae	dCache_1,HAMP,MCPsignal
WP_068969020.1_methyl-accepting_chemotaxis_protein_Photobacterium_damselae	dCache_1,HAMP,MCPsignal
WP_068978952.1_MULTISPECIES_methyl-accepting_chemotaxis_protein_unclassified_Aeromonas	dCache_1,HAMP,MCPsignal
WP_069015872.1_methyl-accepting_chemotaxis_protein_Pseudomonas_mosselii	dCache_1,HAMP,MCPsignal
WP_069021045.1_methyl-accepting_chemotaxis_protein_Pseudoalteromonas_sp._BMB	dCache_1,HAMP,MCPsignal
WP_069085137.1_sensor_domain-containing_diguanylate_cyclase_Pseudomonas_sp._TCU-HL1	dCache_1,GGDEF
WP_069085821.1_methyl-accepting_chemotaxis_protein_Pseudomonas_sp._TCU-HL1	dCache_1,HAMP,MCPsignal
WP_069153270.1_sensor_domain-containing_diguanylate_cyclase_Eisenbergiella_tayi	dCache_1,GGDEF
WP_069159393.1_sensor_domain-containing_diguanylate_cyclase_Eisenbergiella_tayi	dCache_1,GGDEF
WP_069182299.1_MULTISPECIES_diguanylate_cyclase_Marinobacter	dCache_1,HAMP,GGDEF
WP_069188468.1_methyl-accepting_chemotaxis_protein_Vibrio_splendidus	dCache_1,HAMP,MCPsignal
WP_069216928.1_sensor_domain-containing_diguanylate_cyclase_Vibrio_cholerae	dCache_1,GGDEF
WP_069217054.1_methyl-accepting_chemotaxis_protein_Vibrio_cholerae	dCache_1,HAMP,MCPsignal
WP_069221305.1_methyl-accepting_chemotaxis_protein_Burkholderia_multivorans	dCache_1,HAMP,MCPsignal
WP_069226661.1_methyl-accepting_chemotaxis_protein_Burkholderia_diffusa	dCache_1,HAMP,MCPsignal
WP_069242673.1_MULTISPECIES_methyl-accepting_chemotaxis_protein_Burkholderia	dCache_1,HAMP,MCPsignal
WP_069244147.1_methyl-accepting_chemotaxis_protein_Burkholderia_pseudomultivorans	dCache_1,HAMP,MCPsignal
WP_069250972.1_methyl-accepting_chemotaxis_protein_Burkholderia_lata	dCache_1,HAMP,MCPsignal
WP_069254295.1_methyl-accepting_chemotaxis_protein_Burkholderia_cepacia	dCache_1,HAMP,MCPsignal
WP_069259342.1_methyl-accepting_chemotaxis_protein_Burkholderia_metallica	dCache_1,HAMP,MCPsignal
WP_069274316.1_methyl-accepting_chemotaxis_protein_Burkholderia_cepacia	dCache_1,HAMP,MCPsignal
WP_069295640.1_MULTISPECIES_sensor_domain-containing_diguanylate_cyclase_Methylophaga	dCache_1,GGDEF
WP_069353775.1_methyl-accepting_chemotaxis_protein_Burkholderia_cenocepacia	dCache_1,HAMP,MCPsignal
WP_069363373.1_MULTISPECIES_methyl-accepting_chemotaxis_protein_Salinivibrio	dCache_1,HAMP,MCPsignal
WP_069438683.1_methyl-accepting_chemotaxis_protein_Pseudoalteromonas_tetraodonis	dCache_1,HAMP,MCPsignal
WP_069448310.1_methyl-accepting_chemotaxis_protein_Vibrio_scophthalmi	dCache_1,HAMP,MCPsignal
WP_069454045.1_methyl-accepting_chemotaxis_protein_Shewanella_xiamenensis	dCache_1,HAMP,MCPsignal
WP_069488116.1_methyl-accepting_chemotaxis_protein_Vibrio_parahaemolyticus	dCache_1,HAMP,MCPsignal
WP_069498913.1_methyl-accepting_chemotaxis_protein_Vibrio_parahaemolyticus	dCache_1,HAMP,MCPsignal
WP_069502459.1_methyl-accepting_chemotaxis_protein_Vibrio_parahaemolyticus	dCache_1,HAMP,MCPsignal
WP_069504067.1_methyl-accepting_chemotaxis_protein_Vibrio_cholerae	dCache_1,HAMP,MCPsignal
WP_069509315.1_methyl-accepting_chemotaxis_protein_Vibrio_parahaemolyticus	dCache_1,HAMP,MCPsignal
WP_069520849.1_methyl-accepting_chemotaxis_protein_Vibrio_parahaemolyticus	dCache_1,HAMP,MCPsignal
WP_069523098.1_methyl-accepting_chemotaxis_protein_Vibrio_parahaemolyticus	dCache_1,HAMP,MCPsignal
WP_069528771.1_MULTISPECIES_methyl-accepting_chemotaxis_protein_unclassified_Aeromonas	dCache_1,HAMP,MCPsignal
WP_069531870.1_methyl-accepting_chemotaxis_protein_Photobacterium_damselae	dCache_1,HAMP,MCPsignal
WP_069535931.1_methyl-accepting_chemotaxis_protein_Vibrio_parahaemolyticus	dCache_1,HAMP,MCPsignal
WP_069538381.1_methyl-accepting_chemotaxis_protein_Vibrio_parahaemolyticus	dCache_1,HAMP,MCPsignal
WP_069554263.1_methyl-accepting_chemotaxis_protein_Aeromonas_sp._DNP9	dCache_1,HAMP,MCPsignal
WP_069560221.1_MULTISPECIES_sensor_domain-containing_diguanylate_cyclase_Pseudomonas	dCache_1,GGDEF
WP_069561576.1_methyl-accepting_chemotaxis_protein_Pseudomonas_sp._ENNP23	dCache_1,HAMP,MCPsignal
WP_069566207.1_MULTISPECIES_methyl-accepting_chemotaxis_protein_Pseudomonas	dCache_1,HAMP,MCPsignal
WP_069566339.1_MULTISPECIES_sensor_domain-containing_diguanylate_cyclase_Pseudomonas	dCache_1,GGDEF
WP_069586621.1_methyl-accepting_chemotaxis_protein_Salinivibrio_sp._DV	dCache_1,HAMP,MCPsignal
WP_069591717.1_methyl-accepting_chemotaxis_protein_Vibrio_tasmaniensis	dCache_1,HAMP,MCPsignal
WP_069618617.1_methyl-accepting_chemotaxis_protein_Burkholderia_sp._A2	dCache_1,HAMP,MCPsignal
WP_069648305.1_sensor_domain-containing_diguanylate_cyclase_Vibrio_cholerae	dCache_1,GGDEF
WP_069652258.1_MULTISPECIES_methyl-accepting_chemotaxis_protein_Aeromonas	Cache_3-Cache_2,HAMP,MCPsignal
WP_069668361.1_methyl-accepting_chemotaxis_protein_Vibrio_europaeus	dCache_1,HAMP,MCPsignal
WP_069668902.1_methyl-accepting_chemotaxis_protein_Vibrio_europaeus	dCache_1,HAMP,MCPsignal
WP_069670489.1_methyl-accepting_chemotaxis_protein_Shewanella_colwelliana	dCache_1,HAMP,MCPsignal
WP_069704568.1_methyl-accepting_chemotaxis_protein_Burkholderia_seminalis	dCache_1,HAMP,MCPsignal
WP_069722355.1_methyl-accepting_chemotaxis_protein_Campylobacter_concisus	dCache_1,MCPsignal
WP_069731192.1_methyl-accepting_chemotaxis_protein_Vibrio_cholerae	dCache_1,HAMP,MCPsignal
WP_069750062.1_methyl-accepting_chemotaxis_protein_Burkholderia_stabilis	dCache_1,HAMP,MCPsignal
WP_069785556.1_MULTISPECIES_methyl-accepting_chemotaxis_protein_Aeromonas	dCache_1,HAMP,MCPsignal
WP_069862895.1_methyl-accepting_chemotaxis_protein_Pseudomonas_humi	dCache_1,HAMP,MCPsignal
WP_069870736.1_sensor_domain-containing_diguanylate_cyclase_Fusibacter_sp._3D3	dCache_1,GGDEF
WP_069942730.1_sensor_domain-containing_diguanylate_cyclase_Pseudomonas_putida	dCache_1,GGDEF
WP_069956913.1_sensor_domain-containing_diguanylate_cyclase_Magnetovibrio_blakemorei	dCache_1,GGDEF
WP_070042675.1_diguanylate_cyclase_Robinsoniella_peoriensis	dCache_1,GGDEF,PAS_3
WP_070085703.1_MULTISPECIES_sensor_domain-containing_diguanylate_cyclase_unclassified_Pseudomonas	dCache_1,GGDEF
WP_070090738.1_MULTISPECIES_methyl-accepting_chemotaxis_protein_Pseudomonas_putida_group	dCache_1,HAMP,MCPsignal
WP_070096165.1_MULTISPECIES_diguanylate_cyclase_Pseudomonas	dCache_1,GGDEF
WP_070096851.1_methyl-accepting_chemotaxis_protein_McpH_Pseudomonas_sp._NBRC_111139	dCache_1,HAMP,MCPsignal
WP_070116341.1_sensor_domain-containing_diguanylate_cyclase_Pseudohongiella_acticola	dCache_1,GGDEF
WP_070218979.1_MULTISPECIES_sensor_domain-containing_diguanylate_cyclase_unclassified_Janthinobacterium	dCache_1,GGDEF
WP_070223408.1_MULTISPECIES_methyl-accepting_chemotaxis_protein_unclassified_Janthinobacterium	dCache_1,HAMP,MCPsignal
WP_070258383.1_sensor_domain-containing_diguanylate_cyclase_Janthinobacterium_lividum	dCache_1,GGDEF
WP_070259949.1_MULTISPECIES_methyl-accepting_chemotaxis_protein_Janthinobacterium	Cache_3-Cache_2,HAMP,MCPsignal
WP_070278874.1_methyl-accepting_chemotaxis_protein_Janthinobacterium_sp._MP5059B	dCache_1,HAMP,MCPsignal
WP_070279963.1_sensor_domain-containing_diguanylate_cyclase_Janthinobacterium_sp._MP5059B	dCache_1,GGDEF
WP_070289393.1_sensor_domain-containing_diguanylate_cyclase_Janthinobacterium_sp._HH106	dCache_1,GGDEF
WP_070301655.1_methyl-accepting_chemotaxis_protein_Janthinobacterium_sp._HH104	dCache_1,HAMP,MCPsignal
WP_070304441.1_sensor_domain-containing_diguanylate_cyclase_Janthinobacterium_sp._HH104	dCache_1,GGDEF
WP_070313097.1_sensor_domain-containing_diguanylate_cyclase_Janthinobacterium_sp._HH107	dCache_1,GGDEF
WP_070374118.1_methyl-accepting_chemotaxis_protein_Colwellia_sp._PAMC_20917	HAMP,MCPsignal
WP_070538164.1_diguanylate_cyclase_Clostridioides_difficile	dCache_1,GGDEF,PAS_3
WP_070555824.1_MULTISPECIES_methyl-accepting_chemotaxis_protein_Burkholderia	dCache_1,HAMP,MCPsignal
WP_070571988.1_methyl-accepting_chemotaxis_protein_Pseudomonas_sp._HMSC08G10	dCache_1,HAMP,MCPsignal
WP_070878566.1_methyl-accepting_chemotaxis_protein_Pseudomonas_sp._HMSC75E02	dCache_1,HAMP,MCPsignal
WP_070883286.1_sensor_domain-containing_diguanylate_cyclase_Pseudomonas_seleniipraecipitans	dCache_1,GGDEF
WP_070972138.1_methyl-accepting_chemotaxis_protein_Vibrio_sonorensis	dCache_1,MCPsignal
WP_070972455.1_diguanylate_cyclase_Marinobacter_salinus	dCache_1,HAMP,GGDEF
WP_070982846.1_MULTISPECIES_sensor_domain-containing_diguanylate_cyclase_Pseudoalteromonas	dCache_1,GGDEF
WP_070984740.1_MULTISPECIES_methyl-accepting_chemotaxis_protein_Pseudoalteromonas	Cache_3-Cache_2,HAMP,MCPsignal
WP_070990084.1_sensor_domain-containing_diguanylate_cyclase_Pseudoalteromonas_byunsanensis	dCache_1,GGDEF
WP_070991468.1_methyl-accepting_chemotaxis_protein_Pseudoalteromonas_byunsanensis	dCache_1,HAMP,MCPsignal
WP_070991490.1_methyl-accepting_chemotaxis_protein_Pseudoalteromonas_byunsanensis	dCache_1,HAMP,MCPsignal
WP_071079953.1_sensor_domain-containing_diguanylate_cyclase_Janthinobacterium_lividum	dCache_1,GGDEF
WP_071114240.1_sensor_domain-containing_diguanylate_cyclase_Chromobacterium_sphagni	dCache_1,GGDEF
WP_071174176.1_methyl-accepting_chemotaxis_protein_Pseudomonas_koreensis	dCache_1,HAMP,MCPsignal
WP_071179008.1_MULTISPECIES_methyl-accepting_chemotaxis_protein_Vibrio	dCache_1,HAMP,MCPsignal
WP_071179239.1_MULTISPECIES_sensor_domain-containing_diguanylate_cyclase_Vibrio	dCache_1,GGDEF
WP_071227085.1_methyl-accepting_chemotaxis_protein_partial_Vibrio_cholerae	dCache_1,HAMP,MCPsignal
WP_071234198.1_methyl-accepting_chemotaxis_protein_Vibrio_rotiferianus	dCache_1,HAMP,MCPsignal
WP_071325690.1_methyl-accepting_chemotaxis_protein_Janthinobacterium_sp._1_2014MBL_MicDiv	dCache_1,HAMP,MCPsignal
WP_071333002.1_methyl-accepting_chemotaxis_protein_Burkholderia_contaminans	dCache_1,HAMP,MCPsignal
WP_071462923.1_methyl-accepting_chemotaxis_protein_Idiomarina_sp._MD25a	dCache_1,HAMP,MCPsignal
WP_071476332.1_methyl-accepting_chemotaxis_protein_Shewanella_algae	dCache_1,HAMP,MCPsignal
WP_071545873.1_diguanylate_cyclase_Pseudodesulfovibrio_hydrargyri	dCache_1,GGDEF
WP_071551458.1_sensor_domain-containing_diguanylate_cyclase_Pseudomonas_frederiksbergensis	dCache_1,GGDEF
WP_071552266.1_methyl-accepting_chemotaxis_protein_Pseudomonas_frederiksbergensis	dCache_1,HAMP,MCPsignal
WP_071652999.1_methyl-accepting_chemotaxis_protein_Vibrio_parahaemolyticus	dCache_1,HAMP,MCPsignal
WP_071694371.1_methyl-accepting_chemotaxis_protein_Halomonas_sp._QHL1	dCache_1,MCPsignal
WP_071733068.1_methyl-accepting_chemotaxis_protein_Burkholderia_ubonensis	dCache_1,HAMP,MCPsignal
WP_071751091.1_methyl-accepting_chemotaxis_protein_Burkholderia_ubonensis	dCache_1,HAMP,MCPsignal
WP_071751785.1_methyl-accepting_chemotaxis_protein_Burkholderia_ubonensis	dCache_1,HAMP,MCPsignal
WP_071753225.1_methyl-accepting_chemotaxis_protein_Burkholderia_ubonensis	dCache_1,HAMP,MCPsignal
WP_071755615.1_methyl-accepting_chemotaxis_protein_Burkholderia_ubonensis	dCache_1,HAMP,MCPsignal
WP_071762803.1_methyl-accepting_chemotaxis_protein_Burkholderia_ubonensis	dCache_1,HAMP,MCPsignal
WP_071764540.1_methyl-accepting_chemotaxis_protein_Burkholderia_ubonensis	dCache_1,HAMP,MCPsignal
WP_071768163.1_methyl-accepting_chemotaxis_protein_Burkholderia_ubonensis	dCache_1,HAMP,MCPsignal
WP_071773633.1_methyl-accepting_chemotaxis_protein_Burkholderia_ubonensis	dCache_1,HAMP,MCPsignal
WP_071775246.1_methyl-accepting_chemotaxis_protein_Burkholderia_ubonensis	dCache_1,HAMP,MCPsignal
WP_071815833.1_methyl-accepting_chemotaxis_protein_Alteromonas_sp._V450	dCache_1,HAMP,MCPsignal
WP_071816777.1_methyl-accepting_chemotaxis_protein_Alteromonas_sp._V450	dCache_1,HAMP,MCPsignal
WP_071853866.1_methyl-accepting_chemotaxis_protein_Burkholderia_ubonensis	dCache_1,HAMP,MCPsignal
WP_071913423.1_MULTISPECIES_methyl-accepting_chemotaxis_protein_unclassified_Aeromonas	dCache_1,HAMP,MCPsignal
WP_071940481.1_sensor_domain-containing_diguanylate_cyclase_Shewanella_sp._SACH	dCache_1,GGDEF
WP_071946489.1_GGDEF_domain-containing_protein_Halomonas_aestuarii	dCache_1,HAMP,GGDEF
WP_071950608.1_methyl-accepting_chemotaxis_protein_Alteromonas_mediterranea	dCache_1,HAMP,MCPsignal
WP_071958419.1_methyl-accepting_chemotaxis_protein_Alteromonas_mediterranea	dCache_1,HAMP,MCPsignal
WP_071968097.1_methyl-accepting_chemotaxis_protein_Alteromonas_mediterranea	dCache_1,HAMP,MCPsignal
WP_071978424.1_MULTISPECIES_methyl-accepting_chemotaxis_protein_unclassified_Alteromonas	dCache_1,HAMP,MCPsignal
WP_072346469.1_diguanylate_cyclase_Devosia_enhydra	dCache_1,GGDEF
WP_072422708.1_sensor_domain-containing_diguanylate_cyclase_Pseudomonas_sp._NFACC19-2	dCache_1,GGDEF
WP_072423185.1_methyl-accepting_chemotaxis_protein_Pseudomonas_sp._NFACC19-2	dCache_1,HAMP,MCPsignal
WP_072439175.1_MULTISPECIES_methyl-accepting_chemotaxis_protein_unclassified_Burkholderia	dCache_1,HAMP,MCPsignal
WP_072443883.1_MULTISPECIES_methyl-accepting_chemotaxis_protein_unclassified_Pseudomonas	dCache_1,HAMP,MCPsignal
WP_072451055.1_MULTISPECIES_sensor_domain-containing_diguanylate_cyclase_unclassified_Pseudomonas	dCache_1,GGDEF
WP_072455952.1_sensor_domain-containing_diguanylate_cyclase_Janthinobacterium_lividum	dCache_1,GGDEF
WP_072457712.1_methyl-accepting_chemotaxis_protein_Janthinobacterium_lividum	dCache_1,HAMP,MCPsignal
WP_072670945.1_methyl-accepting_chemotaxis_protein_Vibrio_injenensis	dCache_1,HAMP,MCPsignal
WP_072675967.1_diguanylate_cyclase_Marinobacter_nauticus	dCache_1,HAMP,GGDEF
WP_072780974.1_methyl-accepting_chemotaxis_protein_Duganella_sacchari	dCache_1,HAMP,MCPsignal
WP_072795606.1_diguanylate_cyclase_Marinobacter_antarcticus	dCache_1,HAMP,GGDEF
WP_072852112.1_sensor_domain-containing_diguanylate_cyclase_Lactonifactor_longoviformis	dCache_1,GGDEF
WP_072908828.1_sensor_domain-containing_diguanylate_cyclase_Malonomonas_rubra	dCache_1,GGDEF
WP_072954439.1_methyl-accepting_chemotaxis_protein_Vibrio_gazogenes	dCache_1,HAMP,MCPsignal
WP_073261357.1_sensor_domain-containing_diguanylate_cyclase_Pseudomonas_punonensis	dCache_1,GGDEF
WP_073302568.1_methyl-accepting_chemotaxis_protein_Pseudomonas_xanthomarina	dCache_1,HAMP,MCPsignal
WP_073316802.1_methyl-accepting_chemotaxis_protein_Marisediminitalea_aggregata	dCache_1,HAMP,MCPsignal
WP_073376105.1_sensor_domain-containing_diguanylate_cyclase_Desulfofustis_glycolicus	dCache_1,GGDEF
WP_073387061.1_sensor_domain-containing_diguanylate_cyclase_Butyrivibrio_fibrisolvens	dCache_1,GGDEF
WP_073471628.1_methyl-accepting_chemotaxis_protein_Pseudomonas_moraviensis	dCache_1,HAMP,MCPsignal
WP_073473110.1_MULTISPECIES_sensor_domain-containing_diguanylate_cyclase_Pseudomonas	dCache_1,GGDEF
WP_073474538.1_sensor_domain-containing_diguanylate_cyclase_Desulfatibacillum_alkenivorans	dCache_1,GGDEF
WP_073585954.1_methyl-accepting_chemotaxis_protein_Vibrio_quintilis	dCache_1,HAMP,MCPsignal
WP_073604576.1_methyl-accepting_chemotaxis_protein_Vibrio_aerogenes	dCache_1,HAMP,MCPsignal
WP_073611520.1_diguanylate_cyclase_Desulfopila_aestuarii	dCache_1,GGDEF
WP_074089978.1_diguanylate_cyclase_Clostridioides_difficile	dCache_1,GGDEF,PAS_3
WP_074213459.1_methyl-accepting_chemotaxis_protein_Salinivibrio_sp._ES.052	dCache_1,HAMP,MCPsignal
WP_074375241.1_methyl-accepting_chemotaxis_protein_Vibrio_spartinae	dCache_1,HAMP,MCPsignal
WP_074499150.1_methyl-accepting_chemotaxis_protein_Thalassotalea_sp._PP2-459	dCache_1,HAMP,MCPsignal
WP_074544852.1_methyl-accepting_chemotaxis_protein_Vibrio_parahaemolyticus	dCache_1,HAMP,MCPsignal
WP_074617413.1_sensor_domain-containing_diguanylate_cyclase_Eubacterium_maltosivorans	dCache_1,GGDEF
WP_074675468.1_sensor_domain-containing_diguanylate_cyclase_Pseudomonas_alcaliphila	dCache_1,GGDEF
WP_074676088.1_methyl-accepting_chemotaxis_protein_Pseudomonas_alcaliphila	dCache_1,HAMP,MCPsignal
WP_074689595.1_MULTISPECIES_methyl-accepting_chemotaxis_protein_Pseudomonas	dCache_1,HAMP,MCPsignal
WP_074691075.1_MULTISPECIES_sensor_domain-containing_diguanylate_cyclase_Pseudomonas	dCache_1,GGDEF
WP_074755092.1_methyl-accepting_chemotaxis_protein_Pseudomonas_abietaniphila	dCache_1,HAMP,MCPsignal
WP_074755664.1_sensor_domain-containing_diguanylate_cyclase_Pseudomonas_abietaniphila	dCache_1,GGDEF
WP_074804062.1_methyl-accepting_chemotaxis_protein_Burkholderia_cenocepacia	dCache_1,HAMP,MCPsignal
WP_074859387.1_sensor_domain-containing_diguanylate_cyclase_Pseudomonas_oleovorans	dCache_1,GGDEF
WP_074873003.1_methyl-accepting_chemotaxis_protein_Pseudomonas_frederiksbergensis	dCache_1,HAMP,MCPsignal
WP_074913145.1_MULTISPECIES_sensor_domain-containing_diguanylate_cyclase_Pseudomonas	dCache_1,GGDEF
WP_074913881.1_methyl-accepting_chemotaxis_protein_Pseudomonas_toyotomiensis	dCache_1,HAMP,MCPsignal
WP_074928454.1_methyl-accepting_chemotaxis_protein_Enterovibrio_norvegicus	dCache_1,HAMP,MCPsignal
WP_074930761.1_methyl-accepting_chemotaxis_protein_Idiomarina_abyssalis	dCache_1,HAMP,MCPsignal
WP_074936239.1_methyl-accepting_chemotaxis_protein_Pseudomonas_composti	dCache_1,HAMP,MCPsignal
WP_074940753.1_sensor_domain-containing_diguanylate_cyclase_Pseudomonas_composti	dCache_1,GGDEF
WP_074972532.1_sensor_domain-containing_diguanylate_cyclase_Pseudomonas_otitidis	dCache_1,GGDEF
WP_074972725.1_methyl-accepting_chemotaxis_protein_Pseudomonas_otitidis	dCache_1,HAMP,MCPsignal
WP_074980736.1_methyl-accepting_chemotaxis_protein_Pseudomonas_citronellolis	dCache_1,HAMP,MCPsignal
WP_074988742.1_MULTISPECIES_methyl-accepting_chemotaxis_protein_Pseudoalteromonas	dCache_1,HAMP,MCPsignal
WP_075044360.1_methyl-accepting_chemotaxis_protein_McpH_Pseudomonas_putida	dCache_1,HAMP,MCPsignal
WP_075080080.1_sensor_histidine_kinase_Terrimicrobium_sacchariphilum	dCache_1,HATPase_c
WP_075112924.1_MULTISPECIES_methyl-accepting_chemotaxis_protein_Aeromonas	dCache_1,HAMP,MCPsignal
WP_075118344.1_sensor_domain-containing_diguanylate_cyclase_Pseudomonas_chlororaphis	dCache_1,GGDEF
WP_075169664.1_methyl-accepting_chemotaxis_protein_Pseudoalteromonas_haloplanktis	dCache_1,HAMP,MCPsignal
WP_075169894.1_methyl-accepting_chemotaxis_protein_Pseudoalteromonas_haloplanktis	dCache_1,HAMP,MCPsignal
WP_075194687.1_MULTISPECIES_diguanylate_cyclase_Marinobacter	dCache_1,HAMP,GGDEF
WP_075195346.1_MULTISPECIES_methyl-accepting_chemotaxis_protein_unclassified_Marinobacter	dCache_1,HAMP,MCPsignal
WP_075278554.1_sensor_domain-containing_diguanylate_cyclase_Pectobacterium_brasiliense	dCache_1,GGDEF
WP_075471296.1_methyl-accepting_chemotaxis_protein_Moritella_viscosa	dCache_1,HAMP,MCPsignal
WP_075476437.1_methyl-accepting_chemotaxis_protein_Moritella_viscosa	dCache_1,HAMP,MCPsignal
WP_075532375.1_methyl-accepting_chemotaxis_protein_Moritella_viscosa	dCache_1,HAMP,MCPsignal
WP_075587251.1_diguanylate_cyclase_Rhodoferax_antarcticus	dCache_1,GGDEF
WP_075593723.1_methyl-accepting_chemotaxis_protein_Pseudoalteromonas_sp._PAB_2.2	dCache_1,HAMP,MCPsignal
WP_075608080.1_methyl-accepting_chemotaxis_protein_Alteromonas_pelagimontana	dCache_1,HAMP,MCPsignal
WP_075648584.1_methyl-accepting_chemotaxis_protein_Vibrio_ponticus	dCache_1,HAMP,MCPsignal
WP_075649161.1_methyl-accepting_chemotaxis_protein_Vibrio_ponticus	dCache_1,HAMP,MCPsignal
WP_075713825.1_methyl-accepting_chemotaxis_protein_Vibrio_panuliri	dCache_1,HAMP,MCPsignal
WP_075746164.1_sensor_domain-containing_diguanylate_cyclase_Pseudomonas_alcaliphila	dCache_1,GGDEF
WP_075762339.1_methyl-accepting_chemotaxis_protein_Photobacterium_proteolyticum	dCache_1,HAMP,MCPsignal
WP_075793551.1_methyl-accepting_chemotaxis_protein_Massilia_putida	dCache_1,HAMP,MCPsignal
WP_075801384.1_sensor_domain-containing_diguanylate_cyclase_Pseudomonas_putida	dCache_1,GGDEF
WP_075801687.1_methyl-accepting_chemotaxis_protein_Pseudomonas_putida	dCache_1,HAMP,MCPsignal
WP_075931384.1_sensor_domain-containing_diguanylate_cyclase_Pseudomonas_sp._PA12017	dCache_1,GGDEF
WP_075935784.1_sensor_domain-containing_diguanylate_cyclase_Pseudomonas_sp._PA272017	dCache_1,GGDEF
WP_075947278.1_methyl-accepting_chemotaxis_protein_Pseudomonas_reinekei	dCache_1,HAMP,MCPsignal
WP_075947513.1_sensor_domain-containing_diguanylate_cyclase_Pseudomonas_reinekei	dCache_1,GGDEF
WP_075989766.1_methyl-accepting_chemotaxis_protein_Vibrio_fluvialis	dCache_1,HAMP,MCPsignal
WP_076007896.1_methyl-accepting_chemotaxis_protein_Vibrio_cholerae	dCache_1,HAMP,MCPsignal
WP_076012146.1_methyl-accepting_chemotaxis_protein_partial_Alteromonas_abrolhosensis	dCache_1,HAMP
WP_076026114.1_methyl-accepting_chemotaxis_protein_Alteromonas_abrolhosensis	dCache_1,HAMP,MCPsignal
WP_076028910.1_methyl-accepting_chemotaxis_protein_Pseudomonas_frederiksbergensis	dCache_1,HAMP,MCPsignal
WP_076096040.1_sensor_domain-containing_diguanylate_cyclase_Azonexus_hydrophilus	dCache_1,GGDEF
WP_076226731.1_sensor_domain-containing_diguanylate_cyclase_Chromobacterium_violaceum	dCache_1,GGDEF
WP_076233079.1_SpoIIE_family_protein_phosphatase_Paenibacillus_sp._FSL_H7-0331	dCache_1,SpoIIE
WP_076409982.1_methyl-accepting_chemotaxis_protein_Shewanella_sp._UCD-KL12	dCache_1,HAMP,MCPsignal
WP_076414040.1_methyl-accepting_chemotaxis_protein_Shewanella_sp._UCD-KL12	dCache_1,HAMP,MCPsignal
WP_076414044.1_diguanylate_cyclase_Shewanella_sp._UCD-KL12	dCache_1,GGDEF
WP_076425229.1_sensor_domain-containing_diguanylate_cyclase_Pseudomonas_alcaligenes	dCache_1,GGDEF
WP_076463368.1_diguanylate_cyclase_Marinobacterium_stanieri	dCache_1,HAMP,GGDEF
WP_076476696.1_methyl-accepting_chemotaxis_protein_Burkholderia_ubonensis	dCache_1,HAMP,MCPsignal
WP_076494064.1_methyl-accepting_chemotaxis_protein_Aeromonas_veronii	dCache_1,HAMP,MCPsignal
WP_076497187.1_methyl-accepting_chemotaxis_protein_Shewanella_morhuae	dCache_1,HAMP,MCPsignal
WP_076564851.1_sensor_domain-containing_diguanylate_cyclase_Janthinobacterium_sp._TND4EL3	dCache_1,GGDEF
WP_076565281.1_methyl-accepting_chemotaxis_protein_Pseudomonas_sp._B10	dCache_1,HAMP,MCPsignal
WP_076575813.1_diguanylate_cyclase_Aeromonas_sp._RU39B	dCache_1,GGDEF
WP_076577075.1_methyl-accepting_chemotaxis_protein_Aeromonas_sp._RU39B	dCache_1,HAMP,MCPsignal
WP_076579466.1_sensor_domain-containing_diguanylate_cyclase_Pseudomonas_alcaligenes	dCache_1,GGDEF
WP_076634413.1_diguanylate_cyclase_Clostridioides_difficile	dCache_1,GGDEF,PAS_3
WP_076649412.1_MULTISPECIES_methyl-accepting_chemotaxis_protein_Vibrio	dCache_1,HAMP,MCPsignal
WP_076654967.1_MULTISPECIES_methyl-accepting_chemotaxis_protein_unclassified_Vibrio	dCache_1,HAMP,MCPsignal
WP_076667055.1_MULTISPECIES_methyl-accepting_chemotaxis_protein_Vibrio	dCache_1,HAMP,MCPsignal
WP_076667816.1_methyl-accepting_chemotaxis_protein_Vibrio_lentus	dCache_1,HAMP,MCPsignal
WP_076677435.1_methyl-accepting_chemotaxis_protein_Vibrio_splendidus	dCache_1,HAMP,MCPsignal
WP_076717399.1_methyl-accepting_chemotaxis_protein_Motiliproteus_sp._MSK22-1	dCache_1,HAMP,MCPsignal
WP_076725811.1_GGDEF_domain-containing_protein_Marinobacter_lutaoensis	dCache_1,HAMP,GGDEF
WP_076919398.1_methyl-accepting_chemotaxis_protein_Pseudoalteromonas_sp._SK18	dCache_1,HAMP,MCPsignal
WP_076920599.1_methyl-accepting_chemotaxis_protein_Pseudoalteromonas_sp._SK20	dCache_1,HAMP,MCPsignal
WP_076924512.1_MULTISPECIES_methyl-accepting_chemotaxis_protein_Pseudoalteromonas	dCache_1,HAMP,MCPsignal
WP_077020915.1_methyl-accepting_chemotaxis_protein_Burkholderia_cenocepacia	dCache_1,HAMP,MCPsignal
WP_077036161.1_methyl-accepting_chemotaxis_protein_Pelomonas_sp._KK5	dCache_1,HAMP,MCPsignal
WP_077045077.1_methyl-accepting_chemotaxis_protein_Pseudomonas_sp._KK4	dCache_1,HAMP,MCPsignal
WP_077045865.1_sensor_domain-containing_diguanylate_cyclase_Pseudomonas_sp._KK4	dCache_1,GGDEF
WP_077176197.1_methyl-accepting_chemotaxis_protein_partial_Burkholderia_cenocepacia	dCache_1,HAMP,MCPsignal
WP_077177878.1_MULTISPECIES_methyl-accepting_chemotaxis_protein_Burkholderia	dCache_1,HAMP,MCPsignal
WP_077181346.1_methyl-accepting_chemotaxis_protein_partial_Burkholderia_cenocepacia	dCache_1,HAMP,MCPsignal
[truncated: 4,528 more rows]
