# Supplementary material for: Ubiquitous purine sensor modulates diverse signal transduction pathways in bacteria
Source: Nat Commun. 2024 Jul 12;15:5867. doi: 10.1038/s41467-024-50275-3 (PMC11245519; doi:10.1038/s41467-024-50275-3)
Supplement: Supplementary file 9 — Source Data [file 41467_2024_50275_MOESM9_ESM.zip › ToshkaDev-Purine-pyrimidine_motif-f6b59c2/Code/Output/purine_receptors_domains_TREND_architecture_counts.txt]

MCPsignal,dCache_1	4084
GGDEF,dCache_1	1991
Cache_3-Cache_2,MCPsignal	180
dCache_1	151
GGDEF,PAS,dCache_1	60
SpoIIE,dCache_1	14
GGDEF	14
Cache_3-Cache_2	7
DUF948,MCPsignal,dCache_1	7
HATPase_c,HisKA,dCache_1	5
MCPsignal	4
DUF6377,HATPase_c,HisKA,dCache_1	3
MCPsignal,TarH,dCache_1	2
HATPase_c,dCache_1	2
EAL,GGDEF,dCache_1	2
GGDEF,GGDEF,dCache_1	1
PAS,PocR,dCache_1	1
