# Supplementary material for: Ubiquitous purine sensor modulates diverse signal transduction pathways in bacteria
Source: Nat Commun. 2024 Jul 12;15:5867. doi: 10.1038/s41467-024-50275-3 (PMC11245519; doi:10.1038/s41467-024-50275-3)
Supplement: Supplementary file 9 — Source Data [file 41467_2024_50275_MOESM9_ESM.zip › ToshkaDev-Purine-pyrimidine_motif-f6b59c2/Code/Output/purine_receptors_domains_TREND_architecture_organisms.txt]

MCPsignal,dCache_1	Vibrio splendidus
MCPsignal,dCache_1	Colwellia sp. 75C3
MCPsignal,dCache_1	Vibrio parahaemolyticus
MCPsignal,dCache_1	Pseudoalteromonas
MCPsignal,dCache_1	Massilia guangdongensis
MCPsignal,dCache_1	Pseudoalteromonas distincta
MCPsignal,dCache_1	Burkholderia ubonensis
MCPsignal,dCache_1	Vibrio scophthalmi
MCPsignal,dCache_1	Pseudomonas
MCPsignal,dCache_1	Aeromonas
MCPsignal,dCache_1	Plesiomonas shigelloides
MCPsignal,dCache_1	Burkholderia ubonensis
MCPsignal,dCache_1	Burkholderia cenocepacia
MCPsignal,dCache_1	Paraburkholderia sp. ZP32-5
MCPsignal,dCache_1	Aeromonas caviae
MCPsignal,dCache_1	Photobacterium damselae
MCPsignal,dCache_1	Vibrio lentus
MCPsignal,dCache_1	Burkholderia cenocepacia
MCPsignal,dCache_1	Burkholderia cepacia
MCPsignal,dCache_1	Pseudomonas stutzeri
MCPsignal,dCache_1	Thalassomonas actiniarum
MCPsignal,dCache_1	Burkholderia territorii
MCPsignal,dCache_1	Vibrio cholerae
MCPsignal,dCache_1	Vibrio splendidus
MCPsignal,dCache_1	Vibrio cholerae
MCPsignal,dCache_1	Pseudomonas oleovorans
MCPsignal,dCache_1	Burkholderia multivorans
MCPsignal,dCache_1	Idiomarina piscisalsi
MCPsignal,dCache_1	Agarivorans albus
MCPsignal,dCache_1	Burkholderia cenocepacia
MCPsignal,dCache_1	Pseudomonas
MCPsignal,dCache_1	Pseudomonas
MCPsignal,dCache_1	Pseudomonas peradeniyensis
MCPsignal,dCache_1	Aestuariibacter halophilus
MCPsignal,dCache_1	Pseudoalteromonas
MCPsignal,dCache_1	Vibrio aestuarianus
MCPsignal,dCache_1	Burkholderia ubonensis
MCPsignal,dCache_1	Aeromonas
MCPsignal,dCache_1	Shewanella sp. AS16
MCPsignal,dCache_1	Photobacterium damselae
MCPsignal,dCache_1	Vibrio splendidus
MCPsignal,dCache_1	Vibrio lentus
MCPsignal,dCache_1	Shewanella sp. Isolate7
MCPsignal,dCache_1	Burkholderia sp. MSMB0856
MCPsignal,dCache_1	Campylobacter concisus
MCPsignal,dCache_1	Pseudoalteromonas
MCPsignal,dCache_1	Aeromonas veronii
MCPsignal,dCache_1	Pseudomonas viridiflava
MCPsignal,dCache_1	Vibrio campbellii
MCPsignal,dCache_1	Vibrio splendidus
MCPsignal,dCache_1	Enterovibrio sp. NIFS-20-8
MCPsignal,dCache_1	Pseudomonas putida
MCPsignal,dCache_1	Burkholderia ubonensis
MCPsignal,dCache_1	Pseudomonas sp. JL972
MCPsignal,dCache_1	Pseudomonas putida
MCPsignal,dCache_1	Burkholderia ubonensis
MCPsignal,dCache_1	Massilia sp. BSC265
MCPsignal,dCache_1	Vibrio cholerae
MCPsignal,dCache_1	Pseudomonas putida group
MCPsignal,dCache_1	Pseudomonas stutzeri
MCPsignal,dCache_1	Burkholderia ubonensis
MCPsignal,dCache_1	Pseudomonas
MCPsignal,dCache_1	Salinivibrio sp. PR5
MCPsignal,dCache_1	Cognaticolwellia aestuarii
MCPsignal,dCache_1	Vibrio parahaemolyticus
MCPsignal,dCache_1	Vibrio metoecus
MCPsignal,dCache_1	Pseudomonas plecoglossicida
MCPsignal,dCache_1	Ferrimonas aestuarii
MCPsignal,dCache_1	Vibrio parahaemolyticus
MCPsignal,dCache_1	Burkholderia multivorans
MCPsignal,dCache_1	Pseudoalteromonas phenolica
MCPsignal,dCache_1	Pseudomonas putida
MCPsignal,dCache_1	Vibrio parahaemolyticus
MCPsignal,dCache_1	Shewanella canadensis
MCPsignal,dCache_1	Vibrio splendidus
MCPsignal,dCache_1	Burkholderia cepacia
MCPsignal,dCache_1	Vibrio cholerae
MCPsignal,dCache_1	Vibrio splendidus
MCPsignal,dCache_1	Pseudomonas
MCPsignal,dCache_1	Burkholderia sp. Bp9126
MCPsignal,dCache_1	Burkholderia
MCPsignal,dCache_1	Burkholderia ubonensis
MCPsignal,dCache_1	Aeromonas media
MCPsignal,dCache_1	Aeromonas sp. FDAARGOS 1416
MCPsignal,dCache_1	Vibrio cholerae
MCPsignal,dCache_1	Pseudoalteromonas sp. 0303
MCPsignal,dCache_1	Pseudomonas mosselii
MCPsignal,dCache_1	Pseudomonas juntendi
MCPsignal,dCache_1	Pseudomonas sp. DP16D-R1
MCPsignal,dCache_1	Pseudoalteromonas sp. Cn5-37
MCPsignal,dCache_1	Burkholderia multivorans
MCPsignal,dCache_1	Pseudomonas
MCPsignal,dCache_1	Vibrio fluvialis
MCPsignal,dCache_1	Burkholderia territorii
MCPsignal,dCache_1	Burkholderia cenocepacia
MCPsignal,dCache_1	Burkholderia ubonensis
MCPsignal,dCache_1	Vibrio parahaemolyticus
MCPsignal,dCache_1	Burkholderia cenocepacia
MCPsignal,dCache_1	Aeromonas veronii
MCPsignal,dCache_1	Pseudoalteromonas sp. MM17-2
MCPsignal,dCache_1	Pseudomonas sp. Bc-h
MCPsignal,dCache_1	Vibrio parahaemolyticus
MCPsignal,dCache_1	Pseudomonas sp. PDM02
MCPsignal,dCache_1	Pseudoalteromonas shioyasakiensis
MCPsignal,dCache_1	Pseudoalteromonas
MCPsignal,dCache_1	Burkholderia sp. Tr-862
MCPsignal,dCache_1	Vibrio parahaemolyticus
MCPsignal,dCache_1	Pseudomonas umsongensis
MCPsignal,dCache_1	Vibrio cholerae
MCPsignal,dCache_1	Vibrio cholerae
MCPsignal,dCache_1	Burkholderia multivorans
MCPsignal,dCache_1	Vibrio alfacsensis
MCPsignal,dCache_1	Aeromonas caviae
MCPsignal,dCache_1	Pararobbsia silviterrae
MCPsignal,dCache_1	Pseudomonas sp. PIC25
MCPsignal,dCache_1	Pseudomonas mosselii
MCPsignal,dCache_1	Comamonas sp. PE63
MCPsignal,dCache_1	Pseudoalteromonas sp. CO325X
MCPsignal,dCache_1	Vibrio paracholerae
MCPsignal,dCache_1	Pseudomonas resinovorans
MCPsignal,dCache_1	Pseudomonas monteilii
MCPsignal,dCache_1	Pseudomonas fluorescens
MCPsignal,dCache_1	Pseudomonas
MCPsignal,dCache_1	Vibrio splendidus
MCPsignal,dCache_1	Burkholderia cepacia
MCPsignal,dCache_1	Burkholderia sp. D-99
MCPsignal,dCache_1	Pseudomonas alkylphenolica
MCPsignal,dCache_1	Vibrio stylophorae
MCPsignal,dCache_1	Pseudomonas moraviensis
MCPsignal,dCache_1	Arsukibacterium ikkense
MCPsignal,dCache_1	Aeromonas veronii
MCPsignal,dCache_1	Vibrio parahaemolyticus
MCPsignal,dCache_1	Vibrio harveyi
MCPsignal,dCache_1	Burkholderia multivorans
MCPsignal,dCache_1	Vibrio nitrifigilis
MCPsignal,dCache_1	Pseudomonas sp. B282017
MCPsignal,dCache_1	Vibrio sp. VPAP30
MCPsignal,dCache_1	Vibrio navarrensis
MCPsignal,dCache_1	Shewanella sp. PS-2
MCPsignal,dCache_1	Vibrio rhodolitus
MCPsignal,dCache_1	Pseudomonas putida
MCPsignal,dCache_1	Aeromonas veronii
MCPsignal,dCache_1	Pseudomonas mosselii
MCPsignal,dCache_1	Burkholderia cenocepacia
MCPsignal,dCache_1	Pseudomonas
MCPsignal,dCache_1	Paraglaciecola mesophila
MCPsignal,dCache_1	Halomonas jeotgali
MCPsignal,dCache_1	Pseudomonas sp. ACN5
MCPsignal,dCache_1	Burkholderia ubonensis
MCPsignal,dCache_1	Pseudoalteromonas sp. SG43-7
MCPsignal,dCache_1	Marinobacter sp. R17
MCPsignal,dCache_1	Aeromonas enteropelogenes
MCPsignal,dCache_1	Pseudomonas sp. ANT J12
MCPsignal,dCache_1	Burkholderia ubonensis
MCPsignal,dCache_1	Pseudomonas viridiflava
MCPsignal,dCache_1	Pseudomonas
MCPsignal,dCache_1	Pseudomonas sp. PDM28
MCPsignal,dCache_1	Burkholderia diffusa
MCPsignal,dCache_1	Pseudomonas otitidis
MCPsignal,dCache_1	Vibrio parahaemolyticus
MCPsignal,dCache_1	Pseudoalteromonas sp. HM-SA03
MCPsignal,dCache_1	Burkholderia contaminans
MCPsignal,dCache_1	Pseudomonas putida
MCPsignal,dCache_1	Vibrio fluvialis
MCPsignal,dCache_1	Burkholderia ambifaria
MCPsignal,dCache_1	Halomonas
MCPsignal,dCache_1	Alteromonas ponticola
MCPsignal,dCache_1	Vibrio harveyi
MCPsignal,dCache_1	Pseudomonas syringae
MCPsignal,dCache_1	Janthinobacterium sp. BJB446
MCPsignal,dCache_1	Pseudomonas sp. Sample 24
MCPsignal,dCache_1	Halomonas saliphila
MCPsignal,dCache_1	Pseudomonas
MCPsignal,dCache_1	Pseudoalteromonas luteoviolacea
MCPsignal,dCache_1	Burkholderia cepacia
MCPsignal,dCache_1	Rugamonas rivuli
MCPsignal,dCache_1	Pseudomonas mandelii
MCPsignal,dCache_1	Campylobacter concisus
MCPsignal,dCache_1	Aeromonas veronii
MCPsignal,dCache_1	Salinivibrio sp. AR647
MCPsignal,dCache_1	Alteromonas sp. Cnat2-8
MCPsignal,dCache_1	Pseudoalteromonas sp. S1612
MCPsignal,dCache_1	Vibrio rotiferianus
MCPsignal,dCache_1	Vibrio
MCPsignal,dCache_1	Aeromonas veronii
MCPsignal,dCache_1	Pseudoalteromonas sp. BSi20652
MCPsignal,dCache_1	Vibrio gigantis
MCPsignal,dCache_1	Pseudomonas humi
MCPsignal,dCache_1	Rheinheimera baltica
MCPsignal,dCache_1	Vibrio
MCPsignal,dCache_1	Burkholderia ubonensis
MCPsignal,dCache_1	Pseudomonas
MCPsignal,dCache_1	Alteromonas
MCPsignal,dCache_1	Pseudomonas sp. PDM24
MCPsignal,dCache_1	Colwellia ponticola
MCPsignal,dCache_1	Burkholderia multivorans
MCPsignal,dCache_1	Vibrio parahaemolyticus
MCPsignal,dCache_1	Vibrio cholerae
MCPsignal,dCache_1	Burkholderia ubonensis
MCPsignal,dCache_1	Pseudomonas resinovorans
MCPsignal,dCache_1	Burkholderia cepacia
MCPsignal,dCache_1	Pseudomonas nitroreducens
MCPsignal,dCache_1	Vibrio cholerae
MCPsignal,dCache_1	Alteromonas lipotrueae
MCPsignal,dCache_1	Duganella sp. FT3S
MCPsignal,dCache_1	Aliidiomarina maris
MCPsignal,dCache_1	Burkholderia arboris
MCPsignal,dCache_1	Alteromonas sp. McT4-15
MCPsignal,dCache_1	Colwellia ponticola
MCPsignal,dCache_1	Pseudomonas sp. MAFF 301350
MCPsignal,dCache_1	Pseudomonas sp. DB1
MCPsignal,dCache_1	Burkholderia cepacia
MCPsignal,dCache_1	Salinivibrio costicola
MCPsignal,dCache_1	Photobacterium chitinilyticum
MCPsignal,dCache_1	Pseudomonas citronellolis
MCPsignal,dCache_1	Aliivibrio fischeri
MCPsignal,dCache_1	Burkholderia
MCPsignal,dCache_1	Pseudomonas
MCPsignal,dCache_1	Photobacterium marinum
MCPsignal,dCache_1	Pseudomonas
MCPsignal,dCache_1	Aeromonas sp. FDAARGOS 1419
MCPsignal,dCache_1	Shewanella benthica
MCPsignal,dCache_1	Burkholderia cenocepacia
MCPsignal,dCache_1	Burkholderia ubonensis
MCPsignal,dCache_1	Vibrio parahaemolyticus
MCPsignal,dCache_1	Salinimonas marina
MCPsignal,dCache_1	Pseudomonas koreensis
MCPsignal,dCache_1	Vibrio splendidus
MCPsignal,dCache_1	Pseudoalteromonas sp. MMG006
MCPsignal,dCache_1	Paraglaciecola oceanifecundans
MCPsignal,dCache_1	Pseudomonas kribbensis
MCPsignal,dCache_1	Pseudoalteromonas sp. T1lg21
MCPsignal,dCache_1	Pseudomonas frederiksbergensis
MCPsignal,dCache_1	Pseudoalteromonas sp. P1-8
MCPsignal,dCache_1	Vibrio scophthalmi
MCPsignal,dCache_1	Vibrio
MCPsignal,dCache_1	Pseudomonas donghuensis
MCPsignal,dCache_1	Pseudomonas
MCPsignal,dCache_1	Burkholderia ubonensis
MCPsignal,dCache_1	Campylobacter concisus
MCPsignal,dCache_1	Photobacterium phosphoreum
MCPsignal,dCache_1	Pseudomonas monteilii
MCPsignal,dCache_1	Pseudomonas viridiflava
MCPsignal,dCache_1	Vibrio sp. 05-20-BW147
MCPsignal,dCache_1	Burkholderia cepacia
MCPsignal,dCache_1	Burkholderia ambifaria
MCPsignal,dCache_1	Photobacterium galatheae
MCPsignal,dCache_1	Pseudomonas putida
MCPsignal,dCache_1	Burkholderia seminalis
MCPsignal,dCache_1	Vibrio rotiferianus
MCPsignal,dCache_1	Shewanella algae
MCPsignal,dCache_1	Photobacterium damselae
MCPsignal,dCache_1	Massilia sp. Root418
MCPsignal,dCache_1	Vibrio fortis
MCPsignal,dCache_1	Pseudomonas sp. Irchel s3f19
MCPsignal,dCache_1	Pseudoalteromonas
MCPsignal,dCache_1	Vibrio parahaemolyticus
MCPsignal,dCache_1	Burkholderia cenocepacia
MCPsignal,dCache_1	Pseudoalteromonas sp. P1-7a
MCPsignal,dCache_1	Vibrio navarrensis
MCPsignal,dCache_1	Paraglaciecola agarilytica
MCPsignal,dCache_1	Pseudomonas
MCPsignal,dCache_1	Vibrio rhizosphaerae
MCPsignal,dCache_1	Burkholderia
MCPsignal,dCache_1	Vibrio paracholerae
MCPsignal,dCache_1	Photobacterium alginatilyticum
MCPsignal,dCache_1	Pseudomonas sp. PDNC002
MCPsignal,dCache_1	Vibrio metschnikovii
MCPsignal,dCache_1	Niveibacterium sp. COAC-50
MCPsignal,dCache_1	Pseudomonas sp. LB-090624
MCPsignal,dCache_1	Burkholderia ubonensis
MCPsignal,dCache_1	Psychromonas antarctica
MCPsignal,dCache_1	Vibrio parahaemolyticus
MCPsignal,dCache_1	Pseudoalteromonas sp. SWYJZ12
MCPsignal,dCache_1	Photobacterium leiognathi
MCPsignal,dCache_1	Burkholderia cenocepacia
MCPsignal,dCache_1	Vibrio cyclitrophicus
MCPsignal,dCache_1	Burkholderia ubonensis
MCPsignal,dCache_1	Pseudoalteromonas sp. P1-9
MCPsignal,dCache_1	Burkholderia metallica
MCPsignal,dCache_1	Burkholderia
MCPsignal,dCache_1	Burkholderia ubonensis
MCPsignal,dCache_1	Pseudomonas
MCPsignal,dCache_1	Pseudomonas sp. C2B4
MCPsignal,dCache_1	Vibrio rotiferianus
MCPsignal,dCache_1	Pseudoalteromonas nigrifaciens
MCPsignal,dCache_1	Burkholderia ubonensis
MCPsignal,dCache_1	Burkholderia ubonensis
MCPsignal,dCache_1	Burkholderia cenocepacia
MCPsignal,dCache_1	Vibrio aestuarianus
MCPsignal,dCache_1	Pseudoalteromonas sp. S1610
MCPsignal,dCache_1	Comamonas sp. Z3
MCPsignal,dCache_1	Psychrosphaera ytuae
MCPsignal,dCache_1	Pseudoalteromonas sp. P1-9
MCPsignal,dCache_1	Pseudoalteromonas sp. SW0106-04
MCPsignal,dCache_1	Vibrio tubiashii
MCPsignal,dCache_1	Pseudoalteromonas sp. S4492
MCPsignal,dCache_1	Burkholderia cenocepacia
MCPsignal,dCache_1	Burkholderia multivorans
MCPsignal,dCache_1	Shewanella fidelis
MCPsignal,dCache_1	Pseudomonas
MCPsignal,dCache_1	Vibrio harveyi
MCPsignal,dCache_1	Treponema medium
MCPsignal,dCache_1	Pseudoalteromonas sp. BMB
MCPsignal,dCache_1	Alteromonas
MCPsignal,dCache_1	Vibrio kanaloae
MCPsignal,dCache_1	Campylobacter concisus
MCPsignal,dCache_1	Aeromonas sp. L 1B5 3
MCPsignal,dCache_1	Burkholderia cenocepacia
MCPsignal,dCache_1	Pseudomonas sp. LF19
MCPsignal,dCache_1	Vibrio cholerae
MCPsignal,dCache_1	Pseudomonas sp. SCB32
MCPsignal,dCache_1	Aeromonas sp. FDAARGOS 1411
MCPsignal,dCache_1	Pseudomonas sp. WS 5414
MCPsignal,dCache_1	Shewanella sedimentimangrovi
MCPsignal,dCache_1	Massilia frigida
MCPsignal,dCache_1	Burkholderia multivorans
MCPsignal,dCache_1	Burkholderia ubonensis
MCPsignal,dCache_1	Pseudomonas mosselii
MCPsignal,dCache_1	Vibrio sinaloensis
MCPsignal,dCache_1	Burkholderia multivorans
MCPsignal,dCache_1	Pseudomonas stutzeri
MCPsignal,dCache_1	Shewanella sp. FJAT-53749
MCPsignal,dCache_1	Pseudomonas fluorescens
MCPsignal,dCache_1	Shewanella algae
MCPsignal,dCache_1	Pseudomonas mendocina
MCPsignal,dCache_1	Rugamonas sp. FT81W
MCPsignal,dCache_1	Burkholderia ubonensis
MCPsignal,dCache_1	Vibrio crassostreae
MCPsignal,dCache_1	Pseudomonas iranensis
MCPsignal,dCache_1	Salinivibrio sp. IB282
MCPsignal,dCache_1	Pseudoalteromonas sp. GCY
MCPsignal,dCache_1	Pseudoalteromonas ruthenica
MCPsignal,dCache_1	Plesiomonas shigelloides
MCPsignal,dCache_1	Pseudomonas sp. 18058
MCPsignal,dCache_1	Vibrio
MCPsignal,dCache_1	Burkholderia ambifaria
MCPsignal,dCache_1	Alteromonas mediterranea
MCPsignal,dCache_1	Burkholderia cepacia
MCPsignal,dCache_1	Massilia plicata
MCPsignal,dCache_1	Vibrio lentus
MCPsignal,dCache_1	Pseudomonas sp. BMS12
MCPsignal,dCache_1	Pseudomonas
MCPsignal,dCache_1	Vibrio cholerae
MCPsignal,dCache_1	Aeromonas jandaei
MCPsignal,dCache_1	Motilimonas sp. E26
MCPsignal,dCache_1	Pseudomonas sp. PICF141
MCPsignal,dCache_1	Burkholderia cepacia
MCPsignal,dCache_1	Halomonas salicampi
MCPsignal,dCache_1	Burkholderia cenocepacia
MCPsignal,dCache_1	Vibrio
MCPsignal,dCache_1	Campylobacter sp. AAUH-44UCsig-a
MCPsignal,dCache_1	Vibrio genomosp. F6
MCPsignal,dCache_1	Alteromonas pelagimontana
MCPsignal,dCache_1	Vibrio cholerae
MCPsignal,dCache_1	Pseudomonas sp. Seg1
MCPsignal,dCache_1	Pseudoalteromonas sp. SR43-5
MCPsignal,dCache_1	Vibrio cyclitrophicus
MCPsignal,dCache_1	Pseudomonas
MCPsignal,dCache_1	Vibrio cholerae
MCPsignal,dCache_1	Burkholderia
MCPsignal,dCache_1	Vibrio metschnikovii
MCPsignal,dCache_1	Burkholderia multivorans
MCPsignal,dCache_1	Vibrio parahaemolyticus
MCPsignal,dCache_1	Pseudomonas toyotomiensis
MCPsignal,dCache_1	Aeromonas dhakensis
MCPsignal,dCache_1	Vibrio cholerae
MCPsignal,dCache_1	Pseudomonas
MCPsignal,dCache_1	Photobacterium leiognathi
MCPsignal,dCache_1	Pseudomonas mendocina
MCPsignal,dCache_1	Pseudomonas fluorescens
MCPsignal,dCache_1	Pseudomonas sp. MN1F
MCPsignal,dCache_1	Burkholderia ubonensis
MCPsignal,dCache_1	Burkholderia ubonensis
MCPsignal,dCache_1	Idiomarina abyssalis
MCPsignal,dCache_1	Burkholderia cenocepacia
MCPsignal,dCache_1	Campylobacter concisus
MCPsignal,dCache_1	Burkholderia cenocepacia
MCPsignal,dCache_1	Burkholderia ubonensis
MCPsignal,dCache_1	Pseudomonas stutzeri
MCPsignal,dCache_1	Photobacterium damselae
MCPsignal,dCache_1	Pseudomonas sp. 3-2
MCPsignal,dCache_1	Burkholderia cenocepacia
MCPsignal,dCache_1	Aeromonas veronii
MCPsignal,dCache_1	Vibrio rotiferianus
MCPsignal,dCache_1	Pseudomonas chengduensis
MCPsignal,dCache_1	Rheinheimera aquimaris
MCPsignal,dCache_1	Pseudomonas guariconensis
MCPsignal,dCache_1	Vibrio sp. V33 P6A3T137
MCPsignal,dCache_1	Burkholderia sp. KCJ3K979
MCPsignal,dCache_1	Pseudomonas
MCPsignal,dCache_1	Campylobacter concisus
MCPsignal,dCache_1	Pseudomonas
MCPsignal,dCache_1	Alteromonas sp. KUL150
MCPsignal,dCache_1	Marinomonas sp. MED121
MCPsignal,dCache_1	Niveibacterium microcysteis
MCPsignal,dCache_1	Glaciecola sp. KUL10
MCPsignal,dCache_1	Burkholderia stabilis
MCPsignal,dCache_1	Vibrio cidicii
MCPsignal,dCache_1	Aeromonas media
MCPsignal,dCache_1	Comamonas testosteroni
MCPsignal,dCache_1	Vibrio parahaemolyticus
MCPsignal,dCache_1	Vibrio gigantis
MCPsignal,dCache_1	Campylobacter concisus
MCPsignal,dCache_1	Burkholderia ambifaria
MCPsignal,dCache_1	Vibrio rhodolitus
MCPsignal,dCache_1	Burkholderia sp. Ac-20392
MCPsignal,dCache_1	Burkholderia ubonensis
MCPsignal,dCache_1	Vibrio
MCPsignal,dCache_1	Pseudomonas putida
MCPsignal,dCache_1	Shewanella algae
MCPsignal,dCache_1	Pseudomonas sp. Y5-11
MCPsignal,dCache_1	Pseudomonas sp. Irchel 3F6
MCPsignal,dCache_1	Vibrio lentus
MCPsignal,dCache_1	Pseudomonas mendocina
MCPsignal,dCache_1	Mangrovitalea sediminis
MCPsignal,dCache_1	Vibrio sp. ECSMB14106
MCPsignal,dCache_1	Pseudomonas sp. GM25
MCPsignal,dCache_1	Burkholderia ubonensis
MCPsignal,dCache_1	Pseudoalteromonas sp. P1-13-1a
MCPsignal,dCache_1	Pseudomonas xanthomarina
MCPsignal,dCache_1	Pseudomonas
MCPsignal,dCache_1	Burkholderia anthina
MCPsignal,dCache_1	Campylobacter concisus
MCPsignal,dCache_1	Motiliproteus sp. MSK22-1
MCPsignal,dCache_1	Pseudomonas sp. PONIH3
MCPsignal,dCache_1	Campylobacter concisus
MCPsignal,dCache_1	Vibrio fluvialis
MCPsignal,dCache_1	Comamonas testosteroni
MCPsignal,dCache_1	Vibrio parahaemolyticus
MCPsignal,dCache_1	Burkholderia lata
MCPsignal,dCache_1	Salinivibrio
MCPsignal,dCache_1	Vibrio ponticus
MCPsignal,dCache_1	Burkholderia sp. LS-044
MCPsignal,dCache_1	Pseudomonas
MCPsignal,dCache_1	Burkholderia sp. HI2761
MCPsignal,dCache_1	Shewanella aestuarii
MCPsignal,dCache_1	Aeromonas enteropelogenes
MCPsignal,dCache_1	Pseudoalteromonas
MCPsignal,dCache_1	Pseudomonas fluorescens
MCPsignal,dCache_1	Vibrio diabolicus
MCPsignal,dCache_1	Vibrio parahaemolyticus
MCPsignal,dCache_1	Vibrio parahaemolyticus
MCPsignal,dCache_1	Pseudomonas koreensis
MCPsignal,dCache_1	Pseudoalteromonas sp. SG43-6
MCPsignal,dCache_1	Aeromonas jandaei
MCPsignal,dCache_1	Pseudoalteromonas arctica
MCPsignal,dCache_1	Vibrio ponticus
MCPsignal,dCache_1	Aeromonas veronii
MCPsignal,dCache_1	Burkholderia stagnalis
MCPsignal,dCache_1	Vibrio parahaemolyticus
MCPsignal,dCache_1	Burkholderia ubonensis
MCPsignal,dCache_1	Shewanella indica
MCPsignal,dCache_1	Pseudomonas sp. ACN8
MCPsignal,dCache_1	Shewanella yunxiaonensis
MCPsignal,dCache_1	Shewanella sp. Scap07
MCPsignal,dCache_1	Vibrio sp. AND4
MCPsignal,dCache_1	Comamonas testosteroni
MCPsignal,dCache_1	Massilia sp. YMA4
MCPsignal,dCache_1	Pseudoalteromonas sp. A520
MCPsignal,dCache_1	Photobacterium leiognathi
MCPsignal,dCache_1	Alteromonas sp. V450
MCPsignal,dCache_1	Campylobacter concisus
MCPsignal,dCache_1	Pseudomonas fluorescens
MCPsignal,dCache_1	Photobacterium sp. GJ3
MCPsignal,dCache_1	Burkholderia contaminans
MCPsignal,dCache_1	Pseudomonas taeanensis
MCPsignal,dCache_1	Pseudomonas
MCPsignal,dCache_1	Aquisalimonas asiatica
MCPsignal,dCache_1	Enterovibrio pacificus
MCPsignal,dCache_1	Vibrio cholerae
MCPsignal,dCache_1	Plesiomonas shigelloides
MCPsignal,dCache_1	Colwellia sp. MB3u-4
MCPsignal,dCache_1	Vibrio metoecus
MCPsignal,dCache_1	Vibrio rotiferianus
MCPsignal,dCache_1	Pseudomonas juntendi
MCPsignal,dCache_1	Vibrio sp. CAIM 722
MCPsignal,dCache_1	Pseudomonas fluorescens
MCPsignal,dCache_1	Burkholderia anthina
MCPsignal,dCache_1	Aeromonas veronii
MCPsignal,dCache_1	Burkholderia
MCPsignal,dCache_1	Burkholderia ubonensis
MCPsignal,dCache_1	Pseudomonas resinovorans
MCPsignal,dCache_1	Shewanella colwelliana
MCPsignal,dCache_1	Burkholderia sp. Ac-20384
MCPsignal,dCache_1	Pseudoalteromonas sp. NZS11
MCPsignal,dCache_1	Alteromonas genovensis
MCPsignal,dCache_1	Pseudomonas sp. ACM7
MCPsignal,dCache_1	Pseudoalteromonas sp. SiA1
MCPsignal,dCache_1	Vibrio lentus
MCPsignal,dCache_1	Burkholderia ubonensis
MCPsignal,dCache_1	Paraburkholderia sp. Ac-20340
MCPsignal,dCache_1	Burkholderia sp. Bp8963
MCPsignal,dCache_1	Shewanella
MCPsignal,dCache_1	Vibrio antiquarius
MCPsignal,dCache_1	Halomonas montanilacus
MCPsignal,dCache_1	Burkholderia multivorans
MCPsignal,dCache_1	Burkholderia multivorans
MCPsignal,dCache_1	Shewanella sp. YLB-07
MCPsignal,dCache_1	Thalassomonas actiniarum
MCPsignal,dCache_1	Pseudomonas plecoglossicida
MCPsignal,dCache_1	Aeromonas veronii
MCPsignal,dCache_1	Aeromonas sp. SrichE-2G
MCPsignal,dCache_1	Burkholderia
MCPsignal,dCache_1	Aeromonas veronii
MCPsignal,dCache_1	Vibrio parahaemolyticus
MCPsignal,dCache_1	Pseudomonas leptonychotis
MCPsignal,dCache_1	Pseudomonas sp. RC2C2
MCPsignal,dCache_1	Vibrio tubiashii
MCPsignal,dCache_1	Pseudomonas stutzeri
MCPsignal,dCache_1	Pseudoalteromonas sp. MMG006
MCPsignal,dCache_1	Halomonas
MCPsignal,dCache_1	Photobacterium chitinilyticum
MCPsignal,dCache_1	Vibrio parahaemolyticus
MCPsignal,dCache_1	Pseudomonas
MCPsignal,dCache_1	Pseudomonas
MCPsignal,dCache_1	Pseudomonas sp. WS 5019
MCPsignal,dCache_1	Aeromonas allosaccharophila
MCPsignal,dCache_1	Aeromonas veronii
MCPsignal,dCache_1	Burkholderia cepacia
MCPsignal,dCache_1	Vibrio campbellii
MCPsignal,dCache_1	Burkholderia pseudomultivorans
MCPsignal,dCache_1	Pseudomonas sp. RBPA9
MCPsignal,dCache_1	Marinomonas sp. CT5
MCPsignal,dCache_1	Vibrio sp. T20
MCPsignal,dCache_1	Burkholderia cenocepacia
MCPsignal,dCache_1	Duganella sp. LX47W
MCPsignal,dCache_1	Vibrio sp. B183
MCPsignal,dCache_1	Burkholderia cepacia
MCPsignal,dCache_1	Burkholderia cenocepacia
MCPsignal,dCache_1	Thalassotalea euphylliae
MCPsignal,dCache_1	Pseudomonas fluorescens
MCPsignal,dCache_1	Vibrio sp. IB15
MCPsignal,dCache_1	Vibrio coralliilyticus
MCPsignal,dCache_1	Pseudomonas sp. Sample 9
MCPsignal,dCache_1	Pseudoalteromonas
MCPsignal,dCache_1	Pseudomonas sediminis
MCPsignal,dCache_1	Burkholderia cenocepacia
MCPsignal,dCache_1	Vibrio cholerae
MCPsignal,dCache_1	Pseudoalteromonas
MCPsignal,dCache_1	Shewanella morhuae
MCPsignal,dCache_1	Burkholderia metallica
MCPsignal,dCache_1	Burkholderia multivorans
MCPsignal,dCache_1	Pseudomonas fluorescens
MCPsignal,dCache_1	Litorilituus lipolyticus
MCPsignal,dCache_1	Pseudomonas
MCPsignal,dCache_1	Salinivibrio costicola
MCPsignal,dCache_1	Burkholderia ubonensis
MCPsignal,dCache_1	Janthinobacterium sp. 67
MCPsignal,dCache_1	Burkholderia cepacia
MCPsignal,dCache_1	Pseudomonas
MCPsignal,dCache_1	Pseudomonas balearica
MCPsignal,dCache_1	Thalassotalea piscium
MCPsignal,dCache_1	Burkholderia ubonensis
MCPsignal,dCache_1	Pseudomonas fluorescens
MCPsignal,dCache_1	Pseudomonas citronellolis
MCPsignal,dCache_1	Pseudomonas stutzeri
MCPsignal,dCache_1	Enterovibrio norvegicus
MCPsignal,dCache_1	Shewanella
MCPsignal,dCache_1	Burkholderia ubonensis
MCPsignal,dCache_1	Shewanella
MCPsignal,dCache_1	Burkholderia multivorans
MCPsignal,dCache_1	Vibrio
MCPsignal,dCache_1	Burkholderia ubonensis
MCPsignal,dCache_1	Pseudoalteromonas peptidolytica
MCPsignal,dCache_1	Pseudomonas sp. 10-1B
MCPsignal,dCache_1	Herbaspirillum
MCPsignal,dCache_1	Vibrio splendidus
MCPsignal,dCache_1	Pseudoalteromonas sp. A2
MCPsignal,dCache_1	Burkholderia cenocepacia
MCPsignal,dCache_1	Burkholderia multivorans
MCPsignal,dCache_1	Vibrio parahaemolyticus
MCPsignal,dCache_1	Pseudomonas sp. GM60
MCPsignal,dCache_1	Pseudoalteromonas sp. L1
MCPsignal,dCache_1	Pseudomonas sp. In5
MCPsignal,dCache_1	Vibrio parahaemolyticus
MCPsignal,dCache_1	Pseudoalteromonas
MCPsignal,dCache_1	Aeromonas veronii
MCPsignal,dCache_1	Burkholderia multivorans
MCPsignal,dCache_1	Pseudomonas stutzeri
MCPsignal,dCache_1	Pseudomonas qingdaonensis
MCPsignal,dCache_1	Comamonas thiooxydans
MCPsignal,dCache_1	Plesiomonas shigelloides
MCPsignal,dCache_1	Vibrio anguillarum
MCPsignal,dCache_1	Marinobacterium zhoushanense
MCPsignal,dCache_1	Marinobacter salarius
MCPsignal,dCache_1	Photobacterium damselae
MCPsignal,dCache_1	Campylobacter concisus
MCPsignal,dCache_1	Pseudomonas otitidis
MCPsignal,dCache_1	Pseudomonas
MCPsignal,dCache_1	Pseudomonas gozinkensis
MCPsignal,dCache_1	Vibrio brasiliensis
MCPsignal,dCache_1	Vibrio campbellii
MCPsignal,dCache_1	Burkholderia ubonensis
MCPsignal,dCache_1	Shewanella sp. SG44-6
MCPsignal,dCache_1	Burkholderia pyrrocinia
MCPsignal,dCache_1	Aeromonas jandaei
MCPsignal,dCache_1	Pseudomonas ekonensis
MCPsignal,dCache_1	Pseudomonas brassicacearum
MCPsignal,dCache_1	Pseudomonas syringae
MCPsignal,dCache_1	Vibrio parahaemolyticus
MCPsignal,dCache_1	Burkholderia cenocepacia
MCPsignal,dCache_1	Vibrio cholerae
MCPsignal,dCache_1	Rugamonas sp. FT107W
MCPsignal,dCache_1	Burkholderia sp. MSHR3999
MCPsignal,dCache_1	Vibrio alginolyticus
MCPsignal,dCache_1	Vibrio parahaemolyticus
MCPsignal,dCache_1	Shewanella bicestrii
MCPsignal,dCache_1	Shewanella sp. FJAT-51754
MCPsignal,dCache_1	Pseudoalteromonas sp. 31A1
MCPsignal,dCache_1	Burkholderia cenocepacia
MCPsignal,dCache_1	Pseudomonas
MCPsignal,dCache_1	Halomonas alkaliantarctica
MCPsignal,dCache_1	Pseudoalteromonas sp. MSK9-3
MCPsignal,dCache_1	Enterovibrio norvegicus
MCPsignal,dCache_1	Vibrio
MCPsignal,dCache_1	Vibrio splendidus
MCPsignal,dCache_1	Pseudomonas moraviensis
MCPsignal,dCache_1	Burkholderia ambifaria
MCPsignal,dCache_1	Pseudoalteromonas ulvae
MCPsignal,dCache_1	Pseudomonas tensinigenes
MCPsignal,dCache_1	Pseudomonas sp. Leaf83
MCPsignal,dCache_1	Pseudomonas sp. 432021
MCPsignal,dCache_1	Pseudoalteromonas
MCPsignal,dCache_1	Shewanella sp. Isolate8
MCPsignal,dCache_1	Burkholderia ubonensis
MCPsignal,dCache_1	Shewanella algae
MCPsignal,dCache_1	Pseudomonas
MCPsignal,dCache_1	Shewanella algicola
MCPsignal,dCache_1	Vibrio fluvialis
MCPsignal,dCache_1	Aeromonas enteropelogenes
MCPsignal,dCache_1	Burkholderia sp. AU33423
MCPsignal,dCache_1	Pseudomonas sp. 31-12
MCPsignal,dCache_1	Pseudoalteromonas profundi
MCPsignal,dCache_1	Aeromonas sobria
MCPsignal,dCache_1	Photobacterium toruni
MCPsignal,dCache_1	Burkholderia ubonensis
MCPsignal,dCache_1	Pseudoalteromonas shioyasakiensis
MCPsignal,dCache_1	Burkholderia pseudomultivorans
MCPsignal,dCache_1	Vibrio sp. ArtGut-C1
MCPsignal,dCache_1	Vibrio parahaemolyticus
MCPsignal,dCache_1	Pseudomonas stutzeri
MCPsignal,dCache_1	Campylobacter concisus
MCPsignal,dCache_1	Campylobacter concisus
MCPsignal,dCache_1	Colwellia sp. TT2012
MCPsignal,dCache_1	Pseudomonas sp. G2018
MCPsignal,dCache_1	Pseudomonas stutzeri
MCPsignal,dCache_1	Vibrio parahaemolyticus
MCPsignal,dCache_1	Pseudoalteromonas
MCPsignal,dCache_1	Burkholderia ubonensis
MCPsignal,dCache_1	Paraburkholderia bannensis
MCPsignal,dCache_1	Vibrio cholerae
MCPsignal,dCache_1	Pseudomonas sp. DR48
MCPsignal,dCache_1	Shewanella sp. KCT
MCPsignal,dCache_1	Pseudomonas mendocina
MCPsignal,dCache_1	Vibrio coralliilyticus
MCPsignal,dCache_1	Pseudomonas sp. SWI6
MCPsignal,dCache_1	Aeromonas hydrophila
MCPsignal,dCache_1	Vibrio coralliirubri
MCPsignal,dCache_1	Colwellia sp. Bg11-28
MCPsignal,dCache_1	Salinivibrio proteolyticus
MCPsignal,dCache_1	Marinobacter salarius
MCPsignal,dCache_1	Shewanella decolorationis
MCPsignal,dCache_1	Aeromonas
MCPsignal,dCache_1	Enterovibrio calviensis
MCPsignal,dCache_1	Pseudomonas abietaniphila
MCPsignal,dCache_1	Vibrio parahaemolyticus
MCPsignal,dCache_1	Burkholderia diffusa
MCPsignal,dCache_1	Idiomarina sp. MD25a
MCPsignal,dCache_1	Pseudoalteromonas haloplanktis
MCPsignal,dCache_1	Campylobacter concisus
MCPsignal,dCache_1	Pseudomonas
MCPsignal,dCache_1	Pseudomonas viridiflava
MCPsignal,dCache_1	Vibrio parahaemolyticus
MCPsignal,dCache_1	Moritella sp. 28
MCPsignal,dCache_1	Pseudomonas mosselii
MCPsignal,dCache_1	Pseudomonas sp. o96-267
MCPsignal,dCache_1	Vibrio penaeicida
MCPsignal,dCache_1	Vibrio metoecus
MCPsignal,dCache_1	Vibrio
MCPsignal,dCache_1	Vibrio sp. RE86
MCPsignal,dCache_1	Vibrio
MCPsignal,dCache_1	Pseudoalteromonas piscicida
MCPsignal,dCache_1	Pseudomonas benzenivorans
MCPsignal,dCache_1	Janthinobacterium agaricidamnosum
MCPsignal,dCache_1	Aeromonas hydrophila
MCPsignal,dCache_1	Burkholderia ambifaria
MCPsignal,dCache_1	Paraglaciecola polaris
MCPsignal,dCache_1	Pseudomonas sp. LAB-08
MCPsignal,dCache_1	Grimontia marina
MCPsignal,dCache_1	Vibrio maerlii
MCPsignal,dCache_1	Pseudomonas
MCPsignal,dCache_1	Burkholderia sp. SRS-46
MCPsignal,dCache_1	Vibrio cholerae
MCPsignal,dCache_1	Burkholderia ubonensis
MCPsignal,dCache_1	Vibrio cholerae
MCPsignal,dCache_1	Vibrio metoecus
MCPsignal,dCache_1	Pseudomonas alcaliphila
MCPsignal,dCache_1	Zobellella denitrificans
MCPsignal,dCache_1	Pseudoalteromonas sp. 10-33
MCPsignal,dCache_1	Vibrio parahaemolyticus
MCPsignal,dCache_1	Pseudomonas
MCPsignal,dCache_1	Pseudomonas
MCPsignal,dCache_1	Vibrio parahaemolyticus
MCPsignal,dCache_1	Shewanella loihica
MCPsignal,dCache_1	Photobacterium angustum
MCPsignal,dCache_1	Vibrio fluvialis
MCPsignal,dCache_1	Pseudomonas sp. GM50
MCPsignal,dCache_1	Vibrio
MCPsignal,dCache_1	Vibrio ouci
MCPsignal,dCache_1	Burkholderia cenocepacia
MCPsignal,dCache_1	Pseudomonas sp. LD120
MCPsignal,dCache_1	Pseudomonas fluorescens
MCPsignal,dCache_1	Pseudomonas sp. BML-PP036
MCPsignal,dCache_1	Vibrio cholerae
MCPsignal,dCache_1	Vibrio alginolyticus
MCPsignal,dCache_1	Pseudoalteromonas arctica
MCPsignal,dCache_1	Vibrio
MCPsignal,dCache_1	Alteromonas sp. KUL17
MCPsignal,dCache_1	Burkholderia sp. UYPR1.413
MCPsignal,dCache_1	Pseudomonas sp. 655
MCPsignal,dCache_1	Pseudomonas
MCPsignal,dCache_1	Vibrio owensii
MCPsignal,dCache_1	Burkholderia ambifaria
MCPsignal,dCache_1	Pseudomonas xantholysinigenes
MCPsignal,dCache_1	Burkholderia
MCPsignal,dCache_1	Burkholderia ambifaria
MCPsignal,dCache_1	Pseudomonas
MCPsignal,dCache_1	Vibrio sp. vnigr-6D03
MCPsignal,dCache_1	Vibrio cholerae
MCPsignal,dCache_1	Burkholderia ubonensis
MCPsignal,dCache_1	Pseudomonas
MCPsignal,dCache_1	Marinobacter bohaiensis
MCPsignal,dCache_1	Pseudomonas balearica
MCPsignal,dCache_1	Rheinheimera sp. A13L
MCPsignal,dCache_1	Burkholderia sp. BCC0398
MCPsignal,dCache_1	Psychrosphaera sp. F3M07
MCPsignal,dCache_1	Pseudomonas sp. GL-RE-26
MCPsignal,dCache_1	Pseudomonas umsongensis
MCPsignal,dCache_1	Vibrio cholerae
MCPsignal,dCache_1	Shewanella nanhaiensis
MCPsignal,dCache_1	Photobacterium sanctipauli
MCPsignal,dCache_1	Colwellia sp. MB02u-6
MCPsignal,dCache_1	Burkholderia ambifaria
MCPsignal,dCache_1	Burkholderia stabilis
MCPsignal,dCache_1	Burkholderia multivorans
MCPsignal,dCache_1	Vibrio sp. S234-5
MCPsignal,dCache_1	Pseudoalteromonas sp. T1lg24
MCPsignal,dCache_1	Marinobacter fonticola
MCPsignal,dCache_1	Vibrio parahaemolyticus
MCPsignal,dCache_1	Shewanella sp. SR44-4
MCPsignal,dCache_1	Plesiomonas shigelloides
MCPsignal,dCache_1	Pseudomonas gingeri
MCPsignal,dCache_1	Vibrio cholerae
MCPsignal,dCache_1	Burkholderia ambifaria
MCPsignal,dCache_1	Vibrio furnissii
MCPsignal,dCache_1	Vibrio vulnificus
MCPsignal,dCache_1	Halomonas sedimenti
MCPsignal,dCache_1	Pseudomonas fluorescens
MCPsignal,dCache_1	Vibrio parahaemolyticus
MCPsignal,dCache_1	Vibrio coralliirubri
MCPsignal,dCache_1	Burkholderia cenocepacia
MCPsignal,dCache_1	Pseudomonas carbonaria
MCPsignal,dCache_1	Moritella sp. 24
MCPsignal,dCache_1	Burkholderia ambifaria
MCPsignal,dCache_1	Photobacterium damselae
MCPsignal,dCache_1	Burkholderia multivorans
MCPsignal,dCache_1	Vibrio parahaemolyticus
MCPsignal,dCache_1	Aeromonas enteropelogenes
MCPsignal,dCache_1	Vibrio parahaemolyticus
MCPsignal,dCache_1	Pseudomonas
MCPsignal,dCache_1	Pseudomonas
MCPsignal,dCache_1	Burkholderia sp. JKS000303
MCPsignal,dCache_1	Aeromonas caviae
MCPsignal,dCache_1	Shewanella polaris
MCPsignal,dCache_1	Pseudomonas sp. 02C 26
MCPsignal,dCache_1	Pseudomonas stutzeri
MCPsignal,dCache_1	Pseudomonas stutzeri
MCPsignal,dCache_1	Pseudomonas
MCPsignal,dCache_1	Pseudomonas putida
MCPsignal,dCache_1	Pseudomonas sp. B222017
MCPsignal,dCache_1	Pseudomonas stutzeri
MCPsignal,dCache_1	Alteromonas sp. V450
MCPsignal,dCache_1	Vibrio sp. Isolate30
MCPsignal,dCache_1	Aeromonas veronii
MCPsignal,dCache_1	Burkholderia stagnalis
MCPsignal,dCache_1	Pseudomonas
MCPsignal,dCache_1	Aeromonas veronii
MCPsignal,dCache_1	Burkholderia
MCPsignal,dCache_1	Pseudomonas fluorescens
MCPsignal,dCache_1	Burkholderia cepacia
MCPsignal,dCache_1	Vibrio campbellii
MCPsignal,dCache_1	Alteromonas macleodii
MCPsignal,dCache_1	Pseudomonas putida group
MCPsignal,dCache_1	Burkholderia cenocepacia
MCPsignal,dCache_1	Vibrio owensii
MCPsignal,dCache_1	Burkholderia ubonensis
MCPsignal,dCache_1	Burkholderia multivorans
MCPsignal,dCache_1	Vibrio lentus
MCPsignal,dCache_1	Pseudomonas citronellolis
MCPsignal,dCache_1	Pseudoalteromonas sp. S1612
MCPsignal,dCache_1	Vibrio furnissii
MCPsignal,dCache_1	Pseudomonas sp. Fl4BN1
MCPsignal,dCache_1	Photobacterium angustum
MCPsignal,dCache_1	Burkholderia cenocepacia
MCPsignal,dCache_1	Aeromonas veronii
MCPsignal,dCache_1	Rheinheimera sp. SM2107
MCPsignal,dCache_1	Vibrio atypicus
MCPsignal,dCache_1	Burkholderia cenocepacia
MCPsignal,dCache_1	Enterovibrio norvegicus
MCPsignal,dCache_1	Pseudomonas sp. NBRC 111130
MCPsignal,dCache_1	Flocculibacter collagenilyticus
MCPsignal,dCache_1	Burkholderia sp. HI2714
MCPsignal,dCache_1	Pseudomonas fluorescens
MCPsignal,dCache_1	Pseudoalteromonas luteoviolacea
MCPsignal,dCache_1	Halomonas sp. NO4
MCPsignal,dCache_1	Burkholderia sp. BCC0405
MCPsignal,dCache_1	Burkholderia multivorans
MCPsignal,dCache_1	Pseudomonas fluorescens
MCPsignal,dCache_1	Pseudomonas
MCPsignal,dCache_1	Pseudomonas
MCPsignal,dCache_1	Colwellia sp. Bg11-12
MCPsignal,dCache_1	Burkholderia cenocepacia
MCPsignal,dCache_1	Duganella sp. FT3S
MCPsignal,dCache_1	Vibrio parahaemolyticus
MCPsignal,dCache_1	Pseudomonas sp. Irchel s3a10
MCPsignal,dCache_1	Pseudomonas sp. B7
MCPsignal,dCache_1	Vibrio cholerae
MCPsignal,dCache_1	Shewanella sp. FJAT-53870
MCPsignal,dCache_1	Pseudomonas
MCPsignal,dCache_1	Pseudoalteromonas sp. CnMc7-15
MCPsignal,dCache_1	Pseudomonas otitidis
MCPsignal,dCache_1	Shewanella gelidii
MCPsignal,dCache_1	Burkholderia sp. Ac-20353
MCPsignal,dCache_1	Marinobacter sp. CA1
MCPsignal,dCache_1	Vibrio cholerae
MCPsignal,dCache_1	Pseudomonas
MCPsignal,dCache_1	Pseudoalteromonas sp. SR44-5
MCPsignal,dCache_1	Pseudomonas arcuscaelestis
MCPsignal,dCache_1	Aeromonas veronii
MCPsignal,dCache_1	Vibrio parahaemolyticus
MCPsignal,dCache_1	Pseudoalteromonas sp. P1-7a
MCPsignal,dCache_1	Photobacterium leiognathi
MCPsignal,dCache_1	Aliivibrio finisterrensis
MCPsignal,dCache_1	Campylobacter concisus
MCPsignal,dCache_1	Duganella sp. FT3S
MCPsignal,dCache_1	Burkholderia cepacia complex
MCPsignal,dCache_1	Pseudomonas sp. PB103
MCPsignal,dCache_1	Pseudomonas
MCPsignal,dCache_1	Pseudomonas xionganensis
MCPsignal,dCache_1	Burkholderia diffusa
MCPsignal,dCache_1	Vibrio kanaloae
MCPsignal,dCache_1	Aeromonas veronii
MCPsignal,dCache_1	Photobacterium damselae
MCPsignal,dCache_1	Pseudomonas stutzeri
MCPsignal,dCache_1	Pseudomonas stutzeri
MCPsignal,dCache_1	Vibrio metschnikovii
MCPsignal,dCache_1	Halomonas bachuensis
MCPsignal,dCache_1	Vibrio sonorensis
MCPsignal,dCache_1	Pseudomonas
MCPsignal,dCache_1	Vibrio coralliilyticus
MCPsignal,dCache_1	Aeromonas
MCPsignal,dCache_1	Janthinobacterium
MCPsignal,dCache_1	Shewanella sp. FJAT-53870
MCPsignal,dCache_1	Oceanisphaera sp. DM8
MCPsignal,dCache_1	Noviherbaspirillum malthae
MCPsignal,dCache_1	Massilia sp. R798
MCPsignal,dCache_1	Burkholderia
MCPsignal,dCache_1	Pseudomonas putida
MCPsignal,dCache_1	Halomonas sp. MCCC 1A13316
MCPsignal,dCache_1	Photobacterium damselae
MCPsignal,dCache_1	Marinobacter
MCPsignal,dCache_1	Comamonas thiooxydans
MCPsignal,dCache_1	Pseudomonas
MCPsignal,dCache_1	Aeromonas veronii
MCPsignal,dCache_1	Salinimonas chungwhensis
MCPsignal,dCache_1	Pseudomonas viridiflava
MCPsignal,dCache_1	Pseudoalteromonas sp. THAF3
MCPsignal,dCache_1	Aeromonas veronii
MCPsignal,dCache_1	Pseudomonas sp. TCU-HL1
MCPsignal,dCache_1	Campylobacter concisus
MCPsignal,dCache_1	Burkholderia lata
MCPsignal,dCache_1	Aeromonas veronii
MCPsignal,dCache_1	Vibrio sp. F13
MCPsignal,dCache_1	Janthinobacterium sp. 13
MCPsignal,dCache_1	Pseudomonas putida
MCPsignal,dCache_1	Vibrio parahaemolyticus
MCPsignal,dCache_1	Crenobacter cavernae
MCPsignal,dCache_1	Pseudomonas nitroreducens
MCPsignal,dCache_1	Aliivibrio sp. 1S128
MCPsignal,dCache_1	Pseudomonas
MCPsignal,dCache_1	Halomonas titanicae
MCPsignal,dCache_1	Shewanella insulae
MCPsignal,dCache_1	Vibrio lentus
MCPsignal,dCache_1	Pseudoalteromonas sp. S3178
MCPsignal,dCache_1	Pseudomonas sp. PDM10
MCPsignal,dCache_1	Vibrio sp. Isolate22
MCPsignal,dCache_1	Pseudomonas frederiksbergensis
MCPsignal,dCache_1	Burkholderia contaminans
MCPsignal,dCache_1	Shewanella algae
MCPsignal,dCache_1	Pseudoalteromonas
MCPsignal,dCache_1	Pseudomonas
MCPsignal,dCache_1	Aeromonas veronii
MCPsignal,dCache_1	Burkholderia sp. A2
MCPsignal,dCache_1	Pseudomonas mandelii
MCPsignal,dCache_1	Burkholderia latens
MCPsignal,dCache_1	Alteromonas stellipolaris
MCPsignal,dCache_1	Pseudomonas syringae
MCPsignal,dCache_1	Pseudoalteromonas sp. L1
MCPsignal,dCache_1	Pseudomonas kuykendallii
MCPsignal,dCache_1	Alteromonas aestuariivivens
MCPsignal,dCache_1	Pseudomonas stutzeri
MCPsignal,dCache_1	Pseudomonas sp. PB120
MCPsignal,dCache_1	Vibrio
MCPsignal,dCache_1	Pseudomonas sp. SST3
MCPsignal,dCache_1	Pseudomonas sp. GW456-12-10-14-LB2
MCPsignal,dCache_1	Marinobacter salarius
MCPsignal,dCache_1	Vibrio marinisediminis
MCPsignal,dCache_1	Burkholderia sp. AU31280
MCPsignal,dCache_1	Photobacterium alginatilyticum
MCPsignal,dCache_1	Vibrio harveyi
MCPsignal,dCache_1	Vibrio vulnificus
MCPsignal,dCache_1	Pseudomonas protegens
MCPsignal,dCache_1	Pseudomonas sp. CC120222-01a
MCPsignal,dCache_1	Burkholderia ambifaria
MCPsignal,dCache_1	Pseudoalteromonas aliena
MCPsignal,dCache_1	Pseudomonas sp. RIT623
MCPsignal,dCache_1	Burkholderia cenocepacia
MCPsignal,dCache_1	Pseudomonas putida
MCPsignal,dCache_1	Pseudomonas sp. RC3H12
MCPsignal,dCache_1	Pseudoalteromonas sp. MEBiC 03607
MCPsignal,dCache_1	Vibrio sp. HDW18
MCPsignal,dCache_1	Pseudomonas khazarica
MCPsignal,dCache_1	Pseudomonas sp. SDI
MCPsignal,dCache_1	Vibrio parahaemolyticus
MCPsignal,dCache_1	Pseudomonas
MCPsignal,dCache_1	Marinobacterium sp. CAU 1594
MCPsignal,dCache_1	Aeromonas veronii
MCPsignal,dCache_1	Aeromonas veronii
MCPsignal,dCache_1	Vibrio fluvialis
MCPsignal,dCache_1	Vibrio chagasii
MCPsignal,dCache_1	Shewanella sp. FJAT-54031
MCPsignal,dCache_1	Burkholderia multivorans
MCPsignal,dCache_1	Pseudomonas taiwanensis
MCPsignal,dCache_1	Vibrio
MCPsignal,dCache_1	Pseudomonas stutzeri
MCPsignal,dCache_1	Pseudomonas sp. QTF5
MCPsignal,dCache_1	Vibrio rotiferianus
MCPsignal,dCache_1	Pseudomonas sp. SbOxS1
MCPsignal,dCache_1	Pseudomonas viridiflava
MCPsignal,dCache_1	Pseudomonas
MCPsignal,dCache_1	Janthinobacterium sp. BJB304
MCPsignal,dCache_1	Burkholderia cenocepacia
MCPsignal,dCache_1	Pseudomonas stutzeri
MCPsignal,dCache_1	Rheinheimera sp. SM2107
MCPsignal,dCache_1	Burkholderia ubonensis
MCPsignal,dCache_1	Burkholderia pyrrocinia
MCPsignal,dCache_1	Pseudomonas balearica
MCPsignal,dCache_1	Rugamonas sp. FT82W
MCPsignal,dCache_1	Pseudoalteromonas
MCPsignal,dCache_1	Pseudomonas mosselii
MCPsignal,dCache_1	Vibrio chagasii
MCPsignal,dCache_1	Halomonas
MCPsignal,dCache_1	Pseudomonas sp. St29
MCPsignal,dCache_1	Burkholderia cepacia
MCPsignal,dCache_1	Burkholderia multivorans
MCPsignal,dCache_1	Pseudoalteromonas
MCPsignal,dCache_1	Pseudomonas kurunegalensis
MCPsignal,dCache_1	Moritella viscosa
MCPsignal,dCache_1	Vibrio jasicida
MCPsignal,dCache_1	Pseudoalteromonas
MCPsignal,dCache_1	Pseudomonas stutzeri
MCPsignal,dCache_1	Vibrio neptunius
MCPsignal,dCache_1	Oceanimonas doudoroffii
MCPsignal,dCache_1	Burkholderia territorii
MCPsignal,dCache_1	Burkholderia ubonensis
MCPsignal,dCache_1	Pseudomonas sp. Ant30-3
MCPsignal,dCache_1	Burkholderia ubonensis
MCPsignal,dCache_1	Shewanella algae
MCPsignal,dCache_1	Campylobacter concisus
MCPsignal,dCache_1	Vibrio cholerae
MCPsignal,dCache_1	Pseudomonas sp. MWU16 30317
MCPsignal,dCache_1	Vibrio parahaemolyticus
MCPsignal,dCache_1	Burkholderia ubonensis
MCPsignal,dCache_1	Campylobacter concisus
MCPsignal,dCache_1	Burkholderia arboris
MCPsignal,dCache_1	Burkholderia ubonensis
MCPsignal,dCache_1	Burkholderia cenocepacia
MCPsignal,dCache_1	Burkholderia multivorans
MCPsignal,dCache_1	Vibrio sp. SG41-7
MCPsignal,dCache_1	Burkholderia ambifaria
MCPsignal,dCache_1	Aeromonas dhakensis
MCPsignal,dCache_1	Burkholderia cepacia
MCPsignal,dCache_1	Pseudoalteromonas sp. P1-25
MCPsignal,dCache_1	Halomonas gudaonensis
MCPsignal,dCache_1	Pseudoalteromonas sp. H103
MCPsignal,dCache_1	Pseudomonas viridiflava
MCPsignal,dCache_1	Comamonas thiooxydans
MCPsignal,dCache_1	Vibrio fluvialis
MCPsignal,dCache_1	Vibrio splendidus
MCPsignal,dCache_1	Vibrio anguillarum
MCPsignal,dCache_1	Aeromonas caviae
MCPsignal,dCache_1	Burkholderia cepacia
MCPsignal,dCache_1	Vibrio sp. A621
MCPsignal,dCache_1	Vibrio gigantis
MCPsignal,dCache_1	Pseudomonas otitidis
MCPsignal,dCache_1	Burkholderia cenocepacia
MCPsignal,dCache_1	Halopseudomonas aestusnigri
MCPsignal,dCache_1	Pseudomonas protegens
MCPsignal,dCache_1	Burkholderia sp. BCC0044
MCPsignal,dCache_1	Pseudomonas sp. KSR10
MCPsignal,dCache_1	Vibrio metschnikovii
MCPsignal,dCache_1	Pseudomonas sesami
MCPsignal,dCache_1	Shewanella
MCPsignal,dCache_1	Vibrio
MCPsignal,dCache_1	Glaciecola sp. MH2013
MCPsignal,dCache_1	Vibrio sp. MMG023
MCPsignal,dCache_1	Pseudomonas toyotomiensis
MCPsignal,dCache_1	Burkholderia diffusa
MCPsignal,dCache_1	Pseudomonas sp. H9
MCPsignal,dCache_1	Vibrio parahaemolyticus
MCPsignal,dCache_1	Vibrio
MCPsignal,dCache_1	Vibrio cidicii
MCPsignal,dCache_1	Aeromonas hydrophila
MCPsignal,dCache_1	Shewanella glacialipiscicola
MCPsignal,dCache_1	Plesiomonas shigelloides
MCPsignal,dCache_1	Aeromonas veronii
MCPsignal,dCache_1	Shewanella sp. SR44-3
MCPsignal,dCache_1	Shewanella algae
MCPsignal,dCache_1	Pseudomonas
MCPsignal,dCache_1	Colwellia sp. C1TZA3
MCPsignal,dCache_1	Aeromonas
MCPsignal,dCache_1	Gammaproteobacteria
MCPsignal,dCache_1	Campylobacter concisus
MCPsignal,dCache_1	Shewanella xiamenensis
MCPsignal,dCache_1	Vibrio sp. A11
MCPsignal,dCache_1	Psychromonas aquimarina
MCPsignal,dCache_1	Vibrio campbellii
MCPsignal,dCache_1	Pseudomonas
MCPsignal,dCache_1	Vibrio parahaemolyticus
MCPsignal,dCache_1	Pseudomonas putida
MCPsignal,dCache_1	Pseudomonas sp. 30 B
MCPsignal,dCache_1	Vibrio cholerae
MCPsignal,dCache_1	Aeromonas veronii
MCPsignal,dCache_1	Burkholderia ubonensis
MCPsignal,dCache_1	Shewanella putrefaciens
MCPsignal,dCache_1	Pseudomonas reidholzensis
MCPsignal,dCache_1	Pseudomonas sp. A-R-19
MCPsignal,dCache_1	Shewanella colwelliana
MCPsignal,dCache_1	Shewanella
MCPsignal,dCache_1	Shewanella sp. 10N.286.51.B7
MCPsignal,dCache_1	Pseudomonas sp. MM213
MCPsignal,dCache_1	Pseudomonas composti
MCPsignal,dCache_1	Pseudomonas putida
MCPsignal,dCache_1	Pseudoalteromonas donghaensis
MCPsignal,dCache_1	Salinivibrio
MCPsignal,dCache_1	Pseudomonas helmanticensis
MCPsignal,dCache_1	Plesiomonas shigelloides
MCPsignal,dCache_1	Pseudomonas sp. RW407
MCPsignal,dCache_1	Vibrio
MCPsignal,dCache_1	Vibrio parahaemolyticus
MCPsignal,dCache_1	Pseudomonas putida
MCPsignal,dCache_1	Vibrio parahaemolyticus
MCPsignal,dCache_1	Aeromonas veronii
MCPsignal,dCache_1	Vibrio
MCPsignal,dCache_1	Shewanella xiamenensis
MCPsignal,dCache_1	Aeromonas sp. HMWF015
MCPsignal,dCache_1	Vibrio coralliirubri
MCPsignal,dCache_1	Vibrio alfacsensis
MCPsignal,dCache_1	Paraglaciecola agarilytica
MCPsignal,dCache_1	Aeromonas caviae
MCPsignal,dCache_1	Burkholderia ambifaria
MCPsignal,dCache_1	Vibrio
MCPsignal,dCache_1	Vibrio lentus
MCPsignal,dCache_1	Burkholderia multivorans
MCPsignal,dCache_1	Burkholderia cenocepacia
MCPsignal,dCache_1	Burkholderia
MCPsignal,dCache_1	Pseudoalteromonas sp. J010
MCPsignal,dCache_1	Vibrio owensii
MCPsignal,dCache_1	Nitrincola alkalilacustris
MCPsignal,dCache_1	Burkholderia ambifaria
MCPsignal,dCache_1	Pseudomonas sp. D-134-1
MCPsignal,dCache_1	Vibrio cholerae
MCPsignal,dCache_1	Marinobacter
MCPsignal,dCache_1	Aeromonas veronii
MCPsignal,dCache_1	Pseudomonas sp. ES3-33
MCPsignal,dCache_1	Vibrio cholerae
MCPsignal,dCache_1	Pseudomonas
MCPsignal,dCache_1	Vibrio fluvialis
MCPsignal,dCache_1	Pseudomonas
MCPsignal,dCache_1	Aeromonas veronii
MCPsignal,dCache_1	Halomonas
MCPsignal,dCache_1	Pseudomonas alkylphenolica
MCPsignal,dCache_1	Pseudomonas sp. TH41
MCPsignal,dCache_1	Burkholderia multivorans
MCPsignal,dCache_1	Vibrio parahaemolyticus
MCPsignal,dCache_1	Pseudomonas
MCPsignal,dCache_1	Colwellia
MCPsignal,dCache_1	Burkholderia cenocepacia
MCPsignal,dCache_1	Vibrio anguillarum
MCPsignal,dCache_1	Burkholderia ambifaria
MCPsignal,dCache_1	Vibrio hyugaensis
MCPsignal,dCache_1	Pseudomonas guariconensis
MCPsignal,dCache_1	Burkholderia multivorans
MCPsignal,dCache_1	Pseudomonas sp. BJP69
MCPsignal,dCache_1	Burkholderia cenocepacia
MCPsignal,dCache_1	Pseudomonas sp. Pc102
MCPsignal,dCache_1	Vibrio cholerae
MCPsignal,dCache_1	Vibrio sp. 10N.222.52.B12
MCPsignal,dCache_1	Curvibacter sp. CHRR-16
MCPsignal,dCache_1	Pseudoalteromonas tetraodonis
MCPsignal,dCache_1	Colwellia
MCPsignal,dCache_1	Pseudomonas composti
MCPsignal,dCache_1	Burkholderia lata
MCPsignal,dCache_1	Burkholderia multivorans
MCPsignal,dCache_1	Psychrosphaera
MCPsignal,dCache_1	Paludibacterium sp. B53371
MCPsignal,dCache_1	Vibrio cholerae
MCPsignal,dCache_1	Pseudomonas sp. ENNP23
MCPsignal,dCache_1	Vibrio
MCPsignal,dCache_1	Colwellia psychrerythraea
MCPsignal,dCache_1	Shewanella algae
MCPsignal,dCache_1	Pseudomonas asiatica
MCPsignal,dCache_1	Aeromonas australiensis
MCPsignal,dCache_1	Pseudoalteromonas agarivorans
MCPsignal,dCache_1	Aeromonas sobria
MCPsignal,dCache_1	Pseudomonas mandelii
MCPsignal,dCache_1	Pseudomonas bananamidigenes
MCPsignal,dCache_1	Pseudomonas sp. K1S02-6
MCPsignal,dCache_1	Vibrio cholerae
MCPsignal,dCache_1	Pseudomonas sp. SC32021
MCPsignal,dCache_1	Pseudomonas putida
MCPsignal,dCache_1	Burkholderia latens
MCPsignal,dCache_1	Pseudomonas sp. SK
MCPsignal,dCache_1	Burkholderia sp. CpTa8-5
MCPsignal,dCache_1	Pseudomonas viridiflava
MCPsignal,dCache_1	Pseudomonas frederiksbergensis
MCPsignal,dCache_1	Comamonas testosteroni
MCPsignal,dCache_1	Shewanella sp. cp20
MCPsignal,dCache_1	Pseudomonas
MCPsignal,dCache_1	Plesiomonas shigelloides
MCPsignal,dCache_1	Pseudoalteromonas sp. DSM 26666
MCPsignal,dCache_1	Burkholderia
MCPsignal,dCache_1	Burkholderia cenocepacia
MCPsignal,dCache_1	Pseudomonas vranovensis
MCPsignal,dCache_1	Bowmanella yangjiangensis
MCPsignal,dCache_1	Salinivibrio sp. ML323
MCPsignal,dCache_1	Pseudomonas saudiphocaensis
MCPsignal,dCache_1	Burkholderia sp. AU31652
MCPsignal,dCache_1	Idiomarina abyssalis
MCPsignal,dCache_1	Pseudomonas sp. B52017
MCPsignal,dCache_1	Shewanella cyperi
MCPsignal,dCache_1	Vibrio parahaemolyticus
MCPsignal,dCache_1	Aeromonas veronii
MCPsignal,dCache_1	Pseudomonas laurylsulfativorans
MCPsignal,dCache_1	Burkholderia cepacia
MCPsignal,dCache_1	Vibrio tubiashii
MCPsignal,dCache_1	Pseudoalteromonas sp. L21
MCPsignal,dCache_1	Pseudomonas gingeri
MCPsignal,dCache_1	Oceanospirillum sp. D5
MCPsignal,dCache_1	Shewanella algidipiscicola
MCPsignal,dCache_1	Vibrio
MCPsignal,dCache_1	Alteromonas profundi
MCPsignal,dCache_1	Alteromonas sp. KUL106
MCPsignal,dCache_1	Vibrio
MCPsignal,dCache_1	Photobacterium
MCPsignal,dCache_1	Ferrimonas futtsuensis
MCPsignal,dCache_1	Chitinilyticum piscinae
MCPsignal,dCache_1	Shewanella sp. DNRA4
MCPsignal,dCache_1	Pseudoalteromonas prydzensis
MCPsignal,dCache_1	Burkholderia ambifaria
MCPsignal,dCache_1	Pseudoalteromonas aliena
MCPsignal,dCache_1	Burkholderia sp. AU6039
MCPsignal,dCache_1	Shewanella algae
MCPsignal,dCache_1	Vibrio lentus
MCPsignal,dCache_1	Pseudomonas sp. BF-B-27
MCPsignal,dCache_1	Burkholderia cenocepacia
MCPsignal,dCache_1	Pseudoalteromonas sp. SCSIO 11900
MCPsignal,dCache_1	Rugamonas aquatica
MCPsignal,dCache_1	Pseudoalteromonas
MCPsignal,dCache_1	Succinimonas amylolytica
MCPsignal,dCache_1	Vibrio
MCPsignal,dCache_1	Vibrio splendidus
MCPsignal,dCache_1	Pseudomonas iridis
MCPsignal,dCache_1	Pseudoalteromonas undina
MCPsignal,dCache_1	Photobacterium proteolyticum
MCPsignal,dCache_1	Aeromonas
MCPsignal,dCache_1	Vibrio sp. 10N.261.52.A1
MCPsignal,dCache_1	Burkholderia cepacia
MCPsignal,dCache_1	Shewanella benthica
MCPsignal,dCache_1	Thalassotalea euphylliae
MCPsignal,dCache_1	Photobacterium damselae
MCPsignal,dCache_1	Burkholderia ambifaria
MCPsignal,dCache_1	Enterovibrio norvegicus
MCPsignal,dCache_1	Burkholderia
MCPsignal,dCache_1	Pseudomonas sp. BF-B-26
MCPsignal,dCache_1	Aeromonas veronii
MCPsignal,dCache_1	Burkholderia ubonensis
MCPsignal,dCache_1	Comamonas thiooxydans
MCPsignal,dCache_1	Vibrio fortis
MCPsignal,dCache_1	Burkholderia
MCPsignal,dCache_1	Photobacterium sanguinicancri
MCPsignal,dCache_1	Pseudomonas sp. BW16M2
MCPsignal,dCache_1	Pseudomonas indica
MCPsignal,dCache_1	Burkholderia cepacia complex
MCPsignal,dCache_1	Colwellia polaris
MCPsignal,dCache_1	Vibrio cholerae
MCPsignal,dCache_1	Vibrio parahaemolyticus
MCPsignal,dCache_1	Vibrio parahaemolyticus
MCPsignal,dCache_1	Burkholderia cenocepacia
MCPsignal,dCache_1	Halomonas sp. 328
MCPsignal,dCache_1	Burkholderia ambifaria
MCPsignal,dCache_1	Vibrio campbellii
MCPsignal,dCache_1	Burkholderia ambifaria
MCPsignal,dCache_1	Pseudoalteromonas ruthenica
MCPsignal,dCache_1	Burkholderia metallica
MCPsignal,dCache_1	Pseudoalteromonas
MCPsignal,dCache_1	Vibrio nigripulchritudo
MCPsignal,dCache_1	Pseudoalteromonas
MCPsignal,dCache_1	Vibrio parahaemolyticus
MCPsignal,dCache_1	Pseudomonas otitidis
MCPsignal,dCache_1	Burkholderia multivorans
MCPsignal,dCache_1	Aeromonas veronii
MCPsignal,dCache_1	Pseudomonas stutzeri
MCPsignal,dCache_1	Aeromonas veronii
MCPsignal,dCache_1	Shewanella woodyi
MCPsignal,dCache_1	Aeromonas veronii
MCPsignal,dCache_1	Pseudomonas sp. R452017
MCPsignal,dCache_1	Burkholderia metallica
MCPsignal,dCache_1	Marinomonas spartinae
MCPsignal,dCache_1	Aeromonas media
MCPsignal,dCache_1	Pseudomonas
MCPsignal,dCache_1	Vibrio
MCPsignal,dCache_1	Vibrio sp. Evd11
MCPsignal,dCache_1	Janthinobacterium lividum
MCPsignal,dCache_1	Aliivibrio fischeri
MCPsignal,dCache_1	Pseudomonas
MCPsignal,dCache_1	Comamonas
MCPsignal,dCache_1	Burkholderia stagnalis
MCPsignal,dCache_1	Photobacterium sp. TLY01
MCPsignal,dCache_1	Pseudomonas nicosulfuronedens
MCPsignal,dCache_1	Burkholderia ubonensis
MCPsignal,dCache_1	Pseudomonas saudiphocaensis
MCPsignal,dCache_1	Vibrio cholerae
MCPsignal,dCache_1	Pseudomonas sp. p21
MCPsignal,dCache_1	Burkholderia stagnalis
MCPsignal,dCache_1	Burkholderia cenocepacia
MCPsignal,dCache_1	Shewanella
MCPsignal,dCache_1	Vibrio splendidus
MCPsignal,dCache_1	Burkholderia anthina
MCPsignal,dCache_1	Aeromonas veronii
MCPsignal,dCache_1	Vibrio parahaemolyticus
MCPsignal,dCache_1	Pseudomonas protegens
MCPsignal,dCache_1	Burkholderia ubonensis
MCPsignal,dCache_1	Oceanospirillum linum
MCPsignal,dCache_1	Burkholderia stagnalis
MCPsignal,dCache_1	Vibrio
MCPsignal,dCache_1	Pseudomonas sp. FSL W5-0299
MCPsignal,dCache_1	Vibrio cholerae
MCPsignal,dCache_1	Pseudomonas fluorescens
MCPsignal,dCache_1	Vibrio orientalis
MCPsignal,dCache_1	Burkholderia ambifaria
MCPsignal,dCache_1	Pseudomonas
MCPsignal,dCache_1	Aeromonas sobria
MCPsignal,dCache_1	Vibrio alginolyticus
MCPsignal,dCache_1	Pseudomonas sp. BF-R-01
MCPsignal,dCache_1	Vibrio parahaemolyticus
MCPsignal,dCache_1	Marinomonas colpomeniae
MCPsignal,dCache_1	Shewanella sp. MSW
MCPsignal,dCache_1	Vibrio pacinii
MCPsignal,dCache_1	Aeromonas rivipollensis
MCPsignal,dCache_1	Aeromonas jandaei
MCPsignal,dCache_1	Burkholderia ubonensis
MCPsignal,dCache_1	Vibrio anguillarum
MCPsignal,dCache_1	Pseudomonas
MCPsignal,dCache_1	Pseudomonas sp. BBP2017
MCPsignal,dCache_1	Bowmanella sp. JS7-9
MCPsignal,dCache_1	Duganella sp. CF458
MCPsignal,dCache_1	Reinekea blandensis
MCPsignal,dCache_1	Janthinobacterium lividum
MCPsignal,dCache_1	Burkholderia multivorans
MCPsignal,dCache_1	Burkholderia ubonensis
MCPsignal,dCache_1	Grimontia indica
MCPsignal,dCache_1	Pseudoalteromonas sp. Of11M-6
MCPsignal,dCache_1	Vibrio owensii
MCPsignal,dCache_1	Vibrio parahaemolyticus
MCPsignal,dCache_1	Aeromonas veronii
MCPsignal,dCache_1	Aeromonas hydrophila
MCPsignal,dCache_1	Pseudomonas sp. R32
MCPsignal,dCache_1	Vibrio metoecus
MCPsignal,dCache_1	Vibrio parahaemolyticus
MCPsignal,dCache_1	Burkholderia anthina
MCPsignal,dCache_1	Vibrio parahaemolyticus
MCPsignal,dCache_1	Pseudomonas otitidis
MCPsignal,dCache_1	Vibrio rotiferianus
MCPsignal,dCache_1	Aeromonas
MCPsignal,dCache_1	Pseudoalteromonas
MCPsignal,dCache_1	Burkholderia cenocepacia
MCPsignal,dCache_1	Pseudomonas
MCPsignal,dCache_1	Alteromonas sp. Cnat3-28
MCPsignal,dCache_1	Vibrio sp. J2-32022
MCPsignal,dCache_1	Halomonas chromatireducens
MCPsignal,dCache_1	Photobacterium jeanii
MCPsignal,dCache_1	Pseudoalteromonas profundi
MCPsignal,dCache_1	Burkholderia anthina
MCPsignal,dCache_1	Pseudomonas fluorescens
MCPsignal,dCache_1	Campylobacter concisus
MCPsignal,dCache_1	Vibrio campbellii
MCPsignal,dCache_1	Massilia sp. P8910
MCPsignal,dCache_1	Oceanimonas sp. MB9
MCPsignal,dCache_1	Campylobacter concisus
MCPsignal,dCache_1	Crenobacter luteus
MCPsignal,dCache_1	Burkholderia sp. Bp9143
MCPsignal,dCache_1	Burkholderia cenocepacia
MCPsignal,dCache_1	Pseudomonas brassicacearum
MCPsignal,dCache_1	Denitrificimonas caeni
MCPsignal,dCache_1	Vibrio cholerae
MCPsignal,dCache_1	Shewanella donghaensis
MCPsignal,dCache_1	Vibrio metschnikovii
MCPsignal,dCache_1	Burkholderia sp. BCC0419
MCPsignal,dCache_1	Burkholderia lata
MCPsignal,dCache_1	Campylobacter mucosalis
MCPsignal,dCache_1	Aeromonas veronii
MCPsignal,dCache_1	Vibrio splendidus
MCPsignal,dCache_1	Vibrio nigripulchritudo
MCPsignal,dCache_1	Vibrio gazogenes
MCPsignal,dCache_1	Pseudomonas sp. PD9R
MCPsignal,dCache_1	Vibrio splendidus
MCPsignal,dCache_1	Burkholderia cenocepacia
MCPsignal,dCache_1	Pseudoalteromonas
MCPsignal,dCache_1	Pseudomonas moraviensis
MCPsignal,dCache_1	Aeromonas veronii
MCPsignal,dCache_1	Vibrio lentus
MCPsignal,dCache_1	Burkholderia sp. Bp8992
MCPsignal,dCache_1	Psychromonas sp. SA13A
MCPsignal,dCache_1	Halomonas titanicae
MCPsignal,dCache_1	Vibrio chagasii
MCPsignal,dCache_1	Salinivibrio sp. MA351
MCPsignal,dCache_1	Pelomonas sp. KK5
MCPsignal,dCache_1	Campylobacter concisus
MCPsignal,dCache_1	Vibrio parahaemolyticus
MCPsignal,dCache_1	Vibrio metschnikovii
MCPsignal,dCache_1	Burkholderia diffusa
MCPsignal,dCache_1	Pseudomonas oryzicola
MCPsignal,dCache_1	Pseudoalteromonas sp. CO325X
MCPsignal,dCache_1	Burkholderia ubonensis
MCPsignal,dCache_1	Thalassolituus
MCPsignal,dCache_1	Shewanella sp. HN-41
MCPsignal,dCache_1	Pseudoalteromonas
MCPsignal,dCache_1	Halomonas populi
MCPsignal,dCache_1	Pseudoalteromonas
MCPsignal,dCache_1	Aestuariibacter sp. GS-14
MCPsignal,dCache_1	Pseudomonas silesiensis
MCPsignal,dCache_1	Paraglaciecola sp. 20A4
MCPsignal,dCache_1	Burkholderia cepacia
MCPsignal,dCache_1	Campylobacter concisus
MCPsignal,dCache_1	Bowmanella yangjiangensis
MCPsignal,dCache_1	Aeromonas veronii
MCPsignal,dCache_1	Halomonas sp. ATBC28
MCPsignal,dCache_1	Pseudomonas sp. B12018
MCPsignal,dCache_1	Burkholderia ubonensis
MCPsignal,dCache_1	Psychrosphaera haliotis
MCPsignal,dCache_1	Colwellia sp. MT41
MCPsignal,dCache_1	Pseudomonas fluorescens
MCPsignal,dCache_1	Vibrio parahaemolyticus
MCPsignal,dCache_1	Vibrio tasmaniensis
MCPsignal,dCache_1	Aeromonas sp. FDAARGOS 1407
MCPsignal,dCache_1	Pseudomonas putida
MCPsignal,dCache_1	Burkholderia multivorans
MCPsignal,dCache_1	Pseudoalteromonas sp. S1727
MCPsignal,dCache_1	Vibrio sp. T9
MCPsignal,dCache_1	Aeromonas caviae
MCPsignal,dCache_1	Pseudoalteromonas sp. S1608
MCPsignal,dCache_1	Pantoea sp. Tr-811
MCPsignal,dCache_1	Pseudomonas sp. CVAP#3
MCPsignal,dCache_1	Vibrio lentus
MCPsignal,dCache_1	Vibrio parahaemolyticus
MCPsignal,dCache_1	Duganella sp. Root1480D1
MCPsignal,dCache_1	Alteromonas
MCPsignal,dCache_1	Aeromonas jandaei
MCPsignal,dCache_1	Pseudomonas fluorescens
MCPsignal,dCache_1	Burkholderia cenocepacia
MCPsignal,dCache_1	Pseudoalteromonas luteoviolacea
MCPsignal,dCache_1	Pseudomonas knackmussii
MCPsignal,dCache_1	Burkholderia ambifaria
MCPsignal,dCache_1	Paraburkholderia sp. Se-20369
MCPsignal,dCache_1	Vibrio parahaemolyticus
MCPsignal,dCache_1	Aeromonas
MCPsignal,dCache_1	Vibrio
MCPsignal,dCache_1	Burkholderia sp. BCC0322
MCPsignal,dCache_1	Vibrio cholerae
MCPsignal,dCache_1	Burkholderia
MCPsignal,dCache_1	Vibrio kanaloae
MCPsignal,dCache_1	Pseudomonas sp. PDM03
MCPsignal,dCache_1	Pseudomonas mendocina
MCPsignal,dCache_1	Vibrio parahaemolyticus
MCPsignal,dCache_1	Photobacterium damselae
MCPsignal,dCache_1	Campylobacter concisus
MCPsignal,dCache_1	Vibrio parahaemolyticus
MCPsignal,dCache_1	Pseudomonas mendocina
MCPsignal,dCache_1	Vibrio campbellii
MCPsignal,dCache_1	Alteromonas sp. IB21
MCPsignal,dCache_1	Shewanella litorisediminis
MCPsignal,dCache_1	Pseudomonas sp. Marseille-Q3773
MCPsignal,dCache_1	Pseudomonas jessenii
MCPsignal,dCache_1	Crenobacter luteus
MCPsignal,dCache_1	Halomonas
MCPsignal,dCache_1	Vibrio lentus
MCPsignal,dCache_1	Halomonas maris
MCPsignal,dCache_1	Comamonas sp. AG1104
MCPsignal,dCache_1	Burkholderia sp. AU15512
MCPsignal,dCache_1	Aeromonas jandaei
MCPsignal,dCache_1	Vibrio
MCPsignal,dCache_1	Photobacterium leiognathi
MCPsignal,dCache_1	Vibrio parahaemolyticus
MCPsignal,dCache_1	Marinobacterium sp. CAU 1594
MCPsignal,dCache_1	Pseudomonas sp. KK4
MCPsignal,dCache_1	Photobacterium sp. OFAV2-7
MCPsignal,dCache_1	Pseudomonas sp. BML-PP017
MCPsignal,dCache_1	Vibrio sp. A8-1
MCPsignal,dCache_1	Burkholderia sp. NRF60-BP8
MCPsignal,dCache_1	Janthinobacterium sp. NKUCC08 JDC
MCPsignal,dCache_1	Pseudomonas viridiflava
MCPsignal,dCache_1	Burkholderia cepacia
MCPsignal,dCache_1	Comamonas thiooxydans
MCPsignal,dCache_1	Vibrio metschnikovii
MCPsignal,dCache_1	Shewanella
MCPsignal,dCache_1	Pseudomonas asiatica
MCPsignal,dCache_1	Burkholderia cenocepacia
MCPsignal,dCache_1	Aeromonas veronii
MCPsignal,dCache_1	Aidingimonas halophila
MCPsignal,dCache_1	Burkholderia cenocepacia
MCPsignal,dCache_1	Pseudomonas putida
MCPsignal,dCache_1	Pseudomonas vlassakiae
MCPsignal,dCache_1	Vibrio navarrensis
MCPsignal,dCache_1	Pseudomonas chengduensis
MCPsignal,dCache_1	Halomonas pellis
MCPsignal,dCache_1	Pseudomonas sp. Root329
MCPsignal,dCache_1	Burkholderia ubonensis
MCPsignal,dCache_1	Vibrio parahaemolyticus
MCPsignal,dCache_1	Vibrio mimicus
MCPsignal,dCache_1	Vibrio kanaloae
MCPsignal,dCache_1	Vibrio parahaemolyticus
MCPsignal,dCache_1	Burkholderia ubonensis
MCPsignal,dCache_1	Vibrio
MCPsignal,dCache_1	Burkholderia contaminans
MCPsignal,dCache_1	Aeromonas
MCPsignal,dCache_1	Vibrio splendidus
MCPsignal,dCache_1	Undibacterium terreum
MCPsignal,dCache_1	Campylobacter concisus
MCPsignal,dCache_1	Vibrio palustris
MCPsignal,dCache_1	Vibrio parahaemolyticus
MCPsignal,dCache_1	Halomonas
MCPsignal,dCache_1	Pseudomonas monteilii
MCPsignal,dCache_1	Vibrio
MCPsignal,dCache_1	Pseudomonas arcuscaelestis
MCPsignal,dCache_1	Photobacterium lutimaris
MCPsignal,dCache_1	Janthinobacterium sp. FT14W
MCPsignal,dCache_1	Aeromonas sp. ASNIH1
MCPsignal,dCache_1	Burkholderia ubonensis
MCPsignal,dCache_1	Vibrio
MCPsignal,dCache_1	Pseudomonas sp. 8BK
MCPsignal,dCache_1	Rheinheimera nanhaiensis
MCPsignal,dCache_1	Burkholderia cenocepacia
MCPsignal,dCache_1	Burkholderia cenocepacia
MCPsignal,dCache_1	Burkholderia contaminans
MCPsignal,dCache_1	Vibrio parahaemolyticus
MCPsignal,dCache_1	Pseudomonas stutzeri
MCPsignal,dCache_1	Enterovibrio norvegicus
MCPsignal,dCache_1	Burkholderia ubonensis
MCPsignal,dCache_1	Burkholderia ambifaria
MCPsignal,dCache_1	Pseudomonas lalucatii
MCPsignal,dCache_1	Vibrio
MCPsignal,dCache_1	Vibrio tasmaniensis
MCPsignal,dCache_1	Idiomarina ramblicola
MCPsignal,dCache_1	Vibrio parahaemolyticus
MCPsignal,dCache_1	Pseudomonas sp. SWI44
MCPsignal,dCache_1	Pseudomonas
MCPsignal,dCache_1	Vibrio fluvialis
MCPsignal,dCache_1	Comamonas
MCPsignal,dCache_1	Pseudomonas
MCPsignal,dCache_1	Vibrio parahaemolyticus
MCPsignal,dCache_1	Vibrio alginolyticus
MCPsignal,dCache_1	Burkholderia sp. Bp9002
MCPsignal,dCache_1	Vibrio parahaemolyticus
MCPsignal,dCache_1	Pseudomonas sp. Sample 11
MCPsignal,dCache_1	Plesiomonas sp. ZOR0011
MCPsignal,dCache_1	Aeromonas enteropelogenes
MCPsignal,dCache_1	Burkholderia cenocepacia
MCPsignal,dCache_1	Pseudoalteromonas
MCPsignal,dCache_1	Pseudomonas sp. TH392020
MCPsignal,dCache_1	Vibrio cholerae
MCPsignal,dCache_1	Pseudomonas shirazensis
MCPsignal,dCache_1	Plesiomonas shigelloides
MCPsignal,dCache_1	Pseudomonas sp. S07E 245
MCPsignal,dCache_1	Pseudomonas putida group
MCPsignal,dCache_1	Pseudomonas lini
MCPsignal,dCache_1	Pseudomonas anguilliseptica
MCPsignal,dCache_1	Pseudomonas sp. LP 7 YM
MCPsignal,dCache_1	Shewanella sairae
MCPsignal,dCache_1	Vibrio parahaemolyticus
MCPsignal,dCache_1	Halomonas
MCPsignal,dCache_1	Pseudoalteromonas
MCPsignal,dCache_1	Campylobacter concisus
MCPsignal,dCache_1	Vibrio bivalvicida
MCPsignal,dCache_1	Pseudoalteromonas sp. S3776
MCPsignal,dCache_1	Alteromonas
MCPsignal,dCache_1	Oceanisphaera avium
MCPsignal,dCache_1	Burkholderia sp. Bp9004
MCPsignal,dCache_1	Aeromonas media
MCPsignal,dCache_1	Vibrio cholerae
MCPsignal,dCache_1	Colwellia piezophila
MCPsignal,dCache_1	Vibrio metschnikovii
MCPsignal,dCache_1	Pseudoalteromonas
MCPsignal,dCache_1	Burkholderia
MCPsignal,dCache_1	Pseudomonas sp. AFG SD02 1510 Pfu 092
MCPsignal,dCache_1	Vibrio parahaemolyticus
MCPsignal,dCache_1	Burkholderia ubonensis
MCPsignal,dCache_1	Aeromonas enteropelogenes
MCPsignal,dCache_1	Pseudomonas stutzeri
MCPsignal,dCache_1	Campylobacter concisus
MCPsignal,dCache_1	Aeromonas rivipollensis
MCPsignal,dCache_1	Halomonas
MCPsignal,dCache_1	Pseudomonas
MCPsignal,dCache_1	Duganella sp. Root336D2
MCPsignal,dCache_1	Pseudomonas khorasanensis
MCPsignal,dCache_1	Pseudoalteromonas
MCPsignal,dCache_1	Paraburkholderia sp. RG36
MCPsignal,dCache_1	Aliivibrio fischeri
MCPsignal,dCache_1	Halomonas lutescens
MCPsignal,dCache_1	Massilia sp. JS1662
MCPsignal,dCache_1	Pseudomonas
MCPsignal,dCache_1	Burkholderia metallica
MCPsignal,dCache_1	Halomonas alkaliantarctica
MCPsignal,dCache_1	Aeromonas veronii
MCPsignal,dCache_1	Comamonas sp. E6
MCPsignal,dCache_1	Pseudomonas monteilii
MCPsignal,dCache_1	Vibrio splendidus
MCPsignal,dCache_1	Cupriavidus metallidurans
MCPsignal,dCache_1	Shewanella piezotolerans
MCPsignal,dCache_1	Vibrio metschnikovii
MCPsignal,dCache_1	Pseudomonas
MCPsignal,dCache_1	Vibrio metschnikovii
MCPsignal,dCache_1	Pseudomonas
MCPsignal,dCache_1	Campylobacter concisus
MCPsignal,dCache_1	Burkholderia ambifaria
MCPsignal,dCache_1	Pseudoalteromonas
MCPsignal,dCache_1	Vibrio
MCPsignal,dCache_1	Alteromonas sp. BZK5
MCPsignal,dCache_1	Pseudoalteromonas sp. P1-30
MCPsignal,dCache_1	Pseudomonas oleovorans
MCPsignal,dCache_1	Burkholderia anthina
MCPsignal,dCache_1	Campylobacter concisus
MCPsignal,dCache_1	Pseudomonas sp. IzPS59
MCPsignal,dCache_1	Pseudomonas entomophila
MCPsignal,dCache_1	Pseudomonas fluorescens
MCPsignal,dCache_1	Vibrio brasiliensis
MCPsignal,dCache_1	Campylobacter concisus
MCPsignal,dCache_1	Pseudoalteromonas ostreae
MCPsignal,dCache_1	Vibrio lentus
MCPsignal,dCache_1	Aeromonas media
MCPsignal,dCache_1	Vibrio parahaemolyticus
MCPsignal,dCache_1	Pseudomonas fluorescens group
MCPsignal,dCache_1	Photobacterium
MCPsignal,dCache_1	Photobacterium sp. NCIMB 13483
MCPsignal,dCache_1	Pseudomonas
MCPsignal,dCache_1	Vibrio parahaemolyticus
MCPsignal,dCache_1	Burkholderia territorii
MCPsignal,dCache_1	Campylobacter
MCPsignal,dCache_1	Burkholderia ambifaria
MCPsignal,dCache_1	Burkholderia ubonensis
MCPsignal,dCache_1	Burkholderia multivorans
MCPsignal,dCache_1	Burkholderia lata
MCPsignal,dCache_1	Burkholderia pseudomultivorans
MCPsignal,dCache_1	Pseudomonas sp. CM27
MCPsignal,dCache_1	Pseudomonas
MCPsignal,dCache_1	Burkholderia sp. BE17
MCPsignal,dCache_1	Burkholderia latens
MCPsignal,dCache_1	Pseudoalteromonas citrea
MCPsignal,dCache_1	Idiomarina zobellii
MCPsignal,dCache_1	Pseudoalteromonas sp. CNC9-20
MCPsignal,dCache_1	Pseudomonas sp. BML-PP042
MCPsignal,dCache_1	Aeromonas jandaei
MCPsignal,dCache_1	Vibrio parahaemolyticus
MCPsignal,dCache_1	Vibrio cholerae
MCPsignal,dCache_1	Pseudomonas sp. D2018
MCPsignal,dCache_1	Salinivibrio sp. IB643
MCPsignal,dCache_1	Burkholderia
MCPsignal,dCache_1	Aeromonas veronii
MCPsignal,dCache_1	Pseudomonas
MCPsignal,dCache_1	Pseudomonas fluorescens
MCPsignal,dCache_1	Pseudomonas sp. NBRC 111131
MCPsignal,dCache_1	Burkholderia ubonensis
MCPsignal,dCache_1	Pseudomonas
MCPsignal,dCache_1	Pseudomonas neuropathica
MCPsignal,dCache_1	Pseudoalteromonas rubra
MCPsignal,dCache_1	Burkholderia ubonensis
MCPsignal,dCache_1	Pseudomonas prosekii
MCPsignal,dCache_1	Salinivibrio sp. IB870
MCPsignal,dCache_1	Vibrio diazotrophicus
MCPsignal,dCache_1	Cognaticolwellia aestuarii
MCPsignal,dCache_1	Pseudomonas frederiksbergensis
MCPsignal,dCache_1	Pseudomonas fluorescens
MCPsignal,dCache_1	Vibrio cholerae
MCPsignal,dCache_1	Pseudomonas
MCPsignal,dCache_1	Burkholderia territorii
MCPsignal,dCache_1	Shewanella denitrificans
MCPsignal,dCache_1	Pseudomonas sp. PP3
MCPsignal,dCache_1	Vibrio harveyi
MCPsignal,dCache_1	Pseudomonas sp. N402020
MCPsignal,dCache_1	Burkholderia ambifaria
MCPsignal,dCache_1	Pseudoalteromonas
MCPsignal,dCache_1	Vibrio anguillarum
MCPsignal,dCache_1	Pseudomonas sp. URMO17WK12I6
MCPsignal,dCache_1	Vibrio parahaemolyticus
MCPsignal,dCache_1	Pseudomonas viridiflava
MCPsignal,dCache_1	Vibrio cidicii
MCPsignal,dCache_1	Burkholderia multivorans
MCPsignal,dCache_1	Burkholderia cepacia
MCPsignal,dCache_1	Aeromonas sp. HMWF016
MCPsignal,dCache_1	Burkholderia ambifaria
MCPsignal,dCache_1	Alteromonas macleodii
MCPsignal,dCache_1	Pseudomonas putida
MCPsignal,dCache_1	Shewanella colwelliana
MCPsignal,dCache_1	Vibrio cholerae
MCPsignal,dCache_1	Campylobacter concisus
MCPsignal,dCache_1	Pseudoalteromonas sp. CF6-2
MCPsignal,dCache_1	Aeromonas jandaei
MCPsignal,dCache_1	Burkholderia
MCPsignal,dCache_1	Pseudoalteromonas shioyasakiensis
MCPsignal,dCache_1	Vibrio tasmaniensis
MCPsignal,dCache_1	Vibrio parahaemolyticus
MCPsignal,dCache_1	Aeromonas rivipollensis
MCPsignal,dCache_1	Burkholderia multivorans
MCPsignal,dCache_1	Pseudomonas sp. GM49
MCPsignal,dCache_1	Pseudoalteromonas translucida
MCPsignal,dCache_1	Pseudoalteromonas sp. DL-6
MCPsignal,dCache_1	Pseudomonas sp. SLFW
MCPsignal,dCache_1	Alteromonas mediterranea
MCPsignal,dCache_1	Campylobacter concisus
MCPsignal,dCache_1	Shewanella algae
MCPsignal,dCache_1	Pseudoalteromonas sp. BSi20495
MCPsignal,dCache_1	Vibrio jasicida
MCPsignal,dCache_1	Burkholderia ubonensis
MCPsignal,dCache_1	Psychrosphaera haliotis
MCPsignal,dCache_1	Pseudomonas botevensis
MCPsignal,dCache_1	Shewanella halifaxensis
MCPsignal,dCache_1	Pseudomonas
MCPsignal,dCache_1	Vibrio aestuarianus
MCPsignal,dCache_1	Pseudoalteromonas
MCPsignal,dCache_1	Burkholderia cepacia complex
MCPsignal,dCache_1	Pseudoalteromonas sp. meg-B1
MCPsignal,dCache_1	Pseudomonas stutzeri
MCPsignal,dCache_1	Pseudoalteromonas spongiae
MCPsignal,dCache_1	Photobacterium proteolyticum
MCPsignal,dCache_1	Pseudomonas sp. ALS1279
MCPsignal,dCache_1	Vibrio parahaemolyticus
MCPsignal,dCache_1	Halomonas sp. GT
MCPsignal,dCache_1	Pseudoalteromonas
MCPsignal,dCache_1	Burkholderia multivorans
MCPsignal,dCache_1	Burkholderia sp. BCC0397
MCPsignal,dCache_1	Vibrio metoecus
MCPsignal,dCache_1	Marinobacterium jannaschii
MCPsignal,dCache_1	Pseudoduganella violaceinigra
MCPsignal,dCache_1	Pseudoalteromonas distincta
MCPsignal,dCache_1	Vibrio sp. N418
MCPsignal,dCache_1	Pseudoalteromonas sp. T1lg122
MCPsignal,dCache_1	Pseudomonas sp. RU47
MCPsignal,dCache_1	Cupriavidus metallidurans
MCPsignal,dCache_1	Burkholderia ubonensis
MCPsignal,dCache_1	Burkholderia ubonensis
MCPsignal,dCache_1	Burkholderia seminalis
MCPsignal,dCache_1	Halomonas sp. FeN2
MCPsignal,dCache_1	Vibrio
MCPsignal,dCache_1	Shewanella sp. SR44-3
MCPsignal,dCache_1	Burkholderia ubonensis
MCPsignal,dCache_1	Vibrio ordalii
MCPsignal,dCache_1	Burkholderia multivorans
MCPsignal,dCache_1	Pseudomonas sp. BML-PP049
MCPsignal,dCache_1	Vibrio jasicida
MCPsignal,dCache_1	Aeromonas veronii
MCPsignal,dCache_1	Burkholderia ambifaria
MCPsignal,dCache_1	Aeromonas sobria
MCPsignal,dCache_1	Pseudomonas sp. HLS-6
MCPsignal,dCache_1	Photobacterium halotolerans
MCPsignal,dCache_1	Oceanisphaera marina
MCPsignal,dCache_1	Pseudomonas sp. MWU349
MCPsignal,dCache_1	Vibrio
MCPsignal,dCache_1	Pseudomonas putida
MCPsignal,dCache_1	Burkholderia multivorans
MCPsignal,dCache_1	Campylobacter concisus
MCPsignal,dCache_1	Pseudomonas
MCPsignal,dCache_1	Burkholderia cenocepacia
MCPsignal,dCache_1	Vibrio chagasii
MCPsignal,dCache_1	Pseudomonas
MCPsignal,dCache_1	Vibrio metschnikovii
MCPsignal,dCache_1	Burkholderia cenocepacia
MCPsignal,dCache_1	Marinobacter salarius
MCPsignal,dCache_1	Burkholderia cepacia
MCPsignal,dCache_1	Aeromonas veronii
MCPsignal,dCache_1	Marinomonas ostreistagni
MCPsignal,dCache_1	Pseudomonas laurentiana
MCPsignal,dCache_1	Alteromonas sp. 76-1
MCPsignal,dCache_1	Pseudomonas sp. Irchel s3b2
MCPsignal,dCache_1	Pseudoalteromonas piscicida
MCPsignal,dCache_1	Pseudomonas azerbaijanoriens
MCPsignal,dCache_1	Vibrio
MCPsignal,dCache_1	Burkholderia cenocepacia
MCPsignal,dCache_1	Pseudomonas knackmussii
MCPsignal,dCache_1	Aeromonas
MCPsignal,dCache_1	Burkholderia multivorans
MCPsignal,dCache_1	Burkholderia ubonensis
MCPsignal,dCache_1	Salinivibrio costicola
MCPsignal,dCache_1	Burkholderia pyrrocinia
MCPsignal,dCache_1	Pseudoalteromonas sp. S3173
MCPsignal,dCache_1	Vibrio spartinae
MCPsignal,dCache_1	Vibrio sp. J2-31
MCPsignal,dCache_1	Vibrio coralliirubri
MCPsignal,dCache_1	Aeromonas caviae
MCPsignal,dCache_1	Vibrio brasiliensis
MCPsignal,dCache_1	Pseudomonas
MCPsignal,dCache_1	Vibrio owensii
MCPsignal,dCache_1	Vibrio nereis
MCPsignal,dCache_1	Burkholderia ubonensis
MCPsignal,dCache_1	Pseudomonas otitidis
MCPsignal,dCache_1	Vibrio mangrovi
MCPsignal,dCache_1	Pseudomonas corrugata
MCPsignal,dCache_1	Pseudomonas
MCPsignal,dCache_1	Pseudomonas sp. F01002
MCPsignal,dCache_1	Burkholderia
MCPsignal,dCache_1	Lacimicrobium sp. SS2-24
MCPsignal,dCache_1	Burkholderia cenocepacia
MCPsignal,dCache_1	Vibrio sp. J2-12
MCPsignal,dCache_1	Pseudomonas arsenicoxydans
MCPsignal,dCache_1	Burkholderia anthina
MCPsignal,dCache_1	Paraburkholderia
MCPsignal,dCache_1	Shewanella chilikensis
MCPsignal,dCache_1	Alteromonas
MCPsignal,dCache_1	Shewanella sediminis
MCPsignal,dCache_1	Aeromonas sobria
MCPsignal,dCache_1	Pseudomonas sp. Tn43
MCPsignal,dCache_1	Vibrio lentus
MCPsignal,dCache_1	Burkholderia multivorans
MCPsignal,dCache_1	Burkholderia ubonensis
MCPsignal,dCache_1	Vibrio diabolicus
MCPsignal,dCache_1	Rheinheimera aquimaris
MCPsignal,dCache_1	Pseudoalteromonas distincta
MCPsignal,dCache_1	Burkholderia pyrrocinia
MCPsignal,dCache_1	Pseudomonas frederiksbergensis
MCPsignal,dCache_1	Photobacterium rosenbergii
MCPsignal,dCache_1	Grimontia celer
MCPsignal,dCache_1	Aeromonas sp. FDAARGOS 1417
MCPsignal,dCache_1	Burkholderia multivorans
MCPsignal,dCache_1	Pseudomonas sp. Irchel 3H7
MCPsignal,dCache_1	Photobacterium damselae
MCPsignal,dCache_1	Shewanella indica
MCPsignal,dCache_1	Burkholderia ubonensis
MCPsignal,dCache_1	Burkholderia seminalis
MCPsignal,dCache_1	Paraburkholderia
MCPsignal,dCache_1	Pseudomonas
MCPsignal,dCache_1	Pseudomonas stutzeri
MCPsignal,dCache_1	Comamonas thiooxydans
MCPsignal,dCache_1	Pseudomonas nitroreducens
MCPsignal,dCache_1	Aeromonas veronii
MCPsignal,dCache_1	Burkholderia multivorans
MCPsignal,dCache_1	Colwellia sp. RSH04
MCPsignal,dCache_1	Burkholderia territorii
MCPsignal,dCache_1	Pseudomonas sp. URMO17WK12I12
MCPsignal,dCache_1	Campylobacter concisus
MCPsignal,dCache_1	Burkholderia cenocepacia
MCPsignal,dCache_1	Pseudoalteromonas sp. McH1-7
MCPsignal,dCache_1	Burkholderia cepacia
MCPsignal,dCache_1	Comamonas testosteroni
MCPsignal,dCache_1	Aeromonas veronii
MCPsignal,dCache_1	Vibrio metoecus
MCPsignal,dCache_1	Vibrio parahaemolyticus
MCPsignal,dCache_1	Aeromonas caviae
MCPsignal,dCache_1	Vibrio alginolyticus
MCPsignal,dCache_1	Pseudomonas sp. K2W31S-8
MCPsignal,dCache_1	Massilia ginsengisoli
MCPsignal,dCache_1	Campylobacter concisus
MCPsignal,dCache_1	Pseudomonas fluorescens
MCPsignal,dCache_1	Vibrio furnissii
MCPsignal,dCache_1	Pseudomonas sp. LLC-1
MCPsignal,dCache_1	Vibrio anguillarum
MCPsignal,dCache_1	Pseudomonas
MCPsignal,dCache_1	Pseudomonas frederiksbergensis
MCPsignal,dCache_1	Burkholderia cenocepacia
MCPsignal,dCache_1	Pseudomonas stutzeri
MCPsignal,dCache_1	Burkholderia ubonensis
MCPsignal,dCache_1	Vibrio cholerae
MCPsignal,dCache_1	Pseudomonas sp. CIP-10
MCPsignal,dCache_1	Pseudomonas sp. PDM09
MCPsignal,dCache_1	Pseudomonas sp. AAC
MCPsignal,dCache_1	Aeromonas dhakensis
MCPsignal,dCache_1	Vibrio splendidus
MCPsignal,dCache_1	Rheinheimera perlucida
MCPsignal,dCache_1	Duganella sacchari
MCPsignal,dCache_1	Pseudoalteromonas
MCPsignal,dCache_1	Pseudoalteromonas
MCPsignal,dCache_1	Vibrio harveyi
MCPsignal,dCache_1	Burkholderia sp. BE12
MCPsignal,dCache_1	Burkholderia ubonensis
MCPsignal,dCache_1	Motilimonas cestriensis
MCPsignal,dCache_1	Vibrio parahaemolyticus
MCPsignal,dCache_1	Pseudomonas putida
MCPsignal,dCache_1	Pseudomonas putida
MCPsignal,dCache_1	Pseudoalteromonas sp. A601
MCPsignal,dCache_1	Burkholderia seminalis
MCPsignal,dCache_1	Pseudoalteromonas
MCPsignal,dCache_1	Aeromonas allosaccharophila
MCPsignal,dCache_1	Pseudomonas
MCPsignal,dCache_1	Vibrio cholerae
MCPsignal,dCache_1	Aeromonas sp. FDAARGOS 1414
MCPsignal,dCache_1	Janthinobacterium sp. OK676
MCPsignal,dCache_1	Pseudomonas
MCPsignal,dCache_1	Burkholderia seminalis
MCPsignal,dCache_1	Vibrio europaeus
MCPsignal,dCache_1	Pseudomonas putida
MCPsignal,dCache_1	Shewanella carassii
MCPsignal,dCache_1	Aeromonas veronii
MCPsignal,dCache_1	Burkholderia multivorans
MCPsignal,dCache_1	Plesiomonas shigelloides
MCPsignal,dCache_1	Pseudomonas sp. p12021b
MCPsignal,dCache_1	Burkholderia pseudomultivorans
MCPsignal,dCache_1	Pseudomonas
MCPsignal,dCache_1	Pseudoalteromonas ruthenica
MCPsignal,dCache_1	Aeromonas veronii
MCPsignal,dCache_1	Pseudomonas
MCPsignal,dCache_1	Janthinobacterium sp. KBS0711
MCPsignal,dCache_1	Pseudomonas
MCPsignal,dCache_1	Pseudomonas putida
MCPsignal,dCache_1	Pseudomonas fluorescens
MCPsignal,dCache_1	Photobacterium angustum
MCPsignal,dCache_1	Vibrio
MCPsignal,dCache_1	Vibrio fluvialis
MCPsignal,dCache_1	Photobacterium leiognathi
MCPsignal,dCache_1	Pseudomonas stutzeri
MCPsignal,dCache_1	Burkholderia multivorans
MCPsignal,dCache_1	Pseudomonas chengduensis
MCPsignal,dCache_1	Vibrio fluvialis
MCPsignal,dCache_1	Pseudomonas otitidis
MCPsignal,dCache_1	Vibrio panuliri
MCPsignal,dCache_1	Pseudomonas monteilii
MCPsignal,dCache_1	Aeromonas sp. 159
MCPsignal,dCache_1	Vibrio gallaecicus
MCPsignal,dCache_1	Vibrio parahaemolyticus
MCPsignal,dCache_1	Shewanella canadensis
MCPsignal,dCache_1	Pseudoalteromonas sp. C2R02
MCPsignal,dCache_1	Pseudomonas sp. M47T1
MCPsignal,dCache_1	Shewanella oneidensis
MCPsignal,dCache_1	Aquabacterium sp. SJQ9
MCPsignal,dCache_1	Pseudomonas fluorescens
MCPsignal,dCache_1	Burkholderia multivorans
MCPsignal,dCache_1	Burkholderia ubonensis
MCPsignal,dCache_1	Vibrio fluvialis
MCPsignal,dCache_1	Burkholderia ubonensis
MCPsignal,dCache_1	Paraglaciecola hydrolytica
MCPsignal,dCache_1	Campylobacter concisus
MCPsignal,dCache_1	Pseudoalteromonas sp. MMG024
MCPsignal,dCache_1	Vibrio
MCPsignal,dCache_1	Vibrio europaeus
MCPsignal,dCache_1	Vibrio cholerae
MCPsignal,dCache_1	Burkholderia ubonensis
MCPsignal,dCache_1	Pseudomonas sp. RL
MCPsignal,dCache_1	Vibrio parahaemolyticus
MCPsignal,dCache_1	Pseudomonas sp. NCCP-436
MCPsignal,dCache_1	Pseudomonas fluorescens
MCPsignal,dCache_1	Campylobacter mucosalis
MCPsignal,dCache_1	Halopseudomonas aestusnigri
MCPsignal,dCache_1	Vibrio sp. 99-70-13A1
MCPsignal,dCache_1	Burkholderia cenocepacia
MCPsignal,dCache_1	Burkholderia multivorans
MCPsignal,dCache_1	Vibrio cholerae
MCPsignal,dCache_1	Aeromonas caviae
MCPsignal,dCache_1	Pseudoalteromonas sp. KS88
MCPsignal,dCache_1	Pseudomonas sp. R84
MCPsignal,dCache_1	Paraburkholderia sp. 4M-K11
MCPsignal,dCache_1	Burkholderia ubonensis
MCPsignal,dCache_1	Agarivorans sp. B2Z047
MCPsignal,dCache_1	Vibrio crassostreae
MCPsignal,dCache_1	Vibrio tasmaniensis
MCPsignal,dCache_1	Pseudomonas protegens
MCPsignal,dCache_1	Burkholderia sp. HAN2018
MCPsignal,dCache_1	Pseudomonas palmensis
MCPsignal,dCache_1	Burkholderia territorii
MCPsignal,dCache_1	Vibrio parahaemolyticus
MCPsignal,dCache_1	Vibrio splendidus
MCPsignal,dCache_1	Pseudomonas sp. GW101-3H06
MCPsignal,dCache_1	Pseudomonas sp. PSB11
MCPsignal,dCache_1	Vibrio splendidus
MCPsignal,dCache_1	Pseudoalteromonas sp. P1-16-1b
MCPsignal,dCache_1	Burkholderia sp. AU30198
MCPsignal,dCache_1	Burkholderia contaminans
MCPsignal,dCache_1	Aeromonas allosaccharophila
MCPsignal,dCache_1	Rugamonas sp. CCM 8940
MCPsignal,dCache_1	Pseudomonas
MCPsignal,dCache_1	Pseudomonas entomophila
MCPsignal,dCache_1	Pseudomonas stutzeri
MCPsignal,dCache_1	Pseudomonas juntendi
MCPsignal,dCache_1	Shewanella sediminis
MCPsignal,dCache_1	Pseudoalteromonas ruthenica
MCPsignal,dCache_1	Aeromonas veronii
MCPsignal,dCache_1	Massilia lutea
MCPsignal,dCache_1	Aquabacterium parvum
MCPsignal,dCache_1	Pseudoalteromonas fuliginea
MCPsignal,dCache_1	Burkholderia ubonensis
MCPsignal,dCache_1	Vibrio lentus
MCPsignal,dCache_1	Vibrio coralliilyticus
MCPsignal,dCache_1	Pseudoalteromonas sp. A22
MCPsignal,dCache_1	Vibrio splendidus
MCPsignal,dCache_1	Vibrio gigantis
MCPsignal,dCache_1	Pseudomonas sp. dw 612
MCPsignal,dCache_1	Massilia phosphatilytica
MCPsignal,dCache_1	Shewanella sp. KCT
MCPsignal,dCache_1	Pseudomonas stutzeri
MCPsignal,dCache_1	Aeromonas media
MCPsignal,dCache_1	Simiduia aestuariiviva
MCPsignal,dCache_1	Pseudomonas
MCPsignal,dCache_1	Vibrio sinaloensis
MCPsignal,dCache_1	Halomonas
MCPsignal,dCache_1	Aeromonas veronii
MCPsignal,dCache_1	Aeromonas taiwanensis
MCPsignal,dCache_1	Shewanella algae
MCPsignal,dCache_1	Pseudoalteromonas byunsanensis
MCPsignal,dCache_1	Pseudomonas sp. TNT3
MCPsignal,dCache_1	Vibrio harveyi
MCPsignal,dCache_1	Vibrio alginolyticus
MCPsignal,dCache_1	Burkholderia sp. RF2-non BP3
MCPsignal,dCache_1	Aeromonas rivipollensis
MCPsignal,dCache_1	Vibrio sp. THAF190c
MCPsignal,dCache_1	Vibrio chagasii
MCPsignal,dCache_1	Photobacterium sp. WH24
MCPsignal,dCache_1	Pseudomonas stutzeri
MCPsignal,dCache_1	Alteromonas
MCPsignal,dCache_1	Pseudomonas
MCPsignal,dCache_1	Burkholderia ubonensis
MCPsignal,dCache_1	Salinivibrio kushneri
MCPsignal,dCache_1	Halomonas
MCPsignal,dCache_1	Alteromonas marina
MCPsignal,dCache_1	Pseudomonas sp. JR33AA
MCPsignal,dCache_1	Aeromonas veronii
MCPsignal,dCache_1	Pseudomonas fluorescens
MCPsignal,dCache_1	Photobacterium leiognathi
MCPsignal,dCache_1	Pseudoalteromonas spongiae
MCPsignal,dCache_1	Pseudomonas mediterranea
MCPsignal,dCache_1	Burkholderia multivorans
MCPsignal,dCache_1	Pseudomonas fluorescens
MCPsignal,dCache_1	Pseudomonas putida
MCPsignal,dCache_1	Pseudomonas
MCPsignal,dCache_1	Burkholderia sp. AcTa6-5
MCPsignal,dCache_1	Vibrio lentus
MCPsignal,dCache_1	Pseudoalteromonas sp. APAL1
MCPsignal,dCache_1	Pseudomonas sp. GM80
MCPsignal,dCache_1	Aeromonas veronii
MCPsignal,dCache_1	Burkholderia lata
MCPsignal,dCache_1	Burkholderia cenocepacia
MCPsignal,dCache_1	Photobacterium aquae
MCPsignal,dCache_1	Pseudomonas
MCPsignal,dCache_1	Burkholderia multivorans
MCPsignal,dCache_1	Burkholderia sp. Bp9140
MCPsignal,dCache_1	Vibrio scophthalmi
MCPsignal,dCache_1	Pseudomonas mosselii
MCPsignal,dCache_1	Pseudomonas typographi
MCPsignal,dCache_1	Pseudomonas asiatica
MCPsignal,dCache_1	Marinomonas algicola
MCPsignal,dCache_1	Pseudomonas sp. NFACC19-2
MCPsignal,dCache_1	Comamonas composti
MCPsignal,dCache_1	Vibrio aestuarianus
MCPsignal,dCache_1	Vibrio ruber
MCPsignal,dCache_1	Vibrio cholerae
MCPsignal,dCache_1	Cognaticolwellia mytili
MCPsignal,dCache_1	Shewanella sp. P1-14-1
MCPsignal,dCache_1	Burkholderia sp. MSMB1835
MCPsignal,dCache_1	Photobacterium damselae
MCPsignal,dCache_1	Pseudomonas asiatica
MCPsignal,dCache_1	Shewanella decolorationis
MCPsignal,dCache_1	Burkholderia cepacia
MCPsignal,dCache_1	Paraglaciecola chathamensis
MCPsignal,dCache_1	Vibrio alginolyticus
MCPsignal,dCache_1	Aeromonas sobria
MCPsignal,dCache_1	Campylobacter concisus
MCPsignal,dCache_1	Pseudoalteromonas sp. LC2018020214
MCPsignal,dCache_1	Shewanella sp. FJAT-53764
MCPsignal,dCache_1	Campylobacter concisus
MCPsignal,dCache_1	Vibrio chagasii
MCPsignal,dCache_1	Pseudoalteromonas sp. NBT06-2
MCPsignal,dCache_1	Shewanella sp. SG41-4
MCPsignal,dCache_1	Burkholderia sp. AU38729
MCPsignal,dCache_1	Pseudoalteromonas rubra
MCPsignal,dCache_1	Vibrio cholerae
MCPsignal,dCache_1	Rheinheimera sp. YQF-1
MCPsignal,dCache_1	Pseudomonas sp. HMSC75E02
MCPsignal,dCache_1	Vibrio parahaemolyticus
MCPsignal,dCache_1	Aquincola tertiaricarbonis
MCPsignal,dCache_1	Pseudomonas
MCPsignal,dCache_1	Pseudomonas caspiana
MCPsignal,dCache_1	Pseudoalteromonas
MCPsignal,dCache_1	Pseudomonas
MCPsignal,dCache_1	Burkholderia multivorans
[truncated: 4,528 more rows]
