# Supplementary material for: Ubiquitous purine sensor modulates diverse signal transduction pathways in bacteria
Source: Nat Commun. 2024 Jul 12;15:5867. doi: 10.1038/s41467-024-50275-3 (PMC11245519; doi:10.1038/s41467-024-50275-3)
Supplement: Supplementary file 9 — Source Data [file 41467_2024_50275_MOESM9_ESM.zip › ToshkaDev-Purine-pyrimidine_motif-f6b59c2/Models/McpH_wdocked_ligands.pdb]

HEADER    McpH7_3_refine_14
CRYST1   32.581  124.322   57.201  90.00  99.33  90.00 P 1 21 1      1
ATOM      1  N   TYR A   8       2.547  26.895  25.931  1.00 71.06           N  
ATOM      2  CA  TYR A   8       1.165  27.143  25.534  1.00 77.85           C  
ATOM      3  C   TYR A   8       0.192  26.642  26.592  1.00 78.53           C  
ATOM      4  O   TYR A   8       0.098  25.442  26.848  1.00 76.27           O  
ATOM      5  CB  TYR A   8       0.858  26.475  24.190  1.00 69.48           C  
ATOM      6  CG  TYR A   8      -0.452  26.901  23.555  1.00 70.85           C  
ATOM      7  CD1 TYR A   8      -1.015  28.146  23.827  1.00 65.51           C  
ATOM      8  CD2 TYR A   8      -1.119  26.062  22.670  1.00 70.81           C  
ATOM      9  CE1 TYR A   8      -2.199  28.547  23.225  1.00 64.46           C  
ATOM     10  CE2 TYR A   8      -2.312  26.447  22.076  1.00 70.76           C  
ATOM     11  CZ  TYR A   8      -2.850  27.686  22.360  1.00 66.84           C  
ATOM     12  OH  TYR A   8      -4.034  28.076  21.775  1.00 56.61           O  
ATOM     13  N   LEU A   9      -0.528  27.568  27.214  1.00 72.21           N  
ATOM     14  CA  LEU A   9      -1.602  27.297  28.152  1.00 65.70           C  
ATOM     15  C   LEU A   9      -1.072  26.881  29.517  1.00 61.85           C  
ATOM     16  O   LEU A   9      -1.880  26.551  30.402  1.00 55.10           O  
ATOM     17  CB  LEU A   9      -2.555  26.202  27.657  1.00 65.44           C  
ATOM     18  CG  LEU A   9      -3.709  26.742  26.825  1.00 68.70           C  
ATOM     19  CD1 LEU A   9      -3.285  26.880  25.409  1.00 68.83           C  
ATOM     20  CD2 LEU A   9      -4.875  25.833  26.918  1.00 67.59           C  
ATOM     21  N   VAL A  10       0.246  26.878  29.722  1.00 62.08           N  
ATOM     22  CA  VAL A  10       0.809  26.395  30.979  1.00 64.71           C  
ATOM     23  C   VAL A  10       0.221  27.155  32.161  1.00 60.77           C  
ATOM     24  O   VAL A  10      -0.085  26.567  33.207  1.00 61.99           O  
ATOM     25  CB  VAL A  10       2.343  26.499  30.941  1.00 66.85           C  
ATOM     26  CG1 VAL A  10       2.927  26.223  32.314  1.00 64.74           C  
ATOM     27  CG2 VAL A  10       2.902  25.540  29.903  1.00 57.85           C  
ATOM     28  N   ASP A  11       0.047  28.468  32.016  1.00 59.61           N  
ATOM     29  CA  ASP A  11      -0.514  29.300  33.071  1.00 54.31           C  
ATOM     30  C   ASP A  11      -2.037  29.350  33.030  1.00 59.26           C  
ATOM     31  O   ASP A  11      -2.637  30.169  33.729  1.00 52.34           O  
ATOM     32  CB  ASP A  11       0.065  30.713  32.986  1.00 60.70           C  
ATOM     33  CG  ASP A  11       1.511  30.771  33.448  1.00 71.62           C  
ATOM     34  OD1 ASP A  11       1.880  29.966  34.334  1.00 73.95           O  
ATOM     35  OD2 ASP A  11       2.279  31.603  32.917  1.00 59.69           O1-
ATOM     36  N   THR A  12      -2.666  28.514  32.215  1.00 52.65           N  
ATOM     37  CA  THR A  12      -4.100  28.278  32.258  1.00 49.83           C  
ATOM     38  C   THR A  12      -4.383  27.083  33.164  1.00 51.79           C  
ATOM     39  O   THR A  12      -3.470  26.404  33.648  1.00 48.45           O  
ATOM     40  CB  THR A  12      -4.633  28.030  30.847  1.00 46.27           C  
ATOM     41  CG2 THR A  12      -6.143  28.233  30.797  1.00 52.26           C  
ATOM     42  OG1 THR A  12      -4.005  28.951  29.935  1.00 60.74           O  
ATOM     43  HA  THR A  12      -4.559  29.055  32.614  1.00 59.93           H  
ATOM     44  HB  THR A  12      -4.439  27.117  30.583  1.00 55.66           H  
ATOM     45  HG1 THR A  12      -4.139  29.741  30.186  1.00 73.02           H  
ATOM     46 HG21 THR A  12      -6.419  28.452  29.893  1.00 62.84           H  
ATOM     47 HG22 THR A  12      -6.596  27.422  31.077  1.00 62.84           H  
ATOM     48 HG23 THR A  12      -6.400  28.958  31.389  1.00 62.84           H  
ATOM     49  N   ALA A  13      -5.665  26.842  33.412  1.00 57.67           N  
ATOM     50  CA  ALA A  13      -6.067  25.646  34.134  1.00 47.89           C  
ATOM     51  C   ALA A  13      -6.364  24.472  33.205  1.00 53.88           C  
ATOM     52  O   ALA A  13      -6.686  23.384  33.686  1.00 49.56           O  
ATOM     53  CB  ALA A  13      -7.293  25.930  35.003  1.00 47.37           C  
ATOM     54  H   ALA A  13      -6.314  27.353  33.173  1.00 69.34           H  
ATOM     55  HA  ALA A  13      -5.343  25.388  34.726  1.00 57.60           H  
ATOM     56  HB1 ALA A  13      -7.489  25.146  35.540  1.00 56.97           H  
ATOM     57  HB2 ALA A  13      -7.103  26.687  35.580  1.00 56.97           H  
ATOM     58  HB3 ALA A  13      -8.048  26.134  34.428  1.00 56.97           H  
ATOM     59  N   LEU A  14      -6.252  24.651  31.895  1.00 46.69           N  
ATOM     60  CA  LEU A  14      -6.655  23.620  30.946  1.00 51.74           C  
ATOM     61  C   LEU A  14      -5.651  22.470  30.915  1.00 52.25           C  
ATOM     62  O   LEU A  14      -6.063  21.304  30.935  1.00 54.02           O  
ATOM     63  CB  LEU A  14      -6.856  24.227  29.548  1.00 55.70           C  
ATOM     64  CG  LEU A  14      -7.377  23.288  28.474  1.00 51.59           C  
ATOM     65  CD1 LEU A  14      -8.806  22.850  28.767  1.00 55.36           C  
ATOM     66  CD2 LEU A  14      -7.338  23.941  27.080  1.00 65.30           C  
ATOM     67  H   LEU A  14      -5.944  25.365  31.528  1.00 56.17           H  
ATOM     68  HA  LEU A  14      -7.499  23.240  31.236  1.00 62.22           H  
ATOM     69  HB2 LEU A  14      -7.492  24.955  29.625  1.00 66.98           H  
ATOM     70  HB3 LEU A  14      -6.000  24.565  29.241  1.00 66.98           H  
ATOM     71  HG  LEU A  14      -6.799  22.509  28.472  1.00 62.04           H  
ATOM     72 HD11 LEU A  14      -9.111  22.267  28.054  1.00 66.56           H  
ATOM     73 HD12 LEU A  14      -8.824  22.375  29.612  1.00 66.56           H  
ATOM     74 HD13 LEU A  14      -9.373  23.636  28.817  1.00 66.56           H  
ATOM     75 HD21 LEU A  14      -7.786  23.360  26.446  1.00 78.50           H  
ATOM     76 HD22 LEU A  14      -7.789  24.799  27.120  1.00 78.50           H  
ATOM     77 HD23 LEU A  14      -6.413  24.067  26.816  1.00 78.50           H  
ATOM     78  N   PRO A  15      -4.338  22.732  30.896  1.00 45.60           N  
ATOM     79  CA  PRO A  15      -3.395  21.592  30.955  1.00 49.07           C  
ATOM     80  C   PRO A  15      -3.612  20.706  32.172  1.00 50.61           C  
ATOM     81  O   PRO A  15      -3.655  19.474  32.046  1.00 46.12           O  
ATOM     82  CB  PRO A  15      -2.003  22.248  30.980  1.00 54.29           C  
ATOM     83  CG  PRO A  15      -2.199  23.661  30.615  1.00 56.73           C  
ATOM     84  CD  PRO A  15      -3.661  24.025  30.666  1.00 55.31           C  
ATOM     85  HA  PRO A  15      -3.484  21.074  30.140  1.00 59.02           H  
ATOM     86  HB2 PRO A  15      -1.627  22.175  31.871  1.00 65.28           H  
ATOM     87  HB3 PRO A  15      -1.426  21.806  30.338  1.00 65.28           H  
ATOM     88  HG2 PRO A  15      -1.704  24.212  31.241  1.00 68.21           H  
ATOM     89  HG3 PRO A  15      -1.862  23.796  29.715  1.00 68.21           H  
ATOM     90  HD2 PRO A  15      -3.837  24.639  31.396  1.00 66.50           H  
ATOM     91  HD3 PRO A  15      -3.947  24.418  29.827  1.00 66.50           H  
ATOM     92  N   ALA A  16      -3.734  21.307  33.360  1.00 43.60           N  
ATOM     93  CA  ALA A  16      -3.959  20.529  34.570  1.00 44.85           C  
ATOM     94  C   ALA A  16      -5.311  19.838  34.545  1.00 40.98           C  
ATOM     95  O   ALA A  16      -5.451  18.737  35.087  1.00 39.10           O  
ATOM     96  CB  ALA A  16      -3.855  21.425  35.803  1.00 41.01           C  
ATOM     97  H   ALA A  16      -3.690  22.157  33.487  1.00 52.46           H  
ATOM     98  HA  ALA A  16      -3.270  19.849  34.631  1.00 53.95           H  
ATOM     99  HB1 ALA A  16      -3.993  20.886  36.598  1.00 49.35           H  
ATOM    100  HB2 ALA A  16      -2.973  21.828  35.827  1.00 49.35           H  
ATOM    101  HB3 ALA A  16      -4.533  22.116  35.750  1.00 49.35           H  
ATOM    102  N   SER A  17      -6.316  20.467  33.936  1.00 44.39           N  
ATOM    103  CA  SER A  17      -7.626  19.836  33.835  1.00 38.47           C  
ATOM    104  C   SER A  17      -7.551  18.555  33.018  1.00 42.64           C  
ATOM    105  O   SER A  17      -8.191  17.553  33.359  1.00 40.50           O  
ATOM    106  CB  SER A  17      -8.624  20.809  33.212  1.00 47.05           C  
ATOM    107  OG  SER A  17      -8.821  21.930  34.054  1.00 54.54           O  
ATOM    108  H   SER A  17      -6.265  21.248  33.579  1.00 53.40           H  
ATOM    109  HA  SER A  17      -7.938  19.611  34.725  1.00 46.30           H  
ATOM    110  HB2 SER A  17      -8.279  21.112  32.357  1.00 56.60           H  
ATOM    111  HB3 SER A  17      -9.471  20.355  33.085  1.00 56.60           H  
ATOM    112  HG  SER A  17      -8.096  22.339  34.163  1.00 65.58           H  
ATOM    113  N   ILE A  18      -6.766  18.566  31.937  1.00 43.78           N  
ATOM    114  CA  ILE A  18      -6.635  17.379  31.096  1.00 48.82           C  
ATOM    115  C   ILE A  18      -5.855  16.287  31.821  1.00 41.97           C  
ATOM    116  O   ILE A  18      -6.175  15.097  31.702  1.00 42.67           O  
ATOM    117  CB  ILE A  18      -5.978  17.752  29.754  1.00 46.57           C  
ATOM    118  CG1 ILE A  18      -6.876  18.706  28.961  1.00 58.06           C  
ATOM    119  CG2 ILE A  18      -5.668  16.497  28.941  1.00 49.68           C  
ATOM    120  CD1 ILE A  18      -8.284  18.179  28.709  1.00 56.96           C  
ATOM    121  H   ILE A  18      -6.304  19.241  31.673  1.00 52.67           H  
ATOM    122  HA  ILE A  18      -7.522  17.034  30.913  1.00 58.72           H  
ATOM    123  HB  ILE A  18      -5.142  18.208  29.942  1.00 56.02           H  
ATOM    124 HG12 ILE A  18      -6.957  19.538  29.454  1.00 69.81           H  
ATOM    125 HG13 ILE A  18      -6.466  18.872  28.097  1.00 69.81           H  
ATOM    126 HG21 ILE A  18      -5.283  16.759  28.090  1.00 59.75           H  
ATOM    127 HG22 ILE A  18      -5.038  15.949  29.435  1.00 59.75           H  
ATOM    128 HG23 ILE A  18      -6.491  16.005  28.795  1.00 59.75           H  
ATOM    129 HD11 ILE A  18      -8.774  18.828  28.181  1.00 68.49           H  
ATOM    130 HD12 ILE A  18      -8.225  17.338  28.229  1.00 68.49           H  
ATOM    131 HD13 ILE A  18      -8.727  18.044  29.561  1.00 68.49           H  
ATOM    132  N   GLU A  19      -4.810  16.661  32.564  1.00 36.71           N  
ATOM    133  CA  GLU A  19      -4.072  15.654  33.318  1.00 37.53           C  
ATOM    134  C   GLU A  19      -4.964  15.015  34.375  1.00 43.94           C  
ATOM    135  O   GLU A  19      -4.863  13.812  34.642  1.00 43.12           O  
ATOM    136  CB  GLU A  19      -2.834  16.264  33.973  1.00 46.99           C  
ATOM    137  CG  GLU A  19      -1.732  15.232  34.232  1.00 50.98           C  
ATOM    138  CD  GLU A  19      -0.897  15.538  35.460  1.00 68.64           C  
ATOM    139  OE1 GLU A  19      -0.619  16.725  35.723  1.00 75.67           O  
ATOM    140  OE2 GLU A  19      -0.512  14.587  36.165  1.00 66.95           O1-
ATOM    141  H   GLU A  19      -4.520  17.466  32.645  1.00 44.19           H  
ATOM    142  HA  GLU A  19      -3.770  14.969  32.703  1.00 45.18           H  
ATOM    143  HB2 GLU A  19      -2.473  16.948  33.388  1.00 56.52           H  
ATOM    144  HB3 GLU A  19      -3.086  16.653  34.824  1.00 56.52           H  
ATOM    145  HG2 GLU A  19      -2.141  14.361  34.360  1.00 61.31           H  
ATOM    146  HG3 GLU A  19      -1.137  15.209  33.466  1.00 61.31           H  
ATOM    147  N   ALA A  20      -5.846  15.806  34.988  1.00 39.08           N  
ATOM    148  CA  ALA A  20      -6.760  15.254  35.982  1.00 43.83           C  
ATOM    149  C   ALA A  20      -7.686  14.215  35.358  1.00 38.91           C  
ATOM    150  O   ALA A  20      -7.947  13.163  35.955  1.00 38.06           O  
ATOM    151  CB  ALA A  20      -7.565  16.378  36.629  1.00 47.59           C  
ATOM    152  H   ALA A  20      -5.933  16.651  34.848  1.00 47.03           H  
ATOM    153  HA  ALA A  20      -6.245  14.817  36.678  1.00 52.74           H  
ATOM    154  HB1 ALA A  20      -8.192  15.994  37.262  1.00 57.25           H  
ATOM    155  HB2 ALA A  20      -6.957  16.979  37.088  1.00 57.25           H  
ATOM    156  HB3 ALA A  20      -8.047  16.860  35.938  1.00 57.25           H  
ATOM    157  N   ILE A  21      -8.179  14.488  34.152  1.00 40.01           N  
ATOM    158  CA  ILE A  21      -9.004  13.517  33.441  1.00 37.52           C  
ATOM    159  C   ILE A  21      -8.166  12.310  33.058  1.00 37.49           C  
ATOM    160  O   ILE A  21      -8.577  11.161  33.250  1.00 40.26           O  
ATOM    161  CB  ILE A  21      -9.631  14.175  32.199  1.00 41.75           C  
ATOM    162  CG1 ILE A  21     -10.589  15.245  32.665  1.00 46.21           C  
ATOM    163  CG2 ILE A  21     -10.309  13.145  31.320  1.00 40.37           C  
ATOM    164  CD1 ILE A  21     -10.938  16.194  31.590  1.00 47.24           C  
ATOM    165  H   ILE A  21      -8.052  15.224  33.726  1.00 48.15           H  
ATOM    166  HA  ILE A  21      -9.719  13.219  34.024  1.00 45.15           H  
ATOM    167  HB  ILE A  21      -8.939  14.583  31.655  1.00 50.23           H  
ATOM    168 HG12 ILE A  21     -11.407  14.825  32.974  1.00 55.59           H  
ATOM    169 HG13 ILE A  21     -10.180  15.745  33.388  1.00 55.59           H  
ATOM    170 HG21 ILE A  21     -10.909  13.598  30.707  1.00 48.58           H  
ATOM    171 HG22 ILE A  21      -9.632  12.659  30.822  1.00 48.58           H  
ATOM    172 HG23 ILE A  21     -10.811  12.532  31.881  1.00 48.58           H  
ATOM    173 HD11 ILE A  21     -11.458  16.921  31.967  1.00 56.82           H  
ATOM    174 HD12 ILE A  21     -10.121  16.540  31.198  1.00 56.82           H  
ATOM    175 HD13 ILE A  21     -11.458  15.730  30.916  1.00 56.82           H  
ATOM    176  N   ARG A  22      -6.993  12.557  32.473  1.00 34.71           N  
ATOM    177  CA  ARG A  22      -6.081  11.472  32.141  1.00 38.69           C  
ATOM    178  C   ARG A  22      -5.873  10.558  33.339  1.00 38.71           C  
ATOM    179  O   ARG A  22      -5.987   9.333  33.231  1.00 37.59           O  
ATOM    180  CB  ARG A  22      -4.754  12.058  31.668  1.00 36.05           C  
ATOM    181  CG  ARG A  22      -3.866  11.123  30.866  1.00 51.27           C  
ATOM    182  CD  ARG A  22      -2.923  10.325  31.740  1.00 48.50           C  
ATOM    183  NE  ARG A  22      -2.195  11.164  32.683  1.00 48.44           N  
ATOM    184  CZ  ARG A  22      -1.073  11.813  32.411  1.00 48.28           C  
ATOM    185  NH1 ARG A  22      -0.513  11.757  31.214  1.00 54.66           N1+
ATOM    186  NH2 ARG A  22      -0.493  12.531  33.366  1.00 54.20           N  
ATOM    187  H   ARG A  22      -6.706  13.340  32.261  1.00 41.79           H  
ATOM    188  HA  ARG A  22      -6.454  10.940  31.420  1.00 46.56           H  
ATOM    189  HB2 ARG A  22      -4.944  12.826  31.106  1.00 43.39           H  
ATOM    190  HB3 ARG A  22      -4.249  12.335  32.448  1.00 43.39           H  
ATOM    191  HG2 ARG A  22      -4.423  10.498  30.377  1.00 61.66           H  
ATOM    192  HG3 ARG A  22      -3.332  11.646  30.247  1.00 61.66           H  
ATOM    193  HD2 ARG A  22      -3.433   9.675  32.247  1.00 58.34           H  
ATOM    194  HD3 ARG A  22      -2.275   9.872  31.178  1.00 58.34           H  
ATOM    195  HE  ARG A  22      -2.519  11.244  33.476  1.00 58.26           H  
ATOM    196 HH11 ARG A  22      -0.877  11.291  30.590  1.00 65.73           H  
ATOM    197 HH12 ARG A  22       0.216  12.186  31.060  1.00 65.73           H  
ATOM    198 HH21 ARG A  22      -0.847  12.570  34.149  1.00 65.18           H  
ATOM    199 HH22 ARG A  22       0.236  12.957  33.202  1.00 65.18           H  
ATOM    200  N   ASN A  23      -5.594  11.148  34.501  1.00 36.45           N  
ATOM    201  CA  ASN A  23      -5.276  10.351  35.678  1.00 37.80           C  
ATOM    202  C   ASN A  23      -6.489   9.585  36.182  1.00 34.51           C  
ATOM    203  O   ASN A  23      -6.349   8.450  36.656  1.00 40.25           O  
ATOM    204  CB  ASN A  23      -4.704  11.259  36.763  1.00 44.06           C  
ATOM    205  CG  ASN A  23      -3.415  11.924  36.331  1.00 41.22           C  
ATOM    206  ND2 ASN A  23      -2.975  12.933  37.082  1.00 43.97           N  
ATOM    207  OD1 ASN A  23      -2.828  11.543  35.315  1.00 48.03           O  
ATOM    208  H   ASN A  23      -5.582  11.998  34.631  1.00 43.88           H  
ATOM    209  HA  ASN A  23      -4.601   9.694  35.446  1.00 45.49           H  
ATOM    210  HB2 ASN A  23      -5.348  11.954  36.969  1.00 53.00           H  
ATOM    211  HB3 ASN A  23      -4.521  10.731  37.556  1.00 53.00           H  
ATOM    212 HD21 ASN A  23      -2.247  13.339  36.872  1.00 52.89           H  
ATOM    213 HD22 ASN A  23      -3.420  13.178  37.776  1.00 52.89           H  
ATOM    214  N   ASP A  24      -7.683  10.188  36.113  1.00 31.38           N  
ATOM    215  CA  ASP A  24      -8.896   9.460  36.477  1.00 33.90           C  
ATOM    216  C   ASP A  24      -9.142   8.305  35.522  1.00 35.30           C  
ATOM    217  O   ASP A  24      -9.516   7.207  35.950  1.00 40.08           O  
ATOM    218  CB  ASP A  24     -10.102  10.394  36.493  1.00 36.22           C  
ATOM    219  CG  ASP A  24     -10.508  10.802  37.904  1.00 51.34           C  
ATOM    220  OD1 ASP A  24     -11.658  11.254  38.087  1.00 54.65           O  
ATOM    221  OD2 ASP A  24      -9.684  10.664  38.835  1.00 53.73           O1-
ATOM    222  H   ASP A  24      -7.812  11.001  35.862  1.00 37.79           H  
ATOM    223  HA  ASP A  24      -8.783   9.105  37.373  1.00 40.81           H  
ATOM    224  HB2 ASP A  24      -9.885  11.200  35.998  1.00 43.60           H  
ATOM    225  HB3 ASP A  24     -10.856   9.945  36.080  1.00 43.60           H  
ATOM    226  N   ILE A  25      -8.945   8.536  34.222  1.00 35.30           N  
ATOM    227  CA  ILE A  25      -9.136   7.474  33.242  1.00 38.13           C  
ATOM    228  C   ILE A  25      -8.152   6.341  33.494  1.00 31.69           C  
ATOM    229  O   ILE A  25      -8.501   5.157  33.381  1.00 39.95           O  
ATOM    230  CB  ILE A  25      -9.007   8.040  31.813  1.00 33.89           C  
ATOM    231  CG1 ILE A  25     -10.249   8.862  31.462  1.00 46.79           C  
ATOM    232  CG2 ILE A  25      -8.779   6.906  30.816  1.00 45.83           C  
ATOM    233  CD1 ILE A  25     -10.135   9.653  30.168  1.00 46.89           C  
ATOM    234  H   ILE A  25      -8.704   9.291  33.888  1.00 42.50           H  
ATOM    235  HA  ILE A  25     -10.032   7.114  33.340  1.00 45.89           H  
ATOM    236  HB  ILE A  25      -8.238   8.630  31.771  1.00 40.80           H  
ATOM    237 HG12 ILE A  25     -11.003   8.259  31.371  1.00 56.28           H  
ATOM    238 HG13 ILE A  25     -10.414   9.495  32.178  1.00 56.28           H  
ATOM    239 HG21 ILE A  25      -8.925   7.241  29.918  1.00 55.13           H  
ATOM    240 HG22 ILE A  25      -7.867   6.586  30.905  1.00 55.13           H  
ATOM    241 HG23 ILE A  25      -9.402   6.187  31.007  1.00 55.13           H  
ATOM    242 HD11 ILE A  25     -10.930  10.198  30.060  1.00 56.40           H  
ATOM    243 HD12 ILE A  25      -9.349  10.219  30.212  1.00 56.40           H  
ATOM    244 HD13 ILE A  25     -10.055   9.033  29.425  1.00 56.40           H  
ATOM    245  N   GLU A  26      -6.906   6.680  33.830  1.00 30.11           N  
ATOM    246  CA  GLU A  26      -5.903   5.645  34.066  1.00 39.12           C  
ATOM    247  C   GLU A  26      -6.255   4.795  35.283  1.00 34.89           C  
ATOM    248  O   GLU A  26      -6.025   3.582  35.290  1.00 35.00           O  
ATOM    249  CB  GLU A  26      -4.532   6.282  34.246  1.00 36.69           C  
ATOM    250  CG  GLU A  26      -3.727   6.363  32.960  1.00 45.00           C  
ATOM    251  CD  GLU A  26      -2.556   7.327  33.063  1.00 60.18           C  
ATOM    252  OE1 GLU A  26      -2.503   8.117  34.036  1.00 60.14           O  
ATOM    253  OE2 GLU A  26      -1.687   7.291  32.169  1.00 63.06           O1-
ATOM    254  H   GLU A  26      -6.622   7.486  33.926  1.00 36.27           H  
ATOM    255  HA  GLU A  26      -5.872   5.062  33.291  1.00 47.08           H  
ATOM    256  HB2 GLU A  26      -4.648   7.185  34.581  1.00 44.16           H  
ATOM    257  HB3 GLU A  26      -4.023   5.755  34.882  1.00 44.16           H  
ATOM    258  HG2 GLU A  26      -3.375   5.484  32.751  1.00 54.14           H  
ATOM    259  HG3 GLU A  26      -4.305   6.668  32.243  1.00 54.14           H  
ATOM    260  N   ARG A  27      -6.803   5.408  36.324  1.00 33.69           N  
ATOM    261  CA  ARG A  27      -7.219   4.630  37.488  1.00 37.05           C  
ATOM    262  C   ARG A  27      -8.293   3.614  37.115  1.00 36.98           C  
ATOM    263  O   ARG A  27      -8.154   2.413  37.381  1.00 41.36           O  
ATOM    264  CB  ARG A  27      -7.741   5.559  38.576  1.00 40.51           C  
ATOM    265  CG  ARG A  27      -8.307   4.824  39.775  1.00 43.00           C  
ATOM    266  CD  ARG A  27      -8.711   5.806  40.864  1.00 43.36           C  
ATOM    267  NE  ARG A  27      -9.680   6.781  40.372  1.00 44.81           N  
ATOM    268  CZ  ARG A  27     -10.977   6.545  40.233  1.00 50.65           C  
ATOM    269  NH1 ARG A  27     -11.506   5.374  40.549  1.00 52.47           N1+
ATOM    270  NH2 ARG A  27     -11.763   7.510  39.766  1.00 52.81           N  
ATOM    271  H   ARG A  27      -6.944   6.254  36.383  1.00 40.56           H  
ATOM    272  HA  ARG A  27      -6.448   4.152  37.832  1.00 44.59           H  
ATOM    273  HB2 ARG A  27      -7.011   6.118  38.887  1.00 48.74           H  
ATOM    274  HB3 ARG A  27      -8.446   6.111  38.204  1.00 48.74           H  
ATOM    275  HG2 ARG A  27      -9.092   4.321  39.506  1.00 51.73           H  
ATOM    276  HG3 ARG A  27      -7.636   4.223  40.134  1.00 51.73           H  
ATOM    277  HD2 ARG A  27      -9.114   5.321  41.601  1.00 52.17           H  
ATOM    278  HD3 ARG A  27      -7.926   6.285  41.172  1.00 52.17           H  
ATOM    279  HE  ARG A  27      -9.389   7.561  40.157  1.00 53.90           H  
ATOM    280 HH11 ARG A  27     -11.005   4.744  40.852  1.00 63.09           H  
ATOM    281 HH12 ARG A  27     -12.350   5.243  40.451  1.00 63.09           H  
ATOM    282 HH21 ARG A  27     -11.429   8.274  39.558  1.00 63.51           H  
ATOM    283 HH22 ARG A  27     -12.606   7.369  39.671  1.00 63.51           H  
ATOM    284  N   MET A  28      -9.374   4.085  36.485  1.00 42.62           N  
ATOM    285  CA  MET A  28     -10.498   3.209  36.161  1.00 39.41           C  
ATOM    286  C   MET A  28     -10.071   2.109  35.202  1.00 38.85           C  
ATOM    287  O   MET A  28     -10.488   0.954  35.342  1.00 37.18           O  
ATOM    288  CB  MET A  28     -11.629   4.041  35.556  1.00 37.30           C  
ATOM    289  CG  MET A  28     -12.393   4.851  36.577  1.00 52.39           C  
ATOM    290  SD  MET A  28     -13.603   5.954  35.818  1.00 70.76           S  
ATOM    291  CE  MET A  28     -12.539   6.978  34.811  1.00 45.55           C  
ATOM    292  H   MET A  28      -9.480   4.902  36.238  1.00 51.28           H  
ATOM    293  HA  MET A  28     -10.827   2.797  36.975  1.00 47.42           H  
ATOM    294  HB2 MET A  28     -11.252   4.657  34.909  1.00 44.89           H  
ATOM    295  HB3 MET A  28     -12.257   3.445  35.120  1.00 44.89           H  
ATOM    296  HG2 MET A  28     -12.867   4.248  37.171  1.00 63.00           H  
ATOM    297  HG3 MET A  28     -11.768   5.393  37.084  1.00 63.00           H  
ATOM    298  HE1 MET A  28     -13.082   7.626  34.336  1.00 54.80           H  
ATOM    299  HE2 MET A  28     -11.904   7.434  35.385  1.00 54.80           H  
ATOM    300  HE3 MET A  28     -12.067   6.415  34.177  1.00 54.80           H  
ATOM    301  N   LEU A  29      -9.247   2.450  34.209  1.00 43.78           N  
ATOM    302  CA  LEU A  29      -8.668   1.438  33.332  1.00 40.54           C  
ATOM    303  C   LEU A  29      -7.614   0.619  34.063  1.00 38.49           C  
ATOM    304  O   LEU A  29      -7.348  -0.520  33.669  1.00 35.41           O  
ATOM    305  CB  LEU A  29      -8.075   2.127  32.107  1.00 44.72           C  
ATOM    306  CG  LEU A  29      -9.080   2.545  31.031  1.00 40.61           C  
ATOM    307  CD1 LEU A  29      -8.351   3.289  29.902  1.00 49.73           C  
ATOM    308  CD2 LEU A  29      -9.875   1.387  30.453  1.00 46.16           C  
ATOM    309  H   LEU A  29      -9.010   3.256  34.025  1.00 52.67           H  
ATOM    310  HA  LEU A  29      -9.351   0.823  33.021  1.00 48.78           H  
ATOM    311  HB2 LEU A  29      -7.617   2.930  32.402  1.00 53.80           H  
ATOM    312  HB3 LEU A  29      -7.443   1.519  31.692  1.00 53.80           H  
ATOM    313  HG  LEU A  29      -9.727   3.127  31.457  1.00 48.87           H  
ATOM    314 HD11 LEU A  29      -9.000   3.567  29.237  1.00 59.81           H  
ATOM    315 HD12 LEU A  29      -7.904   4.066  30.274  1.00 59.81           H  
ATOM    316 HD13 LEU A  29      -7.700   2.693  29.500  1.00 59.81           H  
ATOM    317 HD21 LEU A  29     -10.448   1.720  29.744  1.00 55.52           H  
ATOM    318 HD22 LEU A  29      -9.259   0.727  30.098  1.00 55.52           H  
ATOM    319 HD23 LEU A  29     -10.414   0.992  31.156  1.00 55.52           H  
ATOM    320  N   GLY A  30      -7.051   1.156  35.149  1.00 41.71           N  
ATOM    321  CA  GLY A  30      -6.039   0.430  35.889  1.00 37.25           C  
ATOM    322  C   GLY A  30      -6.572  -0.776  36.630  1.00 36.16           C  
ATOM    323  O   GLY A  30      -5.854  -1.763  36.798  1.00 32.22           O  
ATOM    324  H   GLY A  30      -7.240   1.931  35.469  1.00 50.19           H  
ATOM    325  HA2 GLY A  30      -5.356   0.125  35.272  1.00 44.84           H  
ATOM    326  HA3 GLY A  30      -5.635   1.026  36.539  1.00 44.84           H  
ATOM    327  N   GLN A  31      -7.828  -0.726  37.081  1.00 37.40           N  
ATOM    328  CA  GLN A  31      -8.358  -1.874  37.815  1.00 35.13           C  
ATOM    329  C   GLN A  31      -8.466  -3.095  36.910  1.00 30.55           C  
ATOM    330  O   GLN A  31      -7.909  -4.150  37.259  1.00 39.93           O  
ATOM    331  CB  GLN A  31      -9.702  -1.519  38.457  1.00 44.47           C  
ATOM    332  CG  GLN A  31     -10.108  -2.536  39.541  1.00 45.52           C  
ATOM    333  CD  GLN A  31     -11.471  -2.289  40.129  1.00 39.98           C  
ATOM    334  NE2 GLN A  31     -11.909  -3.202  40.985  1.00 44.64           N  
ATOM    335  OE1 GLN A  31     -12.119  -1.281  39.840  1.00 51.56           O  
ATOM    336  H   GLN A  31      -8.372  -0.067  36.979  1.00 45.02           H  
ATOM    337  HA  GLN A  31      -7.745  -2.082  38.537  1.00 42.29           H  
ATOM    338  HB2 GLN A  31      -9.637  -0.644  38.870  1.00 53.50           H  
ATOM    339  HB3 GLN A  31     -10.391  -1.512  37.774  1.00 53.50           H  
ATOM    340  HG2 GLN A  31     -10.112  -3.424  39.150  1.00 54.76           H  
ATOM    341  HG3 GLN A  31      -9.463  -2.495  40.265  1.00 54.76           H  
ATOM    342 HE21 GLN A  31     -11.421  -3.885  41.173  1.00 53.71           H  
ATOM    343 HE22 GLN A  31     -12.682  -3.112  41.352  1.00 53.71           H  
ATOM    344  N   PRO A  32      -9.122  -3.032  35.748  1.00 36.31           N  
ATOM    345  CA  PRO A  32      -9.111  -4.207  34.853  1.00 34.14           C  
ATOM    346  C   PRO A  32      -7.709  -4.647  34.475  1.00 32.27           C  
ATOM    347  O   PRO A  32      -7.424  -5.853  34.435  1.00 38.44           O  
ATOM    348  CB  PRO A  32      -9.908  -3.723  33.629  1.00 38.95           C  
ATOM    349  CG  PRO A  32     -10.780  -2.625  34.166  1.00 43.40           C  
ATOM    350  CD  PRO A  32      -9.916  -1.920  35.189  1.00 43.03           C  
ATOM    351  HA  PRO A  32      -9.582  -4.946  35.269  1.00 41.11           H  
ATOM    352  HB2 PRO A  32      -9.303  -3.388  32.949  1.00 46.87           H  
ATOM    353  HB3 PRO A  32     -10.442  -4.450  33.271  1.00 46.87           H  
ATOM    354  HG2 PRO A  32     -11.035  -2.022  33.449  1.00 52.21           H  
ATOM    355  HG3 PRO A  32     -11.573  -3.002  34.579  1.00 52.21           H  
ATOM    356  HD2 PRO A  32      -9.344  -1.260  34.767  1.00 51.78           H  
ATOM    357  HD3 PRO A  32     -10.459  -1.500  35.874  1.00 51.78           H  
ATOM    358  N   LEU A  33      -6.818  -3.694  34.191  1.00 31.08           N  
ATOM    359  CA  LEU A  33      -5.436  -4.046  33.879  1.00 35.51           C  
ATOM    360  C   LEU A  33      -4.822  -4.893  34.986  1.00 33.06           C  
ATOM    361  O   LEU A  33      -4.234  -5.946  34.725  1.00 35.58           O  
ATOM    362  CB  LEU A  33      -4.614  -2.776  33.675  1.00 35.18           C  
ATOM    363  CG  LEU A  33      -4.823  -2.022  32.366  1.00 40.19           C  
ATOM    364  CD1 LEU A  33      -3.961  -0.753  32.356  1.00 38.23           C  
ATOM    365  CD2 LEU A  33      -4.490  -2.884  31.167  1.00 38.14           C  
ATOM    366  H   LEU A  33      -6.986  -2.851  34.174  1.00 37.43           H  
ATOM    367  HA  LEU A  33      -5.423  -4.560  33.057  1.00 42.75           H  
ATOM    368  HB2 LEU A  33      -4.831  -2.161  34.394  1.00 42.35           H  
ATOM    369  HB3 LEU A  33      -3.676  -3.017  33.717  1.00 42.35           H  
ATOM    370  HG  LEU A  33      -5.758  -1.777  32.295  1.00 48.36           H  
ATOM    371 HD11 LEU A  33      -4.076  -0.299  31.507  1.00 46.01           H  
ATOM    372 HD12 LEU A  33      -4.244  -0.174  33.082  1.00 46.01           H  
ATOM    373 HD13 LEU A  33      -3.031  -1.002  32.475  1.00 46.01           H  
ATOM    374 HD21 LEU A  33      -4.407  -2.318  30.384  1.00 45.90           H  
ATOM    375 HD22 LEU A  33      -3.653  -3.346  31.332  1.00 45.90           H  
ATOM    376 HD23 LEU A  33      -5.202  -3.529  31.035  1.00 45.90           H  
ATOM    377  N   VAL A  34      -4.925  -4.429  36.231  1.00 27.93           N  
ATOM    378  CA  VAL A  34      -4.301  -5.129  37.342  1.00 30.03           C  
ATOM    379  C   VAL A  34      -5.010  -6.448  37.612  1.00 25.56           C  
ATOM    380  O   VAL A  34      -4.362  -7.474  37.855  1.00 26.65           O  
ATOM    381  CB  VAL A  34      -4.296  -4.224  38.589  1.00 35.04           C  
ATOM    382  CG1 VAL A  34      -3.983  -5.040  39.830  1.00 41.63           C  
ATOM    383  CG2 VAL A  34      -3.289  -3.088  38.415  1.00 37.87           C  
ATOM    384  H   VAL A  34      -5.349  -3.715  36.454  1.00 33.65           H  
ATOM    385  HA  VAL A  34      -3.382  -5.333  37.107  1.00 36.17           H  
ATOM    386  HB  VAL A  34      -5.175  -3.831  38.702  1.00 42.18           H  
ATOM    387 HG11 VAL A  34      -3.726  -4.439  40.547  1.00 50.09           H  
ATOM    388 HG12 VAL A  34      -4.772  -5.542  40.085  1.00 50.09           H  
ATOM    389 HG13 VAL A  34      -3.254  -5.649  39.632  1.00 50.09           H  
ATOM    390 HG21 VAL A  34      -3.300  -2.532  39.209  1.00 45.58           H  
ATOM    391 HG22 VAL A  34      -2.405  -3.466  38.288  1.00 45.58           H  
ATOM    392 HG23 VAL A  34      -3.538  -2.561  37.639  1.00 45.58           H  
ATOM    393  N   ALA A  35      -6.349  -6.448  37.575  1.00 29.21           N  
ATOM    394  CA  ALA A  35      -7.085  -7.662  37.920  1.00 33.21           C  
ATOM    395  C   ALA A  35      -6.884  -8.745  36.867  1.00 26.03           C  
ATOM    396  O   ALA A  35      -6.736  -9.929  37.198  1.00 28.13           O  
ATOM    397  CB  ALA A  35      -8.571  -7.351  38.092  1.00 32.95           C  
ATOM    398  H   ALA A  35      -6.839  -5.774  37.360  1.00 35.19           H  
ATOM    399  HA  ALA A  35      -6.752  -7.998  38.767  1.00 39.99           H  
ATOM    400  HB1 ALA A  35      -9.037  -8.163  38.345  1.00 39.68           H  
ATOM    401  HB2 ALA A  35      -8.675  -6.681  38.786  1.00 39.68           H  
ATOM    402  HB3 ALA A  35      -8.923  -7.015  37.253  1.00 39.68           H  
ATOM    403  N   ALA A  36      -6.847  -8.360  35.593  1.00 24.73           N  
ATOM    404  CA  ALA A  36      -6.617  -9.347  34.549  1.00 26.08           C  
ATOM    405  C   ALA A  36      -5.236  -9.966  34.688  1.00 22.11           C  
ATOM    406  O   ALA A  36      -5.065 -11.171  34.471  1.00 26.63           O  
ATOM    407  CB  ALA A  36      -6.807  -8.702  33.173  1.00 27.28           C  
ATOM    408  H   ALA A  36      -6.950  -7.552  35.315  1.00 29.81           H  
ATOM    409  HA  ALA A  36      -7.269 -10.061  34.626  1.00 31.44           H  
ATOM    410  HB1 ALA A  36      -6.480  -9.310  32.492  1.00 32.87           H  
ATOM    411  HB2 ALA A  36      -7.750  -8.525  33.035  1.00 32.87           H  
ATOM    412  HB3 ALA A  36      -6.307  -7.871  33.143  1.00 32.87           H  
ATOM    413  N   ALA A  37      -4.235  -9.154  35.036  1.00 27.19           N  
ATOM    414  CA  ALA A  37      -2.896  -9.678  35.266  1.00 30.20           C  
ATOM    415  C   ALA A  37      -2.862 -10.632  36.451  1.00 27.04           C  
ATOM    416  O   ALA A  37      -2.107 -11.612  36.429  1.00 26.23           O  
ATOM    417  CB  ALA A  37      -1.914  -8.524  35.477  1.00 30.98           C  
ATOM    418  H   ALA A  37      -4.307  -8.304  35.144  1.00 32.76           H  
ATOM    419  HA  ALA A  37      -2.612 -10.172  34.481  1.00 36.37           H  
ATOM    420  HB1 ALA A  37      -1.035  -8.888  35.666  1.00 37.31           H  
ATOM    421  HB2 ALA A  37      -1.883  -7.985  34.671  1.00 37.31           H  
ATOM    422  HB3 ALA A  37      -2.216  -7.985  36.225  1.00 37.31           H  
ATOM    423  N   ASP A  38      -3.666 -10.364  37.487  1.00 27.68           N  
ATOM    424  CA  ASP A  38      -3.750 -11.276  38.624  1.00 33.66           C  
ATOM    425  C   ASP A  38      -4.266 -12.650  38.200  1.00 31.05           C  
ATOM    426  O   ASP A  38      -3.759 -13.680  38.656  1.00 37.91           O  
ATOM    427  CB  ASP A  38      -4.662 -10.689  39.708  1.00 28.98           C  
ATOM    428  CG  ASP A  38      -3.997  -9.569  40.512  1.00 46.01           C  
ATOM    429  OD1 ASP A  38      -2.750  -9.455  40.492  1.00 40.48           O  
ATOM    430  OD2 ASP A  38      -4.718  -8.797  41.189  1.00 45.33           O1-
ATOM    431  H   ASP A  38      -4.167  -9.668  37.553  1.00 33.36           H  
ATOM    432  HA  ASP A  38      -2.860 -11.384  38.995  1.00 40.52           H  
ATOM    433  HB2 ASP A  38      -5.456 -10.323  39.288  1.00 34.91           H  
ATOM    434  HB3 ASP A  38      -4.909 -11.393  40.327  1.00 34.91           H  
ATOM    435  N   ILE A  39      -5.288 -12.688  37.345  1.00 30.27           N  
ATOM    436  CA  ILE A  39      -5.796 -13.968  36.855  1.00 31.97           C  
ATOM    437  C   ILE A  39      -4.707 -14.702  36.077  1.00 36.25           C  
ATOM    438  O   ILE A  39      -4.387 -15.862  36.353  1.00 30.12           O  
ATOM    439  CB  ILE A  39      -7.053 -13.754  35.995  1.00 29.74           C  
ATOM    440  CG1 ILE A  39      -8.177 -13.126  36.826  1.00 31.88           C  
ATOM    441  CG2 ILE A  39      -7.533 -15.079  35.409  1.00 26.88           C  
ATOM    442  CD1 ILE A  39      -9.285 -12.527  36.028  1.00 34.15           C  
ATOM    443  H   ILE A  39      -5.699 -11.997  37.038  1.00 36.46           H  
ATOM    444  HA  ILE A  39      -6.043 -14.514  37.618  1.00 38.50           H  
ATOM    445  HB  ILE A  39      -6.818 -13.150  35.273  1.00 35.82           H  
ATOM    446 HG12 ILE A  39      -8.564 -13.814  37.390  1.00 38.39           H  
ATOM    447 HG13 ILE A  39      -7.798 -12.421  37.374  1.00 38.39           H  
ATOM    448 HG21 ILE A  39      -8.320 -14.917  34.865  1.00 32.39           H  
ATOM    449 HG22 ILE A  39      -6.826 -15.457  34.862  1.00 32.39           H  
ATOM    450 HG23 ILE A  39      -7.750 -15.685  36.134  1.00 32.39           H  
ATOM    451 HD11 ILE A  39      -9.938 -12.143  36.633  1.00 41.11           H  
ATOM    452 HD12 ILE A  39      -8.921 -11.837  35.451  1.00 41.11           H  
ATOM    453 HD13 ILE A  39      -9.699 -13.221  35.491  1.00 41.11           H  
ATOM    454  N   ALA A  40      -4.125 -14.035  35.085  1.00 34.25           N  
ATOM    455  CA  ALA A  40      -3.090 -14.671  34.278  1.00 35.07           C  
ATOM    456  C   ALA A  40      -1.898 -15.091  35.127  1.00 33.15           C  
ATOM    457  O   ALA A  40      -1.300 -16.147  34.886  1.00 34.05           O  
ATOM    458  CB  ALA A  40      -2.647 -13.722  33.169  1.00 35.27           C  
ATOM    459  H   ALA A  40      -4.308 -13.225  34.862  1.00 41.23           H  
ATOM    460  HA  ALA A  40      -3.459 -15.470  33.870  1.00 42.22           H  
ATOM    461  HB1 ALA A  40      -1.975 -14.163  32.625  1.00 42.46           H  
ATOM    462  HB2 ALA A  40      -3.416 -13.493  32.623  1.00 42.46           H  
ATOM    463  HB3 ALA A  40      -2.275 -12.920  33.569  1.00 42.46           H  
ATOM    464  N   GLY A  41      -1.529 -14.271  36.118  1.00 30.17           N  
ATOM    465  CA  GLY A  41      -0.420 -14.596  36.984  1.00 39.44           C  
ATOM    466  C   GLY A  41      -0.720 -15.587  38.086  1.00 37.44           C  
ATOM    467  O   GLY A  41       0.208 -16.004  38.785  1.00 38.69           O  
ATOM    468  H   GLY A  41      -1.913 -13.523  36.300  1.00 36.34           H  
ATOM    469  HA2 GLY A  41       0.295 -14.967  36.443  1.00 47.47           H  
ATOM    470  HA3 GLY A  41      -0.107 -13.779  37.403  1.00 47.47           H  
ATOM    471  N   ASN A  42      -1.985 -15.970  38.259  1.00 31.92           N  
ATOM    472  CA  ASN A  42      -2.349 -16.920  39.304  1.00 31.96           C  
ATOM    473  C   ASN A  42      -1.658 -18.255  39.068  1.00 36.88           C  
ATOM    474  O   ASN A  42      -1.924 -18.933  38.070  1.00 31.32           O  
ATOM    475  CB  ASN A  42      -3.867 -17.096  39.331  1.00 34.70           C  
ATOM    476  CG  ASN A  42      -4.343 -17.911  40.518  1.00 37.70           C  
ATOM    477  ND2 ASN A  42      -5.412 -17.455  41.157  1.00 44.57           N  
ATOM    478  OD1 ASN A  42      -3.756 -18.936  40.857  1.00 35.12           O  
ATOM    479  H   ASN A  42      -2.648 -15.694  37.786  1.00 38.44           H  
ATOM    480  HA  ASN A  42      -2.065 -16.579  40.166  1.00 38.49           H  
ATOM    481  HB2 ASN A  42      -4.285 -16.222  39.379  1.00 41.77           H  
ATOM    482  HB3 ASN A  42      -4.146 -17.553  38.522  1.00 41.77           H  
ATOM    483 HD21 ASN A  42      -5.721 -17.882  41.837  1.00 53.62           H  
ATOM    484 HD22 ASN A  42      -5.796 -16.733  40.892  1.00 53.62           H  
ATOM    485  N   THR A  43      -0.788 -18.641  40.004  1.00 36.90           N  
ATOM    486  CA  THR A  43       0.022 -19.838  39.830  1.00 31.68           C  
ATOM    487  C   THR A  43      -0.780 -21.114  39.974  1.00 35.67           C  
ATOM    488  O   THR A  43      -0.389 -22.129  39.393  1.00 30.16           O  
ATOM    489  CB  THR A  43       1.177 -19.851  40.829  1.00 38.22           C  
ATOM    490  CG2 THR A  43       2.104 -18.654  40.564  1.00 38.90           C  
ATOM    491  OG1 THR A  43       0.680 -19.748  42.167  1.00 34.49           O  
ATOM    492  H   THR A  43      -0.651 -18.226  40.745  1.00 44.42           H  
ATOM    493  HA  THR A  43       0.396 -19.818  38.935  1.00 38.15           H  
ATOM    494  HB  THR A  43       1.673 -20.679  40.733  1.00 46.00           H  
ATOM    495  HG1 THR A  43       1.318 -19.642  42.703  1.00 41.52           H  
ATOM    496 HG21 THR A  43       2.899 -18.722  41.115  1.00 46.82           H  
ATOM    497 HG22 THR A  43       2.368 -18.639  39.630  1.00 46.82           H  
ATOM    498 HG23 THR A  43       1.645 -17.826  40.774  1.00 46.82           H  
ATOM    499  N   LEU A  44      -1.901 -21.070  40.699  1.00 30.34           N  
ATOM    500  CA  LEU A  44      -2.755 -22.239  40.826  1.00 38.18           C  
ATOM    501  C   LEU A  44      -3.474 -22.531  39.517  1.00 29.40           C  
ATOM    502  O   LEU A  44      -3.601 -23.695  39.120  1.00 33.07           O  
ATOM    503  CB  LEU A  44      -3.752 -22.006  41.958  1.00 40.08           C  
ATOM    504  CG  LEU A  44      -3.085 -21.492  43.239  1.00 35.03           C  
ATOM    505  CD1 LEU A  44      -3.972 -20.474  43.943  1.00 51.72           C  
ATOM    506  CD2 LEU A  44      -2.750 -22.656  44.167  1.00 47.93           C  
ATOM    507  H   LEU A  44      -2.184 -20.377  41.122  1.00 36.54           H  
ATOM    508  HA  LEU A  44      -2.219 -23.017  41.047  1.00 45.95           H  
ATOM    509  HB2 LEU A  44      -4.404 -21.347  41.673  1.00 48.23           H  
ATOM    510  HB3 LEU A  44      -4.196 -22.844  42.165  1.00 48.23           H  
ATOM    511  HG  LEU A  44      -2.256 -21.046  43.004  1.00 42.17           H  
ATOM    512 HD11 LEU A  44      -3.523 -20.167  44.747  1.00 62.19           H  
ATOM    513 HD12 LEU A  44      -4.130 -19.727  43.346  1.00 62.19           H  
ATOM    514 HD13 LEU A  44      -4.814 -20.896  44.175  1.00 62.19           H  
ATOM    515 HD21 LEU A  44      -2.318 -22.310  44.964  1.00 57.65           H  
ATOM    516 HD22 LEU A  44      -3.570 -23.114  44.407  1.00 57.65           H  
ATOM    517 HD23 LEU A  44      -2.153 -23.266  43.706  1.00 57.65           H  
ATOM    518  N   LEU A  45      -3.954 -21.484  38.835  1.00 29.36           N  
ATOM    519  CA  LEU A  45      -4.566 -21.665  37.525  1.00 30.50           C  
ATOM    520  C   LEU A  45      -3.535 -22.136  36.513  1.00 25.76           C  
ATOM    521  O   LEU A  45      -3.806 -23.035  35.704  1.00 31.23           O  
ATOM    522  CB  LEU A  45      -5.207 -20.353  37.073  1.00 33.61           C  
ATOM    523  CG  LEU A  45      -5.755 -20.287  35.646  1.00 36.16           C  
ATOM    524  CD1 LEU A  45      -6.871 -21.307  35.444  1.00 32.70           C  
ATOM    525  CD2 LEU A  45      -6.257 -18.885  35.294  1.00 30.90           C  
ATOM    526  H   LEU A  45      -3.935 -20.669  39.109  1.00 35.36           H  
ATOM    527  HA  LEU A  45      -5.264 -22.336  37.582  1.00 36.73           H  
ATOM    528  HB2 LEU A  45      -5.951 -20.167  37.668  1.00 40.46           H  
ATOM    529  HB3 LEU A  45      -4.538 -19.655  37.150  1.00 40.46           H  
ATOM    530  HG  LEU A  45      -5.027 -20.499  35.042  1.00 43.52           H  
ATOM    531 HD11 LEU A  45      -7.202 -21.237  34.534  1.00 39.37           H  
ATOM    532 HD12 LEU A  45      -6.518 -22.197  35.600  1.00 39.37           H  
ATOM    533 HD13 LEU A  45      -7.587 -21.120  36.071  1.00 39.37           H  
ATOM    534 HD21 LEU A  45      -6.609 -18.893  34.390  1.00 37.21           H  
ATOM    535 HD22 LEU A  45      -6.955 -18.633  35.919  1.00 37.21           H  
ATOM    536 HD23 LEU A  45      -5.517 -18.260  35.356  1.00 37.21           H  
ATOM    537  N   ARG A  46      -2.350 -21.526  36.530  1.00 29.60           N  
ATOM    538  CA  ARG A  46      -1.289 -21.930  35.612  1.00 32.06           C  
ATOM    539  C   ARG A  46      -1.009 -23.426  35.721  1.00 29.59           C  
ATOM    540  O   ARG A  46      -0.899 -24.127  34.705  1.00 26.02           O  
ATOM    541  CB  ARG A  46      -0.040 -21.101  35.902  1.00 35.27           C  
ATOM    542  CG  ARG A  46       1.245 -21.619  35.298  1.00 32.83           C  
ATOM    543  CD  ARG A  46       2.453 -21.060  36.048  1.00 34.66           C  
ATOM    544  NE  ARG A  46       2.707 -21.856  37.244  1.00 44.82           N  
ATOM    545  CZ  ARG A  46       3.679 -21.624  38.115  1.00 36.45           C  
ATOM    546  NH1 ARG A  46       4.487 -20.583  37.993  1.00 37.57           N1+
ATOM    547  NH2 ARG A  46       3.850 -22.466  39.129  1.00 43.61           N  
ATOM    548  H   ARG A  46      -2.137 -20.882  37.058  1.00 35.66           H  
ATOM    549  HA  ARG A  46      -1.561 -21.756  34.697  1.00 38.61           H  
ATOM    550  HB2 ARG A  46      -0.181 -20.207  35.556  1.00 42.45           H  
ATOM    551  HB3 ARG A  46       0.087 -21.069  36.863  1.00 42.45           H  
ATOM    552  HG2 ARG A  46       1.265 -22.587  35.358  1.00 39.54           H  
ATOM    553  HG3 ARG A  46       1.302 -21.342  34.370  1.00 39.54           H  
ATOM    554  HD2 ARG A  46       3.237 -21.095  35.478  1.00 41.72           H  
ATOM    555  HD3 ARG A  46       2.277 -20.144  36.315  1.00 41.72           H  
ATOM    556  HE  ARG A  46       2.188 -22.524  37.395  1.00 53.92           H  
ATOM    557 HH11 ARG A  46       4.389 -20.037  37.336  1.00 45.22           H  
ATOM    558 HH12 ARG A  46       5.111 -20.453  38.571  1.00 45.22           H  
ATOM    559 HH21 ARG A  46       3.335 -23.149  39.213  1.00 52.46           H  
ATOM    560 HH22 ARG A  46       4.477 -22.327  39.701  1.00 52.46           H  
ATOM    561  N   ASP A  47      -0.915 -23.937  36.946  1.00 25.96           N  
ATOM    562  CA  ASP A  47      -0.626 -25.355  37.143  1.00 28.30           C  
ATOM    563  C   ASP A  47      -1.780 -26.224  36.682  1.00 33.97           C  
ATOM    564  O   ASP A  47      -1.570 -27.308  36.125  1.00 34.51           O  
ATOM    565  CB  ASP A  47      -0.319 -25.629  38.618  1.00 37.64           C  
ATOM    566  CG  ASP A  47       0.950 -24.944  39.094  1.00 47.38           C  
ATOM    567  OD1 ASP A  47       1.727 -24.457  38.241  1.00 46.18           O  
ATOM    568  OD2 ASP A  47       1.169 -24.892  40.322  1.00 46.87           O1-
ATOM    569  H   ASP A  47      -1.013 -23.490  37.673  1.00 31.28           H  
ATOM    570  HA  ASP A  47       0.157 -25.586  36.619  1.00 34.09           H  
ATOM    571  HB2 ASP A  47      -1.055 -25.304  39.159  1.00 45.30           H  
ATOM    572  HB3 ASP A  47      -0.210 -26.584  38.746  1.00 45.30           H  
ATOM    573  N   TRP A  48      -3.008 -25.768  36.907  1.00 33.57           N  
ATOM    574  CA  TRP A  48      -4.172 -26.523  36.463  1.00 30.48           C  
ATOM    575  C   TRP A  48      -4.233 -26.590  34.943  1.00 36.62           C  
ATOM    576  O   TRP A  48      -4.529 -27.647  34.374  1.00 35.06           O  
ATOM    577  CB  TRP A  48      -5.431 -25.878  37.040  1.00 37.55           C  
ATOM    578  CG  TRP A  48      -6.693 -26.581  36.710  1.00 41.13           C  
ATOM    579  CD1 TRP A  48      -7.199 -27.683  37.335  1.00 41.55           C  
ATOM    580  CD2 TRP A  48      -7.635 -26.228  35.691  1.00 39.30           C  
ATOM    581  CE2 TRP A  48      -8.682 -27.167  35.748  1.00 41.51           C  
ATOM    582  CE3 TRP A  48      -7.688 -25.216  34.723  1.00 42.38           C  
ATOM    583  NE1 TRP A  48      -8.394 -28.044  36.761  1.00 42.27           N  
ATOM    584  CZ2 TRP A  48      -9.777 -27.121  34.881  1.00 41.11           C  
ATOM    585  CZ3 TRP A  48      -8.776 -25.177  33.861  1.00 44.08           C  
ATOM    586  CH2 TRP A  48      -9.802 -26.122  33.948  1.00 41.98           C  
ATOM    587  H   TRP A  48      -3.193 -25.031  37.310  1.00 40.42           H  
ATOM    588  HA  TRP A  48      -4.120 -27.434  36.791  1.00 36.71           H  
ATOM    589  HB2 TRP A  48      -5.352 -25.858  38.007  1.00 45.20           H  
ATOM    590  HB3 TRP A  48      -5.501 -24.975  36.694  1.00 45.20           H  
ATOM    591  HD1 TRP A  48      -6.794 -28.125  38.045  1.00 50.00           H  
ATOM    592  HE1 TRP A  48      -8.881 -28.711  36.998  1.00 50.85           H  
ATOM    593  HE3 TRP A  48      -7.008 -24.585  34.659  1.00 50.99           H  
ATOM    594  HZ2 TRP A  48     -10.462 -27.747  34.936  1.00 49.47           H  
ATOM    595  HZ3 TRP A  48      -8.823 -24.509  33.215  1.00 53.03           H  
ATOM    596  HH2 TRP A  48     -10.519 -26.070  33.357  1.00 50.51           H  
ATOM    597  N   LEU A  49      -3.934 -25.477  34.269  1.00 32.47           N  
ATOM    598  CA  LEU A  49      -3.902 -25.481  32.811  1.00 31.76           C  
ATOM    599  C   LEU A  49      -2.758 -26.347  32.298  1.00 36.61           C  
ATOM    600  O   LEU A  49      -2.918 -27.078  31.316  1.00 38.54           O  
ATOM    601  CB  LEU A  49      -3.759 -24.048  32.298  1.00 28.95           C  
ATOM    602  CG  LEU A  49      -5.022 -23.182  32.357  1.00 36.05           C  
ATOM    603  CD1 LEU A  49      -4.637 -21.704  32.169  1.00 40.16           C  
ATOM    604  CD2 LEU A  49      -6.042 -23.592  31.334  1.00 33.13           C  
ATOM    605  H   LEU A  49      -3.749 -24.718  34.629  1.00 39.10           H  
ATOM    606  HA  LEU A  49      -4.734 -25.845  32.471  1.00 38.24           H  
ATOM    607  HB2 LEU A  49      -3.081 -23.603  32.830  1.00 34.87           H  
ATOM    608  HB3 LEU A  49      -3.481 -24.086  31.370  1.00 34.87           H  
ATOM    609  HG  LEU A  49      -5.438 -23.301  33.225  1.00 43.40           H  
ATOM    610 HD11 LEU A  49      -5.445 -21.169  32.138  1.00 48.33           H  
ATOM    611 HD12 LEU A  49      -4.082 -21.425  32.914  1.00 48.33           H  
ATOM    612 HD13 LEU A  49      -4.145 -21.609  31.338  1.00 48.33           H  
ATOM    613 HD21 LEU A  49      -6.812 -23.007  31.404  1.00 39.89           H  
ATOM    614 HD22 LEU A  49      -5.649 -23.519  30.450  1.00 39.89           H  
ATOM    615 HD23 LEU A  49      -6.307 -24.510  31.504  1.00 39.89           H  
ATOM    616  N   ALA A  50      -1.602 -26.289  32.967  1.00 35.68           N  
ATOM    617  CA  ALA A  50      -0.440 -27.050  32.527  1.00 39.88           C  
ATOM    618  C   ALA A  50      -0.650 -28.551  32.665  1.00 50.19           C  
ATOM    619  O   ALA A  50      -0.041 -29.329  31.918  1.00 43.23           O  
ATOM    620  CB  ALA A  50       0.792 -26.626  33.325  1.00 38.24           C  
ATOM    621  H   ALA A  50      -1.469 -25.818  33.674  1.00 42.95           H  
ATOM    622  HA  ALA A  50      -0.287 -26.855  31.589  1.00 48.00           H  
ATOM    623  HB1 ALA A  50       1.556 -27.145  33.026  1.00 46.03           H  
ATOM    624  HB2 ALA A  50       0.955 -25.682  33.176  1.00 46.03           H  
ATOM    625  HB3 ALA A  50       0.629 -26.790  34.267  1.00 46.03           H  
ATOM    626  N   ALA A  51      -1.496 -28.976  33.604  1.00 39.56           N  
ATOM    627  CA  ALA A  51      -1.673 -30.386  33.920  1.00 44.20           C  
ATOM    628  C   ALA A  51      -2.890 -31.008  33.253  1.00 38.53           C  
ATOM    629  O   ALA A  51      -3.272 -32.126  33.612  1.00 41.50           O  
ATOM    630  CB  ALA A  51      -1.769 -30.572  35.437  1.00 51.12           C  
ATOM    631  H   ALA A  51      -1.987 -28.453  34.078  1.00 47.61           H  
ATOM    632  HA  ALA A  51      -0.891 -30.862  33.599  1.00 53.17           H  
ATOM    633  HB1 ALA A  51      -1.876 -31.516  35.633  1.00 61.48           H  
ATOM    634  HB2 ALA A  51      -0.956 -30.239  35.849  1.00 61.48           H  
ATOM    635  HB3 ALA A  51      -2.534 -30.076  35.768  1.00 61.48           H  
ATOM    636  N   GLY A  52      -3.509 -30.319  32.303  1.00 44.05           N  
ATOM    637  CA  GLY A  52      -4.559 -30.905  31.501  1.00 46.33           C  
ATOM    638  C   GLY A  52      -5.979 -30.578  31.892  1.00 44.61           C  
ATOM    639  O   GLY A  52      -6.887 -31.303  31.482  1.00 37.66           O  
ATOM    640  H   GLY A  52      -3.332 -29.501  32.105  1.00 53.00           H  
ATOM    641  HA2 GLY A  52      -4.439 -30.613  30.584  1.00 55.73           H  
ATOM    642  HA3 GLY A  52      -4.466 -31.870  31.540  1.00 55.73           H  
ATOM    643  N   GLU A  53      -6.199 -29.519  32.668  1.00 45.62           N  
ATOM    644  CA  GLU A  53      -7.538 -29.029  32.993  1.00 43.41           C  
ATOM    645  C   GLU A  53      -8.383 -30.123  33.654  1.00 41.25           C  
ATOM    646  O   GLU A  53      -9.442 -30.516  33.157  1.00 50.15           O  
ATOM    647  CB  GLU A  53      -8.237 -28.482  31.739  1.00 42.56           C  
ATOM    648  CG  GLU A  53      -7.379 -27.562  30.893  1.00 43.54           C  
ATOM    649  CD  GLU A  53      -7.854 -27.473  29.445  1.00 40.47           C  
ATOM    650  OE1 GLU A  53      -7.024 -27.182  28.562  1.00 42.61           O  
ATOM    651  OE2 GLU A  53      -9.060 -27.679  29.193  1.00 47.08           O1-
ATOM    652  H   GLU A  53      -5.571 -29.055  33.029  1.00 54.87           H  
ATOM    653  HA  GLU A  53      -7.446 -28.306  33.633  1.00 52.23           H  
ATOM    654  HB2 GLU A  53      -8.501 -29.231  31.182  1.00 51.20           H  
ATOM    655  HB3 GLU A  53      -9.020 -27.981  32.015  1.00 51.20           H  
ATOM    656  HG2 GLU A  53      -7.405 -26.670  31.273  1.00 52.38           H  
ATOM    657  HG3 GLU A  53      -6.468 -27.894  30.890  1.00 52.38           H  
ATOM    658  N   ASP A  54      -7.906 -30.587  34.805  1.00 45.48           N  
ATOM    659  CA  ASP A  54      -8.581 -31.621  35.573  1.00 47.09           C  
ATOM    660  C   ASP A  54     -10.038 -31.238  35.816  1.00 45.65           C  
ATOM    661  O   ASP A  54     -10.299 -30.238  36.506  1.00 40.26           O  
ATOM    662  CB  ASP A  54      -7.867 -31.818  36.909  1.00 55.16           C  
ATOM    663  CG  ASP A  54      -8.464 -32.948  37.733  1.00 58.70           C  
ATOM    664  OD1 ASP A  54      -9.464 -33.556  37.284  1.00 50.71           O  
ATOM    665  OD2 ASP A  54      -7.926 -33.231  38.825  1.00 60.69           O1-
ATOM    666  H   ASP A  54      -7.176 -30.313  35.168  1.00 54.71           H  
ATOM    667  HA  ASP A  54      -8.560 -32.455  35.080  1.00 56.64           H  
ATOM    668  HB2 ASP A  54      -6.935 -32.030  36.741  1.00 66.32           H  
ATOM    669  HB3 ASP A  54      -7.933 -31.001  37.427  1.00 66.32           H  
ATOM    670  N   PRO A  55     -11.004 -31.999  35.286  1.00 45.07           N  
ATOM    671  CA  PRO A  55     -12.418 -31.641  35.498  1.00 46.82           C  
ATOM    672  C   PRO A  55     -12.801 -31.537  36.959  1.00 50.87           C  
ATOM    673  O   PRO A  55     -13.749 -30.813  37.291  1.00 51.81           O  
ATOM    674  CB  PRO A  55     -13.168 -32.787  34.806  1.00 48.87           C  
ATOM    675  CG  PRO A  55     -12.231 -33.205  33.698  1.00 60.54           C  
ATOM    676  CD  PRO A  55     -10.858 -33.152  34.369  1.00 56.52           C  
ATOM    677  HA  PRO A  55     -12.617 -30.802  35.054  1.00 56.31           H  
ATOM    678  HB2 PRO A  55     -13.323 -33.513  35.430  1.00 58.77           H  
ATOM    679  HB3 PRO A  55     -14.013 -32.469  34.451  1.00 58.77           H  
ATOM    680  HG2 PRO A  55     -12.442 -34.103  33.397  1.00 72.79           H  
ATOM    681  HG3 PRO A  55     -12.286 -32.584  32.955  1.00 72.79           H  
ATOM    682  HD2 PRO A  55     -10.677 -33.968  34.860  1.00 67.96           H  
ATOM    683  HD3 PRO A  55     -10.156 -32.994  33.718  1.00 67.96           H  
ATOM    684  N   ALA A  56     -12.089 -32.242  37.840  1.00 50.56           N  
ATOM    685  CA  ALA A  56     -12.424 -32.233  39.256  1.00 46.88           C  
ATOM    686  C   ALA A  56     -12.237 -30.859  39.876  1.00 56.33           C  
ATOM    687  O   ALA A  56     -12.933 -30.515  40.839  1.00 50.19           O  
ATOM    688  CB  ALA A  56     -11.566 -33.256  39.999  1.00 57.64           C  
ATOM    689  H   ALA A  56     -11.410 -32.731  37.641  1.00 60.80           H  
ATOM    690  HA  ALA A  56     -13.357 -32.482  39.352  1.00 56.39           H  
ATOM    691  HB1 ALA A  56     -11.838 -33.280  40.930  1.00 69.30           H  
ATOM    692  HB2 ALA A  56     -11.694 -34.129  39.595  1.00 69.30           H  
ATOM    693  HB3 ALA A  56     -10.635 -32.995  39.933  1.00 69.30           H  
ATOM    694  N   GLN A  57     -11.301 -30.069  39.353  1.00 43.68           N  
ATOM    695  CA  GLN A  57     -11.002 -28.751  39.891  1.00 44.31           C  
ATOM    696  C   GLN A  57     -11.609 -27.630  39.063  1.00 38.38           C  
ATOM    697  O   GLN A  57     -11.540 -26.467  39.477  1.00 38.19           O  
ATOM    698  CB  GLN A  57      -9.485 -28.573  39.965  1.00 49.33           C  
ATOM    699  CG  GLN A  57      -8.887 -28.924  41.304  1.00 53.60           C  
ATOM    700  CD  GLN A  57      -7.419 -28.569  41.389  1.00 60.14           C  
ATOM    701  NE2 GLN A  57      -6.603 -29.247  40.582  1.00 64.05           N  
ATOM    702  OE1 GLN A  57      -7.020 -27.684  42.148  1.00 64.62           O  
ATOM    703  H   GLN A  57     -10.819 -30.282  38.673  1.00 52.55           H  
ATOM    704  HA  GLN A  57     -11.359 -28.675  40.790  1.00 53.31           H  
ATOM    705  HB2 GLN A  57      -9.073 -29.145  39.299  1.00 59.33           H  
ATOM    706  HB3 GLN A  57      -9.272 -27.644  39.782  1.00 59.33           H  
ATOM    707  HG2 GLN A  57      -9.356 -28.437  41.999  1.00 64.45           H  
ATOM    708  HG3 GLN A  57      -8.976 -29.879  41.451  1.00 64.45           H  
ATOM    709 HE21 GLN A  57      -6.921 -29.846  40.053  1.00 77.00           H  
ATOM    710 HE22 GLN A  57      -5.758 -29.085  40.590  1.00 77.00           H  
ATOM    711  N   ALA A  58     -12.210 -27.957  37.921  1.00 43.55           N  
ATOM    712  CA  ALA A  58     -12.784 -26.925  37.061  1.00 49.00           C  
ATOM    713  C   ALA A  58     -13.854 -26.104  37.767  1.00 43.85           C  
ATOM    714  O   ALA A  58     -13.845 -24.867  37.634  1.00 37.15           O  
ATOM    715  CB  ALA A  58     -13.352 -27.567  35.789  1.00 39.82           C  
ATOM    716  H   ALA A  58     -12.298 -28.760  37.623  1.00 52.40           H  
ATOM    717  HA  ALA A  58     -12.062 -26.328  36.810  1.00 58.94           H  
ATOM    718  HB1 ALA A  58     -13.351 -26.909  35.076  1.00 47.92           H  
ATOM    719  HB2 ALA A  58     -12.798 -28.324  35.543  1.00 47.92           H  
ATOM    720  HB3 ALA A  58     -14.259 -27.864  35.964  1.00 47.92           H  
ATOM    721  N   PRO A  59     -14.805 -26.700  38.492  1.00 40.65           N  
ATOM    722  CA  PRO A  59     -15.851 -25.871  39.124  1.00 39.08           C  
ATOM    723  C   PRO A  59     -15.270 -24.786  40.014  1.00 34.18           C  
ATOM    724  O   PRO A  59     -15.806 -23.671  40.071  1.00 32.62           O  
ATOM    725  CB  PRO A  59     -16.675 -26.892  39.927  1.00 40.75           C  
ATOM    726  CG  PRO A  59     -16.372 -28.227  39.292  1.00 43.08           C  
ATOM    727  CD  PRO A  59     -14.940 -28.134  38.823  1.00 43.46           C  
ATOM    728  HA  PRO A  59     -16.419 -25.473  38.446  1.00 47.03           H  
ATOM    729  HB2 PRO A  59     -16.400 -26.879  40.857  1.00 49.04           H  
ATOM    730  HB3 PRO A  59     -17.619 -26.681  39.857  1.00 49.04           H  
ATOM    731  HG2 PRO A  59     -16.475 -28.934  39.948  1.00 51.83           H  
ATOM    732  HG3 PRO A  59     -16.971 -28.379  38.544  1.00 51.83           H  
ATOM    733  HD2 PRO A  59     -14.325 -28.388  39.529  1.00 52.28           H  
ATOM    734  HD3 PRO A  59     -14.793 -28.687  38.040  1.00 52.28           H  
ATOM    735  N  AGLN A  60     -14.155 -25.075  40.690  0.53 35.44           N  
ATOM    736  N  BGLN A  60     -14.173 -25.086  40.715  0.47 35.45           N  
ATOM    737  CA AGLN A  60     -13.559 -24.091  41.584  0.53 32.92           C  
ATOM    738  CA BGLN A  60     -13.556 -24.090  41.584  0.47 32.73           C  
ATOM    739  C  AGLN A  60     -12.888 -22.958  40.817  0.53 32.39           C  
ATOM    740  C  BGLN A  60     -12.963 -22.937  40.779  0.47 31.54           C  
ATOM    741  O  AGLN A  60     -12.839 -21.825  41.309  0.53 30.67           O  
ATOM    742  O  BGLN A  60     -13.015 -21.779  41.209  0.47 30.81           O  
ATOM    743  CB AGLN A  60     -12.556 -24.780  42.502  0.53 40.20           C  
ATOM    744  CB BGLN A  60     -12.472 -24.747  42.437  0.47 40.40           C  
ATOM    745  CG AGLN A  60     -13.209 -25.535  43.641  0.53 38.85           C  
ATOM    746  CG BGLN A  60     -11.582 -23.754  43.151  0.47 41.50           C  
ATOM    747  CD AGLN A  60     -13.837 -26.841  43.180  0.53 41.91           C  
ATOM    748  CD BGLN A  60     -12.284 -23.015  44.269  0.47 38.29           C  
ATOM    749  NE2AGLN A  60     -15.014 -27.154  43.712  0.53 40.83           N  
ATOM    750  NE2BGLN A  60     -13.028 -21.976  43.927  0.47 32.44           N  
ATOM    751  OE1AGLN A  60     -13.278 -27.551  42.339  0.53 45.94           O  
ATOM    752  OE1BGLN A  60     -12.153 -23.382  45.431  0.47 43.15           O  
ATOM    753  H  AGLN A  60     -13.733 -25.823  40.647  0.53 42.66           H  
ATOM    754  H  BGLN A  60     -13.774 -25.848  40.704  0.47 42.68           H  
ATOM    755  HA AGLN A  60     -14.256 -23.699  42.133  0.53 39.64           H  
ATOM    756  HA BGLN A  60     -14.237 -23.729  42.172  0.47 39.41           H  
ATOM    757  HB2AGLN A  60     -12.038 -25.414  41.981  0.53 48.38           H  
ATOM    758  HB2BGLN A  60     -12.897 -25.302  43.110  0.47 48.61           H  
ATOM    759  HB3AGLN A  60     -11.970 -24.109  42.886  0.53 48.38           H  
ATOM    760  HB3BGLN A  60     -11.909 -25.291  41.864  0.47 48.61           H  
ATOM    761  HG2AGLN A  60     -12.539 -25.742  44.311  0.53 46.76           H  
ATOM    762  HG2BGLN A  60     -10.828 -24.228  43.536  0.47 49.93           H  
ATOM    763  HG3AGLN A  60     -13.907 -24.985  44.029  0.53 46.76           H  
ATOM    764  HG3BGLN A  60     -11.269 -23.096  42.511  0.47 49.93           H  
ATOM    765 HE21AGLN A  60     -15.380 -26.628  44.286  0.53 49.13           H  
ATOM    766 HE21BGLN A  60     -13.096 -21.749  43.101  0.47 39.06           H  
ATOM    767 HE22AGLN A  60     -15.410 -27.882  43.483  0.53 49.13           H  
ATOM    768 HE22BGLN A  60     -13.445 -21.528  44.532  0.47 39.06           H  
ATOM    769  N   PHE A  61     -12.383 -23.229  39.612  1.00 30.60           N  
ATOM    770  CA  PHE A  61     -11.757 -22.172  38.833  1.00 28.59           C  
ATOM    771  C   PHE A  61     -12.804 -21.317  38.148  1.00 32.74           C  
ATOM    772  O   PHE A  61     -12.530 -20.147  37.879  1.00 34.65           O  
ATOM    773  CB  PHE A  61     -10.746 -22.767  37.846  1.00 29.71           C  
ATOM    774  CG  PHE A  61      -9.417 -23.123  38.477  1.00 31.73           C  
ATOM    775  CD1 PHE A  61      -9.011 -24.442  38.583  1.00 39.50           C  
ATOM    776  CD2 PHE A  61      -8.564 -22.133  38.948  1.00 32.54           C  
ATOM    777  CE1 PHE A  61      -7.789 -24.766  39.163  1.00 38.70           C  
ATOM    778  CE2 PHE A  61      -7.351 -22.457  39.515  1.00 35.57           C  
ATOM    779  CZ  PHE A  61      -6.970 -23.771  39.638  1.00 40.78           C  
ATOM    780  H   PHE A  61     -12.394 -24.003  39.238  1.00 36.86           H  
ATOM    781  HA  PHE A  61     -11.238 -21.586  39.406  1.00 34.44           H  
ATOM    782  HB2 PHE A  61     -11.120 -23.578  37.468  1.00 35.78           H  
ATOM    783  HB3 PHE A  61     -10.577 -22.120  37.144  1.00 35.78           H  
ATOM    784  HD1 PHE A  61      -9.562 -25.119  38.263  1.00 47.53           H  
ATOM    785  HD2 PHE A  61      -8.814 -21.240  38.879  1.00 39.18           H  
ATOM    786  HE1 PHE A  61      -7.526 -25.656  39.229  1.00 46.57           H  
ATOM    787  HE2 PHE A  61      -6.787 -21.782  39.816  1.00 42.82           H  
ATOM    788  HZ  PHE A  61      -6.160 -23.986  40.042  1.00 49.08           H  
ATOM    789  N   ILE A  62     -14.011 -21.855  37.916  1.00 28.98           N  
ATOM    790  CA  ILE A  62     -15.102 -21.044  37.388  1.00 28.48           C  
ATOM    791  C   ILE A  62     -15.678 -20.161  38.484  1.00 32.56           C  
ATOM    792  O   ILE A  62     -16.051 -19.009  38.238  1.00 32.58           O  
ATOM    793  CB  ILE A  62     -16.186 -21.937  36.748  1.00 35.42           C  
ATOM    794  CG1 ILE A  62     -15.597 -22.711  35.566  1.00 42.31           C  
ATOM    795  CG2 ILE A  62     -17.397 -21.109  36.332  1.00 41.04           C  
ATOM    796  CD1 ILE A  62     -15.351 -21.855  34.343  1.00 48.47           C  
ATOM    797  H   ILE A  62     -14.217 -22.678  38.057  1.00 34.91           H  
ATOM    798  HA  ILE A  62     -14.748 -20.472  36.689  1.00 34.31           H  
ATOM    799  HB  ILE A  62     -16.489 -22.579  37.408  1.00 42.64           H  
ATOM    800 HG12 ILE A  62     -14.748 -23.094  35.836  1.00 50.90           H  
ATOM    801 HG13 ILE A  62     -16.214 -23.416  35.316  1.00 50.90           H  
ATOM    802 HG21 ILE A  62     -18.048 -21.691  35.912  1.00 49.38           H  
ATOM    803 HG22 ILE A  62     -17.782 -20.694  37.119  1.00 49.38           H  
ATOM    804 HG23 ILE A  62     -17.111 -20.425  35.705  1.00 49.38           H  
ATOM    805 HD11 ILE A  62     -15.010 -22.416  33.628  1.00 58.29           H  
ATOM    806 HD12 ILE A  62     -16.187 -21.444  34.071  1.00 58.29           H  
ATOM    807 HD13 ILE A  62     -14.701 -21.169  34.563  1.00 58.29           H  
ATOM    808  N   GLU A  63     -15.788 -20.693  39.701  1.00 35.69           N  
ATOM    809  CA  GLU A  63     -16.167 -19.862  40.838  1.00 32.25           C  
ATOM    810  C   GLU A  63     -15.170 -18.728  41.034  1.00 31.36           C  
ATOM    811  O   GLU A  63     -15.558 -17.601  41.356  1.00 28.17           O  
ATOM    812  CB  GLU A  63     -16.273 -20.732  42.089  1.00 33.47           C  
ATOM    813  CG  GLU A  63     -16.621 -20.001  43.348  1.00 46.03           C  
ATOM    814  CD  GLU A  63     -16.958 -20.959  44.493  1.00 60.74           C  
ATOM    815  OE1 GLU A  63     -17.839 -20.629  45.324  1.00 56.66           O  
ATOM    816  OE2 GLU A  63     -16.328 -22.045  44.551  1.00 58.77           O1-
ATOM    817  H   GLU A  63     -15.650 -21.520  39.891  1.00 42.96           H  
ATOM    818  HA  GLU A  63     -17.038 -19.464  40.680  1.00 38.84           H  
ATOM    819  HB2 GLU A  63     -16.961 -21.399  41.941  1.00 40.30           H  
ATOM    820  HB3 GLU A  63     -15.417 -21.165  42.233  1.00 40.30           H  
ATOM    821  HG2 GLU A  63     -15.866 -19.456  43.620  1.00 55.37           H  
ATOM    822  HG3 GLU A  63     -17.394 -19.438  43.186  1.00 55.37           H  
ATOM    823  N   TYR A  64     -13.882 -19.001  40.815  1.00 26.79           N  
ATOM    824  CA  TYR A  64     -12.856 -17.972  40.942  1.00 31.13           C  
ATOM    825  C   TYR A  64     -13.042 -16.884  39.893  1.00 28.83           C  
ATOM    826  O   TYR A  64     -12.990 -15.689  40.214  1.00 25.37           O  
ATOM    827  CB  TYR A  64     -11.473 -18.625  40.833  1.00 26.93           C  
ATOM    828  CG  TYR A  64     -10.325 -17.691  40.561  1.00 30.20           C  
ATOM    829  CD1 TYR A  64      -9.710 -16.990  41.591  1.00 37.53           C  
ATOM    830  CD2 TYR A  64      -9.839 -17.517  39.267  1.00 37.21           C  
ATOM    831  CE1 TYR A  64      -8.649 -16.133  41.345  1.00 38.18           C  
ATOM    832  CE2 TYR A  64      -8.767 -16.671  39.019  1.00 36.71           C  
ATOM    833  CZ  TYR A  64      -8.183 -15.980  40.056  1.00 41.07           C  
ATOM    834  OH  TYR A  64      -7.129 -15.137  39.792  1.00 40.97           O  
ATOM    835  H   TYR A  64     -13.578 -19.775  40.593  1.00 32.29           H  
ATOM    836  HA  TYR A  64     -12.923 -17.548  41.812  1.00 37.49           H  
ATOM    837  HB2 TYR A  64     -11.284 -19.076  41.670  1.00 32.46           H  
ATOM    838  HB3 TYR A  64     -11.498 -19.268  40.107  1.00 32.46           H  
ATOM    839  HD1 TYR A  64     -10.016 -17.098  42.463  1.00 45.17           H  
ATOM    840  HD2 TYR A  64     -10.237 -17.974  38.562  1.00 44.79           H  
ATOM    841  HE1 TYR A  64      -8.254 -15.665  42.044  1.00 45.95           H  
ATOM    842  HE2 TYR A  64      -8.445 -16.571  38.153  1.00 44.19           H  
ATOM    843  HH  TYR A  64      -6.882 -14.756  40.499  1.00 49.30           H  
ATOM    844  N   LEU A  65     -13.266 -17.280  38.631  1.00 26.86           N  
ATOM    845  CA  LEU A  65     -13.532 -16.299  37.577  1.00 28.12           C  
ATOM    846  C   LEU A  65     -14.784 -15.475  37.886  1.00 29.41           C  
ATOM    847  O   LEU A  65     -14.826 -14.269  37.622  1.00 26.89           O  
ATOM    848  CB  LEU A  65     -13.701 -17.017  36.245  1.00 26.05           C  
ATOM    849  CG  LEU A  65     -12.456 -17.435  35.471  1.00 29.83           C  
ATOM    850  CD1 LEU A  65     -12.844 -17.759  34.026  1.00 31.41           C  
ATOM    851  CD2 LEU A  65     -11.362 -16.378  35.510  1.00 29.49           C  
ATOM    852  H   LEU A  65     -13.268 -18.098  38.366  1.00 32.36           H  
ATOM    853  HA  LEU A  65     -12.777 -15.693  37.515  1.00 33.88           H  
ATOM    854  HB2 LEU A  65     -14.205 -17.828  36.414  1.00 31.40           H  
ATOM    855  HB3 LEU A  65     -14.205 -16.430  35.660  1.00 31.40           H  
ATOM    856  HG  LEU A  65     -12.083 -18.225  35.893  1.00 35.93           H  
ATOM    857 HD11 LEU A  65     -12.046 -17.999  33.531  1.00 37.83           H  
ATOM    858 HD12 LEU A  65     -13.470 -18.500  34.026  1.00 37.83           H  
ATOM    859 HD13 LEU A  65     -13.258 -16.977  33.628  1.00 37.83           H  
ATOM    860 HD21 LEU A  65     -10.690 -16.595  34.845  1.00 35.52           H  
ATOM    861 HD22 LEU A  65     -11.753 -15.512  35.315  1.00 35.52           H  
ATOM    862 HD23 LEU A  65     -10.963 -16.369  36.393  1.00 35.52           H  
ATOM    863  N   THR A  66     -15.828 -16.114  38.416  1.00 24.07           N  
ATOM    864  CA  THR A  66     -17.048 -15.374  38.744  1.00 28.54           C  
ATOM    865  C   THR A  66     -16.773 -14.317  39.807  1.00 26.03           C  
ATOM    866  O   THR A  66     -17.228 -13.169  39.690  1.00 29.21           O  
ATOM    867  CB  THR A  66     -18.141 -16.339  39.218  1.00 26.94           C  
ATOM    868  CG2 THR A  66     -19.381 -15.586  39.662  1.00 28.99           C  
ATOM    869  OG1 THR A  66     -18.483 -17.238  38.156  1.00 38.11           O  
ATOM    870  H   THR A  66     -15.857 -16.956  38.591  1.00 29.01           H  
ATOM    871  HA  THR A  66     -17.369 -14.927  37.945  1.00 34.39           H  
ATOM    872  HB  THR A  66     -17.810 -16.844  39.978  1.00 32.46           H  
ATOM    873  HG1 THR A  66     -17.820 -17.715  37.959  1.00 45.87           H  
ATOM    874 HG21 THR A  66     -20.118 -16.204  39.786  1.00 34.92           H  
ATOM    875 HG22 THR A  66     -19.210 -15.129  40.500  1.00 34.92           H  
ATOM    876 HG23 THR A  66     -19.629 -14.931  38.991  1.00 34.92           H  
ATOM    877  N   ALA A  67     -16.027 -14.690  40.850  1.00 33.50           N  
ATOM    878  CA  ALA A  67     -15.714 -13.758  41.931  1.00 32.26           C  
ATOM    879  C   ALA A  67     -14.879 -12.590  41.431  1.00 30.06           C  
ATOM    880  O   ALA A  67     -15.053 -11.454  41.883  1.00 24.60           O  
ATOM    881  CB  ALA A  67     -14.982 -14.490  43.054  1.00 35.92           C  
ATOM    882  H   ALA A  67     -15.690 -15.475  40.955  1.00 40.34           H  
ATOM    883  HA  ALA A  67     -16.544 -13.404  42.288  1.00 38.85           H  
ATOM    884  HB1 ALA A  67     -14.760 -13.855  43.753  1.00 43.24           H  
ATOM    885  HB2 ALA A  67     -15.561 -15.183  43.408  1.00 43.24           H  
ATOM    886  HB3 ALA A  67     -14.172 -14.887  42.697  1.00 43.24           H  
ATOM    887  N   ALA A  68     -13.968 -12.845  40.491  1.00 30.93           N  
ATOM    888  CA  ALA A  68     -13.149 -11.767  39.946  1.00 35.20           C  
ATOM    889  C   ALA A  68     -13.982 -10.818  39.090  1.00 33.86           C  
ATOM    890  O   ALA A  68     -13.769  -9.597  39.117  1.00 32.22           O  
ATOM    891  CB  ALA A  68     -11.987 -12.357  39.141  1.00 30.28           C  
ATOM    892  H   ALA A  68     -13.807 -13.622  40.158  1.00 37.25           H  
ATOM    893  HA  ALA A  68     -12.774 -11.250  40.677  1.00 42.37           H  
ATOM    894  HB1 ALA A  68     -11.454 -11.633  38.779  1.00 36.48           H  
ATOM    895  HB2 ALA A  68     -11.444 -12.908  39.727  1.00 36.48           H  
ATOM    896  HB3 ALA A  68     -12.346 -12.897  38.419  1.00 36.48           H  
ATOM    897  N   LYS A  69     -14.923 -11.360  38.312  1.00 32.47           N  
ATOM    898  CA  LYS A  69     -15.785 -10.517  37.488  1.00 34.99           C  
ATOM    899  C   LYS A  69     -16.606  -9.586  38.363  1.00 35.01           C  
ATOM    900  O   LYS A  69     -16.639  -8.369  38.146  1.00 31.16           O  
ATOM    901  CB  LYS A  69     -16.687 -11.392  36.615  1.00 28.59           C  
ATOM    902  CG  LYS A  69     -17.751 -10.662  35.815  1.00 36.39           C  
ATOM    903  CD  LYS A  69     -19.102 -10.658  36.527  1.00 46.63           C  
ATOM    904  CE  LYS A  69     -20.256 -10.522  35.538  1.00 48.78           C  
ATOM    905  NZ  LYS A  69     -20.375 -11.729  34.673  1.00 55.81           N1+
ATOM    906  H   LYS A  69     -15.079 -12.203  38.245  1.00 39.10           H  
ATOM    907  HA  LYS A  69     -15.239  -9.974  36.896  1.00 42.12           H  
ATOM    908  HB2 LYS A  69     -16.127 -11.866  35.980  1.00 34.45           H  
ATOM    909  HB3 LYS A  69     -17.145 -12.024  37.190  1.00 34.45           H  
ATOM    910  HG2 LYS A  69     -17.475  -9.741  35.685  1.00 43.80           H  
ATOM    911  HG3 LYS A  69     -17.862 -11.100  34.957  1.00 43.80           H  
ATOM    912  HD2 LYS A  69     -19.212 -11.491  37.011  1.00 56.09           H  
ATOM    913  HD3 LYS A  69     -19.139  -9.909  37.143  1.00 56.09           H  
ATOM    914  HE2 LYS A  69     -21.087 -10.412  36.026  1.00 58.67           H  
ATOM    915  HE3 LYS A  69     -20.101  -9.752  34.968  1.00 58.67           H  
ATOM    916  HZ1 LYS A  69     -19.673 -11.784  34.128  1.00 67.11           H  
ATOM    917  HZ2 LYS A  69     -21.117 -11.682  34.184  1.00 67.11           H  
ATOM    918  HZ3 LYS A  69     -20.408 -12.463  35.177  1.00 67.11           H  
ATOM    919  N   GLN A  70     -17.243 -10.142  39.389  1.00 33.42           N  
ATOM    920  CA AGLN A  70     -18.107  -9.338  40.243  0.54 35.40           C  
ATOM    921  CA BGLN A  70     -18.105  -9.341  40.250  0.46 35.40           C  
ATOM    922  C   GLN A  70     -17.303  -8.314  41.034  1.00 33.15           C  
ATOM    923  O   GLN A  70     -17.645  -7.128  41.049  1.00 36.71           O  
ATOM    924  CB AGLN A  70     -18.894 -10.259  41.172  0.54 35.77           C  
ATOM    925  CB BGLN A  70     -18.870 -10.256  41.207  0.46 35.89           C  
ATOM    926  CG AGLN A  70     -20.176 -10.761  40.538  0.54 36.83           C  
ATOM    927  CG BGLN A  70     -19.803  -9.520  42.152  0.46 36.44           C  
ATOM    928  CD AGLN A  70     -20.587 -12.125  41.041  0.54 38.91           C  
ATOM    929  CD BGLN A  70     -20.732  -8.578  41.417  0.46 44.96           C  
ATOM    930  NE2AGLN A  70     -21.215 -12.909  40.174  0.54 41.16           N  
ATOM    931  NE2BGLN A  70     -20.465  -7.281  41.513  0.46 47.47           N  
ATOM    932  OE1AGLN A  70     -20.357 -12.468  42.200  0.54 38.73           O  
ATOM    933  OE1BGLN A  70     -21.696  -9.015  40.780  0.46 45.56           O  
ATOM    934  H   GLN A  70     -17.194 -10.971  39.612  1.00 40.23           H  
ATOM    935  HA  GLN A  70     -18.738  -8.848  39.693  1.00 42.62           H  
ATOM    936  HB2AGLN A  70     -18.347 -11.028  41.395  0.54 43.06           H  
ATOM    937  HB2BGLN A  70     -19.406 -10.873  40.684  0.46 43.21           H  
ATOM    938  HB3AGLN A  70     -19.127  -9.772  41.978  0.54 43.06           H  
ATOM    939  HB3BGLN A  70     -18.231 -10.747  41.746  0.46 43.21           H  
ATOM    940  HG2AGLN A  70     -20.892 -10.139  40.741  0.54 44.33           H  
ATOM    941  HG2BGLN A  70     -20.345 -10.166  42.632  0.46 43.87           H  
ATOM    942  HG3AGLN A  70     -20.050 -10.821  39.578  0.54 44.33           H  
ATOM    943  HG3BGLN A  70     -19.276  -8.998  42.778  0.46 43.87           H  
ATOM    944 HE21AGLN A  70     -21.367 -12.631  39.374  0.54 49.53           H  
ATOM    945 HE21BGLN A  70     -19.791  -7.014  41.976  0.46 57.10           H  
ATOM    946 HE22AGLN A  70     -21.469 -13.695  40.412  0.54 49.53           H  
ATOM    947 HE22BGLN A  70     -20.965  -6.708  41.112  0.46 57.10           H  
ATOM    948  N   ARG A  71     -16.240  -8.755  41.712  1.00 37.06           N  
ATOM    949  CA  ARG A  71     -15.451  -7.835  42.525  1.00 31.19           C  
ATOM    950  C   ARG A  71     -14.940  -6.663  41.700  1.00 42.45           C  
ATOM    951  O   ARG A  71     -14.887  -5.526  42.185  1.00 37.95           O  
ATOM    952  CB  ARG A  71     -14.275  -8.581  43.160  1.00 38.08           C  
ATOM    953  CG  ARG A  71     -13.370  -7.727  44.054  1.00 41.90           C  
ATOM    954  CD  ARG A  71     -12.037  -8.458  44.327  1.00 38.44           C  
ATOM    955  NE  ARG A  71     -12.243  -9.898  44.402  1.00 46.81           N  
ATOM    956  CZ  ARG A  71     -11.736 -10.781  43.556  1.00 36.98           C  
ATOM    957  NH1 ARG A  71     -10.919 -10.415  42.586  1.00 41.17           N1+
ATOM    958  NH2 ARG A  71     -12.052 -12.064  43.694  1.00 35.34           N  
ATOM    959  H   ARG A  71     -15.961  -9.568  41.716  1.00 44.61           H  
ATOM    960  HA  ARG A  71     -16.015  -7.485  43.232  1.00 37.57           H  
ATOM    961  HB2 ARG A  71     -14.627  -9.301  43.707  1.00 45.83           H  
ATOM    962  HB3 ARG A  71     -13.722  -8.944  42.450  1.00 45.83           H  
ATOM    963  HG2 ARG A  71     -13.177  -6.886  43.611  1.00 50.41           H  
ATOM    964  HG3 ARG A  71     -13.812  -7.562  44.901  1.00 50.41           H  
ATOM    965  HD2 ARG A  71     -11.413  -8.274  43.607  1.00 46.27           H  
ATOM    966  HD3 ARG A  71     -11.668  -8.155  45.171  1.00 46.27           H  
ATOM    967  HE  ARG A  71     -12.731 -10.197  45.045  1.00 56.30           H  
ATOM    968 HH11 ARG A  71     -10.705  -9.588  42.493  1.00 49.54           H  
ATOM    969 HH12 ARG A  71     -10.601 -11.005  42.047  1.00 49.54           H  
ATOM    970 HH21 ARG A  71     -12.579 -12.311  44.327  1.00 42.54           H  
ATOM    971 HH22 ARG A  71     -11.729 -12.647  43.151  1.00 42.54           H  
ATOM    972  N   ASN A  72     -14.539  -6.920  40.462  1.00 33.05           N  
ATOM    973  CA  ASN A  72     -13.939  -5.906  39.608  1.00 38.54           C  
ATOM    974  C   ASN A  72     -14.919  -5.331  38.603  1.00 39.48           C  
ATOM    975  O   ASN A  72     -14.503  -4.608  37.693  1.00 45.87           O  
ATOM    976  CB  ASN A  72     -12.728  -6.510  38.906  1.00 35.14           C  
ATOM    977  CG  ASN A  72     -11.611  -6.879  39.882  1.00 33.63           C  
ATOM    978  ND2 ASN A  72     -11.311  -8.168  39.987  1.00 33.96           N  
ATOM    979  OD1 ASN A  72     -11.052  -6.016  40.556  1.00 40.14           O  
ATOM    980  H   ASN A  72     -14.607  -7.691  40.087  1.00 39.80           H  
ATOM    981  HA  ASN A  72     -13.633  -5.162  40.150  1.00 46.39           H  
ATOM    982  HB2 ASN A  72     -13.000  -7.316  38.441  1.00 42.30           H  
ATOM    983  HB3 ASN A  72     -12.374  -5.865  38.273  1.00 42.30           H  
ATOM    984 HD21 ASN A  72     -11.738  -8.748  39.518  1.00 40.89           H  
ATOM    985 HD22 ASN A  72     -10.689  -8.422  40.524  1.00 40.89           H  
ATOM    986  N   HIS A  73     -16.209  -5.630  38.759  1.00 41.66           N  
ATOM    987  CA  HIS A  73     -17.278  -5.030  37.961  1.00 45.60           C  
ATOM    988  C   HIS A  73     -16.982  -5.119  36.469  1.00 41.56           C  
ATOM    989  O   HIS A  73     -17.146  -4.156  35.721  1.00 46.65           O  
ATOM    990  CB  HIS A  73     -17.520  -3.579  38.380  1.00 48.00           C  
ATOM    991  CG  HIS A  73     -17.867  -3.425  39.829  1.00 59.56           C  
ATOM    992  CD2 HIS A  73     -18.641  -4.182  40.646  1.00 60.79           C  
ATOM    993  ND1 HIS A  73     -17.385  -2.395  40.608  1.00 66.84           N  
ATOM    994  CE1 HIS A  73     -17.850  -2.519  41.839  1.00 69.53           C  
ATOM    995  NE2 HIS A  73     -18.614  -3.595  41.889  1.00 66.56           N  
ATOM    996  H   HIS A  73     -16.499  -6.194  39.339  1.00 50.13           H  
ATOM    997  HA  HIS A  73     -18.090  -5.535  38.123  1.00 54.86           H  
ATOM    998  HB2 HIS A  73     -16.714  -3.067  38.212  1.00 57.74           H  
ATOM    999  HB3 HIS A  73     -18.256  -3.221  37.859  1.00 57.74           H  
ATOM   1000  HD2 HIS A  73     -19.102  -4.954  40.409  1.00 73.08           H  
ATOM   1001  HE1 HIS A  73     -17.669  -1.946  42.549  1.00 83.57           H  
ATOM   1002  HE2 HIS A  73     -19.028  -3.883  42.586  1.00 80.00           H  
ATOM   1003  N   ALA A  74     -16.549  -6.300  36.041  1.00 38.82           N  
ATOM   1004  CA  ALA A  74     -16.227  -6.564  34.646  1.00 35.62           C  
ATOM   1005  C   ALA A  74     -17.417  -7.177  33.921  1.00 38.49           C  
ATOM   1006  O   ALA A  74     -18.334  -7.723  34.537  1.00 33.24           O  
ATOM   1007  CB  ALA A  74     -15.017  -7.501  34.535  1.00 39.35           C  
ATOM   1008  H   ALA A  74     -16.432  -6.981  36.553  1.00 46.71           H  
ATOM   1009  HA  ALA A  74     -16.007  -5.725  34.211  1.00 42.88           H  
ATOM   1010  HB1 ALA A  74     -14.793  -7.617  33.599  1.00 47.36           H  
ATOM   1011  HB2 ALA A  74     -14.268  -7.106  35.008  1.00 47.36           H  
ATOM   1012  HB3 ALA A  74     -15.244  -8.357  34.930  1.00 47.36           H  
ATOM   1013  N   PHE A  75     -17.392  -7.081  32.587  1.00 29.22           N  
ATOM   1014  CA  PHE A  75     -18.424  -7.740  31.801  1.00 32.59           C  
ATOM   1015  C   PHE A  75     -18.191  -9.243  31.763  1.00 34.45           C  
ATOM   1016  O   PHE A  75     -19.146 -10.027  31.803  1.00 29.06           O  
ATOM   1017  CB  PHE A  75     -18.450  -7.180  30.376  1.00 29.57           C  
ATOM   1018  CG  PHE A  75     -19.419  -7.871  29.479  1.00 37.22           C  
ATOM   1019  CD1 PHE A  75     -20.790  -7.726  29.674  1.00 38.98           C  
ATOM   1020  CD2 PHE A  75     -18.976  -8.683  28.446  1.00 40.86           C  
ATOM   1021  CE1 PHE A  75     -21.682  -8.363  28.857  1.00 42.86           C  
ATOM   1022  CE2 PHE A  75     -19.881  -9.323  27.628  1.00 41.12           C  
ATOM   1023  CZ  PHE A  75     -21.234  -9.160  27.841  1.00 46.68           C  
ATOM   1024  H   PHE A  75     -16.803  -6.651  32.131  1.00 35.19           H  
ATOM   1025  HA  PHE A  75     -19.287  -7.564  32.208  1.00 39.24           H  
ATOM   1026  HB2 PHE A  75     -18.698  -6.243  30.414  1.00 35.62           H  
ATOM   1027  HB3 PHE A  75     -17.567  -7.274  29.987  1.00 35.62           H  
ATOM   1028  HD1 PHE A  75     -21.102  -7.190  30.367  1.00 46.92           H  
ATOM   1029  HD2 PHE A  75     -18.064  -8.796  28.305  1.00 49.17           H  
ATOM   1030  HE1 PHE A  75     -22.595  -8.254  28.992  1.00 51.57           H  
ATOM   1031  HE2 PHE A  75     -19.580  -9.863  26.933  1.00 49.48           H  
ATOM   1032  HZ  PHE A  75     -21.845  -9.596  27.291  1.00 56.15           H  
ATOM   1033  N   THR A  76     -16.928  -9.661  31.667  1.00 30.11           N  
ATOM   1034  CA  THR A  76     -16.578 -11.068  31.523  1.00 31.85           C  
ATOM   1035  C   THR A  76     -15.144 -11.274  31.994  1.00 30.46           C  
ATOM   1036  O   THR A  76     -14.308 -10.369  31.900  1.00 30.05           O  
ATOM   1037  CB  THR A  76     -16.750 -11.539  30.067  1.00 36.10           C  
ATOM   1038  CG2 THR A  76     -15.786 -10.819  29.153  1.00 30.22           C  
ATOM   1039  OG1 THR A  76     -16.524 -12.955  29.963  1.00 34.91           O  
ATOM   1040  H   THR A  76     -16.246  -9.138  31.684  1.00 36.27           H  
ATOM   1041  HA  THR A  76     -17.154 -11.608  32.086  1.00 38.35           H  
ATOM   1042  HB  THR A  76     -17.657 -11.339  29.784  1.00 43.45           H  
ATOM   1043  HG1 THR A  76     -17.057 -13.369  30.463  1.00 42.02           H  
ATOM   1044 HG21 THR A  76     -15.978 -11.039  28.228  1.00 36.39           H  
ATOM   1045 HG22 THR A  76     -15.868  -9.860  29.273  1.00 36.39           H  
ATOM   1046 HG23 THR A  76     -14.875 -11.085  29.356  1.00 36.39           H  
ATOM   1047  N   THR A  77     -14.883 -12.468  32.522  1.00 30.29           N  
ATOM   1048  CA  THR A  77     -13.546 -12.910  32.892  1.00 29.62           C  
ATOM   1049  C   THR A  77     -13.322 -14.250  32.214  1.00 29.02           C  
ATOM   1050  O   THR A  77     -14.282 -14.978  31.947  1.00 28.74           O  
ATOM   1051  CB  THR A  77     -13.363 -13.047  34.414  1.00 32.32           C  
ATOM   1052  CG2 THR A  77     -13.441 -11.668  35.070  1.00 35.29           C  
ATOM   1053  OG1 THR A  77     -14.374 -13.893  34.968  1.00 29.51           O  
ATOM   1054  H   THR A  77     -15.488 -13.059  32.680  1.00 36.49           H  
ATOM   1055  HA  THR A  77     -12.881 -12.269  32.597  1.00 35.68           H  
ATOM   1056  HB  THR A  77     -12.496 -13.441  34.599  1.00 38.92           H  
ATOM   1057  HG1 THR A  77     -15.133 -13.557  34.838  1.00 35.55           H  
ATOM   1058 HG21 THR A  77     -13.341 -11.752  36.031  1.00 42.48           H  
ATOM   1059 HG22 THR A  77     -12.734 -11.098  34.729  1.00 42.48           H  
ATOM   1060 HG23 THR A  77     -14.297 -11.257  34.877  1.00 42.48           H  
ATOM   1061  N   LEU A  78     -12.058 -14.585  31.942  1.00 26.76           N  
ATOM   1062  CA  LEU A  78     -11.798 -15.694  31.031  1.00 26.34           C  
ATOM   1063  C   LEU A  78     -10.387 -16.239  31.179  1.00 21.25           C  
ATOM   1064  O   LEU A  78      -9.473 -15.555  31.645  1.00 23.81           O  
ATOM   1065  CB  LEU A  78     -12.009 -15.259  29.562  1.00 21.66           C  
ATOM   1066  CG  LEU A  78     -11.007 -14.175  29.168  1.00 28.62           C  
ATOM   1067  CD1 LEU A  78      -9.931 -14.748  28.244  1.00 31.30           C  
ATOM   1068  CD2 LEU A  78     -11.707 -12.979  28.528  1.00 33.47           C  
ATOM   1069  H   LEU A  78     -11.360 -14.197  32.262  1.00 32.24           H  
ATOM   1070  HA  LEU A  78     -12.406 -16.408  31.278  1.00 31.74           H  
ATOM   1071  HB2 LEU A  78     -11.883 -16.024  28.978  1.00 26.13           H  
ATOM   1072  HB3 LEU A  78     -12.906 -14.905  29.456  1.00 26.13           H  
ATOM   1073  HG  LEU A  78     -10.567 -13.852  29.969  1.00 34.48           H  
ATOM   1074 HD11 LEU A  78      -9.241 -14.079  28.110  1.00 37.70           H  
ATOM   1075 HD12 LEU A  78      -9.549 -15.539  28.657  1.00 37.70           H  
ATOM   1076 HD13 LEU A  78     -10.335 -14.981  27.394  1.00 37.70           H  
ATOM   1077 HD21 LEU A  78     -11.049 -12.291  28.341  1.00 40.30           H  
ATOM   1078 HD22 LEU A  78     -12.130 -13.264  27.703  1.00 40.30           H  
ATOM   1079 HD23 LEU A  78     -12.376 -12.639  29.143  1.00 40.30           H  
ATOM   1080  N   PHE A  79     -10.230 -17.500  30.766  1.00 24.62           N  
ATOM   1081  CA  PHE A  79      -8.925 -18.107  30.522  1.00 27.60           C  
ATOM   1082  C   PHE A  79      -9.115 -19.186  29.463  1.00 33.78           C  
ATOM   1083  O   PHE A  79     -10.201 -19.748  29.307  1.00 31.46           O  
ATOM   1084  CB  PHE A  79      -8.284 -18.639  31.811  1.00 32.23           C  
ATOM   1085  CG  PHE A  79      -9.062 -19.715  32.516  1.00 30.70           C  
ATOM   1086  CD1 PHE A  79      -9.154 -20.997  31.999  1.00 28.52           C  
ATOM   1087  CD2 PHE A  79      -9.698 -19.437  33.715  1.00 29.74           C  
ATOM   1088  CE1 PHE A  79      -9.868 -21.973  32.679  1.00 32.55           C  
ATOM   1089  CE2 PHE A  79     -10.410 -20.408  34.373  1.00 31.97           C  
ATOM   1090  CZ  PHE A  79     -10.500 -21.670  33.854  1.00 29.43           C  
ATOM   1091  H   PHE A  79     -10.885 -18.037  30.615  1.00 29.68           H  
ATOM   1092  HA  PHE A  79      -8.296 -17.457  30.172  1.00 33.26           H  
ATOM   1093  HB2 PHE A  79      -7.414 -19.008  31.590  1.00 38.81           H  
ATOM   1094  HB3 PHE A  79      -8.183 -17.900  32.431  1.00 38.81           H  
ATOM   1095  HD1 PHE A  79      -8.737 -21.203  31.193  1.00 34.36           H  
ATOM   1096  HD2 PHE A  79      -9.642 -18.582  34.078  1.00 35.83           H  
ATOM   1097  HE1 PHE A  79      -9.917 -22.836  32.335  1.00 39.19           H  
ATOM   1098  HE2 PHE A  79     -10.834 -20.207  35.176  1.00 38.49           H  
ATOM   1099  HZ  PHE A  79     -10.990 -22.322  34.300  1.00 35.45           H  
ATOM   1100  N   ALA A  80      -8.066 -19.421  28.693  1.00 26.45           N  
ATOM   1101  CA  ALA A  80      -8.090 -20.377  27.596  1.00 32.67           C  
ATOM   1102  C   ALA A  80      -6.779 -21.146  27.579  1.00 34.53           C  
ATOM   1103  O   ALA A  80      -5.724 -20.609  27.934  1.00 31.72           O  
ATOM   1104  CB  ALA A  80      -8.309 -19.675  26.249  1.00 30.50           C  
ATOM   1105  H   ALA A  80      -7.307 -19.028  28.787  1.00 31.87           H  
ATOM   1106  HA  ALA A  80      -8.811 -21.013  27.727  1.00 39.34           H  
ATOM   1107  HB1 ALA A  80      -8.304 -20.339  25.542  1.00 36.73           H  
ATOM   1108  HB2 ALA A  80      -9.164 -19.217  26.267  1.00 36.73           H  
ATOM   1109  HB3 ALA A  80      -7.594 -19.035  26.107  1.00 36.73           H  
ATOM   1110  N   SER A  81      -6.855 -22.409  27.165  1.00 35.74           N  
ATOM   1111  CA  SER A  81      -5.676 -23.256  27.052  1.00 31.59           C  
ATOM   1112  C   SER A  81      -5.112 -23.188  25.642  1.00 37.31           C  
ATOM   1113  O   SER A  81      -5.858 -23.314  24.668  1.00 29.66           O  
ATOM   1114  CB  SER A  81      -6.025 -24.702  27.402  1.00 37.06           C  
ATOM   1115  OG  SER A  81      -5.095 -25.597  26.811  1.00 35.03           O  
ATOM   1116  H   SER A  81      -7.587 -22.800  26.942  1.00 43.02           H  
ATOM   1117  HA  SER A  81      -4.996 -22.938  27.667  1.00 38.05           H  
ATOM   1118  HB2 SER A  81      -5.999 -24.810  28.366  1.00 44.61           H  
ATOM   1119  HB3 SER A  81      -6.913 -24.903  27.070  1.00 44.61           H  
ATOM   1120  HG  SER A  81      -5.277 -26.387  27.033  1.00 42.18           H  
ATOM   1121  N   THR A  82      -3.791 -23.007  25.540  1.00 31.63           N  
ATOM   1122  CA  THR A  82      -3.108 -23.001  24.256  1.00 36.76           C  
ATOM   1123  C   THR A  82      -2.898 -24.406  23.705  1.00 37.63           C  
ATOM   1124  O   THR A  82      -2.525 -24.552  22.539  1.00 35.43           O  
ATOM   1125  CB  THR A  82      -1.747 -22.312  24.382  1.00 33.01           C  
ATOM   1126  CG2 THR A  82      -1.913 -20.817  24.620  1.00 40.18           C  
ATOM   1127  OG1 THR A  82      -1.033 -22.886  25.478  1.00 29.44           O  
ATOM   1128  H   THR A  82      -3.268 -22.885  26.211  1.00 38.10           H  
ATOM   1129  HA  THR A  82      -3.643 -22.495  23.625  1.00 44.25           H  
ATOM   1130  HB  THR A  82      -1.246 -22.431  23.560  1.00 39.75           H  
ATOM   1131  HG1 THR A  82      -0.302 -22.486  25.585  1.00 35.46           H  
ATOM   1132 HG21 THR A  82      -1.155 -20.336  24.253  1.00 48.35           H  
ATOM   1133 HG22 THR A  82      -2.724 -20.501  24.191  1.00 48.35           H  
ATOM   1134 HG23 THR A  82      -1.970 -20.637  25.572  1.00 48.35           H  
ATOM   1135  N   GLU A  83      -3.135 -25.438  24.509  1.00 31.08           N  
ATOM   1136  CA  GLU A  83      -2.934 -26.817  24.087  1.00 42.93           C  
ATOM   1137  C   GLU A  83      -4.208 -27.424  23.518  1.00 43.58           C  
ATOM   1138  O   GLU A  83      -4.167 -28.134  22.507  1.00 47.46           O  
ATOM   1139  CB  GLU A  83      -2.459 -27.651  25.281  1.00 45.37           C  
ATOM   1140  CG  GLU A  83      -0.963 -27.556  25.549  1.00 56.90           C  
ATOM   1141  CD  GLU A  83      -0.135 -28.095  24.398  1.00 59.47           C  
ATOM   1142  OE1 GLU A  83      -0.472 -29.185  23.879  1.00 58.91           O  
ATOM   1143  OE2 GLU A  83       0.853 -27.432  24.017  1.00 60.54           O1-
ATOM   1144  H   GLU A  83      -3.418 -25.363  25.318  1.00 37.43           H  
ATOM   1145  HA  GLU A  83      -2.250 -26.848  23.401  1.00 51.65           H  
ATOM   1146  HB2 GLU A  83      -2.921 -27.344  26.077  1.00 54.57           H  
ATOM   1147  HB3 GLU A  83      -2.670 -28.583  25.113  1.00 54.57           H  
ATOM   1148  HG2 GLU A  83      -0.723 -26.626  25.683  1.00 68.42           H  
ATOM   1149  HG3 GLU A  83      -0.750 -28.073  26.342  1.00 68.42           H  
ATOM   1150  N   THR A  84      -5.341 -27.148  24.157  1.00 40.82           N  
ATOM   1151  CA  THR A  84      -6.624 -27.693  23.753  1.00 41.19           C  
ATOM   1152  C   THR A  84      -7.476 -26.704  22.974  1.00 42.84           C  
ATOM   1153  O   THR A  84      -8.440 -27.120  22.323  1.00 48.38           O  
ATOM   1154  CB  THR A  84      -7.403 -28.141  24.992  1.00 36.28           C  
ATOM   1155  CG2 THR A  84      -6.676 -29.256  25.726  1.00 38.00           C  
ATOM   1156  OG1 THR A  84      -7.556 -27.020  25.876  1.00 39.41           O  
ATOM   1157  H   THR A  84      -5.390 -26.634  24.845  1.00 49.11           H  
ATOM   1158  HA  THR A  84      -6.475 -28.466  23.187  1.00 49.57           H  
ATOM   1159  HB  THR A  84      -8.271 -28.478  24.722  1.00 43.67           H  
ATOM   1160  HG1 THR A  84      -7.942 -27.262  26.582  1.00 47.42           H  
ATOM   1161 HG21 THR A  84      -7.271 -29.674  26.367  1.00 45.73           H  
ATOM   1162 HG22 THR A  84      -6.373 -29.926  25.094  1.00 45.73           H  
ATOM   1163 HG23 THR A  84      -5.908 -28.897  26.197  1.00 45.73           H  
ATOM   1164  N   GLY A  85      -7.147 -25.417  23.013  1.00 37.12           N  
ATOM   1165  CA  GLY A  85      -8.019 -24.409  22.445  1.00 39.92           C  
ATOM   1166  C   GLY A  85      -9.261 -24.134  23.253  1.00 27.91           C  
ATOM   1167  O   GLY A  85     -10.096 -23.319  22.834  1.00 30.13           O  
ATOM   1168  H   GLY A  85      -6.425 -25.107  23.364  1.00 44.68           H  
ATOM   1169  HA2 GLY A  85      -7.525 -23.577  22.365  1.00 48.03           H  
ATOM   1170  HA3 GLY A  85      -8.295 -24.697  21.561  1.00 48.03           H  
ATOM   1171  N   HIS A  86      -9.419 -24.803  24.393  1.00 32.38           N  
ATOM   1172  CA  HIS A  86     -10.598 -24.629  25.232  1.00 35.89           C  
ATOM   1173  C   HIS A  86     -10.643 -23.205  25.771  1.00 29.59           C  
ATOM   1174  O   HIS A  86      -9.656 -22.705  26.321  1.00 29.70           O  
ATOM   1175  CB  HIS A  86     -10.532 -25.632  26.383  1.00 33.80           C  
ATOM   1176  CG  HIS A  86     -10.825 -27.041  25.971  1.00 41.15           C  
ATOM   1177  CD2 HIS A  86     -11.023 -27.588  24.747  1.00 45.92           C  
ATOM   1178  ND1 HIS A  86     -10.969 -28.070  26.878  1.00 49.84           N  
ATOM   1179  CE1 HIS A  86     -11.221 -29.193  26.229  1.00 44.61           C  
ATOM   1180  NE2 HIS A  86     -11.267 -28.927  24.936  1.00 49.76           N  
ATOM   1181  H   HIS A  86      -8.851 -25.369  24.705  1.00 38.99           H  
ATOM   1182  HA  HIS A  86     -11.408 -24.786  24.722  1.00 43.20           H  
ATOM   1183  HB2 HIS A  86      -9.640 -25.614  26.762  1.00 40.70           H  
ATOM   1184  HB3 HIS A  86     -11.184 -25.379  27.055  1.00 40.70           H  
ATOM   1185  HD1 HIS A  86     -10.904 -27.993  27.732  1.00 59.94           H  
ATOM   1186  HD2 HIS A  86     -10.998 -27.141  23.932  1.00 55.24           H  
ATOM   1187  HE1 HIS A  86     -11.346 -30.029  26.617  1.00 53.66           H  
ATOM   1188  N   TYR A  87     -11.796 -22.560  25.621  1.00 31.33           N  
ATOM   1189  CA  TYR A  87     -12.035 -21.207  26.111  1.00 28.70           C  
ATOM   1190  C   TYR A  87     -13.058 -21.253  27.241  1.00 27.50           C  
ATOM   1191  O   TYR A  87     -14.176 -21.746  27.049  1.00 33.83           O  
ATOM   1192  CB  TYR A  87     -12.536 -20.305  24.981  1.00 25.25           C  
ATOM   1193  CG  TYR A  87     -12.763 -18.863  25.378  1.00 32.72           C  
ATOM   1194  CD1 TYR A  87     -13.905 -18.483  26.080  1.00 26.65           C  
ATOM   1195  CD2 TYR A  87     -11.839 -17.874  25.040  1.00 31.71           C  
ATOM   1196  CE1 TYR A  87     -14.106 -17.159  26.455  1.00 28.45           C  
ATOM   1197  CE2 TYR A  87     -12.041 -16.557  25.402  1.00 28.58           C  
ATOM   1198  CZ  TYR A  87     -13.166 -16.207  26.111  1.00 28.14           C  
ATOM   1199  OH  TYR A  87     -13.356 -14.887  26.459  1.00 24.84           O  
ATOM   1200  H   TYR A  87     -12.479 -22.898  25.224  1.00 37.73           H  
ATOM   1201  HA  TYR A  87     -11.209 -20.843  26.464  1.00 34.58           H  
ATOM   1202  HB2 TYR A  87     -11.878 -20.312  24.268  1.00 30.44           H  
ATOM   1203  HB3 TYR A  87     -13.380 -20.656  24.658  1.00 30.44           H  
ATOM   1204  HD1 TYR A  87     -14.542 -19.124  26.301  1.00 32.12           H  
ATOM   1205  HD2 TYR A  87     -11.075 -18.105  24.563  1.00 38.18           H  
ATOM   1206  HE1 TYR A  87     -14.866 -16.917  26.933  1.00 34.28           H  
ATOM   1207  HE2 TYR A  87     -11.417 -15.909  25.168  1.00 34.43           H  
ATOM   1208  HH  TYR A  87     -14.069 -14.805  26.897  1.00 29.94           H  
ATOM   1209  N   TYR A  88     -12.682 -20.720  28.400  1.00 31.87           N  
ATOM   1210  CA  TYR A  88     -13.526 -20.692  29.593  1.00 28.35           C  
ATOM   1211  C   TYR A  88     -13.894 -19.249  29.926  1.00 30.70           C  
ATOM   1212  O   TYR A  88     -13.068 -18.344  29.779  1.00 24.99           O  
ATOM   1213  CB  TYR A  88     -12.801 -21.292  30.811  1.00 31.74           C  
ATOM   1214  CG  TYR A  88     -12.416 -22.750  30.709  1.00 32.42           C  
ATOM   1215  CD1 TYR A  88     -11.278 -23.136  30.006  1.00 30.09           C  
ATOM   1216  CD2 TYR A  88     -13.161 -23.741  31.349  1.00 37.04           C  
ATOM   1217  CE1 TYR A  88     -10.918 -24.461  29.910  1.00 38.52           C  
ATOM   1218  CE2 TYR A  88     -12.797 -25.073  31.259  1.00 36.74           C  
ATOM   1219  CZ  TYR A  88     -11.672 -25.425  30.549  1.00 43.08           C  
ATOM   1220  OH  TYR A  88     -11.303 -26.747  30.462  1.00 43.20           O  
ATOM   1221  H   TYR A  88     -11.913 -20.355  28.525  1.00 38.38           H  
ATOM   1222  HA  TYR A  88     -14.329 -21.205  29.417  1.00 34.16           H  
ATOM   1223  HB2 TYR A  88     -11.983 -20.790  30.953  1.00 38.23           H  
ATOM   1224  HB3 TYR A  88     -13.383 -21.204  31.582  1.00 38.23           H  
ATOM   1225  HD1 TYR A  88     -10.752 -22.488  29.594  1.00 36.25           H  
ATOM   1226  HD2 TYR A  88     -13.912 -23.503  31.843  1.00 44.58           H  
ATOM   1227  HE1 TYR A  88     -10.169 -24.707  29.415  1.00 46.35           H  
ATOM   1228  HE2 TYR A  88     -13.309 -25.727  31.677  1.00 44.23           H  
ATOM   1229  HH  TYR A  88     -10.641 -26.827  29.951  1.00 51.97           H  
ATOM   1230  N   ASN A  89     -15.129 -19.028  30.382  1.00 28.13           N  
ATOM   1231  CA  ASN A  89     -15.517 -17.740  30.953  1.00 26.72           C  
ATOM   1232  C   ASN A  89     -16.204 -17.987  32.288  1.00 29.27           C  
ATOM   1233  O   ASN A  89     -16.201 -19.121  32.780  1.00 32.34           O  
ATOM   1234  CB  ASN A  89     -16.388 -16.941  29.979  1.00 30.93           C  
ATOM   1235  CG  ASN A  89     -17.775 -17.522  29.782  1.00 34.36           C  
ATOM   1236  ND2 ASN A  89     -18.469 -16.999  28.791  1.00 39.30           N  
ATOM   1237  OD1 ASN A  89     -18.221 -18.418  30.501  1.00 30.66           O  
ATOM   1238  H   ASN A  89     -15.761 -19.611  30.370  1.00 33.89           H  
ATOM   1239  HA  ASN A  89     -14.737 -17.185  31.110  1.00 32.20           H  
ATOM   1240  HB2 ASN A  89     -16.491 -16.039  30.321  1.00 37.25           H  
ATOM   1241  HB3 ASN A  89     -15.950 -16.919  29.114  1.00 37.25           H  
ATOM   1242 HD21 ASN A  89     -19.263 -17.284  28.625  1.00 47.29           H  
ATOM   1243 HD22 ASN A  89     -18.128 -16.373  28.310  1.00 47.29           H  
ATOM   1244  N   GLU A  90     -16.784 -16.941  32.881  1.00 32.15           N  
ATOM   1245  CA  GLU A  90     -17.281 -17.046  34.249  1.00 28.25           C  
ATOM   1246  C   GLU A  90     -18.359 -18.113  34.409  1.00 38.28           C  
ATOM   1247  O   GLU A  90     -18.698 -18.477  35.540  1.00 38.20           O  
ATOM   1248  CB  GLU A  90     -17.853 -15.704  34.705  1.00 32.25           C  
ATOM   1249  CG  GLU A  90     -19.045 -15.212  33.882  1.00 33.98           C  
ATOM   1250  CD  GLU A  90     -18.659 -14.157  32.849  1.00 47.58           C  
ATOM   1251  OE1 GLU A  90     -19.549 -13.372  32.423  1.00 38.13           O  
ATOM   1252  OE2 GLU A  90     -17.469 -14.115  32.459  1.00 38.52           O1-
ATOM   1253  H   GLU A  90     -16.899 -16.170  32.517  1.00 38.71           H  
ATOM   1254  HA  GLU A  90     -16.532 -17.283  34.817  1.00 34.03           H  
ATOM   1255  HB2 GLU A  90     -18.148 -15.790  35.625  1.00 38.83           H  
ATOM   1256  HB3 GLU A  90     -17.156 -15.033  34.642  1.00 38.83           H  
ATOM   1257  HG2 GLU A  90     -19.434 -15.964  33.410  1.00 40.91           H  
ATOM   1258  HG3 GLU A  90     -19.700 -14.819  34.480  1.00 40.91           H  
ATOM   1259  N   ASN A  91     -18.926 -18.603  33.312  1.00 34.39           N  
ATOM   1260  CA  ASN A  91     -20.012 -19.573  33.380  1.00 42.33           C  
ATOM   1261  C   ASN A  91     -19.575 -20.999  33.088  1.00 41.90           C  
ATOM   1262  O   ASN A  91     -20.321 -21.929  33.399  1.00 46.40           O  
ATOM   1263  CB  ASN A  91     -21.127 -19.174  32.405  1.00 39.26           C  
ATOM   1264  CG  ASN A  91     -21.723 -17.814  32.716  1.00 41.35           C  
ATOM   1265  ND2 ASN A  91     -21.913 -16.999  31.684  1.00 44.58           N  
ATOM   1266  OD1 ASN A  91     -21.978 -17.486  33.872  1.00 43.23           O  
ATOM   1267  H   ASN A  91     -18.698 -18.388  32.511  1.00 41.41           H  
ATOM   1268  HA  ASN A  91     -20.382 -19.567  34.277  1.00 50.93           H  
ATOM   1269  HB2 ASN A  91     -20.763 -19.143  31.506  1.00 47.25           H  
ATOM   1270  HB3 ASN A  91     -21.839 -19.831  32.452  1.00 47.25           H  
ATOM   1271 HD21 ASN A  91     -22.248 -16.217  31.809  1.00 53.63           H  
ATOM   1272 HD22 ASN A  91     -21.700 -17.254  30.890  1.00 53.63           H  
ATOM   1273  N   GLY A  92     -18.398 -21.197  32.510  1.00 34.12           N  
ATOM   1274  CA  GLY A  92     -17.876 -22.519  32.265  1.00 33.84           C  
ATOM   1275  C   GLY A  92     -17.161 -22.578  30.935  1.00 33.90           C  
ATOM   1276  O   GLY A  92     -16.882 -21.559  30.302  1.00 30.58           O  
ATOM   1277  H   GLY A  92     -17.879 -20.563  32.247  1.00 41.08           H  
ATOM   1278  HA2 GLY A  92     -17.249 -22.759  32.966  1.00 40.75           H  
ATOM   1279  HA3 GLY A  92     -18.602 -23.162  32.258  1.00 40.75           H  
ATOM   1280  N   LEU A  93     -16.842 -23.796  30.507  1.00 36.63           N  
ATOM   1281  CA  LEU A  93     -16.271 -23.987  29.177  1.00 37.01           C  
ATOM   1282  C   LEU A  93     -17.283 -23.552  28.132  1.00 39.03           C  
ATOM   1283  O   LEU A  93     -18.386 -24.100  28.051  1.00 39.50           O  
ATOM   1284  CB  LEU A  93     -15.883 -25.442  28.967  1.00 36.57           C  
ATOM   1285  CG  LEU A  93     -15.057 -25.829  27.753  1.00 44.03           C  
ATOM   1286  CD1 LEU A  93     -15.715 -25.503  26.425  1.00 52.97           C  
ATOM   1287  CD2 LEU A  93     -13.678 -25.141  27.804  1.00 50.65           C  
ATOM   1288  H   LEU A  93     -16.945 -24.520  30.961  1.00 44.09           H  
ATOM   1289  HA  LEU A  93     -15.466 -23.453  29.089  1.00 44.55           H  
ATOM   1290  HB2 LEU A  93     -15.372 -25.720  29.744  1.00 44.02           H  
ATOM   1291  HB3 LEU A  93     -16.705 -25.955  28.911  1.00 44.02           H  
ATOM   1292  HG  LEU A  93     -14.963 -26.794  27.788  1.00 52.97           H  
ATOM   1293 HD11 LEU A  93     -15.160 -25.842  25.706  1.00 63.70           H  
ATOM   1294 HD12 LEU A  93     -16.589 -25.923  26.395  1.00 63.70           H  
ATOM   1295 HD13 LEU A  93     -15.807 -24.541  26.346  1.00 63.70           H  
ATOM   1296 HD21 LEU A  93     -13.187 -25.356  26.996  1.00 60.91           H  
ATOM   1297 HD22 LEU A  93     -13.806 -24.181  27.868  1.00 60.91           H  
ATOM   1298 HD23 LEU A  93     -13.194 -25.462  28.581  1.00 60.91           H  
ATOM   1299  N   ASP A  94     -16.909 -22.569  27.324  1.00 34.14           N  
ATOM   1300  CA  ASP A  94     -17.820 -22.034  26.327  1.00 34.26           C  
ATOM   1301  C   ASP A  94     -17.623 -22.674  24.965  1.00 36.48           C  
ATOM   1302  O   ASP A  94     -18.606 -23.015  24.303  1.00 41.46           O  
ATOM   1303  CB  ASP A  94     -17.639 -20.519  26.209  1.00 36.06           C  
ATOM   1304  CG  ASP A  94     -18.679 -19.874  25.318  1.00 52.51           C  
ATOM   1305  OD1 ASP A  94     -19.882 -19.942  25.659  1.00 50.14           O  
ATOM   1306  OD2 ASP A  94     -18.285 -19.308  24.272  1.00 46.88           O1-
ATOM   1307  H   ASP A  94     -16.134 -22.197  27.335  1.00 41.11           H  
ATOM   1308  HA  ASP A  94     -18.729 -22.209  26.614  1.00 41.25           H  
ATOM   1309  HB2 ASP A  94     -17.712 -20.122  27.091  1.00 43.40           H  
ATOM   1310  HB3 ASP A  94     -16.764 -20.333  25.833  1.00 43.40           H  
ATOM   1311  N   ARG A  95     -16.383 -22.860  24.529  1.00 33.64           N  
ATOM   1312  CA  ARG A  95     -16.140 -23.334  23.171  1.00 30.92           C  
ATOM   1313  C   ARG A  95     -14.666 -23.681  23.030  1.00 32.46           C  
ATOM   1314  O   ARG A  95     -13.860 -23.455  23.935  1.00 32.04           O  
ATOM   1315  CB  ARG A  95     -16.525 -22.275  22.135  1.00 35.72           C  
ATOM   1316  CG  ARG A  95     -15.894 -20.904  22.422  1.00 37.18           C  
ATOM   1317  CD  ARG A  95     -16.326 -19.844  21.408  1.00 41.52           C  
ATOM   1318  NE  ARG A  95     -15.376 -18.738  21.348  1.00 35.51           N  
ATOM   1319  CZ  ARG A  95     -15.321 -17.755  22.240  1.00 36.11           C  
ATOM   1320  NH1 ARG A  95     -16.142 -17.716  23.280  1.00 32.21           N1+
ATOM   1321  NH2 ARG A  95     -14.420 -16.787  22.088  1.00 33.22           N  
ATOM   1322  H   ARG A  95     -15.674 -22.721  24.996  1.00 40.51           H  
ATOM   1323  HA  ARG A  95     -16.668 -24.137  23.035  1.00 37.24           H  
ATOM   1324  HB2 ARG A  95     -16.224 -22.566  21.260  1.00 43.00           H  
ATOM   1325  HB3 ARG A  95     -17.489 -22.168  22.135  1.00 43.00           H  
ATOM   1326  HG2 ARG A  95     -16.168 -20.606  23.304  1.00 44.76           H  
ATOM   1327  HG3 ARG A  95     -14.928 -20.983  22.384  1.00 44.76           H  
ATOM   1328  HD2 ARG A  95     -16.380 -20.246  20.527  1.00 49.96           H  
ATOM   1329  HD3 ARG A  95     -17.191 -19.488  21.664  1.00 49.96           H  
ATOM   1330  HE  ARG A  95     -14.816 -18.721  20.695  1.00 42.74           H  
ATOM   1331 HH11 ARG A  95     -16.728 -18.337  23.389  1.00 38.79           H  
ATOM   1332 HH12 ARG A  95     -16.090 -17.071  23.846  1.00 38.79           H  
ATOM   1333 HH21 ARG A  95     -13.882 -16.802  21.417  1.00 40.00           H  
ATOM   1334 HH22 ARG A  95     -14.377 -16.146  22.660  1.00 40.00           H  
ATOM   1335  N   THR A  96     -14.316 -24.201  21.861  1.00 27.46           N  
ATOM   1336  CA  THR A  96     -12.935 -24.483  21.489  1.00 36.19           C  
ATOM   1337  C   THR A  96     -12.561 -23.577  20.325  1.00 37.17           C  
ATOM   1338  O   THR A  96     -13.340 -23.433  19.377  1.00 30.80           O  
ATOM   1339  CB  THR A  96     -12.765 -25.956  21.112  1.00 38.92           C  
ATOM   1340  CG2 THR A  96     -11.303 -26.258  20.791  1.00 43.00           C  
ATOM   1341  OG1 THR A  96     -13.193 -26.770  22.212  1.00 48.18           O  
ATOM   1342  H   THR A  96     -14.880 -24.406  21.245  1.00 33.08           H  
ATOM   1343  HA  THR A  96     -12.337 -24.297  22.229  1.00 43.56           H  
ATOM   1344  HB  THR A  96     -13.295 -26.162  20.326  1.00 46.84           H  
ATOM   1345  HG1 THR A  96     -13.057 -27.580  22.040  1.00 57.95           H  
ATOM   1346 HG21 THR A  96     -11.189 -27.207  20.627  1.00 51.74           H  
ATOM   1347 HG22 THR A  96     -11.029 -25.766  20.001  1.00 51.74           H  
ATOM   1348 HG23 THR A  96     -10.740 -25.997  21.536  1.00 51.74           H  
ATOM   1349  N   LEU A  97     -11.401 -22.934  20.428  1.00 30.63           N  
ATOM   1350  CA  LEU A  97     -10.905 -22.033  19.403  1.00 36.65           C  
ATOM   1351  C   LEU A  97     -10.185 -22.824  18.309  1.00 34.20           C  
ATOM   1352  O   LEU A  97      -9.740 -23.960  18.515  1.00 32.40           O  
ATOM   1353  CB  LEU A  97      -9.948 -21.021  20.034  1.00 33.30           C  
ATOM   1354  CG  LEU A  97     -10.430 -20.318  21.303  1.00 29.25           C  
ATOM   1355  CD1 LEU A  97      -9.326 -19.444  21.894  1.00 30.16           C  
ATOM   1356  CD2 LEU A  97     -11.673 -19.496  21.045  1.00 34.81           C  
ATOM   1357  H   LEU A  97     -10.870 -23.008  21.101  1.00 36.89           H  
ATOM   1358  HA  LEU A  97     -11.640 -21.551  18.993  1.00 44.12           H  
ATOM   1359  HB2 LEU A  97      -9.127 -21.486  20.261  1.00 40.10           H  
ATOM   1360  HB3 LEU A  97      -9.766 -20.330  19.378  1.00 40.10           H  
ATOM   1361  HG  LEU A  97     -10.661 -20.999  21.954  1.00 35.24           H  
ATOM   1362 HD11 LEU A  97      -9.630 -19.078  22.738  1.00 36.33           H  
ATOM   1363 HD12 LEU A  97      -8.535 -19.988  22.035  1.00 36.33           H  
ATOM   1364 HD13 LEU A  97      -9.127 -18.725  21.274  1.00 36.33           H  
ATOM   1365 HD21 LEU A  97     -11.959 -19.086  21.877  1.00 41.91           H  
ATOM   1366 HD22 LEU A  97     -11.469 -18.810  20.391  1.00 41.91           H  
ATOM   1367 HD23 LEU A  97     -12.372 -20.078  20.707  1.00 41.91           H  
ATOM   1368  N   SER A  98     -10.062 -22.209  17.133  1.00 38.76           N  
ATOM   1369  CA  SER A  98      -9.394 -22.863  16.015  1.00 40.62           C  
ATOM   1370  C   SER A  98      -8.723 -21.828  15.127  1.00 34.70           C  
ATOM   1371  O   SER A  98      -9.280 -20.755  14.883  1.00 32.47           O  
ATOM   1372  CB  SER A  98     -10.387 -23.696  15.186  1.00 38.66           C  
ATOM   1373  OG  SER A  98      -9.793 -24.156  13.982  1.00 46.27           O  
ATOM   1374  H   SER A  98     -10.354 -21.418  16.963  1.00 46.64           H  
ATOM   1375  HA  SER A  98      -8.702 -23.447  16.361  1.00 48.88           H  
ATOM   1376  HB2 SER A  98     -10.668 -24.462  15.710  1.00 46.53           H  
ATOM   1377  HB3 SER A  98     -11.154 -23.144  14.967  1.00 46.53           H  
ATOM   1378  HG  SER A  98     -10.377 -24.505  13.489  1.00 55.66           H  
ATOM   1379  N   ARG A  99      -7.524 -22.160  14.647  1.00 38.52           N  
ATOM   1380  CA  ARG A  99      -6.810 -21.257  13.753  1.00 38.92           C  
ATOM   1381  C   ARG A  99      -7.523 -21.106  12.418  1.00 44.87           C  
ATOM   1382  O   ARG A  99      -7.248 -20.149  11.683  1.00 37.97           O  
ATOM   1383  CB  ARG A  99      -5.383 -21.760  13.512  1.00 41.32           C  
ATOM   1384  CG  ARG A  99      -4.346 -21.292  14.523  1.00 47.21           C  
ATOM   1385  CD  ARG A  99      -2.974 -21.898  14.197  1.00 42.19           C  
ATOM   1386  NE  ARG A  99      -1.997 -21.736  15.266  1.00 44.27           N  
ATOM   1387  CZ  ARG A  99      -1.220 -20.672  15.425  1.00 39.99           C  
ATOM   1388  NH1 ARG A  99      -1.269 -19.647  14.588  1.00 44.81           N1+
ATOM   1389  NH2 ARG A  99      -0.366 -20.640  16.445  1.00 43.78           N  
ATOM   1390  H   ARG A  99      -7.109 -22.893  14.822  1.00 46.36           H  
ATOM   1391  HA  ARG A  99      -6.751 -20.386  14.176  1.00 46.84           H  
ATOM   1392  HB2 ARG A  99      -5.392 -22.730  13.535  1.00 49.72           H  
ATOM   1393  HB3 ARG A  99      -5.094 -21.452  12.638  1.00 49.72           H  
ATOM   1394  HG2 ARG A  99      -4.273 -20.325  14.491  1.00 56.79           H  
ATOM   1395  HG3 ARG A  99      -4.607 -21.576  15.413  1.00 56.79           H  
ATOM   1396  HD2 ARG A  99      -3.082 -22.848  14.036  1.00 50.76           H  
ATOM   1397  HD3 ARG A  99      -2.621 -21.465  13.404  1.00 50.76           H  
ATOM   1398  HE  ARG A  99      -1.918 -22.376  15.835  1.00 53.26           H  
ATOM   1399 HH11 ARG A  99      -1.814 -19.660  13.923  1.00 53.91           H  
ATOM   1400 HH12 ARG A  99      -0.756 -18.967  14.710  1.00 53.91           H  
ATOM   1401 HH21 ARG A  99      -0.323 -21.303  16.991  1.00 52.67           H  
ATOM   1402 HH22 ARG A  99       0.143 -19.956  16.559  1.00 52.67           H  
ATOM   1403  N   SER A 100      -8.424 -22.030  12.090  1.00 44.64           N  
ATOM   1404  CA  SER A 100      -9.186 -21.984  10.850  1.00 45.85           C  
ATOM   1405  C   SER A 100     -10.430 -21.113  10.958  1.00 49.57           C  
ATOM   1406  O   SER A 100     -11.117 -20.910   9.952  1.00 43.71           O  
ATOM   1407  CB  SER A 100      -9.583 -23.402  10.428  1.00 47.46           C  
ATOM   1408  OG  SER A 100     -10.756 -23.821  11.096  1.00 55.26           O  
ATOM   1409  H   SER A 100      -8.615 -22.708  12.583  1.00 53.70           H  
ATOM   1410  HA  SER A 100      -8.625 -21.614  10.151  1.00 55.15           H  
ATOM   1411  HB2 SER A 100      -9.746 -23.412   9.472  1.00 57.09           H  
ATOM   1412  HB3 SER A 100      -8.861 -24.010  10.648  1.00 57.09           H  
ATOM   1413  HG  SER A 100     -10.973 -24.591  10.839  1.00 66.44           H  
ATOM   1414  N   ASN A 101     -10.728 -20.583  12.147  1.00 42.01           N  
ATOM   1415  CA  ASN A 101     -11.900 -19.747  12.350  1.00 43.73           C  
ATOM   1416  C   ASN A 101     -11.473 -18.296  12.468  1.00 38.35           C  
ATOM   1417  O   ASN A 101     -10.819 -17.934  13.456  1.00 45.97           O  
ATOM   1418  CB  ASN A 101     -12.654 -20.187  13.605  1.00 41.94           C  
ATOM   1419  CG  ASN A 101     -13.963 -19.456  13.791  1.00 48.25           C  
ATOM   1420  ND2 ASN A 101     -14.859 -20.040  14.586  1.00 59.02           N  
ATOM   1421  OD1 ASN A 101     -14.170 -18.377  13.234  1.00 53.29           O  
ATOM   1422  H   ASN A 101     -10.257 -20.698  12.857  1.00 50.55           H  
ATOM   1423  HA  ASN A 101     -12.490 -19.829  11.585  1.00 52.61           H  
ATOM   1424  HB2 ASN A 101     -12.848 -21.136  13.541  1.00 50.47           H  
ATOM   1425  HB3 ASN A 101     -12.101 -20.014  14.383  1.00 50.47           H  
ATOM   1426 HD21 ASN A 101     -15.620 -19.665  14.724  1.00 70.96           H  
ATOM   1427 HD22 ASN A 101     -14.676 -20.793  14.959  1.00 70.96           H  
ATOM   1428  N   PRO A 102     -11.819 -17.433  11.508  1.00 51.56           N  
ATOM   1429  CA  PRO A 102     -11.390 -16.023  11.594  1.00 48.34           C  
ATOM   1430  C   PRO A 102     -11.782 -15.325  12.884  1.00 44.07           C  
ATOM   1431  O   PRO A 102     -11.072 -14.409  13.321  1.00 42.83           O  
ATOM   1432  CB  PRO A 102     -12.089 -15.376  10.385  1.00 46.88           C  
ATOM   1433  CG  PRO A 102     -12.196 -16.495   9.387  1.00 52.50           C  
ATOM   1434  CD  PRO A 102     -12.487 -17.734  10.220  1.00 48.19           C  
ATOM   1435  HA  PRO A 102     -10.427 -15.978  11.488  1.00 58.15           H  
ATOM   1436  HB2 PRO A 102     -12.966 -15.050  10.641  1.00 56.39           H  
ATOM   1437  HB3 PRO A 102     -11.552 -14.647  10.039  1.00 56.39           H  
ATOM   1438  HG2 PRO A 102     -12.919 -16.317   8.766  1.00 63.14           H  
ATOM   1439  HG3 PRO A 102     -11.359 -16.590   8.905  1.00 63.14           H  
ATOM   1440  HD2 PRO A 102     -13.441 -17.852  10.344  1.00 57.97           H  
ATOM   1441  HD3 PRO A 102     -12.105 -18.526   9.809  1.00 57.97           H  
ATOM   1442  N   LYS A 103     -12.895 -15.718  13.504  1.00 49.11           N  
ATOM   1443  CA  LYS A 103     -13.342 -15.041  14.718  1.00 45.53           C  
ATOM   1444  C   LYS A 103     -12.387 -15.245  15.888  1.00 38.14           C  
ATOM   1445  O   LYS A 103     -12.436 -14.475  16.852  1.00 38.49           O  
ATOM   1446  CB  LYS A 103     -14.742 -15.536  15.100  1.00 42.22           C  
ATOM   1447  CG  LYS A 103     -15.826 -15.126  14.125  1.00 48.14           C  
ATOM   1448  CD  LYS A 103     -17.182 -14.994  14.808  1.00 58.96           C  
ATOM   1449  CE  LYS A 103     -18.304 -15.583  13.965  1.00 59.34           C  
ATOM   1450  NZ  LYS A 103     -19.071 -16.638  14.691  1.00 63.45           N1+
ATOM   1451  H   LYS A 103     -13.401 -16.363  13.246  1.00 59.07           H  
ATOM   1452  HA  LYS A 103     -13.390 -14.089  14.541  1.00 54.77           H  
ATOM   1453  HB2 LYS A 103     -14.730 -16.506  15.137  1.00 50.79           H  
ATOM   1454  HB3 LYS A 103     -14.974 -15.174  15.969  1.00 50.79           H  
ATOM   1455  HG2 LYS A 103     -15.598 -14.268  13.735  1.00 57.90           H  
ATOM   1456  HG3 LYS A 103     -15.901 -15.797  13.429  1.00 57.90           H  
ATOM   1457  HD2 LYS A 103     -17.161 -15.466  15.655  1.00 70.88           H  
ATOM   1458  HD3 LYS A 103     -17.376 -14.055  14.956  1.00 70.88           H  
ATOM   1459  HE2 LYS A 103     -18.922 -14.876  13.721  1.00 71.34           H  
ATOM   1460  HE3 LYS A 103     -17.925 -15.982  13.166  1.00 71.34           H  
ATOM   1461  HZ1 LYS A 103     -19.715 -16.961  14.169  1.00 76.27           H  
ATOM   1462  HZ2 LYS A 103     -18.527 -17.303  14.925  1.00 76.27           H  
ATOM   1463  HZ3 LYS A 103     -19.439 -16.296  15.426  1.00 76.27           H  
ATOM   1464  N   ASP A 104     -11.524 -16.258  15.837  1.00 36.88           N  
ATOM   1465  CA  ASP A 104     -10.552 -16.502  16.898  1.00 38.44           C  
ATOM   1466  C   ASP A 104      -9.188 -15.892  16.583  1.00 36.55           C  
ATOM   1467  O   ASP A 104      -8.233 -16.108  17.329  1.00 32.50           O  
ATOM   1468  CB  ASP A 104     -10.413 -18.002  17.160  1.00 36.27           C  
ATOM   1469  CG  ASP A 104     -11.754 -18.683  17.332  1.00 37.44           C  
ATOM   1470  OD1 ASP A 104     -12.720 -18.007  17.750  1.00 40.13           O  
ATOM   1471  OD2 ASP A 104     -11.842 -19.898  17.068  1.00 35.30           O1-
ATOM   1472  H   ASP A 104     -11.482 -16.823  15.190  1.00 44.39           H  
ATOM   1473  HA  ASP A 104     -10.879 -16.095  17.716  1.00 46.27           H  
ATOM   1474  HB2 ASP A 104      -9.960 -18.415  16.408  1.00 43.66           H  
ATOM   1475  HB3 ASP A 104      -9.900 -18.136  17.972  1.00 43.66           H  
ATOM   1476  N   LYS A 105      -9.089 -15.133  15.494  1.00 30.97           N  
ATOM   1477  CA  LYS A 105      -7.857 -14.470  15.084  1.00 33.50           C  
ATOM   1478  C   LYS A 105      -7.096 -13.834  16.234  1.00 31.62           C  
ATOM   1479  O   LYS A 105      -5.876 -13.960  16.319  1.00 31.53           O  
ATOM   1480  CB  LYS A 105      -8.232 -13.396  14.058  1.00 40.73           C  
ATOM   1481  CG  LYS A 105      -7.877 -13.677  12.602  1.00 64.41           C  
ATOM   1482  CD  LYS A 105      -7.513 -12.375  11.910  1.00 60.29           C  
ATOM   1483  CE  LYS A 105      -6.770 -12.602  10.608  1.00 76.35           C  
ATOM   1484  NZ  LYS A 105      -6.572 -11.320   9.853  1.00 70.34           N1+
ATOM   1485  H   LYS A 105      -9.744 -14.982  14.957  1.00 37.30           H  
ATOM   1486  HA  LYS A 105      -7.264 -15.133  14.698  1.00 40.34           H  
ATOM   1487  HB2 LYS A 105      -9.193 -13.269  14.095  1.00 49.01           H  
ATOM   1488  HB3 LYS A 105      -7.779 -12.574  14.305  1.00 49.01           H  
ATOM   1489  HG2 LYS A 105      -7.117 -14.278  12.559  1.00 77.43           H  
ATOM   1490  HG3 LYS A 105      -8.638 -14.072  12.148  1.00 77.43           H  
ATOM   1491  HD2 LYS A 105      -8.325 -11.883  11.712  1.00 72.49           H  
ATOM   1492  HD3 LYS A 105      -6.943 -11.852  12.496  1.00 72.49           H  
ATOM   1493  HE2 LYS A 105      -5.897 -12.981  10.798  1.00 91.75           H  
ATOM   1494  HE3 LYS A 105      -7.280 -13.208  10.048  1.00 91.75           H  
ATOM   1495  HZ1 LYS A 105      -6.130 -11.478   9.097  1.00 84.54           H  
ATOM   1496  HZ2 LYS A 105      -7.360 -10.958   9.657  1.00 84.54           H  
ATOM   1497  HZ3 LYS A 105      -6.104 -10.746  10.346  1.00 84.54           H  
ATOM   1498  N   TRP A 106      -7.808 -13.141  17.126  1.00 33.42           N  
ATOM   1499  CA  TRP A 106      -7.165 -12.423  18.222  1.00 33.68           C  
ATOM   1500  C   TRP A 106      -6.264 -13.330  19.050  1.00 30.61           C  
ATOM   1501  O   TRP A 106      -5.156 -12.935  19.431  1.00 32.86           O  
ATOM   1502  CB  TRP A 106      -8.253 -11.792  19.098  1.00 35.36           C  
ATOM   1503  CG  TRP A 106      -9.094 -12.835  19.778  1.00 32.01           C  
ATOM   1504  CD1 TRP A 106     -10.218 -13.435  19.279  1.00 30.35           C  
ATOM   1505  CD2 TRP A 106      -8.871 -13.420  21.069  1.00 33.59           C  
ATOM   1506  CE2 TRP A 106      -9.899 -14.360  21.286  1.00 32.05           C  
ATOM   1507  CE3 TRP A 106      -7.909 -13.234  22.061  1.00 27.78           C  
ATOM   1508  NE1 TRP A 106     -10.702 -14.352  20.179  1.00 31.73           N  
ATOM   1509  CZ2 TRP A 106      -9.990 -15.114  22.453  1.00 35.69           C  
ATOM   1510  CZ3 TRP A 106      -8.002 -13.981  23.223  1.00 36.21           C  
ATOM   1511  CH2 TRP A 106      -9.033 -14.913  23.405  1.00 33.75           C  
ATOM   1512  H   TRP A 106      -8.665 -13.072  17.118  1.00 40.24           H  
ATOM   1513  HA  TRP A 106      -6.602 -11.722  17.859  1.00 40.55           H  
ATOM   1514  HB2 TRP A 106      -7.835 -11.244  19.782  1.00 42.57           H  
ATOM   1515  HB3 TRP A 106      -8.833 -11.246  18.545  1.00 42.57           H  
ATOM   1516  HD1 TRP A 106     -10.599 -13.248  18.452  1.00 36.55           H  
ATOM   1517  HE1 TRP A 106     -11.398 -14.844  20.064  1.00 38.21           H  
ATOM   1518  HE3 TRP A 106      -7.219 -12.621  21.945  1.00 33.47           H  
ATOM   1519  HZ2 TRP A 106     -10.675 -15.730  22.579  1.00 42.96           H  
ATOM   1520  HZ3 TRP A 106      -7.369 -13.862  23.894  1.00 43.58           H  
ATOM   1521  HH2 TRP A 106      -9.065 -15.407  24.192  1.00 40.64           H  
ATOM   1522  N   PHE A 107      -6.725 -14.551  19.325  1.00 30.59           N  
ATOM   1523  CA  PHE A 107      -6.028 -15.468  20.221  1.00 22.86           C  
ATOM   1524  C   PHE A 107      -4.712 -15.929  19.616  1.00 31.33           C  
ATOM   1525  O   PHE A 107      -3.660 -15.816  20.245  1.00 26.96           O  
ATOM   1526  CB  PHE A 107      -6.956 -16.653  20.515  1.00 27.85           C  
ATOM   1527  CG  PHE A 107      -6.373 -17.712  21.403  1.00 24.61           C  
ATOM   1528  CD1 PHE A 107      -6.333 -17.546  22.780  1.00 26.85           C  
ATOM   1529  CD2 PHE A 107      -5.925 -18.907  20.867  1.00 31.25           C  
ATOM   1530  CE1 PHE A 107      -5.818 -18.536  23.585  1.00 31.94           C  
ATOM   1531  CE2 PHE A 107      -5.412 -19.893  21.675  1.00 29.83           C  
ATOM   1532  CZ  PHE A 107      -5.360 -19.709  23.032  1.00 31.48           C  
ATOM   1533  H   PHE A 107      -7.452 -14.877  19.000  1.00 36.84           H  
ATOM   1534  HA  PHE A 107      -5.814 -15.024  21.057  1.00 27.56           H  
ATOM   1535  HB2 PHE A 107      -7.755 -16.316  20.950  1.00 33.55           H  
ATOM   1536  HB3 PHE A 107      -7.190 -17.075  19.673  1.00 33.55           H  
ATOM   1537  HD1 PHE A 107      -6.656 -16.762  23.161  1.00 32.35           H  
ATOM   1538  HD2 PHE A 107      -5.971 -19.044  19.948  1.00 37.64           H  
ATOM   1539  HE1 PHE A 107      -5.779 -18.412  24.506  1.00 38.46           H  
ATOM   1540  HE2 PHE A 107      -5.101 -20.685  21.301  1.00 35.93           H  
ATOM   1541  HZ  PHE A 107      -5.014 -20.377  23.579  1.00 37.91           H  
ATOM   1542  N   TYR A 108      -4.754 -16.455  18.394  1.00 32.27           N  
ATOM   1543  CA  TYR A 108      -3.557 -17.002  17.771  1.00 35.08           C  
ATOM   1544  C   TYR A 108      -2.576 -15.917  17.369  1.00 31.60           C  
ATOM   1545  O   TYR A 108      -1.364 -16.141  17.429  1.00 34.93           O  
ATOM   1546  CB  TYR A 108      -3.992 -17.846  16.586  1.00 33.91           C  
ATOM   1547  CG  TYR A 108      -4.854 -19.005  17.030  1.00 34.93           C  
ATOM   1548  CD1 TYR A 108      -4.301 -20.084  17.707  1.00 34.78           C  
ATOM   1549  CD2 TYR A 108      -6.230 -18.999  16.818  1.00 33.98           C  
ATOM   1550  CE1 TYR A 108      -5.086 -21.134  18.136  1.00 32.89           C  
ATOM   1551  CE2 TYR A 108      -7.028 -20.054  17.248  1.00 30.63           C  
ATOM   1552  CZ  TYR A 108      -6.452 -21.110  17.908  1.00 31.48           C  
ATOM   1553  OH  TYR A 108      -7.223 -22.156  18.336  1.00 36.13           O  
ATOM   1554  H   TYR A 108      -5.461 -16.507  17.907  1.00 38.86           H  
ATOM   1555  HA  TYR A 108      -3.077 -17.570  18.394  1.00 42.23           H  
ATOM   1556  HB2 TYR A 108      -4.507 -17.298  15.973  1.00 40.82           H  
ATOM   1557  HB3 TYR A 108      -3.208 -18.199  16.137  1.00 40.82           H  
ATOM   1558  HD1 TYR A 108      -3.386 -20.099  17.874  1.00 41.87           H  
ATOM   1559  HD2 TYR A 108      -6.622 -18.278  16.382  1.00 40.91           H  
ATOM   1560  HE1 TYR A 108      -4.700 -21.856  18.577  1.00 39.61           H  
ATOM   1561  HE2 TYR A 108      -7.945 -20.044  17.089  1.00 36.90           H  
ATOM   1562  HH  TYR A 108      -6.761 -22.685  18.797  1.00 43.49           H  
ATOM   1563  N   GLY A 109      -3.068 -14.739  16.987  1.00 35.43           N  
ATOM   1564  CA  GLY A 109      -2.160 -13.636  16.714  1.00 38.82           C  
ATOM   1565  C   GLY A 109      -1.459 -13.148  17.964  1.00 37.15           C  
ATOM   1566  O   GLY A 109      -0.274 -12.806  17.933  1.00 28.41           O  
ATOM   1567  H   GLY A 109      -3.902 -14.559  16.881  1.00 42.65           H  
ATOM   1568  HA2 GLY A 109      -1.487 -13.924  16.078  1.00 46.72           H  
ATOM   1569  HA3 GLY A 109      -2.659 -12.896  16.334  1.00 46.72           H  
ATOM   1570  N   TYR A 110      -2.178 -13.112  19.081  1.00 26.00           N  
ATOM   1571  CA  TYR A 110      -1.578 -12.678  20.335  1.00 28.60           C  
ATOM   1572  C   TYR A 110      -0.521 -13.663  20.816  1.00 26.37           C  
ATOM   1573  O   TYR A 110       0.621 -13.281  21.102  1.00 27.31           O  
ATOM   1574  CB  TYR A 110      -2.655 -12.515  21.409  1.00 29.44           C  
ATOM   1575  CG  TYR A 110      -2.064 -12.254  22.775  1.00 30.72           C  
ATOM   1576  CD1 TYR A 110      -1.090 -11.270  22.951  1.00 29.96           C  
ATOM   1577  CD2 TYR A 110      -2.461 -12.990  23.885  1.00 30.01           C  
ATOM   1578  CE1 TYR A 110      -0.556 -11.015  24.188  1.00 30.58           C  
ATOM   1579  CE2 TYR A 110      -1.913 -12.747  25.120  1.00 31.02           C  
ATOM   1580  CZ  TYR A 110      -0.955 -11.759  25.268  1.00 31.09           C  
ATOM   1581  OH  TYR A 110      -0.400 -11.507  26.500  1.00 33.09           O  
ATOM   1582  H   TYR A 110      -3.008 -13.332  19.139  1.00 31.34           H  
ATOM   1583  HA  TYR A 110      -1.155 -11.819  20.185  1.00 34.46           H  
ATOM   1584  HB2 TYR A 110      -3.224 -11.764  21.177  1.00 35.46           H  
ATOM   1585  HB3 TYR A 110      -3.182 -13.328  21.457  1.00 35.46           H  
ATOM   1586  HD1 TYR A 110      -0.798 -10.779  22.217  1.00 36.09           H  
ATOM   1587  HD2 TYR A 110      -3.105 -13.655  23.790  1.00 36.15           H  
ATOM   1588  HE1 TYR A 110       0.074 -10.339  24.294  1.00 36.83           H  
ATOM   1589  HE2 TYR A 110      -2.186 -13.245  25.857  1.00 37.36           H  
ATOM   1590  HH  TYR A 110       0.213 -10.936  26.428  1.00 39.85           H  
ATOM   1591  N   ILE A 111      -0.874 -14.944  20.912  1.00 33.13           N  
ATOM   1592  CA  ILE A 111       0.100 -15.909  21.407  1.00 26.25           C  
ATOM   1593  C   ILE A 111       1.294 -16.002  20.467  1.00 37.08           C  
ATOM   1594  O   ILE A 111       2.430 -16.188  20.916  1.00 35.48           O  
ATOM   1595  CB  ILE A 111      -0.566 -17.280  21.628  1.00 32.44           C  
ATOM   1596  CG1 ILE A 111      -1.104 -17.866  20.333  1.00 34.95           C  
ATOM   1597  CG2 ILE A 111      -1.701 -17.179  22.661  1.00 41.36           C  
ATOM   1598  CD1 ILE A 111      -1.346 -19.366  20.407  1.00 36.93           C  
ATOM   1599  H   ILE A 111      -1.644 -15.267  20.704  1.00 39.89           H  
ATOM   1600  HA  ILE A 111       0.426 -15.602  22.268  1.00 31.64           H  
ATOM   1601  HB  ILE A 111       0.124 -17.873  21.964  1.00 39.07           H  
ATOM   1602 HG12 ILE A 111      -1.948 -17.438  20.121  1.00 42.08           H  
ATOM   1603 HG13 ILE A 111      -0.462 -17.702  19.624  1.00 42.08           H  
ATOM   1604 HG21 ILE A 111      -2.055 -18.066  22.828  1.00 49.76           H  
ATOM   1605 HG22 ILE A 111      -1.347 -16.803  23.482  1.00 49.76           H  
ATOM   1606 HG23 ILE A 111      -2.399 -16.605  22.308  1.00 49.76           H  
ATOM   1607 HD11 ILE A 111      -1.645 -19.681  19.540  1.00 44.45           H  
ATOM   1608 HD12 ILE A 111      -0.518 -19.808  20.651  1.00 44.45           H  
ATOM   1609 HD13 ILE A 111      -2.025 -19.543  21.076  1.00 44.45           H  
ATOM   1610  N   ASP A 112       1.071 -15.860  19.156  1.00 28.68           N  
ATOM   1611  CA  ASP A 112       2.198 -15.846  18.220  1.00 34.11           C  
ATOM   1612  C   ASP A 112       3.062 -14.602  18.407  1.00 32.33           C  
ATOM   1613  O   ASP A 112       4.290 -14.667  18.253  1.00 33.93           O  
ATOM   1614  CB  ASP A 112       1.685 -15.929  16.785  1.00 32.00           C  
ATOM   1615  CG  ASP A 112       1.077 -17.291  16.458  1.00 39.94           C  
ATOM   1616  OD1 ASP A 112       1.241 -18.227  17.264  1.00 41.29           O  
ATOM   1617  OD2 ASP A 112       0.426 -17.424  15.398  1.00 42.62           O1-
ATOM   1618  H   ASP A 112       0.297 -15.772  18.793  1.00 34.55           H  
ATOM   1619  HA  ASP A 112       2.754 -16.624  18.384  1.00 41.07           H  
ATOM   1620  HB2 ASP A 112       1.000 -15.255  16.654  1.00 38.53           H  
ATOM   1621  HB3 ASP A 112       2.423 -15.775  16.175  1.00 38.53           H  
ATOM   1622  N   SER A 113       2.444 -13.474  18.762  1.00 32.60           N  
ATOM   1623  CA  SER A 113       3.191 -12.242  18.974  1.00 24.45           C  
ATOM   1624  C   SER A 113       4.191 -12.369  20.104  1.00 36.78           C  
ATOM   1625  O   SER A 113       5.242 -11.720  20.071  1.00 36.16           O  
ATOM   1626  CB  SER A 113       2.221 -11.088  19.231  1.00 35.26           C  
ATOM   1627  OG  SER A 113       1.825 -11.003  20.599  1.00 34.24           O  
ATOM   1628  H   SER A 113       1.597 -13.398  18.886  1.00 39.25           H  
ATOM   1629  HA  SER A 113       3.694 -12.037  18.170  1.00 29.47           H  
ATOM   1630  HB2 SER A 113       2.655 -10.257  18.982  1.00 42.45           H  
ATOM   1631  HB3 SER A 113       1.428 -11.224  18.688  1.00 42.45           H  
ATOM   1632  HG  SER A 113       1.424 -11.704  20.826  1.00 41.22           H  
ATOM   1633  N   GLY A 114       3.905 -13.208  21.094  1.00 38.69           N  
ATOM   1634  CA  GLY A 114       4.737 -13.283  22.275  1.00 30.67           C  
ATOM   1635  C   GLY A 114       4.626 -12.109  23.218  1.00 27.69           C  
ATOM   1636  O   GLY A 114       5.326 -12.087  24.239  1.00 31.59           O  
ATOM   1637  H   GLY A 114       3.232 -13.743  21.100  1.00 46.56           H  
ATOM   1638  HA2 GLY A 114       4.498 -14.082  22.771  1.00 36.94           H  
ATOM   1639  HA3 GLY A 114       5.664 -13.350  21.996  1.00 36.94           H  
ATOM   1640  N   ALA A 115       3.760 -11.146  22.923  1.00 29.97           N  
ATOM   1641  CA  ALA A 115       3.656  -9.953  23.745  1.00 35.60           C  
ATOM   1642  C   ALA A 115       3.109 -10.289  25.128  1.00 31.21           C  
ATOM   1643  O   ALA A 115       2.288 -11.193  25.292  1.00 27.90           O  
ATOM   1644  CB  ALA A 115       2.757  -8.934  23.067  1.00 29.27           C  
ATOM   1645  H   ALA A 115       3.223 -11.161  22.252  1.00 36.10           H  
ATOM   1646  HA  ALA A 115       4.536  -9.562  23.860  1.00 42.85           H  
ATOM   1647  HB1 ALA A 115       2.656  -8.165  23.650  1.00 35.26           H  
ATOM   1648  HB2 ALA A 115       3.163  -8.662  22.229  1.00 35.26           H  
ATOM   1649  HB3 ALA A 115       1.891  -9.338  22.900  1.00 35.26           H  
ATOM   1650  N   GLU A 116       3.580  -9.537  26.127  1.00 35.60           N  
ATOM   1651  CA  GLU A 116       3.162  -9.770  27.504  1.00 37.68           C  
ATOM   1652  C   GLU A 116       1.677  -9.499  27.702  1.00 27.01           C  
ATOM   1653  O   GLU A 116       1.038 -10.173  28.515  1.00 44.82           O  
ATOM   1654  CB  GLU A 116       3.977  -8.889  28.455  1.00 37.25           C  
ATOM   1655  CG  GLU A 116       5.405  -9.348  28.678  1.00 51.54           C  
ATOM   1656  CD  GLU A 116       6.279  -8.265  29.306  1.00 64.42           C  
ATOM   1657  OE1 GLU A 116       5.821  -7.103  29.396  1.00 70.96           O  
ATOM   1658  OE2 GLU A 116       7.422  -8.576  29.707  1.00 66.22           O1-
ATOM   1659  H   GLU A 116       4.138  -8.890  26.032  1.00 42.85           H  
ATOM   1660  HA  GLU A 116       3.331 -10.700  27.721  1.00 45.35           H  
ATOM   1661  HB2 GLU A 116       4.012  -7.992  28.089  1.00 44.83           H  
ATOM   1662  HB3 GLU A 116       3.535  -8.878  29.319  1.00 44.83           H  
ATOM   1663  HG2 GLU A 116       5.402 -10.114  29.273  1.00 61.99           H  
ATOM   1664  HG3 GLU A 116       5.796  -9.592  27.824  1.00 61.99           H  
ATOM   1665  N   ARG A 117       1.110  -8.543  26.965  1.00 25.63           N  
ATOM   1666  CA  ARG A 117      -0.259  -8.092  27.163  1.00 33.91           C  
ATOM   1667  C   ARG A 117      -0.915  -7.789  25.822  1.00 39.53           C  
ATOM   1668  O   ARG A 117      -0.251  -7.394  24.859  1.00 31.93           O  
ATOM   1669  CB  ARG A 117      -0.279  -6.839  28.060  1.00 34.12           C  
ATOM   1670  CG  ARG A 117      -1.668  -6.294  28.361  1.00 46.20           C  
ATOM   1671  CD  ARG A 117      -1.591  -5.041  29.225  1.00 45.40           C  
ATOM   1672  NE  ARG A 117      -1.017  -3.926  28.474  1.00 39.20           N  
ATOM   1673  CZ  ARG A 117      -0.597  -2.790  29.016  1.00 51.04           C  
ATOM   1674  NH1 ARG A 117      -0.660  -2.582  30.323  1.00 47.49           N1+
ATOM   1675  NH2 ARG A 117      -0.104  -1.838  28.227  1.00 51.43           N  
ATOM   1676  H   ARG A 117       1.513  -8.131  26.326  1.00 30.89           H  
ATOM   1677  HA  ARG A 117      -0.781  -8.795  27.579  1.00 40.83           H  
ATOM   1678  HB2 ARG A 117       0.137  -7.060  28.907  1.00 41.08           H  
ATOM   1679  HB3 ARG A 117       0.221  -6.136  27.618  1.00 41.08           H  
ATOM   1680  HG2 ARG A 117      -2.113  -6.066  27.530  1.00 55.58           H  
ATOM   1681  HG3 ARG A 117      -2.181  -6.964  28.839  1.00 55.58           H  
ATOM   1682  HD2 ARG A 117      -2.483  -4.791  29.513  1.00 54.61           H  
ATOM   1683  HD3 ARG A 117      -1.029  -5.214  29.996  1.00 54.61           H  
ATOM   1684  HE  ARG A 117      -0.947  -4.012  27.621  1.00 47.18           H  
ATOM   1685 HH11 ARG A 117      -0.979  -3.190  30.840  1.00 57.12           H  
ATOM   1686 HH12 ARG A 117      -0.382  -1.838  30.653  1.00 57.12           H  
ATOM   1687 HH21 ARG A 117      -0.061  -1.963  27.377  1.00 61.85           H  
ATOM   1688 HH22 ARG A 117       0.172  -1.098  28.567  1.00 61.85           H  
ATOM   1689  N   PHE A 118      -2.237  -7.965  25.783  1.00 31.12           N  
ATOM   1690  CA  PHE A 118      -3.062  -7.725  24.605  1.00 28.22           C  
ATOM   1691  C   PHE A 118      -4.248  -6.858  25.003  1.00 37.70           C  
ATOM   1692  O   PHE A 118      -4.992  -7.197  25.930  1.00 29.87           O  
ATOM   1693  CB  PHE A 118      -3.535  -9.062  24.002  1.00 30.93           C  
ATOM   1694  CG  PHE A 118      -4.145  -8.948  22.630  1.00 32.65           C  
ATOM   1695  CD1 PHE A 118      -3.423  -8.412  21.576  1.00 37.76           C  
ATOM   1696  CD2 PHE A 118      -5.430  -9.424  22.379  1.00 29.10           C  
ATOM   1697  CE1 PHE A 118      -3.984  -8.333  20.309  1.00 36.62           C  
ATOM   1698  CE2 PHE A 118      -5.982  -9.349  21.121  1.00 27.55           C  
ATOM   1699  CZ  PHE A 118      -5.259  -8.800  20.087  1.00 37.44           C  
ATOM   1700  H   PHE A 118      -2.697  -8.235  26.459  1.00 37.48           H  
ATOM   1701  HA  PHE A 118      -2.559  -7.245  23.929  1.00 33.99           H  
ATOM   1702  HB2 PHE A 118      -2.772  -9.657  23.935  1.00 37.25           H  
ATOM   1703  HB3 PHE A 118      -4.205  -9.446  24.589  1.00 37.25           H  
ATOM   1704  HD1 PHE A 118      -2.557  -8.103  21.718  1.00 45.45           H  
ATOM   1705  HD2 PHE A 118      -5.922  -9.798  23.073  1.00 35.05           H  
ATOM   1706  HE1 PHE A 118      -3.497  -7.964  19.608  1.00 44.08           H  
ATOM   1707  HE2 PHE A 118      -6.842  -9.669  20.970  1.00 33.19           H  
ATOM   1708  HZ  PHE A 118      -5.633  -8.744  19.237  1.00 45.06           H  
ATOM   1709  N   ILE A 119      -4.423  -5.744  24.303  1.00 31.60           N  
ATOM   1710  CA  ILE A 119      -5.544  -4.827  24.507  1.00 32.84           C  
ATOM   1711  C   ILE A 119      -6.294  -4.743  23.185  1.00 37.79           C  
ATOM   1712  O   ILE A 119      -5.725  -4.300  22.178  1.00 35.08           O  
ATOM   1713  CB  ILE A 119      -5.063  -3.438  24.953  1.00 37.58           C  
ATOM   1714  CG1 ILE A 119      -4.219  -3.538  26.227  1.00 38.67           C  
ATOM   1715  CG2 ILE A 119      -6.261  -2.508  25.159  1.00 39.15           C  
ATOM   1716  CD1 ILE A 119      -5.009  -3.417  27.516  1.00 45.08           C  
ATOM   1717  H   ILE A 119      -3.887  -5.487  23.681  1.00 38.06           H  
ATOM   1718  HA  ILE A 119      -6.141  -5.175  25.188  1.00 39.54           H  
ATOM   1719  HB  ILE A 119      -4.500  -3.068  24.255  1.00 45.23           H  
ATOM   1720 HG12 ILE A 119      -3.774  -4.399  26.236  1.00 46.54           H  
ATOM   1721 HG13 ILE A 119      -3.562  -2.824  26.218  1.00 46.54           H  
ATOM   1722 HG21 ILE A 119      -5.960  -1.698  25.599  1.00 47.11           H  
ATOM   1723 HG22 ILE A 119      -6.646  -2.293  24.295  1.00 47.11           H  
ATOM   1724 HG23 ILE A 119      -6.919  -2.959  25.711  1.00 47.11           H  
ATOM   1725 HD11 ILE A 119      -4.480  -3.777  28.245  1.00 54.23           H  
ATOM   1726 HD12 ILE A 119      -5.205  -2.481  27.680  1.00 54.23           H  
ATOM   1727 HD13 ILE A 119      -5.836  -3.917  27.429  1.00 54.23           H  
ATOM   1728  N   ASN A 120      -7.563  -5.162  23.175  1.00 26.67           N  
ATOM   1729  CA  ASN A 120      -8.259  -5.345  21.900  1.00 31.06           C  
ATOM   1730  C   ASN A 120      -9.757  -5.116  22.034  1.00 34.32           C  
ATOM   1731  O   ASN A 120     -10.394  -5.701  22.912  1.00 30.58           O  
ATOM   1732  CB  ASN A 120      -7.990  -6.765  21.360  1.00 30.69           C  
ATOM   1733  CG  ASN A 120      -8.346  -6.931  19.896  1.00 33.76           C  
ATOM   1734  ND2 ASN A 120      -8.851  -8.113  19.540  1.00 30.88           N  
ATOM   1735  OD1 ASN A 120      -8.169  -6.014  19.094  1.00 37.51           O  
ATOM   1736  H   ASN A 120      -8.029  -5.341  23.875  1.00 32.13           H  
ATOM   1737  HA  ASN A 120      -7.939  -4.673  21.277  1.00 37.40           H  
ATOM   1738  HB2 ASN A 120      -7.046  -6.965  21.461  1.00 36.97           H  
ATOM   1739  HB3 ASN A 120      -8.519  -7.399  21.869  1.00 36.97           H  
ATOM   1740 HD21 ASN A 120      -9.070  -8.258  18.720  1.00 37.20           H  
ATOM   1741 HD22 ASN A 120      -8.959  -8.731  20.129  1.00 37.20           H  
ATOM   1742  N   ILE A 121     -10.308  -4.259  21.174  1.00 30.02           N  
ATOM   1743  CA  ILE A 121     -11.751  -4.166  20.994  1.00 26.75           C  
ATOM   1744  C   ILE A 121     -12.207  -5.321  20.109  1.00 37.49           C  
ATOM   1745  O   ILE A 121     -11.697  -5.497  18.995  1.00 37.48           O  
ATOM   1746  CB  ILE A 121     -12.123  -2.833  20.340  1.00 34.09           C  
ATOM   1747  CG1 ILE A 121     -11.649  -1.623  21.128  1.00 35.49           C  
ATOM   1748  CG2 ILE A 121     -13.654  -2.735  20.175  1.00 40.11           C  
ATOM   1749  CD1 ILE A 121     -11.698  -1.787  22.602  1.00 47.97           C  
ATOM   1750  H   ILE A 121      -9.860  -3.716  20.680  1.00 36.16           H  
ATOM   1751  HA  ILE A 121     -12.185  -4.230  21.860  1.00 32.23           H  
ATOM   1752  HB  ILE A 121     -11.674  -2.823  19.480  1.00 41.04           H  
ATOM   1753 HG12 ILE A 121     -10.728  -1.438  20.885  1.00 42.72           H  
ATOM   1754 HG13 ILE A 121     -12.210  -0.866  20.899  1.00 42.72           H  
ATOM   1755 HG21 ILE A 121     -13.878  -1.865  19.810  1.00 48.27           H  
ATOM   1756 HG22 ILE A 121     -13.952  -3.434  19.572  1.00 48.27           H  
ATOM   1757 HG23 ILE A 121     -14.073  -2.847  21.043  1.00 48.27           H  
ATOM   1758 HD11 ILE A 121     -11.666  -0.911  23.018  1.00 57.70           H  
ATOM   1759 HD12 ILE A 121     -12.522  -2.238  22.842  1.00 57.70           H  
ATOM   1760 HD13 ILE A 121     -10.936  -2.316  22.886  1.00 57.70           H  
ATOM   1761  N   ASP A 122     -13.171  -6.107  20.586  1.00 32.19           N  
ATOM   1762  CA  ASP A 122     -13.603  -7.281  19.833  1.00 30.39           C  
ATOM   1763  C   ASP A 122     -14.982  -7.698  20.315  1.00 38.34           C  
ATOM   1764  O   ASP A 122     -15.468  -7.236  21.347  1.00 33.40           O  
ATOM   1765  CB  ASP A 122     -12.581  -8.411  19.983  1.00 35.14           C  
ATOM   1766  CG  ASP A 122     -12.700  -9.473  18.905  1.00 37.26           C  
ATOM   1767  OD1 ASP A 122     -13.425  -9.264  17.913  1.00 42.73           O  
ATOM   1768  OD2 ASP A 122     -12.055 -10.530  19.074  1.00 34.95           O1-
ATOM   1769  H   ASP A 122     -13.583  -5.984  21.330  1.00 38.76           H  
ATOM   1770  HA  ASP A 122     -13.685  -7.059  18.893  1.00 36.60           H  
ATOM   1771  HB2 ASP A 122     -11.688  -8.036  19.934  1.00 42.30           H  
ATOM   1772  HB3 ASP A 122     -12.714  -8.843  20.841  1.00 42.30           H  
ATOM   1773  N   ILE A 123     -15.625  -8.546  19.523  1.00 35.93           N  
ATOM   1774  CA  ILE A 123     -16.917  -9.117  19.894  1.00 37.44           C  
ATOM   1775  C   ILE A 123     -16.695 -10.336  20.785  1.00 34.46           C  
ATOM   1776  O   ILE A 123     -15.936 -11.247  20.439  1.00 47.08           O  
ATOM   1777  CB  ILE A 123     -17.723  -9.502  18.643  1.00 42.95           C  
ATOM   1778  CG1 ILE A 123     -17.605  -8.448  17.550  1.00 45.02           C  
ATOM   1779  CG2 ILE A 123     -19.207  -9.714  19.012  1.00 45.15           C  
ATOM   1780  CD1 ILE A 123     -18.322  -7.140  17.877  1.00 51.72           C  
ATOM   1781  H   ILE A 123     -15.334  -8.810  18.758  1.00 43.24           H  
ATOM   1782  HA  ILE A 123     -17.416  -8.454  20.396  1.00 45.07           H  
ATOM   1783  HB  ILE A 123     -17.351 -10.329  18.301  1.00 51.67           H  
ATOM   1784 HG12 ILE A 123     -16.667  -8.245  17.412  1.00 54.16           H  
ATOM   1785 HG13 ILE A 123     -17.992  -8.801  16.733  1.00 54.16           H  
ATOM   1786 HG21 ILE A 123     -19.717  -9.858  18.199  1.00 54.31           H  
ATOM   1787 HG22 ILE A 123     -19.281 -10.489  19.591  1.00 54.31           H  
ATOM   1788 HG23 ILE A 123     -19.534  -8.925  19.472  1.00 54.31           H  
ATOM   1789 HD11 ILE A 123     -18.059  -6.466  17.232  1.00 62.20           H  
ATOM   1790 HD12 ILE A 123     -19.280  -7.285  17.833  1.00 62.20           H  
ATOM   1791 HD13 ILE A 123     -18.071  -6.858  18.771  1.00 62.20           H  
ATOM   1792  N   ASP A 124     -17.352 -10.358  21.937  1.00 36.35           N  
ATOM   1793  CA  ASP A 124     -17.248 -11.502  22.835  1.00 39.32           C  
ATOM   1794  C   ASP A 124     -18.010 -12.681  22.235  1.00 37.27           C  
ATOM   1795  O   ASP A 124     -19.214 -12.585  21.970  1.00 37.69           O  
ATOM   1796  CB  ASP A 124     -17.788 -11.141  24.215  1.00 37.37           C  
ATOM   1797  CG  ASP A 124     -17.507 -12.220  25.252  1.00 41.26           C  
ATOM   1798  OD1 ASP A 124     -16.338 -12.629  25.402  1.00 40.86           O  
ATOM   1799  OD2 ASP A 124     -18.475 -12.648  25.925  1.00 50.16           O1-
ATOM   1800  H   ASP A 124     -17.861  -9.726  22.222  1.00 43.75           H  
ATOM   1801  HA  ASP A 124     -16.318 -11.758  22.940  1.00 47.32           H  
ATOM   1802  HB2 ASP A 124     -17.368 -10.319  24.515  1.00 44.98           H  
ATOM   1803  HB3 ASP A 124     -18.749 -11.020  24.159  1.00 44.98           H  
ATOM   1804  N   GLY A 125     -17.306 -13.790  22.007  1.00 33.15           N  
ATOM   1805  CA  GLY A 125     -17.914 -14.912  21.307  1.00 34.19           C  
ATOM   1806  C   GLY A 125     -19.132 -15.470  22.014  1.00 39.31           C  
ATOM   1807  O   GLY A 125     -20.094 -15.897  21.371  1.00 44.94           O  
ATOM   1808  H   GLY A 125     -16.488 -13.913  22.243  1.00 39.92           H  
ATOM   1809  HA2 GLY A 125     -18.184 -14.624  20.421  1.00 41.17           H  
ATOM   1810  HA3 GLY A 125     -17.261 -15.624  21.222  1.00 41.17           H  
ATOM   1811  N   ALA A 126     -19.107 -15.485  23.346  1.00 37.25           N  
ATOM   1812  CA  ALA A 126     -20.178 -16.124  24.098  1.00 38.92           C  
ATOM   1813  C   ALA A 126     -21.446 -15.287  24.157  1.00 39.70           C  
ATOM   1814  O   ALA A 126     -22.523 -15.846  24.394  1.00 40.57           O  
ATOM   1815  CB  ALA A 126     -19.713 -16.427  25.527  1.00 45.60           C  
ATOM   1816  H   ALA A 126     -18.487 -15.136  23.830  1.00 44.84           H  
ATOM   1817  HA  ALA A 126     -20.393 -16.963  23.661  1.00 46.84           H  
ATOM   1818  HB1 ALA A 126     -20.435 -16.863  26.007  1.00 54.85           H  
ATOM   1819  HB2 ALA A 126     -18.940 -17.012  25.490  1.00 54.85           H  
ATOM   1820  HB3 ALA A 126     -19.478 -15.595  25.966  1.00 54.85           H  
ATOM   1821  N   THR A 127     -21.356 -13.977  23.920  1.00 38.08           N  
ATOM   1822  CA ATHR A 127     -22.503 -13.087  24.050  0.55 47.26           C  
ATOM   1823  CA BTHR A 127     -22.508 -13.093  24.046  0.45 47.29           C  
ATOM   1824  C   THR A 127     -22.814 -12.279  22.798  1.00 48.23           C  
ATOM   1825  O   THR A 127     -23.986 -11.987  22.548  1.00 49.56           O  
ATOM   1826  CB ATHR A 127     -22.291 -12.107  25.217  0.55 44.40           C  
ATOM   1827  CB BTHR A 127     -22.324 -12.125  25.230  0.45 44.44           C  
ATOM   1828  CG2ATHR A 127     -21.925 -12.852  26.497  0.55 45.53           C  
ATOM   1829  CG2BTHR A 127     -21.130 -11.228  25.000  0.45 40.17           C  
ATOM   1830  OG1ATHR A 127     -21.246 -11.190  24.884  0.55 39.88           O  
ATOM   1831  OG1BTHR A 127     -23.501 -11.315  25.383  0.45 50.87           O  
ATOM   1832  H   THR A 127     -20.632 -13.581  23.679  1.00 45.83           H  
ATOM   1833  HA  THR A 127     -23.282 -13.631  24.247  1.00 56.88           H  
ATOM   1834  HB ATHR A 127     -23.114 -11.620  25.380  0.55 53.41           H  
ATOM   1835  HB BTHR A 127     -22.175 -12.634  26.041  0.45 53.46           H  
ATOM   1836  HG1ATHR A 127     -20.667 -11.181  25.493  0.55 47.98           H  
ATOM   1837  HG1BTHR A 127     -23.285 -10.527  25.578  0.45 61.18           H  
ATOM   1838 HG21ATHR A 127     -21.697 -12.219  27.196  0.55 54.77           H  
ATOM   1839 HG21BTHR A 127     -21.174 -10.460  25.591  0.45 48.34           H  
ATOM   1840 HG22ATHR A 127     -22.675 -13.392  26.793  0.55 54.77           H  
ATOM   1841 HG22BTHR A 127     -20.310 -11.715  25.176  0.45 48.34           H  
ATOM   1842 HG23ATHR A 127     -21.164 -13.432  26.337  0.55 54.77           H  
ATOM   1843 HG23BTHR A 127     -21.120 -10.918  24.081  0.45 48.34           H  
ATOM   1844  N   GLY A 128     -21.809 -11.912  22.009  1.00 40.20           N  
ATOM   1845  CA  GLY A 128     -22.030 -11.038  20.871  1.00 37.72           C  
ATOM   1846  C   GLY A 128     -22.061  -9.558  21.209  1.00 46.74           C  
ATOM   1847  O   GLY A 128     -22.709  -8.777  20.505  1.00 57.58           O  
ATOM   1848  H   GLY A 128     -20.991 -12.156  22.114  1.00 48.37           H  
ATOM   1849  HA2 GLY A 128     -21.320 -11.181  20.226  1.00 45.40           H  
ATOM   1850  HA3 GLY A 128     -22.879 -11.267  20.462  1.00 45.40           H  
ATOM   1851  N   GLU A 129     -21.386  -9.155  22.282  1.00 38.25           N  
ATOM   1852  CA AGLU A 129     -21.354  -7.776  22.746  0.31 47.25           C  
ATOM   1853  CA BGLU A 129     -21.355  -7.774  22.745  0.69 47.27           C  
ATOM   1854  C   GLU A 129     -19.968  -7.189  22.512  1.00 41.41           C  
ATOM   1855  O   GLU A 129     -18.956  -7.871  22.708  1.00 36.25           O  
ATOM   1856  CB AGLU A 129     -21.719  -7.731  24.230  0.31 50.20           C  
ATOM   1857  CB BGLU A 129     -21.723  -7.710  24.230  0.69 50.33           C  
ATOM   1858  CG AGLU A 129     -21.634  -6.372  24.893  0.31 54.86           C  
ATOM   1859  CG BGLU A 129     -21.652  -6.331  24.858  0.69 54.99           C  
ATOM   1860  CD AGLU A 129     -22.775  -5.453  24.493  0.31 58.67           C  
ATOM   1861  CD BGLU A 129     -23.032  -5.707  25.083  0.69 62.10           C  
ATOM   1862  OE1AGLU A 129     -23.558  -5.828  23.594  0.31 59.52           O  
ATOM   1863  OE1BGLU A 129     -24.026  -6.464  25.219  0.69 57.12           O  
ATOM   1864  OE2AGLU A 129     -22.901  -4.362  25.094  0.31 59.26           O1-
ATOM   1865  OE2BGLU A 129     -23.121  -4.459  25.140  0.69 60.01           O1-
ATOM   1866  H   GLU A 129     -20.922  -9.687  22.774  1.00 46.04           H  
ATOM   1867  HA  GLU A 129     -21.986  -7.229  22.254  1.00 56.85           H  
ATOM   1868  HB2AGLU A 129     -22.633  -8.040  24.327  0.31 60.37           H  
ATOM   1869  HB2BGLU A 129     -22.633  -8.028  24.333  0.69 60.53           H  
ATOM   1870  HB3AGLU A 129     -21.116  -8.321  24.709  0.31 60.37           H  
ATOM   1871  HB3BGLU A 129     -21.113  -8.283  24.721  0.69 60.53           H  
ATOM   1872  HG2AGLU A 129     -21.664  -6.487  25.856  0.31 65.97           H  
ATOM   1873  HG2BGLU A 129     -21.211  -6.399  25.719  0.69 66.13           H  
ATOM   1874  HG3AGLU A 129     -20.801  -5.946  24.636  0.31 65.97           H  
ATOM   1875  HG3BGLU A 129     -21.150  -5.743  24.273  0.69 66.13           H  
ATOM   1876  N   LEU A 130     -19.927  -5.922  22.083  1.00 40.11           N  
ATOM   1877  CA  LEU A 130     -18.655  -5.241  21.862  1.00 43.69           C  
ATOM   1878  C   LEU A 130     -17.980  -4.964  23.207  1.00 34.89           C  
ATOM   1879  O   LEU A 130     -18.565  -4.318  24.085  1.00 39.63           O  
ATOM   1880  CB  LEU A 130     -18.873  -3.940  21.092  1.00 44.29           C  
ATOM   1881  CG  LEU A 130     -17.680  -3.370  20.326  1.00 45.51           C  
ATOM   1882  CD1 LEU A 130     -17.087  -4.379  19.340  1.00 42.15           C  
ATOM   1883  CD2 LEU A 130     -18.062  -2.082  19.584  1.00 50.59           C  
ATOM   1884  H   LEU A 130     -20.620  -5.442  21.914  1.00 48.27           H  
ATOM   1885  HA  LEU A 130     -18.073  -5.809  21.333  1.00 52.57           H  
ATOM   1886  HB2 LEU A 130     -19.577  -4.094  20.443  1.00 53.28           H  
ATOM   1887  HB3 LEU A 130     -19.150  -3.262  21.727  1.00 53.28           H  
ATOM   1888  HG  LEU A 130     -16.996  -3.162  20.980  1.00 54.75           H  
ATOM   1889 HD11 LEU A 130     -16.363  -3.956  18.852  1.00 50.71           H  
ATOM   1890 HD12 LEU A 130     -16.750  -5.143  19.834  1.00 50.71           H  
ATOM   1891 HD13 LEU A 130     -17.779  -4.664  18.723  1.00 50.71           H  
ATOM   1892 HD21 LEU A 130     -17.311  -1.796  19.041  1.00 60.85           H  
ATOM   1893 HD22 LEU A 130     -18.830  -2.259  19.019  1.00 60.85           H  
ATOM   1894 HD23 LEU A 130     -18.280  -1.396  20.234  1.00 60.85           H  
ATOM   1895  N   ALA A 131     -16.741  -5.429  23.363  1.00 36.58           N  
ATOM   1896  CA  ALA A 131     -16.036  -5.300  24.629  1.00 34.16           C  
ATOM   1897  C   ALA A 131     -14.584  -4.927  24.396  1.00 31.08           C  
ATOM   1898  O   ALA A 131     -13.994  -5.259  23.358  1.00 31.18           O  
ATOM   1899  CB  ALA A 131     -16.094  -6.605  25.447  1.00 35.18           C  
ATOM   1900  H   ALA A 131     -16.289  -5.823  22.746  1.00 44.03           H  
ATOM   1901  HA  ALA A 131     -16.450  -4.586  25.138  1.00 41.13           H  
ATOM   1902  HB1 ALA A 131     -15.619  -6.476  26.282  1.00 42.35           H  
ATOM   1903  HB2 ALA A 131     -17.022  -6.825  25.624  1.00 42.35           H  
ATOM   1904  HB3 ALA A 131     -15.678  -7.317  24.936  1.00 42.35           H  
ATOM   1905  N   LEU A 132     -14.029  -4.196  25.359  1.00 28.88           N  
ATOM   1906  CA  LEU A 132     -12.587  -3.994  25.445  1.00 34.89           C  
ATOM   1907  C   LEU A 132     -11.992  -5.158  26.233  1.00 33.10           C  
ATOM   1908  O   LEU A 132     -12.310  -5.339  27.416  1.00 30.78           O  
ATOM   1909  CB  LEU A 132     -12.258  -2.654  26.106  1.00 30.18           C  
ATOM   1910  CG  LEU A 132     -10.799  -2.414  26.485  1.00 37.44           C  
ATOM   1911  CD1 LEU A 132      -9.941  -2.269  25.224  1.00 35.79           C  
ATOM   1912  CD2 LEU A 132     -10.625  -1.181  27.366  1.00 38.80           C  
ATOM   1913  H   LEU A 132     -14.473  -3.803  25.982  1.00 34.80           H  
ATOM   1914  HA  LEU A 132     -12.198  -3.981  24.556  1.00 42.00           H  
ATOM   1915  HB2 LEU A 132     -12.512  -1.947  25.491  1.00 36.35           H  
ATOM   1916  HB3 LEU A 132     -12.779  -2.587  26.921  1.00 36.35           H  
ATOM   1917  HG  LEU A 132     -10.499  -3.181  26.997  1.00 45.07           H  
ATOM   1918 HD11 LEU A 132      -9.010  -2.186  25.484  1.00 43.08           H  
ATOM   1919 HD12 LEU A 132     -10.060  -3.055  24.669  1.00 43.08           H  
ATOM   1920 HD13 LEU A 132     -10.221  -1.476  24.740  1.00 43.08           H  
ATOM   1921 HD21 LEU A 132      -9.678  -1.015  27.494  1.00 46.69           H  
ATOM   1922 HD22 LEU A 132     -11.038  -0.419  26.929  1.00 46.69           H  
ATOM   1923 HD23 LEU A 132     -11.052  -1.342  28.223  1.00 46.69           H  
ATOM   1924  N   PHE A 133     -11.160  -5.963  25.576  1.00 27.71           N  
ATOM   1925  CA  PHE A 133     -10.534  -7.107  26.219  1.00 29.89           C  
ATOM   1926  C   PHE A 133      -9.101  -6.780  26.621  1.00 31.91           C  
ATOM   1927  O   PHE A 133      -8.361  -6.125  25.875  1.00 27.82           O  
ATOM   1928  CB  PHE A 133     -10.552  -8.315  25.289  1.00 25.81           C  
ATOM   1929  CG  PHE A 133     -11.875  -8.994  25.204  1.00 31.86           C  
ATOM   1930  CD1 PHE A 133     -12.308  -9.835  26.223  1.00 25.07           C  
ATOM   1931  CD2 PHE A 133     -12.695  -8.798  24.101  1.00 25.67           C  
ATOM   1932  CE1 PHE A 133     -13.531 -10.485  26.118  1.00 31.93           C  
ATOM   1933  CE2 PHE A 133     -13.923  -9.434  24.010  1.00 34.00           C  
ATOM   1934  CZ  PHE A 133     -14.340 -10.270  25.023  1.00 29.31           C  
ATOM   1935  H   PHE A 133     -10.944  -5.863  24.750  1.00 33.39           H  
ATOM   1936  HA  PHE A 133     -11.023  -7.329  27.027  1.00 36.00           H  
ATOM   1937  HB2 PHE A 133     -10.312  -8.024  24.396  1.00 31.11           H  
ATOM   1938  HB3 PHE A 133      -9.907  -8.965  25.611  1.00 31.11           H  
ATOM   1939  HD1 PHE A 133     -11.778  -9.962  26.977  1.00 30.21           H  
ATOM   1940  HD2 PHE A 133     -12.417  -8.234  23.416  1.00 30.94           H  
ATOM   1941  HE1 PHE A 133     -13.805 -11.068  26.789  1.00 38.45           H  
ATOM   1942  HE2 PHE A 133     -14.464  -9.297  23.267  1.00 40.93           H  
ATOM   1943  HZ  PHE A 133     -15.168 -10.689  24.967  1.00 35.31           H  
ATOM   1944  N   ILE A 134      -8.722  -7.240  27.810  1.00 26.41           N  
ATOM   1945  CA  ILE A 134      -7.350  -7.205  28.295  1.00 26.10           C  
ATOM   1946  C   ILE A 134      -6.913  -8.645  28.525  1.00 32.73           C  
ATOM   1947  O   ILE A 134      -7.488  -9.340  29.371  1.00 29.76           O  
ATOM   1948  CB  ILE A 134      -7.233  -6.411  29.604  1.00 26.09           C  
ATOM   1949  CG1 ILE A 134      -7.575  -4.935  29.400  1.00 34.25           C  
ATOM   1950  CG2 ILE A 134      -5.820  -6.526  30.180  1.00 33.51           C  
ATOM   1951  CD1 ILE A 134      -8.252  -4.297  30.602  1.00 44.17           C  
ATOM   1952  H   ILE A 134      -9.267  -7.592  28.375  1.00 31.83           H  
ATOM   1953  HA  ILE A 134      -6.781  -6.797  27.625  1.00 31.45           H  
ATOM   1954  HB  ILE A 134      -7.871  -6.794  30.225  1.00 31.45           H  
ATOM   1955 HG12 ILE A 134      -6.756  -4.446  29.225  1.00 41.23           H  
ATOM   1956 HG13 ILE A 134      -8.177  -4.856  28.643  1.00 41.23           H  
ATOM   1957 HG21 ILE A 134      -5.705  -5.853  30.869  1.00 40.34           H  
ATOM   1958 HG22 ILE A 134      -5.705  -7.411  30.559  1.00 40.34           H  
ATOM   1959 HG23 ILE A 134      -5.176  -6.384  29.468  1.00 40.34           H  
ATOM   1960 HD11 ILE A 134      -8.464  -3.374  30.391  1.00 53.14           H  
ATOM   1961 HD12 ILE A 134      -9.065  -4.785  30.803  1.00 53.14           H  
ATOM   1962 HD13 ILE A 134      -7.648  -4.333  31.360  1.00 53.14           H  
ATOM   1963  N   ASP A 135      -5.908  -9.095  27.782  1.00 26.88           N  
ATOM   1964  CA  ASP A 135      -5.402 -10.458  27.901  1.00 29.79           C  
ATOM   1965  C   ASP A 135      -3.920 -10.450  28.254  1.00 33.05           C  
ATOM   1966  O   ASP A 135      -3.171  -9.574  27.810  1.00 24.76           O  
ATOM   1967  CB  ASP A 135      -5.608 -11.278  26.600  1.00 28.28           C  
ATOM   1968  CG  ASP A 135      -7.043 -11.229  26.084  1.00 31.46           C  
ATOM   1969  OD1 ASP A 135      -7.896 -11.962  26.635  1.00 33.02           O  
ATOM   1970  OD2 ASP A 135      -7.322 -10.509  25.089  1.00 26.99           O1-
ATOM   1971  H   ASP A 135      -5.497  -8.622  27.193  1.00 32.39           H  
ATOM   1972  HA  ASP A 135      -5.889 -10.895  28.617  1.00 35.88           H  
ATOM   1973  HB2 ASP A 135      -5.030 -10.921  25.908  1.00 34.07           H  
ATOM   1974  HB3 ASP A 135      -5.385 -12.206  26.774  1.00 34.07           H  
ATOM   1975  N   TYR A 136      -3.505 -11.429  29.058  1.00 25.05           N  
ATOM   1976  CA  TYR A 136      -2.113 -11.639  29.418  1.00 24.46           C  
ATOM   1977  C   TYR A 136      -1.743 -13.090  29.152  1.00 30.40           C  
ATOM   1978  O   TYR A 136      -2.602 -13.978  29.146  1.00 25.64           O  
ATOM   1979  CB  TYR A 136      -1.825 -11.319  30.905  1.00 25.66           C  
ATOM   1980  CG  TYR A 136      -1.988  -9.861  31.276  1.00 28.51           C  
ATOM   1981  CD1 TYR A 136      -3.215  -9.362  31.673  1.00 33.67           C  
ATOM   1982  CD2 TYR A 136      -0.898  -8.988  31.260  1.00 34.42           C  
ATOM   1983  CE1 TYR A 136      -3.375  -8.039  32.016  1.00 38.01           C  
ATOM   1984  CE2 TYR A 136      -1.051  -7.654  31.607  1.00 41.57           C  
ATOM   1985  CZ  TYR A 136      -2.300  -7.192  31.986  1.00 35.04           C  
ATOM   1986  OH  TYR A 136      -2.475  -5.878  32.340  1.00 47.80           O  
ATOM   1987  H   TYR A 136      -4.035 -12.003  29.418  1.00 30.19           H  
ATOM   1988  HA  TYR A 136      -1.561 -11.056  28.874  1.00 29.48           H  
ATOM   1989  HB2 TYR A 136      -2.438 -11.831  31.456  1.00 30.93           H  
ATOM   1990  HB3 TYR A 136      -0.910 -11.571  31.104  1.00 30.93           H  
ATOM   1991  HD1 TYR A 136      -3.949  -9.933  31.708  1.00 40.53           H  
ATOM   1992  HD2 TYR A 136      -0.059  -9.305  31.014  1.00 41.44           H  
ATOM   1993  HE1 TYR A 136      -4.211  -7.721  32.268  1.00 45.75           H  
ATOM   1994  HE2 TYR A 136      -0.323  -7.076  31.586  1.00 50.02           H  
ATOM   1995  HH  TYR A 136      -3.277  -5.742  32.550  1.00 57.50           H  
ATOM   1996  N   ARG A 137      -0.452 -13.314  28.916  1.00 28.12           N  
ATOM   1997  CA  ARG A 137       0.071 -14.664  28.763  1.00 28.04           C  
ATOM   1998  C   ARG A 137       0.010 -15.412  30.091  1.00 25.96           C  
ATOM   1999  O   ARG A 137       0.252 -14.836  31.155  1.00 29.40           O  
ATOM   2000  CB  ARG A 137       1.531 -14.616  28.295  1.00 31.95           C  
ATOM   2001  CG  ARG A 137       1.750 -14.271  26.844  1.00 36.57           C  
ATOM   2002  CD  ARG A 137       3.263 -14.141  26.562  1.00 38.34           C  
ATOM   2003  NE  ARG A 137       3.930 -15.427  26.400  1.00 35.17           N  
ATOM   2004  CZ  ARG A 137       3.945 -16.127  25.276  1.00 34.83           C  
ATOM   2005  NH1 ARG A 137       3.327 -15.702  24.186  1.00 40.55           N1+
ATOM   2006  NH2 ARG A 137       4.595 -17.287  25.245  1.00 47.15           N  
ATOM   2007  H   ARG A 137       0.142 -12.698  28.840  1.00 33.88           H  
ATOM   2008  HA  ARG A 137      -0.461 -15.136  28.103  1.00 33.78           H  
ATOM   2009  HB2 ARG A 137       1.996 -13.947  28.822  1.00 38.48           H  
ATOM   2010  HB3 ARG A 137       1.925 -15.489  28.444  1.00 38.48           H  
ATOM   2011  HG2 ARG A 137       1.387 -14.973  26.281  1.00 44.02           H  
ATOM   2012  HG3 ARG A 137       1.320 -13.426  26.639  1.00 44.02           H  
ATOM   2013  HD2 ARG A 137       3.389 -13.635  25.744  1.00 46.14           H  
ATOM   2014  HD3 ARG A 137       3.683 -13.680  27.305  1.00 46.14           H  
ATOM   2015  HE  ARG A 137       4.341 -15.753  27.081  1.00 42.34           H  
ATOM   2016 HH11 ARG A 137       2.902 -14.954  24.197  1.00 48.80           H  
ATOM   2017 HH12 ARG A 137       3.350 -16.172  23.467  1.00 48.80           H  
ATOM   2018 HH21 ARG A 137       4.998 -17.573  25.949  1.00 56.71           H  
ATOM   2019 HH22 ARG A 137       4.613 -17.751  24.522  1.00 56.71           H  
ATOM   2020  N   VAL A 138      -0.257 -16.716  30.023  1.00 26.08           N  
ATOM   2021  CA  VAL A 138      -0.112 -17.619  31.165  1.00 31.68           C  
ATOM   2022  C   VAL A 138       1.010 -18.590  30.809  1.00 34.32           C  
ATOM   2023  O   VAL A 138       0.910 -19.331  29.822  1.00 28.52           O  
ATOM   2024  CB  VAL A 138      -1.418 -18.364  31.470  1.00 31.46           C  
ATOM   2025  CG1 VAL A 138      -1.215 -19.352  32.604  1.00 33.03           C  
ATOM   2026  CG2 VAL A 138      -2.537 -17.356  31.780  1.00 31.33           C  
ATOM   2027  H   VAL A 138      -0.530 -17.110  29.309  1.00 31.43           H  
ATOM   2028  HA  VAL A 138       0.137 -17.123  31.960  1.00 38.16           H  
ATOM   2029  HB  VAL A 138      -1.692 -18.877  30.693  1.00 37.89           H  
ATOM   2030 HG11 VAL A 138      -1.967 -19.964  32.628  1.00 39.77           H  
ATOM   2031 HG12 VAL A 138      -0.393 -19.844  32.451  1.00 39.77           H  
ATOM   2032 HG13 VAL A 138      -1.158 -18.865  33.441  1.00 39.77           H  
ATOM   2033 HG21 VAL A 138      -3.389 -17.818  31.777  1.00 37.73           H  
ATOM   2034 HG22 VAL A 138      -2.376 -16.965  32.653  1.00 37.73           H  
ATOM   2035 HG23 VAL A 138      -2.534 -16.662  31.102  1.00 37.73           H  
ATOM   2036  N   GLU A 139       2.072 -18.584  31.599  1.00 28.20           N  
ATOM   2037  CA  GLU A 139       3.299 -19.300  31.284  1.00 28.45           C  
ATOM   2038  C   GLU A 139       3.746 -20.142  32.467  1.00 33.85           C  
ATOM   2039  O   GLU A 139       3.519 -19.787  33.624  1.00 30.37           O  
ATOM   2040  CB  GLU A 139       4.424 -18.321  30.920  1.00 38.17           C  
ATOM   2041  CG  GLU A 139       4.301 -17.729  29.532  1.00 42.81           C  
ATOM   2042  CD  GLU A 139       5.206 -16.535  29.339  1.00 57.46           C  
ATOM   2043  OE1 GLU A 139       5.058 -15.552  30.105  1.00 56.60           O  
ATOM   2044  OE2 GLU A 139       6.062 -16.581  28.426  1.00 58.13           O1-
ATOM   2045  H   GLU A 139       2.108 -18.160  32.346  1.00 33.98           H  
ATOM   2046  HA  GLU A 139       3.131 -19.897  30.538  1.00 34.27           H  
ATOM   2047  HB2 GLU A 139       4.415 -17.587  31.555  1.00 45.93           H  
ATOM   2048  HB3 GLU A 139       5.272 -18.790  30.967  1.00 45.93           H  
ATOM   2049  HG2 GLU A 139       4.545 -18.402  28.876  1.00 51.51           H  
ATOM   2050  HG3 GLU A 139       3.386 -17.441  29.388  1.00 51.51           H  
ATOM   2051  N   LYS A 140       4.394 -21.264  32.162  1.00 31.89           N  
ATOM   2052  CA  LYS A 140       4.937 -22.161  33.177  1.00 35.94           C  
ATOM   2053  C   LYS A 140       6.325 -22.581  32.717  1.00 44.24           C  
ATOM   2054  O   LYS A 140       6.463 -23.232  31.676  1.00 33.90           O  
ATOM   2055  CB  LYS A 140       4.035 -23.377  33.376  1.00 36.13           C  
ATOM   2056  CG  LYS A 140       4.601 -24.473  34.272  1.00 46.66           C  
ATOM   2057  CD  LYS A 140       3.662 -24.767  35.450  1.00 46.78           C  
ATOM   2058  CE  LYS A 140       4.383 -25.481  36.587  1.00 51.02           C  
ATOM   2059  NZ  LYS A 140       4.847 -26.835  36.160  1.00 60.92           N1+
ATOM   2060  H   LYS A 140       4.534 -21.533  31.357  1.00 38.40           H  
ATOM   2061  HA  LYS A 140       5.012 -21.704  34.030  1.00 43.26           H  
ATOM   2062  HB2 LYS A 140       3.204 -23.078  33.775  1.00 43.50           H  
ATOM   2063  HB3 LYS A 140       3.863 -23.774  32.508  1.00 43.50           H  
ATOM   2064  HG2 LYS A 140       4.709 -25.288  33.756  1.00 56.13           H  
ATOM   2065  HG3 LYS A 140       5.458 -24.190  34.627  1.00 56.13           H  
ATOM   2066  HD2 LYS A 140       3.308 -23.932  35.792  1.00 56.27           H  
ATOM   2067  HD3 LYS A 140       2.937 -25.335  35.147  1.00 56.27           H  
ATOM   2068  HE2 LYS A 140       5.157 -24.961  36.856  1.00 61.36           H  
ATOM   2069  HE3 LYS A 140       3.778 -25.586  37.338  1.00 61.36           H  
ATOM   2070  HZ1 LYS A 140       5.275 -27.236  36.830  1.00 73.24           H  
ATOM   2071  HZ2 LYS A 140       4.150 -27.335  35.922  1.00 73.24           H  
ATOM   2072  HZ3 LYS A 140       5.401 -26.763  35.466  1.00 73.24           H  
ATOM   2073  N   GLU A 141       7.350 -22.193  33.475  1.00 33.58           N  
ATOM   2074  CA  GLU A 141       8.731 -22.538  33.139  1.00 38.04           C  
ATOM   2075  C   GLU A 141       9.047 -22.164  31.692  1.00 35.97           C  
ATOM   2076  O   GLU A 141       9.664 -22.927  30.946  1.00 40.36           O  
ATOM   2077  CB  GLU A 141       8.980 -24.025  33.394  1.00 44.47           C  
ATOM   2078  CG  GLU A 141       9.006 -24.373  34.880  1.00 49.52           C  
ATOM   2079  CD  GLU A 141       8.715 -25.834  35.169  1.00 62.44           C  
ATOM   2080  OE1 GLU A 141       8.835 -26.666  34.242  1.00 66.07           O  
ATOM   2081  OE2 GLU A 141       8.360 -26.149  36.328  1.00 71.75           O1-
ATOM   2082  H   GLU A 141       7.271 -21.727  34.193  1.00 40.43           H  
ATOM   2083  HA  GLU A 141       9.333 -22.030  33.703  1.00 45.79           H  
ATOM   2084  HB2 GLU A 141       8.272 -24.540  32.977  1.00 53.50           H  
ATOM   2085  HB3 GLU A 141       9.837 -24.272  33.013  1.00 53.50           H  
ATOM   2086  HG2 GLU A 141       9.886 -24.171  35.233  1.00 59.56           H  
ATOM   2087  HG3 GLU A 141       8.335 -23.841  35.337  1.00 59.56           H  
ATOM   2088  N   GLY A 142       8.602 -20.973  31.289  1.00 35.75           N  
ATOM   2089  CA  GLY A 142       8.858 -20.463  29.959  1.00 42.12           C  
ATOM   2090  C   GLY A 142       7.918 -20.933  28.875  1.00 44.60           C  
ATOM   2091  O   GLY A 142       7.975 -20.402  27.761  1.00 45.46           O  
ATOM   2092  H   GLY A 142       8.143 -20.438  31.781  1.00 43.04           H  
ATOM   2093  HA2 GLY A 142       8.808 -19.495  29.988  1.00 50.68           H  
ATOM   2094  HA3 GLY A 142       9.755 -20.725  29.699  1.00 50.68           H  
ATOM   2095  N   LYS A 143       7.054 -21.898  29.152  1.00 34.34           N  
ATOM   2096  CA  LYS A 143       6.171 -22.479  28.150  1.00 40.82           C  
ATOM   2097  C   LYS A 143       4.784 -21.867  28.262  1.00 33.02           C  
ATOM   2098  O   LYS A 143       4.212 -21.817  29.353  1.00 34.87           O  
ATOM   2099  CB  LYS A 143       6.103 -24.001  28.310  1.00 42.09           C  
ATOM   2100  CG  LYS A 143       5.083 -24.523  29.310  1.00 57.30           C  
ATOM   2101  CD  LYS A 143       5.453 -25.928  29.808  1.00 64.75           C  
ATOM   2102  CE  LYS A 143       4.966 -26.186  31.231  1.00 59.35           C  
ATOM   2103  NZ  LYS A 143       4.358 -27.544  31.404  1.00 65.47           N1+
ATOM   2104  H   LYS A 143       6.957 -22.242  29.935  1.00 41.34           H  
ATOM   2105  HA  LYS A 143       6.510 -22.280  27.264  1.00 49.12           H  
ATOM   2106  HB2 LYS A 143       5.883 -24.387  27.448  1.00 50.64           H  
ATOM   2107  HB3 LYS A 143       6.974 -24.314  28.601  1.00 50.64           H  
ATOM   2108  HG2 LYS A 143       5.048 -23.927  30.074  1.00 68.90           H  
ATOM   2109  HG3 LYS A 143       4.212 -24.569  28.885  1.00 68.90           H  
ATOM   2110  HD2 LYS A 143       5.047 -26.590  29.227  1.00 77.83           H  
ATOM   2111  HD3 LYS A 143       6.418 -26.026  29.798  1.00 77.83           H  
ATOM   2112  HE2 LYS A 143       5.718 -26.115  31.840  1.00 71.36           H  
ATOM   2113  HE3 LYS A 143       4.293 -25.525  31.459  1.00 71.36           H  
ATOM   2114  HZ1 LYS A 143       4.112 -27.661  32.252  1.00 78.69           H  
ATOM   2115  HZ2 LYS A 143       3.642 -27.625  30.882  1.00 78.69           H  
ATOM   2116  HZ3 LYS A 143       4.948 -28.172  31.185  1.00 78.69           H  
ATOM   2117  N   LEU A 144       4.257 -21.380  27.140  1.00 28.50           N  
ATOM   2118  CA  LEU A 144       2.912 -20.819  27.137  1.00 35.72           C  
ATOM   2119  C   LEU A 144       1.916 -21.947  27.376  1.00 37.61           C  
ATOM   2120  O   LEU A 144       1.938 -22.961  26.673  1.00 32.69           O  
ATOM   2121  CB  LEU A 144       2.618 -20.113  25.817  1.00 40.29           C  
ATOM   2122  CG  LEU A 144       1.253 -19.432  25.724  1.00 33.86           C  
ATOM   2123  CD1 LEU A 144       1.058 -18.409  26.831  1.00 40.57           C  
ATOM   2124  CD2 LEU A 144       1.064 -18.756  24.361  1.00 47.70           C  
ATOM   2125  H   LEU A 144       4.655 -21.364  26.377  1.00 34.33           H  
ATOM   2126  HA  LEU A 144       2.831 -20.157  27.842  1.00 43.00           H  
ATOM   2127  HB2 LEU A 144       3.292 -19.430  25.681  1.00 48.48           H  
ATOM   2128  HB3 LEU A 144       2.662 -20.770  25.105  1.00 48.48           H  
ATOM   2129  HG  LEU A 144       0.579 -20.121  25.827  1.00 40.77           H  
ATOM   2130 HD11 LEU A 144       0.189 -17.990  26.724  1.00 48.82           H  
ATOM   2131 HD12 LEU A 144       1.104 -18.859  27.689  1.00 48.82           H  
ATOM   2132 HD13 LEU A 144       1.757 -17.740  26.770  1.00 48.82           H  
ATOM   2133 HD21 LEU A 144       0.189 -18.339  24.334  1.00 57.37           H  
ATOM   2134 HD22 LEU A 144       1.755 -18.085  24.243  1.00 57.37           H  
ATOM   2135 HD23 LEU A 144       1.133 -19.427  23.664  1.00 57.37           H  
ATOM   2136  N   VAL A 145       1.066 -21.793  28.384  1.00 33.23           N  
ATOM   2137  CA  VAL A 145       0.022 -22.770  28.668  1.00 30.15           C  
ATOM   2138  C   VAL A 145      -1.374 -22.187  28.525  1.00 31.05           C  
ATOM   2139  O   VAL A 145      -2.356 -22.951  28.556  1.00 31.21           O  
ATOM   2140  CB  VAL A 145       0.193 -23.386  30.074  1.00 29.36           C  
ATOM   2141  CG1 VAL A 145       1.598 -23.938  30.250  1.00 40.70           C  
ATOM   2142  CG2 VAL A 145      -0.120 -22.356  31.156  1.00 35.24           C  
ATOM   2143  H   VAL A 145       1.073 -21.124  28.924  1.00 40.02           H  
ATOM   2144  HA  VAL A 145       0.099 -23.493  28.026  1.00 36.32           H  
ATOM   2145  HB  VAL A 145      -0.433 -24.121  30.167  1.00 35.37           H  
ATOM   2146 HG11 VAL A 145       1.686 -24.295  31.148  1.00 48.97           H  
ATOM   2147 HG12 VAL A 145       1.746 -24.640  29.598  1.00 48.97           H  
ATOM   2148 HG13 VAL A 145       2.238 -23.221  30.115  1.00 48.97           H  
ATOM   2149 HG21 VAL A 145       0.071 -22.743  32.025  1.00 42.43           H  
ATOM   2150 HG22 VAL A 145       0.433 -21.571  31.015  1.00 42.43           H  
ATOM   2151 HG23 VAL A 145      -1.058 -22.115  31.101  1.00 42.43           H  
ATOM   2152  N   GLY A 146      -1.509 -20.873  28.375  1.00 29.60           N  
ATOM   2153  CA  GLY A 146      -2.835 -20.303  28.232  1.00 30.25           C  
ATOM   2154  C   GLY A 146      -2.784 -18.803  28.063  1.00 28.63           C  
ATOM   2155  O   GLY A 146      -1.714 -18.193  27.942  1.00 25.13           O  
ATOM   2156  H   GLY A 146      -0.862 -20.307  28.354  1.00 35.65           H  
ATOM   2157  HA2 GLY A 146      -3.271 -20.686  27.455  1.00 36.43           H  
ATOM   2158  HA3 GLY A 146      -3.362 -20.506  29.021  1.00 36.43           H  
ATOM   2159  N   VAL A 147      -3.980 -18.228  28.021  1.00 23.69           N  
ATOM   2160  CA  VAL A 147      -4.205 -16.789  27.988  1.00 27.97           C  
ATOM   2161  C   VAL A 147      -5.333 -16.509  28.974  1.00 30.19           C  
ATOM   2162  O   VAL A 147      -6.255 -17.319  29.112  1.00 30.09           O  
ATOM   2163  CB  VAL A 147      -4.566 -16.300  26.572  1.00 24.24           C  
ATOM   2164  CG1 VAL A 147      -5.000 -14.854  26.602  1.00 34.43           C  
ATOM   2165  CG2 VAL A 147      -3.404 -16.522  25.618  1.00 28.91           C  
ATOM   2166  H   VAL A 147      -4.715 -18.674  28.009  1.00 28.57           H  
ATOM   2167  HA  VAL A 147      -3.408 -16.309  28.263  1.00 33.70           H  
ATOM   2168  HB  VAL A 147      -5.316 -16.817  26.237  1.00 29.22           H  
ATOM   2169 HG11 VAL A 147      -5.003 -14.506  25.696  1.00 41.46           H  
ATOM   2170 HG12 VAL A 147      -5.891 -14.800  26.981  1.00 41.46           H  
ATOM   2171 HG13 VAL A 147      -4.377 -14.349  27.148  1.00 41.46           H  
ATOM   2172 HG21 VAL A 147      -3.640 -16.172  24.745  1.00 34.82           H  
ATOM   2173 HG22 VAL A 147      -2.622 -16.061  25.960  1.00 34.82           H  
ATOM   2174 HG23 VAL A 147      -3.224 -17.474  25.555  1.00 34.82           H  
ATOM   2175  N   ALA A 148      -5.263 -15.378  29.674  1.00 25.04           N  
ATOM   2176  CA  ALA A 148      -6.310 -15.031  30.626  1.00 28.05           C  
ATOM   2177  C   ALA A 148      -6.486 -13.519  30.668  1.00 28.21           C  
ATOM   2178  O   ALA A 148      -5.596 -12.754  30.283  1.00 27.73           O  
ATOM   2179  CB  ALA A 148      -5.981 -15.564  32.030  1.00 32.51           C  
ATOM   2180  H   ALA A 148      -4.625 -14.804  29.615  1.00 30.18           H  
ATOM   2181  HA  ALA A 148      -7.147 -15.420  30.328  1.00 33.79           H  
ATOM   2182  HB1 ALA A 148      -6.704 -15.331  32.634  1.00 39.15           H  
ATOM   2183  HB2 ALA A 148      -5.882 -16.528  31.987  1.00 39.15           H  
ATOM   2184  HB3 ALA A 148      -5.153 -15.160  32.335  1.00 39.15           H  
ATOM   2185  N   GLY A 149      -7.650 -13.089  31.140  1.00 24.70           N  
ATOM   2186  CA  GLY A 149      -7.891 -11.668  31.299  1.00 29.29           C  
ATOM   2187  C   GLY A 149      -9.370 -11.401  31.506  1.00 34.23           C  
ATOM   2188  O   GLY A 149     -10.114 -12.262  31.971  1.00 26.26           O  
ATOM   2189  H   GLY A 149      -8.305 -13.595  31.372  1.00 29.78           H  
ATOM   2190  HA2 GLY A 149      -7.402 -11.335  32.067  1.00 35.29           H  
ATOM   2191  HA3 GLY A 149      -7.595 -11.194  30.506  1.00 35.29           H  
ATOM   2192  N   MET A 150      -9.768 -10.182  31.164  1.00 27.35           N  
ATOM   2193  CA  MET A 150     -11.136  -9.739  31.397  1.00 30.25           C  
ATOM   2194  C   MET A 150     -11.577  -8.821  30.268  1.00 34.98           C  
ATOM   2195  O   MET A 150     -10.767  -8.300  29.493  1.00 34.15           O  
ATOM   2196  CB  MET A 150     -11.266  -9.050  32.778  1.00 34.38           C  
ATOM   2197  CG  MET A 150     -10.822  -7.616  32.859  1.00 44.84           C  
ATOM   2198  SD  MET A 150     -11.459  -6.785  34.362  1.00 45.27           S  
ATOM   2199  CE  MET A 150     -11.255  -8.052  35.572  1.00 28.38           C  
ATOM   2200  H   MET A 150      -9.263  -9.592  30.794  1.00 32.95           H  
ATOM   2201  HA  MET A 150     -11.732 -10.504  31.394  1.00 36.43           H  
ATOM   2202  HB2 MET A 150     -12.200  -9.073  33.038  1.00 41.39           H  
ATOM   2203  HB3 MET A 150     -10.732  -9.550  33.415  1.00 41.39           H  
ATOM   2204  HG2 MET A 150      -9.853  -7.583  32.882  1.00 53.94           H  
ATOM   2205  HG3 MET A 150     -11.152  -7.135  32.084  1.00 53.94           H  
ATOM   2206  HE1 MET A 150     -11.547  -7.716  36.433  1.00 34.19           H  
ATOM   2207  HE2 MET A 150     -11.790  -8.820  35.318  1.00 34.19           H  
ATOM   2208  HE3 MET A 150     -10.318  -8.301  35.613  1.00 34.19           H  
ATOM   2209  N   GLY A 151     -12.884  -8.649  30.174  1.00 32.57           N  
ATOM   2210  CA  GLY A 151     -13.487  -7.815  29.149  1.00 30.40           C  
ATOM   2211  C   GLY A 151     -14.347  -6.742  29.783  1.00 36.44           C  
ATOM   2212  O   GLY A 151     -14.992  -6.980  30.806  1.00 36.14           O  
ATOM   2213  H   GLY A 151     -13.456  -9.013  30.703  1.00 39.22           H  
ATOM   2214  HA2 GLY A 151     -12.793  -7.389  28.621  1.00 36.61           H  
ATOM   2215  HA3 GLY A 151     -14.040  -8.357  28.566  1.00 36.61           H  
ATOM   2216  N   LEU A 152     -14.360  -5.567  29.159  1.00 32.33           N  
ATOM   2217  CA  LEU A 152     -15.156  -4.426  29.592  1.00 39.59           C  
ATOM   2218  C   LEU A 152     -16.185  -4.103  28.517  1.00 37.50           C  
ATOM   2219  O   LEU A 152     -15.884  -4.166  27.323  1.00 34.91           O  
ATOM   2220  CB  LEU A 152     -14.260  -3.211  29.846  1.00 38.82           C  
ATOM   2221  CG  LEU A 152     -13.660  -3.053  31.235  1.00 51.56           C  
ATOM   2222  CD1 LEU A 152     -12.851  -4.278  31.617  1.00 52.04           C  
ATOM   2223  CD2 LEU A 152     -12.792  -1.795  31.285  1.00 45.62           C  
ATOM   2224  H   LEU A 152     -13.897  -5.402  28.454  1.00 38.93           H  
ATOM   2225  HA  LEU A 152     -15.627  -4.634  30.414  1.00 47.64           H  
ATOM   2226  HB2 LEU A 152     -13.517  -3.257  29.224  1.00 46.72           H  
ATOM   2227  HB3 LEU A 152     -14.787  -2.415  29.676  1.00 46.72           H  
ATOM   2228  HG  LEU A 152     -14.375  -2.961  31.884  1.00 62.01           H  
ATOM   2229 HD11 LEU A 152     -12.432  -4.123  32.478  1.00 62.59           H  
ATOM   2230 HD12 LEU A 152     -13.444  -5.044  31.670  1.00 62.59           H  
ATOM   2231 HD13 LEU A 152     -12.172  -4.431  30.941  1.00 62.59           H  
ATOM   2232 HD21 LEU A 152     -13.131  -1.204  31.976  1.00 54.88           H  
ATOM   2233 HD22 LEU A 152     -11.878  -2.050  31.487  1.00 54.88           H  
ATOM   2234 HD23 LEU A 152     -12.828  -1.351  30.423  1.00 54.88           H  
ATOM   2235  N   ARG A 153     -17.407  -3.779  28.938  1.00 35.65           N  
ATOM   2236  CA  ARG A 153     -18.479  -3.493  27.986  1.00 43.28           C  
ATOM   2237  C   ARG A 153     -18.236  -2.131  27.337  1.00 33.37           C  
ATOM   2238  O   ARG A 153     -18.081  -1.123  28.034  1.00 38.17           O  
ATOM   2239  CB  ARG A 153     -19.828  -3.540  28.707  1.00 44.42           C  
ATOM   2240  CG  ARG A 153     -20.964  -4.148  27.898  1.00 55.42           C  
ATOM   2241  CD  ARG A 153     -22.327  -3.610  28.342  1.00 58.73           C  
ATOM   2242  NE  ARG A 153     -22.765  -4.194  29.609  1.00 56.73           N  
ATOM   2243  CZ  ARG A 153     -23.467  -5.314  29.720  1.00 61.12           C  
ATOM   2244  NH1 ARG A 153     -23.845  -6.000  28.655  1.00 61.58           N1+
ATOM   2245  NH2 ARG A 153     -23.800  -5.754  30.929  1.00 56.77           N  
ATOM   2246  H   ARG A 153     -17.639  -3.717  29.764  1.00 42.92           H  
ATOM   2247  HA  ARG A 153     -18.493  -4.161  27.282  1.00 52.07           H  
ATOM   2248  HB2 ARG A 153     -19.728  -4.070  29.514  1.00 53.44           H  
ATOM   2249  HB3 ARG A 153     -20.086  -2.633  28.936  1.00 53.44           H  
ATOM   2250  HG2 ARG A 153     -20.842  -3.930  26.961  1.00 66.64           H  
ATOM   2251  HG3 ARG A 153     -20.963  -5.110  28.018  1.00 66.64           H  
ATOM   2252  HD2 ARG A 153     -22.268  -2.649  28.457  1.00 70.61           H  
ATOM   2253  HD3 ARG A 153     -22.989  -3.824  27.666  1.00 70.61           H  
ATOM   2254  HE  ARG A 153     -22.554  -3.781  30.334  1.00 68.21           H  
ATOM   2255 HH11 ARG A 153     -23.637  -5.723  27.868  1.00 74.03           H  
ATOM   2256 HH12 ARG A 153     -24.300  -6.724  28.749  1.00 74.03           H  
ATOM   2257 HH21 ARG A 153     -23.560  -5.314  31.628  1.00 68.26           H  
ATOM   2258 HH22 ARG A 153     -24.255  -6.479  31.013  1.00 68.26           H  
ATOM   2259  N   MET A 154     -18.199  -2.098  26.001  1.00 33.39           N  
ATOM   2260  CA  MET A 154     -17.845  -0.859  25.306  1.00 39.10           C  
ATOM   2261  C   MET A 154     -18.852   0.253  25.591  1.00 42.87           C  
ATOM   2262  O   MET A 154     -18.488   1.435  25.679  1.00 40.37           O  
ATOM   2263  CB  MET A 154     -17.743  -1.105  23.801  1.00 38.50           C  
ATOM   2264  CG  MET A 154     -17.102   0.041  23.021  1.00 50.05           C  
ATOM   2265  SD  MET A 154     -15.473   0.535  23.630  1.00 71.39           S  
ATOM   2266  CE  MET A 154     -14.706  -1.066  23.796  1.00 33.16           C  
ATOM   2267  H   MET A 154     -18.372  -2.764  25.485  1.00 40.21           H  
ATOM   2268  HA  MET A 154     -16.972  -0.579  25.624  1.00 47.05           H  
ATOM   2269  HB2 MET A 154     -17.206  -1.899  23.652  1.00 46.34           H  
ATOM   2270  HB3 MET A 154     -18.636  -1.237  23.447  1.00 46.34           H  
ATOM   2271  HG2 MET A 154     -16.998  -0.233  22.096  1.00 60.19           H  
ATOM   2272  HG3 MET A 154     -17.683   0.816  23.074  1.00 60.19           H  
ATOM   2273  HE1 MET A 154     -13.774  -0.946  24.035  1.00 39.93           H  
ATOM   2274  HE2 MET A 154     -15.164  -1.565  24.489  1.00 39.93           H  
ATOM   2275  HE3 MET A 154     -14.772  -1.537  22.950  1.00 39.93           H  
ATOM   2276  N   THR A 155     -20.129  -0.101  25.720  1.00 40.71           N  
ATOM   2277  CA  THR A 155     -21.138   0.911  26.017  1.00 38.85           C  
ATOM   2278  C   THR A 155     -20.855   1.599  27.348  1.00 40.90           C  
ATOM   2279  O   THR A 155     -21.069   2.809  27.486  1.00 49.43           O  
ATOM   2280  CB  THR A 155     -22.534   0.283  26.032  1.00 49.03           C  
ATOM   2281  CG2 THR A 155     -22.985  -0.067  24.615  1.00 47.60           C  
ATOM   2282  OG1 THR A 155     -22.508  -0.909  26.826  1.00 51.72           O  
ATOM   2283  H   THR A 155     -20.431  -0.902  25.643  1.00 48.98           H  
ATOM   2284  HA  THR A 155     -21.118   1.581  25.316  1.00 46.76           H  
ATOM   2285  HB  THR A 155     -23.169   0.913  26.407  1.00 58.97           H  
ATOM   2286  HG1 THR A 155     -23.234  -1.323  26.746  1.00 62.20           H  
ATOM   2287 HG21 THR A 155     -23.866  -0.472  24.637  1.00 57.25           H  
ATOM   2288 HG22 THR A 155     -23.022   0.736  24.071  1.00 57.25           H  
ATOM   2289 HG23 THR A 155     -22.361  -0.691  24.213  1.00 57.25           H  
ATOM   2290  N   GLU A 156     -20.371   0.846  28.340  1.00 48.19           N  
ATOM   2291  CA  GLU A 156     -20.034   1.446  29.626  1.00 49.09           C  
ATOM   2292  C   GLU A 156     -18.801   2.335  29.529  1.00 42.52           C  
ATOM   2293  O   GLU A 156     -18.706   3.339  30.239  1.00 45.76           O  
ATOM   2294  CB  GLU A 156     -19.792   0.357  30.674  1.00 47.81           C  
ATOM   2295  CG  GLU A 156     -20.929   0.165  31.666  1.00 58.97           C  
ATOM   2296  CD  GLU A 156     -22.101  -0.597  31.082  1.00 67.65           C  
ATOM   2297  OE1 GLU A 156     -21.909  -1.769  30.695  1.00 68.07           O  
ATOM   2298  OE2 GLU A 156     -23.214  -0.027  31.020  1.00 69.20           O1-
ATOM   2299  H   GLU A 156     -20.232  -0.002  28.292  1.00 57.97           H  
ATOM   2300  HA  GLU A 156     -20.786   1.988  29.912  1.00 59.05           H  
ATOM   2301  HB2 GLU A 156     -19.658  -0.487  30.216  1.00 57.50           H  
ATOM   2302  HB3 GLU A 156     -18.998   0.589  31.182  1.00 57.50           H  
ATOM   2303  HG2 GLU A 156     -20.600  -0.333  32.431  1.00 70.90           H  
ATOM   2304  HG3 GLU A 156     -21.250   1.035  31.950  1.00 70.90           H  
ATOM   2305  N   LEU A 157     -17.840   1.975  28.678  1.00 41.11           N  
ATOM   2306  CA  LEU A 157     -16.638   2.792  28.538  1.00 44.10           C  
ATOM   2307  C   LEU A 157     -16.943   4.099  27.816  1.00 38.87           C  
ATOM   2308  O   LEU A 157     -16.367   5.142  28.142  1.00 44.85           O  
ATOM   2309  CB  LEU A 157     -15.571   1.994  27.795  1.00 50.60           C  
ATOM   2310  CG  LEU A 157     -14.984   0.833  28.597  1.00 54.80           C  
ATOM   2311  CD1 LEU A 157     -13.964   0.060  27.758  1.00 50.83           C  
ATOM   2312  CD2 LEU A 157     -14.347   1.319  29.897  1.00 49.66           C  
ATOM   2313  H   LEU A 157     -17.858   1.275  28.180  1.00 49.47           H  
ATOM   2314  HA  LEU A 157     -16.294   3.016  29.417  1.00 53.05           H  
ATOM   2315  HB2 LEU A 157     -15.965   1.625  26.989  1.00 60.85           H  
ATOM   2316  HB3 LEU A 157     -14.842   2.591  27.565  1.00 60.85           H  
ATOM   2317  HG  LEU A 157     -15.706   0.229  28.834  1.00 65.89           H  
ATOM   2318 HD11 LEU A 157     -13.556  -0.626  28.309  1.00 61.13           H  
ATOM   2319 HD12 LEU A 157     -14.419  -0.348  27.005  1.00 61.13           H  
ATOM   2320 HD13 LEU A 157     -13.286   0.676  27.440  1.00 61.13           H  
ATOM   2321 HD21 LEU A 157     -13.834   0.594  30.288  1.00 59.73           H  
ATOM   2322 HD22 LEU A 157     -13.763   2.069  29.702  1.00 59.73           H  
ATOM   2323 HD23 LEU A 157     -15.047   1.596  30.508  1.00 59.73           H  
ATOM   2324  N   SER A 158     -17.847   4.064  26.834  1.00 41.90           N  
ATOM   2325  CA  SER A 158     -18.254   5.293  26.157  1.00 50.21           C  
ATOM   2326  C   SER A 158     -19.009   6.219  27.107  1.00 48.03           C  
ATOM   2327  O   SER A 158     -18.886   7.446  27.024  1.00 50.20           O  
ATOM   2328  CB  SER A 158     -19.115   4.953  24.942  1.00 54.89           C  
ATOM   2329  OG  SER A 158     -18.375   4.209  23.994  1.00 58.71           O  
ATOM   2330  H   SER A 158     -18.234   3.352  26.546  1.00 50.42           H  
ATOM   2331  HA  SER A 158     -17.463   5.761  25.846  1.00 60.39           H  
ATOM   2332  HB2 SER A 158     -19.877   4.427  25.232  1.00 66.00           H  
ATOM   2333  HB3 SER A 158     -19.419   5.777  24.530  1.00 66.00           H  
ATOM   2334  HG  SER A 158     -18.883   3.931  23.386  1.00 70.59           H  
ATOM   2335  N   LYS A 159     -19.810   5.651  28.007  1.00 44.23           N  
ATOM   2336  CA  LYS A 159     -20.470   6.462  29.026  1.00 50.78           C  
ATOM   2337  C   LYS A 159     -19.451   7.078  29.975  1.00 50.92           C  
ATOM   2338  O   LYS A 159     -19.619   8.217  30.425  1.00 50.72           O  
ATOM   2339  CB  LYS A 159     -21.473   5.603  29.793  1.00 49.29           C  
ATOM   2340  CG  LYS A 159     -22.224   6.321  30.897  1.00 64.22           C  
ATOM   2341  CD  LYS A 159     -23.569   5.642  31.161  1.00 67.70           C  
ATOM   2342  CE  LYS A 159     -24.024   5.816  32.607  1.00 71.23           C  
ATOM   2343  NZ  LYS A 159     -23.148   6.718  33.416  1.00 77.46           N1+
ATOM   2344  H   LYS A 159     -19.986   4.810  28.049  1.00 53.21           H  
ATOM   2345  HA  LYS A 159     -20.956   7.185  28.598  1.00 61.07           H  
ATOM   2346  HB2 LYS A 159     -22.132   5.266  29.165  1.00 59.29           H  
ATOM   2347  HB3 LYS A 159     -20.995   4.863  30.200  1.00 59.29           H  
ATOM   2348  HG2 LYS A 159     -21.701   6.298  31.714  1.00 77.20           H  
ATOM   2349  HG3 LYS A 159     -22.388   7.240  30.634  1.00 77.20           H  
ATOM   2350  HD2 LYS A 159     -24.243   6.032  30.583  1.00 81.38           H  
ATOM   2351  HD3 LYS A 159     -23.488   4.692  30.982  1.00 81.38           H  
ATOM   2352  HE2 LYS A 159     -24.917   6.194  32.609  1.00 85.61           H  
ATOM   2353  HE3 LYS A 159     -24.030   4.948  33.038  1.00 85.61           H  
ATOM   2354  HZ1 LYS A 159     -23.476   6.803  34.239  1.00 93.09           H  
ATOM   2355  HZ2 LYS A 159     -22.326   6.380  33.466  1.00 93.09           H  
ATOM   2356  HZ3 LYS A 159     -23.107   7.523  33.038  1.00 93.09           H  
ATOM   2357  N   LEU A 160     -18.386   6.334  30.289  1.00 53.49           N  
ATOM   2358  CA ALEU A 160     -17.324   6.873  31.132  0.39 50.65           C  
ATOM   2359  CA BLEU A 160     -17.326   6.871  31.135  0.61 50.59           C  
ATOM   2360  C   LEU A 160     -16.649   8.068  30.476  1.00 51.66           C  
ATOM   2361  O   LEU A 160     -16.373   9.074  31.132  1.00 51.52           O  
ATOM   2362  CB ALEU A 160     -16.298   5.780  31.431  0.39 52.28           C  
ATOM   2363  CB BLEU A 160     -16.302   5.773  31.420  0.61 52.35           C  
ATOM   2364  CG ALEU A 160     -14.925   6.183  31.963  0.39 51.63           C  
ATOM   2365  CG BLEU A 160     -16.606   4.740  32.501  0.61 46.16           C  
ATOM   2366  CD1ALEU A 160     -14.261   4.986  32.656  0.39 50.51           C  
ATOM   2367  CD1BLEU A 160     -15.602   3.591  32.419  0.61 47.86           C  
ATOM   2368  CD2ALEU A 160     -14.007   6.706  30.871  0.39 51.03           C  
ATOM   2369  CD2BLEU A 160     -16.579   5.364  33.879  0.61 54.62           C  
ATOM   2370  H   LEU A 160     -18.254   5.525  30.028  1.00 64.32           H  
ATOM   2371  HA  LEU A 160     -17.709   7.170  31.972  1.00 60.84           H  
ATOM   2372  HB2ALEU A 160     -16.687   5.189  32.095  0.39 62.87           H  
ATOM   2373  HB2BLEU A 160     -16.171   5.277  30.597  0.61 62.96           H  
ATOM   2374  HB3ALEU A 160     -16.141   5.294  30.607  0.39 62.87           H  
ATOM   2375  HB3BLEU A 160     -15.475   6.208  31.682  0.61 62.96           H  
ATOM   2376  HG ALEU A 160     -15.058   6.905  32.597  0.39 62.09           H  
ATOM   2377  HG BLEU A 160     -17.498   4.388  32.356  0.61 55.52           H  
ATOM   2378 HD11ALEU A 160     -13.351   5.223  32.893  0.39 60.75           H  
ATOM   2379 HD11BLEU A 160     -16.082   2.749  32.454  0.61 57.57           H  
ATOM   2380 HD12ALEU A 160     -14.764   4.765  33.456  0.39 60.75           H  
ATOM   2381 HD12BLEU A 160     -15.112   3.658  31.585  0.61 57.57           H  
ATOM   2382 HD13ALEU A 160     -14.258   4.231  32.048  0.39 60.75           H  
ATOM   2383 HD13BLEU A 160     -14.989   3.654  33.169  0.61 57.57           H  
ATOM   2384 HD21ALEU A 160     -14.308   6.365  30.015  0.39 61.37           H  
ATOM   2385 HD21BLEU A 160     -15.847   5.999  33.924  0.61 65.68           H  
ATOM   2386 HD22ALEU A 160     -14.038   7.676  30.870  0.39 61.37           H  
ATOM   2387 HD22BLEU A 160     -17.421   5.819  34.036  0.61 65.68           H  
ATOM   2388 HD23ALEU A 160     -13.102   6.405  31.048  0.39 61.37           H  
ATOM   2389 HD23BLEU A 160     -16.451   4.666  34.540  0.61 65.68           H  
ATOM   2390  N   ILE A 161     -16.353   7.970  29.183  1.00 50.38           N  
ATOM   2391  CA  ILE A 161     -15.646   9.052  28.503  1.00 56.23           C  
ATOM   2392  C   ILE A 161     -16.575  10.239  28.270  1.00 56.02           C  
ATOM   2393  O   ILE A 161     -16.120  11.387  28.212  1.00 54.35           O  
ATOM   2394  CB  ILE A 161     -15.046   8.494  27.199  1.00 54.96           C  
ATOM   2395  CG1 ILE A 161     -13.716   7.776  27.493  1.00 56.94           C  
ATOM   2396  CG2 ILE A 161     -14.856   9.593  26.162  1.00 60.20           C  
ATOM   2397  CD1 ILE A 161     -12.666   8.614  28.211  1.00 61.15           C  
ATOM   2398  H   ILE A 161     -16.546   7.298  28.682  1.00 60.59           H  
ATOM   2399  HA  ILE A 161     -14.921   9.380  29.057  1.00 67.61           H  
ATOM   2400  HB  ILE A 161     -15.671   7.851  26.831  1.00 66.08           H  
ATOM   2401 HG12 ILE A 161     -13.902   7.005  28.051  1.00 68.47           H  
ATOM   2402 HG13 ILE A 161     -13.331   7.490  26.650  1.00 68.47           H  
ATOM   2403 HG21 ILE A 161     -14.464   9.208  25.363  1.00 72.37           H  
ATOM   2404 HG22 ILE A 161     -15.719   9.982  25.953  1.00 72.37           H  
ATOM   2405 HG23 ILE A 161     -14.266  10.272  26.526  1.00 72.37           H  
ATOM   2406 HD11 ILE A 161     -11.862   8.083  28.327  1.00 73.51           H  
ATOM   2407 HD12 ILE A 161     -12.469   9.399  27.677  1.00 73.51           H  
ATOM   2408 HD13 ILE A 161     -13.013   8.881  29.077  1.00 73.51           H  
ATOM   2409  N   HIS A 162     -17.885   9.995  28.152  1.00 51.35           N  
ATOM   2410  CA  HIS A 162     -18.830  11.097  27.999  1.00 62.13           C  
ATOM   2411  C   HIS A 162     -18.937  11.922  29.281  1.00 63.51           C  
ATOM   2412  O   HIS A 162     -19.139  13.140  29.215  1.00 62.37           O  
ATOM   2413  CB  HIS A 162     -20.210  10.556  27.616  1.00 63.16           C  
ATOM   2414  CG  HIS A 162     -21.011  11.473  26.739  1.00 82.55           C  
ATOM   2415  CD2 HIS A 162     -21.035  11.626  25.392  1.00 94.32           C  
ATOM   2416  ND1 HIS A 162     -21.981  12.317  27.234  1.00 88.69           N  
ATOM   2417  CE1 HIS A 162     -22.540  12.980  26.237  1.00 98.50           C  
ATOM   2418  NE2 HIS A 162     -21.983  12.580  25.108  1.00 98.69           N  
ATOM   2419  H   HIS A 162     -18.243   9.213  28.157  1.00 61.75           H  
ATOM   2420  HA  HIS A 162     -18.520  11.676  27.286  1.00 74.70           H  
ATOM   2421  HB2 HIS A 162     -20.094   9.720  27.139  1.00 75.93           H  
ATOM   2422  HB3 HIS A 162     -20.721  10.407  28.428  1.00 75.93           H  
ATOM   2423  HD2 HIS A 162     -20.508  11.171  24.775  1.00113.32           H  
ATOM   2424  HE1 HIS A 162     -23.211  13.619  26.317  1.00118.34           H  
ATOM   2425  HE2 HIS A 162     -22.182  12.870  24.323  1.00118.56           H  
ATOM   2426  N   ASP A 163     -18.812  11.285  30.453  1.00 59.40           N  
ATOM   2427  CA  ASP A 163     -18.978  12.035  31.693  1.00 66.67           C  
ATOM   2428  C   ASP A 163     -17.805  12.977  31.948  1.00 70.44           C  
ATOM   2429  O   ASP A 163     -17.924  13.895  32.769  1.00 76.97           O  
ATOM   2430  CB  ASP A 163     -19.149  11.115  32.911  1.00 70.18           C  
ATOM   2431  CG  ASP A 163     -17.827  10.579  33.457  1.00 77.56           C  
ATOM   2432  OD1 ASP A 163     -17.235  11.230  34.347  1.00 89.89           O  
ATOM   2433  OD2 ASP A 163     -17.419   9.464  33.075  1.00 70.68           O1-
ATOM   2434  H   ASP A 163     -18.637  10.448  30.549  1.00 71.41           H  
ATOM   2435  HA  ASP A 163     -19.796  12.548  31.609  1.00 80.13           H  
ATOM   2436  HB2 ASP A 163     -19.695  10.355  32.656  1.00 84.35           H  
ATOM   2437  HB3 ASP A 163     -19.585  11.612  33.621  1.00 84.35           H  
ATOM   2438  N   PHE A 164     -16.678  12.767  31.270  1.00 63.07           N  
ATOM   2439  CA  PHE A 164     -15.539  13.663  31.395  1.00 61.11           C  
ATOM   2440  C   PHE A 164     -15.692  14.914  30.546  1.00 68.46           C  
ATOM   2441  O   PHE A 164     -14.791  15.752  30.563  1.00 76.05           O  
ATOM   2442  CB  PHE A 164     -14.252  12.938  31.008  1.00 53.20           C  
ATOM   2443  CG  PHE A 164     -13.753  11.996  32.060  1.00 58.62           C  
ATOM   2444  CD1 PHE A 164     -13.839  10.625  31.874  1.00 59.36           C  
ATOM   2445  CD2 PHE A 164     -13.188  12.474  33.234  1.00 53.90           C  
ATOM   2446  CE1 PHE A 164     -13.378   9.757  32.839  1.00 53.13           C  
ATOM   2447  CE2 PHE A 164     -12.717  11.597  34.194  1.00 47.00           C  
ATOM   2448  CZ  PHE A 164     -12.815  10.244  33.991  1.00 52.47           C  
ATOM   2449  H   PHE A 164     -16.551  12.110  30.731  1.00 75.81           H  
ATOM   2450  HA  PHE A 164     -15.456  13.934  32.323  1.00 73.47           H  
ATOM   2451  HB2 PHE A 164     -14.414  12.423  30.202  1.00 63.98           H  
ATOM   2452  HB3 PHE A 164     -13.559  13.597  30.846  1.00 63.98           H  
ATOM   2453  HD1 PHE A 164     -14.211  10.288  31.091  1.00 71.37           H  
ATOM   2454  HD2 PHE A 164     -13.126  13.391  33.376  1.00 64.82           H  
ATOM   2455  HE1 PHE A 164     -13.449   8.839  32.709  1.00 63.89           H  
ATOM   2456  HE2 PHE A 164     -12.334  11.925  34.975  1.00 56.54           H  
ATOM   2457  HZ  PHE A 164     -12.498   9.654  34.637  1.00 63.10           H  
ATOM   2458  N   SER A 165     -16.793  15.052  29.807  1.00 68.27           N  
ATOM   2459  CA  SER A 165     -17.103  16.290  29.100  1.00 78.59           C  
ATOM   2460  C   SER A 165     -16.750  17.491  29.964  1.00 81.06           C  
ATOM   2461  O   SER A 165     -17.109  17.547  31.143  1.00 75.62           O  
ATOM   2462  CB  SER A 165     -18.592  16.324  28.743  1.00 79.69           C  
ATOM   2463  OG  SER A 165     -18.853  15.586  27.565  1.00 79.44           O  
ATOM   2464  H   SER A 165     -17.382  14.435  29.698  1.00 82.06           H  
ATOM   2465  HA  SER A 165     -16.592  16.333  28.277  1.00 94.44           H  
ATOM   2466  HB2 SER A 165     -19.099  15.938  29.475  1.00 95.76           H  
ATOM   2467  HB3 SER A 165     -18.861  17.245  28.603  1.00 95.76           H  
ATOM   2468  HG  SER A 165     -19.677  15.583  27.405  1.00 95.46           H  
ATOM   2469  N   PHE A 166     -16.035  18.451  29.378  1.00 80.40           N  
ATOM   2470  CA  PHE A 166     -15.495  19.549  30.170  1.00 86.01           C  
ATOM   2471  C   PHE A 166     -16.408  20.771  30.145  1.00 94.27           C  
ATOM   2472  O   PHE A 166     -16.706  21.345  31.198  1.00102.28           O  
ATOM   2473  CB  PHE A 166     -14.103  19.971  29.668  1.00 78.55           C  
ATOM   2474  CG  PHE A 166     -13.344  18.870  29.002  1.00 80.36           C  
ATOM   2475  CD1 PHE A 166     -13.141  17.666  29.626  1.00 90.63           C  
ATOM   2476  CD2 PHE A 166     -12.770  19.074  27.761  1.00 79.25           C  
ATOM   2477  CE1 PHE A 166     -12.420  16.676  28.988  1.00 90.77           C  
ATOM   2478  CE2 PHE A 166     -12.068  18.089  27.138  1.00 80.61           C  
ATOM   2479  CZ  PHE A 166     -11.900  16.872  27.749  1.00 90.64           C  
ATOM   2480  H   PHE A 166     -15.855  18.485  28.537  1.00 96.61           H  
ATOM   2481  HA  PHE A 166     -15.398  19.233  31.082  1.00103.34           H  
ATOM   2482  N   GLY A 167     -16.828  21.192  28.956  1.00 80.70           N  
ATOM   2483  CA  GLY A 167     -17.685  22.346  28.835  1.00 83.22           C  
ATOM   2484  C   GLY A 167     -18.946  22.056  28.053  1.00 83.80           C  
ATOM   2485  O   GLY A 167     -19.265  20.896  27.776  1.00 89.66           O  
ATOM   2486  H   GLY A 167     -16.626  20.821  28.207  1.00 96.98           H  
ATOM   2487  N   GLU A 168     -19.679  23.111  27.693  1.00 79.60           N  
ATOM   2488  CA  GLU A 168     -20.875  22.935  26.876  1.00 93.43           C  
ATOM   2489  C   GLU A 168     -20.562  22.173  25.593  1.00 91.03           C  
ATOM   2490  O   GLU A 168     -21.443  21.515  25.027  1.00 89.80           O  
ATOM   2491  CB  GLU A 168     -21.485  24.301  26.551  1.00 95.88           C  
ATOM   2492  CG  GLU A 168     -22.681  24.246  25.619  1.00101.18           C  
ATOM   2493  CD  GLU A 168     -23.168  25.627  25.215  1.00106.99           C  
ATOM   2494  OE1 GLU A 168     -22.561  26.626  25.657  1.00105.71           O  
ATOM   2495  OE2 GLU A 168     -24.160  25.712  24.458  1.00104.99           O1-
ATOM   2496  H   GLU A 168     -19.507  23.926  27.905  1.00 95.65           H  
ATOM   2497  HA  GLU A 168     -21.533  22.426  27.375  1.00112.25           H  
ATOM   2498  N   HIS A 169     -19.309  22.237  25.130  1.00 85.21           N  
ATOM   2499  CA  HIS A 169     -18.896  21.536  23.920  1.00 89.30           C  
ATOM   2500  C   HIS A 169     -17.529  20.869  24.079  1.00 82.22           C  
ATOM   2501  O   HIS A 169     -16.884  20.559  23.071  1.00 76.13           O  
ATOM   2502  CB  HIS A 169     -18.869  22.512  22.739  1.00 94.06           C  
ATOM   2503  CG  HIS A 169     -20.100  23.358  22.623  1.00100.68           C  
ATOM   2504  CD2 HIS A 169     -20.261  24.703  22.614  1.00100.88           C  
ATOM   2505  ND1 HIS A 169     -21.366  22.821  22.540  1.00104.58           N  
ATOM   2506  CE1 HIS A 169     -22.253  23.797  22.457  1.00106.86           C  
ATOM   2507  NE2 HIS A 169     -21.608  24.949  22.504  1.00104.66           N  
ATOM   2508  H   HIS A 169     -18.677  22.684  25.504  1.00102.38           H  
ATOM   2509  HA  HIS A 169     -19.535  20.833  23.724  1.00107.30           H  
ATOM   2510  HB2 HIS A 169     -18.110  23.106  22.843  1.00113.01           H  
ATOM   2511  HB3 HIS A 169     -18.782  22.003  21.917  1.00113.01           H  
ATOM   2512  HD2 HIS A 169     -19.586  25.340  22.672  1.00121.19           H  
ATOM   2513  HE1 HIS A 169     -23.174  23.691  22.379  1.00128.37           H  
ATOM   2514  HE2 HIS A 169     -21.973  25.728  22.471  1.00125.72           H  
ATOM   2515  N   GLY A 170     -17.071  20.626  25.307  1.00 83.90           N  
ATOM   2516  CA  GLY A 170     -15.798  19.959  25.534  1.00 74.28           C  
ATOM   2517  C   GLY A 170     -15.982  18.456  25.570  1.00 73.30           C  
ATOM   2518  O   GLY A 170     -16.791  17.926  26.348  1.00 77.82           O  
ATOM   2519  H   GLY A 170     -17.486  20.840  26.029  1.00100.81           H  
ATOM   2520  N   LYS A 171     -15.208  17.771  24.730  1.00 69.22           N  
ATOM   2521  CA  LYS A 171     -15.333  16.334  24.560  1.00 71.46           C  
ATOM   2522  C   LYS A 171     -13.954  15.680  24.638  1.00 66.56           C  
ATOM   2523  O   LYS A 171     -12.948  16.247  24.202  1.00 62.75           O  
ATOM   2524  CB  LYS A 171     -15.990  15.981  23.215  1.00 69.04           C  
ATOM   2525  CG  LYS A 171     -17.515  15.990  23.248  1.00 77.29           C  
ATOM   2526  CD  LYS A 171     -18.061  15.195  24.419  1.00 89.07           C  
ATOM   2527  CE  LYS A 171     -19.426  14.630  24.131  1.00 83.31           C  
ATOM   2528  NZ  LYS A 171     -20.168  14.618  25.407  1.00 84.88           N1+
ATOM   2529  H   LYS A 171     -14.595  18.127  24.243  1.00 83.20           H  
ATOM   2530  HA  LYS A 171     -15.881  15.975  25.275  1.00 85.89           H  
ATOM   2531  N   VAL A 172     -13.917  14.466  25.188  1.00 54.46           N  
ATOM   2532  CA  VAL A 172     -12.669  13.734  25.370  1.00 58.38           C  
ATOM   2533  C   VAL A 172     -12.761  12.413  24.617  1.00 49.35           C  
ATOM   2534  O   VAL A 172     -13.834  11.817  24.489  1.00 55.09           O  
ATOM   2535  CB  VAL A 172     -12.358  13.509  26.870  1.00 59.08           C  
ATOM   2536  CG1 VAL A 172     -13.577  12.901  27.575  1.00 62.38           C  
ATOM   2537  CG2 VAL A 172     -11.153  12.631  27.040  1.00 54.83           C  
ATOM   2538  H   VAL A 172     -14.612  14.043  25.466  1.00 65.48           H  
ATOM   2539  HA  VAL A 172     -11.937  14.240  24.984  1.00 70.19           H  
ATOM   2540  HB  VAL A 172     -12.160  14.364  27.281  1.00 71.03           H  
ATOM   2541 HG11 VAL A 172     -13.352  12.730  28.503  1.00 74.99           H  
ATOM   2542 HG12 VAL A 172     -14.316  13.528  27.525  1.00 74.99           H  
ATOM   2543 HG13 VAL A 172     -13.816  12.071  27.134  1.00 74.99           H  
ATOM   2544 HG21 VAL A 172     -10.989  12.499  27.987  1.00 65.94           H  
ATOM   2545 HG22 VAL A 172     -11.322  11.777  26.612  1.00 65.94           H  
ATOM   2546 HG23 VAL A 172     -10.388  13.062  26.629  1.00 65.94           H  
ATOM   2547  N   PHE A 173     -11.615  11.965  24.109  1.00 40.47           N  
ATOM   2548  CA  PHE A 173     -11.526  10.756  23.303  1.00 43.61           C  
ATOM   2549  C   PHE A 173     -10.294   9.964  23.734  1.00 41.03           C  
ATOM   2550  O   PHE A 173      -9.283  10.537  24.151  1.00 44.52           O  
ATOM   2551  CB  PHE A 173     -11.389  11.071  21.796  1.00 51.33           C  
ATOM   2552  CG  PHE A 173     -12.215  12.238  21.336  1.00 52.24           C  
ATOM   2553  CD1 PHE A 173     -11.764  13.534  21.542  1.00 53.80           C  
ATOM   2554  CD2 PHE A 173     -13.421  12.054  20.679  1.00 64.65           C  
ATOM   2555  CE1 PHE A 173     -12.510  14.618  21.128  1.00 63.41           C  
ATOM   2556  CE2 PHE A 173     -14.167  13.144  20.254  1.00 67.71           C  
ATOM   2557  CZ  PHE A 173     -13.707  14.423  20.481  1.00 67.05           C  
ATOM   2558  H   PHE A 173     -10.858  12.356  24.221  1.00 48.70           H  
ATOM   2559  HA  PHE A 173     -12.326  10.226  23.445  1.00 52.47           H  
ATOM   2560  HB2 PHE A 173     -10.460  11.274  21.604  1.00 61.73           H  
ATOM   2561  HB3 PHE A 173     -11.670  10.293  21.289  1.00 61.73           H  
ATOM   2562  HD1 PHE A 173     -10.948  13.674  21.966  1.00 64.70           H  
ATOM   2563  HD2 PHE A 173     -13.733  11.192  20.521  1.00 77.72           H  
ATOM   2564  HE1 PHE A 173     -12.203  15.481  21.287  1.00 76.22           H  
ATOM   2565  HE2 PHE A 173     -14.977  13.012  19.816  1.00 81.38           H  
ATOM   2566  HZ  PHE A 173     -14.206  15.155  20.197  1.00 80.60           H  
ATOM   2567  N   LEU A 174     -10.376   8.640  23.618  1.00 38.41           N  
ATOM   2568  CA  LEU A 174      -9.227   7.758  23.812  1.00 41.32           C  
ATOM   2569  C   LEU A 174      -8.876   7.144  22.461  1.00 40.97           C  
ATOM   2570  O   LEU A 174      -9.707   6.460  21.856  1.00 36.65           O  
ATOM   2571  CB  LEU A 174      -9.524   6.670  24.845  1.00 38.10           C  
ATOM   2572  CG  LEU A 174      -9.596   7.131  26.308  1.00 39.53           C  
ATOM   2573  CD1 LEU A 174     -10.162   6.015  27.187  1.00 40.75           C  
ATOM   2574  CD2 LEU A 174      -8.240   7.568  26.820  1.00 46.81           C  
ATOM   2575  H   LEU A 174     -11.101   8.221  23.422  1.00 46.23           H  
ATOM   2576  HA  LEU A 174      -8.469   8.269  24.136  1.00 49.72           H  
ATOM   2577  HB2 LEU A 174     -10.382   6.272  24.627  1.00 45.86           H  
ATOM   2578  HB3 LEU A 174      -8.824   6.001  24.790  1.00 45.86           H  
ATOM   2579  HG  LEU A 174     -10.187   7.899  26.359  1.00 47.57           H  
ATOM   2580 HD11 LEU A 174     -10.213   6.329  28.103  1.00 49.03           H  
ATOM   2581 HD12 LEU A 174     -11.048   5.780  26.868  1.00 49.03           H  
ATOM   2582 HD13 LEU A 174      -9.576   5.244  27.134  1.00 49.03           H  
ATOM   2583 HD21 LEU A 174      -8.330   7.861  27.741  1.00 56.31           H  
ATOM   2584 HD22 LEU A 174      -7.627   6.818  26.770  1.00 56.31           H  
ATOM   2585 HD23 LEU A 174      -7.915   8.298  26.271  1.00 56.31           H  
ATOM   2586  N   VAL A 175      -7.654   7.392  21.990  1.00 43.51           N  
ATOM   2587  CA  VAL A 175      -7.237   7.026  20.643  1.00 45.57           C  
ATOM   2588  C   VAL A 175      -5.959   6.202  20.718  1.00 42.57           C  
ATOM   2589  O   VAL A 175      -5.026   6.550  21.450  1.00 44.44           O  
ATOM   2590  CB  VAL A 175      -7.011   8.277  19.764  1.00 48.64           C  
ATOM   2591  CG1 VAL A 175      -7.075   7.916  18.286  1.00 57.10           C  
ATOM   2592  CG2 VAL A 175      -8.020   9.358  20.107  1.00 43.46           C  
ATOM   2593  H   VAL A 175      -7.037   7.782  22.446  1.00 52.35           H  
ATOM   2594  HA  VAL A 175      -7.927   6.476  20.241  1.00 54.81           H  
ATOM   2595  HB  VAL A 175      -6.125   8.629  19.942  1.00 58.51           H  
ATOM   2596 HG11 VAL A 175      -6.781   8.677  17.762  1.00 68.65           H  
ATOM   2597 HG12 VAL A 175      -6.493   7.157  18.120  1.00 68.65           H  
ATOM   2598 HG13 VAL A 175      -7.989   7.688  18.055  1.00 68.65           H  
ATOM   2599 HG21 VAL A 175      -7.971  10.059  19.439  1.00 52.29           H  
ATOM   2600 HG22 VAL A 175      -8.909   8.969  20.114  1.00 52.29           H  
ATOM   2601 HG23 VAL A 175      -7.811   9.719  20.982  1.00 52.29           H  
ATOM   2602  N   ARG A 176      -5.915   5.111  19.953  1.00 45.06           N  
ATOM   2603  CA  ARG A 176      -4.700   4.312  19.854  1.00 50.45           C  
ATOM   2604  C   ARG A 176      -3.634   5.108  19.115  1.00 50.03           C  
ATOM   2605  O   ARG A 176      -3.936   6.000  18.322  1.00 52.41           O  
ATOM   2606  CB  ARG A 176      -4.996   2.994  19.140  1.00 47.98           C  
ATOM   2607  CG  ARG A 176      -3.869   1.979  19.159  1.00 58.56           C  
ATOM   2608  CD  ARG A 176      -4.363   0.604  18.690  1.00 59.50           C  
ATOM   2609  NE  ARG A 176      -4.979   0.669  17.370  1.00 64.43           N  
ATOM   2610  CZ  ARG A 176      -5.600  -0.341  16.775  1.00 69.07           C  
ATOM   2611  NH1 ARG A 176      -5.726  -1.521  17.363  1.00 62.90           N1+
ATOM   2612  NH2 ARG A 176      -6.109  -0.164  15.558  1.00 63.99           N  
ATOM   2613  H   ARG A 176      -6.572   4.816  19.484  1.00 54.20           H  
ATOM   2614  HA  ARG A 176      -4.358   4.090  20.734  1.00 60.67           H  
ATOM   2615  HB2 ARG A 176      -5.764   2.582  19.566  1.00 57.71           H  
ATOM   2616  HB3 ARG A 176      -5.197   3.188  18.211  1.00 57.71           H  
ATOM   2617  HG2 ARG A 176      -3.161   2.271  18.563  1.00 70.41           H  
ATOM   2618  HG3 ARG A 176      -3.527   1.891  20.062  1.00 70.41           H  
ATOM   2619  HD2 ARG A 176      -3.611  -0.007  18.644  1.00 71.53           H  
ATOM   2620  HD3 ARG A 176      -5.024   0.271  19.317  1.00 71.53           H  
ATOM   2621  HE  ARG A 176      -4.937   1.416  16.946  1.00 77.45           H  
ATOM   2622 HH11 ARG A 176      -5.402  -1.646  18.150  1.00 75.62           H  
ATOM   2623 HH12 ARG A 176      -6.133  -2.162  16.959  1.00 75.62           H  
ATOM   2624 HH21 ARG A 176      -6.032   0.599  15.168  1.00 76.92           H  
ATOM   2625 HH22 ARG A 176      -6.513  -0.811  15.163  1.00 76.92           H  
ATOM   2626  N   ASN A 177      -2.384   4.801  19.392  1.00 53.20           N  
ATOM   2627  CA  ASN A 177      -1.330   5.649  18.819  1.00 71.30           C  
ATOM   2628  C   ASN A 177      -1.200   5.510  17.285  1.00 70.33           C  
ATOM   2629  O   ASN A 177      -0.245   6.056  16.718  1.00 83.64           O  
ATOM   2630  CB  ASN A 177       0.009   5.354  19.494  1.00 63.71           C  
ATOM   2631  CG  ASN A 177       0.022   5.767  20.960  1.00 62.66           C  
ATOM   2632  ND2 ASN A 177       1.057   5.355  21.679  1.00 68.22           N  
ATOM   2633  OD1 ASN A 177      -0.889   6.450  21.437  1.00 60.72           O  
ATOM   2634  H   ASN A 177      -2.124   4.144  19.882  1.00 63.98           H  
ATOM   2635  HA  ASN A 177      -1.552   6.575  19.003  1.00 85.69           H  
ATOM   2636  HB2 ASN A 177       0.186   4.402  19.447  1.00 76.58           H  
ATOM   2637  HB3 ASN A 177       0.710   5.845  19.037  1.00 76.58           H  
ATOM   2638 HD21 ASN A 177       1.674   4.881  21.312  1.00 82.00           H  
ATOM   2639 HD22 ASN A 177       1.111   5.561  22.512  1.00 82.00           H  
ATOM   2640  N   ASP A 178      -2.126   4.810  16.631  1.00 65.02           N  
ATOM   2641  CA  ASP A 178      -2.213   4.776  15.180  1.00 68.08           C  
ATOM   2642  C   ASP A 178      -3.292   5.701  14.632  1.00 69.94           C  
ATOM   2643  O   ASP A 178      -3.381   5.869  13.411  1.00 72.22           O  
ATOM   2644  CB  ASP A 178      -2.483   3.343  14.698  1.00 74.98           C  
ATOM   2645  CG  ASP A 178      -3.920   2.900  14.951  1.00 75.12           C  
ATOM   2646  OD1 ASP A 178      -4.577   3.480  15.844  1.00 72.33           O  
ATOM   2647  OD2 ASP A 178      -4.391   1.972  14.258  1.00 76.47           O1-
ATOM   2648  H   ASP A 178      -2.730   4.337  17.020  1.00 78.16           H  
ATOM   2649  HA  ASP A 178      -1.361   5.056  14.809  1.00 81.83           H  
ATOM   2650  HB2 ASP A 178      -2.317   3.293  13.744  1.00 90.12           H  
ATOM   2651  HB3 ASP A 178      -1.893   2.734  15.170  1.00 90.12           H  
ATOM   2652  N   GLY A 179      -4.121   6.288  15.496  1.00 58.98           N  
ATOM   2653  CA  GLY A 179      -5.127   7.246  15.077  1.00 55.53           C  
ATOM   2654  C   GLY A 179      -6.553   6.741  15.094  1.00 61.31           C  
ATOM   2655  O   GLY A 179      -7.463   7.503  14.743  1.00 56.63           O  
ATOM   2656  H   GLY A 179      -4.115   6.141  16.343  1.00 70.91           H  
ATOM   2657  HA2 GLY A 179      -5.082   8.016  15.665  1.00 66.78           H  
ATOM   2658  HA3 GLY A 179      -4.926   7.527  14.171  1.00 66.78           H  
ATOM   2659  N   LEU A 180      -6.787   5.491  15.476  1.00 57.83           N  
ATOM   2660  CA  LEU A 180      -8.135   4.943  15.557  1.00 59.11           C  
ATOM   2661  C   LEU A 180      -8.709   5.230  16.937  1.00 47.26           C  
ATOM   2662  O   LEU A 180      -8.095   4.893  17.953  1.00 48.12           O  
ATOM   2663  CB  LEU A 180      -8.113   3.442  15.281  1.00 55.38           C  
ATOM   2664  CG  LEU A 180      -9.373   2.634  15.568  1.00 55.26           C  
ATOM   2665  CD1 LEU A 180     -10.460   2.955  14.563  1.00 59.09           C  
ATOM   2666  CD2 LEU A 180      -9.059   1.140  15.561  1.00 57.21           C  
ATOM   2667  H   LEU A 180      -6.172   4.932  15.697  1.00 69.53           H  
ATOM   2668  HA  LEU A 180      -8.707   5.361  14.894  1.00 71.06           H  
ATOM   2669  HB2 LEU A 180      -7.915   3.320  14.339  1.00 66.60           H  
ATOM   2670  HB3 LEU A 180      -7.407   3.054  15.821  1.00 66.60           H  
ATOM   2671  HG  LEU A 180      -9.704   2.872  16.448  1.00 66.45           H  
ATOM   2672 HD11 LEU A 180     -11.171   2.301  14.648  1.00 71.04           H  
ATOM   2673 HD12 LEU A 180     -10.804   3.843  14.743  1.00 71.04           H  
ATOM   2674 HD13 LEU A 180     -10.084   2.920  13.670  1.00 71.04           H  
ATOM   2675 HD21 LEU A 180      -9.884   0.643  15.674  1.00 68.79           H  
ATOM   2676 HD22 LEU A 180      -8.646   0.908  14.715  1.00 68.79           H  
ATOM   2677 HD23 LEU A 180      -8.451   0.942  16.291  1.00 68.79           H  
ATOM   2678  N   ILE A 181      -9.881   5.858  16.970  1.00 48.12           N  
ATOM   2679  CA  ILE A 181     -10.521   6.197  18.237  1.00 52.15           C  
ATOM   2680  C   ILE A 181     -10.984   4.902  18.899  1.00 47.14           C  
ATOM   2681  O   ILE A 181     -11.884   4.222  18.402  1.00 52.81           O  
ATOM   2682  CB  ILE A 181     -11.683   7.178  18.043  1.00 51.01           C  
ATOM   2683  CG1 ILE A 181     -11.146   8.543  17.602  1.00 59.49           C  
ATOM   2684  CG2 ILE A 181     -12.493   7.302  19.320  1.00 51.95           C  
ATOM   2685  CD1 ILE A 181     -12.170   9.423  16.918  1.00 69.92           C  
ATOM   2686  H   ILE A 181     -10.324   6.099  16.273  1.00 57.88           H  
ATOM   2687  HA  ILE A 181      -9.868   6.617  18.819  1.00 62.71           H  
ATOM   2688  HB  ILE A 181     -12.267   6.836  17.348  1.00 61.34           H  
ATOM   2689 HG12 ILE A 181     -10.826   9.018  18.385  1.00 71.52           H  
ATOM   2690 HG13 ILE A 181     -10.416   8.402  16.978  1.00 71.52           H  
ATOM   2691 HG21 ILE A 181     -13.210   7.940  19.179  1.00 62.47           H  
ATOM   2692 HG22 ILE A 181     -12.863   6.434  19.546  1.00 62.47           H  
ATOM   2693 HG23 ILE A 181     -11.912   7.609  20.034  1.00 62.47           H  
ATOM   2694 HD11 ILE A 181     -11.749  10.260  16.667  1.00 84.04           H  
ATOM   2695 HD12 ILE A 181     -12.500   8.969  16.128  1.00 84.04           H  
ATOM   2696 HD13 ILE A 181     -12.901   9.592  17.532  1.00 84.04           H  
ATOM   2697  N   GLN A 182     -10.381   4.571  20.037  1.00 40.01           N  
ATOM   2698  CA  GLN A 182     -10.724   3.336  20.734  1.00 48.32           C  
ATOM   2699  C   GLN A 182     -11.996   3.493  21.559  1.00 43.84           C  
ATOM   2700  O   GLN A 182     -12.867   2.619  21.521  1.00 45.17           O  
ATOM   2701  CB  GLN A 182      -9.553   2.913  21.623  1.00 49.73           C  
ATOM   2702  CG  GLN A 182      -8.308   2.519  20.838  1.00 50.39           C  
ATOM   2703  CD  GLN A 182      -8.492   1.230  20.076  1.00 49.96           C  
ATOM   2704  NE2 GLN A 182      -7.934   0.150  20.599  1.00 46.49           N  
ATOM   2705  OE1 GLN A 182      -9.108   1.211  19.008  1.00 50.71           O  
ATOM   2706  H   GLN A 182      -9.774   5.040  20.425  1.00 48.14           H  
ATOM   2707  HA  GLN A 182     -10.882   2.635  20.083  1.00 58.12           H  
ATOM   2708  HB2 GLN A 182      -9.317   3.653  22.203  1.00 59.81           H  
ATOM   2709  HB3 GLN A 182      -9.824   2.148  22.154  1.00 59.81           H  
ATOM   2710  HG2 GLN A 182      -8.100   3.219  20.200  1.00 60.61           H  
ATOM   2711  HG3 GLN A 182      -7.568   2.402  21.455  1.00 60.61           H  
ATOM   2712 HE21 GLN A 182      -7.494   0.207  21.336  1.00 55.92           H  
ATOM   2713 HE22 GLN A 182      -8.011  -0.609  20.202  1.00 55.92           H  
ATOM   2714  N   VAL A 183     -12.129   4.601  22.286  1.00 40.05           N  
ATOM   2715  CA  VAL A 183     -13.303   4.888  23.101  1.00 51.67           C  
ATOM   2716  C   VAL A 183     -13.784   6.288  22.741  1.00 52.79           C  
ATOM   2717  O   VAL A 183     -13.027   7.258  22.870  1.00 45.10           O  
ATOM   2718  CB  VAL A 183     -13.003   4.788  24.607  1.00 42.82           C  
ATOM   2719  CG1 VAL A 183     -14.297   4.918  25.412  1.00 51.33           C  
ATOM   2720  CG2 VAL A 183     -12.282   3.481  24.921  1.00 36.40           C  
ATOM   2721  H   VAL A 183     -11.532   5.219  22.322  1.00 48.19           H  
ATOM   2722  HA  VAL A 183     -14.007   4.255  22.891  1.00 62.14           H  
ATOM   2723  HB  VAL A 183     -12.416   5.516  24.868  1.00 51.52           H  
ATOM   2724 HG11 VAL A 183     -14.304   4.243  26.109  1.00 61.73           H  
ATOM   2725 HG12 VAL A 183     -14.336   5.803  25.808  1.00 61.73           H  
ATOM   2726 HG13 VAL A 183     -15.052   4.788  24.818  1.00 61.73           H  
ATOM   2727 HG21 VAL A 183     -12.109   3.436  25.874  1.00 43.81           H  
ATOM   2728 HG22 VAL A 183     -12.844   2.737  24.651  1.00 43.81           H  
ATOM   2729 HG23 VAL A 183     -11.444   3.456  24.431  1.00 43.81           H  
ATOM   2730  N   HIS A 184     -15.038   6.397  22.295  1.00 55.22           N  
ATOM   2731  CA  HIS A 184     -15.596   7.660  21.833  1.00 56.10           C  
ATOM   2732  C   HIS A 184     -16.849   8.013  22.624  1.00 57.19           C  
ATOM   2733  O   HIS A 184     -17.617   7.118  23.000  1.00 55.51           O  
ATOM   2734  CB  HIS A 184     -15.934   7.583  20.335  1.00 60.37           C  
ATOM   2735  CG  HIS A 184     -16.310   8.898  19.728  1.00 66.31           C  
ATOM   2736  CD2 HIS A 184     -15.559   9.845  19.119  1.00 72.30           C  
ATOM   2737  ND1 HIS A 184     -17.605   9.366  19.709  1.00 67.71           N  
ATOM   2738  CE1 HIS A 184     -17.637  10.547  19.118  1.00 69.78           C  
ATOM   2739  NE2 HIS A 184     -16.408  10.861  18.750  1.00 73.80           N  
ATOM   2740  H   HIS A 184     -15.591   5.740  22.251  1.00 66.40           H  
ATOM   2741  HA  HIS A 184     -14.950   8.372  21.964  1.00 67.46           H  
ATOM   2742  HB2 HIS A 184     -15.158   7.248  19.858  1.00 72.58           H  
ATOM   2743  HB3 HIS A 184     -16.683   6.978  20.216  1.00 72.58           H  
ATOM   2744  HD2 HIS A 184     -14.640   9.815  18.976  1.00 86.89           H  
ATOM   2745  HE1 HIS A 184     -18.396  11.068  18.984  1.00 83.87           H  
ATOM   2746  HE2 HIS A 184     -16.177  11.584  18.346  1.00 88.70           H  
ATOM   2747  N   PRO A 185     -17.078   9.307  22.904  1.00 60.64           N  
ATOM   2748  CA  PRO A 185     -18.274   9.702  23.667  1.00 67.07           C  
ATOM   2749  C   PRO A 185     -19.559   9.030  23.203  1.00 68.35           C  
ATOM   2750  O   PRO A 185     -20.473   8.818  24.007  1.00 71.49           O  
ATOM   2751  CB  PRO A 185     -18.350  11.220  23.449  1.00 67.23           C  
ATOM   2752  CG  PRO A 185     -16.959  11.650  23.060  1.00 66.21           C  
ATOM   2753  CD  PRO A 185     -16.140  10.430  22.704  1.00 62.56           C  
ATOM   2754  HA  PRO A 185     -18.130   9.498  24.604  1.00 80.62           H  
ATOM   2755  HB2 PRO A 185     -18.982  11.417  22.740  1.00 80.81           H  
ATOM   2756  HB3 PRO A 185     -18.627  11.655  24.271  1.00 80.81           H  
ATOM   2757  HG2 PRO A 185     -17.018  12.243  22.295  1.00 79.59           H  
ATOM   2758  HG3 PRO A 185     -16.554  12.114  23.809  1.00 79.59           H  
ATOM   2759  HD2 PRO A 185     -15.845  10.472  21.781  1.00 75.21           H  
ATOM   2760  HD3 PRO A 185     -15.374  10.347  23.294  1.00 75.21           H  
ATOM   2761  N   ASP A 186     -19.643   8.697  21.915  1.00 68.78           N  
ATOM   2762  CA  ASP A 186     -20.775   7.976  21.342  1.00 69.69           C  
ATOM   2763  C   ASP A 186     -20.288   6.596  20.914  1.00 72.87           C  
ATOM   2764  O   ASP A 186     -19.345   6.485  20.122  1.00 72.86           O  
ATOM   2765  CB  ASP A 186     -21.362   8.745  20.158  1.00 78.23           C  
ATOM   2766  CG  ASP A 186     -22.386   7.938  19.370  1.00 83.92           C  
ATOM   2767  OD1 ASP A 186     -22.658   6.771  19.724  1.00 85.66           O  
ATOM   2768  OD2 ASP A 186     -22.932   8.482  18.387  1.00 83.69           O1-
ATOM   2769  H   ASP A 186     -19.035   8.885  21.336  1.00 82.67           H  
ATOM   2770  HA  ASP A 186     -21.475   7.865  22.003  1.00 83.77           H  
ATOM   2771  HB2 ASP A 186     -21.802   9.544  20.488  1.00 94.01           H  
ATOM   2772  HB3 ASP A 186     -20.644   8.988  19.552  1.00 94.01           H  
ATOM   2773  N   ALA A 187     -20.952   5.553  21.422  1.00 66.55           N  
ATOM   2774  CA  ALA A 187     -20.480   4.188  21.209  1.00 68.63           C  
ATOM   2775  C   ALA A 187     -20.304   3.871  19.728  1.00 75.35           C  
ATOM   2776  O   ALA A 187     -19.376   3.147  19.346  1.00 83.98           O  
ATOM   2777  CB  ALA A 187     -21.455   3.199  21.850  1.00 73.28           C  
ATOM   2778  H   ALA A 187     -21.671   5.610  21.890  1.00 80.00           H  
ATOM   2779  HA  ALA A 187     -19.614   4.092  21.635  1.00 82.49           H  
ATOM   2780  HB1 ALA A 187     -21.165   2.295  21.650  1.00 88.07           H  
ATOM   2781  HB2 ALA A 187     -21.462   3.339  22.810  1.00 88.07           H  
ATOM   2782  HB3 ALA A 187     -22.342   3.349  21.487  1.00 88.07           H  
ATOM   2783  N   ALA A 188     -21.186   4.402  18.877  1.00 79.56           N  
ATOM   2784  CA  ALA A 188     -21.143   4.065  17.458  1.00 83.80           C  
ATOM   2785  C   ALA A 188     -19.742   4.199  16.877  1.00 78.98           C  
ATOM   2786  O   ALA A 188     -19.405   3.519  15.900  1.00 77.60           O  
ATOM   2787  CB  ALA A 188     -22.116   4.960  16.681  1.00 81.97           C  
ATOM   2788  H   ALA A 188     -21.811   4.952  19.096  1.00 95.61           H  
ATOM   2789  HA  ALA A 188     -21.421   3.142  17.354  1.00100.69           H  
ATOM   2790  HB1 ALA A 188     -22.054   4.747  15.737  1.00 98.50           H  
ATOM   2791  HB2 ALA A 188     -23.017   4.797  16.999  1.00 98.50           H  
ATOM   2792  HB3 ALA A 188     -21.876   5.888  16.827  1.00 98.50           H  
ATOM   2793  N   PHE A 189     -18.911   5.060  17.463  1.00 72.20           N  
ATOM   2794  CA  PHE A 189     -17.620   5.390  16.886  1.00 69.86           C  
ATOM   2795  C   PHE A 189     -16.456   4.724  17.606  1.00 63.41           C  
ATOM   2796  O   PHE A 189     -15.318   4.838  17.139  1.00 63.98           O  
ATOM   2797  CB  PHE A 189     -17.435   6.909  16.887  1.00 74.39           C  
ATOM   2798  CG  PHE A 189     -18.630   7.650  16.359  1.00 81.16           C  
ATOM   2799  CD1 PHE A 189     -19.041   7.489  15.045  1.00 81.96           C  
ATOM   2800  CD2 PHE A 189     -19.359   8.489  17.185  1.00 81.93           C  
ATOM   2801  CE1 PHE A 189     -20.149   8.160  14.563  1.00 83.18           C  
ATOM   2802  CE2 PHE A 189     -20.467   9.165  16.707  1.00 87.00           C  
ATOM   2803  CZ  PHE A 189     -20.860   9.003  15.395  1.00 87.31           C  
ATOM   2804  N   SER A 190     -16.709   4.022  18.710  1.00 55.89           N  
ATOM   2805  CA  SER A 190     -15.640   3.361  19.451  1.00 63.32           C  
ATOM   2806  C   SER A 190     -15.020   2.251  18.609  1.00 59.69           C  
ATOM   2807  O   SER A 190     -15.722   1.332  18.172  1.00 58.44           O  
ATOM   2808  CB  SER A 190     -16.171   2.806  20.773  1.00 58.28           C  
ATOM   2809  OG  SER A 190     -16.842   3.810  21.514  1.00 60.81           O  
ATOM   2810  N   GLY A 191     -13.699   2.307  18.426  1.00 55.37           N  
ATOM   2811  CA  GLY A 191     -13.019   1.328  17.610  1.00 55.45           C  
ATOM   2812  C   GLY A 191     -13.346   1.374  16.153  1.00 70.66           C  
ATOM   2813  O   GLY A 191     -12.909   0.482  15.427  1.00 76.31           O  
ATOM   2814  N   LYS A 192     -14.097   2.373  15.714  1.00 67.06           N  
ATOM   2815  CA  LYS A 192     -14.566   2.481  14.348  1.00 69.37           C  
ATOM   2816  C   LYS A 192     -14.148   3.788  13.699  1.00 71.47           C  
ATOM   2817  O   LYS A 192     -13.617   3.771  12.584  1.00 73.58           O  
ATOM   2818  CB  LYS A 192     -16.093   2.316  14.324  1.00 63.71           C  
ATOM   2819  CG  LYS A 192     -16.555   0.916  14.705  1.00 62.90           C  
ATOM   2820  CD  LYS A 192     -18.016   0.871  15.131  1.00 72.61           C  
ATOM   2821  CE  LYS A 192     -18.320  -0.430  15.879  1.00 69.60           C  
ATOM   2822  NZ  LYS A 192     -19.609  -0.391  16.640  1.00 58.83           N1+
ATOM   2823  N   ARG A 193     -14.366   4.921  14.363  1.00 69.51           N  
ATOM   2824  CA  ARG A 193     -14.010   6.219  13.803  1.00 76.00           C  
ATOM   2825  C   ARG A 193     -12.512   6.476  13.946  1.00 73.06           C  
ATOM   2826  O   ARG A 193     -11.907   6.160  14.975  1.00 71.71           O  
ATOM   2827  CB  ARG A 193     -14.803   7.324  14.505  1.00 77.63           C  
ATOM   2828  CG  ARG A 193     -14.371   8.751  14.183  1.00 80.05           C  
ATOM   2829  CD  ARG A 193     -15.219   9.733  14.980  1.00 81.30           C  
ATOM   2830  NE  ARG A 193     -16.636   9.684  14.641  1.00 84.95           N  
ATOM   2831  CZ  ARG A 193     -17.237  10.516  13.799  1.00 84.59           C  
ATOM   2832  NH1 ARG A 193     -16.608  11.563  13.293  1.00 87.52           N1+
ATOM   2833  NH2 ARG A 193     -18.512  10.314  13.485  1.00 82.73           N  
ATOM   2834  N   GLN A 194     -11.915   7.050  12.905  1.00 65.17           N  
ATOM   2835  CA  GLN A 194     -10.518   7.454  12.938  1.00 65.79           C  
ATOM   2836  C   GLN A 194     -10.416   8.924  13.343  1.00 68.53           C  
ATOM   2837  O   GLN A 194     -11.347   9.710  13.151  1.00 74.84           O  
ATOM   2838  CB  GLN A 194      -9.859   7.226  11.576  1.00 64.86           C  
ATOM   2839  CG  GLN A 194      -8.360   7.468  11.556  1.00 64.72           C  
ATOM   2840  CD  GLN A 194      -7.584   6.206  11.786  1.00 65.82           C  
ATOM   2841  NE2 GLN A 194      -6.291   6.347  12.082  1.00 65.05           N  
ATOM   2842  OE1 GLN A 194      -8.124   5.096  11.688  1.00 63.89           O  
ATOM   2843  N   LEU A 195      -9.266   9.289  13.915  1.00 52.19           N  
ATOM   2844  CA  LEU A 195      -9.122  10.632  14.473  1.00 67.13           C  
ATOM   2845  C   LEU A 195      -9.272  11.706  13.400  1.00 70.92           C  
ATOM   2846  O   LEU A 195      -9.964  12.711  13.610  1.00 65.95           O  
ATOM   2847  CB  LEU A 195      -7.778  10.770  15.190  1.00 60.13           C  
ATOM   2848  CG  LEU A 195      -7.613  12.071  15.983  1.00 67.05           C  
ATOM   2849  CD1 LEU A 195      -8.730  12.212  17.010  1.00 65.44           C  
ATOM   2850  CD2 LEU A 195      -6.253  12.133  16.659  1.00 67.66           C  
ATOM   2851  N   ALA A 196      -8.629  11.516  12.244  1.00 65.37           N  
ATOM   2852  CA  ALA A 196      -8.731  12.501  11.172  1.00 67.88           C  
ATOM   2853  C   ALA A 196     -10.182  12.850  10.868  1.00 70.74           C  
ATOM   2854  O   ALA A 196     -10.487  13.987  10.489  1.00 72.53           O  
ATOM   2855  CB  ALA A 196      -8.036  11.982   9.914  1.00 62.17           C  
ATOM   2856  N   GLU A 197     -11.091  11.892  11.038  1.00 67.29           N  
ATOM   2857  CA  GLU A 197     -12.506  12.157  10.801  1.00 68.70           C  
ATOM   2858  C   GLU A 197     -13.073  13.134  11.828  1.00 76.91           C  
ATOM   2859  O   GLU A 197     -13.817  14.056  11.469  1.00 75.72           O  
ATOM   2860  CB  GLU A 197     -13.284  10.843  10.823  1.00 72.49           C  
ATOM   2861  CG  GLU A 197     -14.717  10.996  11.283  1.00 83.09           C  
ATOM   2862  CD  GLU A 197     -15.628   9.896  10.775  1.00 92.59           C  
ATOM   2863  OE1 GLU A 197     -15.242   8.710  10.872  1.00 91.79           O  
ATOM   2864  OE2 GLU A 197     -16.735  10.215  10.288  1.00 94.78           O1-
ATOM   2865  N   GLN A 198     -12.727  12.957  13.108  1.00 73.61           N  
ATOM   2866  CA  GLN A 198     -13.329  13.773  14.161  1.00 73.23           C  
ATOM   2867  C   GLN A 198     -12.759  15.185  14.180  1.00 71.63           C  
ATOM   2868  O   GLN A 198     -13.484  16.151  14.452  1.00 70.04           O  
ATOM   2869  CB  GLN A 198     -13.139  13.105  15.521  1.00 71.82           C  
ATOM   2870  CG  GLN A 198     -13.968  13.736  16.623  1.00 72.52           C  
ATOM   2871  CD  GLN A 198     -15.386  13.216  16.675  1.00 72.03           C  
ATOM   2872  NE2 GLN A 198     -16.334  14.106  16.949  1.00 65.57           N  
ATOM   2873  OE1 GLN A 198     -15.630  12.032  16.474  1.00 67.66           O  
ATOM   2874  N   LEU A 199     -11.461  15.328  13.921  1.00 67.17           N  
ATOM   2875  CA  LEU A 199     -10.782  16.615  14.047  1.00 75.07           C  
ATOM   2876  C   LEU A 199     -10.284  17.150  12.714  1.00 73.94           C  
ATOM   2877  O   LEU A 199     -10.512  18.309  12.386  1.00 71.78           O  
ATOM   2878  CB  LEU A 199      -9.597  16.491  15.023  1.00 74.52           C  
ATOM   2879  CG  LEU A 199      -9.934  15.980  16.423  1.00 64.94           C  
ATOM   2880  CD1 LEU A 199      -8.697  15.991  17.309  1.00 73.10           C  
ATOM   2881  CD2 LEU A 199     -11.053  16.809  17.040  1.00 68.87           C  
ATOM   2882  N   GLY A 200      -9.609  16.325  11.943  1.00 77.81           N  
ATOM   2883  CA  GLY A 200      -8.951  16.728  10.719  1.00 80.92           C  
ATOM   2884  C   GLY A 200      -7.578  16.095  10.668  1.00 82.89           C  
ATOM   2885  O   GLY A 200      -7.030  15.599  11.660  1.00 86.44           O  
ATOM   2886  N   ALA A 201      -7.018  16.103   9.483  1.00 82.74           N  
ATOM   2887  CA  ALA A 201      -5.717  15.527   9.279  1.00 88.31           C  
ATOM   2888  C   ALA A 201      -4.705  16.262  10.169  1.00 90.94           C  
ATOM   2889  O   ALA A 201      -4.216  15.696  11.158  1.00 91.28           O  
ATOM   2890  CB  ALA A 201      -5.402  15.569   7.758  1.00 99.39           C  
ATOM   2891  N   ASP A 202      -4.258  17.438   9.715  1.00 98.74           N  
ATOM   2892  CA  ASP A 202      -3.219  18.180  10.422  1.00100.28           C  
ATOM   2893  C   ASP A 202      -3.502  18.249  11.916  1.00 92.90           C  
ATOM   2894  O   ASP A 202      -2.595  18.066  12.737  1.00 86.33           O  
ATOM   2895  CB  ASP A 202      -3.097  19.590   9.842  1.00104.98           C  
ATOM   2896  CG  ASP A 202      -4.403  20.362   9.905  1.00108.39           C  
ATOM   2897  OD1 ASP A 202      -5.476  19.736   9.766  1.00108.43           O  
ATOM   2898  OD2 ASP A 202      -4.355  21.594  10.109  1.00111.38           O1-
ATOM   2899  N   ALA A 203      -4.755  18.517  12.289  1.00 89.92           N  
ATOM   2900  CA  ALA A 203      -5.100  18.605  13.704  1.00 93.62           C  
ATOM   2901  C   ALA A 203      -4.866  17.273  14.405  1.00 88.56           C  
ATOM   2902  O   ALA A 203      -4.234  17.217  15.468  1.00 87.26           O  
ATOM   2903  CB  ALA A 203      -6.552  19.060  13.863  1.00 88.05           C  
ATOM   2904  N   ALA A 204      -5.364  16.183  13.819  1.00 84.90           N  
ATOM   2905  CA  ALA A 204      -5.164  14.866  14.415  1.00 84.45           C  
ATOM   2906  C   ALA A 204      -3.682  14.528  14.515  1.00 80.06           C  
ATOM   2907  O   ALA A 204      -3.194  14.130  15.579  1.00 78.66           O  
ATOM   2908  CB  ALA A 204      -5.911  13.804  13.608  1.00 77.95           C  
ATOM   2909  N   LYS A 205      -2.945  14.677  13.413  1.00 83.88           N  
ATOM   2910  CA  LYS A 205      -1.510  14.408  13.458  1.00 84.53           C  
ATOM   2911  C   LYS A 205      -0.828  15.275  14.504  1.00 81.95           C  
ATOM   2912  O   LYS A 205       0.100  14.825  15.185  1.00 83.56           O  
ATOM   2913  CB  LYS A 205      -0.866  14.642  12.091  1.00 85.43           C  
ATOM   2914  CG  LYS A 205      -1.612  15.619  11.205  1.00 96.32           C  
ATOM   2915  CD  LYS A 205      -1.120  15.564   9.773  1.00101.27           C  
ATOM   2916  CE  LYS A 205      -1.796  14.470   8.984  1.00101.97           C  
ATOM   2917  NZ  LYS A 205      -3.044  14.679   8.727  1.00 95.22           N1+
ATOM   2918  N   GLY A 206      -1.289  16.519  14.656  1.00 79.56           N  
ATOM   2919  CA  GLY A 206      -0.657  17.428  15.600  1.00 82.36           C  
ATOM   2920  C   GLY A 206      -0.712  16.920  17.026  1.00 82.84           C  
ATOM   2921  O   GLY A 206       0.290  16.942  17.750  1.00 75.93           O  
ATOM   2922  N   VAL A 207      -1.893  16.468  17.455  1.00 78.46           N  
ATOM   2923  CA  VAL A 207      -2.034  15.972  18.818  1.00 75.14           C  
ATOM   2924  C   VAL A 207      -1.428  14.579  18.988  1.00 80.23           C  
ATOM   2925  O   VAL A 207      -1.217  14.130  20.125  1.00 81.67           O  
ATOM   2926  CB  VAL A 207      -3.506  15.929  19.263  1.00 70.95           C  
ATOM   2927  CG1 VAL A 207      -4.080  17.326  19.359  1.00 69.12           C  
ATOM   2928  CG2 VAL A 207      -4.327  15.067  18.297  1.00 74.29           C  
ATOM   2929  H   VAL A 207      -2.611  16.440  16.983  1.00 94.29           H  
ATOM   2930  HA  VAL A 207      -1.562  16.595  19.393  1.00 90.30           H  
ATOM   2931  N   MET A 208      -1.169  13.872  17.890  1.00 84.68           N  
ATOM   2932  CA  MET A 208      -0.536  12.562  17.917  1.00 84.19           C  
ATOM   2933  C   MET A 208       0.967  12.640  17.692  1.00 86.53           C  
ATOM   2934  O   MET A 208       1.637  11.603  17.706  1.00 82.59           O  
ATOM   2935  CB  MET A 208      -1.167  11.657  16.854  1.00 76.50           C  
ATOM   2936  CG  MET A 208      -2.639  11.368  17.091  1.00 87.49           C  
ATOM   2937  SD  MET A 208      -2.916  10.127  18.369  1.00 85.37           S  
ATOM   2938  CE  MET A 208      -4.282  10.863  19.253  1.00 69.26           C  
ATOM   2939  H   MET A 208      -1.358  14.141  17.095  1.00101.76           H  
ATOM   2940  HA  MET A 208      -0.698  12.156  18.783  1.00101.16           H  
ATOM   2941  N   THR A 209       1.506  13.840  17.479  1.00 89.81           N  
ATOM   2942  CA  THR A 209       2.928  14.051  17.226  1.00 90.89           C  
ATOM   2943  C   THR A 209       3.504  14.846  18.393  1.00 87.46           C  
ATOM   2944  O   THR A 209       3.173  16.023  18.576  1.00 85.81           O  
ATOM   2945  CB  THR A 209       3.144  14.775  15.894  1.00 93.90           C  
ATOM   2946  CG2 THR A 209       2.500  16.160  15.912  1.00 93.18           C  
ATOM   2947  OG1 THR A 209       4.548  14.908  15.637  1.00 99.54           O  
ATOM   2948  H   THR A 209       1.052  14.571  17.477  1.00107.90           H  
ATOM   2949  HA  THR A 209       3.385  13.196  17.184  1.00109.20           H  
ATOM   2950  N   GLY A 210       4.354  14.200  19.184  1.00 87.49           N  
ATOM   2951  CA  GLY A 210       4.933  14.856  20.341  1.00 86.46           C  
ATOM   2952  C   GLY A 210       5.667  13.856  21.211  1.00 88.25           C  
ATOM   2953  O   GLY A 210       6.001  12.757  20.767  1.00 90.32           O  
ATOM   2954  H   GLY A 210       4.609  13.386  19.071  1.00105.13           H  
ATOM   2955  N   GLY A 211       5.913  14.259  22.456  1.00 93.58           N  
ATOM   2956  CA  GLY A 211       6.622  13.414  23.395  1.00 92.97           C  
ATOM   2957  C   GLY A 211       5.765  12.956  24.555  1.00 94.98           C  
ATOM   2958  O   GLY A 211       4.876  12.114  24.381  1.00 97.14           O  
ATOM   2959  H   GLY A 211       5.676  15.021  22.777  1.00112.43           H  
ATOM   2960  N   GLU A 212       6.034  13.489  25.749  1.00 89.52           N  
ATOM   2961  CA  GLU A 212       5.247  13.183  26.942  1.00 90.77           C  
ATOM   2962  C   GLU A 212       4.484  14.395  27.458  1.00 81.59           C  
ATOM   2963  O   GLU A 212       3.717  14.264  28.420  1.00 81.92           O  
ATOM   2964  CB  GLU A 212       6.156  12.642  28.060  1.00 89.79           C  
ATOM   2965  CG  GLU A 212       6.771  11.246  27.819  1.00 96.52           C  
ATOM   2966  CD  GLU A 212       5.746  10.198  27.392  1.00107.31           C  
ATOM   2967  OE1 GLU A 212       5.855   9.042  27.865  1.00111.40           O  
ATOM   2968  OE2 GLU A 212       4.849  10.467  26.586  1.00116.25           O1-
ATOM   2969  H   GLU A 212       6.679  14.039  25.895  1.00107.56           H  
ATOM   2970  HA  GLU A 212       4.606  12.489  26.720  1.00109.05           H  
ATOM   2971  N   SER A 213       4.683  15.566  26.857  1.00 75.62           N  
ATOM   2972  CA  SER A 213       4.038  16.789  27.302  1.00 77.91           C  
ATOM   2973  C   SER A 213       2.754  17.034  26.515  1.00 73.87           C  
ATOM   2974  O   SER A 213       2.554  16.502  25.418  1.00 72.93           O  
ATOM   2975  CB  SER A 213       4.985  17.977  27.137  1.00 83.46           C  
ATOM   2976  OG  SER A 213       5.517  18.013  25.822  1.00 85.19           O  
ATOM   2977  H   SER A 213       5.198  15.676  26.177  1.00 90.88           H  
ATOM   2978  HA  SER A 213       3.806  16.710  28.241  1.00 93.63           H  
ATOM   2979  N   LEU A 214       1.877  17.848  27.098  1.00 64.75           N  
ATOM   2980  CA  LEU A 214       0.659  18.250  26.410  1.00 71.25           C  
ATOM   2981  C   LEU A 214       0.961  18.666  24.976  1.00 69.04           C  
ATOM   2982  O   LEU A 214       1.832  19.504  24.727  1.00 65.34           O  
ATOM   2983  CB  LEU A 214      -0.007  19.405  27.160  1.00 67.12           C  
ATOM   2984  CG  LEU A 214      -1.475  19.660  26.818  1.00 65.06           C  
ATOM   2985  CD1 LEU A 214      -2.399  18.942  27.790  1.00 64.62           C  
ATOM   2986  CD2 LEU A 214      -1.764  21.152  26.798  1.00 85.92           C  
ATOM   2987  H   LEU A 214       1.966  18.179  27.887  1.00 77.83           H  
ATOM   2988  HA  LEU A 214       0.043  17.501  26.390  1.00 85.64           H  
ATOM   2989  N   ARG A 215       0.241  18.064  24.034  1.00 62.70           N  
ATOM   2990  CA  ARG A 215       0.331  18.398  22.622  1.00 67.89           C  
ATOM   2991  C   ARG A 215      -0.895  19.211  22.230  1.00 69.61           C  
ATOM   2992  O   ARG A 215      -1.987  19.015  22.771  1.00 59.83           O  
ATOM   2993  CB  ARG A 215       0.431  17.137  21.762  1.00 71.53           C  
ATOM   2994  CG  ARG A 215       1.573  16.206  22.152  1.00 78.42           C  
ATOM   2995  CD  ARG A 215       1.090  15.079  23.057  1.00 87.24           C  
ATOM   2996  NE  ARG A 215       1.936  13.892  22.977  1.00 83.38           N  
ATOM   2997  CZ  ARG A 215       1.759  12.900  22.115  1.00 79.30           C  
ATOM   2998  NH1 ARG A 215       0.775  12.917  21.232  1.00 74.94           N1+
ATOM   2999  NH2 ARG A 215       2.591  11.863  22.141  1.00 86.55           N  
ATOM   3000  H   ARG A 215      -0.325  17.437  24.197  1.00 75.37           H  
ATOM   3001  HA  ARG A 215       1.125  18.929  22.451  1.00 81.60           H  
ATOM   3002  N   SER A 216      -0.709  20.130  21.283  1.00 63.56           N  
ATOM   3003  CA  SER A 216      -1.768  21.061  20.919  1.00 70.10           C  
ATOM   3004  C   SER A 216      -1.857  21.199  19.405  1.00 68.65           C  
ATOM   3005  O   SER A 216      -0.892  20.952  18.677  1.00 71.52           O  
ATOM   3006  CB  SER A 216      -1.535  22.444  21.555  1.00 69.75           C  
ATOM   3007  OG  SER A 216      -1.387  22.343  22.960  1.00 89.71           O  
ATOM   3008  H   SER A 216       0.021  20.233  20.840  1.00 76.41           H  
ATOM   3009  HA  SER A 216      -2.616  20.704  21.228  1.00 84.25           H  
ATOM   3010  N   SER A 217      -3.042  21.598  18.948  1.00 63.09           N  
ATOM   3011  CA  SER A 217      -3.305  21.880  17.544  1.00 62.17           C  
ATOM   3012  C   SER A 217      -4.629  22.620  17.446  1.00 67.25           C  
ATOM   3013  O   SER A 217      -5.506  22.460  18.299  1.00 62.71           O  
ATOM   3014  CB  SER A 217      -3.348  20.600  16.702  1.00 74.90           C  
ATOM   3015  OG  SER A 217      -2.045  20.087  16.483  1.00 85.12           O  
ATOM   3016  H   SER A 217      -3.730  21.716  19.449  1.00 75.84           H  
ATOM   3017  HA  SER A 217      -2.601  22.446  17.191  1.00 74.74           H  
ATOM   3018  N   ARG A 218      -4.754  23.440  16.407  1.00 69.68           N  
ATOM   3019  CA  ARG A 218      -5.962  24.208  16.141  1.00 75.77           C  
ATOM   3020  C   ARG A 218      -6.614  23.658  14.877  1.00 72.76           C  
ATOM   3021  O   ARG A 218      -5.919  23.241  13.944  1.00 70.30           O  
ATOM   3022  CB  ARG A 218      -5.634  25.692  15.950  1.00 77.36           C  
ATOM   3023  CG  ARG A 218      -4.262  26.107  16.478  1.00 74.86           C  
ATOM   3024  CD  ARG A 218      -4.184  26.159  17.998  1.00 75.96           C  
ATOM   3025  NE  ARG A 218      -4.630  27.438  18.542  1.00 76.73           N  
ATOM   3026  CZ  ARG A 218      -5.646  27.580  19.384  1.00 81.08           C  
ATOM   3027  NH1 ARG A 218      -6.352  26.539  19.796  1.00 85.58           N1+
ATOM   3028  NH2 ARG A 218      -5.953  28.795  19.832  1.00 86.97           N  
ATOM   3029  H   ARG A 218      -4.133  23.570  15.826  1.00 83.75           H  
ATOM   3030  HA  ARG A 218      -6.582  24.132  16.883  1.00 91.06           H  
ATOM   3031  N   PHE A 219      -7.945  23.648  14.840  1.00 64.46           N  
ATOM   3032  CA  PHE A 219      -8.623  23.161  13.648  1.00 76.98           C  
ATOM   3033  C   PHE A 219      -9.903  23.949  13.418  1.00 84.29           C  
ATOM   3034  O   PHE A 219     -10.636  24.255  14.361  1.00 83.25           O  
ATOM   3035  CB  PHE A 219      -8.899  21.648  13.730  1.00 79.99           C  
ATOM   3036  CG  PHE A 219      -9.910  21.240  14.777  1.00 78.32           C  
ATOM   3037  CD1 PHE A 219     -11.269  21.437  14.583  1.00 77.52           C  
ATOM   3038  CD2 PHE A 219      -9.491  20.628  15.949  1.00 73.19           C  
ATOM   3039  CE1 PHE A 219     -12.186  21.045  15.545  1.00 74.10           C  
ATOM   3040  CE2 PHE A 219     -10.401  20.237  16.911  1.00 66.81           C  
ATOM   3041  CZ  PHE A 219     -11.750  20.443  16.709  1.00 74.54           C  
ATOM   3042  N   SER A 220     -10.150  24.284  12.158  1.00 90.33           N  
ATOM   3043  CA  SER A 220     -11.345  25.010  11.756  1.00 99.29           C  
ATOM   3044  C   SER A 220     -12.493  24.038  11.532  1.00 98.39           C  
ATOM   3045  O   SER A 220     -12.293  22.920  11.047  1.00 91.68           O  
ATOM   3046  CB  SER A 220     -11.084  25.817  10.482  1.00 98.51           C  
ATOM   3047  OG  SER A 220     -10.800  24.955   9.395  1.00106.77           O  
ATOM   3048  N   ARG A 221     -13.698  24.473  11.889  1.00 94.89           N  
ATOM   3049  CA  ARG A 221     -14.879  23.645  11.693  1.00 99.64           C  
ATOM   3050  C   ARG A 221     -15.838  24.389  10.771  1.00107.42           C  
ATOM   3051  O   ARG A 221     -15.430  24.860   9.705  1.00101.15           O  
ATOM   3052  CB  ARG A 221     -15.505  23.309  13.049  1.00 94.91           C  
ATOM   3053  CG  ARG A 221     -16.657  22.317  13.027  1.00 96.08           C  
ATOM   3054  CD  ARG A 221     -16.838  21.732  14.418  1.00 87.12           C  
ATOM   3055  NE  ARG A 221     -18.190  21.250  14.672  1.00 94.21           N  
ATOM   3056  CZ  ARG A 221     -18.504  20.388  15.631  1.00101.89           C  
ATOM   3057  NH1 ARG A 221     -17.581  19.885  16.437  1.00 96.31           N1+
ATOM   3058  NH2 ARG A 221     -19.773  20.022  15.787  1.00100.51           N  
ATOM   3059  N   ASP A 222     -17.106  24.514  11.162  1.00111.31           N  
ATOM   3060  CA  ASP A 222     -18.062  25.318  10.401  1.00117.08           C  
ATOM   3061  C   ASP A 222     -17.911  26.796  10.772  1.00115.60           C  
ATOM   3062  O   ASP A 222     -18.812  27.438  11.312  1.00115.38           O  
ATOM   3063  CB  ASP A 222     -19.483  24.824  10.637  1.00122.46           C  
ATOM   3064  CG  ASP A 222     -20.472  25.400   9.639  1.00125.96           C  
ATOM   3065  OD1 ASP A 222     -20.053  26.209   8.780  1.00126.33           O  
ATOM   3066  OD2 ASP A 222     -21.667  25.045   9.708  1.00118.78           O1-
ATOM   3067  N   GLY A 223     -16.726  27.333  10.470  1.00112.17           N  
ATOM   3068  CA  GLY A 223     -16.354  28.665  10.892  1.00109.17           C  
ATOM   3069  C   GLY A 223     -15.898  28.768  12.330  1.00106.93           C  
ATOM   3070  O   GLY A 223     -15.247  29.756  12.690  1.00107.37           O  
ATOM   3071  N   GLU A 224     -16.221  27.784  13.164  1.00106.61           N  
ATOM   3072  CA  GLU A 224     -15.746  27.759  14.537  1.00 95.74           C  
ATOM   3073  C   GLU A 224     -14.229  27.579  14.563  1.00 91.16           C  
ATOM   3074  O   GLU A 224     -13.610  27.125  13.596  1.00 94.11           O  
ATOM   3075  CB  GLU A 224     -16.414  26.618  15.306  1.00 89.24           C  
ATOM   3076  CG  GLU A 224     -17.928  26.687  15.345  1.00 95.99           C  
ATOM   3077  CD  GLU A 224     -18.450  27.732  16.307  1.00 92.52           C  
ATOM   3078  OE1 GLU A 224     -17.709  28.101  17.240  1.00 89.25           O  
ATOM   3079  OE2 GLU A 224     -19.601  28.186  16.129  1.00 97.48           O1-
ATOM   3080  H   GLU A 224     -16.718  27.114  12.956  1.00128.07           H  
ATOM   3081  HA  GLU A 224     -15.968  28.594  14.977  1.00115.02           H  
ATOM   3082  N   ARG A 225     -13.627  27.959  15.687  1.00 86.43           N  
ATOM   3083  CA AARG A 225     -12.203  27.764  15.932  0.57 77.00           C  
ATOM   3084  CA BARG A 225     -12.203  27.764  15.931  0.43 76.97           C  
ATOM   3085  C   ARG A 225     -12.052  26.888  17.166  1.00 71.05           C  
ATOM   3086  O   ARG A 225     -12.553  27.234  18.241  1.00 71.81           O  
ATOM   3087  CB AARG A 225     -11.488  29.103  16.118  0.57 70.43           C  
ATOM   3088  CB BARG A 225     -11.482  29.101  16.109  0.43 70.45           C  
ATOM   3089  CG AARG A 225     -11.172  29.808  14.807  0.57 70.49           C  
ATOM   3090  CG BARG A 225     -11.808  30.116  15.019  0.43 70.39           C  
ATOM   3091  CD AARG A 225     -10.463  31.130  15.043  0.57 65.85           C  
ATOM   3092  CD BARG A 225     -10.830  31.289  14.986  0.43 65.95           C  
ATOM   3093  NE AARG A 225     -11.292  32.085  15.768  0.57 69.13           N  
ATOM   3094  NE BARG A 225      -9.723  31.082  14.059  0.43 66.63           N  
ATOM   3095  CZ AARG A 225     -11.937  33.098  15.205  0.57 64.61           C  
ATOM   3096  CZ BARG A 225      -8.504  30.699  14.411  0.43 61.48           C  
ATOM   3097  NH1AARG A 225     -11.886  33.312  13.900  0.57 58.96           N1+
ATOM   3098  NH1BARG A 225      -8.185  30.477  15.676  0.43 62.30           N1+
ATOM   3099  NH2AARG A 225     -12.653  33.915  15.970  0.57 58.67           N  
ATOM   3100  NH2BARG A 225      -7.579  30.540  13.472  0.43 59.72           N  
ATOM   3101  H   ARG A 225     -14.038  28.343  16.338  1.00103.86           H  
ATOM   3102  HA  ARG A 225     -11.794  27.312  15.178  1.00 92.50           H  
ATOM   3103  N   TYR A 226     -11.379  25.752  17.007  1.00 66.85           N  
ATOM   3104  CA  TYR A 226     -11.256  24.760  18.061  1.00 66.92           C  
ATOM   3105  C   TYR A 226      -9.793  24.537  18.417  1.00 64.71           C  
ATOM   3106  O   TYR A 226      -8.886  24.837  17.637  1.00 66.59           O  
ATOM   3107  CB  TYR A 226     -11.875  23.422  17.624  1.00 65.32           C  
ATOM   3108  CG  TYR A 226     -13.381  23.346  17.704  1.00 65.08           C  
ATOM   3109  CD1 TYR A 226     -14.179  23.967  16.753  1.00 74.76           C  
ATOM   3110  CD2 TYR A 226     -14.007  22.629  18.714  1.00 70.17           C  
ATOM   3111  CE1 TYR A 226     -15.561  23.895  16.819  1.00 75.00           C  
ATOM   3112  CE2 TYR A 226     -15.386  22.551  18.788  1.00 70.91           C  
ATOM   3113  CZ  TYR A 226     -16.157  23.185  17.837  1.00 72.23           C  
ATOM   3114  OH  TYR A 226     -17.531  23.108  17.909  1.00 76.90           O  
ATOM   3115  H   TYR A 226     -10.977  25.532  16.279  1.00 80.35           H  
ATOM   3116  HA  TYR A 226     -11.714  25.084  18.853  1.00 80.44           H  
ATOM   3117  N   LEU A 227      -9.577  23.980  19.606  1.00 57.58           N  
ATOM   3118  CA  LEU A 227      -8.250  23.616  20.087  1.00 64.46           C  
ATOM   3119  C   LEU A 227      -8.247  22.135  20.443  1.00 68.23           C  
ATOM   3120  O   LEU A 227      -9.093  21.676  21.220  1.00 61.01           O  
ATOM   3121  CB  LEU A 227      -7.854  24.464  21.298  1.00 60.66           C  
ATOM   3122  CG  LEU A 227      -6.689  23.959  22.148  1.00 63.93           C  
ATOM   3123  CD1 LEU A 227      -5.458  23.720  21.287  1.00 66.82           C  
ATOM   3124  CD2 LEU A 227      -6.377  24.944  23.269  1.00 60.40           C  
ATOM   3125  H   LEU A 227     -10.203  23.799  20.167  1.00 69.24           H  
ATOM   3126  HA  LEU A 227      -7.592  23.763  19.390  1.00 77.49           H  
ATOM   3127  N   ALA A 228      -7.306  21.389  19.867  1.00 62.15           N  
ATOM   3128  CA  ALA A 228      -7.165  19.962  20.129  1.00 65.22           C  
ATOM   3129  C   ALA A 228      -5.969  19.735  21.044  1.00 62.86           C  
ATOM   3130  O   ALA A 228      -4.866  20.214  20.761  1.00 55.72           O  
ATOM   3131  CB  ALA A 228      -6.996  19.182  18.824  1.00 66.12           C  
ATOM   3132  H   ALA A 228      -6.727  21.695  19.310  1.00 74.72           H  
ATOM   3133  HA  ALA A 228      -7.960  19.631  20.576  1.00 78.40           H  
ATOM   3134  HB1 ALA A 228      -6.836  18.248  19.033  1.00 79.48           H  
ATOM   3135  HB2 ALA A 228      -7.806  19.268  18.297  1.00 79.48           H  
ATOM   3136  HB3 ALA A 228      -6.242  19.545  18.334  1.00 79.48           H  
ATOM   3137  N   LEU A 229      -6.192  19.014  22.141  1.00 50.92           N  
ATOM   3138  CA  LEU A 229      -5.151  18.712  23.109  1.00 55.91           C  
ATOM   3139  C   LEU A 229      -4.838  17.222  23.094  1.00 55.08           C  
ATOM   3140  O   LEU A 229      -5.697  16.391  22.790  1.00 56.98           O  
ATOM   3141  CB  LEU A 229      -5.573  19.142  24.518  1.00 59.71           C  
ATOM   3142  CG  LEU A 229      -5.262  20.589  24.900  1.00 61.01           C  
ATOM   3143  CD1 LEU A 229      -5.598  21.524  23.752  1.00 62.47           C  
ATOM   3144  CD2 LEU A 229      -6.014  20.991  26.160  1.00 55.08           C  
ATOM   3145  H   LEU A 229      -6.959  18.683  22.347  1.00 61.23           H  
ATOM   3146  HA  LEU A 229      -4.341  19.191  22.874  1.00 67.23           H  
ATOM   3147  N   GLY A 230      -3.597  16.894  23.433  1.00 59.18           N  
ATOM   3148  CA  GLY A 230      -3.166  15.513  23.460  1.00 55.48           C  
ATOM   3149  C   GLY A 230      -2.247  15.206  24.619  1.00 55.86           C  
ATOM   3150  O   GLY A 230      -1.215  15.857  24.789  1.00 64.02           O  
ATOM   3151  H   GLY A 230      -2.986  17.459  23.651  1.00 71.15           H  
ATOM   3152  HA2 GLY A 230      -3.944  14.938  23.529  1.00 66.71           H  
ATOM   3153  HA3 GLY A 230      -2.695  15.309  22.637  1.00 66.71           H  
ATOM   3154  N   LEU A 231      -2.608  14.211  25.425  1.00 41.69           N  
ATOM   3155  CA  LEU A 231      -1.802  13.791  26.566  1.00 51.56           C  
ATOM   3156  C   LEU A 231      -1.640  12.280  26.482  1.00 52.21           C  
ATOM   3157  O   LEU A 231      -2.654  11.550  26.438  1.00 48.01           O  
ATOM   3158  CB  LEU A 231      -2.445  14.212  27.889  1.00 48.85           C  
ATOM   3159  CG  LEU A 231      -1.471  14.418  29.047  1.00 53.97           C  
ATOM   3160  CD1 LEU A 231      -0.509  15.569  28.776  1.00 55.45           C  
ATOM   3161  CD2 LEU A 231      -2.231  14.660  30.348  1.00 51.13           C  
ATOM   3162  H   LEU A 231      -3.330  13.754  25.328  1.00 50.16           H  
ATOM   3163  HA  LEU A 231      -0.926  14.206  26.519  1.00 62.01           H  
ATOM   3164  HB2 LEU A 231      -2.913  15.050  27.749  1.00 58.76           H  
ATOM   3165  HB3 LEU A 231      -3.073  13.523  28.156  1.00 58.76           H  
ATOM   3166  HG  LEU A 231      -0.941  13.611  29.142  1.00 64.90           H  
ATOM   3167 HD11 LEU A 231      -0.412  16.097  29.584  1.00 66.68           H  
ATOM   3168 HD12 LEU A 231       0.351  15.207  28.512  1.00 66.68           H  
ATOM   3169 HD13 LEU A 231      -0.869  16.120  28.063  1.00 66.68           H  
ATOM   3170 HD21 LEU A 231      -1.611  14.983  31.021  1.00 61.50           H  
ATOM   3171 HD22 LEU A 231      -2.923  15.321  30.192  1.00 61.50           H  
ATOM   3172 HD23 LEU A 231      -2.630  13.826  30.641  1.00 61.50           H  
ATOM   3173  N   PRO A 232      -0.413  11.765  26.453  1.00 51.61           N  
ATOM   3174  CA  PRO A 232      -0.235  10.314  26.336  1.00 46.65           C  
ATOM   3175  C   PRO A 232      -0.642   9.597  27.613  1.00 51.36           C  
ATOM   3176  O   PRO A 232      -0.374  10.062  28.724  1.00 54.68           O  
ATOM   3177  CB  PRO A 232       1.268  10.159  26.071  1.00 59.15           C  
ATOM   3178  CG  PRO A 232       1.880  11.375  26.717  1.00 69.35           C  
ATOM   3179  CD  PRO A 232       0.878  12.483  26.515  1.00 67.03           C  
ATOM   3180  HA  PRO A 232      -0.743   9.966  25.586  1.00 56.12           H  
ATOM   3181  HB2 PRO A 232       1.597   9.343  26.479  1.00 71.12           H  
ATOM   3182  HB3 PRO A 232       1.440  10.146  25.117  1.00 71.12           H  
ATOM   3183  HG2 PRO A 232       2.025  11.209  27.661  1.00 83.35           H  
ATOM   3184  HG3 PRO A 232       2.722  11.589  26.285  1.00 83.35           H  
ATOM   3185  HD2 PRO A 232       0.893  13.104  27.260  1.00 80.57           H  
ATOM   3186  HD3 PRO A 232       1.049  12.957  25.686  1.00 80.57           H  
ATOM   3187  N   LEU A 233      -1.308   8.458  27.443  1.00 48.77           N  
ATOM   3188  CA  LEU A 233      -1.553   7.552  28.556  1.00 50.94           C  
ATOM   3189  C   LEU A 233      -0.253   6.814  28.868  1.00 58.49           C  
ATOM   3190  O   LEU A 233       0.573   6.569  27.983  1.00 62.57           O  
ATOM   3191  CB  LEU A 233      -2.665   6.563  28.214  1.00 48.88           C  
ATOM   3192  CG  LEU A 233      -4.084   7.119  28.308  1.00 47.61           C  
ATOM   3193  CD1 LEU A 233      -5.143   6.016  28.270  1.00 54.39           C  
ATOM   3194  CD2 LEU A 233      -4.313   7.984  29.536  1.00 56.51           C  
ATOM   3195  H   LEU A 233      -1.627   8.188  26.692  1.00 58.66           H  
ATOM   3196  HA  LEU A 233      -1.846   8.037  29.344  1.00 61.27           H  
ATOM   3197  HB2 LEU A 233      -2.532   6.258  27.303  1.00 58.79           H  
ATOM   3198  HB3 LEU A 233      -2.606   5.813  28.827  1.00 58.79           H  
ATOM   3199  HG  LEU A 233      -4.189   7.682  27.525  1.00 57.27           H  
ATOM   3200 HD11 LEU A 233      -5.984   6.374  28.595  1.00 65.41           H  
ATOM   3201 HD12 LEU A 233      -5.246   5.709  27.355  1.00 65.41           H  
ATOM   3202 HD13 LEU A 233      -4.855   5.282  28.834  1.00 65.41           H  
ATOM   3203 HD21 LEU A 233      -5.262   8.161  29.626  1.00 67.95           H  
ATOM   3204 HD22 LEU A 233      -3.989   7.512  30.320  1.00 67.95           H  
ATOM   3205 HD23 LEU A 233      -3.829   8.818  29.430  1.00 67.95           H  
ATOM   3206  N   ARG A 234      -0.057   6.481  30.138  1.00 60.04           N  
ATOM   3207  CA  ARG A 234       1.232   5.967  30.589  1.00 66.84           C  
ATOM   3208  C   ARG A 234       1.313   4.445  30.607  1.00 70.41           C  
ATOM   3209  O   ARG A 234       2.367   3.885  30.285  1.00 68.16           O  
ATOM   3210  CB  ARG A 234       1.550   6.511  31.987  1.00 67.83           C  
ATOM   3211  CG  ARG A 234       1.843   8.010  32.017  1.00 69.72           C  
ATOM   3212  CD  ARG A 234       2.271   8.481  33.398  1.00 65.58           C  
ATOM   3213  NE  ARG A 234       1.221   9.242  34.064  1.00 59.95           N  
ATOM   3214  CZ  ARG A 234       0.190   8.693  34.692  1.00 67.91           C  
ATOM   3215  NH1 ARG A 234       0.024   7.378  34.741  1.00 72.29           N1+
ATOM   3216  NH2 ARG A 234      -0.696   9.480  35.293  1.00 59.04           N  
ATOM   3217  H   ARG A 234      -0.652   6.543  30.755  1.00 72.18           H  
ATOM   3218  HA  ARG A 234       1.917   6.280  29.977  1.00 80.34           H  
ATOM   3219  HB2 ARG A 234       0.788   6.348  32.565  1.00 81.53           H  
ATOM   3220  HB3 ARG A 234       2.331   6.050  32.330  1.00 81.53           H  
ATOM   3221  HG2 ARG A 234       2.561   8.208  31.395  1.00 83.80           H  
ATOM   3222  HG3 ARG A 234       1.043   8.498  31.766  1.00 83.80           H  
ATOM   3223  HD2 ARG A 234       2.482   7.710  33.947  1.00 78.83           H  
ATOM   3224  HD3 ARG A 234       3.052   9.051  33.314  1.00 78.83           H  
ATOM   3225  HE  ARG A 234       1.273  10.100  34.048  1.00 72.07           H  
ATOM   3226 HH11 ARG A 234       0.593   6.859  34.359  1.00 86.89           H  
ATOM   3227 HH12 ARG A 234      -0.652   7.045  35.155  1.00 86.89           H  
ATOM   3228 HH21 ARG A 234      -0.597  10.334  35.271  1.00 70.98           H  
ATOM   3229 HH22 ARG A 234      -1.368   9.135  35.704  1.00 70.98           H  
ATOM   3230  N   ASP A 235       0.232   3.757  30.963  1.00 68.30           N  
ATOM   3231  CA  ASP A 235       0.253   2.309  31.110  1.00 72.69           C  
ATOM   3232  C   ASP A 235      -0.174   1.576  29.844  1.00 68.39           C  
ATOM   3233  O   ASP A 235      -0.404   0.364  29.895  1.00 71.75           O  
ATOM   3234  CB  ASP A 235      -0.647   1.892  32.277  1.00 73.37           C  
ATOM   3235  CG  ASP A 235      -0.216   2.516  33.593  1.00 88.33           C  
ATOM   3236  OD1 ASP A 235      -0.769   3.577  33.961  1.00 87.17           O  
ATOM   3237  OD2 ASP A 235       0.686   1.951  34.251  1.00 87.18           O1-
ATOM   3238  H   ASP A 235      -0.533   4.113  31.127  1.00 82.09           H  
ATOM   3239  HA  ASP A 235       1.161   2.035  31.313  1.00 87.37           H  
ATOM   3240  HB2 ASP A 235      -1.556   2.175  32.094  1.00 88.17           H  
ATOM   3241  HB3 ASP A 235      -0.612   0.928  32.376  1.00 88.17           H  
ATOM   3242  N   LEU A 236      -0.269   2.269  28.715  1.00 65.47           N  
ATOM   3243  CA  LEU A 236      -0.669   1.652  27.458  1.00 60.53           C  
ATOM   3244  C   LEU A 236      -0.334   2.606  26.324  1.00 63.74           C  
ATOM   3245  O   LEU A 236       0.022   3.765  26.547  1.00 64.06           O  
ATOM   3246  CB  LEU A 236      -2.152   1.275  27.476  1.00 58.13           C  
ATOM   3247  CG  LEU A 236      -3.110   2.327  28.020  1.00 55.41           C  
ATOM   3248  CD1 LEU A 236      -3.068   3.561  27.139  1.00 61.17           C  
ATOM   3249  CD2 LEU A 236      -4.525   1.790  28.117  1.00 57.60           C  
ATOM   3250  H   LEU A 236      -0.105   3.111  28.651  1.00 78.70           H  
ATOM   3251  HA  LEU A 236      -0.160   0.839  27.315  1.00 72.77           H  
ATOM   3252  HB2 LEU A 236      -2.425   1.084  26.565  1.00 69.89           H  
ATOM   3253  HB3 LEU A 236      -2.255   0.483  28.026  1.00 69.89           H  
ATOM   3254  HG  LEU A 236      -2.835   2.571  28.918  1.00 66.62           H  
ATOM   3255 HD11 LEU A 236      -3.856   4.099  27.310  1.00 73.54           H  
ATOM   3256 HD12 LEU A 236      -2.269   4.070  27.347  1.00 73.54           H  
ATOM   3257 HD13 LEU A 236      -3.051   3.285  26.209  1.00 73.54           H  
ATOM   3258 HD21 LEU A 236      -5.118   2.507  28.391  1.00 69.26           H  
ATOM   3259 HD22 LEU A 236      -4.795   1.452  27.248  1.00 69.26           H  
ATOM   3260 HD23 LEU A 236      -4.547   1.074  28.771  1.00 69.26           H  
ATOM   3261  N   ASN A 237      -0.450   2.102  25.099  1.00 60.46           N  
ATOM   3262  CA  ASN A 237      -0.091   2.878  23.912  1.00 61.72           C  
ATOM   3263  C   ASN A 237      -1.307   3.579  23.308  1.00 57.72           C  
ATOM   3264  O   ASN A 237      -1.599   3.459  22.118  1.00 53.98           O  
ATOM   3265  CB  ASN A 237       0.587   1.975  22.887  1.00 65.91           C  
ATOM   3266  CG  ASN A 237       2.073   1.789  23.166  1.00 76.31           C  
ATOM   3267  ND2 ASN A 237       2.463   0.567  23.522  1.00 75.97           N  
ATOM   3268  OD1 ASN A 237       2.860   2.733  23.058  1.00 80.80           O  
ATOM   3269  H   ASN A 237      -0.735   1.309  24.927  1.00 72.69           H  
ATOM   3270  HA  ASN A 237       0.545   3.563  24.173  1.00 74.20           H  
ATOM   3271  HB2 ASN A 237       0.165   1.102  22.906  1.00 79.22           H  
ATOM   3272  HB3 ASN A 237       0.493   2.369  22.006  1.00 79.22           H  
ATOM   3273 HD21 ASN A 237       1.886  -0.068  23.584  1.00 91.30           H  
ATOM   3274 HD22 ASN A 237       3.292   0.412  23.689  1.00 91.30           H  
ATOM   3275  N   TRP A 238      -2.035   4.313  24.144  1.00 47.56           N  
ATOM   3276  CA  TRP A 238      -3.144   5.153  23.723  1.00 48.66           C  
ATOM   3277  C   TRP A 238      -2.845   6.605  24.080  1.00 43.40           C  
ATOM   3278  O   TRP A 238      -1.914   6.904  24.828  1.00 43.22           O  
ATOM   3279  CB  TRP A 238      -4.460   4.735  24.392  1.00 46.80           C  
ATOM   3280  CG  TRP A 238      -5.011   3.391  24.018  1.00 50.58           C  
ATOM   3281  CD1 TRP A 238      -4.465   2.478  23.166  1.00 52.36           C  
ATOM   3282  CD2 TRP A 238      -6.244   2.828  24.477  1.00 43.87           C  
ATOM   3283  CE2 TRP A 238      -6.379   1.563  23.870  1.00 50.83           C  
ATOM   3284  CE3 TRP A 238      -7.246   3.271  25.349  1.00 43.00           C  
ATOM   3285  NE1 TRP A 238      -5.277   1.369  23.077  1.00 47.08           N  
ATOM   3286  CZ2 TRP A 238      -7.476   0.734  24.109  1.00 49.09           C  
ATOM   3287  CZ3 TRP A 238      -8.333   2.446  25.585  1.00 45.54           C  
ATOM   3288  CH2 TRP A 238      -8.437   1.192  24.968  1.00 49.53           C  
ATOM   3289  H   TRP A 238      -1.897   4.340  24.992  1.00 57.20           H  
ATOM   3290  HA  TRP A 238      -3.248   5.068  22.762  1.00 58.53           H  
ATOM   3291  HB2 TRP A 238      -4.320   4.726  25.352  1.00 56.29           H  
ATOM   3292  HB3 TRP A 238      -5.136   5.392  24.162  1.00 56.29           H  
ATOM   3293  HD1 TRP A 238      -3.662   2.588  22.712  1.00 62.96           H  
ATOM   3294  HE1 TRP A 238      -5.119   0.670  22.602  1.00 56.63           H  
ATOM   3295  HE3 TRP A 238      -7.183   4.103  25.760  1.00 51.73           H  
ATOM   3296  HZ2 TRP A 238      -7.551  -0.098  23.700  1.00 59.05           H  
ATOM   3297  HZ3 TRP A 238      -9.004   2.729  26.163  1.00 54.78           H  
ATOM   3298  HH2 TRP A 238      -9.178   0.659  25.147  1.00 59.57           H  
ATOM   3299  N   THR A 239      -3.673   7.512  23.566  1.00 42.54           N  
ATOM   3300  CA  THR A 239      -3.524   8.942  23.805  1.00 45.82           C  
ATOM   3301  C   THR A 239      -4.888   9.523  24.156  1.00 42.84           C  
ATOM   3302  O   THR A 239      -5.887   9.224  23.492  1.00 45.49           O  
ATOM   3303  CB  THR A 239      -2.941   9.644  22.566  1.00 48.35           C  
ATOM   3304  CG2 THR A 239      -3.164  11.147  22.633  1.00 51.01           C  
ATOM   3305  OG1 THR A 239      -1.535   9.375  22.487  1.00 45.00           O  
ATOM   3306  H   THR A 239      -4.344   7.316  23.064  1.00 51.18           H  
ATOM   3307  HA  THR A 239      -2.926   9.096  24.552  1.00 55.12           H  
ATOM   3308  HB  THR A 239      -3.385   9.312  21.770  1.00 58.16           H  
ATOM   3309  HG1 THR A 239      -1.205   9.763  21.819  1.00 54.14           H  
ATOM   3310 HG21 THR A 239      -2.695  11.585  21.905  1.00 61.35           H  
ATOM   3311 HG22 THR A 239      -4.110  11.346  22.562  1.00 61.35           H  
ATOM   3312 HG23 THR A 239      -2.831  11.495  23.475  1.00 61.35           H  
ATOM   3313  N   LEU A 240      -4.931  10.342  25.203  1.00 44.29           N  
ATOM   3314  CA  LEU A 240      -6.139  11.087  25.541  1.00 45.01           C  
ATOM   3315  C   LEU A 240      -6.186  12.333  24.669  1.00 44.20           C  
ATOM   3316  O   LEU A 240      -5.255  13.144  24.690  1.00 43.96           O  
ATOM   3317  CB  LEU A 240      -6.156  11.454  27.024  1.00 44.53           C  
ATOM   3318  CG  LEU A 240      -7.394  12.203  27.511  1.00 42.57           C  
ATOM   3319  CD1 LEU A 240      -8.534  11.212  27.729  1.00 52.48           C  
ATOM   3320  CD2 LEU A 240      -7.135  12.991  28.787  1.00 47.34           C  
ATOM   3321  H   LEU A 240      -4.271  10.483  25.736  1.00 53.28           H  
ATOM   3322  HA  LEU A 240      -6.924  10.545  25.370  1.00 54.14           H  
ATOM   3323  HB2 LEU A 240      -6.094  10.635  27.539  1.00 53.57           H  
ATOM   3324  HB3 LEU A 240      -5.389  12.019  27.205  1.00 53.57           H  
ATOM   3325  HG  LEU A 240      -7.644  12.849  26.832  1.00 51.22           H  
ATOM   3326 HD11 LEU A 240      -9.151  11.578  28.382  1.00 63.12           H  
ATOM   3327 HD12 LEU A 240      -8.992  11.067  26.886  1.00 63.12           H  
ATOM   3328 HD13 LEU A 240      -8.167  10.375  28.053  1.00 63.12           H  
ATOM   3329 HD21 LEU A 240      -7.937  13.483  29.022  1.00 56.94           H  
ATOM   3330 HD22 LEU A 240      -6.906  12.373  29.499  1.00 56.94           H  
ATOM   3331 HD23 LEU A 240      -6.401  13.606  28.634  1.00 56.94           H  
ATOM   3332  N   VAL A 241      -7.247  12.472  23.885  1.00 40.29           N  
ATOM   3333  CA  VAL A 241      -7.425  13.616  23.001  1.00 42.75           C  
ATOM   3334  C   VAL A 241      -8.646  14.389  23.465  1.00 43.65           C  
ATOM   3335  O   VAL A 241      -9.671  13.792  23.812  1.00 44.78           O  
ATOM   3336  CB  VAL A 241      -7.580  13.192  21.526  1.00 44.91           C  
ATOM   3337  CG1 VAL A 241      -7.827  14.414  20.646  1.00 49.55           C  
ATOM   3338  CG2 VAL A 241      -6.343  12.432  21.064  1.00 50.09           C  
ATOM   3339  H   VAL A 241      -7.892  11.905  23.848  1.00 48.49           H  
ATOM   3340  HA  VAL A 241      -6.645  14.190  23.065  1.00 51.44           H  
ATOM   3341  HB  VAL A 241      -8.345  12.602  21.442  1.00 54.03           H  
ATOM   3342 HG11 VAL A 241      -7.739  14.156  19.715  1.00 59.59           H  
ATOM   3343 HG12 VAL A 241      -8.723  14.747  20.813  1.00 59.59           H  
ATOM   3344 HG13 VAL A 241      -7.174  15.098  20.864  1.00 59.59           H  
ATOM   3345 HG21 VAL A 241      -6.429  12.234  20.118  1.00 60.24           H  
ATOM   3346 HG22 VAL A 241      -5.559  12.983  21.217  1.00 60.24           H  
ATOM   3347 HG23 VAL A 241      -6.271  11.607  21.569  1.00 60.24           H  
ATOM   3348  N   ALA A 242      -8.537  15.718  23.463  1.00 44.63           N  
ATOM   3349  CA  ALA A 242      -9.633  16.588  23.865  1.00 55.49           C  
ATOM   3350  C   ALA A 242      -9.880  17.649  22.803  1.00 53.46           C  
ATOM   3351  O   ALA A 242      -8.939  18.158  22.190  1.00 58.57           O  
ATOM   3352  CB  ALA A 242      -9.334  17.259  25.212  1.00 52.89           C  
ATOM   3353  H   ALA A 242      -7.826  16.141  23.229  1.00 53.70           H  
ATOM   3354  HA  ALA A 242     -10.444  16.063  23.950  1.00 66.72           H  
ATOM   3355  HB1 ALA A 242     -10.049  17.880  25.421  1.00 63.60           H  
ATOM   3356  HB2 ALA A 242      -9.277  16.577  25.899  1.00 63.60           H  
ATOM   3357  HB3 ALA A 242      -8.490  17.734  25.148  1.00 63.60           H  
ATOM   3358  N   GLU A 243     -11.153  17.968  22.590  1.00 56.18           N  
ATOM   3359  CA  GLU A 243     -11.576  19.012  21.668  1.00 65.75           C  
ATOM   3360  C   GLU A 243     -12.350  20.066  22.447  1.00 67.69           C  
ATOM   3361  O   GLU A 243     -13.314  19.740  23.148  1.00 64.49           O  
ATOM   3362  CB  GLU A 243     -12.456  18.439  20.551  1.00 69.63           C  
ATOM   3363  CG  GLU A 243     -13.598  19.352  20.140  1.00 74.52           C  
ATOM   3364  CD  GLU A 243     -14.672  18.629  19.348  1.00 89.22           C  
ATOM   3365  OE1 GLU A 243     -15.772  19.204  19.174  1.00 90.38           O  
ATOM   3366  OE2 GLU A 243     -14.419  17.488  18.901  1.00 90.65           O1-
ATOM   3367  H   GLU A 243     -11.812  17.579  22.982  1.00 67.56           H  
ATOM   3368  HA  GLU A 243     -10.799  19.426  21.262  1.00 79.03           H  
ATOM   3369  N   VAL A 244     -11.919  21.320  22.340  1.00 58.87           N  
ATOM   3370  CA  VAL A 244     -12.614  22.420  23.004  1.00 63.73           C  
ATOM   3371  C   VAL A 244     -12.650  23.626  22.071  1.00 62.64           C  
ATOM   3372  O   VAL A 244     -11.607  24.015  21.527  1.00 57.05           O  
ATOM   3373  CB  VAL A 244     -11.942  22.778  24.339  1.00 56.91           C  
ATOM   3374  CG1 VAL A 244     -10.530  23.292  24.105  1.00 59.29           C  
ATOM   3375  CG2 VAL A 244     -12.769  23.814  25.086  1.00 68.94           C  
ATOM   3376  H   VAL A 244     -11.227  21.559  21.889  1.00 70.78           H  
ATOM   3377  HA  VAL A 244     -13.527  22.148  23.183  1.00 76.61           H  
ATOM   3378  N   PRO A 245     -13.815  24.234  21.841  1.00 62.82           N  
ATOM   3379  CA  PRO A 245     -13.845  25.472  21.052  1.00 63.95           C  
ATOM   3380  C   PRO A 245     -13.019  26.559  21.722  1.00 61.94           C  
ATOM   3381  O   PRO A 245     -12.983  26.671  22.949  1.00 59.19           O  
ATOM   3382  CB  PRO A 245     -15.333  25.837  21.007  1.00 62.59           C  
ATOM   3383  CG  PRO A 245     -15.980  25.018  22.082  1.00 74.48           C  
ATOM   3384  CD  PRO A 245     -15.166  23.780  22.209  1.00 72.07           C  
ATOM   3385  HA  PRO A 245     -13.524  25.318  20.150  1.00 76.88           H  
ATOM   3386  N   GLU A 246     -12.339  27.359  20.896  1.00 63.31           N  
ATOM   3387  CA  GLU A 246     -11.482  28.415  21.425  1.00 63.11           C  
ATOM   3388  C   GLU A 246     -12.239  29.308  22.397  1.00 61.85           C  
ATOM   3389  O   GLU A 246     -11.712  29.676  23.454  1.00 60.18           O  
ATOM   3390  CB  GLU A 246     -10.906  29.247  20.280  1.00 62.70           C  
ATOM   3391  CG  GLU A 246      -9.645  28.667  19.661  1.00 64.24           C  
ATOM   3392  CD  GLU A 246      -8.933  29.659  18.748  1.00 73.26           C  
ATOM   3393  OE1 GLU A 246      -9.354  30.837  18.700  1.00 67.93           O  
ATOM   3394  OE2 GLU A 246      -7.953  29.261  18.081  1.00 66.57           O1-
ATOM   3395  H   GLU A 246     -12.357  27.311  20.037  1.00 76.11           H  
ATOM   3396  HA  GLU A 246     -10.743  28.006  21.903  1.00 75.87           H  
ATOM   3397  N   SER A 247     -13.485  29.659  22.063  1.00 64.54           N  
ATOM   3398  CA  SER A 247     -14.296  30.483  22.948  1.00 64.15           C  
ATOM   3399  C   SER A 247     -14.528  29.833  24.305  1.00 67.38           C  
ATOM   3400  O   SER A 247     -15.028  30.502  25.217  1.00 65.88           O  
ATOM   3401  CB  SER A 247     -15.642  30.786  22.282  1.00 64.78           C  
ATOM   3402  OG  SER A 247     -16.651  29.903  22.748  1.00 74.83           O  
ATOM   3403  H   SER A 247     -13.877  29.431  21.332  1.00 77.58           H  
ATOM   3404  HA  SER A 247     -13.837  31.325  23.098  1.00 77.12           H  
ATOM   3405  N   GLU A 248     -14.178  28.557  24.464  1.00 61.25           N  
ATOM   3406  CA  GLU A 248     -14.344  27.852  25.728  1.00 70.84           C  
ATOM   3407  C   GLU A 248     -13.038  27.685  26.490  1.00 69.37           C  
ATOM   3408  O   GLU A 248     -13.066  27.239  27.643  1.00 78.12           O  
ATOM   3409  CB  GLU A 248     -14.964  26.470  25.485  1.00 74.66           C  
ATOM   3410  CG  GLU A 248     -16.462  26.488  25.237  1.00 82.01           C  
ATOM   3411  CD  GLU A 248     -17.042  25.090  25.106  1.00 93.03           C  
ATOM   3412  OE1 GLU A 248     -16.282  24.110  25.265  1.00 87.25           O  
ATOM   3413  OE2 GLU A 248     -18.258  24.972  24.844  1.00101.00           O1-
ATOM   3414  N   ILE A 249     -11.905  28.030  25.872  1.00 53.00           N  
ATOM   3415  CA  ILE A 249     -10.600  27.821  26.498  1.00 64.01           C  
ATOM   3416  C   ILE A 249     -10.611  28.291  27.945  1.00 65.73           C  
ATOM   3417  O   ILE A 249     -10.169  27.579  28.855  1.00 67.36           O  
ATOM   3418  CB  ILE A 249      -9.502  28.530  25.686  1.00 55.53           C  
ATOM   3419  CG1 ILE A 249      -9.349  27.862  24.315  1.00 59.99           C  
ATOM   3420  CG2 ILE A 249      -8.188  28.550  26.456  1.00 52.87           C  
ATOM   3421  CD1 ILE A 249      -8.421  28.598  23.370  1.00 58.58           C  
ATOM   3422  N   TYR A 250     -11.125  29.493  28.180  1.00 57.26           N  
ATOM   3423  CA  TYR A 250     -11.115  30.091  29.513  1.00 71.60           C  
ATOM   3424  C   TYR A 250     -12.445  29.792  30.188  1.00 88.38           C  
ATOM   3425  O   TYR A 250     -13.429  30.518  30.038  1.00 90.48           O  
ATOM   3426  CB  TYR A 250     -10.810  31.577  29.413  1.00 64.49           C  
ATOM   3427  CG  TYR A 250      -9.354  31.806  29.091  1.00 59.86           C  
ATOM   3428  CD1 TYR A 250      -8.365  31.139  29.800  1.00 51.24           C  
ATOM   3429  CD2 TYR A 250      -8.967  32.643  28.053  1.00 56.83           C  
ATOM   3430  CE1 TYR A 250      -7.035  31.325  29.518  1.00 58.97           C  
ATOM   3431  CE2 TYR A 250      -7.629  32.836  27.759  1.00 56.78           C  
ATOM   3432  CZ  TYR A 250      -6.666  32.169  28.496  1.00 55.81           C  
ATOM   3433  OH  TYR A 250      -5.330  32.345  28.211  1.00 55.59           O  
ATOM   3434  N   ALA A 251     -12.459  28.696  30.942  1.00 95.45           N  
ATOM   3435  CA  ALA A 251     -13.640  28.215  31.647  1.00112.64           C  
ATOM   3436  C   ALA A 251     -13.385  26.793  32.133  1.00102.05           C  
ATOM   3437  O   ALA A 251     -12.646  26.037  31.499  1.00101.91           O  
ATOM   3438  CB  ALA A 251     -14.868  28.264  30.750  1.00 97.09           C  
TER   
END
HEADER    Adenine_confidence-0.31
HETATM    1  N   UNK     0     -14.694 -14.242  22.608  0.00  0.00           N  
HETATM    2  C   UNK     0     -13.672 -14.396  23.576  0.00  0.00           C  
HETATM    3  C   UNK     0     -12.539 -13.617  23.510  0.00  0.00           C  
HETATM    4  N   UNK     0     -12.124 -12.653  22.670  0.00  0.00           N  
HETATM    5  C   UNK     0     -10.919 -12.181  23.027  0.00  0.00           C  
HETATM    6  N   UNK     0     -10.553 -12.867  24.132  0.00  0.00           N  
HETATM    7  C   UNK     0     -11.515 -13.749  24.455  0.00  0.00           C  
HETATM    8  N   UNK     0     -11.721 -14.674  25.407  0.00  0.00           N  
HETATM    9  C   UNK     0     -12.812 -15.449  25.501  0.00  0.00           C  
HETATM   10  N   UNK     0     -13.789 -15.293  24.565  0.00  0.00           N  
CONECT    1    2
CONECT    2    1    3   10
CONECT    3    2    4    7
CONECT    4    3    5
CONECT    5    4    6
CONECT    6    5    7
CONECT    7    3    6    8
CONECT    8    7    9
CONECT    9    8   10
CONECT   10    2    9
END
HEADER    Purine_confidence-0.03
HETATM    1  C   UNK     0     -11.839 -12.038  22.282  0.00  0.00           C  
HETATM    2  N   UNK     0     -11.394 -12.525  23.455  0.00  0.00           N  
HETATM    3  C   UNK     0     -12.241 -13.465  23.898  0.00  0.00           C  
HETATM    4  C   UNK     0     -12.309 -14.288  25.004  0.00  0.00           C  
HETATM    5  N   UNK     0     -13.327 -15.152  25.156  0.00  0.00           N  
HETATM    6  C   UNK     0     -14.312 -15.254  24.251  0.00  0.00           C  
HETATM    7  N   UNK     0     -14.282 -14.470  23.160  0.00  0.00           N  
HETATM    8  C   UNK     0     -13.262 -13.583  22.978  0.00  0.00           C  
HETATM    9  N   UNK     0     -12.978 -12.694  22.007  0.00  0.00           N  
CONECT    1    2    9
CONECT    2    1    3
CONECT    3    2    4    8
CONECT    4    3    5
CONECT    5    4    6
CONECT    6    5    7
CONECT    7    6    8
CONECT    8    3    7    9
CONECT    9    1    8
END
HEADER    Xanthine_confidence-0.53
HETATM    1  O   UNK     0     -14.216 -16.579  25.268  0.00  0.00           O  
HETATM    2  C   UNK     0     -13.770 -15.639  24.526  0.00  0.00           C  
HETATM    3  N   UNK     0     -12.750 -14.863  24.913  0.00  0.00           N  
HETATM    4  C   UNK     0     -12.238 -13.863  24.183  0.00  0.00           C  
HETATM    5  N   UNK     0     -11.238 -12.965  24.354  0.00  0.00           N  
HETATM    6  C   UNK     0     -11.163 -12.174  23.268  0.00  0.00           C  
HETATM    7  N   UNK     0     -12.125 -12.589  22.423  0.00  0.00           N  
HETATM    8  C   UNK     0     -12.804 -13.619  22.944  0.00  0.00           C  
HETATM    9  C   UNK     0     -13.852 -14.411  22.539  0.00  0.00           C  
HETATM   10  O   UNK     0     -14.435 -14.194  21.316  0.00  0.00           O1-
HETATM   11  N   UNK     0     -14.322 -15.403  23.323  0.00  0.00           N1-
CONECT    1    2
CONECT    2    1    3   11
CONECT    3    2    4
CONECT    4    3    5    8
CONECT    5    4    6
CONECT    6    5    7
CONECT    7    6    8
CONECT    8    4    7    9
CONECT    9    8   10   11
CONECT   10    9
CONECT   11    2    9
END
