# Supplementary material for: Ubiquitous purine sensor modulates diverse signal transduction pathways in bacteria
Source: Nat Commun. 2024 Jul 12;15:5867. doi: 10.1038/s41467-024-50275-3 (PMC11245519; doi:10.1038/s41467-024-50275-3)
Supplement: Supplementary file 9 — Source Data [file 41467_2024_50275_MOESM9_ESM.zip › ToshkaDev-Purine-pyrimidine_motif-f6b59c2/Models/R11_wdocked_ligands.pdb]

HEADER    R11_WP_162024566.1
ATOM      1  N   ARG A   1     -27.439   5.993  35.730  1.00 56.24           N  
ATOM      2  CA  ARG A   1     -27.336   5.200  34.476  1.00 56.24           C  
ATOM      3  C   ARG A   1     -27.300   6.097  33.234  1.00 56.24           C  
ATOM      4  O   ARG A   1     -26.387   5.922  32.445  1.00 56.24           O  
ATOM      5  CB  ARG A   1     -28.385   4.070  34.382  1.00 56.24           C  
ATOM      6  CG  ARG A   1     -28.013   2.864  35.273  1.00 56.24           C  
ATOM      7  CD  ARG A   1     -28.976   1.677  35.092  1.00 56.24           C  
ATOM      8  NE  ARG A   1     -28.573   0.509  35.905  1.00 56.24           N  
ATOM      9  CZ  ARG A   1     -29.206  -0.650  35.993  1.00 56.24           C  
ATOM     10  NH1 ARG A   1     -30.317  -0.887  35.352  1.00 56.24           N1+
ATOM     11  NH2 ARG A   1     -28.723  -1.605  36.733  1.00 56.24           N  
ATOM     12  H   ARG A   1     -28.329   6.468  35.787  1.00 56.24           H  
ATOM     13  HA  ARG A   1     -26.361   4.713  34.466  1.00 56.24           H  
ATOM     14  HB2 ARG A   1     -29.371   4.448  34.653  1.00 56.24           H  
ATOM     15  HB3 ARG A   1     -28.425   3.723  33.349  1.00 56.24           H  
ATOM     16  HG2 ARG A   1     -28.021   3.168  36.320  1.00 56.24           H  
ATOM     17  HG3 ARG A   1     -27.008   2.533  35.015  1.00 56.24           H  
ATOM     18  HD2 ARG A   1     -29.981   1.988  35.377  1.00 56.24           H  
ATOM     19  HD3 ARG A   1     -28.986   1.390  34.041  1.00 56.24           H  
ATOM     20  HE  ARG A   1     -27.698   0.560  36.406  1.00 56.24           H  
ATOM     21 HH11 ARG A   1     -30.763  -1.789  35.434  1.00 56.24           H  
ATOM     22 HH12 ARG A   1     -30.705  -0.183  34.741  1.00 56.24           H  
ATOM     23 HH21 ARG A   1     -27.836  -1.507  37.205  1.00 56.24           H  
ATOM     24 HH22 ARG A   1     -29.184  -2.502  36.788  1.00 56.24           H  
ATOM     25  H2  ARG A   1     -27.344   5.389  36.534  1.00 56.24           H  
ATOM     26  H3  ARG A   1     -26.701   6.682  35.770  1.00 56.24           H  
ATOM     27  N   SER A   2     -28.185   7.093  33.097  1.00 61.07           N  
ATOM     28  CA  SER A   2     -28.161   8.075  31.991  1.00 61.07           C  
ATOM     29  C   SER A   2     -26.829   8.828  31.846  1.00 61.07           C  
ATOM     30  O   SER A   2     -26.276   8.849  30.756  1.00 61.07           O  
ATOM     31  CB  SER A   2     -29.291   9.095  32.181  1.00 61.07           C  
ATOM     32  OG  SER A   2     -29.257   9.579  33.514  1.00 61.07           O  
ATOM     33  H   SER A   2     -28.942   7.227  33.753  1.00 61.07           H  
ATOM     34  HA  SER A   2     -28.335   7.556  31.048  1.00 61.07           H  
ATOM     35  HB2 SER A   2     -30.253   8.617  31.995  1.00 61.07           H  
ATOM     36  HB3 SER A   2     -29.165   9.919  31.478  1.00 61.07           H  
ATOM     37  HG  SER A   2     -29.496  10.509  33.495  1.00 61.07           H  
ATOM     38  N   ASN A   3     -26.263   9.361  32.937  1.00 60.41           N  
ATOM     39  CA  ASN A   3     -25.026  10.160  32.866  1.00 60.41           C  
ATOM     40  C   ASN A   3     -23.789   9.355  32.425  1.00 60.41           C  
ATOM     41  O   ASN A   3     -22.924   9.899  31.752  1.00 60.41           O  
ATOM     42  CB  ASN A   3     -24.767  10.850  34.220  1.00 60.41           C  
ATOM     43  CG  ASN A   3     -25.816  11.885  34.591  1.00 60.41           C  
ATOM     44  ND2 ASN A   3     -25.697  12.497  35.743  1.00 60.41           N  
ATOM     45  OD1 ASN A   3     -26.787  12.108  33.895  1.00 60.41           O  
ATOM     46  H   ASN A   3     -26.871   9.522  33.727  1.00 60.41           H  
ATOM     47  HA  ASN A   3     -25.161  10.940  32.117  1.00 60.41           H  
ATOM     48  HB2 ASN A   3     -24.698  10.109  35.016  1.00 60.41           H  
ATOM     49  HB3 ASN A   3     -23.811  11.371  34.161  1.00 60.41           H  
ATOM     50 HD21 ASN A   3     -26.363  13.240  35.907  1.00 60.41           H  
ATOM     51 HD22 ASN A   3     -24.847  12.420  36.283  1.00 60.41           H  
ATOM     52  N   MET A   4     -23.710   8.060  32.762  1.00 59.01           N  
ATOM     53  CA  MET A   4     -22.624   7.196  32.272  1.00 59.01           C  
ATOM     54  C   MET A   4     -22.806   6.848  30.795  1.00 59.01           C  
ATOM     55  O   MET A   4     -21.836   6.879  30.051  1.00 59.01           O  
ATOM     56  CB  MET A   4     -22.493   5.909  33.101  1.00 59.01           C  
ATOM     57  CG  MET A   4     -21.794   6.159  34.439  1.00 59.01           C  
ATOM     58  SD  MET A   4     -21.173   4.657  35.243  1.00 59.01           S  
ATOM     59  CE  MET A   4     -22.683   3.860  35.834  1.00 59.01           C  
ATOM     60  H   MET A   4     -24.479   7.641  33.264  1.00 59.01           H  
ATOM     61  HA  MET A   4     -21.679   7.736  32.339  1.00 59.01           H  
ATOM     62  HB2 MET A   4     -21.879   5.205  32.540  1.00 59.01           H  
ATOM     63  HB3 MET A   4     -23.472   5.456  33.262  1.00 59.01           H  
ATOM     64  HG2 MET A   4     -20.930   6.798  34.257  1.00 59.01           H  
ATOM     65  HG3 MET A   4     -22.465   6.686  35.117  1.00 59.01           H  
ATOM     66  HE1 MET A   4     -22.412   2.937  36.346  1.00 59.01           H  
ATOM     67  HE2 MET A   4     -23.326   3.620  34.987  1.00 59.01           H  
ATOM     68  HE3 MET A   4     -23.196   4.522  36.532  1.00 59.01           H  
ATOM     69  N   ARG A   5     -24.046   6.586  30.354  1.00 63.96           N  
ATOM     70  CA  ARG A   5     -24.365   6.377  28.933  1.00 63.96           C  
ATOM     71  C   ARG A   5     -23.984   7.603  28.096  1.00 63.96           C  
ATOM     72  O   ARG A   5     -23.347   7.446  27.061  1.00 63.96           O  
ATOM     73  CB  ARG A   5     -25.855   6.017  28.794  1.00 63.96           C  
ATOM     74  CG  ARG A   5     -26.234   5.520  27.389  1.00 63.96           C  
ATOM     75  CD  ARG A   5     -27.749   5.269  27.319  1.00 63.96           C  
ATOM     76  NE  ARG A   5     -28.143   4.666  26.038  1.00 63.96           N  
ATOM     77  CZ  ARG A   5     -29.346   4.495  25.524  1.00 63.96           C  
ATOM     78  NH1 ARG A   5     -30.422   4.937  26.108  1.00 63.96           N1+
ATOM     79  NH2 ARG A   5     -29.497   3.846  24.414  1.00 63.96           N  
ATOM     80  H   ARG A   5     -24.807   6.587  31.018  1.00 63.96           H  
ATOM     81  HA  ARG A   5     -23.762   5.553  28.551  1.00 63.96           H  
ATOM     82  HB2 ARG A   5     -26.461   6.890  29.036  1.00 63.96           H  
ATOM     83  HB3 ARG A   5     -26.091   5.228  29.507  1.00 63.96           H  
ATOM     84  HG2 ARG A   5     -25.700   4.594  27.176  1.00 63.96           H  
ATOM     85  HG3 ARG A   5     -25.964   6.264  26.640  1.00 63.96           H  
ATOM     86  HD2 ARG A   5     -28.032   4.590  28.123  1.00 63.96           H  
ATOM     87  HD3 ARG A   5     -28.266   6.219  27.449  1.00 63.96           H  
ATOM     88  HE  ARG A   5     -27.453   4.116  25.546  1.00 63.96           H  
ATOM     89 HH11 ARG A   5     -30.319   5.545  26.908  1.00 63.96           H  
ATOM     90 HH12 ARG A   5     -31.300   4.816  25.624  1.00 63.96           H  
ATOM     91 HH21 ARG A   5     -28.721   3.255  24.150  1.00 63.96           H  
ATOM     92 HH22 ARG A   5     -30.388   3.631  23.989  1.00 63.96           H  
ATOM     93  N   LEU A   6     -24.303   8.804  28.588  1.00 61.63           N  
ATOM     94  CA  LEU A   6     -23.892  10.081  27.996  1.00 61.63           C  
ATOM     95  C   LEU A   6     -22.368  10.227  27.971  1.00 61.63           C  
ATOM     96  O   LEU A   6     -21.810  10.410  26.903  1.00 61.63           O  
ATOM     97  CB  LEU A   6     -24.553  11.239  28.765  1.00 61.63           C  
ATOM     98  CG  LEU A   6     -25.978  11.537  28.262  1.00 61.63           C  
ATOM     99  CD1 LEU A   6     -26.853  12.089  29.388  1.00 61.63           C  
ATOM    100  CD2 LEU A   6     -25.951  12.559  27.128  1.00 61.63           C  
ATOM    101  H   LEU A   6     -24.866   8.835  29.426  1.00 61.63           H  
ATOM    102  HA  LEU A   6     -24.217  10.122  26.956  1.00 61.63           H  
ATOM    103  HB2 LEU A   6     -24.573  10.994  29.827  1.00 61.63           H  
ATOM    104  HB3 LEU A   6     -23.951  12.140  28.653  1.00 61.63           H  
ATOM    105  HG  LEU A   6     -26.441  10.617  27.906  1.00 61.63           H  
ATOM    106 HD11 LEU A   6     -26.417  13.015  29.763  1.00 61.63           H  
ATOM    107 HD12 LEU A   6     -27.850  12.299  29.001  1.00 61.63           H  
ATOM    108 HD13 LEU A   6     -26.924  11.363  30.199  1.00 61.63           H  
ATOM    109 HD21 LEU A   6     -25.515  13.500  27.464  1.00 61.63           H  
ATOM    110 HD22 LEU A   6     -26.959  12.747  26.756  1.00 61.63           H  
ATOM    111 HD23 LEU A   6     -25.341  12.192  26.303  1.00 61.63           H  
ATOM    112  N   SER A   7     -21.678  10.045  29.102  1.00 60.83           N  
ATOM    113  CA  SER A   7     -20.215  10.179  29.160  1.00 60.83           C  
ATOM    114  C   SER A   7     -19.489   9.213  28.218  1.00 60.83           C  
ATOM    115  O   SER A   7     -18.538   9.605  27.547  1.00 60.83           O  
ATOM    116  CB  SER A   7     -19.749   9.979  30.604  1.00 60.83           C  
ATOM    117  OG  SER A   7     -18.343  10.050  30.719  1.00 60.83           O  
ATOM    118  H   SER A   7     -22.188   9.927  29.965  1.00 60.83           H  
ATOM    119  HA  SER A   7     -19.955  11.192  28.851  1.00 60.83           H  
ATOM    120  HB2 SER A   7     -20.197  10.751  31.229  1.00 60.83           H  
ATOM    121  HB3 SER A   7     -20.081   9.004  30.961  1.00 60.83           H  
ATOM    122  HG  SER A   7     -18.008  10.777  30.189  1.00 60.83           H  
ATOM    123  N   ILE A   8     -19.955   7.971  28.109  1.00 62.64           N  
ATOM    124  CA  ILE A   8     -19.405   6.986  27.175  1.00 62.64           C  
ATOM    125  C   ILE A   8     -19.652   7.412  25.718  1.00 62.64           C  
ATOM    126  O   ILE A   8     -18.734   7.410  24.898  1.00 62.64           O  
ATOM    127  CB  ILE A   8     -20.020   5.620  27.532  1.00 62.64           C  
ATOM    128  CG1 ILE A   8     -19.372   5.083  28.826  1.00 62.64           C  
ATOM    129  CG2 ILE A   8     -19.828   4.595  26.430  1.00 62.64           C  
ATOM    130  CD1 ILE A   8     -19.973   3.770  29.333  1.00 62.64           C  
ATOM    131  H   ILE A   8     -20.727   7.693  28.697  1.00 62.64           H  
ATOM    132  HA  ILE A   8     -18.324   6.931  27.306  1.00 62.64           H  
ATOM    133  HB  ILE A   8     -21.092   5.745  27.685  1.00 62.64           H  
ATOM    134 HG12 ILE A   8     -19.472   5.823  29.620  1.00 62.64           H  
ATOM    135 HG13 ILE A   8     -18.307   4.930  28.656  1.00 62.64           H  
ATOM    136 HG21 ILE A   8     -18.779   4.305  26.379  1.00 62.64           H  
ATOM    137 HG22 ILE A   8     -20.153   4.996  25.470  1.00 62.64           H  
ATOM    138 HG23 ILE A   8     -20.454   3.731  26.652  1.00 62.64           H  
ATOM    139 HD11 ILE A   8     -19.473   3.515  30.267  1.00 62.64           H  
ATOM    140 HD12 ILE A   8     -19.797   2.957  28.629  1.00 62.64           H  
ATOM    141 HD13 ILE A   8     -21.042   3.890  29.506  1.00 62.64           H  
ATOM    142  N   THR A   9     -20.877   7.836  25.411  1.00 60.56           N  
ATOM    143  CA  THR A   9     -21.261   8.297  24.069  1.00 60.56           C  
ATOM    144  C   THR A   9     -20.480   9.540  23.643  1.00 60.56           C  
ATOM    145  O   THR A   9     -20.027   9.629  22.505  1.00 60.56           O  
ATOM    146  CB  THR A   9     -22.768   8.595  24.038  1.00 60.56           C  
ATOM    147  CG2 THR A   9     -23.274   9.168  22.712  1.00 60.56           C  
ATOM    148  OG1 THR A   9     -23.494   7.425  24.345  1.00 60.56           O  
ATOM    149  H   THR A   9     -21.577   7.854  26.138  1.00 60.56           H  
ATOM    150  HA  THR A   9     -21.036   7.509  23.351  1.00 60.56           H  
ATOM    151  HB  THR A   9     -22.997   9.326  24.813  1.00 60.56           H  
ATOM    152  HG1 THR A   9     -23.396   7.281  25.289  1.00 60.56           H  
ATOM    153 HG21 THR A   9     -24.320   8.905  22.557  1.00 60.56           H  
ATOM    154 HG22 THR A   9     -22.670   8.830  21.870  1.00 60.56           H  
ATOM    155 HG23 THR A   9     -23.196  10.254  22.749  1.00 60.56           H  
ATOM    156  N   GLU A  10     -20.293  10.483  24.563  1.00 62.69           N  
ATOM    157  CA  GLU A  10     -19.693  11.789  24.292  1.00 62.69           C  
ATOM    158  C   GLU A  10     -18.163  11.786  24.374  1.00 62.69           C  
ATOM    159  O   GLU A  10     -17.535  12.621  23.729  1.00 62.69           O  
ATOM    160  CB  GLU A  10     -20.269  12.829  25.267  1.00 62.69           C  
ATOM    161  CG  GLU A  10     -21.744  13.163  24.982  1.00 62.69           C  
ATOM    162  CD  GLU A  10     -22.325  14.210  25.949  1.00 62.69           C  
ATOM    163  OE1 GLU A  10     -23.437  14.703  25.657  1.00 62.69           O  
ATOM    164  OE2 GLU A  10     -21.698  14.478  27.001  1.00 62.69           O1-
ATOM    165  H   GLU A  10     -20.734  10.365  25.464  1.00 62.69           H  
ATOM    166  HA  GLU A  10     -19.947  12.101  23.279  1.00 62.69           H  
ATOM    167  HB2 GLU A  10     -19.692  13.750  25.173  1.00 62.69           H  
ATOM    168  HB3 GLU A  10     -20.156  12.461  26.287  1.00 62.69           H  
ATOM    169  HG2 GLU A  10     -21.819  13.538  23.961  1.00 62.69           H  
ATOM    170  HG3 GLU A  10     -22.342  12.254  25.044  1.00 62.69           H  
ATOM    171  N   SER A  11     -17.538  10.879  25.138  1.00 62.19           N  
ATOM    172  CA  SER A  11     -16.083  10.919  25.364  1.00 62.19           C  
ATOM    173  C   SER A  11     -15.331   9.666  24.921  1.00 62.19           C  
ATOM    174  O   SER A  11     -14.314   9.789  24.242  1.00 62.19           O  
ATOM    175  CB  SER A  11     -15.755  11.304  26.811  1.00 62.19           C  
ATOM    176  OG  SER A  11     -16.037  10.266  27.729  1.00 62.19           O  
ATOM    177  H   SER A  11     -18.107  10.224  25.656  1.00 62.19           H  
ATOM    178  HA  SER A  11     -15.660  11.720  24.757  1.00 62.19           H  
ATOM    179  HB2 SER A  11     -14.694  11.547  26.875  1.00 62.19           H  
ATOM    180  HB3 SER A  11     -16.324  12.193  27.083  1.00 62.19           H  
ATOM    181  HG  SER A  11     -16.970  10.051  27.657  1.00 62.19           H  
ATOM    182  N   THR A  12     -15.798   8.452  25.227  1.00 66.75           N  
ATOM    183  CA  THR A  12     -14.977   7.251  24.985  1.00 66.75           C  
ATOM    184  C   THR A  12     -15.034   6.785  23.535  1.00 66.75           C  
ATOM    185  O   THR A  12     -14.000   6.383  22.991  1.00 66.75           O  
ATOM    186  CB  THR A  12     -15.318   6.093  25.929  1.00 66.75           C  
ATOM    187  CG2 THR A  12     -15.175   6.465  27.404  1.00 66.75           C  
ATOM    188  OG1 THR A  12     -16.634   5.655  25.744  1.00 66.75           O  
ATOM    189  H   THR A  12     -16.691   8.350  25.688  1.00 66.75           H  
ATOM    190  HA  THR A  12     -13.935   7.508  25.175  1.00 66.75           H  
ATOM    191  HB  THR A  12     -14.642   5.265  25.716  1.00 66.75           H  
ATOM    192  HG1 THR A  12     -16.765   4.874  26.288  1.00 66.75           H  
ATOM    193 HG21 THR A  12     -14.165   6.827  27.593  1.00 66.75           H  
ATOM    194 HG22 THR A  12     -15.887   7.247  27.671  1.00 66.75           H  
ATOM    195 HG23 THR A  12     -15.357   5.587  28.024  1.00 66.75           H  
ATOM    196  N   LEU A  13     -16.201   6.880  22.885  1.00 67.08           N  
ATOM    197  CA  LEU A  13     -16.342   6.523  21.473  1.00 67.08           C  
ATOM    198  C   LEU A  13     -15.545   7.475  20.563  1.00 67.08           C  
ATOM    199  O   LEU A  13     -14.748   6.961  19.773  1.00 67.08           O  
ATOM    200  CB  LEU A  13     -17.827   6.397  21.074  1.00 67.08           C  
ATOM    201  CG  LEU A  13     -18.012   5.636  19.746  1.00 67.08           C  
ATOM    202  CD1 LEU A  13     -18.168   4.138  20.015  1.00 67.08           C  
ATOM    203  CD2 LEU A  13     -19.247   6.137  18.999  1.00 67.08           C  
ATOM    204  H   LEU A  13     -17.017   7.167  23.406  1.00 67.08           H  
ATOM    205  HA  LEU A  13     -15.895   5.536  21.351  1.00 67.08           H  
ATOM    206  HB2 LEU A  13     -18.376   5.882  21.862  1.00 67.08           H  
ATOM    207  HB3 LEU A  13     -18.281   7.383  20.972  1.00 67.08           H  
ATOM    208  HG  LEU A  13     -17.148   5.792  19.101  1.00 67.08           H  
ATOM    209 HD11 LEU A  13     -17.296   3.763  20.550  1.00 67.08           H  
ATOM    210 HD12 LEU A  13     -18.259   3.609  19.066  1.00 67.08           H  
ATOM    211 HD13 LEU A  13     -19.066   3.953  20.605  1.00 67.08           H  
ATOM    212 HD21 LEU A  13     -20.131   6.030  19.628  1.00 67.08           H  
ATOM    213 HD22 LEU A  13     -19.118   7.185  18.730  1.00 67.08           H  
ATOM    214 HD23 LEU A  13     -19.382   5.559  18.085  1.00 67.08           H  
ATOM    215  N   PRO A  14     -15.655   8.818  20.679  1.00 70.56           N  
ATOM    216  CA  PRO A  14     -14.874   9.724  19.839  1.00 70.56           C  
ATOM    217  C   PRO A  14     -13.365   9.560  20.039  1.00 70.56           C  
ATOM    218  O   PRO A  14     -12.648   9.465  19.052  1.00 70.56           O  
ATOM    219  CB  PRO A  14     -15.351  11.139  20.186  1.00 70.56           C  
ATOM    220  CG  PRO A  14     -16.767  10.909  20.698  1.00 70.56           C  
ATOM    221  CD  PRO A  14     -16.603   9.605  21.466  1.00 70.56           C  
ATOM    222  HA  PRO A  14     -15.112   9.516  18.796  1.00 70.56           H  
ATOM    223  HB2 PRO A  14     -15.348  11.796  19.316  1.00 70.56           H  
ATOM    224  HB3 PRO A  14     -14.743  11.564  20.984  1.00 70.56           H  
ATOM    225  HG2 PRO A  14     -17.451  10.763  19.862  1.00 70.56           H  
ATOM    226  HG3 PRO A  14     -17.106  11.725  21.337  1.00 70.56           H  
ATOM    227  HD2 PRO A  14     -17.578   9.137  21.597  1.00 70.56           H  
ATOM    228  HD3 PRO A  14     -16.173   9.820  22.445  1.00 70.56           H  
ATOM    229  N   LEU A  15     -12.889   9.425  21.286  1.00 71.38           N  
ATOM    230  CA  LEU A  15     -11.457   9.259  21.575  1.00 71.38           C  
ATOM    231  C   LEU A  15     -10.893   7.946  21.023  1.00 71.38           C  
ATOM    232  O   LEU A  15      -9.799   7.921  20.462  1.00 71.38           O  
ATOM    233  CB  LEU A  15     -11.227   9.315  23.097  1.00 71.38           C  
ATOM    234  CG  LEU A  15     -11.387  10.710  23.728  1.00 71.38           C  
ATOM    235  CD1 LEU A  15     -11.312  10.591  25.253  1.00 71.38           C  
ATOM    236  CD2 LEU A  15     -10.288  11.672  23.277  1.00 71.38           C  
ATOM    237  H   LEU A  15     -13.528   9.510  22.064  1.00 71.38           H  
ATOM    238  HA  LEU A  15     -10.902  10.059  21.087  1.00 71.38           H  
ATOM    239  HB2 LEU A  15     -11.918   8.623  23.578  1.00 71.38           H  
ATOM    240  HB3 LEU A  15     -10.216   8.966  23.307  1.00 71.38           H  
ATOM    241  HG  LEU A  15     -12.350  11.139  23.450  1.00 71.38           H  
ATOM    242 HD11 LEU A  15     -10.338  10.206  25.552  1.00 71.38           H  
ATOM    243 HD12 LEU A  15     -12.092   9.918  25.610  1.00 71.38           H  
ATOM    244 HD13 LEU A  15     -11.469  11.572  25.701  1.00 71.38           H  
ATOM    245 HD21 LEU A  15     -10.370  11.857  22.206  1.00 71.38           H  
ATOM    246 HD22 LEU A  15     -10.402  12.626  23.792  1.00 71.38           H  
ATOM    247 HD23 LEU A  15      -9.305  11.256  23.495  1.00 71.38           H  
ATOM    248  N   THR A  16     -11.635   6.844  21.161  1.00 76.58           N  
ATOM    249  CA  THR A  16     -11.200   5.555  20.602  1.00 76.58           C  
ATOM    250  C   THR A  16     -11.234   5.594  19.079  1.00 76.58           C  
ATOM    251  O   THR A  16     -10.309   5.100  18.442  1.00 76.58           O  
ATOM    252  CB  THR A  16     -12.047   4.389  21.124  1.00 76.58           C  
ATOM    253  CG2 THR A  16     -11.456   3.035  20.732  1.00 76.58           C  
ATOM    254  OG1 THR A  16     -12.083   4.430  22.534  1.00 76.58           O  
ATOM    255  H   THR A  16     -12.526   6.910  21.632  1.00 76.58           H  
ATOM    256  HA  THR A  16     -10.167   5.376  20.901  1.00 76.58           H  
ATOM    257  HB  THR A  16     -13.064   4.467  20.740  1.00 76.58           H  
ATOM    258  HG1 THR A  16     -12.660   5.157  22.779  1.00 76.58           H  
ATOM    259 HG21 THR A  16     -10.430   2.967  21.093  1.00 76.58           H  
ATOM    260 HG22 THR A  16     -11.463   2.911  19.649  1.00 76.58           H  
ATOM    261 HG23 THR A  16     -12.051   2.236  21.174  1.00 76.58           H  
ATOM    262  N   SER A  17     -12.247   6.245  18.501  1.00 79.81           N  
ATOM    263  CA  SER A  17     -12.344   6.453  17.054  1.00 79.81           C  
ATOM    264  C   SER A  17     -11.187   7.302  16.532  1.00 79.81           C  
ATOM    265  O   SER A  17     -10.618   6.974  15.499  1.00 79.81           O  
ATOM    266  CB  SER A  17     -13.677   7.108  16.674  1.00 79.81           C  
ATOM    267  OG  SER A  17     -14.759   6.327  17.143  1.00 79.81           O  
ATOM    268  H   SER A  17     -12.961   6.656  19.085  1.00 79.81           H  
ATOM    269  HA  SER A  17     -12.289   5.483  16.561  1.00 79.81           H  
ATOM    270  HB2 SER A  17     -13.739   7.195  15.589  1.00 79.81           H  
ATOM    271  HB3 SER A  17     -13.737   8.108  17.104  1.00 79.81           H  
ATOM    272  HG  SER A  17     -14.816   6.456  18.093  1.00 79.81           H  
ATOM    273  N   ASP A  18     -10.773   8.335  17.269  1.00 85.16           N  
ATOM    274  CA  ASP A  18      -9.633   9.181  16.911  1.00 85.16           C  
ATOM    275  C   ASP A  18      -8.299   8.411  16.992  1.00 85.16           C  
ATOM    276  O   ASP A  18      -7.431   8.595  16.134  1.00 85.16           O  
ATOM    277  CB  ASP A  18      -9.644  10.461  17.777  1.00 85.16           C  
ATOM    278  CG  ASP A  18     -10.769  11.447  17.393  1.00 85.16           C  
ATOM    279  OD1 ASP A  18     -11.133  11.511  16.195  1.00 85.16           O  
ATOM    280  OD2 ASP A  18     -11.281  12.199  18.257  1.00 85.16           O1-
ATOM    281  H   ASP A  18     -11.319   8.604  18.076  1.00 85.16           H  
ATOM    282  HA  ASP A  18      -9.745   9.483  15.870  1.00 85.16           H  
ATOM    283  HB2 ASP A  18      -9.732  10.190  18.829  1.00 85.16           H  
ATOM    284  HB3 ASP A  18      -8.692  10.976  17.642  1.00 85.16           H  
ATOM    285  N   ASN A  19      -8.149   7.486  17.949  1.00 86.99           N  
ATOM    286  CA  ASN A  19      -6.990   6.586  18.023  1.00 86.99           C  
ATOM    287  C   ASN A  19      -6.966   5.574  16.867  1.00 86.99           C  
ATOM    288  O   ASN A  19      -5.949   5.461  16.186  1.00 86.99           O  
ATOM    289  CB  ASN A  19      -6.978   5.855  19.376  1.00 86.99           C  
ATOM    290  CG  ASN A  19      -6.571   6.736  20.540  1.00 86.99           C  
ATOM    291  ND2 ASN A  19      -6.959   6.374  21.740  1.00 86.99           N  
ATOM    292  OD1 ASN A  19      -5.867   7.721  20.419  1.00 86.99           O  
ATOM    293  H   ASN A  19      -8.872   7.415  18.651  1.00 86.99           H  
ATOM    294  HA  ASN A  19      -6.079   7.178  17.937  1.00 86.99           H  
ATOM    295  HB2 ASN A  19      -7.961   5.426  19.568  1.00 86.99           H  
ATOM    296  HB3 ASN A  19      -6.255   5.041  19.325  1.00 86.99           H  
ATOM    297 HD21 ASN A  19      -6.718   7.024  22.474  1.00 86.99           H  
ATOM    298 HD22 ASN A  19      -7.623   5.621  21.854  1.00 86.99           H  
ATOM    299  N   VAL A  20      -8.083   4.875  16.622  1.00 85.91           N  
ATOM    300  CA  VAL A  20      -8.242   3.939  15.493  1.00 85.91           C  
ATOM    301  C   VAL A  20      -7.946   4.654  14.180  1.00 85.91           C  
ATOM    302  O   VAL A  20      -7.156   4.165  13.380  1.00 85.91           O  
ATOM    303  CB  VAL A  20      -9.676   3.376  15.456  1.00 85.91           C  
ATOM    304  CG1 VAL A  20      -9.969   2.588  14.175  1.00 85.91           C  
ATOM    305  CG2 VAL A  20      -9.967   2.425  16.617  1.00 85.91           C  
ATOM    306  H   VAL A  20      -8.882   5.033  17.219  1.00 85.91           H  
ATOM    307  HA  VAL A  20      -7.534   3.116  15.592  1.00 85.91           H  
ATOM    308  HB  VAL A  20     -10.371   4.212  15.520  1.00 85.91           H  
ATOM    309 HG11 VAL A  20     -10.955   2.127  14.242  1.00 85.91           H  
ATOM    310 HG12 VAL A  20      -9.213   1.816  14.032  1.00 85.91           H  
ATOM    311 HG13 VAL A  20      -9.976   3.256  13.314  1.00 85.91           H  
ATOM    312 HG21 VAL A  20      -9.570   2.814  17.554  1.00 85.91           H  
ATOM    313 HG22 VAL A  20      -9.511   1.457  16.406  1.00 85.91           H  
ATOM    314 HG23 VAL A  20     -11.044   2.289  16.714  1.00 85.91           H  
ATOM    315  N   TYR A  21      -8.528   5.839  13.989  1.00 86.73           N  
ATOM    316  CA  TYR A  21      -8.281   6.684  12.830  1.00 86.73           C  
ATOM    317  C   TYR A  21      -6.794   6.994  12.678  1.00 86.73           C  
ATOM    318  O   TYR A  21      -6.245   6.779  11.607  1.00 86.73           O  
ATOM    319  CB  TYR A  21      -9.087   7.981  12.962  1.00 86.73           C  
ATOM    320  CG  TYR A  21      -8.743   9.002  11.902  1.00 86.73           C  
ATOM    321  CD1 TYR A  21      -7.698   9.923  12.121  1.00 86.73           C  
ATOM    322  CD2 TYR A  21      -9.430   8.994  10.675  1.00 86.73           C  
ATOM    323  CE1 TYR A  21      -7.324  10.817  11.103  1.00 86.73           C  
ATOM    324  CE2 TYR A  21      -9.102   9.937   9.687  1.00 86.73           C  
ATOM    325  CZ  TYR A  21      -8.037  10.831   9.888  1.00 86.73           C  
ATOM    326  OH  TYR A  21      -7.734  11.725   8.917  1.00 86.73           O  
ATOM    327  H   TYR A  21      -9.187   6.172  14.678  1.00 86.73           H  
ATOM    328  HA  TYR A  21      -8.601   6.162  11.928  1.00 86.73           H  
ATOM    329  HB2 TYR A  21     -10.150   7.745  12.902  1.00 86.73           H  
ATOM    330  HB3 TYR A  21      -8.901   8.427  13.939  1.00 86.73           H  
ATOM    331  HD1 TYR A  21      -7.148   9.912  13.050  1.00 86.73           H  
ATOM    332  HD2 TYR A  21     -10.219   8.279  10.492  1.00 86.73           H  
ATOM    333  HE1 TYR A  21      -6.487  11.485  11.245  1.00 86.73           H  
ATOM    334  HE2 TYR A  21      -9.644   9.982   8.754  1.00 86.73           H  
ATOM    335  HH  TYR A  21      -6.803  11.957   8.924  1.00 86.73           H  
ATOM    336  N   SER A  22      -6.130   7.461  13.737  1.00 87.37           N  
ATOM    337  CA  SER A  22      -4.722   7.867  13.660  1.00 87.37           C  
ATOM    338  C   SER A  22      -3.806   6.692  13.314  1.00 87.37           C  
ATOM    339  O   SER A  22      -2.866   6.843  12.536  1.00 87.37           O  
ATOM    340  CB  SER A  22      -4.272   8.481  14.988  1.00 87.37           C  
ATOM    341  OG  SER A  22      -5.057   9.613  15.313  1.00 87.37           O  
ATOM    342  H   SER A  22      -6.631   7.595  14.604  1.00 87.37           H  
ATOM    343  HA  SER A  22      -4.612   8.616  12.876  1.00 87.37           H  
ATOM    344  HB2 SER A  22      -4.357   7.743  15.786  1.00 87.37           H  
ATOM    345  HB3 SER A  22      -3.230   8.787  14.897  1.00 87.37           H  
ATOM    346  HG  SER A  22      -5.912   9.303  15.620  1.00 87.37           H  
ATOM    347  N   GLU A  23      -4.077   5.511  13.873  1.00 89.24           N  
ATOM    348  CA  GLU A  23      -3.282   4.310  13.611  1.00 89.24           C  
ATOM    349  C   GLU A  23      -3.546   3.732  12.210  1.00 89.24           C  
ATOM    350  O   GLU A  23      -2.593   3.447  11.484  1.00 89.24           O  
ATOM    351  CB  GLU A  23      -3.520   3.273  14.719  1.00 89.24           C  
ATOM    352  CG  GLU A  23      -2.980   3.703  16.096  1.00 89.24           C  
ATOM    353  CD  GLU A  23      -3.025   2.576  17.144  1.00 89.24           C  
ATOM    354  OE1 GLU A  23      -2.398   2.707  18.222  1.00 89.24           O  
ATOM    355  OE2 GLU A  23      -3.588   1.491  16.895  1.00 89.24           O1-
ATOM    356  H   GLU A  23      -4.868   5.436  14.497  1.00 89.24           H  
ATOM    357  HA  GLU A  23      -2.226   4.578  13.626  1.00 89.24           H  
ATOM    358  HB2 GLU A  23      -4.582   3.039  14.790  1.00 89.24           H  
ATOM    359  HB3 GLU A  23      -2.974   2.371  14.441  1.00 89.24           H  
ATOM    360  HG2 GLU A  23      -3.538   4.563  16.465  1.00 89.24           H  
ATOM    361  HG3 GLU A  23      -1.942   4.012  15.972  1.00 89.24           H  
ATOM    362  N   ILE A  24      -4.812   3.642  11.787  1.00 84.89           N  
ATOM    363  CA  ILE A  24      -5.185   3.207  10.433  1.00 84.89           C  
ATOM    364  C   ILE A  24      -4.659   4.183   9.384  1.00 84.89           C  
ATOM    365  O   ILE A  24      -4.063   3.754   8.399  1.00 84.89           O  
ATOM    366  CB  ILE A  24      -6.716   3.037  10.322  1.00 84.89           C  
ATOM    367  CG1 ILE A  24      -7.147   1.772  11.086  1.00 84.89           C  
ATOM    368  CG2 ILE A  24      -7.172   2.913   8.864  1.00 84.89           C  
ATOM    369  CD1 ILE A  24      -8.652   1.493  11.099  1.00 84.89           C  
ATOM    370  H   ILE A  24      -5.553   3.900  12.423  1.00 84.89           H  
ATOM    371  HA  ILE A  24      -4.711   2.246  10.232  1.00 84.89           H  
ATOM    372  HB  ILE A  24      -7.208   3.908  10.755  1.00 84.89           H  
ATOM    373 HG12 ILE A  24      -6.809   1.844  12.120  1.00 84.89           H  
ATOM    374 HG13 ILE A  24      -6.657   0.918  10.618  1.00 84.89           H  
ATOM    375 HG21 ILE A  24      -8.251   2.756   8.845  1.00 84.89           H  
ATOM    376 HG22 ILE A  24      -6.971   3.835   8.319  1.00 84.89           H  
ATOM    377 HG23 ILE A  24      -6.668   2.078   8.377  1.00 84.89           H  
ATOM    378 HD11 ILE A  24      -9.201   2.403  11.344  1.00 84.89           H  
ATOM    379 HD12 ILE A  24      -8.981   1.117  10.130  1.00 84.89           H  
ATOM    380 HD13 ILE A  24      -8.858   0.726  11.846  1.00 84.89           H  
ATOM    381  N   GLN A  25      -4.850   5.488   9.594  1.00 84.67           N  
ATOM    382  CA  GLN A  25      -4.363   6.522   8.688  1.00 84.67           C  
ATOM    383  C   GLN A  25      -2.844   6.408   8.550  1.00 84.67           C  
ATOM    384  O   GLN A  25      -2.351   6.320   7.433  1.00 84.67           O  
ATOM    385  CB  GLN A  25      -4.800   7.920   9.174  1.00 84.67           C  
ATOM    386  CG  GLN A  25      -4.453   9.002   8.140  1.00 84.67           C  
ATOM    387  CD  GLN A  25      -4.668  10.441   8.606  1.00 84.67           C  
ATOM    388  NE2 GLN A  25      -4.954  11.365   7.710  1.00 84.67           N  
ATOM    389  OE1 GLN A  25      -4.535  10.779   9.773  1.00 84.67           O  
ATOM    390  H   GLN A  25      -5.350   5.779  10.421  1.00 84.67           H  
ATOM    391  HA  GLN A  25      -4.799   6.349   7.704  1.00 84.67           H  
ATOM    392  HB2 GLN A  25      -4.309   8.143  10.121  1.00 84.67           H  
ATOM    393  HB3 GLN A  25      -5.880   7.932   9.322  1.00 84.67           H  
ATOM    394  HG2 GLN A  25      -3.392   8.918   7.906  1.00 84.67           H  
ATOM    395  HG3 GLN A  25      -5.026   8.828   7.230  1.00 84.67           H  
ATOM    396 HE21 GLN A  25      -4.821  12.338   7.949  1.00 84.67           H  
ATOM    397 HE22 GLN A  25      -5.090  11.159   6.730  1.00 84.67           H  
ATOM    398  N   ARG A  26      -2.087   6.321   9.651  1.00 86.84           N  
ATOM    399  CA  ARG A  26      -0.623   6.167   9.594  1.00 86.84           C  
ATOM    400  C   ARG A  26      -0.195   4.998   8.701  1.00 86.84           C  
ATOM    401  O   ARG A  26       0.712   5.153   7.883  1.00 86.84           O  
ATOM    402  CB  ARG A  26      -0.098   5.983  11.022  1.00 86.84           C  
ATOM    403  CG  ARG A  26       1.430   5.809  11.079  1.00 86.84           C  
ATOM    404  CD  ARG A  26       1.878   5.404  12.483  1.00 86.84           C  
ATOM    405  NE  ARG A  26       1.336   4.076  12.832  1.00 86.84           N  
ATOM    406  CZ  ARG A  26       0.814   3.702  13.980  1.00 86.84           C  
ATOM    407  NH1 ARG A  26       0.857   4.450  15.053  1.00 86.84           N1+
ATOM    408  NH2 ARG A  26       0.215   2.551  14.039  1.00 86.84           N  
ATOM    409  H   ARG A  26      -2.539   6.371  10.553  1.00 86.84           H  
ATOM    410  HA  ARG A  26      -0.188   7.066   9.157  1.00 86.84           H  
ATOM    411  HB2 ARG A  26      -0.588   5.110  11.454  1.00 86.84           H  
ATOM    412  HB3 ARG A  26      -0.370   6.855  11.616  1.00 86.84           H  
ATOM    413  HG2 ARG A  26       1.909   6.748  10.800  1.00 86.84           H  
ATOM    414  HG3 ARG A  26       1.759   5.032  10.388  1.00 86.84           H  
ATOM    415  HD2 ARG A  26       2.967   5.363  12.505  1.00 86.84           H  
ATOM    416  HD3 ARG A  26       1.538   6.166  13.185  1.00 86.84           H  
ATOM    417  HE  ARG A  26       1.193   3.428  12.071  1.00 86.84           H  
ATOM    418 HH11 ARG A  26       0.362   4.153  15.882  1.00 86.84           H  
ATOM    419 HH12 ARG A  26       1.273   5.368  14.982  1.00 86.84           H  
ATOM    420 HH21 ARG A  26       0.097   2.041  13.175  1.00 86.84           H  
ATOM    421 HH22 ARG A  26      -0.328   2.258  14.839  1.00 86.84           H  
ATOM    422  N   ASP A  27      -0.839   3.848   8.852  1.00 86.56           N  
ATOM    423  CA  ASP A  27      -0.440   2.637   8.140  1.00 86.56           C  
ATOM    424  C   ASP A  27      -0.914   2.645   6.671  1.00 86.56           C  
ATOM    425  O   ASP A  27      -0.183   2.175   5.797  1.00 86.56           O  
ATOM    426  CB  ASP A  27      -0.936   1.418   8.923  1.00 86.56           C  
ATOM    427  CG  ASP A  27      -0.289   1.231  10.310  1.00 86.56           C  
ATOM    428  OD1 ASP A  27       0.610   2.004  10.738  1.00 86.56           O  
ATOM    429  OD2 ASP A  27      -0.718   0.277  10.990  1.00 86.56           O1-
ATOM    430  H   ASP A  27      -1.555   3.783   9.561  1.00 86.56           H  
ATOM    431  HA  ASP A  27       0.649   2.586   8.117  1.00 86.56           H  
ATOM    432  HB2 ASP A  27      -0.737   0.524   8.332  1.00 86.56           H  
ATOM    433  HB3 ASP A  27      -2.014   1.509   9.053  1.00 86.56           H  
ATOM    434  N   LEU A  28      -2.079   3.238   6.373  1.00 81.48           N  
ATOM    435  CA  LEU A  28      -2.608   3.383   5.007  1.00 81.48           C  
ATOM    436  C   LEU A  28      -1.974   4.532   4.214  1.00 81.48           C  
ATOM    437  O   LEU A  28      -1.899   4.451   2.990  1.00 81.48           O  
ATOM    438  CB  LEU A  28      -4.137   3.559   5.042  1.00 81.48           C  
ATOM    439  CG  LEU A  28      -4.931   2.323   5.494  1.00 81.48           C  
ATOM    440  CD1 LEU A  28      -6.426   2.615   5.384  1.00 81.48           C  
ATOM    441  CD2 LEU A  28      -4.643   1.088   4.639  1.00 81.48           C  
ATOM    442  H   LEU A  28      -2.636   3.594   7.137  1.00 81.48           H  
ATOM    443  HA  LEU A  28      -2.369   2.481   4.444  1.00 81.48           H  
ATOM    444  HB2 LEU A  28      -4.468   3.817   4.036  1.00 81.48           H  
ATOM    445  HB3 LEU A  28      -4.381   4.399   5.693  1.00 81.48           H  
ATOM    446  HG  LEU A  28      -4.695   2.085   6.531  1.00 81.48           H  
ATOM    447 HD11 LEU A  28      -6.662   3.521   5.942  1.00 81.48           H  
ATOM    448 HD12 LEU A  28      -6.706   2.756   4.340  1.00 81.48           H  
ATOM    449 HD13 LEU A  28      -6.996   1.782   5.794  1.00 81.48           H  
ATOM    450 HD21 LEU A  28      -4.784   1.320   3.583  1.00 81.48           H  
ATOM    451 HD22 LEU A  28      -3.622   0.745   4.809  1.00 81.48           H  
ATOM    452 HD23 LEU A  28      -5.324   0.289   4.931  1.00 81.48           H  
ATOM    453  N   LEU A  29      -1.475   5.577   4.880  1.00 86.73           N  
ATOM    454  CA  LEU A  29      -0.751   6.667   4.221  1.00 86.73           C  
ATOM    455  C   LEU A  29       0.676   6.271   3.838  1.00 86.73           C  
ATOM    456  O   LEU A  29       1.242   6.850   2.912  1.00 86.73           O  
ATOM    457  CB  LEU A  29      -0.701   7.914   5.118  1.00 86.73           C  
ATOM    458  CG  LEU A  29      -2.021   8.667   5.348  1.00 86.73           C  
ATOM    459  CD1 LEU A  29      -1.716   9.955   6.115  1.00 86.73           C  
ATOM    460  CD2 LEU A  29      -2.747   9.040   4.073  1.00 86.73           C  
ATOM    461  H   LEU A  29      -1.640   5.634   5.875  1.00 86.73           H  
ATOM    462  HA  LEU A  29      -1.259   6.921   3.290  1.00 86.73           H  
ATOM    463  HB2 LEU A  29      -0.018   8.617   4.642  1.00 86.73           H  
ATOM    464  HB3 LEU A  29      -0.277   7.640   6.084  1.00 86.73           H  
ATOM    465  HG  LEU A  29      -2.721   8.062   5.924  1.00 86.73           H  
ATOM    466 HD11 LEU A  29      -2.633  10.523   6.275  1.00 86.73           H  
ATOM    467 HD12 LEU A  29      -1.033  10.579   5.539  1.00 86.73           H  
ATOM    468 HD13 LEU A  29      -1.267   9.717   7.079  1.00 86.73           H  
ATOM    469 HD21 LEU A  29      -3.104   8.143   3.567  1.00 86.73           H  
ATOM    470 HD22 LEU A  29      -2.096   9.620   3.419  1.00 86.73           H  
ATOM    471 HD23 LEU A  29      -3.616   9.638   4.349  1.00 86.73           H  
ATOM    472  N   ARG A  30       1.284   5.288   4.515  1.00 89.83           N  
ATOM    473  CA  ARG A  30       2.660   4.851   4.225  1.00 89.83           C  
ATOM    474  C   ARG A  30       2.874   4.492   2.736  1.00 89.83           C  
ATOM    475  O   ARG A  30       3.814   5.029   2.156  1.00 89.83           O  
ATOM    476  CB  ARG A  30       3.072   3.764   5.232  1.00 89.83           C  
ATOM    477  CG  ARG A  30       4.507   3.276   5.002  1.00 89.83           C  
ATOM    478  CD  ARG A  30       4.872   2.190   6.017  1.00 89.83           C  
ATOM    479  NE  ARG A  30       6.316   1.888   5.980  1.00 89.83           N  
ATOM    480  CZ  ARG A  30       6.921   0.871   6.568  1.00 89.83           C  
ATOM    481  NH1 ARG A  30       6.259  -0.020   7.252  1.00 89.83           N1+
ATOM    482  NH2 ARG A  30       8.214   0.725   6.476  1.00 89.83           N  
ATOM    483  H   ARG A  30       0.775   4.857   5.274  1.00 89.83           H  
ATOM    484  HA  ARG A  30       3.312   5.708   4.395  1.00 89.83           H  
ATOM    485  HB2 ARG A  30       2.386   2.917   5.201  1.00 89.83           H  
ATOM    486  HB3 ARG A  30       3.008   4.190   6.233  1.00 89.83           H  
ATOM    487  HG2 ARG A  30       4.602   2.860   3.999  1.00 89.83           H  
ATOM    488  HG3 ARG A  30       5.188   4.120   5.106  1.00 89.83           H  
ATOM    489  HD2 ARG A  30       4.291   1.296   5.788  1.00 89.83           H  
ATOM    490  HD3 ARG A  30       4.605   2.535   7.015  1.00 89.83           H  
ATOM    491  HE  ARG A  30       6.894   2.513   5.436  1.00 89.83           H  
ATOM    492 HH11 ARG A  30       5.253   0.056   7.299  1.00 89.83           H  
ATOM    493 HH12 ARG A  30       6.735  -0.825   7.633  1.00 89.83           H  
ATOM    494 HH21 ARG A  30       8.774   1.361   5.926  1.00 89.83           H  
ATOM    495 HH22 ARG A  30       8.667  -0.109   6.821  1.00 89.83           H  
ATOM    496  N   PRO A  31       2.023   3.677   2.083  1.00 91.38           N  
ATOM    497  CA  PRO A  31       2.067   3.442   0.632  1.00 91.38           C  
ATOM    498  C   PRO A  31       1.998   4.703  -0.239  1.00 91.38           C  
ATOM    499  O   PRO A  31       2.661   4.768  -1.276  1.00 91.38           O  
ATOM    500  CB  PRO A  31       0.855   2.564   0.328  1.00 91.38           C  
ATOM    501  CG  PRO A  31       0.583   1.849   1.638  1.00 91.38           C  
ATOM    502  CD  PRO A  31       1.062   2.794   2.716  1.00 91.38           C  
ATOM    503  HA  PRO A  31       2.973   2.891   0.380  1.00 91.38           H  
ATOM    504  HB2 PRO A  31       1.055   1.860  -0.479  1.00 91.38           H  
ATOM    505  HB3 PRO A  31      -0.009   3.183   0.086  1.00 91.38           H  
ATOM    506  HG2 PRO A  31      -0.486   1.679   1.763  1.00 91.38           H  
ATOM    507  HG3 PRO A  31       1.165   0.928   1.678  1.00 91.38           H  
ATOM    508  HD2 PRO A  31       1.515   2.198   3.508  1.00 91.38           H  
ATOM    509  HD3 PRO A  31       0.221   3.366   3.109  1.00 91.38           H  
ATOM    510  N   ILE A  32       1.227   5.712   0.181  1.00 92.78           N  
ATOM    511  CA  ILE A  32       1.121   6.998  -0.522  1.00 92.78           C  
ATOM    512  C   ILE A  32       2.443   7.748  -0.446  1.00 92.78           C  
ATOM    513  O   ILE A  32       2.941   8.218  -1.469  1.00 92.78           O  
ATOM    514  CB  ILE A  32      -0.056   7.852   0.008  1.00 92.78           C  
ATOM    515  CG1 ILE A  32      -1.383   7.060  -0.017  1.00 92.78           C  
ATOM    516  CG2 ILE A  32      -0.177   9.158  -0.800  1.00 92.78           C  
ATOM    517  CD1 ILE A  32      -2.557   7.848   0.565  1.00 92.78           C  
ATOM    518  H   ILE A  32       0.725   5.613   1.052  1.00 92.78           H  
ATOM    519  HA  ILE A  32       0.963   6.812  -1.584  1.00 92.78           H  
ATOM    520  HB  ILE A  32       0.153   8.129   1.042  1.00 92.78           H  
ATOM    521 HG12 ILE A  32      -1.277   6.157   0.584  1.00 92.78           H  
ATOM    522 HG13 ILE A  32      -1.628   6.768  -1.038  1.00 92.78           H  
ATOM    523 HG21 ILE A  32      -0.967   9.788  -0.393  1.00 92.78           H  
ATOM    524 HG22 ILE A  32       0.748   9.732  -0.759  1.00 92.78           H  
ATOM    525 HG23 ILE A  32      -0.414   8.933  -1.841  1.00 92.78           H  
ATOM    526 HD11 ILE A  32      -2.932   8.567  -0.163  1.00 92.78           H  
ATOM    527 HD12 ILE A  32      -3.357   7.157   0.830  1.00 92.78           H  
ATOM    528 HD13 ILE A  32      -2.234   8.380   1.460  1.00 92.78           H  
ATOM    529  N   PHE A  33       3.062   7.787   0.734  1.00 93.31           N  
ATOM    530  CA  PHE A  33       4.390   8.372   0.891  1.00 93.31           C  
ATOM    531  C   PHE A  33       5.445   7.639   0.062  1.00 93.31           C  
ATOM    532  O   PHE A  33       6.256   8.297  -0.577  1.00 93.31           O  
ATOM    533  CB  PHE A  33       4.783   8.412   2.371  1.00 93.31           C  
ATOM    534  CG  PHE A  33       3.993   9.416   3.183  1.00 93.31           C  
ATOM    535  CD1 PHE A  33       4.094  10.787   2.881  1.00 93.31           C  
ATOM    536  CD2 PHE A  33       3.168   8.996   4.243  1.00 93.31           C  
ATOM    537  CE1 PHE A  33       3.362  11.730   3.622  1.00 93.31           C  
ATOM    538  CE2 PHE A  33       2.442   9.940   4.990  1.00 93.31           C  
ATOM    539  CZ  PHE A  33       2.533  11.306   4.675  1.00 93.31           C  
ATOM    540  H   PHE A  33       2.589   7.408   1.542  1.00 93.31           H  
ATOM    541  HA  PHE A  33       4.361   9.394   0.513  1.00 93.31           H  
ATOM    542  HB2 PHE A  33       5.835   8.691   2.439  1.00 93.31           H  
ATOM    543  HB3 PHE A  33       4.681   7.417   2.805  1.00 93.31           H  
ATOM    544  HD1 PHE A  33       4.729  11.120   2.073  1.00 93.31           H  
ATOM    545  HD2 PHE A  33       3.084   7.947   4.484  1.00 93.31           H  
ATOM    546  HE1 PHE A  33       3.429  12.779   3.376  1.00 93.31           H  
ATOM    547  HE2 PHE A  33       1.805   9.617   5.800  1.00 93.31           H  
ATOM    548  HZ  PHE A  33       1.960  12.030   5.236  1.00 93.31           H  
ATOM    549  N   ILE A  34       5.420   6.305   0.011  1.00 94.98           N  
ATOM    550  CA  ILE A  34       6.365   5.525  -0.806  1.00 94.98           C  
ATOM    551  C   ILE A  34       6.190   5.845  -2.294  1.00 94.98           C  
ATOM    552  O   ILE A  34       7.170   6.142  -2.969  1.00 94.98           O  
ATOM    553  CB  ILE A  34       6.205   4.017  -0.528  1.00 94.98           C  
ATOM    554  CG1 ILE A  34       6.584   3.685   0.932  1.00 94.98           C  
ATOM    555  CG2 ILE A  34       7.089   3.182  -1.475  1.00 94.98           C  
ATOM    556  CD1 ILE A  34       5.876   2.420   1.422  1.00 94.98           C  
ATOM    557  H   ILE A  34       4.736   5.817   0.572  1.00 94.98           H  
ATOM    558  HA  ILE A  34       7.382   5.811  -0.539  1.00 94.98           H  
ATOM    559  HB  ILE A  34       5.164   3.745  -0.699  1.00 94.98           H  
ATOM    560 HG12 ILE A  34       7.663   3.551   1.007  1.00 94.98           H  
ATOM    561 HG13 ILE A  34       6.313   4.498   1.606  1.00 94.98           H  
ATOM    562 HG21 ILE A  34       6.758   3.292  -2.508  1.00 94.98           H  
ATOM    563 HG22 ILE A  34       8.127   3.508  -1.407  1.00 94.98           H  
ATOM    564 HG23 ILE A  34       7.037   2.123  -1.223  1.00 94.98           H  
ATOM    565 HD11 ILE A  34       4.810   2.614   1.541  1.00 94.98           H  
ATOM    566 HD12 ILE A  34       6.286   2.126   2.388  1.00 94.98           H  
ATOM    567 HD13 ILE A  34       5.998   1.613   0.699  1.00 94.98           H  
ATOM    568  N   SER A  35       4.952   5.860  -2.791  1.00 96.62           N  
ATOM    569  CA  SER A  35       4.668   6.187  -4.198  1.00 96.62           C  
ATOM    570  C   SER A  35       5.075   7.624  -4.541  1.00 96.62           C  
ATOM    571  O   SER A  35       5.638   7.875  -5.603  1.00 96.62           O  
ATOM    572  CB  SER A  35       3.185   5.981  -4.513  1.00 96.62           C  
ATOM    573  OG  SER A  35       2.773   4.690  -4.116  1.00 96.62           O  
ATOM    574  H   SER A  35       4.183   5.603  -2.189  1.00 96.62           H  
ATOM    575  HA  SER A  35       5.244   5.519  -4.838  1.00 96.62           H  
ATOM    576  HB2 SER A  35       2.584   6.727  -3.992  1.00 96.62           H  
ATOM    577  HB3 SER A  35       3.033   6.084  -5.587  1.00 96.62           H  
ATOM    578  HG  SER A  35       2.668   4.682  -3.162  1.00 96.62           H  
ATOM    579  N   SER A  36       4.866   8.564  -3.614  1.00 96.53           N  
ATOM    580  CA  SER A  36       5.323   9.950  -3.750  1.00 96.53           C  
ATOM    581  C   SER A  36       6.851  10.059  -3.766  1.00 96.53           C  
ATOM    582  O   SER A  36       7.399  10.790  -4.589  1.00 96.53           O  
ATOM    583  CB  SER A  36       4.758  10.781  -2.598  1.00 96.53           C  
ATOM    584  OG  SER A  36       5.053  12.151  -2.772  1.00 96.53           O  
ATOM    585  H   SER A  36       4.370   8.305  -2.773  1.00 96.53           H  
ATOM    586  HA  SER A  36       4.946  10.350  -4.691  1.00 96.53           H  
ATOM    587  HB2 SER A  36       3.678  10.648  -2.548  1.00 96.53           H  
ATOM    588  HB3 SER A  36       5.190  10.442  -1.656  1.00 96.53           H  
ATOM    589  HG  SER A  36       4.704  12.438  -3.619  1.00 96.53           H  
ATOM    590  N   LEU A  37       7.550   9.313  -2.901  1.00 96.56           N  
ATOM    591  CA  LEU A  37       9.013   9.248  -2.891  1.00 96.56           C  
ATOM    592  C   LEU A  37       9.541   8.719  -4.223  1.00 96.56           C  
ATOM    593  O   LEU A  37      10.420   9.346  -4.799  1.00 96.56           O  
ATOM    594  CB  LEU A  37       9.510   8.364  -1.731  1.00 96.56           C  
ATOM    595  CG  LEU A  37       9.434   9.019  -0.342  1.00 96.56           C  
ATOM    596  CD1 LEU A  37       9.677   7.960   0.736  1.00 96.56           C  
ATOM    597  CD2 LEU A  37      10.482  10.122  -0.173  1.00 96.56           C  
ATOM    598  H   LEU A  37       7.043   8.740  -2.241  1.00 96.56           H  
ATOM    599  HA  LEU A  37       9.413  10.256  -2.781  1.00 96.56           H  
ATOM    600  HB2 LEU A  37       8.931   7.440  -1.720  1.00 96.56           H  
ATOM    601  HB3 LEU A  37      10.547   8.090  -1.920  1.00 96.56           H  
ATOM    602  HG  LEU A  37       8.450   9.460  -0.184  1.00 96.56           H  
ATOM    603 HD11 LEU A  37      10.654   7.498   0.591  1.00 96.56           H  
ATOM    604 HD12 LEU A  37       9.633   8.422   1.723  1.00 96.56           H  
ATOM    605 HD13 LEU A  37       8.905   7.194   0.671  1.00 96.56           H  
ATOM    606 HD21 LEU A  37      10.428  10.530   0.836  1.00 96.56           H  
ATOM    607 HD22 LEU A  37      10.292  10.928  -0.882  1.00 96.56           H  
ATOM    608 HD23 LEU A  37      11.479   9.719  -0.352  1.00 96.56           H  
ATOM    609  N   MET A  38       8.961   7.633  -4.743  1.00 98.03           N  
ATOM    610  CA  MET A  38       9.314   7.096  -6.060  1.00 98.03           C  
ATOM    611  C   MET A  38       9.091   8.131  -7.167  1.00 98.03           C  
ATOM    612  O   MET A  38       9.969   8.328  -7.998  1.00 98.03           O  
ATOM    613  CB  MET A  38       8.478   5.849  -6.367  1.00 98.03           C  
ATOM    614  CG  MET A  38       8.763   4.661  -5.445  1.00 98.03           C  
ATOM    615  SD  MET A  38       7.478   3.390  -5.576  1.00 98.03           S  
ATOM    616  CE  MET A  38       7.951   2.629  -7.149  1.00 98.03           C  
ATOM    617  H   MET A  38       8.242   7.169  -4.207  1.00 98.03           H  
ATOM    618  HA  MET A  38      10.371   6.830  -6.069  1.00 98.03           H  
ATOM    619  HB2 MET A  38       8.671   5.544  -7.395  1.00 98.03           H  
ATOM    620  HB3 MET A  38       7.421   6.104  -6.287  1.00 98.03           H  
ATOM    621  HG2 MET A  38       8.798   5.002  -4.410  1.00 98.03           H  
ATOM    622  HG3 MET A  38       9.734   4.232  -5.691  1.00 98.03           H  
ATOM    623  HE1 MET A  38       8.159   3.399  -7.892  1.00 98.03           H  
ATOM    624  HE2 MET A  38       8.851   2.032  -7.001  1.00 98.03           H  
ATOM    625  HE3 MET A  38       7.142   1.992  -7.506  1.00 98.03           H  
ATOM    626  N   ALA A  39       7.954   8.834  -7.158  1.00 97.95           N  
ATOM    627  CA  ALA A  39       7.625   9.827  -8.184  1.00 97.95           C  
ATOM    628  C   ALA A  39       8.572  11.035  -8.197  1.00 97.95           C  
ATOM    629  O   ALA A  39       8.734  11.688  -9.226  1.00 97.95           O  
ATOM    630  CB  ALA A  39       6.180  10.283  -7.966  1.00 97.95           C  
ATOM    631  H   ALA A  39       7.246   8.606  -6.475  1.00 97.95           H  
ATOM    632  HA  ALA A  39       7.708   9.353  -9.161  1.00 97.95           H  
ATOM    633  HB1 ALA A  39       5.904  10.992  -8.747  1.00 97.95           H  
ATOM    634  HB2 ALA A  39       6.078  10.768  -6.995  1.00 97.95           H  
ATOM    635  HB3 ALA A  39       5.512   9.424  -8.013  1.00 97.95           H  
ATOM    636  N   ASN A  40       9.201  11.325  -7.059  1.00 97.30           N  
ATOM    637  CA  ASN A  40      10.164  12.411  -6.906  1.00 97.30           C  
ATOM    638  C   ASN A  40      11.622  11.923  -6.903  1.00 97.30           C  
ATOM    639  O   ASN A  40      12.535  12.741  -6.770  1.00 97.30           O  
ATOM    640  CB  ASN A  40       9.795  13.218  -5.654  1.00 97.30           C  
ATOM    641  CG  ASN A  40       8.511  13.996  -5.859  1.00 97.30           C  
ATOM    642  ND2 ASN A  40       7.384  13.474  -5.441  1.00 97.30           N  
ATOM    643  OD1 ASN A  40       8.501  15.083  -6.405  1.00 97.30           O  
ATOM    644  H   ASN A  40       9.024  10.733  -6.259  1.00 97.30           H  
ATOM    645  HA  ASN A  40      10.084  13.083  -7.761  1.00 97.30           H  
ATOM    646  HB2 ASN A  40      10.585  13.938  -5.441  1.00 97.30           H  
ATOM    647  HB3 ASN A  40       9.698  12.550  -4.798  1.00 97.30           H  
ATOM    648 HD21 ASN A  40       6.547  13.984  -5.685  1.00 97.30           H  
ATOM    649 HD22 ASN A  40       7.380  12.531  -5.080  1.00 97.30           H  
ATOM    650  N   ASP A  41      11.856  10.619  -7.058  1.00 97.66           N  
ATOM    651  CA  ASP A  41      13.190  10.034  -7.060  1.00 97.66           C  
ATOM    652  C   ASP A  41      13.942  10.448  -8.335  1.00 97.66           C  
ATOM    653  O   ASP A  41      13.486  10.230  -9.463  1.00 97.66           O  
ATOM    654  CB  ASP A  41      13.105   8.509  -6.883  1.00 97.66           C  
ATOM    655  CG  ASP A  41      14.480   7.927  -6.573  1.00 97.66           C  
ATOM    656  OD1 ASP A  41      15.372   8.115  -7.426  1.00 97.66           O  
ATOM    657  OD2 ASP A  41      14.662   7.346  -5.482  1.00 97.66           O1-
ATOM    658  H   ASP A  41      11.076   9.988  -7.181  1.00 97.66           H  
ATOM    659  HA  ASP A  41      13.729  10.428  -6.199  1.00 97.66           H  
ATOM    660  HB2 ASP A  41      12.431   8.274  -6.060  1.00 97.66           H  
ATOM    661  HB3 ASP A  41      12.712   8.051  -7.791  1.00 97.66           H  
ATOM    662  N   THR A  42      15.110  11.070  -8.162  1.00 97.22           N  
ATOM    663  CA  THR A  42      15.921  11.555  -9.285  1.00 97.22           C  
ATOM    664  C   THR A  42      16.425  10.412 -10.154  1.00 97.22           C  
ATOM    665  O   THR A  42      16.497  10.580 -11.364  1.00 97.22           O  
ATOM    666  CB  THR A  42      17.116  12.393  -8.810  1.00 97.22           C  
ATOM    667  CG2 THR A  42      16.661  13.687  -8.136  1.00 97.22           C  
ATOM    668  OG1 THR A  42      17.888  11.684  -7.861  1.00 97.22           O  
ATOM    669  H   THR A  42      15.476  11.177  -7.226  1.00 97.22           H  
ATOM    670  HA  THR A  42      15.303  12.184  -9.925  1.00 97.22           H  
ATOM    671  HB  THR A  42      17.740  12.646  -9.666  1.00 97.22           H  
ATOM    672  HG1 THR A  42      18.260  10.924  -8.314  1.00 97.22           H  
ATOM    673 HG21 THR A  42      16.068  14.270  -8.841  1.00 97.22           H  
ATOM    674 HG22 THR A  42      16.062  13.466  -7.252  1.00 97.22           H  
ATOM    675 HG23 THR A  42      17.536  14.267  -7.845  1.00 97.22           H  
ATOM    676  N   PHE A  43      16.717   9.237  -9.583  1.00 97.54           N  
ATOM    677  CA  PHE A  43      17.099   8.070 -10.374  1.00 97.54           C  
ATOM    678  C   PHE A  43      15.964   7.655 -11.316  1.00 97.54           C  
ATOM    679  O   PHE A  43      16.229   7.442 -12.497  1.00 97.54           O  
ATOM    680  CB  PHE A  43      17.556   6.912  -9.465  1.00 97.54           C  
ATOM    681  CG  PHE A  43      17.529   5.569 -10.157  1.00 97.54           C  
ATOM    682  CD1 PHE A  43      16.368   4.775 -10.088  1.00 97.54           C  
ATOM    683  CD2 PHE A  43      18.607   5.179 -10.968  1.00 97.54           C  
ATOM    684  CE1 PHE A  43      16.263   3.622 -10.880  1.00 97.54           C  
ATOM    685  CE2 PHE A  43      18.510   4.010 -11.739  1.00 97.54           C  
ATOM    686  CZ  PHE A  43      17.328   3.249 -11.710  1.00 97.54           C  
ATOM    687  H   PHE A  43      16.434   9.074  -8.627  1.00 97.54           H  
ATOM    688  HA  PHE A  43      17.938   8.345 -11.015  1.00 97.54           H  
ATOM    689  HB2 PHE A  43      16.915   6.825  -8.588  1.00 97.54           H  
ATOM    690  HB3 PHE A  43      18.564   7.120  -9.107  1.00 97.54           H  
ATOM    691  HD1 PHE A  43      15.533   5.088  -9.479  1.00 97.54           H  
ATOM    692  HD2 PHE A  43      19.481   5.807 -11.047  1.00 97.54           H  
ATOM    693  HE1 PHE A  43      15.341   3.060 -10.889  1.00 97.54           H  
ATOM    694  HE2 PHE A  43      19.316   3.742 -12.407  1.00 97.54           H  
ATOM    695  HZ  PHE A  43      17.198   2.403 -12.369  1.00 97.54           H  
ATOM    696  N   LEU A  44      14.714   7.587 -10.838  1.00 97.87           N  
ATOM    697  CA  LEU A  44      13.577   7.209 -11.687  1.00 97.87           C  
ATOM    698  C   LEU A  44      13.391   8.204 -12.839  1.00 97.87           C  
ATOM    699  O   LEU A  44      13.267   7.805 -13.999  1.00 97.87           O  
ATOM    700  CB  LEU A  44      12.293   7.100 -10.838  1.00 97.87           C  
ATOM    701  CG  LEU A  44      11.044   6.721 -11.663  1.00 97.87           C  
ATOM    702  CD1 LEU A  44      11.193   5.337 -12.287  1.00 97.87           C  
ATOM    703  CD2 LEU A  44       9.792   6.710 -10.791  1.00 97.87           C  
ATOM    704  H   LEU A  44      14.555   7.824  -9.869  1.00 97.87           H  
ATOM    705  HA  LEU A  44      13.799   6.237 -12.128  1.00 97.87           H  
ATOM    706  HB2 LEU A  44      12.446   6.355 -10.056  1.00 97.87           H  
ATOM    707  HB3 LEU A  44      12.105   8.057 -10.352  1.00 97.87           H  
ATOM    708  HG  LEU A  44      10.884   7.450 -12.457  1.00 97.87           H  
ATOM    709 HD11 LEU A  44      11.402   4.609 -11.503  1.00 97.87           H  
ATOM    710 HD12 LEU A  44      11.994   5.342 -13.025  1.00 97.87           H  
ATOM    711 HD13 LEU A  44      10.271   5.069 -12.803  1.00 97.87           H  
ATOM    712 HD21 LEU A  44       9.603   7.721 -10.431  1.00 97.87           H  
ATOM    713 HD22 LEU A  44       9.925   6.042  -9.939  1.00 97.87           H  
ATOM    714 HD23 LEU A  44       8.933   6.389 -11.379  1.00 97.87           H  
ATOM    715  N   ARG A  45      13.402   9.501 -12.515  1.00 97.87           N  
ATOM    716  CA  ARG A  45      13.209  10.587 -13.487  1.00 97.87           C  
ATOM    717  C   ARG A  45      14.336  10.621 -14.511  1.00 97.87           C  
ATOM    718  O   ARG A  45      14.067  10.625 -15.709  1.00 97.87           O  
ATOM    719  CB  ARG A  45      13.095  11.924 -12.746  1.00 97.87           C  
ATOM    720  CG  ARG A  45      11.823  11.984 -11.885  1.00 97.87           C  
ATOM    721  CD  ARG A  45      11.862  13.174 -10.930  1.00 97.87           C  
ATOM    722  NE  ARG A  45      11.702  14.456 -11.638  1.00 97.87           N  
ATOM    723  CZ  ARG A  45      12.016  15.639 -11.161  1.00 97.87           C  
ATOM    724  NH1 ARG A  45      12.669  15.782 -10.044  1.00 97.87           N1+
ATOM    725  NH2 ARG A  45      11.623  16.723 -11.745  1.00 97.87           N  
ATOM    726  H   ARG A  45      13.523   9.733 -11.540  1.00 97.87           H  
ATOM    727  HA  ARG A  45      12.293  10.408 -14.050  1.00 97.87           H  
ATOM    728  HB2 ARG A  45      13.069  12.737 -13.473  1.00 97.87           H  
ATOM    729  HB3 ARG A  45      13.973  12.058 -12.114  1.00 97.87           H  
ATOM    730  HG2 ARG A  45      10.943  12.050 -12.526  1.00 97.87           H  
ATOM    731  HG3 ARG A  45      11.733  11.081 -11.281  1.00 97.87           H  
ATOM    732  HD2 ARG A  45      11.041  13.062 -10.222  1.00 97.87           H  
ATOM    733  HD3 ARG A  45      12.800  13.142 -10.375  1.00 97.87           H  
ATOM    734  HE  ARG A  45      11.044  14.457 -12.404  1.00 97.87           H  
ATOM    735 HH11 ARG A  45      12.935  14.941  -9.552  1.00 97.87           H  
ATOM    736 HH12 ARG A  45      12.854  16.702  -9.672  1.00 97.87           H  
ATOM    737 HH21 ARG A  45      10.915  16.668 -12.464  1.00 97.87           H  
ATOM    738 HH22 ARG A  45      11.756  17.626 -11.313  1.00 97.87           H  
ATOM    739  N   ASP A  46      15.586  10.580 -14.060  1.00 97.63           N  
ATOM    740  CA  ASP A  46      16.751  10.590 -14.943  1.00 97.63           C  
ATOM    741  C   ASP A  46      16.781   9.337 -15.822  1.00 97.63           C  
ATOM    742  O   ASP A  46      17.085   9.425 -17.009  1.00 97.63           O  
ATOM    743  CB  ASP A  46      18.055  10.681 -14.131  1.00 97.63           C  
ATOM    744  CG  ASP A  46      18.260  12.009 -13.389  1.00 97.63           C  
ATOM    745  OD1 ASP A  46      17.515  12.981 -13.656  1.00 97.63           O  
ATOM    746  OD2 ASP A  46      19.210  12.069 -12.577  1.00 97.63           O1-
ATOM    747  H   ASP A  46      15.746  10.587 -13.063  1.00 97.63           H  
ATOM    748  HA  ASP A  46      16.691  11.457 -15.600  1.00 97.63           H  
ATOM    749  HB2 ASP A  46      18.892  10.555 -14.818  1.00 97.63           H  
ATOM    750  HB3 ASP A  46      18.091   9.858 -13.417  1.00 97.63           H  
ATOM    751  N   TRP A  47      16.447   8.165 -15.278  1.00 97.94           N  
ATOM    752  CA  TRP A  47      16.406   6.921 -16.045  1.00 97.94           C  
ATOM    753  C   TRP A  47      15.351   6.970 -17.164  1.00 97.94           C  
ATOM    754  O   TRP A  47      15.657   6.598 -18.301  1.00 97.94           O  
ATOM    755  CB  TRP A  47      16.191   5.752 -15.078  1.00 97.94           C  
ATOM    756  CG  TRP A  47      16.098   4.421 -15.741  1.00 97.94           C  
ATOM    757  CD1 TRP A  47      17.120   3.567 -15.976  1.00 97.94           C  
ATOM    758  CD2 TRP A  47      14.908   3.799 -16.297  1.00 97.94           C  
ATOM    759  CE2 TRP A  47      15.303   2.584 -16.930  1.00 97.94           C  
ATOM    760  CE3 TRP A  47      13.542   4.151 -16.337  1.00 97.94           C  
ATOM    761  NE1 TRP A  47      16.647   2.463 -16.659  1.00 97.94           N  
ATOM    762  CZ2 TRP A  47      14.399   1.784 -17.630  1.00 97.94           C  
ATOM    763  CZ3 TRP A  47      12.619   3.339 -17.012  1.00 97.94           C  
ATOM    764  CH2 TRP A  47      13.056   2.180 -17.670  1.00 97.94           C  
ATOM    765  H   TRP A  47      16.213   8.130 -14.297  1.00 97.94           H  
ATOM    766  HA  TRP A  47      17.370   6.778 -16.533  1.00 97.94           H  
ATOM    767  HB2 TRP A  47      17.015   5.726 -14.365  1.00 97.94           H  
ATOM    768  HB3 TRP A  47      15.270   5.916 -14.518  1.00 97.94           H  
ATOM    769  HD1 TRP A  47      18.143   3.737 -15.673  1.00 97.94           H  
ATOM    770  HE1 TRP A  47      17.201   1.645 -16.866  1.00 97.94           H  
ATOM    771  HE3 TRP A  47      13.210   5.059 -15.856  1.00 97.94           H  
ATOM    772  HZ2 TRP A  47      14.729   0.896 -18.149  1.00 97.94           H  
ATOM    773  HZ3 TRP A  47      11.580   3.628 -17.068  1.00 97.94           H  
ATOM    774  HH2 TRP A  47      12.348   1.596 -18.239  1.00 97.94           H  
ATOM    775  N   ALA A  48      14.154   7.496 -16.878  1.00 97.71           N  
ATOM    776  CA  ALA A  48      13.098   7.680 -17.876  1.00 97.71           C  
ATOM    777  C   ALA A  48      13.502   8.708 -18.952  1.00 97.71           C  
ATOM    778  O   ALA A  48      13.394   8.439 -20.148  1.00 97.71           O  
ATOM    779  CB  ALA A  48      11.807   8.082 -17.149  1.00 97.71           C  
ATOM    780  H   ALA A  48      13.964   7.781 -15.928  1.00 97.71           H  
ATOM    781  HA  ALA A  48      12.923   6.731 -18.382  1.00 97.71           H  
ATOM    782  HB1 ALA A  48      11.944   9.031 -16.630  1.00 97.71           H  
ATOM    783  HB2 ALA A  48      10.998   8.185 -17.873  1.00 97.71           H  
ATOM    784  HB3 ALA A  48      11.536   7.315 -16.424  1.00 97.71           H  
ATOM    785  N   LEU A  49      14.052   9.857 -18.543  1.00 96.71           N  
ATOM    786  CA  LEU A  49      14.483  10.926 -19.455  1.00 96.71           C  
ATOM    787  C   LEU A  49      15.687  10.536 -20.326  1.00 96.71           C  
ATOM    788  O   LEU A  49      15.832  11.040 -21.439  1.00 96.71           O  
ATOM    789  CB  LEU A  49      14.809  12.182 -18.629  1.00 96.71           C  
ATOM    790  CG  LEU A  49      13.587  12.848 -17.971  1.00 96.71           C  
ATOM    791  CD1 LEU A  49      14.065  13.958 -17.032  1.00 96.71           C  
ATOM    792  CD2 LEU A  49      12.637  13.450 -19.007  1.00 96.71           C  
ATOM    793  H   LEU A  49      14.118  10.020 -17.549  1.00 96.71           H  
ATOM    794  HA  LEU A  49      13.668  11.145 -20.146  1.00 96.71           H  
ATOM    795  HB2 LEU A  49      15.289  12.914 -19.279  1.00 96.71           H  
ATOM    796  HB3 LEU A  49      15.526  11.906 -17.856  1.00 96.71           H  
ATOM    797  HG  LEU A  49      13.023  12.120 -17.388  1.00 96.71           H  
ATOM    798 HD11 LEU A  49      13.209  14.373 -16.499  1.00 96.71           H  
ATOM    799 HD12 LEU A  49      14.752  13.539 -16.297  1.00 96.71           H  
ATOM    800 HD13 LEU A  49      14.567  14.742 -17.600  1.00 96.71           H  
ATOM    801 HD21 LEU A  49      11.835  13.989 -18.503  1.00 96.71           H  
ATOM    802 HD22 LEU A  49      12.183  12.660 -19.604  1.00 96.71           H  
ATOM    803 HD23 LEU A  49      13.173  14.139 -19.660  1.00 96.71           H  
ATOM    804  N   ASN A  50      16.537   9.622 -19.853  1.00 96.45           N  
ATOM    805  CA  ASN A  50      17.685   9.102 -20.600  1.00 96.45           C  
ATOM    806  C   ASN A  50      17.328   7.925 -21.532  1.00 96.45           C  
ATOM    807  O   ASN A  50      18.226   7.243 -22.030  1.00 96.45           O  
ATOM    808  CB  ASN A  50      18.828   8.782 -19.622  1.00 96.45           C  
ATOM    809  CG  ASN A  50      19.469  10.031 -19.042  1.00 96.45           C  
ATOM    810  ND2 ASN A  50      19.680  10.077 -17.752  1.00 96.45           N  
ATOM    811  OD1 ASN A  50      19.833  10.964 -19.738  1.00 96.45           O  
ATOM    812  H   ASN A  50      16.390   9.291 -18.910  1.00 96.45           H  
ATOM    813  HA  ASN A  50      18.038   9.890 -21.264  1.00 96.45           H  
ATOM    814  HB2 ASN A  50      18.456   8.136 -18.826  1.00 96.45           H  
ATOM    815  HB3 ASN A  50      19.617   8.243 -20.147  1.00 96.45           H  
ATOM    816 HD21 ASN A  50      19.995  10.970 -17.400  1.00 96.45           H  
ATOM    817 HD22 ASN A  50      19.080   9.490 -17.189  1.00 96.45           H  
ATOM    818  N   GLY A  51      16.038   7.689 -21.793  1.00 95.79           N  
ATOM    819  CA  GLY A  51      15.575   6.746 -22.812  1.00 95.79           C  
ATOM    820  C   GLY A  51      15.491   5.289 -22.358  1.00 95.79           C  
ATOM    821  O   GLY A  51      15.553   4.401 -23.206  1.00 95.79           O  
ATOM    822  H   GLY A  51      15.341   8.244 -21.318  1.00 95.79           H  
ATOM    823  HA2 GLY A  51      14.573   7.046 -23.118  1.00 95.79           H  
ATOM    824  HA3 GLY A  51      16.229   6.796 -23.682  1.00 95.79           H  
ATOM    825  N   GLU A  52      15.364   5.032 -21.050  1.00 97.07           N  
ATOM    826  CA  GLU A  52      14.962   3.719 -20.506  1.00 97.07           C  
ATOM    827  C   GLU A  52      15.915   2.554 -20.860  1.00 97.07           C  
ATOM    828  O   GLU A  52      15.518   1.391 -20.949  1.00 97.07           O  
ATOM    829  CB  GLU A  52      13.504   3.416 -20.894  1.00 97.07           C  
ATOM    830  CG  GLU A  52      12.519   4.516 -20.474  1.00 97.07           C  
ATOM    831  CD  GLU A  52      11.138   4.304 -21.085  1.00 97.07           C  
ATOM    832  OE1 GLU A  52      10.397   5.298 -21.203  1.00 97.07           O  
ATOM    833  OE2 GLU A  52      10.775   3.166 -21.463  1.00 97.07           O1-
ATOM    834  H   GLU A  52      15.318   5.818 -20.419  1.00 97.07           H  
ATOM    835  HA  GLU A  52      14.983   3.809 -19.420  1.00 97.07           H  
ATOM    836  HB2 GLU A  52      13.198   2.479 -20.428  1.00 97.07           H  
ATOM    837  HB3 GLU A  52      13.448   3.284 -21.975  1.00 97.07           H  
ATOM    838  HG2 GLU A  52      12.882   5.490 -20.803  1.00 97.07           H  
ATOM    839  HG3 GLU A  52      12.440   4.540 -19.387  1.00 97.07           H  
ATOM    840  N   VAL A  53      17.198   2.863 -21.079  1.00 93.04           N  
ATOM    841  CA  VAL A  53      18.160   1.954 -21.733  1.00 93.04           C  
ATOM    842  C   VAL A  53      18.463   0.696 -20.913  1.00 93.04           C  
ATOM    843  O   VAL A  53      18.515  -0.405 -21.462  1.00 93.04           O  
ATOM    844  CB  VAL A  53      19.464   2.711 -22.065  1.00 93.04           C  
ATOM    845  CG1 VAL A  53      20.518   1.815 -22.732  1.00 93.04           C  
ATOM    846  CG2 VAL A  53      19.199   3.890 -23.011  1.00 93.04           C  
ATOM    847  H   VAL A  53      17.418   3.848 -21.049  1.00 93.04           H  
ATOM    848  HA  VAL A  53      17.714   1.619 -22.670  1.00 93.04           H  
ATOM    849  HB  VAL A  53      19.890   3.103 -21.141  1.00 93.04           H  
ATOM    850 HG11 VAL A  53      20.098   1.357 -23.628  1.00 93.04           H  
ATOM    851 HG12 VAL A  53      20.839   1.032 -22.045  1.00 93.04           H  
ATOM    852 HG13 VAL A  53      21.390   2.409 -23.004  1.00 93.04           H  
ATOM    853 HG21 VAL A  53      20.132   4.401 -23.250  1.00 93.04           H  
ATOM    854 HG22 VAL A  53      18.536   4.616 -22.540  1.00 93.04           H  
ATOM    855 HG23 VAL A  53      18.729   3.538 -23.929  1.00 93.04           H  
ATOM    856  N   ASP A  54      18.695   0.837 -19.605  1.00 94.47           N  
ATOM    857  CA  ASP A  54      19.068  -0.288 -18.740  1.00 94.47           C  
ATOM    858  C   ASP A  54      17.888  -0.736 -17.875  1.00 94.47           C  
ATOM    859  O   ASP A  54      17.683  -0.250 -16.758  1.00 94.47           O  
ATOM    860  CB  ASP A  54      20.321   0.043 -17.921  1.00 94.47           C  
ATOM    861  CG  ASP A  54      20.896  -1.178 -17.185  1.00 94.47           C  
ATOM    862  OD1 ASP A  54      20.268  -2.267 -17.200  1.00 94.47           O  
ATOM    863  OD2 ASP A  54      21.981  -1.007 -16.584  1.00 94.47           O1-
ATOM    864  H   ASP A  54      18.573   1.753 -19.199  1.00 94.47           H  
ATOM    865  HA  ASP A  54      19.343  -1.139 -19.364  1.00 94.47           H  
ATOM    866  HB2 ASP A  54      21.087   0.427 -18.596  1.00 94.47           H  
ATOM    867  HB3 ASP A  54      20.082   0.826 -17.201  1.00 94.47           H  
ATOM    868  N   ILE A  55      17.119  -1.696 -18.394  1.00 96.07           N  
ATOM    869  CA  ILE A  55      15.957  -2.283 -17.711  1.00 96.07           C  
ATOM    870  C   ILE A  55      16.353  -2.902 -16.357  1.00 96.07           C  
ATOM    871  O   ILE A  55      15.541  -2.933 -15.430  1.00 96.07           O  
ATOM    872  CB  ILE A  55      15.245  -3.309 -18.631  1.00 96.07           C  
ATOM    873  CG1 ILE A  55      14.764  -2.613 -19.928  1.00 96.07           C  
ATOM    874  CG2 ILE A  55      14.061  -3.989 -17.909  1.00 96.07           C  
ATOM    875  CD1 ILE A  55      14.082  -3.540 -20.943  1.00 96.07           C  
ATOM    876  H   ILE A  55      17.303  -1.964 -19.351  1.00 96.07           H  
ATOM    877  HA  ILE A  55      15.250  -1.479 -17.509  1.00 96.07           H  
ATOM    878  HB  ILE A  55      15.962  -4.084 -18.902  1.00 96.07           H  
ATOM    879 HG12 ILE A  55      15.621  -2.170 -20.437  1.00 96.07           H  
ATOM    880 HG13 ILE A  55      14.082  -1.802 -19.674  1.00 96.07           H  
ATOM    881 HG21 ILE A  55      13.548  -4.684 -18.573  1.00 96.07           H  
ATOM    882 HG22 ILE A  55      13.354  -3.236 -17.561  1.00 96.07           H  
ATOM    883 HG23 ILE A  55      14.412  -4.575 -17.060  1.00 96.07           H  
ATOM    884 HD11 ILE A  55      13.102  -3.852 -20.582  1.00 96.07           H  
ATOM    885 HD12 ILE A  55      14.705  -4.414 -21.129  1.00 96.07           H  
ATOM    886 HD13 ILE A  55      13.940  -3.000 -21.880  1.00 96.07           H  
ATOM    887  N   ASN A  56      17.600  -3.358 -16.182  1.00 96.65           N  
ATOM    888  CA  ASN A  56      18.020  -3.955 -14.913  1.00 96.65           C  
ATOM    889  C   ASN A  56      18.075  -2.921 -13.784  1.00 96.65           C  
ATOM    890  O   ASN A  56      17.783  -3.269 -12.640  1.00 96.65           O  
ATOM    891  CB  ASN A  56      19.381  -4.641 -15.059  1.00 96.65           C  
ATOM    892  CG  ASN A  56      19.360  -5.772 -16.059  1.00 96.65           C  
ATOM    893  ND2 ASN A  56      20.238  -5.732 -17.029  1.00 96.65           N  
ATOM    894  OD1 ASN A  56      18.569  -6.696 -15.981  1.00 96.65           O  
ATOM    895  H   ASN A  56      18.298  -3.178 -16.889  1.00 96.65           H  
ATOM    896  HA  ASN A  56      17.289  -4.710 -14.623  1.00 96.65           H  
ATOM    897  HB2 ASN A  56      20.138  -3.907 -15.336  1.00 96.65           H  
ATOM    898  HB3 ASN A  56      19.669  -5.065 -14.096  1.00 96.65           H  
ATOM    899 HD21 ASN A  56      20.157  -6.446 -17.739  1.00 96.65           H  
ATOM    900 HD22 ASN A  56      20.746  -4.871 -17.170  1.00 96.65           H  
ATOM    901  N   GLN A  57      18.413  -1.662 -14.084  1.00 96.99           N  
ATOM    902  CA  GLN A  57      18.471  -0.607 -13.071  1.00 96.99           C  
ATOM    903  C   GLN A  57      17.081  -0.307 -12.512  1.00 96.99           C  
ATOM    904  O   GLN A  57      16.899  -0.346 -11.294  1.00 96.99           O  
ATOM    905  CB  GLN A  57      19.108   0.667 -13.634  1.00 96.99           C  
ATOM    906  CG  GLN A  57      20.597   0.497 -13.923  1.00 96.99           C  
ATOM    907  CD  GLN A  57      21.207   1.748 -14.545  1.00 96.99           C  
ATOM    908  NE2 GLN A  57      22.144   1.594 -15.450  1.00 96.99           N  
ATOM    909  OE1 GLN A  57      20.871   2.875 -14.223  1.00 96.99           O  
ATOM    910  H   GLN A  57      18.595  -1.424 -15.049  1.00 96.99           H  
ATOM    911  HA  GLN A  57      19.080  -0.952 -12.236  1.00 96.99           H  
ATOM    912  HB2 GLN A  57      18.586   0.986 -14.536  1.00 96.99           H  
ATOM    913  HB3 GLN A  57      19.028   1.450 -12.879  1.00 96.99           H  
ATOM    914  HG2 GLN A  57      21.128   0.282 -12.996  1.00 96.99           H  
ATOM    915  HG3 GLN A  57      20.732  -0.353 -14.591  1.00 96.99           H  
ATOM    916 HE21 GLN A  57      22.476   2.435 -15.900  1.00 96.99           H  
ATOM    917 HE22 GLN A  57      22.308   0.671 -15.825  1.00 96.99           H  
ATOM    918  N   ILE A  58      16.090  -0.087 -13.385  1.00 97.72           N  
ATOM    919  CA  ILE A  58      14.712   0.159 -12.945  1.00 97.72           C  
ATOM    920  C   ILE A  58      14.122  -1.069 -12.247  1.00 97.72           C  
ATOM    921  O   ILE A  58      13.490  -0.942 -11.202  1.00 97.72           O  
ATOM    922  CB  ILE A  58      13.823   0.657 -14.107  1.00 97.72           C  
ATOM    923  CG1 ILE A  58      12.410   1.067 -13.653  1.00 97.72           C  
ATOM    924  CG2 ILE A  58      13.676  -0.376 -15.234  1.00 97.72           C  
ATOM    925  CD1 ILE A  58      12.409   2.183 -12.608  1.00 97.72           C  
ATOM    926  H   ILE A  58      16.300  -0.053 -14.372  1.00 97.72           H  
ATOM    927  HA  ILE A  58      14.760   0.954 -12.201  1.00 97.72           H  
ATOM    928  HB  ILE A  58      14.298   1.544 -14.527  1.00 97.72           H  
ATOM    929 HG12 ILE A  58      11.854   1.427 -14.519  1.00 97.72           H  
ATOM    930 HG13 ILE A  58      11.880   0.203 -13.253  1.00 97.72           H  
ATOM    931 HG21 ILE A  58      14.658  -0.563 -15.670  1.00 97.72           H  
ATOM    932 HG22 ILE A  58      13.031   0.027 -16.015  1.00 97.72           H  
ATOM    933 HG23 ILE A  58      13.221  -1.301 -14.881  1.00 97.72           H  
ATOM    934 HD11 ILE A  58      12.955   3.046 -12.988  1.00 97.72           H  
ATOM    935 HD12 ILE A  58      12.865   1.841 -11.679  1.00 97.72           H  
ATOM    936 HD13 ILE A  58      11.377   2.464 -12.403  1.00 97.72           H  
ATOM    937  N   THR A  59      14.397  -2.273 -12.755  1.00 97.57           N  
ATOM    938  CA  THR A  59      13.917  -3.520 -12.142  1.00 97.57           C  
ATOM    939  C   THR A  59      14.468  -3.676 -10.730  1.00 97.57           C  
ATOM    940  O   THR A  59      13.717  -3.997  -9.811  1.00 97.57           O  
ATOM    941  CB  THR A  59      14.318  -4.741 -12.974  1.00 97.57           C  
ATOM    942  CG2 THR A  59      13.750  -6.041 -12.405  1.00 97.57           C  
ATOM    943  OG1 THR A  59      13.818  -4.607 -14.279  1.00 97.57           O  
ATOM    944  H   THR A  59      14.900  -2.316 -13.630  1.00 97.57           H  
ATOM    945  HA  THR A  59      12.830  -3.489 -12.077  1.00 97.57           H  
ATOM    946  HB  THR A  59      15.404  -4.819 -13.020  1.00 97.57           H  
ATOM    947  HG1 THR A  59      14.359  -3.955 -14.731  1.00 97.57           H  
ATOM    948 HG21 THR A  59      13.918  -6.854 -13.110  1.00 97.57           H  
ATOM    949 HG22 THR A  59      12.680  -5.926 -12.230  1.00 97.57           H  
ATOM    950 HG23 THR A  59      14.238  -6.290 -11.462  1.00 97.57           H  
ATOM    951  N   LYS A  60      15.765  -3.400 -10.537  1.00 97.45           N  
ATOM    952  CA  LYS A  60      16.397  -3.424  -9.218  1.00 97.45           C  
ATOM    953  C   LYS A  60      15.786  -2.373  -8.297  1.00 97.45           C  
ATOM    954  O   LYS A  60      15.415  -2.719  -7.186  1.00 97.45           O  
ATOM    955  CB  LYS A  60      17.913  -3.250  -9.366  1.00 97.45           C  
ATOM    956  CG  LYS A  60      18.603  -3.407  -8.006  1.00 97.45           C  
ATOM    957  CD  LYS A  60      20.113  -3.222  -8.128  1.00 97.45           C  
ATOM    958  CE  LYS A  60      20.703  -3.364  -6.724  1.00 97.45           C  
ATOM    959  NZ  LYS A  60      22.157  -3.090  -6.718  1.00 97.45           N1+
ATOM    960  H   LYS A  60      16.325  -3.132 -11.334  1.00 97.45           H  
ATOM    961  HA  LYS A  60      16.196  -4.391  -8.756  1.00 97.45           H  
ATOM    962  HB2 LYS A  60      18.295  -4.011 -10.046  1.00 97.45           H  
ATOM    963  HB3 LYS A  60      18.132  -2.265  -9.779  1.00 97.45           H  
ATOM    964  HG2 LYS A  60      18.221  -2.658  -7.311  1.00 97.45           H  
ATOM    965  HG3 LYS A  60      18.389  -4.398  -7.606  1.00 97.45           H  
ATOM    966  HD2 LYS A  60      20.321  -2.229  -8.526  1.00 97.45           H  
ATOM    967  HD3 LYS A  60      20.524  -3.982  -8.793  1.00 97.45           H  
ATOM    968  HE2 LYS A  60      20.185  -2.671  -6.061  1.00 97.45           H  
ATOM    969  HE3 LYS A  60      20.492  -4.366  -6.352  1.00 97.45           H  
ATOM    970  HZ1 LYS A  60      22.637  -3.740  -7.324  1.00 97.45           H  
ATOM    971  HZ2 LYS A  60      22.321  -2.144  -7.032  1.00 97.45           H  
ATOM    972  HZ3 LYS A  60      22.504  -3.183  -5.774  1.00 97.45           H  
ATOM    973  N   PHE A  61      15.636  -1.130  -8.754  1.00 97.79           N  
ATOM    974  CA  PHE A  61      15.003  -0.066  -7.971  1.00 97.79           C  
ATOM    975  C   PHE A  61      13.606  -0.471  -7.484  1.00 97.79           C  
ATOM    976  O   PHE A  61      13.338  -0.456  -6.285  1.00 97.79           O  
ATOM    977  CB  PHE A  61      14.946   1.207  -8.821  1.00 97.79           C  
ATOM    978  CG  PHE A  61      14.103   2.313  -8.220  1.00 97.79           C  
ATOM    979  CD1 PHE A  61      12.797   2.551  -8.692  1.00 97.79           C  
ATOM    980  CD2 PHE A  61      14.622   3.104  -7.179  1.00 97.79           C  
ATOM    981  CE1 PHE A  61      12.020   3.584  -8.139  1.00 97.79           C  
ATOM    982  CE2 PHE A  61      13.845   4.136  -6.626  1.00 97.79           C  
ATOM    983  CZ  PHE A  61      12.548   4.378  -7.107  1.00 97.79           C  
ATOM    984  H   PHE A  61      15.954  -0.913  -9.688  1.00 97.79           H  
ATOM    985  HA  PHE A  61      15.601   0.137  -7.082  1.00 97.79           H  
ATOM    986  HB2 PHE A  61      15.963   1.572  -8.960  1.00 97.79           H  
ATOM    987  HB3 PHE A  61      14.546   0.967  -9.806  1.00 97.79           H  
ATOM    988  HD1 PHE A  61      12.385   1.944  -9.485  1.00 97.79           H  
ATOM    989  HD2 PHE A  61      15.625   2.940  -6.815  1.00 97.79           H  
ATOM    990  HE1 PHE A  61      11.027   3.781  -8.515  1.00 97.79           H  
ATOM    991  HE2 PHE A  61      14.254   4.770  -5.852  1.00 97.79           H  
ATOM    992  HZ  PHE A  61      11.971   5.193  -6.696  1.00 97.79           H  
ATOM    993  N   LEU A  62      12.743  -0.926  -8.396  1.00 97.83           N  
ATOM    994  CA  LEU A  62      11.395  -1.375  -8.057  1.00 97.83           C  
ATOM    995  C   LEU A  62      11.433  -2.579  -7.101  1.00 97.83           C  
ATOM    996  O   LEU A  62      10.665  -2.624  -6.139  1.00 97.83           O  
ATOM    997  CB  LEU A  62      10.632  -1.691  -9.357  1.00 97.83           C  
ATOM    998  CG  LEU A  62      10.369  -0.469 -10.262  1.00 97.83           C  
ATOM    999  CD1 LEU A  62       9.706  -0.936 -11.555  1.00 97.83           C  
ATOM   1000  CD2 LEU A  62       9.476   0.575  -9.594  1.00 97.83           C  
ATOM   1001  H   LEU A  62      13.026  -0.931  -9.366  1.00 97.83           H  
ATOM   1002  HA  LEU A  62      10.883  -0.573  -7.526  1.00 97.83           H  
ATOM   1003  HB2 LEU A  62      11.202  -2.427  -9.923  1.00 97.83           H  
ATOM   1004  HB3 LEU A  62       9.673  -2.141  -9.102  1.00 97.83           H  
ATOM   1005  HG  LEU A  62      11.309   0.018 -10.520  1.00 97.83           H  
ATOM   1006 HD11 LEU A  62       8.762  -1.428 -11.322  1.00 97.83           H  
ATOM   1007 HD12 LEU A  62      10.364  -1.633 -12.074  1.00 97.83           H  
ATOM   1008 HD13 LEU A  62       9.518  -0.081 -12.204  1.00 97.83           H  
ATOM   1009 HD21 LEU A  62       9.217   1.355 -10.310  1.00 97.83           H  
ATOM   1010 HD22 LEU A  62      10.011   1.042  -8.767  1.00 97.83           H  
ATOM   1011 HD23 LEU A  62       8.563   0.107  -9.223  1.00 97.83           H  
ATOM   1012  N   HIS A  63      12.346  -3.529  -7.308  1.00 97.22           N  
ATOM   1013  CA  HIS A  63      12.519  -4.668  -6.409  1.00 97.22           C  
ATOM   1014  C   HIS A  63      12.906  -4.247  -4.984  1.00 97.22           C  
ATOM   1015  O   HIS A  63      12.286  -4.721  -4.033  1.00 97.22           O  
ATOM   1016  CB  HIS A  63      13.551  -5.635  -6.995  1.00 97.22           C  
ATOM   1017  CG  HIS A  63      13.640  -6.910  -6.206  1.00 97.22           C  
ATOM   1018  CD2 HIS A  63      14.505  -7.201  -5.184  1.00 97.22           C  
ATOM   1019  ND1 HIS A  63      12.822  -7.999  -6.379  1.00 97.22           N  
ATOM   1020  CE1 HIS A  63      13.182  -8.930  -5.482  1.00 97.22           C  
ATOM   1021  NE2 HIS A  63      14.211  -8.499  -4.740  1.00 97.22           N  
ATOM   1022  H   HIS A  63      12.959  -3.450  -8.106  1.00 97.22           H  
ATOM   1023  HA  HIS A  63      11.565  -5.191  -6.333  1.00 97.22           H  
ATOM   1024  HB2 HIS A  63      14.533  -5.163  -7.020  1.00 97.22           H  
ATOM   1025  HB3 HIS A  63      13.265  -5.885  -8.017  1.00 97.22           H  
ATOM   1026  HD1 HIS A  63      12.149  -8.099  -7.125  1.00 97.22           H  
ATOM   1027  HD2 HIS A  63      15.266  -6.546  -4.786  1.00 97.22           H  
ATOM   1028  HE1 HIS A  63      12.742  -9.912  -5.394  1.00 97.22           H  
ATOM   1029  N   GLU A  64      13.871  -3.338  -4.828  1.00 97.15           N  
ATOM   1030  CA  GLU A  64      14.287  -2.832  -3.513  1.00 97.15           C  
ATOM   1031  C   GLU A  64      13.125  -2.127  -2.800  1.00 97.15           C  
ATOM   1032  O   GLU A  64      12.862  -2.420  -1.636  1.00 97.15           O  
ATOM   1033  CB  GLU A  64      15.489  -1.880  -3.646  1.00 97.15           C  
ATOM   1034  CG  GLU A  64      16.794  -2.534  -4.137  1.00 97.15           C  
ATOM   1035  CD  GLU A  64      17.338  -3.665  -3.255  1.00 97.15           C  
ATOM   1036  OE1 GLU A  64      18.010  -4.555  -3.833  1.00 97.15           O  
ATOM   1037  OE2 GLU A  64      17.150  -3.609  -2.022  1.00 97.15           O1-
ATOM   1038  H   GLU A  64      14.343  -2.981  -5.647  1.00 97.15           H  
ATOM   1039  HA  GLU A  64      14.585  -3.667  -2.879  1.00 97.15           H  
ATOM   1040  HB2 GLU A  64      15.228  -1.077  -4.334  1.00 97.15           H  
ATOM   1041  HB3 GLU A  64      15.680  -1.425  -2.674  1.00 97.15           H  
ATOM   1042  HG2 GLU A  64      17.555  -1.757  -4.213  1.00 97.15           H  
ATOM   1043  HG3 GLU A  64      16.647  -2.928  -5.143  1.00 97.15           H  
ATOM   1044  N   ILE A  65      12.348  -1.292  -3.507  1.00 96.32           N  
ATOM   1045  CA  ILE A  65      11.128  -0.670  -2.956  1.00 96.32           C  
ATOM   1046  C   ILE A  65      10.142  -1.736  -2.463  1.00 96.32           C  
ATOM   1047  O   ILE A  65       9.610  -1.635  -1.355  1.00 96.32           O  
ATOM   1048  CB  ILE A  65      10.460   0.238  -4.017  1.00 96.32           C  
ATOM   1049  CG1 ILE A  65      11.312   1.475  -4.381  1.00 96.32           C  
ATOM   1050  CG2 ILE A  65       9.042   0.675  -3.605  1.00 96.32           C  
ATOM   1051  CD1 ILE A  65      11.585   2.467  -3.245  1.00 96.32           C  
ATOM   1052  H   ILE A  65      12.623  -1.075  -4.454  1.00 96.32           H  
ATOM   1053  HA  ILE A  65      11.401  -0.072  -2.087  1.00 96.32           H  
ATOM   1054  HB  ILE A  65      10.347  -0.345  -4.931  1.00 96.32           H  
ATOM   1055 HG12 ILE A  65      10.818   2.011  -5.192  1.00 96.32           H  
ATOM   1056 HG13 ILE A  65      12.280   1.147  -4.760  1.00 96.32           H  
ATOM   1057 HG21 ILE A  65       9.063   1.237  -2.671  1.00 96.32           H  
ATOM   1058 HG22 ILE A  65       8.375  -0.180  -3.498  1.00 96.32           H  
ATOM   1059 HG23 ILE A  65       8.627   1.310  -4.388  1.00 96.32           H  
ATOM   1060 HD11 ILE A  65      10.652   2.871  -2.854  1.00 96.32           H  
ATOM   1061 HD12 ILE A  65      12.148   1.983  -2.447  1.00 96.32           H  
ATOM   1062 HD13 ILE A  65      12.181   3.293  -3.633  1.00 96.32           H  
ATOM   1063  N   LYS A  66       9.901  -2.770  -3.277  1.00 94.37           N  
ATOM   1064  CA  LYS A  66       8.967  -3.849  -2.941  1.00 94.37           C  
ATOM   1065  C   LYS A  66       9.380  -4.575  -1.662  1.00 94.37           C  
ATOM   1066  O   LYS A  66       8.536  -4.828  -0.802  1.00 94.37           O  
ATOM   1067  CB  LYS A  66       8.848  -4.804  -4.137  1.00 94.37           C  
ATOM   1068  CG  LYS A  66       7.852  -5.930  -3.859  1.00 94.37           C  
ATOM   1069  CD  LYS A  66       7.711  -6.870  -5.055  1.00 94.37           C  
ATOM   1070  CE  LYS A  66       6.981  -8.130  -4.585  1.00 94.37           C  
ATOM   1071  NZ  LYS A  66       6.431  -8.889  -5.730  1.00 94.37           N1+
ATOM   1072  H   LYS A  66      10.402  -2.804  -4.153  1.00 94.37           H  
ATOM   1073  HA  LYS A  66       7.992  -3.406  -2.737  1.00 94.37           H  
ATOM   1074  HB2 LYS A  66       8.504  -4.244  -5.007  1.00 94.37           H  
ATOM   1075  HB3 LYS A  66       9.822  -5.238  -4.363  1.00 94.37           H  
ATOM   1076  HG2 LYS A  66       8.181  -6.505  -2.994  1.00 94.37           H  
ATOM   1077  HG3 LYS A  66       6.879  -5.482  -3.657  1.00 94.37           H  
ATOM   1078  HD2 LYS A  66       7.143  -6.360  -5.833  1.00 94.37           H  
ATOM   1079  HD3 LYS A  66       8.695  -7.139  -5.439  1.00 94.37           H  
ATOM   1080  HE2 LYS A  66       6.167  -7.824  -3.928  1.00 94.37           H  
ATOM   1081  HE3 LYS A  66       7.674  -8.737  -4.003  1.00 94.37           H  
ATOM   1082  HZ1 LYS A  66       6.054  -9.779  -5.438  1.00 94.37           H  
ATOM   1083  HZ2 LYS A  66       7.112  -9.000  -6.468  1.00 94.37           H  
ATOM   1084  HZ3 LYS A  66       5.643  -8.366  -6.085  1.00 94.37           H  
ATOM   1085  N   VAL A  67      10.664  -4.915  -1.543  1.00 94.12           N  
ATOM   1086  CA  VAL A  67      11.214  -5.657  -0.400  1.00 94.12           C  
ATOM   1087  C   VAL A  67      11.242  -4.791   0.857  1.00 94.12           C  
ATOM   1088  O   VAL A  67      10.672  -5.193   1.872  1.00 94.12           O  
ATOM   1089  CB  VAL A  67      12.607  -6.223  -0.741  1.00 94.12           C  
ATOM   1090  CG1 VAL A  67      13.297  -6.854   0.476  1.00 94.12           C  
ATOM   1091  CG2 VAL A  67      12.485  -7.318  -1.811  1.00 94.12           C  
ATOM   1092  H   VAL A  67      11.293  -4.637  -2.283  1.00 94.12           H  
ATOM   1093  HA  VAL A  67      10.555  -6.497  -0.180  1.00 94.12           H  
ATOM   1094  HB  VAL A  67      13.242  -5.424  -1.124  1.00 94.12           H  
ATOM   1095 HG11 VAL A  67      13.528  -6.085   1.214  1.00 94.12           H  
ATOM   1096 HG12 VAL A  67      14.238  -7.309   0.169  1.00 94.12           H  
ATOM   1097 HG13 VAL A  67      12.653  -7.608   0.928  1.00 94.12           H  
ATOM   1098 HG21 VAL A  67      11.852  -8.130  -1.452  1.00 94.12           H  
ATOM   1099 HG22 VAL A  67      13.475  -7.706  -2.052  1.00 94.12           H  
ATOM   1100 HG23 VAL A  67      12.060  -6.906  -2.727  1.00 94.12           H  
ATOM   1101  N   GLU A  68      11.835  -3.598   0.784  1.00 93.75           N  
ATOM   1102  CA  GLU A  68      12.013  -2.693   1.930  1.00 93.75           C  
ATOM   1103  C   GLU A  68      10.673  -2.305   2.561  1.00 93.75           C  
ATOM   1104  O   GLU A  68      10.507  -2.307   3.784  1.00 93.75           O  
ATOM   1105  CB  GLU A  68      12.768  -1.441   1.444  1.00 93.75           C  
ATOM   1106  CG  GLU A  68      12.988  -0.361   2.518  1.00 93.75           C  
ATOM   1107  CD  GLU A  68      13.766  -0.840   3.757  1.00 93.75           C  
ATOM   1108  OE1 GLU A  68      13.626  -0.172   4.810  1.00 93.75           O  
ATOM   1109  OE2 GLU A  68      14.494  -1.854   3.661  1.00 93.75           O1-
ATOM   1110  H   GLU A  68      12.249  -3.309  -0.091  1.00 93.75           H  
ATOM   1111  HA  GLU A  68      12.611  -3.190   2.694  1.00 93.75           H  
ATOM   1112  HB2 GLU A  68      12.203  -0.986   0.630  1.00 93.75           H  
ATOM   1113  HB3 GLU A  68      13.736  -1.745   1.047  1.00 93.75           H  
ATOM   1114  HG2 GLU A  68      12.019   0.032   2.826  1.00 93.75           H  
ATOM   1115  HG3 GLU A  68      13.534   0.463   2.060  1.00 93.75           H  
ATOM   1116  N   TYR A  69       9.673  -2.022   1.726  1.00 89.81           N  
ATOM   1117  CA  TYR A  69       8.369  -1.563   2.194  1.00 89.81           C  
ATOM   1118  C   TYR A  69       7.299  -2.654   2.246  1.00 89.81           C  
ATOM   1119  O   TYR A  69       6.155  -2.362   2.598  1.00 89.81           O  
ATOM   1120  CB  TYR A  69       7.948  -0.341   1.388  1.00 89.81           C  
ATOM   1121  CG  TYR A  69       8.920   0.819   1.504  1.00 89.81           C  
ATOM   1122  CD1 TYR A  69       9.108   1.463   2.743  1.00 89.81           C  
ATOM   1123  CD2 TYR A  69       9.662   1.231   0.384  1.00 89.81           C  
ATOM   1124  CE1 TYR A  69      10.036   2.518   2.861  1.00 89.81           C  
ATOM   1125  CE2 TYR A  69      10.579   2.291   0.491  1.00 89.81           C  
ATOM   1126  CZ  TYR A  69      10.773   2.932   1.729  1.00 89.81           C  
ATOM   1127  OH  TYR A  69      11.671   3.945   1.827  1.00 89.81           O  
ATOM   1128  H   TYR A  69       9.866  -2.007   0.735  1.00 89.81           H  
ATOM   1129  HA  TYR A  69       8.475  -1.227   3.225  1.00 89.81           H  
ATOM   1130  HB2 TYR A  69       6.976  -0.025   1.767  1.00 89.81           H  
ATOM   1131  HB3 TYR A  69       7.826  -0.620   0.341  1.00 89.81           H  
ATOM   1132  HD1 TYR A  69       8.556   1.116   3.604  1.00 89.81           H  
ATOM   1133  HD2 TYR A  69       9.539   0.721  -0.560  1.00 89.81           H  
ATOM   1134  HE1 TYR A  69      10.212   2.997   3.812  1.00 89.81           H  
ATOM   1135  HE2 TYR A  69      11.159   2.609  -0.362  1.00 89.81           H  
ATOM   1136  HH  TYR A  69      11.825   4.214   2.735  1.00 89.81           H  
ATOM   1137  N   SER A  70       7.660  -3.910   1.957  1.00 87.27           N  
ATOM   1138  CA  SER A  70       6.749  -5.063   1.993  1.00 87.27           C  
ATOM   1139  C   SER A  70       5.477  -4.869   1.152  1.00 87.27           C  
ATOM   1140  O   SER A  70       4.386  -5.300   1.541  1.00 87.27           O  
ATOM   1141  CB  SER A  70       6.427  -5.443   3.444  1.00 87.27           C  
ATOM   1142  OG  SER A  70       7.613  -5.733   4.160  1.00 87.27           O  
ATOM   1143  H   SER A  70       8.610  -4.066   1.652  1.00 87.27           H  
ATOM   1144  HA  SER A  70       7.280  -5.903   1.544  1.00 87.27           H  
ATOM   1145  HB2 SER A  70       5.784  -6.323   3.459  1.00 87.27           H  
ATOM   1146  HB3 SER A  70       5.903  -4.619   3.929  1.00 87.27           H  
ATOM   1147  HG  SER A  70       8.319  -5.189   3.803  1.00 87.27           H  
ATOM   1148  N   THR A  71       5.599  -4.209   0.000  1.00 89.37           N  
ATOM   1149  CA  THR A  71       4.488  -4.053  -0.949  1.00 89.37           C  
ATOM   1150  C   THR A  71       4.345  -5.329  -1.787  1.00 89.37           C  
ATOM   1151  O   THR A  71       5.287  -6.116  -1.910  1.00 89.37           O  
ATOM   1152  CB  THR A  71       4.624  -2.782  -1.806  1.00 89.37           C  
ATOM   1153  CG2 THR A  71       4.873  -1.537  -0.950  1.00 89.37           C  
ATOM   1154  OG1 THR A  71       5.665  -2.891  -2.740  1.00 89.37           O  
ATOM   1155  H   THR A  71       6.528  -3.963  -0.312  1.00 89.37           H  
ATOM   1156  HA  THR A  71       3.566  -3.939  -0.378  1.00 89.37           H  
ATOM   1157  HB  THR A  71       3.696  -2.638  -2.360  1.00 89.37           H  
ATOM   1158  HG1 THR A  71       5.368  -2.464  -3.546  1.00 89.37           H  
ATOM   1159 HG21 THR A  71       4.967  -0.655  -1.584  1.00 89.37           H  
ATOM   1160 HG22 THR A  71       4.043  -1.393  -0.258  1.00 89.37           H  
ATOM   1161 HG23 THR A  71       5.799  -1.642  -0.385  1.00 89.37           H  
ATOM   1162  N   ILE A  72       3.162  -5.603  -2.354  1.00 88.30           N  
ATOM   1163  CA  ILE A  72       3.029  -6.753  -3.272  1.00 88.30           C  
ATOM   1164  C   ILE A  72       3.544  -6.412  -4.674  1.00 88.30           C  
ATOM   1165  O   ILE A  72       4.107  -7.266  -5.369  1.00 88.30           O  
ATOM   1166  CB  ILE A  72       1.610  -7.361  -3.285  1.00 88.30           C  
ATOM   1167  CG1 ILE A  72       1.693  -8.703  -4.042  1.00 88.30           C  
ATOM   1168  CG2 ILE A  72       0.539  -6.445  -3.901  1.00 88.30           C  
ATOM   1169  CD1 ILE A  72       0.522  -9.656  -3.840  1.00 88.30           C  
ATOM   1170  H   ILE A  72       2.418  -4.922  -2.299  1.00 88.30           H  
ATOM   1171  HA  ILE A  72       3.686  -7.540  -2.900  1.00 88.30           H  
ATOM   1172  HB  ILE A  72       1.334  -7.571  -2.252  1.00 88.30           H  
ATOM   1173 HG12 ILE A  72       2.589  -9.240  -3.731  1.00 88.30           H  
ATOM   1174 HG13 ILE A  72       1.776  -8.502  -5.110  1.00 88.30           H  
ATOM   1175 HG21 ILE A  72       0.401  -5.561  -3.278  1.00 88.30           H  
ATOM   1176 HG22 ILE A  72       0.801  -6.153  -4.918  1.00 88.30           H  
ATOM   1177 HG23 ILE A  72      -0.422  -6.957  -3.952  1.00 88.30           H  
ATOM   1178 HD11 ILE A  72      -0.396  -9.218  -4.234  1.00 88.30           H  
ATOM   1179 HD12 ILE A  72       0.430  -9.910  -2.785  1.00 88.30           H  
ATOM   1180 HD13 ILE A  72       0.719 -10.573  -4.395  1.00 88.30           H  
ATOM   1181  N   SER A  73       3.416  -5.143  -5.049  1.00 91.41           N  
ATOM   1182  CA  SER A  73       3.865  -4.612  -6.326  1.00 91.41           C  
ATOM   1183  C   SER A  73       4.538  -3.257  -6.141  1.00 91.41           C  
ATOM   1184  O   SER A  73       4.249  -2.519  -5.195  1.00 91.41           O  
ATOM   1185  CB  SER A  73       2.684  -4.527  -7.297  1.00 91.41           C  
ATOM   1186  OG  SER A  73       3.175  -4.304  -8.599  1.00 91.41           O  
ATOM   1187  H   SER A  73       2.993  -4.494  -4.401  1.00 91.41           H  
ATOM   1188  HA  SER A  73       4.599  -5.290  -6.760  1.00 91.41           H  
ATOM   1189  HB2 SER A  73       2.010  -3.722  -7.007  1.00 91.41           H  
ATOM   1190  HB3 SER A  73       2.140  -5.472  -7.281  1.00 91.41           H  
ATOM   1191  HG  SER A  73       2.447  -4.420  -9.213  1.00 91.41           H  
ATOM   1192  N   SER A  74       5.438  -2.957  -7.060  1.00 96.13           N  
ATOM   1193  CA  SER A  74       6.063  -1.661  -7.288  1.00 96.13           C  
ATOM   1194  C   SER A  74       6.273  -1.550  -8.793  1.00 96.13           C  
ATOM   1195  O   SER A  74       6.706  -2.513  -9.440  1.00 96.13           O  
ATOM   1196  CB  SER A  74       7.392  -1.536  -6.544  1.00 96.13           C  
ATOM   1197  OG  SER A  74       8.212  -2.624  -6.908  1.00 96.13           O  
ATOM   1198  H   SER A  74       5.578  -3.619  -7.810  1.00 96.13           H  
ATOM   1199  HA  SER A  74       5.395  -0.867  -6.953  1.00 96.13           H  
ATOM   1200  HB2 SER A  74       7.213  -1.558  -5.469  1.00 96.13           H  
ATOM   1201  HB3 SER A  74       7.877  -0.597  -6.810  1.00 96.13           H  
ATOM   1202  HG  SER A  74       9.075  -2.524  -6.501  1.00 96.13           H  
ATOM   1203  N   PHE A  75       5.907  -0.410  -9.367  1.00 97.37           N  
ATOM   1204  CA  PHE A  75       5.875  -0.262 -10.817  1.00 97.37           C  
ATOM   1205  C   PHE A  75       6.179   1.160 -11.280  1.00 97.37           C  
ATOM   1206  O   PHE A  75       6.100   2.128 -10.518  1.00 97.37           O  
ATOM   1207  CB  PHE A  75       4.520  -0.753 -11.351  1.00 97.37           C  
ATOM   1208  CG  PHE A  75       3.340   0.059 -10.875  1.00 97.37           C  
ATOM   1209  CD1 PHE A  75       2.695  -0.280  -9.672  1.00 97.37           C  
ATOM   1210  CD2 PHE A  75       2.929   1.186 -11.610  1.00 97.37           C  
ATOM   1211  CE1 PHE A  75       1.664   0.537  -9.184  1.00 97.37           C  
ATOM   1212  CE2 PHE A  75       1.890   1.995 -11.126  1.00 97.37           C  
ATOM   1213  CZ  PHE A  75       1.272   1.673  -9.908  1.00 97.37           C  
ATOM   1214  H   PHE A  75       5.512   0.333  -8.808  1.00 97.37           H  
ATOM   1215  HA  PHE A  75       6.646  -0.899 -11.251  1.00 97.37           H  
ATOM   1216  HB2 PHE A  75       4.537  -0.715 -12.440  1.00 97.37           H  
ATOM   1217  HB3 PHE A  75       4.377  -1.796 -11.066  1.00 97.37           H  
ATOM   1218  HD1 PHE A  75       3.014  -1.143  -9.107  1.00 97.37           H  
ATOM   1219  HD2 PHE A  75       3.423   1.445 -12.535  1.00 97.37           H  
ATOM   1220  HE1 PHE A  75       1.196   0.322  -8.235  1.00 97.37           H  
ATOM   1221  HE2 PHE A  75       1.578   2.873 -11.671  1.00 97.37           H  
ATOM   1222  HZ  PHE A  75       0.510   2.324  -9.504  1.00 97.37           H  
ATOM   1223  N   PHE A  76       6.504   1.268 -12.563  1.00 98.27           N  
ATOM   1224  CA  PHE A  76       6.561   2.518 -13.308  1.00 98.27           C  
ATOM   1225  C   PHE A  76       6.025   2.281 -14.720  1.00 98.27           C  
ATOM   1226  O   PHE A  76       6.435   1.328 -15.374  1.00 98.27           O  
ATOM   1227  CB  PHE A  76       7.996   3.054 -13.339  1.00 98.27           C  
ATOM   1228  CG  PHE A  76       8.166   4.273 -14.227  1.00 98.27           C  
ATOM   1229  CD1 PHE A  76       8.943   4.200 -15.398  1.00 98.27           C  
ATOM   1230  CD2 PHE A  76       7.533   5.484 -13.890  1.00 98.27           C  
ATOM   1231  CE1 PHE A  76       9.086   5.332 -16.221  1.00 98.27           C  
ATOM   1232  CE2 PHE A  76       7.680   6.616 -14.710  1.00 98.27           C  
ATOM   1233  CZ  PHE A  76       8.455   6.539 -15.878  1.00 98.27           C  
ATOM   1234  H   PHE A  76       6.547   0.419 -13.109  1.00 98.27           H  
ATOM   1235  HA  PHE A  76       5.928   3.258 -12.818  1.00 98.27           H  
ATOM   1236  HB2 PHE A  76       8.663   2.265 -13.687  1.00 98.27           H  
ATOM   1237  HB3 PHE A  76       8.297   3.318 -12.325  1.00 98.27           H  
ATOM   1238  HD1 PHE A  76       9.435   3.278 -15.670  1.00 98.27           H  
ATOM   1239  HD2 PHE A  76       6.911   5.544 -13.010  1.00 98.27           H  
ATOM   1240  HE1 PHE A  76       9.680   5.279 -17.122  1.00 98.27           H  
ATOM   1241  HE2 PHE A  76       7.181   7.541 -14.459  1.00 98.27           H  
ATOM   1242  HZ  PHE A  76       8.553   7.402 -16.520  1.00 98.27           H  
ATOM   1243  N   VAL A  77       5.122   3.134 -15.188  1.00 98.20           N  
ATOM   1244  CA  VAL A  77       4.612   3.147 -16.559  1.00 98.20           C  
ATOM   1245  C   VAL A  77       5.056   4.447 -17.210  1.00 98.20           C  
ATOM   1246  O   VAL A  77       4.634   5.521 -16.778  1.00 98.20           O  
ATOM   1247  CB  VAL A  77       3.084   2.991 -16.621  1.00 98.20           C  
ATOM   1248  CG1 VAL A  77       2.642   2.809 -18.077  1.00 98.20           C  
ATOM   1249  CG2 VAL A  77       2.591   1.779 -15.820  1.00 98.20           C  
ATOM   1250  H   VAL A  77       4.849   3.906 -14.597  1.00 98.20           H  
ATOM   1251  HA  VAL A  77       5.048   2.314 -17.111  1.00 98.20           H  
ATOM   1252  HB  VAL A  77       2.607   3.881 -16.210  1.00 98.20           H  
ATOM   1253 HG11 VAL A  77       3.109   1.924 -18.510  1.00 98.20           H  
ATOM   1254 HG12 VAL A  77       2.916   3.680 -18.673  1.00 98.20           H  
ATOM   1255 HG13 VAL A  77       1.559   2.703 -18.121  1.00 98.20           H  
ATOM   1256 HG21 VAL A  77       1.522   1.641 -15.981  1.00 98.20           H  
ATOM   1257 HG22 VAL A  77       2.760   1.945 -14.755  1.00 98.20           H  
ATOM   1258 HG23 VAL A  77       3.125   0.883 -16.136  1.00 98.20           H  
ATOM   1259  N   SER A  78       5.912   4.349 -18.223  1.00 98.26           N  
ATOM   1260  CA  SER A  78       6.429   5.510 -18.951  1.00 98.26           C  
ATOM   1261  C   SER A  78       5.390   6.070 -19.918  1.00 98.26           C  
ATOM   1262  O   SER A  78       4.785   5.312 -20.671  1.00 98.26           O  
ATOM   1263  CB  SER A  78       7.674   5.110 -19.730  1.00 98.26           C  
ATOM   1264  OG  SER A  78       8.153   6.204 -20.484  1.00 98.26           O  
ATOM   1265  H   SER A  78       6.161   3.428 -18.552  1.00 98.26           H  
ATOM   1266  HA  SER A  78       6.706   6.291 -18.243  1.00 98.26           H  
ATOM   1267  HB2 SER A  78       7.424   4.287 -20.400  1.00 98.26           H  
ATOM   1268  HB3 SER A  78       8.448   4.779 -19.038  1.00 98.26           H  
ATOM   1269  HG  SER A  78       9.021   5.941 -20.797  1.00 98.26           H  
ATOM   1270  N   ASP A  79       5.225   7.392 -19.940  1.00 97.66           N  
ATOM   1271  CA  ASP A  79       4.418   8.091 -20.956  1.00 97.66           C  
ATOM   1272  C   ASP A  79       5.142   8.204 -22.307  1.00 97.66           C  
ATOM   1273  O   ASP A  79       4.513   8.291 -23.357  1.00 97.66           O  
ATOM   1274  CB  ASP A  79       4.023   9.462 -20.389  1.00 97.66           C  
ATOM   1275  CG  ASP A  79       2.903  10.155 -21.179  1.00 97.66           C  
ATOM   1276  OD1 ASP A  79       1.761   9.639 -21.164  1.00 97.66           O  
ATOM   1277  OD2 ASP A  79       3.164  11.259 -21.702  1.00 97.66           O1-
ATOM   1278  H   ASP A  79       5.781   7.956 -19.313  1.00 97.66           H  
ATOM   1279  HA  ASP A  79       3.510   7.526 -21.165  1.00 97.66           H  
ATOM   1280  HB2 ASP A  79       3.678   9.328 -19.364  1.00 97.66           H  
ATOM   1281  HB3 ASP A  79       4.905  10.102 -20.359  1.00 97.66           H  
ATOM   1282  N   ILE A  80       6.476   8.126 -22.304  1.00 95.31           N  
ATOM   1283  CA  ILE A  80       7.294   8.254 -23.517  1.00 95.31           C  
ATOM   1284  C   ILE A  80       7.218   6.971 -24.348  1.00 95.31           C  
ATOM   1285  O   ILE A  80       6.986   7.011 -25.557  1.00 95.31           O  
ATOM   1286  CB  ILE A  80       8.754   8.609 -23.146  1.00 95.31           C  
ATOM   1287  CG1 ILE A  80       8.812   9.936 -22.350  1.00 95.31           C  
ATOM   1288  CG2 ILE A  80       9.630   8.695 -24.412  1.00 95.31           C  
ATOM   1289  CD1 ILE A  80      10.199  10.272 -21.787  1.00 95.31           C  
ATOM   1290  H   ILE A  80       6.937   7.960 -21.421  1.00 95.31           H  
ATOM   1291  HA  ILE A  80       6.886   9.060 -24.128  1.00 95.31           H  
ATOM   1292  HB  ILE A  80       9.152   7.815 -22.514  1.00 95.31           H  
ATOM   1293 HG12 ILE A  80       8.137   9.879 -21.496  1.00 95.31           H  
ATOM   1294 HG13 ILE A  80       8.476  10.757 -22.984  1.00 95.31           H  
ATOM   1295 HG21 ILE A  80       9.255   9.478 -25.071  1.00 95.31           H  
ATOM   1296 HG22 ILE A  80       9.628   7.744 -24.945  1.00 95.31           H  
ATOM   1297 HG23 ILE A  80      10.664   8.908 -24.141  1.00 95.31           H  
ATOM   1298 HD11 ILE A  80      10.118  11.134 -21.125  1.00 95.31           H  
ATOM   1299 HD12 ILE A  80      10.584   9.426 -21.217  1.00 95.31           H  
ATOM   1300 HD13 ILE A  80      10.892  10.519 -22.591  1.00 95.31           H  
ATOM   1301  N   SER A  81       7.441   5.824 -23.707  1.00 96.86           N  
ATOM   1302  CA  SER A  81       7.547   4.526 -24.380  1.00 96.86           C  
ATOM   1303  C   SER A  81       6.309   3.648 -24.229  1.00 96.86           C  
ATOM   1304  O   SER A  81       6.223   2.626 -24.902  1.00 96.86           O  
ATOM   1305  CB  SER A  81       8.749   3.778 -23.823  1.00 96.86           C  
ATOM   1306  OG  SER A  81       8.467   3.431 -22.489  1.00 96.86           O  
ATOM   1307  H   SER A  81       7.643   5.859 -22.718  1.00 96.86           H  
ATOM   1308  HA  SER A  81       7.711   4.675 -25.447  1.00 96.86           H  
ATOM   1309  HB2 SER A  81       8.924   2.874 -24.407  1.00 96.86           H  
ATOM   1310  HB3 SER A  81       9.633   4.415 -23.862  1.00 96.86           H  
ATOM   1311  HG  SER A  81       9.314   3.414 -22.038  1.00 96.86           H  
ATOM   1312  N   HIS A  82       5.376   4.015 -23.343  1.00 97.44           N  
ATOM   1313  CA  HIS A  82       4.252   3.178 -22.908  1.00 97.44           C  
ATOM   1314  C   HIS A  82       4.679   1.864 -22.227  1.00 97.44           C  
ATOM   1315  O   HIS A  82       3.853   0.984 -21.984  1.00 97.44           O  
ATOM   1316  CB  HIS A  82       3.231   3.004 -24.043  1.00 97.44           C  
ATOM   1317  CG  HIS A  82       2.657   4.314 -24.515  1.00 97.44           C  
ATOM   1318  CD2 HIS A  82       1.427   4.822 -24.199  1.00 97.44           C  
ATOM   1319  ND1 HIS A  82       3.291   5.252 -25.297  1.00 97.44           N  
ATOM   1320  CE1 HIS A  82       2.471   6.307 -25.425  1.00 97.44           C  
ATOM   1321  NE2 HIS A  82       1.303   6.076 -24.803  1.00 97.44           N  
ATOM   1322  H   HIS A  82       5.505   4.882 -22.841  1.00 97.44           H  
ATOM   1323  HA  HIS A  82       3.729   3.734 -22.130  1.00 97.44           H  
ATOM   1324  HB2 HIS A  82       2.410   2.381 -23.688  1.00 97.44           H  
ATOM   1325  HB3 HIS A  82       3.685   2.493 -24.891  1.00 97.44           H  
ATOM   1326  HD1 HIS A  82       4.258   5.224 -25.587  1.00 97.44           H  
ATOM   1327  HD2 HIS A  82       0.684   4.340 -23.581  1.00 97.44           H  
ATOM   1328  HE1 HIS A  82       2.731   7.237 -25.909  1.00 97.44           H  
ATOM   1329  N   ASN A  83       5.955   1.710 -21.864  1.00 97.93           N  
ATOM   1330  CA  ASN A  83       6.435   0.524 -21.169  1.00 97.93           C  
ATOM   1331  C   ASN A  83       5.978   0.508 -19.706  1.00 97.93           C  
ATOM   1332  O   ASN A  83       6.219   1.448 -18.948  1.00 97.93           O  
ATOM   1333  CB  ASN A  83       7.959   0.458 -21.258  1.00 97.93           C  
ATOM   1334  CG  ASN A  83       8.483   0.075 -22.626  1.00 97.93           C  
ATOM   1335  ND2 ASN A  83       9.642   0.567 -22.991  1.00 97.93           N  
ATOM   1336  OD1 ASN A  83       7.908  -0.727 -23.344  1.00 97.93           O  
ATOM   1337  H   ASN A  83       6.615   2.441 -22.087  1.00 97.93           H  
ATOM   1338  HA  ASN A  83       6.026  -0.359 -21.662  1.00 97.93           H  
ATOM   1339  HB2 ASN A  83       8.375   1.423 -20.967  1.00 97.93           H  
ATOM   1340  HB3 ASN A  83       8.321  -0.285 -20.548  1.00 97.93           H  
ATOM   1341 HD21 ASN A  83       9.918   0.410 -23.949  1.00 97.93           H  
ATOM   1342 HD22 ASN A  83      10.084   1.260 -22.403  1.00 97.93           H  
ATOM   1343  N   TYR A  84       5.383  -0.611 -19.298  1.00 97.64           N  
ATOM   1344  CA  TYR A  84       5.067  -0.948 -17.916  1.00 97.64           C  
ATOM   1345  C   TYR A  84       6.220  -1.762 -17.325  1.00 97.64           C  
ATOM   1346  O   TYR A  84       6.388  -2.945 -17.631  1.00 97.64           O  
ATOM   1347  CB  TYR A  84       3.733  -1.719 -17.869  1.00 97.64           C  
ATOM   1348  CG  TYR A  84       3.122  -1.937 -16.488  1.00 97.64           C  
ATOM   1349  CD1 TYR A  84       1.745  -1.700 -16.295  1.00 97.64           C  
ATOM   1350  CD2 TYR A  84       3.890  -2.401 -15.397  1.00 97.64           C  
ATOM   1351  CE1 TYR A  84       1.161  -1.881 -15.024  1.00 97.64           C  
ATOM   1352  CE2 TYR A  84       3.319  -2.550 -14.127  1.00 97.64           C  
ATOM   1353  CZ  TYR A  84       1.958  -2.273 -13.929  1.00 97.64           C  
ATOM   1354  OH  TYR A  84       1.428  -2.413 -12.687  1.00 97.64           O  
ATOM   1355  H   TYR A  84       5.201  -1.319 -19.995  1.00 97.64           H  
ATOM   1356  HA  TYR A  84       4.950  -0.031 -17.338  1.00 97.64           H  
ATOM   1357  HB2 TYR A  84       3.858  -2.692 -18.343  1.00 97.64           H  
ATOM   1358  HB3 TYR A  84       3.014  -1.163 -18.471  1.00 97.64           H  
ATOM   1359  HD1 TYR A  84       1.135  -1.359 -17.119  1.00 97.64           H  
ATOM   1360  HD2 TYR A  84       4.931  -2.671 -15.499  1.00 97.64           H  
ATOM   1361  HE1 TYR A  84       0.105  -1.711 -14.881  1.00 97.64           H  
ATOM   1362  HE2 TYR A  84       3.917  -2.880 -13.290  1.00 97.64           H  
ATOM   1363  HH  TYR A  84       0.523  -2.096 -12.639  1.00 97.64           H  
ATOM   1364  N   TYR A  85       6.957  -1.172 -16.393  1.00 97.74           N  
ATOM   1365  CA  TYR A  85       7.997  -1.812 -15.593  1.00 97.74           C  
ATOM   1366  C   TYR A  85       7.477  -2.238 -14.223  1.00 97.74           C  
ATOM   1367  O   TYR A  85       6.685  -1.541 -13.594  1.00 97.74           O  
ATOM   1368  CB  TYR A  85       9.186  -0.864 -15.444  1.00 97.74           C  
ATOM   1369  CG  TYR A  85       9.758  -0.465 -16.781  1.00 97.74           C  
ATOM   1370  CD1 TYR A  85      10.640  -1.341 -17.441  1.00 97.74           C  
ATOM   1371  CD2 TYR A  85       9.353   0.738 -17.390  1.00 97.74           C  
ATOM   1372  CE1 TYR A  85      11.129  -1.010 -18.715  1.00 97.74           C  
ATOM   1373  CE2 TYR A  85       9.850   1.075 -18.659  1.00 97.74           C  
ATOM   1374  CZ  TYR A  85      10.727   0.194 -19.326  1.00 97.74           C  
ATOM   1375  OH  TYR A  85      11.243   0.530 -20.527  1.00 97.74           O  
ATOM   1376  H   TYR A  85       6.754  -0.204 -16.185  1.00 97.74           H  
ATOM   1377  HA  TYR A  85       8.347  -2.702 -16.118  1.00 97.74           H  
ATOM   1378  HB2 TYR A  85       8.873   0.028 -14.902  1.00 97.74           H  
ATOM   1379  HB3 TYR A  85       9.964  -1.353 -14.858  1.00 97.74           H  
ATOM   1380  HD1 TYR A  85      10.930  -2.269 -16.971  1.00 97.74           H  
ATOM   1381  HD2 TYR A  85       8.647   1.393 -16.901  1.00 97.74           H  
ATOM   1382  HE1 TYR A  85      11.803  -1.676 -19.234  1.00 97.74           H  
ATOM   1383  HE2 TYR A  85       9.577   2.007 -19.133  1.00 97.74           H  
ATOM   1384  HH  TYR A  85      11.938  -0.051 -20.846  1.00 97.74           H  
ATOM   1385  N   HIS A  86       7.968  -3.373 -13.737  1.00 95.71           N  
ATOM   1386  CA  HIS A  86       7.663  -3.922 -12.417  1.00 95.71           C  
ATOM   1387  C   HIS A  86       8.918  -4.543 -11.787  1.00 95.71           C  
ATOM   1388  O   HIS A  86       9.953  -4.681 -12.443  1.00 95.71           O  
ATOM   1389  CB  HIS A  86       6.496  -4.925 -12.511  1.00 95.71           C  
ATOM   1390  CG  HIS A  86       6.796  -6.223 -13.226  1.00 95.71           C  
ATOM   1391  CD2 HIS A  86       6.260  -7.450 -12.953  1.00 95.71           C  
ATOM   1392  ND1 HIS A  86       7.617  -6.398 -14.309  1.00 95.71           N  
ATOM   1393  CE1 HIS A  86       7.571  -7.680 -14.693  1.00 95.71           C  
ATOM   1394  NE2 HIS A  86       6.750  -8.366 -13.889  1.00 95.71           N  
ATOM   1395  H   HIS A  86       8.690  -3.835 -14.272  1.00 95.71           H  
ATOM   1396  HA  HIS A  86       7.339  -3.111 -11.765  1.00 95.71           H  
ATOM   1397  HB2 HIS A  86       5.661  -4.442 -13.019  1.00 95.71           H  
ATOM   1398  HB3 HIS A  86       6.161  -5.159 -11.501  1.00 95.71           H  
ATOM   1399  HD1 HIS A  86       8.144  -5.676 -14.779  1.00 95.71           H  
ATOM   1400  HD2 HIS A  86       5.587  -7.673 -12.138  1.00 95.71           H  
ATOM   1401  HE1 HIS A  86       8.097  -8.097 -15.539  1.00 95.71           H  
ATOM   1402  N   ALA A  87       8.821  -4.968 -10.525  1.00 94.95           N  
ATOM   1403  CA  ALA A  87       9.916  -5.572  -9.755  1.00 94.95           C  
ATOM   1404  C   ALA A  87      10.556  -6.846 -10.365  1.00 94.95           C  
ATOM   1405  O   ALA A  87      11.518  -7.368  -9.798  1.00 94.95           O  
ATOM   1406  CB  ALA A  87       9.378  -5.858  -8.347  1.00 94.95           C  
ATOM   1407  H   ALA A  87       7.966  -4.753 -10.033  1.00 94.95           H  
ATOM   1408  HA  ALA A  87      10.716  -4.836  -9.672  1.00 94.95           H  
ATOM   1409  HB1 ALA A  87       8.548  -6.562  -8.405  1.00 94.95           H  
ATOM   1410  HB2 ALA A  87      10.169  -6.284  -7.730  1.00 94.95           H  
ATOM   1411  HB3 ALA A  87       9.036  -4.930  -7.889  1.00 94.95           H  
ATOM   1412  N   GLN A  88      10.033  -7.373 -11.478  1.00 94.18           N  
ATOM   1413  CA  GLN A  88      10.574  -8.526 -12.205  1.00 94.18           C  
ATOM   1414  C   GLN A  88      10.947  -8.220 -13.669  1.00 94.18           C  
ATOM   1415  O   GLN A  88      11.303  -9.143 -14.401  1.00 94.18           O  
ATOM   1416  CB  GLN A  88       9.616  -9.727 -12.104  1.00 94.18           C  
ATOM   1417  CG  GLN A  88       9.357 -10.218 -10.670  1.00 94.18           C  
ATOM   1418  CD  GLN A  88       8.192  -9.542  -9.944  1.00 94.18           C  
ATOM   1419  NE2 GLN A  88       7.710 -10.124  -8.868  1.00 94.18           N  
ATOM   1420  OE1 GLN A  88       7.641  -8.520 -10.304  1.00 94.18           O  
ATOM   1421  H   GLN A  88       9.193  -6.948 -11.843  1.00 94.18           H  
ATOM   1422  HA  GLN A  88      11.512  -8.821 -11.736  1.00 94.18           H  
ATOM   1423  HB2 GLN A  88       8.669  -9.499 -12.592  1.00 94.18           H  
ATOM   1424  HB3 GLN A  88      10.067 -10.559 -12.646  1.00 94.18           H  
ATOM   1425  HG2 GLN A  88      10.262 -10.110 -10.074  1.00 94.18           H  
ATOM   1426  HG3 GLN A  88       9.128 -11.282 -10.727  1.00 94.18           H  
ATOM   1427 HE21 GLN A  88       6.750  -9.842  -8.725  1.00 94.18           H  
ATOM   1428 HE22 GLN A  88       8.033 -11.057  -8.657  1.00 94.18           H  
ATOM   1429  N   GLY A  89      10.898  -6.958 -14.110  1.00 95.64           N  
ATOM   1430  CA  GLY A  89      11.326  -6.555 -15.454  1.00 95.64           C  
ATOM   1431  C   GLY A  89      10.337  -5.653 -16.184  1.00 95.64           C  
ATOM   1432  O   GLY A  89       9.530  -4.948 -15.580  1.00 95.64           O  
ATOM   1433  H   GLY A  89      10.618  -6.225 -13.474  1.00 95.64           H  
ATOM   1434  HA2 GLY A  89      11.483  -7.440 -16.071  1.00 95.64           H  
ATOM   1435  HA3 GLY A  89      12.283  -6.037 -15.397  1.00 95.64           H  
ATOM   1436  N   LEU A  90      10.374  -5.709 -17.512  1.00 96.46           N  
ATOM   1437  CA  LEU A  90       9.318  -5.169 -18.364  1.00 96.46           C  
ATOM   1438  C   LEU A  90       8.121  -6.133 -18.345  1.00 96.46           C  
ATOM   1439  O   LEU A  90       8.280  -7.310 -18.666  1.00 96.46           O  
ATOM   1440  CB  LEU A  90       9.901  -4.977 -19.776  1.00 96.46           C  
ATOM   1441  CG  LEU A  90       8.904  -4.422 -20.808  1.00 96.46           C  
ATOM   1442  CD1 LEU A  90       8.487  -2.994 -20.486  1.00 96.46           C  
ATOM   1443  CD2 LEU A  90       9.559  -4.415 -22.189  1.00 96.46           C  
ATOM   1444  H   LEU A  90      11.044  -6.327 -17.947  1.00 96.46           H  
ATOM   1445  HA  LEU A  90       9.000  -4.201 -17.977  1.00 96.46           H  
ATOM   1446  HB2 LEU A  90      10.752  -4.299 -19.714  1.00 96.46           H  
ATOM   1447  HB3 LEU A  90      10.260  -5.942 -20.133  1.00 96.46           H  
ATOM   1448  HG  LEU A  90       8.018  -5.055 -20.847  1.00 96.46           H  
ATOM   1449 HD11 LEU A  90       7.778  -2.645 -21.237  1.00 96.46           H  
ATOM   1450 HD12 LEU A  90       9.359  -2.340 -20.493  1.00 96.46           H  
ATOM   1451 HD13 LEU A  90       8.001  -2.937 -19.512  1.00 96.46           H  
ATOM   1452 HD21 LEU A  90       9.826  -5.430 -22.481  1.00 96.46           H  
ATOM   1453 HD22 LEU A  90       8.857  -4.012 -22.919  1.00 96.46           H  
ATOM   1454 HD23 LEU A  90      10.449  -3.785 -22.181  1.00 96.46           H  
ATOM   1455  N   LEU A  91       6.943  -5.649 -17.954  1.00 94.85           N  
ATOM   1456  CA  LEU A  91       5.705  -6.429 -17.920  1.00 94.85           C  
ATOM   1457  C   LEU A  91       5.036  -6.463 -19.299  1.00 94.85           C  
ATOM   1458  O   LEU A  91       4.751  -7.538 -19.822  1.00 94.85           O  
ATOM   1459  CB  LEU A  91       4.769  -5.843 -16.841  1.00 94.85           C  
ATOM   1460  CG  LEU A  91       3.427  -6.584 -16.687  1.00 94.85           C  
ATOM   1461  CD1 LEU A  91       3.612  -8.025 -16.210  1.00 94.85           C  
ATOM   1462  CD2 LEU A  91       2.541  -5.851 -15.682  1.00 94.85           C  
ATOM   1463  H   LEU A  91       6.883  -4.667 -17.725  1.00 94.85           H  
ATOM   1464  HA  LEU A  91       5.949  -7.456 -17.649  1.00 94.85           H  
ATOM   1465  HB2 LEU A  91       5.286  -5.852 -15.881  1.00 94.85           H  
ATOM   1466  HB3 LEU A  91       4.555  -4.804 -17.090  1.00 94.85           H  
ATOM   1467  HG  LEU A  91       2.903  -6.601 -17.643  1.00 94.85           H  
ATOM   1468 HD11 LEU A  91       2.639  -8.487 -16.038  1.00 94.85           H  
ATOM   1469 HD12 LEU A  91       4.139  -8.605 -16.968  1.00 94.85           H  
ATOM   1470 HD13 LEU A  91       4.184  -8.040 -15.283  1.00 94.85           H  
ATOM   1471 HD21 LEU A  91       1.597  -6.380 -15.553  1.00 94.85           H  
ATOM   1472 HD22 LEU A  91       3.047  -5.777 -14.719  1.00 94.85           H  
ATOM   1473 HD23 LEU A  91       2.330  -4.844 -16.043  1.00 94.85           H  
ATOM   1474  N   LYS A  92       4.764  -5.284 -19.869  1.00 95.98           N  
ATOM   1475  CA  LYS A  92       4.126  -5.090 -21.182  1.00 95.98           C  
ATOM   1476  C   LYS A  92       4.225  -3.628 -21.627  1.00 95.98           C  
ATOM   1477  O   LYS A  92       4.734  -2.796 -20.888  1.00 95.98           O  
ATOM   1478  CB  LYS A  92       2.651  -5.544 -21.126  1.00 95.98           C  
ATOM   1479  CG  LYS A  92       1.769  -4.727 -20.167  1.00 95.98           C  
ATOM   1480  CD  LYS A  92       0.311  -5.176 -20.305  1.00 95.98           C  
ATOM   1481  CE  LYS A  92      -0.571  -4.327 -19.395  1.00 95.98           C  
ATOM   1482  NZ  LYS A  92      -2.002  -4.457 -19.738  1.00 95.98           N1+
ATOM   1483  H   LYS A  92       5.064  -4.450 -19.385  1.00 95.98           H  
ATOM   1484  HA  LYS A  92       4.654  -5.694 -21.921  1.00 95.98           H  
ATOM   1485  HB2 LYS A  92       2.230  -5.475 -22.129  1.00 95.98           H  
ATOM   1486  HB3 LYS A  92       2.603  -6.594 -20.837  1.00 95.98           H  
ATOM   1487  HG2 LYS A  92       2.103  -4.872 -19.140  1.00 95.98           H  
ATOM   1488  HG3 LYS A  92       1.834  -3.667 -20.414  1.00 95.98           H  
ATOM   1489  HD2 LYS A  92      -0.000  -5.029 -21.339  1.00 95.98           H  
ATOM   1490  HD3 LYS A  92       0.215  -6.229 -20.039  1.00 95.98           H  
ATOM   1491  HE2 LYS A  92      -0.396  -4.586 -18.351  1.00 95.98           H  
ATOM   1492  HE3 LYS A  92      -0.296  -3.280 -19.528  1.00 95.98           H  
ATOM   1493  HZ1 LYS A  92      -2.172  -4.104 -20.669  1.00 95.98           H  
ATOM   1494  HZ2 LYS A  92      -2.414  -5.360 -19.555  1.00 95.98           H  
ATOM   1495  HZ3 LYS A  92      -2.485  -3.739 -19.216  1.00 95.98           H  
ATOM   1496  N   GLU A  93       3.676  -3.327 -22.796  1.00 97.26           N  
ATOM   1497  CA  GLU A  93       3.358  -1.967 -23.243  1.00 97.26           C  
ATOM   1498  C   GLU A  93       1.863  -1.696 -22.992  1.00 97.26           C  
ATOM   1499  O   GLU A  93       1.033  -2.552 -23.326  1.00 97.26           O  
ATOM   1500  CB  GLU A  93       3.728  -1.860 -24.726  1.00 97.26           C  
ATOM   1501  CG  GLU A  93       3.680  -0.439 -25.305  1.00 97.26           C  
ATOM   1502  CD  GLU A  93       3.893  -0.465 -26.831  1.00 97.26           C  
ATOM   1503  OE1 GLU A  93       3.247   0.340 -27.537  1.00 97.26           O  
ATOM   1504  OE2 GLU A  93       4.588  -1.389 -27.324  1.00 97.26           O1-
ATOM   1505  H   GLU A  93       3.256  -4.072 -23.332  1.00 97.26           H  
ATOM   1506  HA  GLU A  93       3.961  -1.246 -22.691  1.00 97.26           H  
ATOM   1507  HB2 GLU A  93       4.741  -2.242 -24.849  1.00 97.26           H  
ATOM   1508  HB3 GLU A  93       3.055  -2.500 -25.296  1.00 97.26           H  
ATOM   1509  HG2 GLU A  93       2.708  -0.001 -25.080  1.00 97.26           H  
ATOM   1510  HG3 GLU A  93       4.455   0.162 -24.830  1.00 97.26           H  
ATOM   1511  N   VAL A  94       1.517  -0.559 -22.382  1.00 96.92           N  
ATOM   1512  CA  VAL A  94       0.120  -0.163 -22.128  1.00 96.92           C  
ATOM   1513  C   VAL A  94      -0.532   0.389 -23.394  1.00 96.92           C  
ATOM   1514  O   VAL A  94       0.111   1.083 -24.179  1.00 96.92           O  
ATOM   1515  CB  VAL A  94      -0.037   0.831 -20.959  1.00 96.92           C  
ATOM   1516  CG1 VAL A  94       0.436   0.205 -19.644  1.00 96.92           C  
ATOM   1517  CG2 VAL A  94       0.684   2.168 -21.156  1.00 96.92           C  
ATOM   1518  H   VAL A  94       2.239   0.122 -22.196  1.00 96.92           H  
ATOM   1519  HA  VAL A  94      -0.433  -1.062 -21.855  1.00 96.92           H  
ATOM   1520  HB  VAL A  94      -1.100   1.046 -20.852  1.00 96.92           H  
ATOM   1521 HG11 VAL A  94      -0.061  -0.754 -19.494  1.00 96.92           H  
ATOM   1522 HG12 VAL A  94       0.179   0.865 -18.816  1.00 96.92           H  
ATOM   1523 HG13 VAL A  94       1.517   0.065 -19.673  1.00 96.92           H  
ATOM   1524 HG21 VAL A  94       0.333   2.659 -22.063  1.00 96.92           H  
ATOM   1525 HG22 VAL A  94       0.472   2.824 -20.312  1.00 96.92           H  
ATOM   1526 HG23 VAL A  94       1.763   2.024 -21.214  1.00 96.92           H  
ATOM   1527  N   LYS A  95      -1.818   0.089 -23.613  1.00 96.83           N  
ATOM   1528  CA  LYS A  95      -2.533   0.494 -24.838  1.00 96.83           C  
ATOM   1529  C   LYS A  95      -3.902   1.087 -24.538  1.00 96.83           C  
ATOM   1530  O   LYS A  95      -4.669   0.499 -23.786  1.00 96.83           O  
ATOM   1531  CB  LYS A  95      -2.684  -0.710 -25.777  1.00 96.83           C  
ATOM   1532  CG  LYS A  95      -1.330  -1.291 -26.193  1.00 96.83           C  
ATOM   1533  CD  LYS A  95      -1.512  -2.478 -27.135  1.00 96.83           C  
ATOM   1534  CE  LYS A  95      -0.108  -2.978 -27.466  1.00 96.83           C  
ATOM   1535  NZ  LYS A  95      -0.149  -4.175 -28.330  1.00 96.83           N1+
ATOM   1536  H   LYS A  95      -2.291  -0.511 -22.952  1.00 96.83           H  
ATOM   1537  HA  LYS A  95      -1.955   1.261 -25.354  1.00 96.83           H  
ATOM   1538  HB2 LYS A  95      -3.277  -1.481 -25.286  1.00 96.83           H  
ATOM   1539  HB3 LYS A  95      -3.208  -0.379 -26.674  1.00 96.83           H  
ATOM   1540  HG2 LYS A  95      -0.788  -1.635 -25.312  1.00 96.83           H  
ATOM   1541  HG3 LYS A  95      -0.744  -0.517 -26.689  1.00 96.83           H  
ATOM   1542  HD2 LYS A  95      -2.087  -3.254 -26.629  1.00 96.83           H  
ATOM   1543  HD3 LYS A  95      -2.030  -2.154 -28.038  1.00 96.83           H  
ATOM   1544  HE2 LYS A  95       0.407  -3.197 -26.530  1.00 96.83           H  
ATOM   1545  HE3 LYS A  95       0.446  -2.171 -27.945  1.00 96.83           H  
ATOM   1546  HZ1 LYS A  95      -0.638  -4.916 -27.849  1.00 96.83           H  
ATOM   1547  HZ2 LYS A  95      -0.615  -3.946 -29.196  1.00 96.83           H  
ATOM   1548  HZ3 LYS A  95       0.802  -4.458 -28.522  1.00 96.83           H  
ATOM   1549  N   GLU A  96      -4.255   2.194 -25.198  1.00 93.63           N  
ATOM   1550  CA  GLU A  96      -5.547   2.882 -24.986  1.00 93.63           C  
ATOM   1551  C   GLU A  96      -6.763   1.991 -25.276  1.00 93.63           C  
ATOM   1552  O   GLU A  96      -7.834   2.173 -24.702  1.00 93.63           O  
ATOM   1553  CB  GLU A  96      -5.637   4.136 -25.876  1.00 93.63           C  
ATOM   1554  CG  GLU A  96      -4.719   5.265 -25.388  1.00 93.63           C  
ATOM   1555  CD  GLU A  96      -4.922   6.616 -26.097  1.00 93.63           C  
ATOM   1556  OE1 GLU A  96      -4.315   7.612 -25.625  1.00 93.63           O  
ATOM   1557  OE2 GLU A  96      -5.683   6.651 -27.094  1.00 93.63           O1-
ATOM   1558  H   GLU A  96      -3.552   2.677 -25.739  1.00 93.63           H  
ATOM   1559  HA  GLU A  96      -5.632   3.190 -23.944  1.00 93.63           H  
ATOM   1560  HB2 GLU A  96      -6.664   4.500 -25.848  1.00 93.63           H  
ATOM   1561  HB3 GLU A  96      -5.391   3.874 -26.905  1.00 93.63           H  
ATOM   1562  HG2 GLU A  96      -4.936   5.411 -24.330  1.00 93.63           H  
ATOM   1563  HG3 GLU A  96      -3.683   4.948 -25.504  1.00 93.63           H  
ATOM   1564  N   ASN A  97      -6.606   1.011 -26.169  1.00 94.86           N  
ATOM   1565  CA  ASN A  97      -7.663   0.080 -26.551  1.00 94.86           C  
ATOM   1566  C   ASN A  97      -7.689  -1.222 -25.729  1.00 94.86           C  
ATOM   1567  O   ASN A  97      -8.497  -2.097 -26.041  1.00 94.86           O  
ATOM   1568  CB  ASN A  97      -7.580  -0.175 -28.064  1.00 94.86           C  
ATOM   1569  CG  ASN A  97      -6.357  -0.968 -28.494  1.00 94.86           C  
ATOM   1570  ND2 ASN A  97      -6.383  -1.514 -29.687  1.00 94.86           N  
ATOM   1571  OD1 ASN A  97      -5.352  -1.093 -27.820  1.00 94.86           O  
ATOM   1572  H   ASN A  97      -5.683   0.863 -26.550  1.00 94.86           H  
ATOM   1573  HA  ASN A  97      -8.620   0.564 -26.355  1.00 94.86           H  
ATOM   1574  HB2 ASN A  97      -8.471  -0.727 -28.363  1.00 94.86           H  
ATOM   1575  HB3 ASN A  97      -7.580   0.779 -28.591  1.00 94.86           H  
ATOM   1576 HD21 ASN A  97      -7.205  -1.419 -30.265  1.00 94.86           H  
ATOM   1577 HD22 ASN A  97      -5.551  -2.023 -29.949  1.00 94.86           H  
ATOM   1578  N   GLU A  98      -6.831  -1.371 -24.717  1.00 94.80           N  
ATOM   1579  CA  GLU A  98      -6.843  -2.505 -23.790  1.00 94.80           C  
ATOM   1580  C   GLU A  98      -7.617  -2.117 -22.518  1.00 94.80           C  
ATOM   1581  O   GLU A  98      -7.150  -1.272 -21.754  1.00 94.80           O  
ATOM   1582  CB  GLU A  98      -5.401  -2.955 -23.496  1.00 94.80           C  
ATOM   1583  CG  GLU A  98      -5.279  -4.030 -22.402  1.00 94.80           C  
ATOM   1584  CD  GLU A  98      -6.211  -5.227 -22.619  1.00 94.80           C  
ATOM   1585  OE1 GLU A  98      -7.067  -5.454 -21.730  1.00 94.80           O  
ATOM   1586  OE2 GLU A  98      -6.066  -5.909 -23.658  1.00 94.80           O1-
ATOM   1587  H   GLU A  98      -6.222  -0.603 -24.477  1.00 94.80           H  
ATOM   1588  HA  GLU A  98      -7.331  -3.354 -24.269  1.00 94.80           H  
ATOM   1589  HB2 GLU A  98      -4.969  -3.346 -24.418  1.00 94.80           H  
ATOM   1590  HB3 GLU A  98      -4.807  -2.093 -23.193  1.00 94.80           H  
ATOM   1591  HG2 GLU A  98      -4.249  -4.384 -22.371  1.00 94.80           H  
ATOM   1592  HG3 GLU A  98      -5.489  -3.573 -21.435  1.00 94.80           H  
ATOM   1593  N   PRO A  99      -8.785  -2.729 -22.237  1.00 92.48           N  
ATOM   1594  CA  PRO A  99      -9.575  -2.402 -21.050  1.00 92.48           C  
ATOM   1595  C   PRO A  99      -8.795  -2.490 -19.733  1.00 92.48           C  
ATOM   1596  O   PRO A  99      -9.028  -1.674 -18.843  1.00 92.48           O  
ATOM   1597  CB  PRO A  99     -10.746  -3.388 -21.063  1.00 92.48           C  
ATOM   1598  CG  PRO A  99     -10.947  -3.664 -22.551  1.00 92.48           C  
ATOM   1599  CD  PRO A  99      -9.520  -3.654 -23.091  1.00 92.48           C  
ATOM   1600  HA  PRO A  99      -9.955  -1.387 -21.158  1.00 92.48           H  
ATOM   1601  HB2 PRO A  99     -10.466  -4.314 -20.561  1.00 92.48           H  
ATOM   1602  HB3 PRO A  99     -11.637  -2.958 -20.606  1.00 92.48           H  
ATOM   1603  HG2 PRO A  99     -11.437  -4.621 -22.725  1.00 92.48           H  
ATOM   1604  HG3 PRO A  99     -11.513  -2.849 -23.002  1.00 92.48           H  
ATOM   1605  HD2 PRO A  99      -9.526  -3.327 -24.130  1.00 92.48           H  
ATOM   1606  HD3 PRO A  99      -9.088  -4.651 -23.012  1.00 92.48           H  
ATOM   1607  N   ARG A 100      -7.844  -3.430 -19.608  1.00 89.74           N  
ATOM   1608  CA  ARG A 100      -6.990  -3.556 -18.412  1.00 89.74           C  
ATOM   1609  C   ARG A 100      -5.971  -2.416 -18.247  1.00 89.74           C  
ATOM   1610  O   ARG A 100      -5.376  -2.308 -17.181  1.00 89.74           O  
ATOM   1611  CB  ARG A 100      -6.281  -4.923 -18.404  1.00 89.74           C  
ATOM   1612  CG  ARG A 100      -7.227  -6.126 -18.221  1.00 89.74           C  
ATOM   1613  CD  ARG A 100      -6.394  -7.407 -18.030  1.00 89.74           C  
ATOM   1614  NE  ARG A 100      -7.205  -8.604 -17.696  1.00 89.74           N  
ATOM   1615  CZ  ARG A 100      -6.813  -9.634 -16.947  1.00 89.74           C  
ATOM   1616  NH1 ARG A 100      -5.615  -9.728 -16.448  1.00 89.74           N1+
ATOM   1617  NH2 ARG A 100      -7.616 -10.606 -16.624  1.00 89.74           N  
ATOM   1618  H   ARG A 100      -7.676  -4.050 -20.388  1.00 89.74           H  
ATOM   1619  HA  ARG A 100      -7.618  -3.487 -17.524  1.00 89.74           H  
ATOM   1620  HB2 ARG A 100      -5.575  -4.924 -17.573  1.00 89.74           H  
ATOM   1621  HB3 ARG A 100      -5.713  -5.041 -19.327  1.00 89.74           H  
ATOM   1622  HG2 ARG A 100      -7.870  -6.228 -19.094  1.00 89.74           H  
ATOM   1623  HG3 ARG A 100      -7.842  -5.963 -17.336  1.00 89.74           H  
ATOM   1624  HD2 ARG A 100      -5.831  -7.594 -18.944  1.00 89.74           H  
ATOM   1625  HD3 ARG A 100      -5.691  -7.217 -17.219  1.00 89.74           H  
ATOM   1626  HE  ARG A 100      -8.158  -8.605 -18.030  1.00 89.74           H  
ATOM   1627 HH11 ARG A 100      -5.467 -10.336 -15.656  1.00 89.74           H  
ATOM   1628 HH12 ARG A 100      -4.999  -8.932 -16.531  1.00 89.74           H  
ATOM   1629 HH21 ARG A 100      -8.599 -10.566 -16.851  1.00 89.74           H  
ATOM   1630 HH22 ARG A 100      -7.275 -11.251 -15.925  1.00 89.74           H  
ATOM   1631  N   ASP A 101      -5.770  -1.576 -19.263  1.00 94.39           N  
ATOM   1632  CA  ASP A 101      -4.863  -0.418 -19.234  1.00 94.39           C  
ATOM   1633  C   ASP A 101      -5.594   0.919 -19.089  1.00 94.39           C  
ATOM   1634  O   ASP A 101      -4.956   1.959 -18.938  1.00 94.39           O  
ATOM   1635  CB  ASP A 101      -3.962  -0.439 -20.480  1.00 94.39           C  
ATOM   1636  CG  ASP A 101      -2.986  -1.607 -20.435  1.00 94.39           C  
ATOM   1637  OD1 ASP A 101      -2.575  -1.986 -19.316  1.00 94.39           O  
ATOM   1638  OD2 ASP A 101      -2.633  -2.191 -21.485  1.00 94.39           O1-
ATOM   1639  H   ASP A 101      -6.294  -1.719 -20.115  1.00 94.39           H  
ATOM   1640  HA  ASP A 101      -4.218  -0.486 -18.357  1.00 94.39           H  
ATOM   1641  HB2 ASP A 101      -4.580  -0.500 -21.375  1.00 94.39           H  
ATOM   1642  HB3 ASP A 101      -3.382   0.484 -20.521  1.00 94.39           H  
ATOM   1643  N   ALA A 102      -6.931   0.912 -19.066  1.00 93.03           N  
ATOM   1644  CA  ALA A 102      -7.741   2.126 -18.981  1.00 93.03           C  
ATOM   1645  C   ALA A 102      -7.426   2.983 -17.741  1.00 93.03           C  
ATOM   1646  O   ALA A 102      -7.522   4.209 -17.804  1.00 93.03           O  
ATOM   1647  CB  ALA A 102      -9.216   1.710 -18.997  1.00 93.03           C  
ATOM   1648  H   ALA A 102      -7.406   0.030 -19.198  1.00 93.03           H  
ATOM   1649  HA  ALA A 102      -7.541   2.738 -19.861  1.00 93.03           H  
ATOM   1650  HB1 ALA A 102      -9.428   1.148 -19.907  1.00 93.03           H  
ATOM   1651  HB2 ALA A 102      -9.845   2.600 -18.975  1.00 93.03           H  
ATOM   1652  HB3 ALA A 102      -9.439   1.088 -18.131  1.00 93.03           H  
ATOM   1653  N   TRP A 103      -7.025   2.353 -16.628  1.00 93.09           N  
ATOM   1654  CA  TRP A 103      -6.619   3.058 -15.410  1.00 93.09           C  
ATOM   1655  C   TRP A 103      -5.444   4.009 -15.674  1.00 93.09           C  
ATOM   1656  O   TRP A 103      -5.467   5.134 -15.192  1.00 93.09           O  
ATOM   1657  CB  TRP A 103      -6.269   2.048 -14.304  1.00 93.09           C  
ATOM   1658  CG  TRP A 103      -4.969   1.330 -14.503  1.00 93.09           C  
ATOM   1659  CD1 TRP A 103      -4.802   0.143 -15.125  1.00 93.09           C  
ATOM   1660  CD2 TRP A 103      -3.627   1.790 -14.150  1.00 93.09           C  
ATOM   1661  CE2 TRP A 103      -2.681   0.847 -14.653  1.00 93.09           C  
ATOM   1662  CE3 TRP A 103      -3.116   2.939 -13.506  1.00 93.09           C  
ATOM   1663  NE1 TRP A 103      -3.455  -0.140 -15.230  1.00 93.09           N  
ATOM   1664  CZ2 TRP A 103      -1.297   1.043 -14.530  1.00 93.09           C  
ATOM   1665  CZ3 TRP A 103      -1.729   3.134 -13.364  1.00 93.09           C  
ATOM   1666  CH2 TRP A 103      -0.820   2.189 -13.872  1.00 93.09           C  
ATOM   1667  H   TRP A 103      -6.927   1.348 -16.655  1.00 93.09           H  
ATOM   1668  HA  TRP A 103      -7.451   3.670 -15.062  1.00 93.09           H  
ATOM   1669  HB2 TRP A 103      -7.073   1.319 -14.209  1.00 93.09           H  
ATOM   1670  HB3 TRP A 103      -6.207   2.589 -13.360  1.00 93.09           H  
ATOM   1671  HD1 TRP A 103      -5.600  -0.475 -15.509  1.00 93.09           H  
ATOM   1672  HE1 TRP A 103      -3.114  -0.958 -15.715  1.00 93.09           H  
ATOM   1673  HE3 TRP A 103      -3.804   3.675 -13.119  1.00 93.09           H  
ATOM   1674  HZ2 TRP A 103      -0.603   0.334 -14.956  1.00 93.09           H  
ATOM   1675  HZ3 TRP A 103      -1.365   4.017 -12.860  1.00 93.09           H  
ATOM   1676  HH2 TRP A 103       0.242   2.350 -13.764  1.00 93.09           H  
ATOM   1677  N   TYR A 104      -4.462   3.604 -16.489  1.00 95.46           N  
ATOM   1678  CA  TYR A 104      -3.268   4.404 -16.756  1.00 95.46           C  
ATOM   1679  C   TYR A 104      -3.628   5.692 -17.493  1.00 95.46           C  
ATOM   1680  O   TYR A 104      -3.238   6.775 -17.071  1.00 95.46           O  
ATOM   1681  CB  TYR A 104      -2.253   3.579 -17.557  1.00 95.46           C  
ATOM   1682  CG  TYR A 104      -1.133   4.427 -18.118  1.00 95.46           C  
ATOM   1683  CD1 TYR A 104      -1.178   4.842 -19.464  1.00 95.46           C  
ATOM   1684  CD2 TYR A 104      -0.096   4.861 -17.272  1.00 95.46           C  
ATOM   1685  CE1 TYR A 104      -0.172   5.681 -19.970  1.00 95.46           C  
ATOM   1686  CE2 TYR A 104       0.916   5.698 -17.778  1.00 95.46           C  
ATOM   1687  CZ  TYR A 104       0.874   6.102 -19.127  1.00 95.46           C  
ATOM   1688  OH  TYR A 104       1.841   6.893 -19.628  1.00 95.46           O  
ATOM   1689  H   TYR A 104      -4.533   2.695 -16.923  1.00 95.46           H  
ATOM   1690  HA  TYR A 104      -2.810   4.690 -15.809  1.00 95.46           H  
ATOM   1691  HB2 TYR A 104      -2.756   3.084 -18.389  1.00 95.46           H  
ATOM   1692  HB3 TYR A 104      -1.834   2.805 -16.915  1.00 95.46           H  
ATOM   1693  HD1 TYR A 104      -1.984   4.527 -20.109  1.00 95.46           H  
ATOM   1694  HD2 TYR A 104      -0.083   4.554 -16.237  1.00 95.46           H  
ATOM   1695  HE1 TYR A 104      -0.182   6.012 -20.998  1.00 95.46           H  
ATOM   1696  HE2 TYR A 104       1.727   6.030 -17.146  1.00 95.46           H  
ATOM   1697  HH  TYR A 104       2.545   7.108 -19.011  1.00 95.46           H  
ATOM   1698  N   PHE A 105      -4.426   5.586 -18.557  1.00 95.04           N  
ATOM   1699  CA  PHE A 105      -4.842   6.746 -19.347  1.00 95.04           C  
ATOM   1700  C   PHE A 105      -5.769   7.669 -18.550  1.00 95.04           C  
ATOM   1701  O   PHE A 105      -5.623   8.886 -18.601  1.00 95.04           O  
ATOM   1702  CB  PHE A 105      -5.487   6.263 -20.649  1.00 95.04           C  
ATOM   1703  CG  PHE A 105      -4.523   5.451 -21.491  1.00 95.04           C  
ATOM   1704  CD1 PHE A 105      -3.516   6.105 -22.221  1.00 95.04           C  
ATOM   1705  CD2 PHE A 105      -4.567   4.047 -21.473  1.00 95.04           C  
ATOM   1706  CE1 PHE A 105      -2.563   5.366 -22.942  1.00 95.04           C  
ATOM   1707  CE2 PHE A 105      -3.598   3.305 -22.168  1.00 95.04           C  
ATOM   1708  CZ  PHE A 105      -2.603   3.961 -22.916  1.00 95.04           C  
ATOM   1709  H   PHE A 105      -4.704   4.662 -18.857  1.00 95.04           H  
ATOM   1710  HA  PHE A 105      -3.958   7.331 -19.601  1.00 95.04           H  
ATOM   1711  HB2 PHE A 105      -5.810   7.129 -21.225  1.00 95.04           H  
ATOM   1712  HB3 PHE A 105      -6.369   5.665 -20.420  1.00 95.04           H  
ATOM   1713  HD1 PHE A 105      -3.472   7.185 -22.220  1.00 95.04           H  
ATOM   1714  HD2 PHE A 105      -5.326   3.533 -20.901  1.00 95.04           H  
ATOM   1715  HE1 PHE A 105      -1.792   5.875 -23.502  1.00 95.04           H  
ATOM   1716  HE2 PHE A 105      -3.612   2.227 -22.106  1.00 95.04           H  
ATOM   1717  HZ  PHE A 105      -1.852   3.394 -23.445  1.00 95.04           H  
ATOM   1718  N   LYS A 106      -6.655   7.101 -17.723  1.00 92.76           N  
ATOM   1719  CA  LYS A 106      -7.458   7.878 -16.773  1.00 92.76           C  
ATOM   1720  C   LYS A 106      -6.574   8.628 -15.764  1.00 92.76           C  
ATOM   1721  O   LYS A 106      -6.837   9.793 -15.484  1.00 92.76           O  
ATOM   1722  CB  LYS A 106      -8.438   6.928 -16.078  1.00 92.76           C  
ATOM   1723  CG  LYS A 106      -9.359   7.668 -15.099  1.00 92.76           C  
ATOM   1724  CD  LYS A 106     -10.109   6.661 -14.231  1.00 92.76           C  
ATOM   1725  CE  LYS A 106     -10.818   7.414 -13.105  1.00 92.76           C  
ATOM   1726  NZ  LYS A 106     -11.022   6.522 -11.944  1.00 92.76           N1+
ATOM   1727  H   LYS A 106      -6.726   6.093 -17.715  1.00 92.76           H  
ATOM   1728  HA  LYS A 106      -8.010   8.640 -17.323  1.00 92.76           H  
ATOM   1729  HB2 LYS A 106      -7.866   6.175 -15.536  1.00 92.76           H  
ATOM   1730  HB3 LYS A 106      -9.048   6.424 -16.828  1.00 92.76           H  
ATOM   1731  HG2 LYS A 106     -10.063   8.293 -15.649  1.00 92.76           H  
ATOM   1732  HG3 LYS A 106      -8.766   8.299 -14.437  1.00 92.76           H  
ATOM   1733  HD2 LYS A 106      -9.379   5.976 -13.800  1.00 92.76           H  
ATOM   1734  HD3 LYS A 106     -10.824   6.099 -14.831  1.00 92.76           H  
ATOM   1735  HE2 LYS A 106     -11.756   7.826 -13.475  1.00 92.76           H  
ATOM   1736  HE3 LYS A 106     -10.176   8.241 -12.799  1.00 92.76           H  
ATOM   1737  HZ1 LYS A 106     -11.482   7.008 -11.188  1.00 92.76           H  
ATOM   1738  HZ2 LYS A 106     -10.112   6.244 -11.606  1.00 92.76           H  
ATOM   1739  HZ3 LYS A 106     -11.535   5.691 -12.203  1.00 92.76           H  
ATOM   1740  N   ALA A 107      -5.546   7.974 -15.226  1.00 92.72           N  
ATOM   1741  CA  ALA A 107      -4.630   8.564 -14.255  1.00 92.72           C  
ATOM   1742  C   ALA A 107      -3.671   9.587 -14.884  1.00 92.72           C  
ATOM   1743  O   ALA A 107      -3.286  10.552 -14.231  1.00 92.72           O  
ATOM   1744  CB  ALA A 107      -3.850   7.440 -13.575  1.00 92.72           C  
ATOM   1745  H   ALA A 107      -5.424   6.996 -15.446  1.00 92.72           H  
ATOM   1746  HA  ALA A 107      -5.216   9.080 -13.495  1.00 92.72           H  
ATOM   1747  HB1 ALA A 107      -4.531   6.643 -13.277  1.00 92.72           H  
ATOM   1748  HB2 ALA A 107      -3.102   7.030 -14.254  1.00 92.72           H  
ATOM   1749  HB3 ALA A 107      -3.369   7.840 -12.682  1.00 92.72           H  
ATOM   1750  N   ARG A 108      -3.297   9.423 -16.157  1.00 94.05           N  
ATOM   1751  CA  ARG A 108      -2.528  10.418 -16.921  1.00 94.05           C  
ATOM   1752  C   ARG A 108      -3.276  11.748 -16.998  1.00 94.05           C  
ATOM   1753  O   ARG A 108      -2.686  12.803 -16.753  1.00 94.05           O  
ATOM   1754  CB  ARG A 108      -2.251   9.856 -18.326  1.00 94.05           C  
ATOM   1755  CG  ARG A 108      -1.552  10.873 -19.243  1.00 94.05           C  
ATOM   1756  CD  ARG A 108      -1.370  10.331 -20.659  1.00 94.05           C  
ATOM   1757  NE  ARG A 108      -2.654  10.338 -21.390  1.00 94.05           N  
ATOM   1758  CZ  ARG A 108      -2.877   9.769 -22.558  1.00 94.05           C  
ATOM   1759  NH1 ARG A 108      -1.930   9.174 -23.231  1.00 94.05           N1+
ATOM   1760  NH2 ARG A 108      -4.076   9.761 -23.066  1.00 94.05           N  
ATOM   1761  H   ARG A 108      -3.557   8.562 -16.617  1.00 94.05           H  
ATOM   1762  HA  ARG A 108      -1.580  10.612 -16.420  1.00 94.05           H  
ATOM   1763  HB2 ARG A 108      -1.626   8.967 -18.239  1.00 94.05           H  
ATOM   1764  HB3 ARG A 108      -3.195   9.567 -18.789  1.00 94.05           H  
ATOM   1765  HG2 ARG A 108      -0.577  11.126 -18.828  1.00 94.05           H  
ATOM   1766  HG3 ARG A 108      -2.130  11.795 -19.311  1.00 94.05           H  
ATOM   1767  HD2 ARG A 108      -0.654  10.965 -21.181  1.00 94.05           H  
ATOM   1768  HD3 ARG A 108      -0.953   9.325 -20.609  1.00 94.05           H  
ATOM   1769  HE  ARG A 108      -3.416  10.857 -20.978  1.00 94.05           H  
ATOM   1770 HH11 ARG A 108      -2.150   8.709 -24.100  1.00 94.05           H  
ATOM   1771 HH12 ARG A 108      -0.991   9.182 -22.859  1.00 94.05           H  
ATOM   1772 HH21 ARG A 108      -4.262   9.240 -23.912  1.00 94.05           H  
ATOM   1773 HH22 ARG A 108      -4.815  10.211 -22.546  1.00 94.05           H  
ATOM   1774  N   ASP A 109      -4.569  11.666 -17.305  1.00 93.45           N  
ATOM   1775  CA  ASP A 109      -5.433  12.811 -17.601  1.00 93.45           C  
ATOM   1776  C   ASP A 109      -6.047  13.448 -16.334  1.00 93.45           C  
ATOM   1777  O   ASP A 109      -6.837  14.388 -16.427  1.00 93.45           O  
ATOM   1778  CB  ASP A 109      -6.509  12.379 -18.619  1.00 93.45           C  
ATOM   1779  CG  ASP A 109      -5.973  11.872 -19.975  1.00 93.45           C  
ATOM   1780  OD1 ASP A 109      -4.773  12.058 -20.298  1.00 93.45           O  
ATOM   1781  OD2 ASP A 109      -6.781  11.294 -20.736  1.00 93.45           O1-
ATOM   1782  H   ASP A 109      -4.927  10.750 -17.537  1.00 93.45           H  
ATOM   1783  HA  ASP A 109      -4.827  13.583 -18.075  1.00 93.45           H  
ATOM   1784  HB2 ASP A 109      -7.160  13.231 -18.820  1.00 93.45           H  
ATOM   1785  HB3 ASP A 109      -7.119  11.597 -18.167  1.00 93.45           H  
ATOM   1786  N   MET A 110      -5.702  12.954 -15.139  1.00 92.91           N  
ATOM   1787  CA  MET A 110      -6.188  13.510 -13.876  1.00 92.91           C  
ATOM   1788  C   MET A 110      -5.394  14.752 -13.452  1.00 92.91           C  
ATOM   1789  O   MET A 110      -4.185  14.832 -13.654  1.00 92.91           O  
ATOM   1790  CB  MET A 110      -6.214  12.427 -12.783  1.00 92.91           C  
ATOM   1791  CG  MET A 110      -4.869  12.206 -12.085  1.00 92.91           C  
ATOM   1792  SD  MET A 110      -4.826  10.713 -11.059  1.00 92.91           S  
ATOM   1793  CE  MET A 110      -3.048  10.532 -10.816  1.00 92.91           C  
ATOM   1794  H   MET A 110      -5.037  12.194 -15.113  1.00 92.91           H  
ATOM   1795  HA  MET A 110      -7.220  13.822 -14.038  1.00 92.91           H  
ATOM   1796  HB2 MET A 110      -6.941  12.713 -12.023  1.00 92.91           H  
ATOM   1797  HB3 MET A 110      -6.547  11.487 -13.223  1.00 92.91           H  
ATOM   1798  HG2 MET A 110      -4.078  12.169 -12.835  1.00 92.91           H  
ATOM   1799  HG3 MET A 110      -4.663  13.064 -11.446  1.00 92.91           H  
ATOM   1800  HE1 MET A 110      -2.560  10.451 -11.788  1.00 92.91           H  
ATOM   1801  HE2 MET A 110      -2.667  11.398 -10.275  1.00 92.91           H  
ATOM   1802  HE3 MET A 110      -2.854   9.626 -10.242  1.00 92.91           H  
ATOM   1803  N   ASP A 111      -6.046  15.688 -12.761  1.00 92.22           N  
ATOM   1804  CA  ASP A 111      -5.363  16.854 -12.181  1.00 92.22           C  
ATOM   1805  C   ASP A 111      -4.645  16.522 -10.864  1.00 92.22           C  
ATOM   1806  O   ASP A 111      -3.632  17.134 -10.522  1.00 92.22           O  
ATOM   1807  CB  ASP A 111      -6.375  17.981 -11.945  1.00 92.22           C  
ATOM   1808  CG  ASP A 111      -6.919  18.590 -13.240  1.00 92.22           C  
ATOM   1809  OD1 ASP A 111      -6.145  18.680 -14.216  1.00 92.22           O  
ATOM   1810  OD2 ASP A 111      -8.103  18.995 -13.212  1.00 92.22           O1-
ATOM   1811  H   ASP A 111      -7.056  15.674 -12.766  1.00 92.22           H  
ATOM   1812  HA  ASP A 111      -4.610  17.217 -12.881  1.00 92.22           H  
ATOM   1813  HB2 ASP A 111      -7.198  17.601 -11.340  1.00 92.22           H  
ATOM   1814  HB3 ASP A 111      -5.888  18.777 -11.382  1.00 92.22           H  
ATOM   1815  N   ALA A 112      -5.160  15.545 -10.113  1.00 92.93           N  
ATOM   1816  CA  ALA A 112      -4.605  15.149  -8.824  1.00 92.93           C  
ATOM   1817  C   ALA A 112      -3.180  14.573  -8.971  1.00 92.93           C  
ATOM   1818  O   ALA A 112      -2.867  13.941  -9.978  1.00 92.93           O  
ATOM   1819  CB  ALA A 112      -5.561  14.154  -8.154  1.00 92.93           C  
ATOM   1820  H   ALA A 112      -5.938  15.022 -10.489  1.00 92.93           H  
ATOM   1821  HA  ALA A 112      -4.555  16.047  -8.208  1.00 92.93           H  
ATOM   1822  HB1 ALA A 112      -5.636  13.251  -8.760  1.00 92.93           H  
ATOM   1823  HB2 ALA A 112      -6.550  14.600  -8.048  1.00 92.93           H  
ATOM   1824  HB3 ALA A 112      -5.187  13.877  -7.169  1.00 92.93           H  
ATOM   1825  N   PRO A 113      -2.300  14.737  -7.967  1.00 93.94           N  
ATOM   1826  CA  PRO A 113      -0.947  14.179  -8.018  1.00 93.94           C  
ATOM   1827  C   PRO A 113      -0.933  12.646  -7.982  1.00 93.94           C  
ATOM   1828  O   PRO A 113       0.016  12.028  -8.458  1.00 93.94           O  
ATOM   1829  CB  PRO A 113      -0.226  14.778  -6.808  1.00 93.94           C  
ATOM   1830  CG  PRO A 113      -1.350  15.126  -5.830  1.00 93.94           C  
ATOM   1831  CD  PRO A 113      -2.515  15.489  -6.741  1.00 93.94           C  
ATOM   1832  HA  PRO A 113      -0.446  14.499  -8.932  1.00 93.94           H  
ATOM   1833  HB2 PRO A 113       0.490  14.084  -6.369  1.00 93.94           H  
ATOM   1834  HB3 PRO A 113       0.281  15.694  -7.113  1.00 93.94           H  
ATOM   1835  HG2 PRO A 113      -1.075  15.955  -5.178  1.00 93.94           H  
ATOM   1836  HG3 PRO A 113      -1.621  14.251  -5.237  1.00 93.94           H  
ATOM   1837  HD2 PRO A 113      -2.490  16.555  -6.966  1.00 93.94           H  
ATOM   1838  HD3 PRO A 113      -3.459  15.224  -6.264  1.00 93.94           H  
ATOM   1839  N   TYR A 114      -1.974  12.030  -7.424  1.00 94.84           N  
ATOM   1840  CA  TYR A 114      -2.131  10.586  -7.366  1.00 94.84           C  
ATOM   1841  C   TYR A 114      -3.604  10.187  -7.350  1.00 94.84           C  
ATOM   1842  O   TYR A 114      -4.480  10.997  -7.040  1.00 94.84           O  
ATOM   1843  CB  TYR A 114      -1.399  10.023  -6.136  1.00 94.84           C  
ATOM   1844  CG  TYR A 114      -2.007  10.386  -4.799  1.00 94.84           C  
ATOM   1845  CD1 TYR A 114      -1.678  11.615  -4.204  1.00 94.84           C  
ATOM   1846  CD2 TYR A 114      -2.899   9.504  -4.158  1.00 94.84           C  
ATOM   1847  CE1 TYR A 114      -2.268  11.992  -2.986  1.00 94.84           C  
ATOM   1848  CE2 TYR A 114      -3.479   9.868  -2.927  1.00 94.84           C  
ATOM   1849  CZ  TYR A 114      -3.170  11.116  -2.347  1.00 94.84           C  
ATOM   1850  OH  TYR A 114      -3.708  11.482  -1.159  1.00 94.84           O  
ATOM   1851  H   TYR A 114      -2.761  12.577  -7.103  1.00 94.84           H  
ATOM   1852  HA  TYR A 114      -1.682  10.169  -8.267  1.00 94.84           H  
ATOM   1853  HB2 TYR A 114      -1.358   8.936  -6.198  1.00 94.84           H  
ATOM   1854  HB3 TYR A 114      -0.371  10.386  -6.168  1.00 94.84           H  
ATOM   1855  HD1 TYR A 114      -0.963  12.259  -4.694  1.00 94.84           H  
ATOM   1856  HD2 TYR A 114      -3.150   8.559  -4.617  1.00 94.84           H  
ATOM   1857  HE1 TYR A 114      -2.024  12.943  -2.536  1.00 94.84           H  
ATOM   1858  HE2 TYR A 114      -4.176   9.213  -2.427  1.00 94.84           H  
ATOM   1859  HH  TYR A 114      -3.437  12.366  -0.898  1.00 94.84           H  
ATOM   1860  N   GLU A 115      -3.852   8.913  -7.621  1.00 91.98           N  
ATOM   1861  CA  GLU A 115      -5.123   8.250  -7.360  1.00 91.98           C  
ATOM   1862  C   GLU A 115      -4.907   6.953  -6.576  1.00 91.98           C  
ATOM   1863  O   GLU A 115      -3.809   6.389  -6.540  1.00 91.98           O  
ATOM   1864  CB  GLU A 115      -5.922   8.013  -8.654  1.00 91.98           C  
ATOM   1865  CG  GLU A 115      -5.201   7.120  -9.673  1.00 91.98           C  
ATOM   1866  CD  GLU A 115      -6.119   6.540 -10.760  1.00 91.98           C  
ATOM   1867  OE1 GLU A 115      -5.643   5.569 -11.389  1.00 91.98           O  
ATOM   1868  OE2 GLU A 115      -7.291   6.980 -10.918  1.00 91.98           O1-
ATOM   1869  H   GLU A 115      -3.071   8.324  -7.873  1.00 91.98           H  
ATOM   1870  HA  GLU A 115      -5.729   8.900  -6.729  1.00 91.98           H  
ATOM   1871  HB2 GLU A 115      -6.865   7.542  -8.375  1.00 91.98           H  
ATOM   1872  HB3 GLU A 115      -6.157   8.973  -9.114  1.00 91.98           H  
ATOM   1873  HG2 GLU A 115      -4.394   7.685 -10.139  1.00 91.98           H  
ATOM   1874  HG3 GLU A 115      -4.754   6.281  -9.139  1.00 91.98           H  
ATOM   1875  N   ILE A 116      -5.980   6.485  -5.942  1.00 90.05           N  
ATOM   1876  CA  ILE A 116      -6.045   5.169  -5.314  1.00 90.05           C  
ATOM   1877  C   ILE A 116      -7.196   4.411  -5.954  1.00 90.05           C  
ATOM   1878  O   ILE A 116      -8.327   4.902  -5.992  1.00 90.05           O  
ATOM   1879  CB  ILE A 116      -6.191   5.264  -3.782  1.00 90.05           C  
ATOM   1880  CG1 ILE A 116      -5.008   6.075  -3.214  1.00 90.05           C  
ATOM   1881  CG2 ILE A 116      -6.274   3.857  -3.155  1.00 90.05           C  
ATOM   1882  CD1 ILE A 116      -4.986   6.143  -1.692  1.00 90.05           C  
ATOM   1883  H   ILE A 116      -6.854   6.979  -6.048  1.00 90.05           H  
ATOM   1884  HA  ILE A 116      -5.122   4.633  -5.533  1.00 90.05           H  
ATOM   1885  HB  ILE A 116      -7.115   5.793  -3.550  1.00 90.05           H  
ATOM   1886 HG12 ILE A 116      -5.076   7.100  -3.578  1.00 90.05           H  
ATOM   1887 HG13 ILE A 116      -4.067   5.654  -3.566  1.00 90.05           H  
ATOM   1888 HG21 ILE A 116      -6.437   3.928  -2.079  1.00 90.05           H  
ATOM   1889 HG22 ILE A 116      -5.348   3.316  -3.350  1.00 90.05           H  
ATOM   1890 HG23 ILE A 116      -7.113   3.299  -3.570  1.00 90.05           H  
ATOM   1891 HD11 ILE A 116      -5.997   6.339  -1.334  1.00 90.05           H  
ATOM   1892 HD12 ILE A 116      -4.623   5.204  -1.274  1.00 90.05           H  
ATOM   1893 HD13 ILE A 116      -4.323   6.951  -1.382  1.00 90.05           H  
ATOM   1894  N   ASN A 117      -6.921   3.207  -6.435  1.00 87.70           N  
ATOM   1895  CA  ASN A 117      -7.927   2.330  -7.019  1.00 87.70           C  
ATOM   1896  C   ASN A 117      -7.755   0.895  -6.517  1.00 87.70           C  
ATOM   1897  O   ASN A 117      -6.677   0.489  -6.091  1.00 87.70           O  
ATOM   1898  CB  ASN A 117      -7.905   2.448  -8.554  1.00 87.70           C  
ATOM   1899  CG  ASN A 117      -6.643   1.883  -9.180  1.00 87.70           C  
ATOM   1900  ND2 ASN A 117      -6.730   0.814  -9.936  1.00 87.70           N  
ATOM   1901  OD1 ASN A 117      -5.556   2.383  -8.983  1.00 87.70           O  
ATOM   1902  H   ASN A 117      -5.967   2.878  -6.400  1.00 87.70           H  
ATOM   1903  HA  ASN A 117      -8.909   2.661  -6.681  1.00 87.70           H  
ATOM   1904  HB2 ASN A 117      -8.769   1.928  -8.969  1.00 87.70           H  
ATOM   1905  HB3 ASN A 117      -7.974   3.498  -8.839  1.00 87.70           H  
ATOM   1906 HD21 ASN A 117      -5.870   0.507 -10.369  1.00 87.70           H  
ATOM   1907 HD22 ASN A 117      -7.610   0.373 -10.161  1.00 87.70           H  
ATOM   1908  N   VAL A 118      -8.839   0.124  -6.558  1.00 84.68           N  
ATOM   1909  CA  VAL A 118      -8.826  -1.309  -6.251  1.00 84.68           C  
ATOM   1910  C   VAL A 118      -9.039  -2.060  -7.555  1.00 84.68           C  
ATOM   1911  O   VAL A 118     -10.062  -1.858  -8.206  1.00 84.68           O  
ATOM   1912  CB  VAL A 118      -9.883  -1.684  -5.196  1.00 84.68           C  
ATOM   1913  CG1 VAL A 118      -9.745  -3.160  -4.799  1.00 84.68           C  
ATOM   1914  CG2 VAL A 118      -9.738  -0.825  -3.931  1.00 84.68           C  
ATOM   1915  H   VAL A 118      -9.683   0.494  -6.972  1.00 84.68           H  
ATOM   1916  HA  VAL A 118      -7.850  -1.587  -5.852  1.00 84.68           H  
ATOM   1917  HB  VAL A 118     -10.882  -1.525  -5.603  1.00 84.68           H  
ATOM   1918 HG11 VAL A 118      -9.922  -3.797  -5.665  1.00 84.68           H  
ATOM   1919 HG12 VAL A 118     -10.483  -3.407  -4.036  1.00 84.68           H  
ATOM   1920 HG13 VAL A 118      -8.743  -3.348  -4.413  1.00 84.68           H  
ATOM   1921 HG21 VAL A 118     -10.032   0.202  -4.148  1.00 84.68           H  
ATOM   1922 HG22 VAL A 118      -8.702  -0.829  -3.595  1.00 84.68           H  
ATOM   1923 HG23 VAL A 118     -10.387  -1.204  -3.141  1.00 84.68           H  
ATOM   1924  N   ASP A 119      -8.083  -2.897  -7.945  1.00 84.41           N  
ATOM   1925  CA  ASP A 119      -8.133  -3.657  -9.199  1.00 84.41           C  
ATOM   1926  C   ASP A 119      -7.387  -4.998  -9.073  1.00 84.41           C  
ATOM   1927  O   ASP A 119      -6.788  -5.309  -8.039  1.00 84.41           O  
ATOM   1928  CB  ASP A 119      -7.579  -2.791 -10.351  1.00 84.41           C  
ATOM   1929  CG  ASP A 119      -8.200  -3.121 -11.718  1.00 84.41           C  
ATOM   1930  OD1 ASP A 119      -8.781  -4.225 -11.864  1.00 84.41           O  
ATOM   1931  OD2 ASP A 119      -8.108  -2.248 -12.604  1.00 84.41           O1-
ATOM   1932  H   ASP A 119      -7.270  -3.022  -7.358  1.00 84.41           H  
ATOM   1933  HA  ASP A 119      -9.176  -3.883  -9.422  1.00 84.41           H  
ATOM   1934  HB2 ASP A 119      -7.800  -1.745 -10.141  1.00 84.41           H  
ATOM   1935  HB3 ASP A 119      -6.496  -2.898 -10.401  1.00 84.41           H  
ATOM   1936  N   LEU A 120      -7.446  -5.827 -10.110  1.00 82.55           N  
ATOM   1937  CA  LEU A 120      -6.716  -7.086 -10.204  1.00 82.55           C  
ATOM   1938  C   LEU A 120      -5.272  -6.834 -10.654  1.00 82.55           C  
ATOM   1939  O   LEU A 120      -5.017  -6.217 -11.686  1.00 82.55           O  
ATOM   1940  CB  LEU A 120      -7.448  -8.041 -11.162  1.00 82.55           C  
ATOM   1941  CG  LEU A 120      -8.920  -8.323 -10.810  1.00 82.55           C  
ATOM   1942  CD1 LEU A 120      -9.523  -9.262 -11.857  1.00 82.55           C  
ATOM   1943  CD2 LEU A 120      -9.109  -8.970  -9.434  1.00 82.55           C  
ATOM   1944  H   LEU A 120      -7.918  -5.487 -10.935  1.00 82.55           H  
ATOM   1945  HA  LEU A 120      -6.678  -7.549  -9.217  1.00 82.55           H  
ATOM   1946  HB2 LEU A 120      -6.903  -8.985 -11.189  1.00 82.55           H  
ATOM   1947  HB3 LEU A 120      -7.412  -7.609 -12.163  1.00 82.55           H  
ATOM   1948  HG  LEU A 120      -9.485  -7.391 -10.832  1.00 82.55           H  
ATOM   1949 HD11 LEU A 120     -10.579  -9.423 -11.639  1.00 82.55           H  
ATOM   1950 HD12 LEU A 120      -9.432  -8.804 -12.841  1.00 82.55           H  
ATOM   1951 HD13 LEU A 120      -8.996 -10.216 -11.852  1.00 82.55           H  
ATOM   1952 HD21 LEU A 120      -8.618  -9.943  -9.412  1.00 82.55           H  
ATOM   1953 HD22 LEU A 120      -8.693  -8.325  -8.661  1.00 82.55           H  
ATOM   1954 HD23 LEU A 120     -10.174  -9.100  -9.241  1.00 82.55           H  
ATOM   1955  N   ASP A 121      -4.309  -7.354  -9.895  1.00 84.86           N  
ATOM   1956  CA  ASP A 121      -2.890  -7.194 -10.203  1.00 84.86           C  
ATOM   1957  C   ASP A 121      -2.404  -8.226 -11.230  1.00 84.86           C  
ATOM   1958  O   ASP A 121      -2.116  -9.381 -10.896  1.00 84.86           O  
ATOM   1959  CB  ASP A 121      -2.080  -7.228  -8.902  1.00 84.86           C  
ATOM   1960  CG  ASP A 121      -0.605  -6.870  -9.101  1.00 84.86           C  
ATOM   1961  OD1 ASP A 121      -0.109  -6.907 -10.248  1.00 84.86           O  
ATOM   1962  OD2 ASP A 121       0.069  -6.606  -8.083  1.00 84.86           O1-
ATOM   1963  H   ASP A 121      -4.563  -7.792  -9.021  1.00 84.86           H  
ATOM   1964  HA  ASP A 121      -2.747  -6.208 -10.646  1.00 84.86           H  
ATOM   1965  HB2 ASP A 121      -2.513  -6.501  -8.215  1.00 84.86           H  
ATOM   1966  HB3 ASP A 121      -2.156  -8.215  -8.446  1.00 84.86           H  
ATOM   1967  N   MET A 122      -2.252  -7.780 -12.481  1.00 79.11           N  
ATOM   1968  CA  MET A 122      -1.759  -8.602 -13.592  1.00 79.11           C  
ATOM   1969  C   MET A 122      -0.373  -9.212 -13.331  1.00 79.11           C  
ATOM   1970  O   MET A 122      -0.087 -10.309 -13.812  1.00 79.11           O  
ATOM   1971  CB  MET A 122      -1.673  -7.754 -14.871  1.00 79.11           C  
ATOM   1972  CG  MET A 122      -3.035  -7.262 -15.371  1.00 79.11           C  
ATOM   1973  SD  MET A 122      -2.990  -6.410 -16.982  1.00 79.11           S  
ATOM   1974  CE  MET A 122      -2.460  -7.746 -18.086  1.00 79.11           C  
ATOM   1975  H   MET A 122      -2.568  -6.840 -12.673  1.00 79.11           H  
ATOM   1976  HA  MET A 122      -2.456  -9.424 -13.754  1.00 79.11           H  
ATOM   1977  HB2 MET A 122      -1.219  -8.368 -15.649  1.00 79.11           H  
ATOM   1978  HB3 MET A 122      -1.026  -6.894 -14.697  1.00 79.11           H  
ATOM   1979  HG2 MET A 122      -3.448  -6.572 -14.635  1.00 79.11           H  
ATOM   1980  HG3 MET A 122      -3.709  -8.115 -15.438  1.00 79.11           H  
ATOM   1981  HE1 MET A 122      -2.542  -7.421 -19.123  1.00 79.11           H  
ATOM   1982  HE2 MET A 122      -3.092  -8.622 -17.936  1.00 79.11           H  
ATOM   1983  HE3 MET A 122      -1.423  -8.009 -17.877  1.00 79.11           H  
ATOM   1984  N   ALA A 123       0.490  -8.532 -12.570  1.00 76.21           N  
ATOM   1985  CA  ALA A 123       1.827  -9.020 -12.237  1.00 76.21           C  
ATOM   1986  C   ALA A 123       1.814 -10.052 -11.095  1.00 76.21           C  
ATOM   1987  O   ALA A 123       2.762 -10.825 -10.947  1.00 76.21           O  
ATOM   1988  CB  ALA A 123       2.702  -7.817 -11.880  1.00 76.21           C  
ATOM   1989  H   ALA A 123       0.169  -7.705 -12.088  1.00 76.21           H  
ATOM   1990  HA  ALA A 123       2.259  -9.508 -13.111  1.00 76.21           H  
ATOM   1991  HB1 ALA A 123       3.667  -8.181 -11.526  1.00 76.21           H  
ATOM   1992  HB2 ALA A 123       2.843  -7.183 -12.755  1.00 76.21           H  
ATOM   1993  HB3 ALA A 123       2.245  -7.234 -11.080  1.00 76.21           H  
ATOM   1994  N   ASN A 124       0.742 -10.094 -10.299  1.00 80.81           N  
ATOM   1995  CA  ASN A 124       0.612 -10.955  -9.124  1.00 80.81           C  
ATOM   1996  C   ASN A 124      -0.632 -11.859  -9.197  1.00 80.81           C  
ATOM   1997  O   ASN A 124      -1.367 -11.993  -8.223  1.00 80.81           O  
ATOM   1998  CB  ASN A 124       0.709 -10.109  -7.840  1.00 80.81           C  
ATOM   1999  CG  ASN A 124       2.086  -9.492  -7.642  1.00 80.81           C  
ATOM   2000  ND2 ASN A 124       2.238  -8.212  -7.856  1.00 80.81           N  
ATOM   2001  OD1 ASN A 124       3.044 -10.148  -7.247  1.00 80.81           O  
ATOM   2002  H   ASN A 124       0.003  -9.430 -10.480  1.00 80.81           H  
ATOM   2003  HA  ASN A 124       1.458 -11.643  -9.104  1.00 80.81           H  
ATOM   2004  HB2 ASN A 124      -0.051  -9.328  -7.853  1.00 80.81           H  
ATOM   2005  HB3 ASN A 124       0.516 -10.743  -6.974  1.00 80.81           H  
ATOM   2006 HD21 ASN A 124       3.127  -7.780  -7.649  1.00 80.81           H  
ATOM   2007 HD22 ASN A 124       1.440  -7.644  -8.103  1.00 80.81           H  
ATOM   2008  N   GLN A 125      -0.829 -12.537 -10.335  1.00 82.34           N  
ATOM   2009  CA  GLN A 125      -1.867 -13.567 -10.533  1.00 82.34           C  
ATOM   2010  C   GLN A 125      -3.310 -13.057 -10.367  1.00 82.34           C  
ATOM   2011  O   GLN A 125      -4.149 -13.761  -9.803  1.00 82.34           O  
ATOM   2012  CB  GLN A 125      -1.597 -14.812  -9.657  1.00 82.34           C  
ATOM   2013  CG  GLN A 125      -0.211 -15.438  -9.844  1.00 82.34           C  
ATOM   2014  CD  GLN A 125       0.005 -16.648  -8.938  1.00 82.34           C  
ATOM   2015  NE2 GLN A 125       0.819 -17.594  -9.350  1.00 82.34           N  
ATOM   2016  OE1 GLN A 125      -0.517 -16.773  -7.841  1.00 82.34           O  
ATOM   2017  H   GLN A 125      -0.241 -12.294 -11.119  1.00 82.34           H  
ATOM   2018  HA  GLN A 125      -1.797 -13.884 -11.574  1.00 82.34           H  
ATOM   2019  HB2 GLN A 125      -2.337 -15.575  -9.898  1.00 82.34           H  
ATOM   2020  HB3 GLN A 125      -1.727 -14.543  -8.608  1.00 82.34           H  
ATOM   2021  HG2 GLN A 125       0.565 -14.707  -9.617  1.00 82.34           H  
ATOM   2022  HG3 GLN A 125      -0.103 -15.743 -10.885  1.00 82.34           H  
ATOM   2023 HE21 GLN A 125       1.278 -17.515 -10.246  1.00 82.34           H  
ATOM   2024 HE22 GLN A 125       0.940 -18.373  -8.719  1.00 82.34           H  
ATOM   2025  N   ASP A 126      -3.597 -11.842 -10.843  1.00 81.79           N  
ATOM   2026  CA  ASP A 126      -4.907 -11.187 -10.736  1.00 81.79           C  
ATOM   2027  C   ASP A 126      -5.395 -11.113  -9.265  1.00 81.79           C  
ATOM   2028  O   ASP A 126      -6.586 -11.206  -8.966  1.00 81.79           O  
ATOM   2029  CB  ASP A 126      -5.919 -11.791 -11.750  1.00 81.79           C  
ATOM   2030  CG  ASP A 126      -5.672 -11.463 -13.244  1.00 81.79           C  
ATOM   2031  OD1 ASP A 126      -4.916 -10.525 -13.581  1.00 81.79           O  
ATOM   2032  OD2 ASP A 126      -6.303 -12.099 -14.126  1.00 81.79           O1-
ATOM   2033  H   ASP A 126      -2.855 -11.277 -11.232  1.00 81.79           H  
ATOM   2034  HA  ASP A 126      -4.760 -10.149 -11.033  1.00 81.79           H  
ATOM   2035  HB2 ASP A 126      -6.912 -11.412 -11.509  1.00 81.79           H  
ATOM   2036  HB3 ASP A 126      -5.953 -12.873 -11.625  1.00 81.79           H  
ATOM   2037  N   GLN A 127      -4.472 -10.952  -8.306  1.00 83.79           N  
ATOM   2038  CA  GLN A 127      -4.831 -10.701  -6.908  1.00 83.79           C  
ATOM   2039  C   GLN A 127      -5.458  -9.315  -6.758  1.00 83.79           C  
ATOM   2040  O   GLN A 127      -4.898  -8.319  -7.217  1.00 83.79           O  
ATOM   2041  CB  GLN A 127      -3.614 -10.828  -5.977  1.00 83.79           C  
ATOM   2042  CG  GLN A 127      -3.274 -12.295  -5.688  1.00 83.79           C  
ATOM   2043  CD  GLN A 127      -2.086 -12.454  -4.745  1.00 83.79           C  
ATOM   2044  NE2 GLN A 127      -1.350 -13.537  -4.851  1.00 83.79           N  
ATOM   2045  OE1 GLN A 127      -1.831 -11.668  -3.846  1.00 83.79           O  
ATOM   2046  H   GLN A 127      -3.501 -10.911  -8.579  1.00 83.79           H  
ATOM   2047  HA  GLN A 127      -5.575 -11.439  -6.608  1.00 83.79           H  
ATOM   2048  HB2 GLN A 127      -2.755 -10.323  -6.418  1.00 83.79           H  
ATOM   2049  HB3 GLN A 127      -3.846 -10.340  -5.030  1.00 83.79           H  
ATOM   2050  HG2 GLN A 127      -4.135 -12.777  -5.226  1.00 83.79           H  
ATOM   2051  HG3 GLN A 127      -3.073 -12.817  -6.624  1.00 83.79           H  
ATOM   2052 HE21 GLN A 127      -1.477 -14.125  -5.662  1.00 83.79           H  
ATOM   2053 HE22 GLN A 127      -0.508 -13.552  -4.294  1.00 83.79           H  
ATOM   2054  N   MET A 128      -6.587  -9.240  -6.051  1.00 87.54           N  
ATOM   2055  CA  MET A 128      -7.241  -7.968  -5.746  1.00 87.54           C  
ATOM   2056  C   MET A 128      -6.328  -7.087  -4.884  1.00 87.54           C  
ATOM   2057  O   MET A 128      -5.960  -7.440  -3.754  1.00 87.54           O  
ATOM   2058  CB  MET A 128      -8.591  -8.225  -5.073  1.00 87.54           C  
ATOM   2059  CG  MET A 128      -9.439  -6.953  -5.017  1.00 87.54           C  
ATOM   2060  SD  MET A 128     -11.002  -7.177  -4.128  1.00 87.54           S  
ATOM   2061  CE  MET A 128     -11.936  -8.091  -5.385  1.00 87.54           C  
ATOM   2062  H   MET A 128      -7.028 -10.098  -5.751  1.00 87.54           H  
ATOM   2063  HA  MET A 128      -7.426  -7.454  -6.689  1.00 87.54           H  
ATOM   2064  HB2 MET A 128      -9.133  -8.977  -5.646  1.00 87.54           H  
ATOM   2065  HB3 MET A 128      -8.433  -8.603  -4.063  1.00 87.54           H  
ATOM   2066  HG2 MET A 128      -9.652  -6.618  -6.032  1.00 87.54           H  
ATOM   2067  HG3 MET A 128      -8.866  -6.165  -4.528  1.00 87.54           H  
ATOM   2068  HE1 MET A 128     -11.458  -9.049  -5.587  1.00 87.54           H  
ATOM   2069  HE2 MET A 128     -11.978  -7.505  -6.303  1.00 87.54           H  
ATOM   2070  HE3 MET A 128     -12.951  -8.262  -5.027  1.00 87.54           H  
ATOM   2071  N   THR A 129      -5.968  -5.939  -5.438  1.00 90.50           N  
ATOM   2072  CA  THR A 129      -4.893  -5.077  -4.965  1.00 90.50           C  
ATOM   2073  C   THR A 129      -5.375  -3.637  -4.946  1.00 90.50           C  
ATOM   2074  O   THR A 129      -6.044  -3.172  -5.862  1.00 90.50           O  
ATOM   2075  CB  THR A 129      -3.657  -5.258  -5.860  1.00 90.50           C  
ATOM   2076  CG2 THR A 129      -2.464  -4.377  -5.500  1.00 90.50           C  
ATOM   2077  OG1 THR A 129      -3.222  -6.592  -5.705  1.00 90.50           O  
ATOM   2078  H   THR A 129      -6.327  -5.718  -6.355  1.00 90.50           H  
ATOM   2079  HA  THR A 129      -4.612  -5.360  -3.950  1.00 90.50           H  
ATOM   2080  HB  THR A 129      -3.931  -5.080  -6.900  1.00 90.50           H  
ATOM   2081  HG1 THR A 129      -3.704  -7.107  -6.357  1.00 90.50           H  
ATOM   2082 HG21 THR A 129      -2.146  -4.573  -4.476  1.00 90.50           H  
ATOM   2083 HG22 THR A 129      -2.720  -3.325  -5.628  1.00 90.50           H  
ATOM   2084 HG23 THR A 129      -1.643  -4.609  -6.178  1.00 90.50           H  
ATOM   2085  N   ILE A 130      -5.043  -2.936  -3.869  1.00 90.34           N  
ATOM   2086  CA  ILE A 130      -5.157  -1.490  -3.774  1.00 90.34           C  
ATOM   2087  C   ILE A 130      -3.881  -0.911  -4.367  1.00 90.34           C  
ATOM   2088  O   ILE A 130      -2.791  -1.137  -3.833  1.00 90.34           O  
ATOM   2089  CB  ILE A 130      -5.354  -1.026  -2.320  1.00 90.34           C  
ATOM   2090  CG1 ILE A 130      -6.442  -1.864  -1.614  1.00 90.34           C  
ATOM   2091  CG2 ILE A 130      -5.656   0.484  -2.326  1.00 90.34           C  
ATOM   2092  CD1 ILE A 130      -6.793  -1.335  -0.228  1.00 90.34           C  
ATOM   2093  H   ILE A 130      -4.465  -3.388  -3.175  1.00 90.34           H  
ATOM   2094  HA  ILE A 130      -6.014  -1.158  -4.361  1.00 90.34           H  
ATOM   2095  HB  ILE A 130      -4.424  -1.179  -1.773  1.00 90.34           H  
ATOM   2096 HG12 ILE A 130      -7.347  -1.907  -2.220  1.00 90.34           H  
ATOM   2097 HG13 ILE A 130      -6.070  -2.881  -1.487  1.00 90.34           H  
ATOM   2098 HG21 ILE A 130      -6.582   0.679  -2.868  1.00 90.34           H  
ATOM   2099 HG22 ILE A 130      -5.740   0.874  -1.312  1.00 90.34           H  
ATOM   2100 HG23 ILE A 130      -4.849   1.027  -2.816  1.00 90.34           H  
ATOM   2101 HD11 ILE A 130      -7.208  -2.137   0.382  1.00 90.34           H  
ATOM   2102 HD12 ILE A 130      -5.899  -0.940   0.255  1.00 90.34           H  
ATOM   2103 HD13 ILE A 130      -7.519  -0.529  -0.330  1.00 90.34           H  
ATOM   2104  N   PHE A 131      -4.024  -0.195  -5.468  1.00 93.46           N  
ATOM   2105  CA  PHE A 131      -2.946   0.515  -6.128  1.00 93.46           C  
ATOM   2106  C   PHE A 131      -2.950   1.972  -5.700  1.00 93.46           C  
ATOM   2107  O   PHE A 131      -4.005   2.594  -5.582  1.00 93.46           O  
ATOM   2108  CB  PHE A 131      -3.102   0.378  -7.637  1.00 93.46           C  
ATOM   2109  CG  PHE A 131      -2.820  -1.014  -8.138  1.00 93.46           C  
ATOM   2110  CD1 PHE A 131      -1.486  -1.429  -8.283  1.00 93.46           C  
ATOM   2111  CD2 PHE A 131      -3.875  -1.889  -8.453  1.00 93.46           C  
ATOM   2112  CE1 PHE A 131      -1.198  -2.712  -8.771  1.00 93.46           C  
ATOM   2113  CE2 PHE A 131      -3.588  -3.174  -8.945  1.00 93.46           C  
ATOM   2114  CZ  PHE A 131      -2.251  -3.574  -9.112  1.00 93.46           C  
ATOM   2115  H   PHE A 131      -4.956  -0.033  -5.822  1.00 93.46           H  
ATOM   2116  HA  PHE A 131      -1.987   0.080  -5.847  1.00 93.46           H  
ATOM   2117  HB2 PHE A 131      -2.400   1.057  -8.122  1.00 93.46           H  
ATOM   2118  HB3 PHE A 131      -4.112   0.671  -7.924  1.00 93.46           H  
ATOM   2119  HD1 PHE A 131      -0.685  -0.746  -8.039  1.00 93.46           H  
ATOM   2120  HD2 PHE A 131      -4.901  -1.572  -8.335  1.00 93.46           H  
ATOM   2121  HE1 PHE A 131      -0.174  -3.025  -8.914  1.00 93.46           H  
ATOM   2122  HE2 PHE A 131      -4.393  -3.842  -9.214  1.00 93.46           H  
ATOM   2123  HZ  PHE A 131      -2.022  -4.546  -9.525  1.00 93.46           H  
ATOM   2124  N   ILE A 132      -1.754   2.497  -5.455  1.00 94.56           N  
ATOM   2125  CA  ILE A 132      -1.532   3.920  -5.258  1.00 94.56           C  
ATOM   2126  C   ILE A 132      -0.708   4.396  -6.448  1.00 94.56           C  
ATOM   2127  O   ILE A 132       0.482   4.091  -6.524  1.00 94.56           O  
ATOM   2128  CB  ILE A 132      -0.849   4.209  -3.907  1.00 94.56           C  
ATOM   2129  CG1 ILE A 132      -1.642   3.738  -2.662  1.00 94.56           C  
ATOM   2130  CG2 ILE A 132      -0.671   5.733  -3.824  1.00 94.56           C  
ATOM   2131  CD1 ILE A 132      -1.560   2.235  -2.351  1.00 94.56           C  
ATOM   2132  H   ILE A 132      -0.941   1.905  -5.541  1.00 94.56           H  
ATOM   2133  HA  ILE A 132      -2.485   4.449  -5.275  1.00 94.56           H  
ATOM   2134  HB  ILE A 132       0.137   3.744  -3.885  1.00 94.56           H  
ATOM   2135 HG12 ILE A 132      -2.691   4.018  -2.765  1.00 94.56           H  
ATOM   2136 HG13 ILE A 132      -1.247   4.253  -1.786  1.00 94.56           H  
ATOM   2137 HG21 ILE A 132      -1.620   6.237  -4.007  1.00 94.56           H  
ATOM   2138 HG22 ILE A 132       0.065   6.074  -4.553  1.00 94.56           H  
ATOM   2139 HG23 ILE A 132      -0.323   6.005  -2.828  1.00 94.56           H  
ATOM   2140 HD11 ILE A 132      -1.929   2.058  -1.341  1.00 94.56           H  
ATOM   2141 HD12 ILE A 132      -2.180   1.660  -3.038  1.00 94.56           H  
ATOM   2142 HD13 ILE A 132      -0.527   1.894  -2.419  1.00 94.56           H  
ATOM   2143  N   ASN A 133      -1.343   5.120  -7.369  1.00 95.99           N  
ATOM   2144  CA  ASN A 133      -0.738   5.557  -8.625  1.00 95.99           C  
ATOM   2145  C   ASN A 133      -0.380   7.034  -8.513  1.00 95.99           C  
ATOM   2146  O   ASN A 133      -1.268   7.875  -8.422  1.00 95.99           O  
ATOM   2147  CB  ASN A 133      -1.701   5.327  -9.807  1.00 95.99           C  
ATOM   2148  CG  ASN A 133      -2.321   3.950  -9.843  1.00 95.99           C  
ATOM   2149  ND2 ASN A 133      -3.555   3.842 -10.266  1.00 95.99           N  
ATOM   2150  OD1 ASN A 133      -1.702   2.968  -9.479  1.00 95.99           O  
ATOM   2151  H   ASN A 133      -2.307   5.371  -7.201  1.00 95.99           H  
ATOM   2152  HA  ASN A 133       0.170   4.984  -8.812  1.00 95.99           H  
ATOM   2153  HB2 ASN A 133      -2.507   6.060  -9.766  1.00 95.99           H  
ATOM   2154  HB3 ASN A 133      -1.163   5.462 -10.745  1.00 95.99           H  
ATOM   2155 HD21 ASN A 133      -4.047   2.988 -10.041  1.00 95.99           H  
ATOM   2156 HD22 ASN A 133      -4.100   4.617 -10.616  1.00 95.99           H  
ATOM   2157  N   TYR A 134       0.903   7.359  -8.551  1.00 97.21           N  
ATOM   2158  CA  TYR A 134       1.434   8.711  -8.432  1.00 97.21           C  
ATOM   2159  C   TYR A 134       1.983   9.196  -9.776  1.00 97.21           C  
ATOM   2160  O   TYR A 134       2.703   8.468 -10.463  1.00 97.21           O  
ATOM   2161  CB  TYR A 134       2.497   8.729  -7.326  1.00 97.21           C  
ATOM   2162  CG  TYR A 134       2.467   9.981  -6.475  1.00 97.21           C  
ATOM   2163  CD1 TYR A 134       2.909  11.211  -6.996  1.00 97.21           C  
ATOM   2164  CD2 TYR A 134       1.942   9.920  -5.170  1.00 97.21           C  
ATOM   2165  CE1 TYR A 134       2.814  12.382  -6.223  1.00 97.21           C  
ATOM   2166  CE2 TYR A 134       1.829  11.090  -4.398  1.00 97.21           C  
ATOM   2167  CZ  TYR A 134       2.266  12.323  -4.926  1.00 97.21           C  
ATOM   2168  OH  TYR A 134       2.181  13.448  -4.173  1.00 97.21           O  
ATOM   2169  H   TYR A 134       1.579   6.617  -8.662  1.00 97.21           H  
ATOM   2170  HA  TYR A 134       0.629   9.384  -8.134  1.00 97.21           H  
ATOM   2171  HB2 TYR A 134       3.487   8.598  -7.764  1.00 97.21           H  
ATOM   2172  HB3 TYR A 134       2.335   7.878  -6.665  1.00 97.21           H  
ATOM   2173  HD1 TYR A 134       3.311  11.262  -7.997  1.00 97.21           H  
ATOM   2174  HD2 TYR A 134       1.583   8.981  -4.776  1.00 97.21           H  
ATOM   2175  HE1 TYR A 134       3.144  13.327  -6.628  1.00 97.21           H  
ATOM   2176  HE2 TYR A 134       1.398  11.038  -3.409  1.00 97.21           H  
ATOM   2177  HH  TYR A 134       1.808  13.271  -3.306  1.00 97.21           H  
ATOM   2178  N   ARG A 135       1.657  10.434 -10.148  1.00 97.87           N  
ATOM   2179  CA  ARG A 135       2.149  11.070 -11.376  1.00 97.87           C  
ATOM   2180  C   ARG A 135       3.617  11.442 -11.221  1.00 97.87           C  
ATOM   2181  O   ARG A 135       4.013  12.027 -10.215  1.00 97.87           O  
ATOM   2182  CB  ARG A 135       1.315  12.312 -11.718  1.00 97.87           C  
ATOM   2183  CG  ARG A 135      -0.154  11.969 -11.986  1.00 97.87           C  
ATOM   2184  CD  ARG A 135      -0.998  13.213 -12.253  1.00 97.87           C  
ATOM   2185  NE  ARG A 135      -0.791  13.756 -13.604  1.00 97.87           N  
ATOM   2186  CZ  ARG A 135      -1.155  14.959 -14.001  1.00 97.87           C  
ATOM   2187  NH1 ARG A 135      -1.586  15.866 -13.167  1.00 97.87           N1+
ATOM   2188  NH2 ARG A 135      -1.106  15.261 -15.264  1.00 97.87           N  
ATOM   2189  H   ARG A 135       1.095  10.989  -9.519  1.00 97.87           H  
ATOM   2190  HA  ARG A 135       2.076  10.357 -12.198  1.00 97.87           H  
ATOM   2191  HB2 ARG A 135       1.368  13.012 -10.884  1.00 97.87           H  
ATOM   2192  HB3 ARG A 135       1.737  12.793 -12.601  1.00 97.87           H  
ATOM   2193  HG2 ARG A 135      -0.555  11.473 -11.102  1.00 97.87           H  
ATOM   2194  HG3 ARG A 135      -0.242  11.295 -12.838  1.00 97.87           H  
ATOM   2195  HD2 ARG A 135      -2.049  12.936 -12.160  1.00 97.87           H  
ATOM   2196  HD3 ARG A 135      -0.771  13.962 -11.494  1.00 97.87           H  
ATOM   2197  HE  ARG A 135      -0.550  13.099 -14.333  1.00 97.87           H  
ATOM   2198 HH11 ARG A 135      -1.862  15.535 -12.253  1.00 97.87           H  
ATOM   2199 HH12 ARG A 135      -2.086  16.662 -13.537  1.00 97.87           H  
ATOM   2200 HH21 ARG A 135      -1.510  16.135 -15.569  1.00 97.87           H  
ATOM   2201 HH22 ARG A 135      -1.086  14.495 -15.923  1.00 97.87           H  
ATOM   2202  N   VAL A 136       4.410  11.128 -12.234  1.00 98.28           N  
ATOM   2203  CA  VAL A 136       5.833  11.455 -12.313  1.00 98.28           C  
ATOM   2204  C   VAL A 136       6.002  12.595 -13.306  1.00 98.28           C  
ATOM   2205  O   VAL A 136       5.482  12.531 -14.421  1.00 98.28           O  
ATOM   2206  CB  VAL A 136       6.670  10.228 -12.723  1.00 98.28           C  
ATOM   2207  CG1 VAL A 136       8.169  10.504 -12.562  1.00 98.28           C  
ATOM   2208  CG2 VAL A 136       6.326   9.001 -11.869  1.00 98.28           C  
ATOM   2209  H   VAL A 136       4.004  10.655 -13.029  1.00 98.28           H  
ATOM   2210  HA  VAL A 136       6.184  11.785 -11.336  1.00 98.28           H  
ATOM   2211  HB  VAL A 136       6.472   9.983 -13.766  1.00 98.28           H  
ATOM   2212 HG11 VAL A 136       8.413  10.656 -11.511  1.00 98.28           H  
ATOM   2213 HG12 VAL A 136       8.742   9.657 -12.939  1.00 98.28           H  
ATOM   2214 HG13 VAL A 136       8.458  11.392 -13.124  1.00 98.28           H  
ATOM   2215 HG21 VAL A 136       7.047   8.203 -12.045  1.00 98.28           H  
ATOM   2216 HG22 VAL A 136       5.333   8.637 -12.131  1.00 98.28           H  
ATOM   2217 HG23 VAL A 136       6.332   9.277 -10.814  1.00 98.28           H  
ATOM   2218  N   PHE A 137       6.746  13.624 -12.906  1.00 97.94           N  
ATOM   2219  CA  PHE A 137       7.036  14.788 -13.739  1.00 97.94           C  
ATOM   2220  C   PHE A 137       8.542  14.944 -13.959  1.00 97.94           C  
ATOM   2221  O   PHE A 137       9.352  14.596 -13.094  1.00 97.94           O  
ATOM   2222  CB  PHE A 137       6.419  16.053 -13.129  1.00 97.94           C  
ATOM   2223  CG  PHE A 137       4.905  16.022 -13.023  1.00 97.94           C  
ATOM   2224  CD1 PHE A 137       4.114  16.521 -14.073  1.00 97.94           C  
ATOM   2225  CD2 PHE A 137       4.284  15.507 -11.869  1.00 97.94           C  
ATOM   2226  CE1 PHE A 137       2.712  16.509 -13.974  1.00 97.94           C  
ATOM   2227  CE2 PHE A 137       2.883  15.504 -11.763  1.00 97.94           C  
ATOM   2228  CZ  PHE A 137       2.098  16.008 -12.814  1.00 97.94           C  
ATOM   2229  H   PHE A 137       7.174  13.590 -11.992  1.00 97.94           H  
ATOM   2230  HA  PHE A 137       6.579  14.641 -14.717  1.00 97.94           H  
ATOM   2231  HB2 PHE A 137       6.704  16.906 -13.745  1.00 97.94           H  
ATOM   2232  HB3 PHE A 137       6.844  16.216 -12.138  1.00 97.94           H  
ATOM   2233  HD1 PHE A 137       4.585  16.941 -14.949  1.00 97.94           H  
ATOM   2234  HD2 PHE A 137       4.885  15.123 -11.058  1.00 97.94           H  
ATOM   2235  HE1 PHE A 137       2.115  16.916 -14.777  1.00 97.94           H  
ATOM   2236  HE2 PHE A 137       2.415  15.128 -10.866  1.00 97.94           H  
ATOM   2237  HZ  PHE A 137       1.023  16.033 -12.717  1.00 97.94           H  
ATOM   2238  N   ASP A 138       8.939  15.485 -15.106  1.00 97.46           N  
ATOM   2239  CA  ASP A 138      10.317  15.903 -15.363  1.00 97.46           C  
ATOM   2240  C   ASP A 138      10.677  17.186 -14.587  1.00 97.46           C  
ATOM   2241  O   ASP A 138       9.931  17.648 -13.724  1.00 97.46           O  
ATOM   2242  CB  ASP A 138      10.576  16.012 -16.877  1.00 97.46           C  
ATOM   2243  CG  ASP A 138      10.049  17.273 -17.564  1.00 97.46           C  
ATOM   2244  OD1 ASP A 138       9.462  18.139 -16.891  1.00 97.46           O  
ATOM   2245  OD2 ASP A 138      10.327  17.455 -18.767  1.00 97.46           O1-
ATOM   2246  H   ASP A 138       8.228  15.768 -15.765  1.00 97.46           H  
ATOM   2247  HA  ASP A 138      10.975  15.115 -14.997  1.00 97.46           H  
ATOM   2248  HB2 ASP A 138      11.655  15.991 -17.031  1.00 97.46           H  
ATOM   2249  HB3 ASP A 138      10.156  15.137 -17.373  1.00 97.46           H  
ATOM   2250  N   TYR A 139      11.872  17.739 -14.814  1.00 96.95           N  
ATOM   2251  CA  TYR A 139      12.348  18.945 -14.114  1.00 96.95           C  
ATOM   2252  C   TYR A 139      11.722  20.259 -14.611  1.00 96.95           C  
ATOM   2253  O   TYR A 139      12.030  21.313 -14.060  1.00 96.95           O  
ATOM   2254  CB  TYR A 139      13.882  18.993 -14.161  1.00 96.95           C  
ATOM   2255  CG  TYR A 139      14.564  17.797 -13.522  1.00 96.95           C  
ATOM   2256  CD1 TYR A 139      14.703  17.725 -12.122  1.00 96.95           C  
ATOM   2257  CD2 TYR A 139      15.069  16.760 -14.330  1.00 96.95           C  
ATOM   2258  CE1 TYR A 139      15.337  16.612 -11.531  1.00 96.95           C  
ATOM   2259  CE2 TYR A 139      15.705  15.651 -13.743  1.00 96.95           C  
ATOM   2260  CZ  TYR A 139      15.837  15.568 -12.341  1.00 96.95           C  
ATOM   2261  OH  TYR A 139      16.451  14.502 -11.766  1.00 96.95           O  
ATOM   2262  H   TYR A 139      12.463  17.332 -15.524  1.00 96.95           H  
ATOM   2263  HA  TYR A 139      12.057  18.877 -13.066  1.00 96.95           H  
ATOM   2264  HB2 TYR A 139      14.222  19.891 -13.646  1.00 96.95           H  
ATOM   2265  HB3 TYR A 139      14.198  19.079 -15.200  1.00 96.95           H  
ATOM   2266  HD1 TYR A 139      14.337  18.534 -11.507  1.00 96.95           H  
ATOM   2267  HD2 TYR A 139      14.972  16.810 -15.404  1.00 96.95           H  
ATOM   2268  HE1 TYR A 139      15.468  16.546 -10.461  1.00 96.95           H  
ATOM   2269  HE2 TYR A 139      16.092  14.855 -14.361  1.00 96.95           H  
ATOM   2270  HH  TYR A 139      16.841  13.923 -12.424  1.00 96.95           H  
ATOM   2271  N   ASN A 140      10.863  20.199 -15.630  1.00 96.99           N  
ATOM   2272  CA  ASN A 140      10.129  21.319 -16.217  1.00 96.99           C  
ATOM   2273  C   ASN A 140       8.602  21.145 -16.060  1.00 96.99           C  
ATOM   2274  O   ASN A 140       7.847  21.754 -16.816  1.00 96.99           O  
ATOM   2275  CB  ASN A 140      10.522  21.457 -17.697  1.00 96.99           C  
ATOM   2276  CG  ASN A 140      12.003  21.648 -17.941  1.00 96.99           C  
ATOM   2277  ND2 ASN A 140      12.590  20.796 -18.750  1.00 96.99           N  
ATOM   2278  OD1 ASN A 140      12.651  22.561 -17.458  1.00 96.99           O  
ATOM   2279  H   ASN A 140      10.577  19.289 -15.963  1.00 96.99           H  
ATOM   2280  HA  ASN A 140      10.393  22.238 -15.694  1.00 96.99           H  
ATOM   2281  HB2 ASN A 140      10.186  20.559 -18.214  1.00 96.99           H  
ATOM   2282  HB3 ASN A 140      10.000  22.311 -18.129  1.00 96.99           H  
ATOM   2283 HD21 ASN A 140      12.067  19.994 -19.071  1.00 96.99           H  
ATOM   2284 HD22 ASN A 140      13.588  20.898 -18.868  1.00 96.99           H  
ATOM   2285  N   ASP A 141       8.161  20.312 -15.109  1.00 95.74           N  
ATOM   2286  CA  ASP A 141       6.755  19.997 -14.816  1.00 95.74           C  
ATOM   2287  C   ASP A 141       5.984  19.310 -15.966  1.00 95.74           C  
ATOM   2288  O   ASP A 141       4.751  19.317 -15.992  1.00 95.74           O  
ATOM   2289  CB  ASP A 141       6.027  21.217 -14.217  1.00 95.74           C  
ATOM   2290  CG  ASP A 141       6.677  21.738 -12.931  1.00 95.74           C  
ATOM   2291  OD1 ASP A 141       6.956  20.905 -12.036  1.00 95.74           O  
ATOM   2292  OD2 ASP A 141       6.862  22.973 -12.822  1.00 95.74           O1-
ATOM   2293  H   ASP A 141       8.850  19.828 -14.553  1.00 95.74           H  
ATOM   2294  HA  ASP A 141       6.780  19.251 -14.021  1.00 95.74           H  
ATOM   2295  HB2 ASP A 141       5.004  20.933 -13.973  1.00 95.74           H  
ATOM   2296  HB3 ASP A 141       5.980  22.016 -14.958  1.00 95.74           H  
ATOM   2297  N   ASN A 142       6.680  18.656 -16.904  1.00 96.55           N  
ATOM   2298  CA  ASN A 142       6.035  17.810 -17.911  1.00 96.55           C  
ATOM   2299  C   ASN A 142       5.773  16.417 -17.338  1.00 96.55           C  
ATOM   2300  O   ASN A 142       6.656  15.818 -16.727  1.00 96.55           O  
ATOM   2301  CB  ASN A 142       6.872  17.707 -19.191  1.00 96.55           C  
ATOM   2302  CG  ASN A 142       7.250  19.057 -19.758  1.00 96.55           C  
ATOM   2303  ND2 ASN A 142       8.524  19.336 -19.862  1.00 96.55           N  
ATOM   2304  OD1 ASN A 142       6.416  19.861 -20.143  1.00 96.55           O  
ATOM   2305  H   ASN A 142       7.687  18.643 -16.837  1.00 96.55           H  
ATOM   2306  HA  ASN A 142       5.080  18.261 -18.179  1.00 96.55           H  
ATOM   2307  HB2 ASN A 142       7.771  17.124 -18.990  1.00 96.55           H  
ATOM   2308  HB3 ASN A 142       6.302  17.171 -19.951  1.00 96.55           H  
ATOM   2309 HD21 ASN A 142       9.183  18.685 -19.459  1.00 96.55           H  
ATOM   2310 HD22 ASN A 142       8.749  20.293 -20.094  1.00 96.55           H  
ATOM   2311  N   PHE A 143       4.574  15.879 -17.559  1.00 97.30           N  
ATOM   2312  CA  PHE A 143       4.247  14.506 -17.179  1.00 97.30           C  
ATOM   2313  C   PHE A 143       5.107  13.511 -17.973  1.00 97.30           C  
ATOM   2314  O   PHE A 143       5.231  13.642 -19.188  1.00 97.30           O  
ATOM   2315  CB  PHE A 143       2.753  14.274 -17.419  1.00 97.30           C  
ATOM   2316  CG  PHE A 143       2.295  12.872 -17.083  1.00 97.30           C  
ATOM   2317  CD1 PHE A 143       2.113  11.923 -18.107  1.00 97.30           C  
ATOM   2318  CD2 PHE A 143       2.069  12.514 -15.743  1.00 97.30           C  
ATOM   2319  CE1 PHE A 143       1.677  10.626 -17.791  1.00 97.30           C  
ATOM   2320  CE2 PHE A 143       1.613  11.223 -15.435  1.00 97.30           C  
ATOM   2321  CZ  PHE A 143       1.405  10.284 -16.459  1.00 97.30           C  
ATOM   2322  H   PHE A 143       3.903  16.396 -18.108  1.00 97.30           H  
ATOM   2323  HA  PHE A 143       4.455  14.370 -16.118  1.00 97.30           H  
ATOM   2324  HB2 PHE A 143       2.185  14.979 -16.812  1.00 97.30           H  
ATOM   2325  HB3 PHE A 143       2.525  14.477 -18.465  1.00 97.30           H  
ATOM   2326  HD1 PHE A 143       2.308  12.182 -19.137  1.00 97.30           H  
ATOM   2327  HD2 PHE A 143       2.248  13.230 -14.955  1.00 97.30           H  
ATOM   2328  HE1 PHE A 143       1.521   9.906 -18.581  1.00 97.30           H  
ATOM   2329  HE2 PHE A 143       1.442  10.937 -14.408  1.00 97.30           H  
ATOM   2330  HZ  PHE A 143       1.040   9.295 -16.227  1.00 97.30           H  
ATOM   2331  N   ILE A 144       5.700  12.531 -17.289  1.00 97.91           N  
ATOM   2332  CA  ILE A 144       6.558  11.501 -17.906  1.00 97.91           C  
ATOM   2333  C   ILE A 144       6.125  10.070 -17.584  1.00 97.91           C  
ATOM   2334  O   ILE A 144       6.724   9.119 -18.086  1.00 97.91           O  
ATOM   2335  CB  ILE A 144       8.050  11.719 -17.566  1.00 97.91           C  
ATOM   2336  CG1 ILE A 144       8.325  11.683 -16.046  1.00 97.91           C  
ATOM   2337  CG2 ILE A 144       8.535  13.037 -18.187  1.00 97.91           C  
ATOM   2338  CD1 ILE A 144       9.811  11.576 -15.669  1.00 97.91           C  
ATOM   2339  H   ILE A 144       5.592  12.526 -16.285  1.00 97.91           H  
ATOM   2340  HA  ILE A 144       6.462  11.578 -18.989  1.00 97.91           H  
ATOM   2341  HB  ILE A 144       8.616  10.914 -18.034  1.00 97.91           H  
ATOM   2342 HG12 ILE A 144       7.808  10.831 -15.605  1.00 97.91           H  
ATOM   2343 HG13 ILE A 144       7.919  12.590 -15.598  1.00 97.91           H  
ATOM   2344 HG21 ILE A 144       8.114  13.889 -17.653  1.00 97.91           H  
ATOM   2345 HG22 ILE A 144       9.624  13.085 -18.159  1.00 97.91           H  
ATOM   2346 HG23 ILE A 144       8.221  13.093 -19.229  1.00 97.91           H  
ATOM   2347 HD11 ILE A 144      10.037  12.283 -14.870  1.00 97.91           H  
ATOM   2348 HD12 ILE A 144      10.457  11.792 -16.520  1.00 97.91           H  
ATOM   2349 HD13 ILE A 144      10.026  10.566 -15.320  1.00 97.91           H  
ATOM   2350  N   GLY A 145       5.099   9.886 -16.752  1.00 98.09           N  
ATOM   2351  CA  GLY A 145       4.580   8.560 -16.440  1.00 98.09           C  
ATOM   2352  C   GLY A 145       3.894   8.451 -15.086  1.00 98.09           C  
ATOM   2353  O   GLY A 145       3.744   9.422 -14.348  1.00 98.09           O  
ATOM   2354  H   GLY A 145       4.617  10.689 -16.374  1.00 98.09           H  
ATOM   2355  HA2 GLY A 145       5.402   7.845 -16.448  1.00 98.09           H  
ATOM   2356  HA3 GLY A 145       3.870   8.264 -17.213  1.00 98.09           H  
ATOM   2357  N   MET A 146       3.505   7.226 -14.747  1.00 98.11           N  
ATOM   2358  CA  MET A 146       2.896   6.865 -13.466  1.00 98.11           C  
ATOM   2359  C   MET A 146       3.814   5.910 -12.714  1.00 98.11           C  
ATOM   2360  O   MET A 146       4.285   4.934 -13.286  1.00 98.11           O  
ATOM   2361  CB  MET A 146       1.530   6.196 -13.688  1.00 98.11           C  
ATOM   2362  CG  MET A 146       0.487   7.114 -14.331  1.00 98.11           C  
ATOM   2363  SD  MET A 146       0.104   8.632 -13.420  1.00 98.11           S  
ATOM   2364  CE  MET A 146      -0.580   7.946 -11.897  1.00 98.11           C  
ATOM   2365  H   MET A 146       3.743   6.480 -15.385  1.00 98.11           H  
ATOM   2366  HA  MET A 146       2.752   7.757 -12.856  1.00 98.11           H  
ATOM   2367  HB2 MET A 146       1.661   5.323 -14.328  1.00 98.11           H  
ATOM   2368  HB3 MET A 146       1.147   5.846 -12.729  1.00 98.11           H  
ATOM   2369  HG2 MET A 146      -0.438   6.550 -14.454  1.00 98.11           H  
ATOM   2370  HG3 MET A 146       0.833   7.382 -15.330  1.00 98.11           H  
ATOM   2371  HE1 MET A 146      -1.379   7.244 -12.137  1.00 98.11           H  
ATOM   2372  HE2 MET A 146      -0.970   8.752 -11.275  1.00 98.11           H  
ATOM   2373  HE3 MET A 146       0.206   7.428 -11.348  1.00 98.11           H  
ATOM   2374  N   THR A 147       4.033   6.123 -11.423  1.00 98.23           N  
ATOM   2375  CA  THR A 147       4.705   5.151 -10.550  1.00 98.23           C  
ATOM   2376  C   THR A 147       3.839   4.838  -9.351  1.00 98.23           C  
ATOM   2377  O   THR A 147       2.957   5.615  -8.999  1.00 98.23           O  
ATOM   2378  CB  THR A 147       6.093   5.634 -10.125  1.00 98.23           C  
ATOM   2379  CG2 THR A 147       6.059   6.761  -9.103  1.00 98.23           C  
ATOM   2380  OG1 THR A 147       6.832   4.579  -9.558  1.00 98.23           O  
ATOM   2381  H   THR A 147       3.596   6.921 -10.986  1.00 98.23           H  
ATOM   2382  HA  THR A 147       4.833   4.213 -11.091  1.00 98.23           H  
ATOM   2383  HB  THR A 147       6.624   5.990 -11.007  1.00 98.23           H  
ATOM   2384  HG1 THR A 147       6.673   3.776 -10.061  1.00 98.23           H  
ATOM   2385 HG21 THR A 147       5.405   7.561  -9.451  1.00 98.23           H  
ATOM   2386 HG22 THR A 147       7.075   7.141  -8.998  1.00 98.23           H  
ATOM   2387 HG23 THR A 147       5.706   6.401  -8.137  1.00 98.23           H  
ATOM   2388  N   GLY A 148       4.063   3.703  -8.708  1.00 97.38           N  
ATOM   2389  CA  GLY A 148       3.239   3.354  -7.573  1.00 97.38           C  
ATOM   2390  C   GLY A 148       3.591   2.037  -6.935  1.00 97.38           C  
ATOM   2391  O   GLY A 148       4.495   1.313  -7.365  1.00 97.38           O  
ATOM   2392  H   GLY A 148       4.787   3.069  -9.014  1.00 97.38           H  
ATOM   2393  HA2 GLY A 148       3.300   4.136  -6.817  1.00 97.38           H  
ATOM   2394  HA3 GLY A 148       2.207   3.287  -7.918  1.00 97.38           H  
ATOM   2395  N   VAL A 149       2.821   1.727  -5.899  1.00 95.85           N  
ATOM   2396  CA  VAL A 149       2.890   0.455  -5.191  1.00 95.85           C  
ATOM   2397  C   VAL A 149       1.512  -0.176  -5.065  1.00 95.85           C  
ATOM   2398  O   VAL A 149       0.488   0.506  -5.030  1.00 95.85           O  
ATOM   2399  CB  VAL A 149       3.591   0.574  -3.827  1.00 95.85           C  
ATOM   2400  CG1 VAL A 149       5.006   1.148  -3.966  1.00 95.85           C  
ATOM   2401  CG2 VAL A 149       2.805   1.394  -2.798  1.00 95.85           C  
ATOM   2402  H   VAL A 149       2.096   2.383  -5.645  1.00 95.85           H  
ATOM   2403  HA  VAL A 149       3.488  -0.229  -5.794  1.00 95.85           H  
ATOM   2404  HB  VAL A 149       3.688  -0.437  -3.431  1.00 95.85           H  
ATOM   2405 HG11 VAL A 149       5.565   0.584  -4.712  1.00 95.85           H  
ATOM   2406 HG12 VAL A 149       5.533   1.091  -3.014  1.00 95.85           H  
ATOM   2407 HG13 VAL A 149       4.959   2.192  -4.276  1.00 95.85           H  
ATOM   2408 HG21 VAL A 149       3.382   1.488  -1.878  1.00 95.85           H  
ATOM   2409 HG22 VAL A 149       1.859   0.899  -2.575  1.00 95.85           H  
ATOM   2410 HG23 VAL A 149       2.595   2.388  -3.192  1.00 95.85           H  
ATOM   2411  N   GLY A 150       1.506  -1.502  -4.983  1.00 93.30           N  
ATOM   2412  CA  GLY A 150       0.315  -2.297  -4.714  1.00 93.30           C  
ATOM   2413  C   GLY A 150       0.330  -2.863  -3.297  1.00 93.30           C  
ATOM   2414  O   GLY A 150       1.358  -3.367  -2.827  1.00 93.30           O  
ATOM   2415  H   GLY A 150       2.400  -1.972  -5.014  1.00 93.30           H  
ATOM   2416  HA2 GLY A 150       0.262  -3.126  -5.419  1.00 93.30           H  
ATOM   2417  HA3 GLY A 150      -0.581  -1.692  -4.855  1.00 93.30           H  
ATOM   2418  N   LEU A 151      -0.826  -2.857  -2.640  1.00 89.87           N  
ATOM   2419  CA  LEU A 151      -1.103  -3.609  -1.418  1.00 89.87           C  
ATOM   2420  C   LEU A 151      -2.234  -4.596  -1.664  1.00 89.87           C  
ATOM   2421  O   LEU A 151      -3.278  -4.218  -2.184  1.00 89.87           O  
ATOM   2422  CB  LEU A 151      -1.550  -2.661  -0.305  1.00 89.87           C  
ATOM   2423  CG  LEU A 151      -0.500  -1.683   0.227  1.00 89.87           C  
ATOM   2424  CD1 LEU A 151      -1.230  -0.821   1.256  1.00 89.87           C  
ATOM   2425  CD2 LEU A 151       0.676  -2.395   0.901  1.00 89.87           C  
ATOM   2426  H   LEU A 151      -1.599  -2.373  -3.074  1.00 89.87           H  
ATOM   2427  HA  LEU A 151      -0.220  -4.163  -1.100  1.00 89.87           H  
ATOM   2428  HB2 LEU A 151      -2.399  -2.084  -0.673  1.00 89.87           H  
ATOM   2429  HB3 LEU A 151      -1.904  -3.271   0.526  1.00 89.87           H  
ATOM   2430  HG  LEU A 151      -0.122  -1.049  -0.574  1.00 89.87           H  
ATOM   2431 HD11 LEU A 151      -1.692   0.026   0.750  1.00 89.87           H  
ATOM   2432 HD12 LEU A 151      -2.015  -1.384   1.762  1.00 89.87           H  
ATOM   2433 HD13 LEU A 151      -0.544  -0.486   2.033  1.00 89.87           H  
ATOM   2434 HD21 LEU A 151       1.210  -3.003   0.171  1.00 89.87           H  
ATOM   2435 HD22 LEU A 151       1.372  -1.652   1.290  1.00 89.87           H  
ATOM   2436 HD23 LEU A 151       0.320  -3.018   1.722  1.00 89.87           H  
ATOM   2437  N   THR A 152      -2.097  -5.844  -1.223  1.00 86.83           N  
ATOM   2438  CA  THR A 152      -3.235  -6.764  -1.329  1.00 86.83           C  
ATOM   2439  C   THR A 152      -4.386  -6.286  -0.453  1.00 86.83           C  
ATOM   2440  O   THR A 152      -4.185  -5.902   0.705  1.00 86.83           O  
ATOM   2441  CB  THR A 152      -2.897  -8.212  -0.975  1.00 86.83           C  
ATOM   2442  CG2 THR A 152      -1.798  -8.759  -1.857  1.00 86.83           C  
ATOM   2443  OG1 THR A 152      -2.455  -8.354   0.351  1.00 86.83           O  
ATOM   2444  H   THR A 152      -1.252  -6.136  -0.754  1.00 86.83           H  
ATOM   2445  HA  THR A 152      -3.579  -6.760  -2.363  1.00 86.83           H  
ATOM   2446  HB  THR A 152      -3.789  -8.823  -1.114  1.00 86.83           H  
ATOM   2447  HG1 THR A 152      -1.594  -8.777   0.312  1.00 86.83           H  
ATOM   2448 HG21 THR A 152      -1.656  -9.820  -1.652  1.00 86.83           H  
ATOM   2449 HG22 THR A 152      -0.867  -8.217  -1.691  1.00 86.83           H  
ATOM   2450 HG23 THR A 152      -2.104  -8.650  -2.897  1.00 86.83           H  
ATOM   2451  N   VAL A 153      -5.613  -6.411  -0.960  1.00 85.82           N  
ATOM   2452  CA  VAL A 153      -6.821  -6.203  -0.145  1.00 85.82           C  
ATOM   2453  C   VAL A 153      -6.796  -7.110   1.087  1.00 85.82           C  
ATOM   2454  O   VAL A 153      -7.206  -6.705   2.167  1.00 85.82           O  
ATOM   2455  CB  VAL A 153      -8.083  -6.426  -1.000  1.00 85.82           C  
ATOM   2456  CG1 VAL A 153      -9.365  -6.495  -0.164  1.00 85.82           C  
ATOM   2457  CG2 VAL A 153      -8.225  -5.271  -1.994  1.00 85.82           C  
ATOM   2458  H   VAL A 153      -5.721  -6.663  -1.932  1.00 85.82           H  
ATOM   2459  HA  VAL A 153      -6.831  -5.175   0.218  1.00 85.82           H  
ATOM   2460  HB  VAL A 153      -7.988  -7.362  -1.551  1.00 85.82           H  
ATOM   2461 HG11 VAL A 153      -9.437  -5.625   0.488  1.00 85.82           H  
ATOM   2462 HG12 VAL A 153      -9.373  -7.404   0.439  1.00 85.82           H  
ATOM   2463 HG13 VAL A 153     -10.235  -6.517  -0.820  1.00 85.82           H  
ATOM   2464 HG21 VAL A 153      -8.248  -4.319  -1.462  1.00 85.82           H  
ATOM   2465 HG22 VAL A 153      -7.396  -5.263  -2.702  1.00 85.82           H  
ATOM   2466 HG23 VAL A 153      -9.161  -5.364  -2.544  1.00 85.82           H  
ATOM   2467  N   LYS A 154      -6.204  -8.307   0.974  1.00 85.89           N  
ATOM   2468  CA  LYS A 154      -5.964  -9.204   2.111  1.00 85.89           C  
ATOM   2469  C   LYS A 154      -5.111  -8.561   3.211  1.00 85.89           C  
ATOM   2470  O   LYS A 154      -5.479  -8.661   4.378  1.00 85.89           O  
ATOM   2471  CB  LYS A 154      -5.326 -10.500   1.597  1.00 85.89           C  
ATOM   2472  CG  LYS A 154      -5.128 -11.519   2.727  1.00 85.89           C  
ATOM   2473  CD  LYS A 154      -4.477 -12.792   2.184  1.00 85.89           C  
ATOM   2474  CE  LYS A 154      -4.225 -13.768   3.336  1.00 85.89           C  
ATOM   2475  NZ  LYS A 154      -3.538 -14.990   2.854  1.00 85.89           N1+
ATOM   2476  H   LYS A 154      -5.866  -8.564   0.058  1.00 85.89           H  
ATOM   2477  HA  LYS A 154      -6.925  -9.439   2.569  1.00 85.89           H  
ATOM   2478  HB2 LYS A 154      -5.974 -10.935   0.836  1.00 85.89           H  
ATOM   2479  HB3 LYS A 154      -4.362 -10.272   1.143  1.00 85.89           H  
ATOM   2480  HG2 LYS A 154      -6.092 -11.763   3.173  1.00 85.89           H  
ATOM   2481  HG3 LYS A 154      -4.476 -11.102   3.495  1.00 85.89           H  
ATOM   2482  HD2 LYS A 154      -3.530 -12.531   1.710  1.00 85.89           H  
ATOM   2483  HD3 LYS A 154      -5.135 -13.246   1.444  1.00 85.89           H  
ATOM   2484  HE2 LYS A 154      -5.181 -14.021   3.794  1.00 85.89           H  
ATOM   2485  HE3 LYS A 154      -3.615 -13.265   4.085  1.00 85.89           H  
ATOM   2486  HZ1 LYS A 154      -3.372 -15.631   3.617  1.00 85.89           H  
ATOM   2487  HZ2 LYS A 154      -2.651 -14.746   2.437  1.00 85.89           H  
ATOM   2488  HZ3 LYS A 154      -4.098 -15.453   2.153  1.00 85.89           H  
ATOM   2489  N   ASN A 155      -3.990  -7.923   2.874  1.00 86.07           N  
ATOM   2490  CA  ASN A 155      -3.124  -7.280   3.867  1.00 86.07           C  
ATOM   2491  C   ASN A 155      -3.845  -6.124   4.561  1.00 86.07           C  
ATOM   2492  O   ASN A 155      -3.761  -6.000   5.781  1.00 86.07           O  
ATOM   2493  CB  ASN A 155      -1.821  -6.797   3.208  1.00 86.07           C  
ATOM   2494  CG  ASN A 155      -0.849  -7.917   2.889  1.00 86.07           C  
ATOM   2495  ND2 ASN A 155       0.267  -7.590   2.280  1.00 86.07           N  
ATOM   2496  OD1 ASN A 155      -1.061  -9.086   3.181  1.00 86.07           O  
ATOM   2497  H   ASN A 155      -3.740  -7.842   1.899  1.00 86.07           H  
ATOM   2498  HA  ASN A 155      -2.875  -8.001   4.646  1.00 86.07           H  
ATOM   2499  HB2 ASN A 155      -1.314  -6.116   3.892  1.00 86.07           H  
ATOM   2500  HB3 ASN A 155      -2.047  -6.246   2.295  1.00 86.07           H  
ATOM   2501 HD21 ASN A 155       0.490  -6.620   2.108  1.00 86.07           H  
ATOM   2502 HD22 ASN A 155       0.956  -8.317   2.149  1.00 86.07           H  
ATOM   2503  N   VAL A 156      -4.603  -5.330   3.804  1.00 87.11           N  
ATOM   2504  CA  VAL A 156      -5.388  -4.230   4.372  1.00 87.11           C  
ATOM   2505  C   VAL A 156      -6.537  -4.751   5.238  1.00 87.11           C  
ATOM   2506  O   VAL A 156      -6.732  -4.270   6.348  1.00 87.11           O  
ATOM   2507  CB  VAL A 156      -5.858  -3.273   3.266  1.00 87.11           C  
ATOM   2508  CG1 VAL A 156      -6.669  -2.132   3.874  1.00 87.11           C  
ATOM   2509  CG2 VAL A 156      -4.630  -2.690   2.551  1.00 87.11           C  
ATOM   2510  H   VAL A 156      -4.621  -5.475   2.805  1.00 87.11           H  
ATOM   2511  HA  VAL A 156      -4.740  -3.660   5.039  1.00 87.11           H  
ATOM   2512  HB  VAL A 156      -6.475  -3.805   2.541  1.00 87.11           H  
ATOM   2513 HG11 VAL A 156      -6.802  -1.336   3.141  1.00 87.11           H  
ATOM   2514 HG12 VAL A 156      -6.159  -1.733   4.750  1.00 87.11           H  
ATOM   2515 HG13 VAL A 156      -7.650  -2.499   4.177  1.00 87.11           H  
ATOM   2516 HG21 VAL A 156      -3.921  -2.298   3.281  1.00 87.11           H  
ATOM   2517 HG22 VAL A 156      -4.144  -3.454   1.943  1.00 87.11           H  
ATOM   2518 HG23 VAL A 156      -4.924  -1.870   1.897  1.00 87.11           H  
ATOM   2519  N   ASN A 157      -7.227  -5.812   4.824  1.00 88.75           N  
ATOM   2520  CA  ASN A 157      -8.249  -6.457   5.649  1.00 88.75           C  
ATOM   2521  C   ASN A 157      -7.665  -7.047   6.939  1.00 88.75           C  
ATOM   2522  O   ASN A 157      -8.294  -6.934   7.989  1.00 88.75           O  
ATOM   2523  CB  ASN A 157      -8.967  -7.535   4.824  1.00 88.75           C  
ATOM   2524  CG  ASN A 157      -9.920  -6.959   3.793  1.00 88.75           C  
ATOM   2525  ND2 ASN A 157     -10.455  -7.799   2.940  1.00 88.75           N  
ATOM   2526  OD1 ASN A 157     -10.225  -5.779   3.755  1.00 88.75           O  
ATOM   2527  H   ASN A 157      -7.094  -6.140   3.878  1.00 88.75           H  
ATOM   2528  HA  ASN A 157      -8.979  -5.707   5.956  1.00 88.75           H  
ATOM   2529  HB2 ASN A 157      -9.560  -8.158   5.494  1.00 88.75           H  
ATOM   2530  HB3 ASN A 157      -8.234  -8.168   4.325  1.00 88.75           H  
ATOM   2531 HD21 ASN A 157     -10.279  -8.791   3.007  1.00 88.75           H  
ATOM   2532 HD22 ASN A 157     -11.160  -7.396   2.340  1.00 88.75           H  
ATOM   2533  N   ASN A 158      -6.464  -7.634   6.896  1.00 89.07           N  
ATOM   2534  CA  ASN A 158      -5.770  -8.119   8.093  1.00 89.07           C  
ATOM   2535  C   ASN A 158      -5.411  -6.967   9.041  1.00 89.07           C  
ATOM   2536  O   ASN A 158      -5.561  -7.108  10.253  1.00 89.07           O  
ATOM   2537  CB  ASN A 158      -4.493  -8.871   7.684  1.00 89.07           C  
ATOM   2538  CG  ASN A 158      -4.731 -10.221   7.039  1.00 89.07           C  
ATOM   2539  ND2 ASN A 158      -3.717 -10.765   6.408  1.00 89.07           N  
ATOM   2540  OD1 ASN A 158      -5.775 -10.842   7.117  1.00 89.07           O  
ATOM   2541  H   ASN A 158      -6.013  -7.735   5.998  1.00 89.07           H  
ATOM   2542  HA  ASN A 158      -6.423  -8.798   8.641  1.00 89.07           H  
ATOM   2543  HB2 ASN A 158      -3.908  -8.251   7.005  1.00 89.07           H  
ATOM   2544  HB3 ASN A 158      -3.891  -9.046   8.576  1.00 89.07           H  
ATOM   2545 HD21 ASN A 158      -2.851 -10.254   6.311  1.00 89.07           H  
ATOM   2546 HD22 ASN A 158      -3.887 -11.685   6.029  1.00 89.07           H  
ATOM   2547  N   LEU A 159      -4.971  -5.830   8.493  1.00 89.37           N  
ATOM   2548  CA  LEU A 159      -4.707  -4.614   9.260  1.00 89.37           C  
ATOM   2549  C   LEU A 159      -5.981  -4.117   9.955  1.00 89.37           C  
ATOM   2550  O   LEU A 159      -5.974  -3.889  11.162  1.00 89.37           O  
ATOM   2551  CB  LEU A 159      -4.117  -3.555   8.311  1.00 89.37           C  
ATOM   2552  CG  LEU A 159      -3.821  -2.213   8.992  1.00 89.37           C  
ATOM   2553  CD1 LEU A 159      -2.678  -2.366   9.992  1.00 89.37           C  
ATOM   2554  CD2 LEU A 159      -3.458  -1.169   7.940  1.00 89.37           C  
ATOM   2555  H   LEU A 159      -4.836  -5.793   7.493  1.00 89.37           H  
ATOM   2556  HA  LEU A 159      -3.978  -4.844  10.036  1.00 89.37           H  
ATOM   2557  HB2 LEU A 159      -4.822  -3.363   7.503  1.00 89.37           H  
ATOM   2558  HB3 LEU A 159      -3.200  -3.941   7.866  1.00 89.37           H  
ATOM   2559  HG  LEU A 159      -4.714  -1.860   9.508  1.00 89.37           H  
ATOM   2560 HD11 LEU A 159      -2.989  -2.981  10.836  1.00 89.37           H  
ATOM   2561 HD12 LEU A 159      -1.803  -2.803   9.511  1.00 89.37           H  
ATOM   2562 HD13 LEU A 159      -2.400  -1.385  10.379  1.00 89.37           H  
ATOM   2563 HD21 LEU A 159      -4.255  -1.087   7.201  1.00 89.37           H  
ATOM   2564 HD22 LEU A 159      -2.525  -1.439   7.444  1.00 89.37           H  
ATOM   2565 HD23 LEU A 159      -3.342  -0.198   8.421  1.00 89.37           H  
ATOM   2566  N   ILE A 160      -7.093  -4.023   9.221  1.00 91.61           N  
ATOM   2567  CA  ILE A 160      -8.387  -3.626   9.790  1.00 91.61           C  
ATOM   2568  C   ILE A 160      -8.819  -4.624  10.875  1.00 91.61           C  
ATOM   2569  O   ILE A 160      -9.165  -4.208  11.975  1.00 91.61           O  
ATOM   2570  CB  ILE A 160      -9.450  -3.460   8.680  1.00 91.61           C  
ATOM   2571  CG1 ILE A 160      -9.066  -2.340   7.684  1.00 91.61           C  
ATOM   2572  CG2 ILE A 160     -10.794  -3.090   9.322  1.00 91.61           C  
ATOM   2573  CD1 ILE A 160      -9.874  -2.379   6.379  1.00 91.61           C  
ATOM   2574  H   ILE A 160      -7.029  -4.199   8.229  1.00 91.61           H  
ATOM   2575  HA  ILE A 160      -8.264  -2.661  10.282  1.00 91.61           H  
ATOM   2576  HB  ILE A 160      -9.556  -4.402   8.142  1.00 91.61           H  
ATOM   2577 HG12 ILE A 160      -8.012  -2.414   7.417  1.00 91.61           H  
ATOM   2578 HG13 ILE A 160      -9.203  -1.369   8.159  1.00 91.61           H  
ATOM   2579 HG21 ILE A 160     -11.554  -2.897   8.564  1.00 91.61           H  
ATOM   2580 HG22 ILE A 160     -10.668  -2.188   9.922  1.00 91.61           H  
ATOM   2581 HG23 ILE A 160     -11.167  -3.886   9.966  1.00 91.61           H  
ATOM   2582 HD11 ILE A 160      -9.500  -1.610   5.704  1.00 91.61           H  
ATOM   2583 HD12 ILE A 160     -10.930  -2.186   6.568  1.00 91.61           H  
ATOM   2584 HD13 ILE A 160      -9.762  -3.351   5.900  1.00 91.61           H  
ATOM   2585  N   SER A 161      -8.697  -5.931  10.620  1.00 92.37           N  
ATOM   2586  CA  SER A 161      -9.018  -6.991  11.595  1.00 92.37           C  
ATOM   2587  C   SER A 161      -8.197  -6.867  12.884  1.00 92.37           C  
ATOM   2588  O   SER A 161      -8.707  -7.102  13.978  1.00 92.37           O  
ATOM   2589  CB  SER A 161      -8.732  -8.383  11.018  1.00 92.37           C  
ATOM   2590  OG  SER A 161      -9.378  -8.602   9.784  1.00 92.37           O  
ATOM   2591  H   SER A 161      -8.393  -6.196   9.694  1.00 92.37           H  
ATOM   2592  HA  SER A 161     -10.075  -6.934  11.853  1.00 92.37           H  
ATOM   2593  HB2 SER A 161      -9.076  -9.138  11.726  1.00 92.37           H  
ATOM   2594  HB3 SER A 161      -7.657  -8.507  10.884  1.00 92.37           H  
ATOM   2595  HG  SER A 161      -9.079  -7.937   9.159  1.00 92.37           H  
ATOM   2596  N   HIS A 162      -6.918  -6.490  12.775  1.00 92.26           N  
ATOM   2597  CA  HIS A 162      -6.064  -6.246  13.936  1.00 92.26           C  
ATOM   2598  C   HIS A 162      -6.597  -5.086  14.784  1.00 92.26           C  
ATOM   2599  O   HIS A 162      -6.668  -5.204  16.010  1.00 92.26           O  
ATOM   2600  CB  HIS A 162      -4.624  -5.980  13.475  1.00 92.26           C  
ATOM   2601  CG  HIS A 162      -3.702  -5.645  14.617  1.00 92.26           C  
ATOM   2602  CD2 HIS A 162      -3.287  -4.396  15.000  1.00 92.26           C  
ATOM   2603  ND1 HIS A 162      -3.176  -6.543  15.515  1.00 92.26           N  
ATOM   2604  CE1 HIS A 162      -2.459  -5.854  16.417  1.00 92.26           C  
ATOM   2605  NE2 HIS A 162      -2.498  -4.540  16.149  1.00 92.26           N  
ATOM   2606  H   HIS A 162      -6.538  -6.319  11.855  1.00 92.26           H  
ATOM   2607  HA  HIS A 162      -6.070  -7.134  14.568  1.00 92.26           H  
ATOM   2608  HB2 HIS A 162      -4.246  -6.863  12.958  1.00 92.26           H  
ATOM   2609  HB3 HIS A 162      -4.606  -5.147  12.772  1.00 92.26           H  
ATOM   2610  HD1 HIS A 162      -3.327  -7.541  15.510  1.00 92.26           H  
ATOM   2611  HD2 HIS A 162      -3.546  -3.466  14.514  1.00 92.26           H  
ATOM   2612  HE1 HIS A 162      -1.932  -6.289  17.253  1.00 92.26           H  
ATOM   2613  N   TYR A 163      -7.018  -3.992  14.145  1.00 91.61           N  
ATOM   2614  CA  TYR A 163      -7.617  -2.857  14.841  1.00 91.61           C  
ATOM   2615  C   TYR A 163      -8.987  -3.187  15.435  1.00 91.61           C  
ATOM   2616  O   TYR A 163      -9.238  -2.818  16.583  1.00 91.61           O  
ATOM   2617  CB  TYR A 163      -7.666  -1.640  13.909  1.00 91.61           C  
ATOM   2618  CG  TYR A 163      -6.295  -1.070  13.600  1.00 91.61           C  
ATOM   2619  CD1 TYR A 163      -5.455  -0.695  14.661  1.00 91.61           C  
ATOM   2620  CD2 TYR A 163      -5.840  -0.929  12.275  1.00 91.61           C  
ATOM   2621  CE1 TYR A 163      -4.173  -0.201  14.394  1.00 91.61           C  
ATOM   2622  CE2 TYR A 163      -4.575  -0.359  12.010  1.00 91.61           C  
ATOM   2623  CZ  TYR A 163      -3.730  -0.002  13.079  1.00 91.61           C  
ATOM   2624  OH  TYR A 163      -2.474   0.490  12.913  1.00 91.61           O  
ATOM   2625  H   TYR A 163      -6.943  -3.954  13.138  1.00 91.61           H  
ATOM   2626  HA  TYR A 163      -6.980  -2.613  15.692  1.00 91.61           H  
ATOM   2627  HB2 TYR A 163      -8.246  -0.854  14.393  1.00 91.61           H  
ATOM   2628  HB3 TYR A 163      -8.178  -1.906  12.984  1.00 91.61           H  
ATOM   2629  HD1 TYR A 163      -5.771  -0.821  15.686  1.00 91.61           H  
ATOM   2630  HD2 TYR A 163      -6.475  -1.238  11.458  1.00 91.61           H  
ATOM   2631  HE1 TYR A 163      -3.479   0.005  15.195  1.00 91.61           H  
ATOM   2632  HE2 TYR A 163      -4.245  -0.187  10.996  1.00 91.61           H  
ATOM   2633  HH  TYR A 163      -2.083   0.399  12.041  1.00 91.61           H  
ATOM   2634  N   GLU A 164      -9.831  -3.941  14.727  1.00 91.63           N  
ATOM   2635  CA  GLU A 164     -11.102  -4.427  15.273  1.00 91.63           C  
ATOM   2636  C   GLU A 164     -10.878  -5.231  16.558  1.00 91.63           C  
ATOM   2637  O   GLU A 164     -11.529  -4.976  17.571  1.00 91.63           O  
ATOM   2638  CB  GLU A 164     -11.851  -5.322  14.276  1.00 91.63           C  
ATOM   2639  CG  GLU A 164     -12.448  -4.603  13.058  1.00 91.63           C  
ATOM   2640  CD  GLU A 164     -13.560  -5.444  12.410  1.00 91.63           C  
ATOM   2641  OE1 GLU A 164     -14.461  -4.849  11.776  1.00 91.63           O  
ATOM   2642  OE2 GLU A 164     -13.498  -6.691  12.499  1.00 91.63           O1-
ATOM   2643  H   GLU A 164      -9.598  -4.175  13.772  1.00 91.63           H  
ATOM   2644  HA  GLU A 164     -11.733  -3.573  15.522  1.00 91.63           H  
ATOM   2645  HB2 GLU A 164     -12.670  -5.788  14.824  1.00 91.63           H  
ATOM   2646  HB3 GLU A 164     -11.191  -6.118  13.932  1.00 91.63           H  
ATOM   2647  HG2 GLU A 164     -12.847  -3.634  13.358  1.00 91.63           H  
ATOM   2648  HG3 GLU A 164     -11.662  -4.420  12.325  1.00 91.63           H  
ATOM   2649  N   ALA A 165      -9.906  -6.150  16.555  1.00 90.95           N  
ATOM   2650  CA  ALA A 165      -9.574  -6.970  17.718  1.00 90.95           C  
ATOM   2651  C   ALA A 165      -8.976  -6.147  18.872  1.00 90.95           C  
ATOM   2652  O   ALA A 165      -9.355  -6.336  20.029  1.00 90.95           O  
ATOM   2653  CB  ALA A 165      -8.615  -8.078  17.267  1.00 90.95           C  
ATOM   2654  H   ALA A 165      -9.434  -6.334  15.682  1.00 90.95           H  
ATOM   2655  HA  ALA A 165     -10.489  -7.433  18.087  1.00 90.95           H  
ATOM   2656  HB1 ALA A 165      -9.086  -8.671  16.483  1.00 90.95           H  
ATOM   2657  HB2 ALA A 165      -7.695  -7.643  16.878  1.00 90.95           H  
ATOM   2658  HB3 ALA A 165      -8.381  -8.726  18.112  1.00 90.95           H  
ATOM   2659  N   LYS A 166      -8.059  -5.219  18.569  1.00 90.44           N  
ATOM   2660  CA  LYS A 166      -7.402  -4.356  19.563  1.00 90.44           C  
ATOM   2661  C   LYS A 166      -8.398  -3.438  20.271  1.00 90.44           C  
ATOM   2662  O   LYS A 166      -8.302  -3.258  21.483  1.00 90.44           O  
ATOM   2663  CB  LYS A 166      -6.297  -3.550  18.859  1.00 90.44           C  
ATOM   2664  CG  LYS A 166      -5.569  -2.569  19.794  1.00 90.44           C  
ATOM   2665  CD  LYS A 166      -4.472  -1.820  19.029  1.00 90.44           C  
ATOM   2666  CE  LYS A 166      -3.865  -0.705  19.888  1.00 90.44           C  
ATOM   2667  NZ  LYS A 166      -2.940   0.120  19.077  1.00 90.44           N1+
ATOM   2668  H   LYS A 166      -7.788  -5.132  17.600  1.00 90.44           H  
ATOM   2669  HA  LYS A 166      -6.954  -4.982  20.335  1.00 90.44           H  
ATOM   2670  HB2 LYS A 166      -6.740  -2.986  18.039  1.00 90.44           H  
ATOM   2671  HB3 LYS A 166      -5.570  -4.245  18.439  1.00 90.44           H  
ATOM   2672  HG2 LYS A 166      -5.127  -3.114  20.628  1.00 90.44           H  
ATOM   2673  HG3 LYS A 166      -6.279  -1.837  20.180  1.00 90.44           H  
ATOM   2674  HD2 LYS A 166      -3.696  -2.521  18.722  1.00 90.44           H  
ATOM   2675  HD3 LYS A 166      -4.909  -1.375  18.135  1.00 90.44           H  
ATOM   2676  HE2 LYS A 166      -4.679  -0.074  20.245  1.00 90.44           H  
ATOM   2677  HE3 LYS A 166      -3.353  -1.139  20.747  1.00 90.44           H  
ATOM   2678  HZ1 LYS A 166      -3.412   0.484  18.262  1.00 90.44           H  
ATOM   2679  HZ2 LYS A 166      -2.653   0.994  19.494  1.00 90.44           H  
ATOM   2680  HZ3 LYS A 166      -2.141  -0.384  18.719  1.00 90.44           H  
ATOM   2681  N   TYR A 167      -9.328  -2.853  19.521  1.00 87.87           N  
ATOM   2682  CA  TYR A 167     -10.260  -1.850  20.034  1.00 87.87           C  
ATOM   2683  C   TYR A 167     -11.653  -2.400  20.347  1.00 87.87           C  
ATOM   2684  O   TYR A 167     -12.442  -1.694  20.971  1.00 87.87           O  
ATOM   2685  CB  TYR A 167     -10.292  -0.662  19.067  1.00 87.87           C  
ATOM   2686  CG  TYR A 167      -8.982   0.103  19.046  1.00 87.87           C  
ATOM   2687  CD1 TYR A 167      -8.647   0.910  20.149  1.00 87.87           C  
ATOM   2688  CD2 TYR A 167      -8.101   0.015  17.949  1.00 87.87           C  
ATOM   2689  CE1 TYR A 167      -7.459   1.660  20.146  1.00 87.87           C  
ATOM   2690  CE2 TYR A 167      -6.917   0.777  17.936  1.00 87.87           C  
ATOM   2691  CZ  TYR A 167      -6.600   1.598  19.033  1.00 87.87           C  
ATOM   2692  OH  TYR A 167      -5.449   2.309  19.035  1.00 87.87           O  
ATOM   2693  H   TYR A 167      -9.317  -3.028  18.526  1.00 87.87           H  
ATOM   2694  HA  TYR A 167      -9.882  -1.474  20.985  1.00 87.87           H  
ATOM   2695  HB2 TYR A 167     -10.544  -1.007  18.064  1.00 87.87           H  
ATOM   2696  HB3 TYR A 167     -11.077   0.028  19.378  1.00 87.87           H  
ATOM   2697  HD1 TYR A 167      -9.313   0.951  20.999  1.00 87.87           H  
ATOM   2698  HD2 TYR A 167      -8.358  -0.593  17.095  1.00 87.87           H  
ATOM   2699  HE1 TYR A 167      -7.209   2.282  20.993  1.00 87.87           H  
ATOM   2700  HE2 TYR A 167      -6.253   0.776  17.085  1.00 87.87           H  
ATOM   2701  HH  TYR A 167      -5.367   2.925  19.767  1.00 87.87           H  
ATOM   2702  N   GLN A 168     -11.947  -3.649  19.972  1.00 87.36           N  
ATOM   2703  CA  GLN A 168     -13.263  -4.289  20.097  1.00 87.36           C  
ATOM   2704  C   GLN A 168     -14.351  -3.467  19.398  1.00 87.36           C  
ATOM   2705  O   GLN A 168     -15.327  -3.032  20.014  1.00 87.36           O  
ATOM   2706  CB  GLN A 168     -13.592  -4.602  21.564  1.00 87.36           C  
ATOM   2707  CG  GLN A 168     -12.529  -5.471  22.248  1.00 87.36           C  
ATOM   2708  CD  GLN A 168     -12.814  -5.643  23.734  1.00 87.36           C  
ATOM   2709  NE2 GLN A 168     -11.823  -6.014  24.512  1.00 87.36           N  
ATOM   2710  OE1 GLN A 168     -13.905  -5.436  24.236  1.00 87.36           O  
ATOM   2711  H   GLN A 168     -11.266  -4.147  19.416  1.00 87.36           H  
ATOM   2712  HA  GLN A 168     -13.213  -5.240  19.567  1.00 87.36           H  
ATOM   2713  HB2 GLN A 168     -13.696  -3.671  22.119  1.00 87.36           H  
ATOM   2714  HB3 GLN A 168     -14.547  -5.126  21.602  1.00 87.36           H  
ATOM   2715  HG2 GLN A 168     -11.548  -5.009  22.146  1.00 87.36           H  
ATOM   2716  HG3 GLN A 168     -12.498  -6.453  21.774  1.00 87.36           H  
ATOM   2717 HE21 GLN A 168     -10.909  -6.191  24.120  1.00 87.36           H  
ATOM   2718 HE22 GLN A 168     -12.057  -6.141  25.487  1.00 87.36           H  
ATOM   2719  N   ARG A 169     -14.124  -3.158  18.123  1.00 89.50           N  
ATOM   2720  CA  ARG A 169     -15.011  -2.349  17.274  1.00 89.50           C  
ATOM   2721  C   ARG A 169     -15.107  -2.982  15.900  1.00 89.50           C  
ATOM   2722  O   ARG A 169     -14.160  -3.632  15.480  1.00 89.50           O  
ATOM   2723  CB  ARG A 169     -14.476  -0.911  17.137  1.00 89.50           C  
ATOM   2724  CG  ARG A 169     -14.397  -0.118  18.447  1.00 89.50           C  
ATOM   2725  CD  ARG A 169     -15.782   0.088  19.058  1.00 89.50           C  
ATOM   2726  NE  ARG A 169     -15.742   0.865  20.310  1.00 89.50           N  
ATOM   2727  CZ  ARG A 169     -15.418   0.414  21.511  1.00 89.50           C  
ATOM   2728  NH1 ARG A 169     -15.071  -0.818  21.734  1.00 89.50           N1+
ATOM   2729  NH2 ARG A 169     -15.465   1.207  22.544  1.00 89.50           N  
ATOM   2730  H   ARG A 169     -13.333  -3.598  17.674  1.00 89.50           H  
ATOM   2731  HA  ARG A 169     -16.021  -2.338  17.682  1.00 89.50           H  
ATOM   2732  HB2 ARG A 169     -13.478  -0.951  16.700  1.00 89.50           H  
ATOM   2733  HB3 ARG A 169     -15.116  -0.366  16.444  1.00 89.50           H  
ATOM   2734  HG2 ARG A 169     -13.748  -0.637  19.153  1.00 89.50           H  
ATOM   2735  HG3 ARG A 169     -13.958   0.858  18.236  1.00 89.50           H  
ATOM   2736  HD2 ARG A 169     -16.254  -0.877  19.240  1.00 89.50           H  
ATOM   2737  HD3 ARG A 169     -16.385   0.624  18.325  1.00 89.50           H  
ATOM   2738  HE  ARG A 169     -16.084   1.815  20.255  1.00 89.50           H  
ATOM   2739 HH11 ARG A 169     -14.651  -1.120  22.601  1.00 89.50           H  
ATOM   2740 HH12 ARG A 169     -15.091  -1.480  20.971  1.00 89.50           H  
ATOM   2741 HH21 ARG A 169     -15.948   2.088  22.443  1.00 89.50           H  
ATOM   2742 HH22 ARG A 169     -15.321   0.803  23.459  1.00 89.50           H  
ATOM   2743  N   GLN A 170     -16.213  -2.754  15.209  1.00 92.84           N  
ATOM   2744  CA  GLN A 170     -16.332  -3.079  13.792  1.00 92.84           C  
ATOM   2745  C   GLN A 170     -15.822  -1.894  12.977  1.00 92.84           C  
ATOM   2746  O   GLN A 170     -16.134  -0.746  13.296  1.00 92.84           O  
ATOM   2747  CB  GLN A 170     -17.778  -3.446  13.445  1.00 92.84           C  
ATOM   2748  CG  GLN A 170     -18.183  -4.751  14.138  1.00 92.84           C  
ATOM   2749  CD  GLN A 170     -19.639  -5.156  13.945  1.00 92.84           C  
ATOM   2750  NE2 GLN A 170     -20.108  -6.091  14.740  1.00 92.84           N  
ATOM   2751  OE1 GLN A 170     -20.392  -4.706  13.100  1.00 92.84           O  
ATOM   2752  H   GLN A 170     -16.911  -2.135  15.596  1.00 92.84           H  
ATOM   2753  HA  GLN A 170     -15.708  -3.945  13.569  1.00 92.84           H  
ATOM   2754  HB2 GLN A 170     -18.433  -2.644  13.786  1.00 92.84           H  
ATOM   2755  HB3 GLN A 170     -17.880  -3.563  12.366  1.00 92.84           H  
ATOM   2756  HG2 GLN A 170     -17.551  -5.559  13.768  1.00 92.84           H  
ATOM   2757  HG3 GLN A 170     -18.010  -4.658  15.211  1.00 92.84           H  
ATOM   2758 HE21 GLN A 170     -19.524  -6.468  15.473  1.00 92.84           H  
ATOM   2759 HE22 GLN A 170     -21.052  -6.404  14.565  1.00 92.84           H  
ATOM   2760  N   ILE A 171     -15.005  -2.165  11.965  1.00 93.99           N  
ATOM   2761  CA  ILE A 171     -14.310  -1.160  11.170  1.00 93.99           C  
ATOM   2762  C   ILE A 171     -14.414  -1.534   9.692  1.00 93.99           C  
ATOM   2763  O   ILE A 171     -14.090  -2.649   9.284  1.00 93.99           O  
ATOM   2764  CB  ILE A 171     -12.838  -1.007  11.612  1.00 93.99           C  
ATOM   2765  CG1 ILE A 171     -12.693  -0.649  13.111  1.00 93.99           C  
ATOM   2766  CG2 ILE A 171     -12.181   0.089  10.754  1.00 93.99           C  
ATOM   2767  CD1 ILE A 171     -11.251  -0.734  13.623  1.00 93.99           C  
ATOM   2768  H   ILE A 171     -14.808  -3.134  11.760  1.00 93.99           H  
ATOM   2769  HA  ILE A 171     -14.805  -0.201  11.319  1.00 93.99           H  
ATOM   2770  HB  ILE A 171     -12.332  -1.957  11.440  1.00 93.99           H  
ATOM   2771 HG12 ILE A 171     -13.273  -1.346  13.715  1.00 93.99           H  
ATOM   2772 HG13 ILE A 171     -13.086   0.352  13.291  1.00 93.99           H  
ATOM   2773 HG21 ILE A 171     -12.737   1.016  10.888  1.00 93.99           H  
ATOM   2774 HG22 ILE A 171     -12.187  -0.181   9.698  1.00 93.99           H  
ATOM   2775 HG23 ILE A 171     -11.140   0.237  11.043  1.00 93.99           H  
ATOM   2776 HD11 ILE A 171     -10.838  -1.715  13.389  1.00 93.99           H  
ATOM   2777 HD12 ILE A 171     -11.240  -0.591  14.703  1.00 93.99           H  
ATOM   2778 HD13 ILE A 171     -10.630   0.034  13.162  1.00 93.99           H  
ATOM   2779  N   TYR A 172     -14.835  -0.584   8.866  1.00 94.19           N  
ATOM   2780  CA  TYR A 172     -14.908  -0.762   7.418  1.00 94.19           C  
ATOM   2781  C   TYR A 172     -14.779   0.575   6.690  1.00 94.19           C  
ATOM   2782  O   TYR A 172     -14.922   1.642   7.286  1.00 94.19           O  
ATOM   2783  CB  TYR A 172     -16.201  -1.505   7.044  1.00 94.19           C  
ATOM   2784  CG  TYR A 172     -17.490  -0.854   7.503  1.00 94.19           C  
ATOM   2785  CD1 TYR A 172     -17.968  -1.080   8.810  1.00 94.19           C  
ATOM   2786  CD2 TYR A 172     -18.233  -0.059   6.609  1.00 94.19           C  
ATOM   2787  CE1 TYR A 172     -19.199  -0.532   9.215  1.00 94.19           C  
ATOM   2788  CE2 TYR A 172     -19.472   0.476   7.009  1.00 94.19           C  
ATOM   2789  CZ  TYR A 172     -19.962   0.229   8.308  1.00 94.19           C  
ATOM   2790  OH  TYR A 172     -21.174   0.713   8.680  1.00 94.19           O  
ATOM   2791  H   TYR A 172     -15.094   0.316   9.246  1.00 94.19           H  
ATOM   2792  HA  TYR A 172     -14.069  -1.379   7.097  1.00 94.19           H  
ATOM   2793  HB2 TYR A 172     -16.157  -2.509   7.467  1.00 94.19           H  
ATOM   2794  HB3 TYR A 172     -16.240  -1.627   5.962  1.00 94.19           H  
ATOM   2795  HD1 TYR A 172     -17.401  -1.687   9.500  1.00 94.19           H  
ATOM   2796  HD2 TYR A 172     -17.861   0.128   5.612  1.00 94.19           H  
ATOM   2797  HE1 TYR A 172     -19.588  -0.716  10.206  1.00 94.19           H  
ATOM   2798  HE2 TYR A 172     -20.055   1.073   6.324  1.00 94.19           H  
ATOM   2799  HH  TYR A 172     -21.618   1.194   7.977  1.00 94.19           H  
ATOM   2800  N   PHE A 173     -14.489   0.515   5.393  1.00 93.58           N  
ATOM   2801  CA  PHE A 173     -14.348   1.690   4.540  1.00 93.58           C  
ATOM   2802  C   PHE A 173     -15.435   1.761   3.488  1.00 93.58           C  
ATOM   2803  O   PHE A 173     -15.842   0.735   2.937  1.00 93.58           O  
ATOM   2804  CB  PHE A 173     -12.991   1.713   3.850  1.00 93.58           C  
ATOM   2805  CG  PHE A 173     -11.863   2.112   4.760  1.00 93.58           C  
ATOM   2806  CD1 PHE A 173     -11.472   3.460   4.785  1.00 93.58           C  
ATOM   2807  CD2 PHE A 173     -11.209   1.163   5.568  1.00 93.58           C  
ATOM   2808  CE1 PHE A 173     -10.389   3.854   5.575  1.00 93.58           C  
ATOM   2809  CE2 PHE A 173     -10.124   1.562   6.367  1.00 93.58           C  
ATOM   2810  CZ  PHE A 173      -9.706   2.905   6.345  1.00 93.58           C  
ATOM   2811  H   PHE A 173     -14.426  -0.394   4.958  1.00 93.58           H  
ATOM   2812  HA  PHE A 173     -14.420   2.586   5.157  1.00 93.58           H  
ATOM   2813  HB2 PHE A 173     -13.025   2.431   3.031  1.00 93.58           H  
ATOM   2814  HB3 PHE A 173     -12.797   0.738   3.402  1.00 93.58           H  
ATOM   2815  HD1 PHE A 173     -11.996   4.192   4.188  1.00 93.58           H  
ATOM   2816  HD2 PHE A 173     -11.532   0.132   5.565  1.00 93.58           H  
ATOM   2817  HE1 PHE A 173     -10.076   4.888   5.569  1.00 93.58           H  
ATOM   2818  HE2 PHE A 173      -9.602   0.841   6.978  1.00 93.58           H  
ATOM   2819  HZ  PHE A 173      -8.846   3.230   6.911  1.00 93.58           H  
ATOM   2820  N   LEU A 174     -15.823   2.988   3.158  1.00 93.90           N  
ATOM   2821  CA  LEU A 174     -16.765   3.295   2.097  1.00 93.90           C  
ATOM   2822  C   LEU A 174     -16.152   4.231   1.063  1.00 93.90           C  
ATOM   2823  O   LEU A 174     -15.387   5.126   1.422  1.00 93.90           O  
ATOM   2824  CB  LEU A 174     -18.021   3.950   2.668  1.00 93.90           C  
ATOM   2825  CG  LEU A 174     -18.675   3.213   3.838  1.00 93.90           C  
ATOM   2826  CD1 LEU A 174     -19.742   4.134   4.383  1.00 93.90           C  
ATOM   2827  CD2 LEU A 174     -19.305   1.897   3.400  1.00 93.90           C  
ATOM   2828  H   LEU A 174     -15.421   3.765   3.662  1.00 93.90           H  
ATOM   2829  HA  LEU A 174     -17.044   2.360   1.611  1.00 93.90           H  
ATOM   2830  HB2 LEU A 174     -18.746   4.062   1.862  1.00 93.90           H  
ATOM   2831  HB3 LEU A 174     -17.749   4.954   2.993  1.00 93.90           H  
ATOM   2832  HG  LEU A 174     -17.958   3.022   4.636  1.00 93.90           H  
ATOM   2833 HD11 LEU A 174     -20.234   3.656   5.230  1.00 93.90           H  
ATOM   2834 HD12 LEU A 174     -20.451   4.368   3.590  1.00 93.90           H  
ATOM   2835 HD13 LEU A 174     -19.284   5.064   4.722  1.00 93.90           H  
ATOM   2836 HD21 LEU A 174     -18.501   1.174   3.261  1.00 93.90           H  
ATOM   2837 HD22 LEU A 174     -19.990   1.528   4.163  1.00 93.90           H  
ATOM   2838 HD23 LEU A 174     -19.850   2.028   2.466  1.00 93.90           H  
ATOM   2839  N   ASN A 175     -16.545   4.098  -0.199  1.00 91.83           N  
ATOM   2840  CA  ASN A 175     -16.351   5.181  -1.161  1.00 91.83           C  
ATOM   2841  C   ASN A 175     -17.394   6.301  -0.956  1.00 91.83           C  
ATOM   2842  O   ASN A 175     -18.255   6.232  -0.076  1.00 91.83           O  
ATOM   2843  CB  ASN A 175     -16.304   4.612  -2.590  1.00 91.83           C  
ATOM   2844  CG  ASN A 175     -17.623   4.055  -3.096  1.00 91.83           C  
ATOM   2845  ND2 ASN A 175     -17.568   3.368  -4.208  1.00 91.83           N  
ATOM   2846  OD1 ASN A 175     -18.673   4.250  -2.506  1.00 91.83           O  
ATOM   2847  H   ASN A 175     -17.217   3.375  -0.416  1.00 91.83           H  
ATOM   2848  HA  ASN A 175     -15.378   5.635  -0.972  1.00 91.83           H  
ATOM   2849  HB2 ASN A 175     -15.557   3.819  -2.630  1.00 91.83           H  
ATOM   2850  HB3 ASN A 175     -15.989   5.390  -3.285  1.00 91.83           H  
ATOM   2851 HD21 ASN A 175     -18.400   2.927  -4.572  1.00 91.83           H  
ATOM   2852 HD22 ASN A 175     -16.709   3.229  -4.721  1.00 91.83           H  
ATOM   2853  N   LYS A 176     -17.310   7.352  -1.777  1.00 91.10           N  
ATOM   2854  CA  LYS A 176     -18.226   8.504  -1.726  1.00 91.10           C  
ATOM   2855  C   LYS A 176     -19.684   8.161  -2.037  1.00 91.10           C  
ATOM   2856  O   LYS A 176     -20.568   8.881  -1.586  1.00 91.10           O  
ATOM   2857  CB  LYS A 176     -17.731   9.593  -2.683  1.00 91.10           C  
ATOM   2858  CG  LYS A 176     -16.516  10.326  -2.103  1.00 91.10           C  
ATOM   2859  CD  LYS A 176     -16.044  11.425  -3.060  1.00 91.10           C  
ATOM   2860  CE  LYS A 176     -15.260  12.469  -2.266  1.00 91.10           C  
ATOM   2861  NZ  LYS A 176     -14.479  13.370  -3.145  1.00 91.10           N1+
ATOM   2862  H   LYS A 176     -16.603   7.338  -2.498  1.00 91.10           H  
ATOM   2863  HA  LYS A 176     -18.247   8.896  -0.709  1.00 91.10           H  
ATOM   2864  HB2 LYS A 176     -17.488   9.156  -3.651  1.00 91.10           H  
ATOM   2865  HB3 LYS A 176     -18.531  10.319  -2.828  1.00 91.10           H  
ATOM   2866  HG2 LYS A 176     -16.808  10.772  -1.152  1.00 91.10           H  
ATOM   2867  HG3 LYS A 176     -15.698   9.627  -1.926  1.00 91.10           H  
ATOM   2868  HD2 LYS A 176     -15.424  10.974  -3.834  1.00 91.10           H  
ATOM   2869  HD3 LYS A 176     -16.903  11.910  -3.524  1.00 91.10           H  
ATOM   2870  HE2 LYS A 176     -14.587  11.955  -1.580  1.00 91.10           H  
ATOM   2871  HE3 LYS A 176     -15.966  13.040  -1.663  1.00 91.10           H  
ATOM   2872  HZ1 LYS A 176     -13.634  12.878  -3.398  1.00 91.10           H  
ATOM   2873  HZ2 LYS A 176     -14.177  14.182  -2.626  1.00 91.10           H  
ATOM   2874  HZ3 LYS A 176     -15.004  13.646  -3.962  1.00 91.10           H  
ATOM   2875  N   ASP A 177     -19.921   7.064  -2.747  1.00 91.72           N  
ATOM   2876  CA  ASP A 177     -21.258   6.581  -3.096  1.00 91.72           C  
ATOM   2877  C   ASP A 177     -21.875   5.715  -1.974  1.00 91.72           C  
ATOM   2878  O   ASP A 177     -23.042   5.316  -2.030  1.00 91.72           O  
ATOM   2879  CB  ASP A 177     -21.172   5.863  -4.454  1.00 91.72           C  
ATOM   2880  CG  ASP A 177     -20.555   6.771  -5.530  1.00 91.72           C  
ATOM   2881  OD1 ASP A 177     -21.075   7.895  -5.714  1.00 91.72           O  
ATOM   2882  OD2 ASP A 177     -19.518   6.381  -6.111  1.00 91.72           O1-
ATOM   2883  H   ASP A 177     -19.142   6.523  -3.095  1.00 91.72           H  
ATOM   2884  HA  ASP A 177     -21.916   7.440  -3.229  1.00 91.72           H  
ATOM   2885  HB2 ASP A 177     -20.570   4.960  -4.347  1.00 91.72           H  
ATOM   2886  HB3 ASP A 177     -22.173   5.569  -4.768  1.00 91.72           H  
ATOM   2887  N   GLY A 178     -21.110   5.453  -0.906  1.00 94.23           N  
ATOM   2888  CA  GLY A 178     -21.533   4.648   0.239  1.00 94.23           C  
ATOM   2889  C   GLY A 178     -21.368   3.143   0.034  1.00 94.23           C  
ATOM   2890  O   GLY A 178     -21.932   2.362   0.805  1.00 94.23           O  
ATOM   2891  H   GLY A 178     -20.161   5.798  -0.915  1.00 94.23           H  
ATOM   2892  HA2 GLY A 178     -20.929   4.936   1.100  1.00 94.23           H  
ATOM   2893  HA3 GLY A 178     -22.580   4.851   0.461  1.00 94.23           H  
ATOM   2894  N   GLU A 179     -20.612   2.719  -0.977  1.00 94.38           N  
ATOM   2895  CA  GLU A 179     -20.276   1.316  -1.229  1.00 94.38           C  
ATOM   2896  C   GLU A 179     -19.125   0.872  -0.327  1.00 94.38           C  
ATOM   2897  O   GLU A 179     -18.145   1.598  -0.159  1.00 94.38           O  
ATOM   2898  CB  GLU A 179     -19.888   1.080  -2.691  1.00 94.38           C  
ATOM   2899  CG  GLU A 179     -20.925   1.600  -3.697  1.00 94.38           C  
ATOM   2900  CD  GLU A 179     -20.471   1.365  -5.143  1.00 94.38           C  
ATOM   2901  OE1 GLU A 179     -21.321   0.941  -5.957  1.00 94.38           O  
ATOM   2902  OE2 GLU A 179     -19.269   1.588  -5.417  1.00 94.38           O1-
ATOM   2903  H   GLU A 179     -20.169   3.407  -1.569  1.00 94.38           H  
ATOM   2904  HA  GLU A 179     -21.149   0.698  -1.022  1.00 94.38           H  
ATOM   2905  HB2 GLU A 179     -19.763   0.008  -2.844  1.00 94.38           H  
ATOM   2906  HB3 GLU A 179     -18.923   1.554  -2.870  1.00 94.38           H  
ATOM   2907  HG2 GLU A 179     -21.872   1.093  -3.511  1.00 94.38           H  
ATOM   2908  HG3 GLU A 179     -21.078   2.670  -3.552  1.00 94.38           H  
ATOM   2909  N   ILE A 180     -19.217  -0.331   0.242  1.00 93.63           N  
ATOM   2910  CA  ILE A 180     -18.191  -0.875   1.133  1.00 93.63           C  
ATOM   2911  C   ILE A 180     -17.007  -1.380   0.311  1.00 93.63           C  
ATOM   2912  O   ILE A 180     -17.061  -2.470  -0.262  1.00 93.63           O  
ATOM   2913  CB  ILE A 180     -18.747  -1.961   2.079  1.00 93.63           C  
ATOM   2914  CG1 ILE A 180     -19.908  -1.446   2.958  1.00 93.63           C  
ATOM   2915  CG2 ILE A 180     -17.602  -2.439   2.999  1.00 93.63           C  
ATOM   2916  CD1 ILE A 180     -20.750  -2.568   3.569  1.00 93.63           C  
ATOM   2917  H   ILE A 180     -19.981  -0.929  -0.040  1.00 93.63           H  
ATOM   2918  HA  ILE A 180     -17.823  -0.057   1.753  1.00 93.63           H  
ATOM   2919  HB  ILE A 180     -19.108  -2.797   1.479  1.00 93.63           H  
ATOM   2920 HG12 ILE A 180     -20.581  -0.822   2.370  1.00 93.63           H  
ATOM   2921 HG13 ILE A 180     -19.506  -0.842   3.772  1.00 93.63           H  
ATOM   2922 HG21 ILE A 180     -17.981  -3.100   3.778  1.00 93.63           H  
ATOM   2923 HG22 ILE A 180     -16.823  -2.948   2.432  1.00 93.63           H  
ATOM   2924 HG23 ILE A 180     -17.150  -1.579   3.494  1.00 93.63           H  
ATOM   2925 HD11 ILE A 180     -21.245  -3.119   2.769  1.00 93.63           H  
ATOM   2926 HD12 ILE A 180     -21.517  -2.124   4.204  1.00 93.63           H  
ATOM   2927 HD13 ILE A 180     -20.145  -3.246   4.170  1.00 93.63           H  
ATOM   2928  N   VAL A 181     -15.915  -0.616   0.327  1.00 90.06           N  
ATOM   2929  CA  VAL A 181     -14.685  -0.915  -0.423  1.00 90.06           C  
ATOM   2930  C   VAL A 181     -13.735  -1.843   0.331  1.00 90.06           C  
ATOM   2931  O   VAL A 181     -13.069  -2.667  -0.290  1.00 90.06           O  
ATOM   2932  CB  VAL A 181     -13.954   0.370  -0.859  1.00 90.06           C  
ATOM   2933  CG1 VAL A 181     -14.800   1.163  -1.857  1.00 90.06           C  
ATOM   2934  CG2 VAL A 181     -13.582   1.304   0.300  1.00 90.06           C  
ATOM   2935  H   VAL A 181     -15.970   0.254   0.836  1.00 90.06           H  
ATOM   2936  HA  VAL A 181     -14.962  -1.446  -1.334  1.00 90.06           H  
ATOM   2937  HB  VAL A 181     -13.033   0.080  -1.366  1.00 90.06           H  
ATOM   2938 HG11 VAL A 181     -15.708   1.536  -1.383  1.00 90.06           H  
ATOM   2939 HG12 VAL A 181     -15.079   0.525  -2.696  1.00 90.06           H  
ATOM   2940 HG13 VAL A 181     -14.215   2.000  -2.237  1.00 90.06           H  
ATOM   2941 HG21 VAL A 181     -14.477   1.652   0.814  1.00 90.06           H  
ATOM   2942 HG22 VAL A 181     -13.054   2.173  -0.094  1.00 90.06           H  
ATOM   2943 HG23 VAL A 181     -12.916   0.796   0.997  1.00 90.06           H  
ATOM   2944  N   LEU A 182     -13.681  -1.755   1.665  1.00 90.64           N  
ATOM   2945  CA  LEU A 182     -12.836  -2.616   2.500  1.00 90.64           C  
ATOM   2946  C   LEU A 182     -13.555  -3.006   3.782  1.00 90.64           C  
ATOM   2947  O   LEU A 182     -14.167  -2.170   4.446  1.00 90.64           O  
ATOM   2948  CB  LEU A 182     -11.507  -1.939   2.865  1.00 90.64           C  
ATOM   2949  CG  LEU A 182     -10.621  -1.529   1.681  1.00 90.64           C  
ATOM   2950  CD1 LEU A 182      -9.547  -0.590   2.216  1.00 90.64           C  
ATOM   2951  CD2 LEU A 182      -9.977  -2.753   1.028  1.00 90.64           C  
ATOM   2952  H   LEU A 182     -14.279  -1.080   2.120  1.00 90.64           H  
ATOM   2953  HA  LEU A 182     -12.615  -3.533   1.953  1.00 90.64           H  
ATOM   2954  HB2 LEU A 182     -11.723  -1.061   3.474  1.00 90.64           H  
ATOM   2955  HB3 LEU A 182     -10.936  -2.622   3.495  1.00 90.64           H  
ATOM   2956  HG  LEU A 182     -11.199  -0.983   0.935  1.00 90.64           H  
ATOM   2957 HD11 LEU A 182     -10.010   0.348   2.523  1.00 90.64           H  
ATOM   2958 HD12 LEU A 182      -8.820  -0.373   1.434  1.00 90.64           H  
ATOM   2959 HD13 LEU A 182      -9.053  -1.036   3.079  1.00 90.64           H  
ATOM   2960 HD21 LEU A 182     -10.749  -3.453   0.709  1.00 90.64           H  
ATOM   2961 HD22 LEU A 182      -9.301  -3.247   1.726  1.00 90.64           H  
ATOM   2962 HD23 LEU A 182      -9.437  -2.435   0.137  1.00 90.64           H  
ATOM   2963  N   ARG A 183     -13.439  -4.281   4.142  1.00 92.12           N  
ATOM   2964  CA  ARG A 183     -13.951  -4.854   5.388  1.00 92.12           C  
ATOM   2965  C   ARG A 183     -13.216  -6.162   5.691  1.00 92.12           C  
ATOM   2966  O   ARG A 183     -12.867  -6.883   4.752  1.00 92.12           O  
ATOM   2967  CB  ARG A 183     -15.474  -5.083   5.304  1.00 92.12           C  
ATOM   2968  CG  ARG A 183     -15.911  -6.023   4.165  1.00 92.12           C  
ATOM   2969  CD  ARG A 183     -17.438  -6.149   4.118  1.00 92.12           C  
ATOM   2970  NE  ARG A 183     -17.901  -6.961   2.976  1.00 92.12           N  
ATOM   2971  CZ  ARG A 183     -18.182  -6.554   1.748  1.00 92.12           C  
ATOM   2972  NH1 ARG A 183     -17.825  -5.385   1.293  1.00 92.12           N1+
ATOM   2973  NH2 ARG A 183     -18.843  -7.330   0.936  1.00 92.12           N  
ATOM   2974  H   ARG A 183     -12.860  -4.880   3.570  1.00 92.12           H  
ATOM   2975  HA  ARG A 183     -13.764  -4.140   6.190  1.00 92.12           H  
ATOM   2976  HB2 ARG A 183     -15.818  -5.495   6.252  1.00 92.12           H  
ATOM   2977  HB3 ARG A 183     -15.963  -4.118   5.170  1.00 92.12           H  
ATOM   2978  HG2 ARG A 183     -15.485  -7.014   4.316  1.00 92.12           H  
ATOM   2979  HG3 ARG A 183     -15.560  -5.628   3.211  1.00 92.12           H  
ATOM   2980  HD2 ARG A 183     -17.774  -6.618   5.042  1.00 92.12           H  
ATOM   2981  HD3 ARG A 183     -17.896  -5.161   4.072  1.00 92.12           H  
ATOM   2982  HE  ARG A 183     -18.087  -7.934   3.171  1.00 92.12           H  
ATOM   2983 HH11 ARG A 183     -18.070  -5.078   0.362  1.00 92.12           H  
ATOM   2984 HH12 ARG A 183     -17.348  -4.735   1.901  1.00 92.12           H  
ATOM   2985 HH21 ARG A 183     -19.150  -6.917   0.067  1.00 92.12           H  
ATOM   2986 HH22 ARG A 183     -19.375  -8.100   1.314  1.00 92.12           H  
ATOM   2987  N   PRO A 184     -13.016  -6.517   6.967  1.00 90.19           N  
ATOM   2988  CA  PRO A 184     -12.512  -7.830   7.354  1.00 90.19           C  
ATOM   2989  C   PRO A 184     -13.334  -8.976   6.760  1.00 90.19           C  
ATOM   2990  O   PRO A 184     -14.553  -8.883   6.618  1.00 90.19           O  
ATOM   2991  CB  PRO A 184     -12.562  -7.833   8.880  1.00 90.19           C  
ATOM   2992  CG  PRO A 184     -12.281  -6.369   9.188  1.00 90.19           C  
ATOM   2993  CD  PRO A 184     -13.144  -5.672   8.144  1.00 90.19           C  
ATOM   2994  HA  PRO A 184     -11.475  -7.915   7.031  1.00 90.19           H  
ATOM   2995  HB2 PRO A 184     -13.560  -8.091   9.233  1.00 90.19           H  
ATOM   2996  HB3 PRO A 184     -11.820  -8.501   9.318  1.00 90.19           H  
ATOM   2997  HG2 PRO A 184     -11.228  -6.151   9.014  1.00 90.19           H  
ATOM   2998  HG3 PRO A 184     -12.567  -6.096  10.203  1.00 90.19           H  
ATOM   2999  HD2 PRO A 184     -14.181  -5.639   8.477  1.00 90.19           H  
ATOM   3000  HD3 PRO A 184     -12.768  -4.665   7.967  1.00 90.19           H  
ATOM   3001  N   SER A 185     -12.676 -10.091   6.439  1.00 87.36           N  
ATOM   3002  CA  SER A 185     -13.331 -11.261   5.831  1.00 87.36           C  
ATOM   3003  C   SER A 185     -14.324 -11.965   6.762  1.00 87.36           C  
ATOM   3004  O   SER A 185     -15.184 -12.708   6.297  1.00 87.36           O  
ATOM   3005  CB  SER A 185     -12.271 -12.264   5.373  1.00 87.36           C  
ATOM   3006  OG  SER A 185     -11.373 -12.559   6.430  1.00 87.36           O  
ATOM   3007  H   SER A 185     -11.696 -10.167   6.671  1.00 87.36           H  
ATOM   3008  HA  SER A 185     -13.895 -10.931   4.959  1.00 87.36           H  
ATOM   3009  HB2 SER A 185     -11.713 -11.837   4.540  1.00 87.36           H  
ATOM   3010  HB3 SER A 185     -12.760 -13.178   5.035  1.00 87.36           H  
ATOM   3011  HG  SER A 185     -10.881 -13.354   6.215  1.00 87.36           H  
ATOM   3012  N   ASN A 186     -14.209 -11.738   8.068  1.00 87.93           N  
ATOM   3013  CA  ASN A 186     -15.115 -12.209   9.114  1.00 87.93           C  
ATOM   3014  C   ASN A 186     -16.158 -11.155   9.523  1.00 87.93           C  
ATOM   3015  O   ASN A 186     -16.861 -11.360  10.512  1.00 87.93           O  
ATOM   3016  CB  ASN A 186     -14.277 -12.667  10.324  1.00 87.93           C  
ATOM   3017  CG  ASN A 186     -13.524 -11.517  10.978  1.00 87.93           C  
ATOM   3018  ND2 ASN A 186     -13.305 -11.551  12.269  1.00 87.93           N  
ATOM   3019  OD1 ASN A 186     -13.095 -10.582  10.329  1.00 87.93           O  
ATOM   3020  H   ASN A 186     -13.471 -11.120   8.375  1.00 87.93           H  
ATOM   3021  HA  ASN A 186     -15.675 -13.065   8.736  1.00 87.93           H  
ATOM   3022  HB2 ASN A 186     -13.555 -13.420  10.011  1.00 87.93           H  
ATOM   3023  HB3 ASN A 186     -14.944 -13.115  11.061  1.00 87.93           H  
ATOM   3024 HD21 ASN A 186     -13.751 -12.246  12.851  1.00 87.93           H  
ATOM   3025 HD22 ASN A 186     -12.910 -10.700  12.642  1.00 87.93           H  
ATOM   3026  N   SER A 187     -16.250 -10.031   8.806  1.00 91.25           N  
ATOM   3027  CA  SER A 187     -17.192  -8.965   9.135  1.00 91.25           C  
ATOM   3028  C   SER A 187     -18.641  -9.481   9.101  1.00 91.25           C  
ATOM   3029  O   SER A 187     -19.028 -10.169   8.151  1.00 91.25           O  
ATOM   3030  CB  SER A 187     -17.019  -7.800   8.158  1.00 91.25           C  
ATOM   3031  OG  SER A 187     -17.932  -6.764   8.461  1.00 91.25           O  
ATOM   3032  H   SER A 187     -15.640  -9.899   8.012  1.00 91.25           H  
ATOM   3033  HA  SER A 187     -16.946  -8.610  10.135  1.00 91.25           H  
ATOM   3034  HB2 SER A 187     -16.002  -7.414   8.224  1.00 91.25           H  
ATOM   3035  HB3 SER A 187     -17.202  -8.152   7.143  1.00 91.25           H  
ATOM   3036  HG  SER A 187     -17.481  -6.128   9.021  1.00 91.25           H  
ATOM   3037  N   PRO A 188     -19.503  -9.110  10.067  1.00 90.64           N  
ATOM   3038  CA  PRO A 188     -20.933  -9.419   9.984  1.00 90.64           C  
ATOM   3039  C   PRO A 188     -21.607  -8.713   8.798  1.00 90.64           C  
ATOM   3040  O   PRO A 188     -22.707  -9.082   8.395  1.00 90.64           O  
ATOM   3041  CB  PRO A 188     -21.518  -8.961  11.319  1.00 90.64           C  
ATOM   3042  CG  PRO A 188     -20.588  -7.828  11.741  1.00 90.64           C  
ATOM   3043  CD  PRO A 188     -19.223  -8.269  11.222  1.00 90.64           C  
ATOM   3044  HA  PRO A 188     -21.080 -10.493   9.871  1.00 90.64           H  
ATOM   3045  HB2 PRO A 188     -22.551  -8.625  11.228  1.00 90.64           H  
ATOM   3046  HB3 PRO A 188     -21.449  -9.775  12.041  1.00 90.64           H  
ATOM   3047  HG2 PRO A 188     -20.586  -7.723  12.826  1.00 90.64           H  
ATOM   3048  HG3 PRO A 188     -20.888  -6.899  11.257  1.00 90.64           H  
ATOM   3049  HD2 PRO A 188     -18.709  -8.857  11.981  1.00 90.64           H  
ATOM   3050  HD3 PRO A 188     -18.629  -7.393  10.960  1.00 90.64           H  
ATOM   3051  N   LEU A 189     -20.932  -7.724   8.202  1.00 92.13           N  
ATOM   3052  CA  LEU A 189     -21.417  -6.965   7.062  1.00 92.13           C  
ATOM   3053  C   LEU A 189     -21.090  -7.599   5.704  1.00 92.13           C  
ATOM   3054  O   LEU A 189     -21.310  -6.973   4.671  1.00 92.13           O  
ATOM   3055  CB  LEU A 189     -20.915  -5.515   7.165  1.00 92.13           C  
ATOM   3056  CG  LEU A 189     -21.489  -4.743   8.365  1.00 92.13           C  
ATOM   3057  CD1 LEU A 189     -20.864  -3.354   8.411  1.00 92.13           C  
ATOM   3058  CD2 LEU A 189     -23.004  -4.608   8.212  1.00 92.13           C  
ATOM   3059  H   LEU A 189     -20.027  -7.471   8.572  1.00 92.13           H  
ATOM   3060  HA  LEU A 189     -22.505  -6.966   7.138  1.00 92.13           H  
ATOM   3061  HB2 LEU A 189     -21.185  -4.975   6.257  1.00 92.13           H  
ATOM   3062  HB3 LEU A 189     -19.827  -5.516   7.223  1.00 92.13           H  
ATOM   3063  HG  LEU A 189     -21.260  -5.257   9.298  1.00 92.13           H  
ATOM   3064 HD11 LEU A 189     -19.782  -3.436   8.510  1.00 92.13           H  
ATOM   3065 HD12 LEU A 189     -21.101  -2.792   7.507  1.00 92.13           H  
ATOM   3066 HD13 LEU A 189     -21.239  -2.809   9.277  1.00 92.13           H  
ATOM   3067 HD21 LEU A 189     -23.255  -4.412   7.169  1.00 92.13           H  
ATOM   3068 HD22 LEU A 189     -23.361  -3.743   8.770  1.00 92.13           H  
ATOM   3069 HD23 LEU A 189     -23.507  -5.508   8.565  1.00 92.13           H  
ATOM   3070  N   MET A 190     -20.584  -8.838   5.665  1.00 90.88           N  
ATOM   3071  CA  MET A 190     -20.143  -9.471   4.414  1.00 90.88           C  
ATOM   3072  C   MET A 190     -21.209  -9.523   3.312  1.00 90.88           C  
ATOM   3073  O   MET A 190     -20.853  -9.423   2.136  1.00 90.88           O  
ATOM   3074  CB  MET A 190     -19.585 -10.877   4.692  1.00 90.88           C  
ATOM   3075  CG  MET A 190     -18.113 -10.840   5.132  1.00 90.88           C  
ATOM   3076  SD  MET A 190     -16.955  -9.997   4.016  1.00 90.88           S  
ATOM   3077  CE  MET A 190     -17.118 -11.015   2.529  1.00 90.88           C  
ATOM   3078  H   MET A 190     -20.386  -9.300   6.540  1.00 90.88           H  
ATOM   3079  HA  MET A 190     -19.345  -8.850   4.007  1.00 90.88           H  
ATOM   3080  HB2 MET A 190     -20.183 -11.369   5.459  1.00 90.88           H  
ATOM   3081  HB3 MET A 190     -19.651 -11.478   3.786  1.00 90.88           H  
ATOM   3082  HG2 MET A 190     -18.041 -10.319   6.087  1.00 90.88           H  
ATOM   3083  HG3 MET A 190     -17.768 -11.862   5.287  1.00 90.88           H  
ATOM   3084  HE1 MET A 190     -16.406 -10.672   1.778  1.00 90.88           H  
ATOM   3085  HE2 MET A 190     -16.908 -12.056   2.775  1.00 90.88           H  
ATOM   3086  HE3 MET A 190     -18.127 -10.930   2.127  1.00 90.88           H  
ATOM   3087  N   ASN A 191     -22.487  -9.621   3.689  1.00 91.55           N  
ATOM   3088  CA  ASN A 191     -23.624  -9.711   2.768  1.00 91.55           C  
ATOM   3089  C   ASN A 191     -24.119  -8.353   2.244  1.00 91.55           C  
ATOM   3090  O   ASN A 191     -24.998  -8.322   1.384  1.00 91.55           O  
ATOM   3091  CB  ASN A 191     -24.757 -10.478   3.470  1.00 91.55           C  
ATOM   3092  CG  ASN A 191     -24.390 -11.917   3.779  1.00 91.55           C  
ATOM   3093  ND2 ASN A 191     -24.926 -12.467   4.843  1.00 91.55           N  
ATOM   3094  OD1 ASN A 191     -23.625 -12.566   3.088  1.00 91.55           O  
ATOM   3095  H   ASN A 191     -22.678  -9.647   4.681  1.00 91.55           H  
ATOM   3096  HA  ASN A 191     -23.318 -10.280   1.891  1.00 91.55           H  
ATOM   3097  HB2 ASN A 191     -25.635 -10.496   2.824  1.00 91.55           H  
ATOM   3098  HB3 ASN A 191     -25.029  -9.959   4.389  1.00 91.55           H  
ATOM   3099 HD21 ASN A 191     -25.544 -11.936   5.439  1.00 91.55           H  
ATOM   3100 HD22 ASN A 191     -24.650 -13.417   5.043  1.00 91.55           H  
ATOM   3101  N   TYR A 192     -23.572  -7.240   2.734  1.00 92.99           N  
ATOM   3102  CA  TYR A 192     -23.959  -5.899   2.310  1.00 92.99           C  
ATOM   3103  C   TYR A 192     -22.856  -5.296   1.443  1.00 92.99           C  
ATOM   3104  O   TYR A 192     -21.674  -5.363   1.775  1.00 92.99           O  
ATOM   3105  CB  TYR A 192     -24.303  -5.037   3.530  1.00 92.99           C  
ATOM   3106  CG  TYR A 192     -25.318  -5.683   4.460  1.00 92.99           C  
ATOM   3107  CD1 TYR A 192     -26.673  -5.767   4.101  1.00 92.99           C  
ATOM   3108  CD2 TYR A 192     -24.895  -6.237   5.677  1.00 92.99           C  
ATOM   3109  CE1 TYR A 192     -27.598  -6.371   4.974  1.00 92.99           C  
ATOM   3110  CE2 TYR A 192     -25.811  -6.845   6.560  1.00 92.99           C  
ATOM   3111  CZ  TYR A 192     -27.177  -6.902   6.211  1.00 92.99           C  
ATOM   3112  OH  TYR A 192     -28.096  -7.462   7.045  1.00 92.99           O  
ATOM   3113  H   TYR A 192     -22.809  -7.308   3.392  1.00 92.99           H  
ATOM   3114  HA  TYR A 192     -24.866  -5.962   1.708  1.00 92.99           H  
ATOM   3115  HB2 TYR A 192     -23.388  -4.830   4.085  1.00 92.99           H  
ATOM   3116  HB3 TYR A 192     -24.699  -4.081   3.188  1.00 92.99           H  
ATOM   3117  HD1 TYR A 192     -27.014  -5.361   3.161  1.00 92.99           H  
ATOM   3118  HD2 TYR A 192     -23.845  -6.178   5.923  1.00 92.99           H  
ATOM   3119  HE1 TYR A 192     -28.644  -6.415   4.707  1.00 92.99           H  
ATOM   3120  HE2 TYR A 192     -25.472  -7.259   7.498  1.00 92.99           H  
ATOM   3121  HH  TYR A 192     -27.732  -7.822   7.857  1.00 92.99           H  
ATOM   3122  N   GLN A 193     -23.247  -4.720   0.307  1.00 92.93           N  
ATOM   3123  CA  GLN A 193     -22.313  -4.047  -0.605  1.00 92.93           C  
ATOM   3124  C   GLN A 193     -22.259  -2.535  -0.388  1.00 92.93           C  
ATOM   3125  O   GLN A 193     -21.314  -1.890  -0.818  1.00 92.93           O  
ATOM   3126  CB  GLN A 193     -22.672  -4.368  -2.064  1.00 92.93           C  
ATOM   3127  CG  GLN A 193     -22.597  -5.865  -2.402  1.00 92.93           C  
ATOM   3128  CD  GLN A 193     -21.215  -6.496  -2.222  1.00 92.93           C  
ATOM   3129  NE2 GLN A 193     -21.128  -7.807  -2.245  1.00 92.93           N  
ATOM   3130  OE1 GLN A 193     -20.187  -5.870  -2.033  1.00 92.93           O  
ATOM   3131  H   GLN A 193     -24.220  -4.782   0.045  1.00 92.93           H  
ATOM   3132  HA  GLN A 193     -21.299  -4.400  -0.418  1.00 92.93           H  
ATOM   3133  HB2 GLN A 193     -21.988  -3.832  -2.722  1.00 92.93           H  
ATOM   3134  HB3 GLN A 193     -23.681  -4.011  -2.270  1.00 92.93           H  
ATOM   3135  HG2 GLN A 193     -22.890  -5.996  -3.443  1.00 92.93           H  
ATOM   3136  HG3 GLN A 193     -23.316  -6.411  -1.791  1.00 92.93           H  
ATOM   3137 HE21 GLN A 193     -20.194  -8.190  -2.218  1.00 92.93           H  
ATOM   3138 HE22 GLN A 193     -21.953  -8.370  -2.393  1.00 92.93           H  
ATOM   3139  N   SER A 194     -23.255  -1.961   0.284  1.00 94.70           N  
ATOM   3140  CA  SER A 194     -23.347  -0.524   0.512  1.00 94.70           C  
ATOM   3141  C   SER A 194     -24.122  -0.223   1.787  1.00 94.70           C  
ATOM   3142  O   SER A 194     -24.874  -1.072   2.278  1.00 94.70           O  
ATOM   3143  CB  SER A 194     -24.004   0.165  -0.691  1.00 94.70           C  
ATOM   3144  OG  SER A 194     -25.396  -0.094  -0.733  1.00 94.70           O  
ATOM   3145  H   SER A 194     -23.963  -2.532   0.723  1.00 94.70           H  
ATOM   3146  HA  SER A 194     -22.343  -0.117   0.635  1.00 94.70           H  
ATOM   3147  HB2 SER A 194     -23.536  -0.172  -1.616  1.00 94.70           H  
ATOM   3148  HB3 SER A 194     -23.842   1.239  -0.607  1.00 94.70           H  
ATOM   3149  HG  SER A 194     -25.790   0.744  -0.986  1.00 94.70           H  
ATOM   3150  N   LEU A 195     -23.966   0.996   2.305  1.00 93.84           N  
ATOM   3151  CA  LEU A 195     -24.701   1.477   3.475  1.00 93.84           C  
ATOM   3152  C   LEU A 195     -26.216   1.363   3.309  1.00 93.84           C  
ATOM   3153  O   LEU A 195     -26.903   1.004   4.261  1.00 93.84           O  
ATOM   3154  CB  LEU A 195     -24.370   2.953   3.718  1.00 93.84           C  
ATOM   3155  CG  LEU A 195     -23.005   3.235   4.356  1.00 93.84           C  
ATOM   3156  CD1 LEU A 195     -22.953   4.747   4.577  1.00 93.84           C  
ATOM   3157  CD2 LEU A 195     -22.836   2.510   5.694  1.00 93.84           C  
ATOM   3158  H   LEU A 195     -23.320   1.623   1.848  1.00 93.84           H  
ATOM   3159  HA  LEU A 195     -24.435   0.878   4.346  1.00 93.84           H  
ATOM   3160  HB2 LEU A 195     -25.135   3.355   4.383  1.00 93.84           H  
ATOM   3161  HB3 LEU A 195     -24.441   3.494   2.775  1.00 93.84           H  
ATOM   3162  HG  LEU A 195     -22.211   2.929   3.674  1.00 93.84           H  
ATOM   3163 HD11 LEU A 195     -23.846   5.081   5.107  1.00 93.84           H  
ATOM   3164 HD12 LEU A 195     -22.914   5.255   3.613  1.00 93.84           H  
ATOM   3165 HD13 LEU A 195     -22.081   5.035   5.163  1.00 93.84           H  
ATOM   3166 HD21 LEU A 195     -22.024   2.950   6.273  1.00 93.84           H  
ATOM   3167 HD22 LEU A 195     -23.760   2.601   6.265  1.00 93.84           H  
ATOM   3168 HD23 LEU A 195     -22.613   1.458   5.513  1.00 93.84           H  
ATOM   3169  N   GLN A 196     -26.736   1.625   2.106  1.00 93.04           N  
ATOM   3170  CA  GLN A 196     -28.180   1.614   1.856  1.00 93.04           C  
ATOM   3171  C   GLN A 196     -28.793   0.213   2.002  1.00 93.04           C  
ATOM   3172  O   GLN A 196     -29.996   0.081   2.237  1.00 93.04           O  
ATOM   3173  CB  GLN A 196     -28.513   2.200   0.473  1.00 93.04           C  
ATOM   3174  CG  GLN A 196     -27.938   3.610   0.223  1.00 93.04           C  
ATOM   3175  CD  GLN A 196     -26.491   3.621  -0.268  1.00 93.04           C  
ATOM   3176  NE2 GLN A 196     -25.824   4.754  -0.273  1.00 93.04           N  
ATOM   3177  OE1 GLN A 196     -25.937   2.597  -0.636  1.00 93.04           O  
ATOM   3178  H   GLN A 196     -26.115   1.873   1.349  1.00 93.04           H  
ATOM   3179  HA  GLN A 196     -28.649   2.245   2.611  1.00 93.04           H  
ATOM   3180  HB2 GLN A 196     -29.599   2.275   0.408  1.00 93.04           H  
ATOM   3181  HB3 GLN A 196     -28.192   1.515  -0.311  1.00 93.04           H  
ATOM   3182  HG2 GLN A 196     -28.543   4.102  -0.539  1.00 93.04           H  
ATOM   3183  HG3 GLN A 196     -28.019   4.196   1.139  1.00 93.04           H  
ATOM   3184 HE21 GLN A 196     -26.269   5.613   0.016  1.00 93.04           H  
ATOM   3185 HE22 GLN A 196     -24.928   4.765  -0.740  1.00 93.04           H  
ATOM   3186  N   ASN A 197     -27.963  -0.828   1.897  1.00 93.90           N  
ATOM   3187  CA  ASN A 197     -28.378  -2.217   2.044  1.00 93.90           C  
ATOM   3188  C   ASN A 197     -28.355  -2.690   3.505  1.00 93.90           C  
ATOM   3189  O   ASN A 197     -28.939  -3.730   3.803  1.00 93.90           O  
ATOM   3190  CB  ASN A 197     -27.487  -3.083   1.137  1.00 93.90           C  
ATOM   3191  CG  ASN A 197     -27.657  -2.751  -0.335  1.00 93.90           C  
ATOM   3192  ND2 ASN A 197     -26.657  -2.986  -1.149  1.00 93.90           N  
ATOM   3193  OD1 ASN A 197     -28.687  -2.293  -0.791  1.00 93.90           O  
ATOM   3194  H   ASN A 197     -26.986  -0.638   1.725  1.00 93.90           H  
ATOM   3195  HA  ASN A 197     -29.410  -2.316   1.705  1.00 93.90           H  
ATOM   3196  HB2 ASN A 197     -26.444  -2.959   1.427  1.00 93.90           H  
ATOM   3197  HB3 ASN A 197     -27.760  -4.131   1.265  1.00 93.90           H  
ATOM   3198 HD21 ASN A 197     -26.813  -2.617  -2.076  1.00 93.90           H  
ATOM   3199 HD22 ASN A 197     -25.721  -3.016  -0.772  1.00 93.90           H  
ATOM   3200  N   ILE A 198     -27.699  -1.955   4.412  1.00 94.17           N  
ATOM   3201  CA  ILE A 198     -27.625  -2.311   5.831  1.00 94.17           C  
ATOM   3202  C   ILE A 198     -28.937  -1.892   6.519  1.00 94.17           C  
ATOM   3203  O   ILE A 198     -29.291  -0.706   6.493  1.00 94.17           O  
ATOM   3204  CB  ILE A 198     -26.390  -1.686   6.517  1.00 94.17           C  
ATOM   3205  CG1 ILE A 198     -25.084  -2.141   5.828  1.00 94.17           C  
ATOM   3206  CG2 ILE A 198     -26.364  -2.073   8.011  1.00 94.17           C  
ATOM   3207  CD1 ILE A 198     -23.825  -1.448   6.361  1.00 94.17           C  
ATOM   3208  H   ILE A 198     -27.318  -1.063   4.132  1.00 94.17           H  
ATOM   3209  HA  ILE A 198     -27.500  -3.392   5.895  1.00 94.17           H  
ATOM   3210  HB  ILE A 198     -26.462  -0.601   6.435  1.00 94.17           H  
ATOM   3211 HG12 ILE A 198     -24.972  -3.219   5.944  1.00 94.17           H  
ATOM   3212 HG13 ILE A 198     -25.140  -1.921   4.762  1.00 94.17           H  
ATOM   3213 HG21 ILE A 198     -26.289  -3.155   8.114  1.00 94.17           H  
ATOM   3214 HG22 ILE A 198     -27.263  -1.718   8.515  1.00 94.17           H  
ATOM   3215 HG23 ILE A 198     -25.521  -1.603   8.518  1.00 94.17           H  
ATOM   3216 HD11 ILE A 198     -22.964  -1.757   5.768  1.00 94.17           H  
ATOM   3217 HD12 ILE A 198     -23.937  -0.366   6.285  1.00 94.17           H  
ATOM   3218 HD13 ILE A 198     -23.634  -1.721   7.399  1.00 94.17           H  
ATOM   3219  N   PRO A 199     -29.662  -2.821   7.174  1.00 92.76           N  
ATOM   3220  CA  PRO A 199     -30.859  -2.484   7.936  1.00 92.76           C  
ATOM   3221  C   PRO A 199     -30.584  -1.383   8.968  1.00 92.76           C  
ATOM   3222  O   PRO A 199     -29.626  -1.474   9.734  1.00 92.76           O  
ATOM   3223  CB  PRO A 199     -31.314  -3.791   8.595  1.00 92.76           C  
ATOM   3224  CG  PRO A 199     -30.767  -4.867   7.659  1.00 92.76           C  
ATOM   3225  CD  PRO A 199     -29.451  -4.262   7.180  1.00 92.76           C  
ATOM   3226  HA  PRO A 199     -31.625  -2.151   7.236  1.00 92.76           H  
ATOM   3227  HB2 PRO A 199     -32.399  -3.843   8.679  1.00 92.76           H  
ATOM   3228  HB3 PRO A 199     -30.851  -3.901   9.576  1.00 92.76           H  
ATOM   3229  HG2 PRO A 199     -31.440  -4.995   6.811  1.00 92.76           H  
ATOM   3230  HG3 PRO A 199     -30.611  -5.815   8.174  1.00 92.76           H  
ATOM   3231  HD2 PRO A 199     -28.649  -4.513   7.874  1.00 92.76           H  
ATOM   3232  HD3 PRO A 199     -29.226  -4.636   6.182  1.00 92.76           H  
ATOM   3233  N   GLY A 200     -31.426  -0.346   8.967  1.00 92.83           N  
ATOM   3234  CA  GLY A 200     -31.318   0.812   9.860  1.00 92.83           C  
ATOM   3235  C   GLY A 200     -30.428   1.958   9.359  1.00 92.83           C  
ATOM   3236  O   GLY A 200     -30.471   3.029   9.957  1.00 92.83           O  
ATOM   3237  H   GLY A 200     -32.178  -0.346   8.292  1.00 92.83           H  
ATOM   3238  HA2 GLY A 200     -32.315   1.218  10.031  1.00 92.83           H  
ATOM   3239  HA3 GLY A 200     -30.926   0.484  10.822  1.00 92.83           H  
ATOM   3240  N   LEU A 201     -29.671   1.781   8.266  1.00 94.23           N  
ATOM   3241  CA  LEU A 201     -28.800   2.830   7.706  1.00 94.23           C  
ATOM   3242  C   LEU A 201     -29.289   3.445   6.392  1.00 94.23           C  
ATOM   3243  O   LEU A 201     -28.740   4.461   5.976  1.00 94.23           O  
ATOM   3244  CB  LEU A 201     -27.359   2.311   7.560  1.00 94.23           C  
ATOM   3245  CG  LEU A 201     -26.635   2.083   8.896  1.00 94.23           C  
ATOM   3246  CD1 LEU A 201     -25.217   1.574   8.645  1.00 94.23           C  
ATOM   3247  CD2 LEU A 201     -26.509   3.366   9.723  1.00 94.23           C  
ATOM   3248  H   LEU A 201     -29.629   0.863   7.846  1.00 94.23           H  
ATOM   3249  HA  LEU A 201     -28.773   3.670   8.401  1.00 94.23           H  
ATOM   3250  HB2 LEU A 201     -26.779   3.032   6.984  1.00 94.23           H  
ATOM   3251  HB3 LEU A 201     -27.383   1.380   6.994  1.00 94.23           H  
ATOM   3252  HG  LEU A 201     -27.180   1.329   9.464  1.00 94.23           H  
ATOM   3253 HD11 LEU A 201     -24.599   2.382   8.254  1.00 94.23           H  
ATOM   3254 HD12 LEU A 201     -25.235   0.741   7.941  1.00 94.23           H  
ATOM   3255 HD13 LEU A 201     -24.780   1.230   9.583  1.00 94.23           H  
ATOM   3256 HD21 LEU A 201     -25.849   3.186  10.571  1.00 94.23           H  
ATOM   3257 HD22 LEU A 201     -26.102   4.173   9.113  1.00 94.23           H  
ATOM   3258 HD23 LEU A 201     -27.484   3.655  10.116  1.00 94.23           H  
ATOM   3259  N   ASN A 202     -30.316   2.880   5.750  1.00 90.91           N  
ATOM   3260  CA  ASN A 202     -30.808   3.366   4.456  1.00 90.91           C  
ATOM   3261  C   ASN A 202     -31.161   4.865   4.494  1.00 90.91           C  
ATOM   3262  O   ASN A 202     -30.530   5.660   3.795  1.00 90.91           O  
ATOM   3263  CB  ASN A 202     -31.975   2.472   4.006  1.00 90.91           C  
ATOM   3264  CG  ASN A 202     -32.370   2.714   2.559  1.00 90.91           C  
ATOM   3265  ND2 ASN A 202     -32.459   1.676   1.764  1.00 90.91           N  
ATOM   3266  OD1 ASN A 202     -32.566   3.819   2.098  1.00 90.91           O  
ATOM   3267  H   ASN A 202     -30.702   2.028   6.130  1.00 90.91           H  
ATOM   3268  HA  ASN A 202     -30.003   3.270   3.728  1.00 90.91           H  
ATOM   3269  HB2 ASN A 202     -32.852   2.653   4.628  1.00 90.91           H  
ATOM   3270  HB3 ASN A 202     -31.683   1.428   4.115  1.00 90.91           H  
ATOM   3271 HD21 ASN A 202     -32.665   1.899   0.800  1.00 90.91           H  
ATOM   3272 HD22 ASN A 202     -32.026   0.807   2.042  1.00 90.91           H  
ATOM   3273  N   ASP A 203     -32.061   5.248   5.404  1.00 88.61           N  
ATOM   3274  CA  ASP A 203     -32.611   6.607   5.490  1.00 88.61           C  
ATOM   3275  C   ASP A 203     -31.596   7.661   5.963  1.00 88.61           C  
ATOM   3276  O   ASP A 203     -31.778   8.848   5.715  1.00 88.61           O  
ATOM   3277  CB  ASP A 203     -33.822   6.601   6.440  1.00 88.61           C  
ATOM   3278  CG  ASP A 203     -34.952   5.662   6.002  1.00 88.61           C  
ATOM   3279  OD1 ASP A 203     -35.188   5.537   4.782  1.00 88.61           O  
ATOM   3280  OD2 ASP A 203     -35.565   5.046   6.903  1.00 88.61           O1-
ATOM   3281  H   ASP A 203     -32.557   4.529   5.912  1.00 88.61           H  
ATOM   3282  HA  ASP A 203     -32.956   6.908   4.501  1.00 88.61           H  
ATOM   3283  HB2 ASP A 203     -33.483   6.318   7.436  1.00 88.61           H  
ATOM   3284  HB3 ASP A 203     -34.226   7.612   6.500  1.00 88.61           H  
ATOM   3285  N   VAL A 204     -30.520   7.241   6.638  1.00 90.24           N  
ATOM   3286  CA  VAL A 204     -29.486   8.138   7.191  1.00 90.24           C  
ATOM   3287  C   VAL A 204     -28.192   8.131   6.381  1.00 90.24           C  
ATOM   3288  O   VAL A 204     -27.278   8.892   6.684  1.00 90.24           O  
ATOM   3289  CB  VAL A 204     -29.204   7.835   8.675  1.00 90.24           C  
ATOM   3290  CG1 VAL A 204     -30.449   8.072   9.536  1.00 90.24           C  
ATOM   3291  CG2 VAL A 204     -28.722   6.397   8.903  1.00 90.24           C  
ATOM   3292  H   VAL A 204     -30.418   6.245   6.774  1.00 90.24           H  
ATOM   3293  HA  VAL A 204     -29.852   9.164   7.145  1.00 90.24           H  
ATOM   3294  HB  VAL A 204     -28.428   8.514   9.029  1.00 90.24           H  
ATOM   3295 HG11 VAL A 204     -31.244   7.378   9.261  1.00 90.24           H  
ATOM   3296 HG12 VAL A 204     -30.803   9.092   9.385  1.00 90.24           H  
ATOM   3297 HG13 VAL A 204     -30.201   7.935  10.588  1.00 90.24           H  
ATOM   3298 HG21 VAL A 204     -29.519   5.698   8.651  1.00 90.24           H  
ATOM   3299 HG22 VAL A 204     -28.460   6.258   9.952  1.00 90.24           H  
ATOM   3300 HG23 VAL A 204     -27.843   6.188   8.292  1.00 90.24           H  
ATOM   3301  N   SER A 205     -28.088   7.277   5.358  1.00 90.52           N  
ATOM   3302  CA  SER A 205     -26.857   7.092   4.581  1.00 90.52           C  
ATOM   3303  C   SER A 205     -26.383   8.388   3.921  1.00 90.52           C  
ATOM   3304  O   SER A 205     -25.197   8.700   3.971  1.00 90.52           O  
ATOM   3305  CB  SER A 205     -27.048   5.996   3.526  1.00 90.52           C  
ATOM   3306  OG  SER A 205     -28.089   6.313   2.619  1.00 90.52           O  
ATOM   3307  H   SER A 205     -28.867   6.660   5.178  1.00 90.52           H  
ATOM   3308  HA  SER A 205     -26.068   6.770   5.260  1.00 90.52           H  
ATOM   3309  HB2 SER A 205     -26.117   5.882   2.971  1.00 90.52           H  
ATOM   3310  HB3 SER A 205     -27.271   5.048   4.015  1.00 90.52           H  
ATOM   3311  HG  SER A 205     -28.940   6.145   3.030  1.00 90.52           H  
ATOM   3312  N   THR A 206     -27.301   9.179   3.361  1.00 89.65           N  
ATOM   3313  CA  THR A 206     -26.979  10.473   2.746  1.00 89.65           C  
ATOM   3314  C   THR A 206     -26.447  11.468   3.773  1.00 89.65           C  
ATOM   3315  O   THR A 206     -25.403  12.074   3.544  1.00 89.65           O  
ATOM   3316  CB  THR A 206     -28.209  11.055   2.036  1.00 89.65           C  
ATOM   3317  CG2 THR A 206     -27.887  12.321   1.245  1.00 89.65           C  
ATOM   3318  OG1 THR A 206     -28.715  10.111   1.117  1.00 89.65           O  
ATOM   3319  H   THR A 206     -28.252   8.843   3.303  1.00 89.65           H  
ATOM   3320  HA  THR A 206     -26.190  10.324   2.009  1.00 89.65           H  
ATOM   3321  HB  THR A 206     -28.983  11.279   2.770  1.00 89.65           H  
ATOM   3322  HG1 THR A 206     -27.985   9.814   0.568  1.00 89.65           H  
ATOM   3323 HG21 THR A 206     -28.772  12.635   0.692  1.00 89.65           H  
ATOM   3324 HG22 THR A 206     -27.607  13.122   1.929  1.00 89.65           H  
ATOM   3325 HG23 THR A 206     -27.068  12.135   0.551  1.00 89.65           H  
ATOM   3326  N   ASP A 207     -27.111  11.593   4.924  1.00 89.27           N  
ATOM   3327  CA  ASP A 207     -26.691  12.509   5.990  1.00 89.27           C  
ATOM   3328  C   ASP A 207     -25.342  12.098   6.592  1.00 89.27           C  
ATOM   3329  O   ASP A 207     -24.508  12.952   6.895  1.00 89.27           O  
ATOM   3330  CB  ASP A 207     -27.762  12.550   7.092  1.00 89.27           C  
ATOM   3331  CG  ASP A 207     -29.059  13.255   6.683  1.00 89.27           C  
ATOM   3332  OD1 ASP A 207     -29.047  13.996   5.673  1.00 89.27           O  
ATOM   3333  OD2 ASP A 207     -30.050  13.079   7.425  1.00 89.27           O1-
ATOM   3334  H   ASP A 207     -27.964  11.070   5.062  1.00 89.27           H  
ATOM   3335  HA  ASP A 207     -26.575  13.511   5.578  1.00 89.27           H  
ATOM   3336  HB2 ASP A 207     -27.988  11.533   7.412  1.00 89.27           H  
ATOM   3337  HB3 ASP A 207     -27.352  13.084   7.950  1.00 89.27           H  
ATOM   3338  N   LEU A 208     -25.104  10.787   6.715  1.00 90.56           N  
ATOM   3339  CA  LEU A 208     -23.863  10.222   7.239  1.00 90.56           C  
ATOM   3340  C   LEU A 208     -22.643  10.560   6.371  1.00 90.56           C  
ATOM   3341  O   LEU A 208     -21.543  10.715   6.900  1.00 90.56           O  
ATOM   3342  CB  LEU A 208     -24.040   8.694   7.358  1.00 90.56           C  
ATOM   3343  CG  LEU A 208     -22.857   7.982   8.035  1.00 90.56           C  
ATOM   3344  CD1 LEU A 208     -22.776   8.367   9.511  1.00 90.56           C  
ATOM   3345  CD2 LEU A 208     -23.023   6.469   7.943  1.00 90.56           C  
ATOM   3346  H   LEU A 208     -25.849  10.152   6.465  1.00 90.56           H  
ATOM   3347  HA  LEU A 208     -23.693  10.661   8.222  1.00 90.56           H  
ATOM   3348  HB2 LEU A 208     -24.947   8.483   7.924  1.00 90.56           H  
ATOM   3349  HB3 LEU A 208     -24.165   8.283   6.356  1.00 90.56           H  
ATOM   3350  HG  LEU A 208     -21.922   8.240   7.539  1.00 90.56           H  
ATOM   3351 HD11 LEU A 208     -22.636   9.443   9.607  1.00 90.56           H  
ATOM   3352 HD12 LEU A 208     -21.930   7.870   9.987  1.00 90.56           H  
ATOM   3353 HD13 LEU A 208     -23.691   8.069  10.022  1.00 90.56           H  
ATOM   3354 HD21 LEU A 208     -23.097   6.191   6.892  1.00 90.56           H  
ATOM   3355 HD22 LEU A 208     -23.927   6.152   8.464  1.00 90.56           H  
ATOM   3356 HD23 LEU A 208     -22.154   5.972   8.373  1.00 90.56           H  
ATOM   3357  N   LEU A 209     -22.832  10.651   5.053  1.00 92.37           N  
ATOM   3358  CA  LEU A 209     -21.771  10.930   4.080  1.00 92.37           C  
ATOM   3359  C   LEU A 209     -21.679  12.419   3.706  1.00 92.37           C  
ATOM   3360  O   LEU A 209     -20.743  12.826   3.021  1.00 92.37           O  
ATOM   3361  CB  LEU A 209     -21.991  10.051   2.836  1.00 92.37           C  
ATOM   3362  CG  LEU A 209     -21.992   8.533   3.095  1.00 92.37           C  
ATOM   3363  CD1 LEU A 209     -22.279   7.806   1.781  1.00 92.37           C  
ATOM   3364  CD2 LEU A 209     -20.671   8.012   3.657  1.00 92.37           C  
ATOM   3365  H   LEU A 209     -23.765  10.486   4.702  1.00 92.37           H  
ATOM   3366  HA  LEU A 209     -20.805  10.674   4.514  1.00 92.37           H  
ATOM   3367  HB2 LEU A 209     -22.945  10.329   2.387  1.00 92.37           H  
ATOM   3368  HB3 LEU A 209     -21.206  10.275   2.113  1.00 92.37           H  
ATOM   3369  HG  LEU A 209     -22.773   8.272   3.809  1.00 92.37           H  
ATOM   3370 HD11 LEU A 209     -23.242   8.131   1.387  1.00 92.37           H  
ATOM   3371 HD12 LEU A 209     -21.502   8.028   1.049  1.00 92.37           H  
ATOM   3372 HD13 LEU A 209     -22.316   6.731   1.955  1.00 92.37           H  
ATOM   3373 HD21 LEU A 209     -20.464   8.471   4.624  1.00 92.37           H  
ATOM   3374 HD22 LEU A 209     -20.727   6.932   3.788  1.00 92.37           H  
ATOM   3375 HD23 LEU A 209     -19.864   8.249   2.963  1.00 92.37           H  
ATOM   3376  N   ALA A 210     -22.628  13.246   4.151  1.00 91.22           N  
ATOM   3377  CA  ALA A 210     -22.668  14.673   3.837  1.00 91.22           C  
ATOM   3378  C   ALA A 210     -21.656  15.514   4.638  1.00 91.22           C  
ATOM   3379  O   ALA A 210     -21.406  16.667   4.284  1.00 91.22           O  
ATOM   3380  CB  ALA A 210     -24.100  15.174   4.058  1.00 91.22           C  
ATOM   3381  H   ALA A 210     -23.403  12.851   4.665  1.00 91.22           H  
ATOM   3382  HA  ALA A 210     -22.422  14.801   2.782  1.00 91.22           H  
ATOM   3383  HB1 ALA A 210     -24.162  16.233   3.809  1.00 91.22           H  
ATOM   3384  HB2 ALA A 210     -24.788  14.624   3.416  1.00 91.22           H  
ATOM   3385  HB3 ALA A 210     -24.390  15.032   5.099  1.00 91.22           H  
ATOM   3386  N   GLN A 211     -21.090  14.977   5.723  1.00 89.39           N  
ATOM   3387  CA  GLN A 211     -20.159  15.692   6.600  1.00 89.39           C  
ATOM   3388  C   GLN A 211     -18.824  14.948   6.705  1.00 89.39           C  
ATOM   3389  O   GLN A 211     -18.764  13.727   6.601  1.00 89.39           O  
ATOM   3390  CB  GLN A 211     -20.768  15.901   7.998  1.00 89.39           C  
ATOM   3391  CG  GLN A 211     -22.188  16.494   7.999  1.00 89.39           C  
ATOM   3392  CD  GLN A 211     -22.796  16.624   9.394  1.00 89.39           C  
ATOM   3393  NE2 GLN A 211     -24.093  16.817   9.483  1.00 89.39           N  
ATOM   3394  OE1 GLN A 211     -22.146  16.558  10.425  1.00 89.39           O  
ATOM   3395  H   GLN A 211     -21.286  14.008   5.934  1.00 89.39           H  
ATOM   3396  HA  GLN A 211     -19.951  16.676   6.179  1.00 89.39           H  
ATOM   3397  HB2 GLN A 211     -20.112  16.557   8.569  1.00 89.39           H  
ATOM   3398  HB3 GLN A 211     -20.789  14.933   8.499  1.00 89.39           H  
ATOM   3399  HG2 GLN A 211     -22.848  15.851   7.416  1.00 89.39           H  
ATOM   3400  HG3 GLN A 211     -22.170  17.478   7.529  1.00 89.39           H  
ATOM   3401 HE21 GLN A 211     -24.480  16.816  10.416  1.00 89.39           H  
ATOM   3402 HE22 GLN A 211     -24.665  16.744   8.653  1.00 89.39           H  
ATOM   3403  N   GLU A 212     -17.740  15.677   6.981  1.00 90.31           N  
ATOM   3404  CA  GLU A 212     -16.414  15.069   7.183  1.00 90.31           C  
ATOM   3405  C   GLU A 212     -16.343  14.192   8.438  1.00 90.31           C  
ATOM   3406  O   GLU A 212     -15.526  13.275   8.512  1.00 90.31           O  
ATOM   3407  CB  GLU A 212     -15.349  16.159   7.328  1.00 90.31           C  
ATOM   3408  CG  GLU A 212     -15.129  16.972   6.049  1.00 90.31           C  
ATOM   3409  CD  GLU A 212     -13.984  17.987   6.199  1.00 90.31           C  
ATOM   3410  OE1 GLU A 212     -13.577  18.541   5.155  1.00 90.31           O  
ATOM   3411  OE2 GLU A 212     -13.534  18.218   7.347  1.00 90.31           O1-
ATOM   3412  H   GLU A 212     -17.811  16.685   6.987  1.00 90.31           H  
ATOM   3413  HA  GLU A 212     -16.168  14.441   6.327  1.00 90.31           H  
ATOM   3414  HB2 GLU A 212     -14.405  15.680   7.592  1.00 90.31           H  
ATOM   3415  HB3 GLU A 212     -15.637  16.826   8.141  1.00 90.31           H  
ATOM   3416  HG2 GLU A 212     -14.900  16.284   5.235  1.00 90.31           H  
ATOM   3417  HG3 GLU A 212     -16.049  17.502   5.801  1.00 90.31           H  
ATOM   3418  N   ARG A 213     -17.179  14.482   9.439  1.00 91.33           N  
ATOM   3419  CA  ARG A 213     -17.296  13.705  10.671  1.00 91.33           C  
ATOM   3420  C   ARG A 213     -18.749  13.669  11.111  1.00 91.33           C  
ATOM   3421  O   ARG A 213     -19.349  14.713  11.348  1.00 91.33           O  
ATOM   3422  CB  ARG A 213     -16.387  14.304  11.758  1.00 91.33           C  
ATOM   3423  CG  ARG A 213     -16.346  13.442  13.033  1.00 91.33           C  
ATOM   3424  CD  ARG A 213     -15.466  14.102  14.107  1.00 91.33           C  
ATOM   3425  NE  ARG A 213     -15.271  13.232  15.289  1.00 91.33           N  
ATOM   3426  CZ  ARG A 213     -14.331  13.369  16.215  1.00 91.33           C  
ATOM   3427  NH1 ARG A 213     -13.581  14.428  16.303  1.00 91.33           N1+
ATOM   3428  NH2 ARG A 213     -14.072  12.419  17.065  1.00 91.33           N  
ATOM   3429  H   ARG A 213     -17.841  15.229   9.286  1.00 91.33           H  
ATOM   3430  HA  ARG A 213     -16.973  12.686  10.460  1.00 91.33           H  
ATOM   3431  HB2 ARG A 213     -15.375  14.384  11.360  1.00 91.33           H  
ATOM   3432  HB3 ARG A 213     -16.737  15.306  12.007  1.00 91.33           H  
ATOM   3433  HG2 ARG A 213     -15.942  12.462  12.782  1.00 91.33           H  
ATOM   3434  HG3 ARG A 213     -17.353  13.318  13.432  1.00 91.33           H  
ATOM   3435  HD2 ARG A 213     -14.497  14.323  13.661  1.00 91.33           H  
ATOM   3436  HD3 ARG A 213     -15.932  15.038  14.414  1.00 91.33           H  
ATOM   3437  HE  ARG A 213     -15.812  12.380  15.325  1.00 91.33           H  
ATOM   3438 HH11 ARG A 213     -12.794  14.383  16.934  1.00 91.33           H  
ATOM   3439 HH12 ARG A 213     -13.697  15.182  15.641  1.00 91.33           H  
ATOM   3440 HH21 ARG A 213     -14.468  11.502  16.917  1.00 91.33           H  
ATOM   3441 HH22 ARG A 213     -13.175  12.429  17.528  1.00 91.33           H  
ATOM   3442  N   THR A 214     -19.275  12.472  11.325  1.00 90.88           N  
ATOM   3443  CA  THR A 214     -20.631  12.269  11.842  1.00 90.88           C  
ATOM   3444  C   THR A 214     -20.633  11.145  12.864  1.00 90.88           C  
ATOM   3445  O   THR A 214     -19.884  10.178  12.754  1.00 90.88           O  
ATOM   3446  CB  THR A 214     -21.619  11.990  10.701  1.00 90.88           C  
ATOM   3447  CG2 THR A 214     -23.074  11.878  11.157  1.00 90.88           C  
ATOM   3448  OG1 THR A 214     -21.583  13.049   9.787  1.00 90.88           O  
ATOM   3449  H   THR A 214     -18.726  11.659  11.083  1.00 90.88           H  
ATOM   3450  HA  THR A 214     -20.961  13.177  12.347  1.00 90.88           H  
ATOM   3451  HB  THR A 214     -21.325  11.076  10.185  1.00 90.88           H  
ATOM   3452  HG1 THR A 214     -21.603  13.888  10.254  1.00 90.88           H  
ATOM   3453 HG21 THR A 214     -23.351  12.744  11.758  1.00 90.88           H  
ATOM   3454 HG22 THR A 214     -23.722  11.839  10.281  1.00 90.88           H  
ATOM   3455 HG23 THR A 214     -23.223  10.963  11.730  1.00 90.88           H  
ATOM   3456  N   THR A 215     -21.485  11.270  13.875  1.00 89.11           N  
ATOM   3457  CA  THR A 215     -21.780  10.190  14.815  1.00 89.11           C  
ATOM   3458  C   THR A 215     -23.285  10.003  14.848  1.00 89.11           C  
ATOM   3459  O   THR A 215     -24.016  10.989  14.937  1.00 89.11           O  
ATOM   3460  CB  THR A 215     -21.242  10.486  16.221  1.00 89.11           C  
ATOM   3461  CG2 THR A 215     -21.477   9.347  17.214  1.00 89.11           C  
ATOM   3462  OG1 THR A 215     -19.844  10.685  16.193  1.00 89.11           O  
ATOM   3463  H   THR A 215     -22.104  12.068  13.894  1.00 89.11           H  
ATOM   3464  HA  THR A 215     -21.321   9.266  14.461  1.00 89.11           H  
ATOM   3465  HB  THR A 215     -21.717  11.391  16.600  1.00 89.11           H  
ATOM   3466  HG1 THR A 215     -19.608  11.027  17.059  1.00 89.11           H  
ATOM   3467 HG21 THR A 215     -22.546   9.182  17.353  1.00 89.11           H  
ATOM   3468 HG22 THR A 215     -21.042   9.602  18.180  1.00 89.11           H  
ATOM   3469 HG23 THR A 215     -21.019   8.430  16.845  1.00 89.11           H  
ATOM   3470  N   LEU A 216     -23.753   8.760  14.797  1.00 90.24           N  
ATOM   3471  CA  LEU A 216     -25.170   8.443  14.943  1.00 90.24           C  
ATOM   3472  C   LEU A 216     -25.376   7.140  15.711  1.00 90.24           C  
ATOM   3473  O   LEU A 216     -24.446   6.364  15.934  1.00 90.24           O  
ATOM   3474  CB  LEU A 216     -25.873   8.490  13.568  1.00 90.24           C  
ATOM   3475  CG  LEU A 216     -25.469   7.447  12.505  1.00 90.24           C  
ATOM   3476  CD1 LEU A 216     -26.023   6.047  12.786  1.00 90.24           C  
ATOM   3477  CD2 LEU A 216     -26.059   7.884  11.164  1.00 90.24           C  
ATOM   3478  H   LEU A 216     -23.099   7.993  14.742  1.00 90.24           H  
ATOM   3479  HA  LEU A 216     -25.628   9.222  15.552  1.00 90.24           H  
ATOM   3480  HB2 LEU A 216     -25.686   9.481  13.153  1.00 90.24           H  
ATOM   3481  HB3 LEU A 216     -26.949   8.422  13.725  1.00 90.24           H  
ATOM   3482  HG  LEU A 216     -24.384   7.401  12.416  1.00 90.24           H  
ATOM   3483 HD11 LEU A 216     -27.095   6.101  12.974  1.00 90.24           H  
ATOM   3484 HD12 LEU A 216     -25.849   5.404  11.924  1.00 90.24           H  
ATOM   3485 HD13 LEU A 216     -25.514   5.595  13.638  1.00 90.24           H  
ATOM   3486 HD21 LEU A 216     -25.675   8.864  10.881  1.00 90.24           H  
ATOM   3487 HD22 LEU A 216     -27.145   7.946  11.235  1.00 90.24           H  
ATOM   3488 HD23 LEU A 216     -25.802   7.167  10.384  1.00 90.24           H  
ATOM   3489  N   THR A 217     -26.619   6.905  16.111  1.00 90.43           N  
ATOM   3490  CA  THR A 217     -27.070   5.626  16.654  1.00 90.43           C  
ATOM   3491  C   THR A 217     -28.152   5.056  15.758  1.00 90.43           C  
ATOM   3492  O   THR A 217     -29.049   5.797  15.359  1.00 90.43           O  
ATOM   3493  CB  THR A 217     -27.599   5.758  18.085  1.00 90.43           C  
ATOM   3494  CG2 THR A 217     -26.516   6.253  19.041  1.00 90.43           C  
ATOM   3495  OG1 THR A 217     -28.660   6.688  18.135  1.00 90.43           O  
ATOM   3496  H   THR A 217     -27.335   7.579  15.883  1.00 90.43           H  
ATOM   3497  HA  THR A 217     -26.233   4.927  16.663  1.00 90.43           H  
ATOM   3498  HB  THR A 217     -27.951   4.783  18.420  1.00 90.43           H  
ATOM   3499  HG1 THR A 217     -29.206   6.535  17.360  1.00 90.43           H  
ATOM   3500 HG21 THR A 217     -26.309   7.307  18.857  1.00 90.43           H  
ATOM   3501 HG22 THR A 217     -26.851   6.126  20.070  1.00 90.43           H  
ATOM   3502 HG23 THR A 217     -25.603   5.681  18.876  1.00 90.43           H  
ATOM   3503  N   TYR A 218     -28.100   3.760  15.478  1.00 92.76           N  
ATOM   3504  CA  TYR A 218     -29.090   3.076  14.647  1.00 92.76           C  
ATOM   3505  C   TYR A 218     -29.357   1.665  15.176  1.00 92.76           C  
ATOM   3506  O   TYR A 218     -28.593   1.153  15.993  1.00 92.76           O  
ATOM   3507  CB  TYR A 218     -28.622   3.073  13.186  1.00 92.76           C  
ATOM   3508  CG  TYR A 218     -27.540   2.065  12.852  1.00 92.76           C  
ATOM   3509  CD1 TYR A 218     -26.188   2.292  13.192  1.00 92.76           C  
ATOM   3510  CD2 TYR A 218     -27.900   0.899  12.154  1.00 92.76           C  
ATOM   3511  CE1 TYR A 218     -25.200   1.356  12.816  1.00 92.76           C  
ATOM   3512  CE2 TYR A 218     -26.919  -0.022  11.769  1.00 92.76           C  
ATOM   3513  CZ  TYR A 218     -25.572   0.196  12.101  1.00 92.76           C  
ATOM   3514  OH  TYR A 218     -24.663  -0.719  11.686  1.00 92.76           O  
ATOM   3515  H   TYR A 218     -27.369   3.194  15.883  1.00 92.76           H  
ATOM   3516  HA  TYR A 218     -30.032   3.623  14.692  1.00 92.76           H  
ATOM   3517  HB2 TYR A 218     -28.277   4.070  12.911  1.00 92.76           H  
ATOM   3518  HB3 TYR A 218     -29.491   2.870  12.559  1.00 92.76           H  
ATOM   3519  HD1 TYR A 218     -25.907   3.189  13.723  1.00 92.76           H  
ATOM   3520  HD2 TYR A 218     -28.929   0.719  11.878  1.00 92.76           H  
ATOM   3521  HE1 TYR A 218     -24.158   1.513  13.055  1.00 92.76           H  
ATOM   3522  HE2 TYR A 218     -27.187  -0.877  11.166  1.00 92.76           H  
ATOM   3523  HH  TYR A 218     -23.762  -0.457  11.888  1.00 92.76           H  
ATOM   3524  N   GLU A 219     -30.444   1.033  14.740  1.00 92.15           N  
ATOM   3525  CA  GLU A 219     -30.769  -0.343  15.121  1.00 92.15           C  
ATOM   3526  C   GLU A 219     -30.564  -1.296  13.942  1.00 92.15           C  
ATOM   3527  O   GLU A 219     -31.065  -1.059  12.843  1.00 92.15           O  
ATOM   3528  CB  GLU A 219     -32.198  -0.454  15.673  1.00 92.15           C  
ATOM   3529  CG  GLU A 219     -32.371   0.260  17.025  1.00 92.15           C  
ATOM   3530  CD  GLU A 219     -33.736  -0.005  17.689  1.00 92.15           C  
ATOM   3531  OE1 GLU A 219     -33.946   0.535  18.801  1.00 92.15           O  
ATOM   3532  OE2 GLU A 219     -34.558  -0.751  17.107  1.00 92.15           O1-
ATOM   3533  H   GLU A 219     -31.022   1.469  14.036  1.00 92.15           H  
ATOM   3534  HA  GLU A 219     -30.102  -0.672  15.918  1.00 92.15           H  
ATOM   3535  HB2 GLU A 219     -32.414  -1.514  15.812  1.00 92.15           H  
ATOM   3536  HB3 GLU A 219     -32.903  -0.046  14.949  1.00 92.15           H  
ATOM   3537  HG2 GLU A 219     -32.243   1.333  16.879  1.00 92.15           H  
ATOM   3538  HG3 GLU A 219     -31.583  -0.082  17.697  1.00 92.15           H  
ATOM   3539  N   ARG A 220     -29.867  -2.408  14.190  1.00 91.94           N  
ATOM   3540  CA  ARG A 220     -29.683  -3.513  13.242  1.00 91.94           C  
ATOM   3541  C   ARG A 220     -29.967  -4.821  13.963  1.00 91.94           C  
ATOM   3542  O   ARG A 220     -29.367  -5.098  14.998  1.00 91.94           O  
ATOM   3543  CB  ARG A 220     -28.262  -3.449  12.665  1.00 91.94           C  
ATOM   3544  CG  ARG A 220     -27.983  -4.488  11.568  1.00 91.94           C  
ATOM   3545  CD  ARG A 220     -26.574  -4.318  10.982  1.00 91.94           C  
ATOM   3546  NE  ARG A 220     -25.509  -4.770  11.905  1.00 91.94           N  
ATOM   3547  CZ  ARG A 220     -24.242  -4.377  11.890  1.00 91.94           C  
ATOM   3548  NH1 ARG A 220     -23.817  -3.430  11.125  1.00 91.94           N1+
ATOM   3549  NH2 ARG A 220     -23.350  -4.906  12.674  1.00 91.94           N  
ATOM   3550  H   ARG A 220     -29.474  -2.517  15.113  1.00 91.94           H  
ATOM   3551  HA  ARG A 220     -30.389  -3.396  12.419  1.00 91.94           H  
ATOM   3552  HB2 ARG A 220     -28.129  -2.455  12.236  1.00 91.94           H  
ATOM   3553  HB3 ARG A 220     -27.537  -3.570  13.470  1.00 91.94           H  
ATOM   3554  HG2 ARG A 220     -28.709  -4.352  10.766  1.00 91.94           H  
ATOM   3555  HG3 ARG A 220     -28.087  -5.496  11.969  1.00 91.94           H  
ATOM   3556  HD2 ARG A 220     -26.509  -4.906  10.067  1.00 91.94           H  
ATOM   3557  HD3 ARG A 220     -26.432  -3.269  10.721  1.00 91.94           H  
ATOM   3558  HE  ARG A 220     -25.752  -5.493  12.567  1.00 91.94           H  
ATOM   3559 HH11 ARG A 220     -22.900  -3.057  11.327  1.00 91.94           H  
ATOM   3560 HH12 ARG A 220     -24.474  -2.741  10.788  1.00 91.94           H  
ATOM   3561 HH21 ARG A 220     -22.424  -4.503  12.656  1.00 91.94           H  
ATOM   3562 HH22 ARG A 220     -23.643  -5.528  13.413  1.00 91.94           H  
ATOM   3563  N   GLU A 221     -30.910  -5.603  13.437  1.00 87.34           N  
ATOM   3564  CA  GLU A 221     -31.277  -6.923  13.984  1.00 87.34           C  
ATOM   3565  C   GLU A 221     -31.626  -6.889  15.492  1.00 87.34           C  
ATOM   3566  O   GLU A 221     -31.250  -7.767  16.265  1.00 87.34           O  
ATOM   3567  CB  GLU A 221     -30.201  -7.965  13.617  1.00 87.34           C  
ATOM   3568  CG  GLU A 221     -30.042  -8.126  12.094  1.00 87.34           C  
ATOM   3569  CD  GLU A 221     -28.903  -9.077  11.692  1.00 87.34           C  
ATOM   3570  OE1 GLU A 221     -28.649  -9.160  10.469  1.00 87.34           O  
ATOM   3571  OE2 GLU A 221     -28.285  -9.694  12.589  1.00 87.34           O1-
ATOM   3572  H   GLU A 221     -31.326  -5.312  12.564  1.00 87.34           H  
ATOM   3573  HA  GLU A 221     -32.193  -7.241  13.486  1.00 87.34           H  
ATOM   3574  HB2 GLU A 221     -30.489  -8.930  14.033  1.00 87.34           H  
ATOM   3575  HB3 GLU A 221     -29.249  -7.665  14.055  1.00 87.34           H  
ATOM   3576  HG2 GLU A 221     -29.848  -7.153  11.643  1.00 87.34           H  
ATOM   3577  HG3 GLU A 221     -30.982  -8.497  11.687  1.00 87.34           H  
ATOM   3578  N   GLY A 222     -32.334  -5.841  15.935  1.00 89.52           N  
ATOM   3579  CA  GLY A 222     -32.738  -5.660  17.338  1.00 89.52           C  
ATOM   3580  C   GLY A 222     -31.609  -5.238  18.286  1.00 89.52           C  
ATOM   3581  O   GLY A 222     -31.812  -5.198  19.500  1.00 89.52           O  
ATOM   3582  H   GLY A 222     -32.585  -5.120  15.274  1.00 89.52           H  
ATOM   3583  HA2 GLY A 222     -33.158  -6.593  17.713  1.00 89.52           H  
ATOM   3584  HA3 GLY A 222     -33.509  -4.891  17.384  1.00 89.52           H  
ATOM   3585  N   THR A 223     -30.427  -4.923  17.755  1.00 91.02           N  
ATOM   3586  CA  THR A 223     -29.292  -4.399  18.516  1.00 91.02           C  
ATOM   3587  C   THR A 223     -29.042  -2.945  18.140  1.00 91.02           C  
ATOM   3588  O   THR A 223     -28.925  -2.609  16.963  1.00 91.02           O  
ATOM   3589  CB  THR A 223     -28.044  -5.261  18.289  1.00 91.02           C  
ATOM   3590  CG2 THR A 223     -26.838  -4.788  19.100  1.00 91.02           C  
ATOM   3591  OG1 THR A 223     -28.321  -6.578  18.708  1.00 91.02           O  
ATOM   3592  H   THR A 223     -30.305  -5.010  16.756  1.00 91.02           H  
ATOM   3593  HA  THR A 223     -29.523  -4.439  19.581  1.00 91.02           H  
ATOM   3594  HB  THR A 223     -27.785  -5.271  17.230  1.00 91.02           H  
ATOM   3595  HG1 THR A 223     -28.891  -6.965  18.039  1.00 91.02           H  
ATOM   3596 HG21 THR A 223     -26.026  -5.505  18.979  1.00 91.02           H  
ATOM   3597 HG22 THR A 223     -27.100  -4.711  20.156  1.00 91.02           H  
ATOM   3598 HG23 THR A 223     -26.498  -3.821  18.730  1.00 91.02           H  
ATOM   3599  N   THR A 224     -28.934  -2.079  19.147  1.00 91.84           N  
ATOM   3600  CA  THR A 224     -28.534  -0.682  18.962  1.00 91.84           C  
ATOM   3601  C   THR A 224     -27.034  -0.604  18.720  1.00 91.84           C  
ATOM   3602  O   THR A 224     -26.246  -1.106  19.525  1.00 91.84           O  
ATOM   3603  CB  THR A 224     -28.902   0.174  20.180  1.00 91.84           C  
ATOM   3604  CG2 THR A 224     -28.728   1.670  19.920  1.00 91.84           C  
ATOM   3605  OG1 THR A 224     -30.249  -0.052  20.510  1.00 91.84           O  
ATOM   3606  H   THR A 224     -29.184  -2.370  20.081  1.00 91.84           H  
ATOM   3607  HA  THR A 224     -29.059  -0.277  18.097  1.00 91.84           H  
ATOM   3608  HB  THR A 224     -28.284  -0.115  21.031  1.00 91.84           H  
ATOM   3609  HG1 THR A 224     -30.549   0.687  21.044  1.00 91.84           H  
ATOM   3610 HG21 THR A 224     -27.683   1.894  19.702  1.00 91.84           H  
ATOM   3611 HG22 THR A 224     -29.022   2.231  20.807  1.00 91.84           H  
ATOM   3612 HG23 THR A 224     -29.344   1.972  19.073  1.00 91.84           H  
ATOM   3613  N   TYR A 225     -26.642   0.060  17.641  1.00 92.27           N  
ATOM   3614  CA  TYR A 225     -25.264   0.357  17.287  1.00 92.27           C  
ATOM   3615  C   TYR A 225     -24.990   1.850  17.407  1.00 92.27           C  
ATOM   3616  O   TYR A 225     -25.836   2.690  17.097  1.00 92.27           O  
ATOM   3617  CB  TYR A 225     -24.956  -0.153  15.877  1.00 92.27           C  
ATOM   3618  CG  TYR A 225     -24.824  -1.657  15.809  1.00 92.27           C  
ATOM   3619  CD1 TYR A 225     -23.559  -2.259  15.944  1.00 92.27           C  
ATOM   3620  CD2 TYR A 225     -25.968  -2.454  15.628  1.00 92.27           C  
ATOM   3621  CE1 TYR A 225     -23.437  -3.660  15.920  1.00 92.27           C  
ATOM   3622  CE2 TYR A 225     -25.851  -3.855  15.588  1.00 92.27           C  
ATOM   3623  CZ  TYR A 225     -24.586  -4.457  15.737  1.00 92.27           C  
ATOM   3624  OH  TYR A 225     -24.468  -5.808  15.676  1.00 92.27           O  
ATOM   3625  H   TYR A 225     -27.353   0.431  17.027  1.00 92.27           H  
ATOM   3626  HA  TYR A 225     -24.598  -0.162  17.977  1.00 92.27           H  
ATOM   3627  HB2 TYR A 225     -24.022   0.291  15.531  1.00 92.27           H  
ATOM   3628  HB3 TYR A 225     -25.748   0.170  15.201  1.00 92.27           H  
ATOM   3629  HD1 TYR A 225     -22.680  -1.640  16.045  1.00 92.27           H  
ATOM   3630  HD2 TYR A 225     -26.934  -1.985  15.507  1.00 92.27           H  
ATOM   3631  HE1 TYR A 225     -22.460  -4.112  16.006  1.00 92.27           H  
ATOM   3632  HE2 TYR A 225     -26.725  -4.473  15.442  1.00 92.27           H  
ATOM   3633  HH  TYR A 225     -23.616  -6.104  16.004  1.00 92.27           H  
ATOM   3634  N   MET A 226     -23.781   2.169  17.849  1.00 90.09           N  
ATOM   3635  CA  MET A 226     -23.209   3.506  17.794  1.00 90.09           C  
ATOM   3636  C   MET A 226     -22.166   3.530  16.688  1.00 90.09           C  
ATOM   3637  O   MET A 226     -21.259   2.700  16.700  1.00 90.09           O  
ATOM   3638  CB  MET A 226     -22.558   3.855  19.130  1.00 90.09           C  
ATOM   3639  CG  MET A 226     -23.552   3.800  20.293  1.00 90.09           C  
ATOM   3640  SD  MET A 226     -22.898   4.528  21.806  1.00 90.09           S  
ATOM   3641  CE  MET A 226     -22.962   6.265  21.336  1.00 90.09           C  
ATOM   3642  H   MET A 226     -23.151   1.411  18.069  1.00 90.09           H  
ATOM   3643  HA  MET A 226     -23.979   4.244  17.572  1.00 90.09           H  
ATOM   3644  HB2 MET A 226     -22.135   4.855  19.041  1.00 90.09           H  
ATOM   3645  HB3 MET A 226     -21.743   3.162  19.338  1.00 90.09           H  
ATOM   3646  HG2 MET A 226     -23.799   2.757  20.491  1.00 90.09           H  
ATOM   3647  HG3 MET A 226     -24.473   4.319  20.024  1.00 90.09           H  
ATOM   3648  HE1 MET A 226     -23.882   6.702  21.726  1.00 90.09           H  
ATOM   3649  HE2 MET A 226     -22.949   6.389  20.253  1.00 90.09           H  
ATOM   3650  HE3 MET A 226     -22.089   6.767  21.754  1.00 90.09           H  
ATOM   3651  N   LEU A 227     -22.289   4.473  15.761  1.00 92.54           N  
ATOM   3652  CA  LEU A 227     -21.463   4.566  14.565  1.00 92.54           C  
ATOM   3653  C   LEU A 227     -20.773   5.927  14.522  1.00 92.54           C  
ATOM   3654  O   LEU A 227     -21.425   6.960  14.674  1.00 92.54           O  
ATOM   3655  CB  LEU A 227     -22.370   4.278  13.355  1.00 92.54           C  
ATOM   3656  CG  LEU A 227     -21.660   4.255  11.992  1.00 92.54           C  
ATOM   3657  CD1 LEU A 227     -22.476   3.420  11.004  1.00 92.54           C  
ATOM   3658  CD2 LEU A 227     -21.542   5.647  11.375  1.00 92.54           C  
ATOM   3659  H   LEU A 227     -23.049   5.134  15.839  1.00 92.54           H  
ATOM   3660  HA  LEU A 227     -20.691   3.797  14.589  1.00 92.54           H  
ATOM   3661  HB2 LEU A 227     -22.808   3.294  13.521  1.00 92.54           H  
ATOM   3662  HB3 LEU A 227     -23.185   5.001  13.326  1.00 92.54           H  
ATOM   3663  HG  LEU A 227     -20.671   3.813  12.110  1.00 92.54           H  
ATOM   3664 HD11 LEU A 227     -22.046   3.479  10.004  1.00 92.54           H  
ATOM   3665 HD12 LEU A 227     -22.468   2.375  11.313  1.00 92.54           H  
ATOM   3666 HD13 LEU A 227     -23.506   3.775  10.967  1.00 92.54           H  
ATOM   3667 HD21 LEU A 227     -22.541   6.056  11.226  1.00 92.54           H  
ATOM   3668 HD22 LEU A 227     -21.035   5.569  10.413  1.00 92.54           H  
ATOM   3669 HD23 LEU A 227     -20.967   6.325  12.005  1.00 92.54           H  
ATOM   3670  N   ASN A 228     -19.465   5.927  14.281  1.00 92.12           N  
ATOM   3671  CA  ASN A 228     -18.687   7.099  13.910  1.00 92.12           C  
ATOM   3672  C   ASN A 228     -18.231   6.965  12.450  1.00 92.12           C  
ATOM   3673  O   ASN A 228     -17.655   5.952  12.061  1.00 92.12           O  
ATOM   3674  CB  ASN A 228     -17.515   7.282  14.890  1.00 92.12           C  
ATOM   3675  CG  ASN A 228     -16.782   8.582  14.621  1.00 92.12           C  
ATOM   3676  ND2 ASN A 228     -17.388   9.711  14.902  1.00 92.12           N  
ATOM   3677  OD1 ASN A 228     -15.676   8.633  14.116  1.00 92.12           O  
ATOM   3678  H   ASN A 228     -19.005   5.033  14.183  1.00 92.12           H  
ATOM   3679  HA  ASN A 228     -19.325   7.981  13.976  1.00 92.12           H  
ATOM   3680  HB2 ASN A 228     -17.890   7.296  15.914  1.00 92.12           H  
ATOM   3681  HB3 ASN A 228     -16.814   6.455  14.784  1.00 92.12           H  
ATOM   3682 HD21 ASN A 228     -18.347   9.711  15.217  1.00 92.12           H  
ATOM   3683 HD22 ASN A 228     -17.031  10.496  14.376  1.00 92.12           H  
ATOM   3684  N   CYS A 229     -18.507   7.991  11.655  1.00 93.19           N  
ATOM   3685  CA  CYS A 229     -18.083   8.129  10.271  1.00 93.19           C  
ATOM   3686  C   CYS A 229     -17.092   9.284  10.178  1.00 93.19           C  
ATOM   3687  O   CYS A 229     -17.340  10.363  10.732  1.00 93.19           O  
ATOM   3688  CB  CYS A 229     -19.324   8.368   9.406  1.00 93.19           C  
ATOM   3689  SG  CYS A 229     -18.881   8.684   7.679  1.00 93.19           S  
ATOM   3690  H   CYS A 229     -18.973   8.793  12.056  1.00 93.19           H  
ATOM   3691  HA  CYS A 229     -17.589   7.217   9.935  1.00 93.19           H  
ATOM   3692  HB2 CYS A 229     -19.953   7.479   9.445  1.00 93.19           H  
ATOM   3693  HB3 CYS A 229     -19.873   9.229   9.789  1.00 93.19           H  
ATOM   3694  HG  CYS A 229     -19.962   9.389   7.335  1.00 93.19           H  
ATOM   3695  N   ARG A 230     -15.974   9.061   9.487  1.00 93.02           N  
ATOM   3696  CA  ARG A 230     -14.962  10.085   9.240  1.00 93.02           C  
ATOM   3697  C   ARG A 230     -14.408   9.979   7.827  1.00 93.02           C  
ATOM   3698  O   ARG A 230     -13.923   8.923   7.430  1.00 93.02           O  
ATOM   3699  CB  ARG A 230     -13.873   9.972  10.313  1.00 93.02           C  
ATOM   3700  CG  ARG A 230     -12.823  11.078  10.170  1.00 93.02           C  
ATOM   3701  CD  ARG A 230     -11.962  11.138  11.432  1.00 93.02           C  
ATOM   3702  NE  ARG A 230     -10.874  12.113  11.273  1.00 93.02           N  
ATOM   3703  CZ  ARG A 230      -9.977  12.434  12.184  1.00 93.02           C  
ATOM   3704  NH1 ARG A 230      -9.991  11.942  13.394  1.00 93.02           N1+
ATOM   3705  NH2 ARG A 230      -9.043  13.292  11.887  1.00 93.02           N  
ATOM   3706  H   ARG A 230     -15.818   8.132   9.122  1.00 93.02           H  
ATOM   3707  HA  ARG A 230     -15.435  11.062   9.332  1.00 93.02           H  
ATOM   3708  HB2 ARG A 230     -13.386   8.999  10.246  1.00 93.02           H  
ATOM   3709  HB3 ARG A 230     -14.348  10.055  11.291  1.00 93.02           H  
ATOM   3710  HG2 ARG A 230     -13.316  12.040  10.031  1.00 93.02           H  
ATOM   3711  HG3 ARG A 230     -12.192  10.870   9.306  1.00 93.02           H  
ATOM   3712  HD2 ARG A 230     -12.593  11.424  12.273  1.00 93.02           H  
ATOM   3713  HD3 ARG A 230     -11.549  10.149  11.632  1.00 93.02           H  
ATOM   3714  HE  ARG A 230     -10.749  12.495  10.347  1.00 93.02           H  
ATOM   3715 HH11 ARG A 230     -10.739  11.332  13.693  1.00 93.02           H  
ATOM   3716 HH12 ARG A 230      -9.320  12.222  14.095  1.00 93.02           H  
ATOM   3717 HH21 ARG A 230      -8.300  13.470  12.548  1.00 93.02           H  
ATOM   3718 HH22 ARG A 230      -8.960  13.601  10.929  1.00 93.02           H  
ATOM   3719  N   PHE A 231     -14.438  11.079   7.087  1.00 92.81           N  
ATOM   3720  CA  PHE A 231     -13.812  11.172   5.775  1.00 92.81           C  
ATOM   3721  C   PHE A 231     -12.282  11.201   5.904  1.00 92.81           C  
ATOM   3722  O   PHE A 231     -11.742  11.895   6.770  1.00 92.81           O  
ATOM   3723  CB  PHE A 231     -14.352  12.408   5.047  1.00 92.81           C  
ATOM   3724  CG  PHE A 231     -13.893  12.516   3.608  1.00 92.81           C  
ATOM   3725  CD1 PHE A 231     -13.119  13.616   3.196  1.00 92.81           C  
ATOM   3726  CD2 PHE A 231     -14.225  11.509   2.680  1.00 92.81           C  
ATOM   3727  CE1 PHE A 231     -12.670  13.703   1.867  1.00 92.81           C  
ATOM   3728  CE2 PHE A 231     -13.766  11.590   1.354  1.00 92.81           C  
ATOM   3729  CZ  PHE A 231     -12.982  12.684   0.949  1.00 92.81           C  
ATOM   3730  H   PHE A 231     -14.834  11.917   7.489  1.00 92.81           H  
ATOM   3731  HA  PHE A 231     -14.088  10.291   5.195  1.00 92.81           H  
ATOM   3732  HB2 PHE A 231     -15.442  12.381   5.054  1.00 92.81           H  
ATOM   3733  HB3 PHE A 231     -14.045  13.299   5.595  1.00 92.81           H  
ATOM   3734  HD1 PHE A 231     -12.869  14.397   3.898  1.00 92.81           H  
ATOM   3735  HD2 PHE A 231     -14.830  10.668   2.986  1.00 92.81           H  
ATOM   3736  HE1 PHE A 231     -12.072  14.548   1.559  1.00 92.81           H  
ATOM   3737  HE2 PHE A 231     -14.014  10.805   0.654  1.00 92.81           H  
ATOM   3738  HZ  PHE A 231     -12.611  12.742  -0.064  1.00 92.81           H  
ATOM   3739  N   ILE A 232     -11.588  10.448   5.048  1.00 90.11           N  
ATOM   3740  CA  ILE A 232     -10.125  10.430   4.929  1.00 90.11           C  
ATOM   3741  C   ILE A 232      -9.758  11.039   3.569  1.00 90.11           C  
ATOM   3742  O   ILE A 232      -9.838  10.337   2.554  1.00 90.11           O  
ATOM   3743  CB  ILE A 232      -9.534   9.010   5.103  1.00 90.11           C  
ATOM   3744  CG1 ILE A 232     -10.142   8.298   6.336  1.00 90.11           C  
ATOM   3745  CG2 ILE A 232      -7.996   9.136   5.156  1.00 90.11           C  
ATOM   3746  CD1 ILE A 232      -9.251   7.253   7.019  1.00 90.11           C  
ATOM   3747  H   ILE A 232     -12.102   9.881   4.389  1.00 90.11           H  
ATOM   3748  HA  ILE A 232      -9.693  11.036   5.725  1.00 90.11           H  
ATOM   3749  HB  ILE A 232      -9.788   8.404   4.232  1.00 90.11           H  
ATOM   3750 HG12 ILE A 232     -11.061   7.805   6.020  1.00 90.11           H  
ATOM   3751 HG13 ILE A 232     -10.428   9.040   7.082  1.00 90.11           H  
ATOM   3752 HG21 ILE A 232      -7.527   8.153   5.196  1.00 90.11           H  
ATOM   3753 HG22 ILE A 232      -7.695   9.718   6.027  1.00 90.11           H  
ATOM   3754 HG23 ILE A 232      -7.617   9.635   4.264  1.00 90.11           H  
ATOM   3755 HD11 ILE A 232      -8.402   7.744   7.494  1.00 90.11           H  
ATOM   3756 HD12 ILE A 232      -9.815   6.739   7.798  1.00 90.11           H  
ATOM   3757 HD13 ILE A 232      -8.882   6.529   6.293  1.00 90.11           H  
ATOM   3758  N   PRO A 233      -9.370  12.329   3.519  1.00 89.26           N  
ATOM   3759  CA  PRO A 233      -9.119  13.035   2.265  1.00 89.26           C  
ATOM   3760  C   PRO A 233      -8.091  12.353   1.366  1.00 89.26           C  
ATOM   3761  O   PRO A 233      -8.289  12.300   0.156  1.00 89.26           O  
ATOM   3762  CB  PRO A 233      -8.653  14.436   2.671  1.00 89.26           C  
ATOM   3763  CG  PRO A 233      -9.324  14.652   4.023  1.00 89.26           C  
ATOM   3764  CD  PRO A 233      -9.284  13.258   4.639  1.00 89.26           C  
ATOM   3765  HA  PRO A 233     -10.058  13.112   1.716  1.00 89.26           H  
ATOM   3766  HB2 PRO A 233      -7.571  14.452   2.803  1.00 89.26           H  
ATOM   3767  HB3 PRO A 233      -8.959  15.188   1.943  1.00 89.26           H  
ATOM   3768  HG2 PRO A 233     -10.359  14.961   3.877  1.00 89.26           H  
ATOM   3769  HG3 PRO A 233      -8.787  15.378   4.633  1.00 89.26           H  
ATOM   3770  HD2 PRO A 233      -8.339  13.108   5.160  1.00 89.26           H  
ATOM   3771  HD3 PRO A 233     -10.121  13.147   5.329  1.00 89.26           H  
ATOM   3772  N   GLU A 234      -7.032  11.782   1.942  1.00 86.90           N  
ATOM   3773  CA  GLU A 234      -5.958  11.139   1.180  1.00 86.90           C  
ATOM   3774  C   GLU A 234      -6.395   9.833   0.503  1.00 86.90           C  
ATOM   3775  O   GLU A 234      -5.831   9.435  -0.510  1.00 86.90           O  
ATOM   3776  CB  GLU A 234      -4.769  10.845   2.102  1.00 86.90           C  
ATOM   3777  CG  GLU A 234      -4.189  12.070   2.840  1.00 86.90           C  
ATOM   3778  CD  GLU A 234      -4.851  12.390   4.197  1.00 86.90           C  
ATOM   3779  OE1 GLU A 234      -4.287  13.223   4.938  1.00 86.90           O  
ATOM   3780  OE2 GLU A 234      -5.899  11.788   4.536  1.00 86.90           O1-
ATOM   3781  H   GLU A 234      -6.917  11.849   2.943  1.00 86.90           H  
ATOM   3782  HA  GLU A 234      -5.637  11.816   0.389  1.00 86.90           H  
ATOM   3783  HB2 GLU A 234      -5.069  10.076   2.813  1.00 86.90           H  
ATOM   3784  HB3 GLU A 234      -3.972  10.426   1.488  1.00 86.90           H  
ATOM   3785  HG2 GLU A 234      -4.249  12.940   2.187  1.00 86.90           H  
ATOM   3786  HG3 GLU A 234      -3.132  11.877   3.020  1.00 86.90           H  
ATOM   3787  N   LEU A 235      -7.409   9.158   1.052  1.00 86.90           N  
ATOM   3788  CA  LEU A 235      -7.967   7.935   0.467  1.00 86.90           C  
ATOM   3789  C   LEU A 235      -9.205   8.202  -0.383  1.00 86.90           C  
ATOM   3790  O   LEU A 235      -9.638   7.332  -1.133  1.00 86.90           O  
ATOM   3791  CB  LEU A 235      -8.273   6.915   1.573  1.00 86.90           C  
ATOM   3792  CG  LEU A 235      -7.064   6.516   2.436  1.00 86.90           C  
ATOM   3793  CD1 LEU A 235      -7.512   5.504   3.486  1.00 86.90           C  
ATOM   3794  CD2 LEU A 235      -5.934   5.889   1.625  1.00 86.90           C  
ATOM   3795  H   LEU A 235      -7.865   9.565   1.856  1.00 86.90           H  
ATOM   3796  HA  LEU A 235      -7.237   7.496  -0.213  1.00 86.90           H  
ATOM   3797  HB2 LEU A 235      -8.676   6.017   1.105  1.00 86.90           H  
ATOM   3798  HB3 LEU A 235      -9.046   7.330   2.219  1.00 86.90           H  
ATOM   3799  HG  LEU A 235      -6.679   7.394   2.956  1.00 86.90           H  
ATOM   3800 HD11 LEU A 235      -7.833   4.582   3.002  1.00 86.90           H  
ATOM   3801 HD12 LEU A 235      -6.683   5.297   4.163  1.00 86.90           H  
ATOM   3802 HD13 LEU A 235      -8.343   5.917   4.059  1.00 86.90           H  
ATOM   3803 HD21 LEU A 235      -5.521   6.649   0.962  1.00 86.90           H  
ATOM   3804 HD22 LEU A 235      -6.309   5.053   1.035  1.00 86.90           H  
ATOM   3805 HD23 LEU A 235      -5.138   5.547   2.287  1.00 86.90           H  
ATOM   3806  N   ASN A 236      -9.801   9.388  -0.241  1.00 88.46           N  
ATOM   3807  CA  ASN A 236     -11.106   9.722  -0.796  1.00 88.46           C  
ATOM   3808  C   ASN A 236     -12.225   8.755  -0.339  1.00 88.46           C  
ATOM   3809  O   ASN A 236     -13.214   8.550  -1.048  1.00 88.46           O  
ATOM   3810  CB  ASN A 236     -10.944   9.862  -2.316  1.00 88.46           C  
ATOM   3811  CG  ASN A 236     -12.101  10.572  -2.962  1.00 88.46           C  
ATOM   3812  ND2 ASN A 236     -12.598  10.060  -4.064  1.00 88.46           N  
ATOM   3813  OD1 ASN A 236     -12.545  11.617  -2.518  1.00 88.46           O  
ATOM   3814  H   ASN A 236      -9.358  10.063   0.365  1.00 88.46           H  
ATOM   3815  HA  ASN A 236     -11.366  10.700  -0.391  1.00 88.46           H  
ATOM   3816  HB2 ASN A 236     -10.832   8.873  -2.759  1.00 88.46           H  
ATOM   3817  HB3 ASN A 236     -10.043  10.434  -2.537  1.00 88.46           H  
ATOM   3818 HD21 ASN A 236     -13.382  10.501  -4.523  1.00 88.46           H  
ATOM   3819 HD22 ASN A 236     -12.213   9.185  -4.392  1.00 88.46           H  
ATOM   3820  N   TRP A 237     -12.066   8.172   0.852  1.00 91.63           N  
ATOM   3821  CA  TRP A 237     -12.961   7.181   1.453  1.00 91.63           C  
ATOM   3822  C   TRP A 237     -13.444   7.640   2.827  1.00 91.63           C  
ATOM   3823  O   TRP A 237     -12.796   8.449   3.490  1.00 91.63           O  
ATOM   3824  CB  TRP A 237     -12.245   5.824   1.571  1.00 91.63           C  
ATOM   3825  CG  TRP A 237     -11.882   5.124   0.296  1.00 91.63           C  
ATOM   3826  CD1 TRP A 237     -12.404   5.361  -0.930  1.00 91.63           C  
ATOM   3827  CD2 TRP A 237     -10.893   4.067   0.103  1.00 91.63           C  
ATOM   3828  CE2 TRP A 237     -10.858   3.730  -1.284  1.00 91.63           C  
ATOM   3829  CE3 TRP A 237     -10.012   3.369   0.956  1.00 91.63           C  
ATOM   3830  NE1 TRP A 237     -11.797   4.549  -1.865  1.00 91.63           N  
ATOM   3831  CZ2 TRP A 237      -9.992   2.759  -1.803  1.00 91.63           C  
ATOM   3832  CZ3 TRP A 237      -9.126   2.401   0.443  1.00 91.63           C  
ATOM   3833  CH2 TRP A 237      -9.119   2.093  -0.930  1.00 91.63           C  
ATOM   3834  H   TRP A 237     -11.259   8.449   1.392  1.00 91.63           H  
ATOM   3835  HA  TRP A 237     -13.844   7.053   0.828  1.00 91.63           H  
ATOM   3836  HB2 TRP A 237     -12.879   5.141   2.137  1.00 91.63           H  
ATOM   3837  HB3 TRP A 237     -11.333   5.966   2.151  1.00 91.63           H  
ATOM   3838  HD1 TRP A 237     -13.151   6.109  -1.151  1.00 91.63           H  
ATOM   3839  HE1 TRP A 237     -11.957   4.623  -2.859  1.00 91.63           H  
ATOM   3840  HE3 TRP A 237     -10.006   3.603   2.011  1.00 91.63           H  
ATOM   3841  HZ2 TRP A 237      -9.983   2.547  -2.861  1.00 91.63           H  
ATOM   3842  HZ3 TRP A 237      -8.432   1.906   1.107  1.00 91.63           H  
ATOM   3843  HH2 TRP A 237      -8.430   1.359  -1.320  1.00 91.63           H  
ATOM   3844  N   PHE A 238     -14.560   7.083   3.281  1.00 93.43           N  
ATOM   3845  CA  PHE A 238     -15.024   7.218   4.657  1.00 93.43           C  
ATOM   3846  C   PHE A 238     -14.599   6.002   5.471  1.00 93.43           C  
ATOM   3847  O   PHE A 238     -14.810   4.866   5.052  1.00 93.43           O  
ATOM   3848  CB  PHE A 238     -16.539   7.415   4.696  1.00 93.43           C  
ATOM   3849  CG  PHE A 238     -16.996   8.718   4.078  1.00 93.43           C  
ATOM   3850  CD1 PHE A 238     -17.194   9.844   4.898  1.00 93.43           C  
ATOM   3851  CD2 PHE A 238     -17.237   8.809   2.693  1.00 93.43           C  
ATOM   3852  CE1 PHE A 238     -17.673  11.043   4.347  1.00 93.43           C  
ATOM   3853  CE2 PHE A 238     -17.691  10.020   2.141  1.00 93.43           C  
ATOM   3854  CZ  PHE A 238     -17.914  11.133   2.968  1.00 93.43           C  
ATOM   3855  H   PHE A 238     -15.020   6.402   2.695  1.00 93.43           H  
ATOM   3856  HA  PHE A 238     -14.571   8.100   5.111  1.00 93.43           H  
ATOM   3857  HB2 PHE A 238     -16.865   7.389   5.735  1.00 93.43           H  
ATOM   3858  HB3 PHE A 238     -17.028   6.586   4.185  1.00 93.43           H  
ATOM   3859  HD1 PHE A 238     -17.005   9.786   5.959  1.00 93.43           H  
ATOM   3860  HD2 PHE A 238     -17.104   7.945   2.060  1.00 93.43           H  
ATOM   3861  HE1 PHE A 238     -17.872  11.892   4.984  1.00 93.43           H  
ATOM   3862  HE2 PHE A 238     -17.908  10.091   1.085  1.00 93.43           H  
ATOM   3863  HZ  PHE A 238     -18.298  12.052   2.550  1.00 93.43           H  
ATOM   3864  N   LEU A 239     -14.027   6.243   6.645  1.00 93.85           N  
ATOM   3865  CA  LEU A 239     -13.807   5.242   7.676  1.00 93.85           C  
ATOM   3866  C   LEU A 239     -15.039   5.186   8.571  1.00 93.85           C  
ATOM   3867  O   LEU A 239     -15.427   6.197   9.164  1.00 93.85           O  
ATOM   3868  CB  LEU A 239     -12.546   5.618   8.467  1.00 93.85           C  
ATOM   3869  CG  LEU A 239     -12.263   4.719   9.684  1.00 93.85           C  
ATOM   3870  CD1 LEU A 239     -11.977   3.279   9.273  1.00 93.85           C  
ATOM   3871  CD2 LEU A 239     -11.048   5.248  10.446  1.00 93.85           C  
ATOM   3872  H   LEU A 239     -13.898   7.208   6.913  1.00 93.85           H  
ATOM   3873  HA  LEU A 239     -13.656   4.266   7.214  1.00 93.85           H  
ATOM   3874  HB2 LEU A 239     -11.697   5.567   7.784  1.00 93.85           H  
ATOM   3875  HB3 LEU A 239     -12.646   6.646   8.814  1.00 93.85           H  
ATOM   3876  HG  LEU A 239     -13.115   4.733  10.364  1.00 93.85           H  
ATOM   3877 HD11 LEU A 239     -11.592   2.728  10.132  1.00 93.85           H  
ATOM   3878 HD12 LEU A 239     -11.230   3.259   8.480  1.00 93.85           H  
ATOM   3879 HD13 LEU A 239     -12.890   2.798   8.922  1.00 93.85           H  
ATOM   3880 HD21 LEU A 239     -10.825   4.595  11.289  1.00 93.85           H  
ATOM   3881 HD22 LEU A 239     -10.180   5.289   9.787  1.00 93.85           H  
ATOM   3882 HD23 LEU A 239     -11.271   6.245  10.828  1.00 93.85           H  
ATOM   3883  N   ILE A 240     -15.615   3.998   8.693  1.00 94.19           N  
ATOM   3884  CA  ILE A 240     -16.703   3.724   9.616  1.00 94.19           C  
ATOM   3885  C   ILE A 240     -16.181   2.882  10.767  1.00 94.19           C  
ATOM   3886  O   ILE A 240     -15.520   1.866  10.559  1.00 94.19           O  
ATOM   3887  CB  ILE A 240     -17.888   3.044   8.916  1.00 94.19           C  
ATOM   3888  CG1 ILE A 240     -18.348   3.773   7.636  1.00 94.19           C  
ATOM   3889  CG2 ILE A 240     -19.041   2.963   9.927  1.00 94.19           C  
ATOM   3890  CD1 ILE A 240     -18.780   5.228   7.840  1.00 94.19           C  
ATOM   3891  H   ILE A 240     -15.246   3.217   8.169  1.00 94.19           H  
ATOM   3892  HA  ILE A 240     -17.060   4.669  10.025  1.00 94.19           H  
ATOM   3893  HB  ILE A 240     -17.596   2.033   8.634  1.00 94.19           H  
ATOM   3894 HG12 ILE A 240     -17.547   3.746   6.897  1.00 94.19           H  
ATOM   3895 HG13 ILE A 240     -19.193   3.226   7.219  1.00 94.19           H  
ATOM   3896 HG21 ILE A 240     -19.980   2.768   9.409  1.00 94.19           H  
ATOM   3897 HG22 ILE A 240     -19.136   3.908  10.462  1.00 94.19           H  
ATOM   3898 HG23 ILE A 240     -18.864   2.160  10.642  1.00 94.19           H  
ATOM   3899 HD11 ILE A 240     -19.131   5.644   6.896  1.00 94.19           H  
ATOM   3900 HD12 ILE A 240     -17.934   5.824   8.182  1.00 94.19           H  
ATOM   3901 HD13 ILE A 240     -19.593   5.288   8.564  1.00 94.19           H  
ATOM   3902  N   ILE A 241     -16.497   3.317  11.981  1.00 93.68           N  
ATOM   3903  CA  ILE A 241     -16.218   2.600  13.218  1.00 93.68           C  
ATOM   3904  C   ILE A 241     -17.538   2.467  13.955  1.00 93.68           C  
ATOM   3905  O   ILE A 241     -18.149   3.472  14.319  1.00 93.68           O  
ATOM   3906  CB  ILE A 241     -15.167   3.335  14.073  1.00 93.68           C  
ATOM   3907  CG1 ILE A 241     -13.873   3.576  13.264  1.00 93.68           C  
ATOM   3908  CG2 ILE A 241     -14.877   2.521  15.353  1.00 93.68           C  
ATOM   3909  CD1 ILE A 241     -12.872   4.477  13.985  1.00 93.68           C  
ATOM   3910  H   ILE A 241     -17.011   4.184  12.051  1.00 93.68           H  
ATOM   3911  HA  ILE A 241     -15.836   1.607  12.984  1.00 93.68           H  
ATOM   3912  HB  ILE A 241     -15.573   4.304  14.363  1.00 93.68           H  
ATOM   3913 HG12 ILE A 241     -13.399   2.624  13.027  1.00 93.68           H  
ATOM   3914 HG13 ILE A 241     -14.112   4.078  12.327  1.00 93.68           H  
ATOM   3915 HG21 ILE A 241     -14.204   3.074  16.009  1.00 93.68           H  
ATOM   3916 HG22 ILE A 241     -15.798   2.340  15.908  1.00 93.68           H  
ATOM   3917 HG23 ILE A 241     -14.427   1.565  15.086  1.00 93.68           H  
ATOM   3918 HD11 ILE A 241     -12.531   3.996  14.902  1.00 93.68           H  
ATOM   3919 HD12 ILE A 241     -13.343   5.432  14.218  1.00 93.68           H  
ATOM   3920 HD13 ILE A 241     -12.013   4.660  13.340  1.00 93.68           H  
ATOM   3921  N   GLU A 242     -17.973   1.242  14.208  1.00 92.12           N  
ATOM   3922  CA  GLU A 242     -19.200   0.998  14.951  1.00 92.12           C  
ATOM   3923  C   GLU A 242     -19.017   0.004  16.094  1.00 92.12           C  
ATOM   3924  O   GLU A 242     -18.098  -0.819  16.121  1.00 92.12           O  
ATOM   3925  CB  GLU A 242     -20.363   0.654  14.011  1.00 92.12           C  
ATOM   3926  CG  GLU A 242     -20.249  -0.730  13.358  1.00 92.12           C  
ATOM   3927  CD  GLU A 242     -21.433  -1.051  12.443  1.00 92.12           C  
ATOM   3928  OE1 GLU A 242     -21.577  -2.224  12.029  1.00 92.12           O  
ATOM   3929  OE2 GLU A 242     -22.258  -0.148  12.193  1.00 92.12           O1-
ATOM   3930  H   GLU A 242     -17.433   0.452  13.888  1.00 92.12           H  
ATOM   3931  HA  GLU A 242     -19.478   1.934  15.436  1.00 92.12           H  
ATOM   3932  HB2 GLU A 242     -20.417   1.418  13.235  1.00 92.12           H  
ATOM   3933  HB3 GLU A 242     -21.289   0.693  14.585  1.00 92.12           H  
ATOM   3934  HG2 GLU A 242     -20.227  -1.474  14.154  1.00 92.12           H  
ATOM   3935  HG3 GLU A 242     -19.325  -0.779  12.781  1.00 92.12           H  
ATOM   3936  N   GLN A 243     -19.903   0.103  17.077  1.00 90.81           N  
ATOM   3937  CA  GLN A 243     -19.981  -0.834  18.187  1.00 90.81           C  
ATOM   3938  C   GLN A 243     -21.428  -1.067  18.574  1.00 90.81           C  
ATOM   3939  O   GLN A 243     -22.237  -0.138  18.543  1.00 90.81           O  
ATOM   3940  CB  GLN A 243     -19.239  -0.283  19.405  1.00 90.81           C  
ATOM   3941  CG  GLN A 243     -18.842  -1.438  20.335  1.00 90.81           C  
ATOM   3942  CD  GLN A 243     -18.249  -0.980  21.648  1.00 90.81           C  
ATOM   3943  NE2 GLN A 243     -17.802  -1.904  22.466  1.00 90.81           N  
ATOM   3944  OE1 GLN A 243     -18.163   0.195  21.959  1.00 90.81           O  
ATOM   3945  H   GLN A 243     -20.600   0.832  17.019  1.00 90.81           H  
ATOM   3946  HA  GLN A 243     -19.538  -1.783  17.886  1.00 90.81           H  
ATOM   3947  HB2 GLN A 243     -18.349   0.258  19.081  1.00 90.81           H  
ATOM   3948  HB3 GLN A 243     -19.878   0.422  19.936  1.00 90.81           H  
ATOM   3949  HG2 GLN A 243     -18.125  -2.084  19.829  1.00 90.81           H  
ATOM   3950  HG3 GLN A 243     -19.714  -2.044  20.582  1.00 90.81           H  
ATOM   3951 HE21 GLN A 243     -17.838  -2.870  22.174  1.00 90.81           H  
ATOM   3952 HE22 GLN A 243     -17.499  -1.631  23.390  1.00 90.81           H  
ATOM   3953  N   SER A 244     -21.739  -2.280  19.021  1.00 90.18           N  
ATOM   3954  CA  SER A 244     -23.005  -2.506  19.701  1.00 90.18           C  
ATOM   3955  C   SER A 244     -23.023  -1.804  21.064  1.00 90.18           C  
ATOM   3956  O   SER A 244     -22.044  -1.795  21.817  1.00 90.18           O  
ATOM   3957  CB  SER A 244     -23.294  -4.000  19.832  1.00 90.18           C  
ATOM   3958  OG  SER A 244     -22.436  -4.596  20.778  1.00 90.18           O  
ATOM   3959  H   SER A 244     -21.023  -2.990  19.082  1.00 90.18           H  
ATOM   3960  HA  SER A 244     -23.800  -2.081  19.088  1.00 90.18           H  
ATOM   3961  HB2 SER A 244     -23.181  -4.488  18.864  1.00 90.18           H  
ATOM   3962  HB3 SER A 244     -24.322  -4.125  20.171  1.00 90.18           H  
ATOM   3963  HG  SER A 244     -21.560  -4.677  20.393  1.00 90.18           H  
ATOM   3964  N   GLU A 245     -24.176  -1.256  21.433  1.00 84.65           N  
ATOM   3965  CA  GLU A 245     -24.398  -0.707  22.770  1.00 84.65           C  
ATOM   3966  C   GLU A 245     -24.218  -1.782  23.858  1.00 84.65           C  
ATOM   3967  O   GLU A 245     -23.802  -1.486  24.978  1.00 84.65           O  
ATOM   3968  CB  GLU A 245     -25.802  -0.085  22.805  1.00 84.65           C  
ATOM   3969  CG  GLU A 245     -26.131   0.456  24.197  1.00 84.65           C  
ATOM   3970  CD  GLU A 245     -27.321   1.412  24.204  1.00 84.65           C  
ATOM   3971  OE1 GLU A 245     -27.197   2.474  24.851  1.00 84.65           O  
ATOM   3972  OE2 GLU A 245     -28.395   1.117  23.641  1.00 84.65           O1-
ATOM   3973  H   GLU A 245     -24.929  -1.217  20.761  1.00 84.65           H  
ATOM   3974  HA  GLU A 245     -23.663   0.076  22.955  1.00 84.65           H  
ATOM   3975  HB2 GLU A 245     -26.546  -0.834  22.531  1.00 84.65           H  
ATOM   3976  HB3 GLU A 245     -25.838   0.731  22.084  1.00 84.65           H  
ATOM   3977  HG2 GLU A 245     -26.350  -0.379  24.863  1.00 84.65           H  
ATOM   3978  HG3 GLU A 245     -25.256   0.977  24.586  1.00 84.65           H  
ATOM   3979  N   GLN A 246     -24.488  -3.050  23.535  1.00 81.71           N  
ATOM   3980  CA  GLN A 246     -24.311  -4.162  24.465  1.00 81.71           C  
ATOM   3981  C   GLN A 246     -22.841  -4.368  24.846  1.00 81.71           C  
ATOM   3982  O   GLN A 246     -22.548  -4.458  26.038  1.00 81.71           O  
ATOM   3983  CB  GLN A 246     -24.889  -5.451  23.872  1.00 81.71           C  
ATOM   3984  CG  GLN A 246     -26.402  -5.367  23.611  1.00 81.71           C  
ATOM   3985  CD  GLN A 246     -26.973  -6.687  23.102  1.00 81.71           C  
ATOM   3986  NE2 GLN A 246     -28.175  -6.693  22.573  1.00 81.71           N  
ATOM   3987  OE1 GLN A 246     -26.374  -7.740  23.209  1.00 81.71           O  
ATOM   3988  H   GLN A 246     -24.730  -3.249  22.575  1.00 81.71           H  
ATOM   3989  HA  GLN A 246     -24.849  -3.932  25.385  1.00 81.71           H  
ATOM   3990  HB2 GLN A 246     -24.698  -6.263  24.574  1.00 81.71           H  
ATOM   3991  HB3 GLN A 246     -24.379  -5.682  22.936  1.00 81.71           H  
ATOM   3992  HG2 GLN A 246     -26.920  -5.095  24.531  1.00 81.71           H  
ATOM   3993  HG3 GLN A 246     -26.599  -4.598  22.864  1.00 81.71           H  
ATOM   3994 HE21 GLN A 246     -28.654  -5.833  22.346  1.00 81.71           H  
ATOM   3995 HE22 GLN A 246     -28.432  -7.556  22.116  1.00 81.71           H  
ATOM   3996  N   GLU A 247     -21.932  -4.397  23.867  1.00 82.23           N  
ATOM   3997  CA  GLU A 247     -20.483  -4.504  24.100  1.00 82.23           C  
ATOM   3998  C   GLU A 247     -19.942  -3.263  24.809  1.00 82.23           C  
ATOM   3999  O   GLU A 247     -19.108  -3.366  25.705  1.00 82.23           O  
ATOM   4000  CB  GLU A 247     -19.753  -4.645  22.762  1.00 82.23           C  
ATOM   4001  CG  GLU A 247     -19.966  -6.008  22.085  1.00 82.23           C  
ATOM   4002  CD  GLU A 247     -19.635  -5.972  20.585  1.00 82.23           C  
ATOM   4003  OE1 GLU A 247     -19.327  -7.046  20.031  1.00 82.23           O  
ATOM   4004  OE2 GLU A 247     -19.795  -4.881  19.978  1.00 82.23           O1-
ATOM   4005  H   GLU A 247     -22.238  -4.327  22.907  1.00 82.23           H  
ATOM   4006  HA  GLU A 247     -20.261  -5.372  24.722  1.00 82.23           H  
ATOM   4007  HB2 GLU A 247     -20.098  -3.830  22.125  1.00 82.23           H  
ATOM   4008  HB3 GLU A 247     -18.682  -4.518  22.921  1.00 82.23           H  
ATOM   4009  HG2 GLU A 247     -19.341  -6.744  22.592  1.00 82.23           H  
ATOM   4010  HG3 GLU A 247     -21.003  -6.322  22.207  1.00 82.23           H  
ATOM   4011  N   LEU A 248     -20.454  -2.084  24.456  1.00 77.88           N  
ATOM   4012  CA  LEU A 248     -20.054  -0.830  25.083  1.00 77.88           C  
ATOM   4013  C   LEU A 248     -20.414  -0.787  26.578  1.00 77.88           C  
ATOM   4014  O   LEU A 248     -19.658  -0.253  27.390  1.00 77.88           O  
ATOM   4015  CB  LEU A 248     -20.738   0.291  24.296  1.00 77.88           C  
ATOM   4016  CG  LEU A 248     -20.305   1.700  24.707  1.00 77.88           C  
ATOM   4017  CD1 LEU A 248     -18.854   2.023  24.342  1.00 77.88           C  
ATOM   4018  CD2 LEU A 248     -21.223   2.672  23.973  1.00 77.88           C  
ATOM   4019  H   LEU A 248     -21.094  -2.055  23.675  1.00 77.88           H  
ATOM   4020  HA  LEU A 248     -18.972  -0.735  24.996  1.00 77.88           H  
ATOM   4021  HB2 LEU A 248     -21.815   0.203  24.439  1.00 77.88           H  
ATOM   4022  HB3 LEU A 248     -20.532   0.158  23.234  1.00 77.88           H  
ATOM   4023  HG  LEU A 248     -20.443   1.809  25.783  1.00 77.88           H  
ATOM   4024 HD11 LEU A 248     -18.561   3.001  24.724  1.00 77.88           H  
ATOM   4025 HD12 LEU A 248     -18.767   2.074  23.257  1.00 77.88           H  
ATOM   4026 HD13 LEU A 248     -18.177   1.267  24.741  1.00 77.88           H  
ATOM   4027 HD21 LEU A 248     -21.300   2.377  22.926  1.00 77.88           H  
ATOM   4028 HD22 LEU A 248     -22.219   2.658  24.415  1.00 77.88           H  
ATOM   4029 HD23 LEU A 248     -20.829   3.688  23.985  1.00 77.88           H  
ATOM   4030  N   LEU A 249     -21.561  -1.361  26.951  1.00 78.58           N  
ATOM   4031  CA  LEU A 249     -22.042  -1.425  28.332  1.00 78.58           C  
ATOM   4032  C   LEU A 249     -21.579  -2.679  29.090  1.00 78.58           C  
ATOM   4033  O   LEU A 249     -21.815  -2.753  30.299  1.00 78.58           O  
ATOM   4034  CB  LEU A 249     -23.578  -1.313  28.337  1.00 78.58           C  
ATOM   4035  CG  LEU A 249     -24.143   0.025  27.821  1.00 78.58           C  
ATOM   4036  CD1 LEU A 249     -25.671  -0.049  27.840  1.00 78.58           C  
ATOM   4037  CD2 LEU A 249     -23.716   1.217  28.682  1.00 78.58           C  
ATOM   4038  H   LEU A 249     -22.144  -1.740  26.218  1.00 78.58           H  
ATOM   4039  HA  LEU A 249     -21.629  -0.581  28.883  1.00 78.58           H  
ATOM   4040  HB2 LEU A 249     -23.976  -2.121  27.724  1.00 78.58           H  
ATOM   4041  HB3 LEU A 249     -23.932  -1.460  29.357  1.00 78.58           H  
ATOM   4042  HG  LEU A 249     -23.812   0.214  26.800  1.00 78.58           H  
ATOM   4043 HD11 LEU A 249     -26.037  -0.183  28.858  1.00 78.58           H  
ATOM   4044 HD12 LEU A 249     -25.994  -0.880  27.212  1.00 78.58           H  
ATOM   4045 HD13 LEU A 249     -26.081   0.867  27.413  1.00 78.58           H  
ATOM   4046 HD21 LEU A 249     -24.217   2.117  28.327  1.00 78.58           H  
ATOM   4047 HD22 LEU A 249     -23.960   1.037  29.728  1.00 78.58           H  
ATOM   4048 HD23 LEU A 249     -22.642   1.371  28.575  1.00 78.58           H  
ATOM   4049  N   ALA A 250     -20.941  -3.651  28.431  1.00 78.21           N  
ATOM   4050  CA  ALA A 250     -20.504  -4.899  29.059  1.00 78.21           C  
ATOM   4051  C   ALA A 250     -19.602  -4.672  30.293  1.00 78.21           C  
ATOM   4052  O   ALA A 250     -19.933  -5.219  31.347  1.00 78.21           O  
ATOM   4053  CB  ALA A 250     -19.878  -5.829  28.009  1.00 78.21           C  
ATOM   4054  H   ALA A 250     -20.776  -3.542  27.440  1.00 78.21           H  
ATOM   4055  HA  ALA A 250     -21.395  -5.406  29.429  1.00 78.21           H  
ATOM   4056  HB1 ALA A 250     -18.992  -5.387  27.552  1.00 78.21           H  
ATOM   4057  HB2 ALA A 250     -19.592  -6.769  28.481  1.00 78.21           H  
ATOM   4058  HB3 ALA A 250     -20.604  -6.041  27.224  1.00 78.21           H  
ATOM   4059  N   PRO A 251     -18.590  -3.775  30.264  1.00 72.15           N  
ATOM   4060  CA  PRO A 251     -17.744  -3.517  31.434  1.00 72.15           C  
ATOM   4061  C   PRO A 251     -18.495  -2.936  32.641  1.00 72.15           C  
ATOM   4062  O   PRO A 251     -18.040  -3.068  33.771  1.00 72.15           O  
ATOM   4063  CB  PRO A 251     -16.668  -2.533  30.954  1.00 72.15           C  
ATOM   4064  CG  PRO A 251     -16.628  -2.729  29.442  1.00 72.15           C  
ATOM   4065  CD  PRO A 251     -18.081  -3.036  29.114  1.00 72.15           C  
ATOM   4066  HA  PRO A 251     -17.270  -4.451  31.734  1.00 72.15           H  
ATOM   4067  HB2 PRO A 251     -16.971  -1.509  31.171  1.00 72.15           H  
ATOM   4068  HB3 PRO A 251     -15.702  -2.745  31.412  1.00 72.15           H  
ATOM   4069  HG2 PRO A 251     -16.276  -1.837  28.923  1.00 72.15           H  
ATOM   4070  HG3 PRO A 251     -16.007  -3.591  29.197  1.00 72.15           H  
ATOM   4071  HD2 PRO A 251     -18.636  -2.104  29.006  1.00 72.15           H  
ATOM   4072  HD3 PRO A 251     -18.129  -3.605  28.185  1.00 72.15           H  
ATOM   4073  N   ILE A 252     -19.644  -2.282  32.420  1.00 67.55           N  
ATOM   4074  CA  ILE A 252     -20.469  -1.705  33.496  1.00 67.55           C  
ATOM   4075  C   ILE A 252     -21.375  -2.767  34.127  1.00 67.55           C  
ATOM   4076  O   ILE A 252     -21.781  -2.618  35.274  1.00 67.55           O  
ATOM   4077  CB  ILE A 252     -21.306  -0.515  32.965  1.00 67.55           C  
ATOM   4078  CG1 ILE A 252     -20.413   0.616  32.413  1.00 67.55           C  
ATOM   4079  CG2 ILE A 252     -22.205   0.075  34.078  1.00 67.55           C  
ATOM   4080  CD1 ILE A 252     -21.191   1.617  31.549  1.00 67.55           C  
ATOM   4081  H   ILE A 252     -19.996  -2.254  31.474  1.00 67.55           H  
ATOM   4082  HA  ILE A 252     -19.814  -1.340  34.287  1.00 67.55           H  
ATOM   4083  HB  ILE A 252     -21.946  -0.874  32.160  1.00 67.55           H  
ATOM   4084 HG12 ILE A 252     -19.952   1.142  33.249  1.00 67.55           H  
ATOM   4085 HG13 ILE A 252     -19.609   0.209  31.799  1.00 67.55           H  
ATOM   4086 HG21 ILE A 252     -21.606   0.249  34.971  1.00 67.55           H  
ATOM   4087 HG22 ILE A 252     -22.666   1.016  33.775  1.00 67.55           H  
ATOM   4088 HG23 ILE A 252     -23.002  -0.626  34.325  1.00 67.55           H  
ATOM   4089 HD11 ILE A 252     -22.264   1.583  31.739  1.00 67.55           H  
ATOM   4090 HD12 ILE A 252     -21.027   1.383  30.498  1.00 67.55           H  
ATOM   4091 HD13 ILE A 252     -20.835   2.624  31.767  1.00 67.55           H  
ATOM   4092  N   LYS A 253     -21.741  -3.818  33.385  1.00 60.98           N  
ATOM   4093  CA  LYS A 253     -22.612  -4.891  33.891  1.00 60.98           C  
ATOM   4094  C   LYS A 253     -21.867  -5.904  34.764  1.00 60.98           C  
ATOM   4095  O   LYS A 253     -22.521  -6.617  35.515  1.00 60.98           O  
ATOM   4096  CB  LYS A 253     -23.304  -5.603  32.723  1.00 60.98           C  
ATOM   4097  CG  LYS A 253     -24.363  -4.735  32.029  1.00 60.98           C  
ATOM   4098  CD  LYS A 253     -25.016  -5.550  30.906  1.00 60.98           C  
ATOM   4099  CE  LYS A 253     -26.058  -4.729  30.143  1.00 60.98           C  
ATOM   4100  NZ  LYS A 253     -26.591  -5.502  28.991  1.00 60.98           N1+
ATOM   4101  H   LYS A 253     -21.317  -3.928  32.475  1.00 60.98           H  
ATOM   4102  HA  LYS A 253     -23.366  -4.462  34.552  1.00 60.98           H  
ATOM   4103  HB2 LYS A 253     -23.793  -6.499  33.107  1.00 60.98           H  
ATOM   4104  HB3 LYS A 253     -22.550  -5.918  32.001  1.00 60.98           H  
ATOM   4105  HG2 LYS A 253     -25.121  -4.435  32.752  1.00 60.98           H  
ATOM   4106  HG3 LYS A 253     -23.896  -3.845  31.608  1.00 60.98           H  
ATOM   4107  HD2 LYS A 253     -25.486  -6.436  31.333  1.00 60.98           H  
ATOM   4108  HD3 LYS A 253     -24.235  -5.869  30.216  1.00 60.98           H  
ATOM   4109  HE2 LYS A 253     -26.860  -4.450  30.826  1.00 60.98           H  
ATOM   4110  HE3 LYS A 253     -25.576  -3.819  29.785  1.00 60.98           H  
ATOM   4111  HZ1 LYS A 253     -27.020  -6.364  29.295  1.00 60.98           H  
ATOM   4112  HZ2 LYS A 253     -27.257  -4.962  28.457  1.00 60.98           H  
ATOM   4113  HZ3 LYS A 253     -25.833  -5.748  28.371  1.00 60.98           H  
ATOM   4114  N   GLU A 254     -20.542  -5.971  34.647  1.00 59.18           N  
ATOM   4115  CA  GLU A 254     -19.679  -6.856  35.442  1.00 59.18           C  
ATOM   4116  C   GLU A 254     -19.197  -6.223  36.765  1.00 59.18           C  
ATOM   4117  O   GLU A 254     -18.502  -6.886  37.536  1.00 59.18           O  
ATOM   4118  CB  GLU A 254     -18.505  -7.344  34.573  1.00 59.18           C  
ATOM   4119  CG  GLU A 254     -18.975  -8.245  33.415  1.00 59.18           C  
ATOM   4120  CD  GLU A 254     -17.822  -8.842  32.589  1.00 59.18           C  
ATOM   4121  OE1 GLU A 254     -18.128  -9.731  31.761  1.00 59.18           O  
ATOM   4122  OE2 GLU A 254     -16.659  -8.417  32.774  1.00 59.18           O1-
ATOM   4123  H   GLU A 254     -20.093  -5.399  33.946  1.00 59.18           H  
ATOM   4124  HA  GLU A 254     -20.251  -7.736  35.737  1.00 59.18           H  
ATOM   4125  HB2 GLU A 254     -17.822  -7.920  35.197  1.00 59.18           H  
ATOM   4126  HB3 GLU A 254     -17.972  -6.480  34.175  1.00 59.18           H  
ATOM   4127  HG2 GLU A 254     -19.569  -9.057  33.834  1.00 59.18           H  
ATOM   4128  HG3 GLU A 254     -19.622  -7.670  32.753  1.00 59.18           H  
ATOM   4129  N   GLN A 255     -19.584  -4.970  37.047  1.00 47.33           N  
ATOM   4130  CA  GLN A 255     -19.359  -4.264  38.319  1.00 47.33           C  
ATOM   4131  C   GLN A 255     -20.637  -4.202  39.159  1.00 47.33           C  
ATOM   4132  O   GLN A 255     -20.518  -4.330  40.399  1.00 47.33           O  
ATOM   4133  CB  GLN A 255     -18.833  -2.843  38.052  1.00 47.33           C  
ATOM   4134  CG  GLN A 255     -17.431  -2.827  37.431  1.00 47.33           C  
ATOM   4135  CD  GLN A 255     -16.862  -1.418  37.246  1.00 47.33           C  
ATOM   4136  NE2 GLN A 255     -15.639  -1.308  36.773  1.00 47.33           N  
ATOM   4137  OE1 GLN A 255     -17.464  -0.389  37.518  1.00 47.33           O  
ATOM   4138  OXT GLN A 255     -21.708  -3.960  38.557  1.00 47.33           O1-
ATOM   4139  H   GLN A 255     -20.248  -4.535  36.423  1.00 47.33           H  
ATOM   4140  HA  GLN A 255     -18.632  -4.809  38.922  1.00 47.33           H  
ATOM   4141  HB2 GLN A 255     -18.796  -2.309  39.002  1.00 47.33           H  
ATOM   4142  HB3 GLN A 255     -19.529  -2.321  37.395  1.00 47.33           H  
ATOM   4143  HG2 GLN A 255     -16.755  -3.392  38.073  1.00 47.33           H  
ATOM   4144  HG3 GLN A 255     -17.460  -3.320  36.459  1.00 47.33           H  
ATOM   4145 HE21 GLN A 255     -15.306  -0.367  36.619  1.00 47.33           H  
ATOM   4146 HE22 GLN A 255     -15.156  -2.140  36.466  1.00 47.33           H  
TER   
END
HEADER    Adenine_confidence-0.68
HETATM    1  N   UNK     0      -1.679   0.442 -13.094  0.00  0.00           N  
HETATM    2  C   UNK     0      -0.912  -0.612 -12.530  0.00  0.00           C  
HETATM    3  C   UNK     0      -1.051  -1.910 -12.974  0.00  0.00           C  
HETATM    4  N   UNK     0      -1.797  -2.494 -13.892  0.00  0.00           N  
HETATM    5  C   UNK     0      -1.554  -3.828 -13.943  0.00  0.00           C  
HETATM    6  N   UNK     0      -0.617  -4.051 -13.009  0.00  0.00           N  
HETATM    7  C   UNK     0      -0.284  -2.889 -12.392  0.00  0.00           C  
HETATM    8  N   UNK     0       0.566  -2.544 -11.419  0.00  0.00           N  
HETATM    9  C   UNK     0       0.724  -1.288 -10.964  0.00  0.00           C  
HETATM   10  N   UNK     0      -0.029  -0.328 -11.536  0.00  0.00           N  
CONECT    1    2
CONECT    2    1    3   10
CONECT    3    2    4    7
CONECT    4    3    5
CONECT    5    4    6
CONECT    6    5    7
CONECT    7    3    6    8
CONECT    8    7    9
CONECT    9    8   10
CONECT   10    2    9
END
HEADER    Inosine_confidence-2.11
HETATM    1  O   UNK     0     -11.668  -7.465  -1.961  0.00  0.00           O  
HETATM    2  C   UNK     0     -12.242  -6.344  -2.076  0.00  0.00           C  
HETATM    3  N   UNK     0     -12.374  -5.481  -1.065  0.00  0.00           N  
HETATM    4  C   UNK     0     -12.994  -4.301  -1.244  0.00  0.00           C  
HETATM    5  N   UNK     0     -13.496  -3.957  -2.436  0.00  0.00           N  
HETATM    6  C   UNK     0     -13.385  -4.794  -3.476  0.00  0.00           C  
HETATM    7  C   UNK     0     -12.757  -5.994  -3.306  0.00  0.00           C  
HETATM    8  N   UNK     0     -12.794  -6.621  -4.512  0.00  0.00           N  
HETATM    9  C   UNK     0     -13.421  -5.835  -5.390  0.00  0.00           C  
HETATM   10  N   UNK     0     -13.794  -4.704  -4.774  0.00  0.00           N  
HETATM   11  C   UNK     0     -14.492  -3.591  -5.345  0.00  0.00           C  
HETATM   12  O   UNK     0     -15.294  -4.061  -6.367  0.00  0.00           O  
HETATM   13  C   UNK     0     -15.037  -3.339  -7.502  0.00  0.00           C  
HETATM   14  C   UNK     0     -15.346  -4.087  -8.773  0.00  0.00           C  
HETATM   15  O   UNK     0     -14.395  -5.062  -9.006  0.00  0.00           O  
HETATM   16  C   UNK     0     -13.554  -3.053  -7.380  0.00  0.00           C  
HETATM   17  O   UNK     0     -13.110  -2.095  -8.256  0.00  0.00           O  
HETATM   18  C   UNK     0     -13.570  -2.549  -5.929  0.00  0.00           C  
HETATM   19  O   UNK     0     -14.251  -1.334  -5.900  0.00  0.00           O  
CONECT    1    2
CONECT    2    1    3    7
CONECT    3    2    4
CONECT    4    3    5
CONECT    5    4    6
CONECT    6    5    7   10
CONECT    7    2    6    8
CONECT    8    7    9
CONECT    9    8   10
CONECT   10    6    9   11
CONECT   11   10   12   18
CONECT   12   11   13
CONECT   13   12   14   16
CONECT   14   13   15
CONECT   15   14
CONECT   16   13   17   18
CONECT   17   16
CONECT   18   11   16   19
CONECT   19   18
END
HEADER    Theophylline_confidence-1.50
HETATM    1  C   UNK     0      -3.294  -1.305 -14.288  0.00  0.00           C  
HETATM    2  N   UNK     0      -2.026  -1.480 -13.639  0.00  0.00           N  
HETATM    3  C   UNK     0      -1.414  -2.678 -13.744  0.00  0.00           C  
HETATM    4  C   UNK     0      -0.190  -2.914 -13.143  0.00  0.00           C  
HETATM    5  N   UNK     0       0.174  -4.185 -13.415  0.00  0.00           N  
HETATM    6  C   UNK     0      -0.779  -4.754 -14.167  0.00  0.00           C  
HETATM    7  N   UNK     0      -1.748  -3.842 -14.370  0.00  0.00           N  
HETATM    8  C   UNK     0       0.368  -1.869 -12.434  0.00  0.00           C  
HETATM    9  O   UNK     0       1.487  -2.063 -11.877  0.00  0.00           O  
HETATM   10  N   UNK     0      -0.234  -0.668 -12.322  0.00  0.00           N  
HETATM   11  C   UNK     0       0.387   0.419 -11.563  0.00  0.00           C  
HETATM   12  C   UNK     0      -1.422  -0.495 -12.927  0.00  0.00           C  
HETATM   13  O   UNK     0      -2.019   0.627 -12.842  0.00  0.00           O  
CONECT    1    2
CONECT    2    1    3   12
CONECT    3    2    4    7
CONECT    4    3    5    8
CONECT    5    4    6
CONECT    6    5    7
CONECT    7    3    6
CONECT    8    4    9   10
CONECT    9    8
CONECT   10    8   12   11
CONECT   11   10
CONECT   12    2   10   13
CONECT   13   12
END
HEADER    Thymine_confidence-0.65
HETATM    1  C   UNK     0      -0.756  -0.560 -12.405  0.00  0.00           C  
HETATM    2  C   UNK     0      -0.651  -1.832 -13.165  0.00  0.00           C  
HETATM    3  C   UNK     0       0.370  -2.042 -14.051  0.00  0.00           C  
HETATM    4  N   UNK     0       0.477  -3.182 -14.743  0.00  0.00           N  
HETATM    5  C   UNK     0      -0.438  -4.161 -14.573  0.00  0.00           C  
HETATM    6  O   UNK     0      -0.353  -5.241 -15.215  0.00  0.00           O  
HETATM    7  N   UNK     0      -1.439  -3.974 -13.715  0.00  0.00           N  
HETATM    8  C   UNK     0      -1.577  -2.838 -13.002  0.00  0.00           C  
HETATM    9  O   UNK     0      -2.550  -2.710 -12.196  0.00  0.00           O  
CONECT    1    2
CONECT    2    1    3    8
CONECT    3    2    4
CONECT    4    3    5
CONECT    5    4    6    7
CONECT    6    5
CONECT    7    5    8
CONECT    8    2    7    9
CONECT    9    8
END
