# Supplementary material for: Ubiquitous purine sensor modulates diverse signal transduction pathways in bacteria
Source: Nat Commun. 2024 Jul 12;15:5867. doi: 10.1038/s41467-024-50275-3 (PMC11245519; doi:10.1038/s41467-024-50275-3)
Supplement: Supplementary file 9 — Source Data [file 41467_2024_50275_MOESM9_ESM.zip › ToshkaDev-Purine-pyrimidine_motif-f6b59c2/Models/R14_wdocked_ligands.pdb]

HEADER    R14_WP_021170906.1
ATOM      1  N   THR A   1     -37.972  11.555  25.753  1.00 57.44           N  
ATOM      2  CA  THR A   1     -37.506  10.689  26.863  1.00 57.44           C  
ATOM      3  C   THR A   1     -35.986  10.642  26.848  1.00 57.44           C  
ATOM      4  O   THR A   1     -35.415  10.890  25.794  1.00 57.44           O  
ATOM      5  CB  THR A   1     -38.087   9.280  26.718  1.00 57.44           C  
ATOM      6  CG2 THR A   1     -39.549   9.249  27.155  1.00 57.44           C  
ATOM      7  OG1 THR A   1     -38.043   8.926  25.359  1.00 57.44           O  
ATOM      8  H   THR A   1     -37.706  11.109  24.887  1.00 57.44           H  
ATOM      9  HA  THR A   1     -37.822  11.105  27.820  1.00 57.44           H  
ATOM     10  HB  THR A   1     -37.512   8.572  27.314  1.00 57.44           H  
ATOM     11  HG1 THR A   1     -38.345   8.020  25.266  1.00 57.44           H  
ATOM     12 HG21 THR A   1     -39.638   9.580  28.189  1.00 57.44           H  
ATOM     13 HG22 THR A   1     -40.165   9.881  26.515  1.00 57.44           H  
ATOM     14 HG23 THR A   1     -39.921   8.226  27.094  1.00 57.44           H  
ATOM     15  H2  THR A   1     -37.531  12.462  25.798  1.00 57.44           H  
ATOM     16  H3  THR A   1     -38.978  11.645  25.769  1.00 57.44           H  
ATOM     17  N   HIS A   2     -35.325  10.391  27.987  1.00 66.98           N  
ATOM     18  CA  HIS A   2     -33.853  10.371  28.096  1.00 66.98           C  
ATOM     19  C   HIS A   2     -33.190   9.506  27.005  1.00 66.98           C  
ATOM     20  O   HIS A   2     -32.261   9.973  26.353  1.00 66.98           O  
ATOM     21  CB  HIS A   2     -33.485   9.891  29.511  1.00 66.98           C  
ATOM     22  CG  HIS A   2     -32.004   9.831  29.794  1.00 66.98           C  
ATOM     23  CD2 HIS A   2     -31.318   8.760  30.305  1.00 66.98           C  
ATOM     24  ND1 HIS A   2     -31.081  10.827  29.553  1.00 66.98           N  
ATOM     25  CE1 HIS A   2     -29.869  10.349  29.882  1.00 66.98           C  
ATOM     26  NE2 HIS A   2     -29.970   9.116  30.379  1.00 66.98           N  
ATOM     27  H   HIS A   2     -35.837  10.194  28.835  1.00 66.98           H  
ATOM     28  HA  HIS A   2     -33.478  11.387  27.970  1.00 66.98           H  
ATOM     29  HB2 HIS A   2     -33.937  10.560  30.243  1.00 66.98           H  
ATOM     30  HB3 HIS A   2     -33.901   8.895  29.667  1.00 66.98           H  
ATOM     31  HD1 HIS A   2     -31.247  11.667  29.018  1.00 66.98           H  
ATOM     32  HD2 HIS A   2     -31.736   7.804  30.585  1.00 66.98           H  
ATOM     33  HE1 HIS A   2     -28.926  10.833  29.676  1.00 66.98           H  
ATOM     34  N   ASN A   3     -33.768   8.336  26.709  1.00 75.36           N  
ATOM     35  CA  ASN A   3     -33.289   7.416  25.671  1.00 75.36           C  
ATOM     36  C   ASN A   3     -33.251   8.058  24.276  1.00 75.36           C  
ATOM     37  O   ASN A   3     -32.221   8.021  23.621  1.00 75.36           O  
ATOM     38  CB  ASN A   3     -34.158   6.142  25.679  1.00 75.36           C  
ATOM     39  CG  ASN A   3     -34.123   5.385  26.997  1.00 75.36           C  
ATOM     40  ND2 ASN A   3     -34.863   4.311  27.113  1.00 75.36           N  
ATOM     41  OD1 ASN A   3     -33.505   5.787  27.966  1.00 75.36           O  
ATOM     42  H   ASN A   3     -34.403   7.943  27.389  1.00 75.36           H  
ATOM     43  HA  ASN A   3     -32.265   7.125  25.907  1.00 75.36           H  
ATOM     44  HB2 ASN A   3     -35.192   6.390  25.440  1.00 75.36           H  
ATOM     45  HB3 ASN A   3     -33.787   5.472  24.904  1.00 75.36           H  
ATOM     46 HD21 ASN A   3     -34.731   3.786  27.965  1.00 75.36           H  
ATOM     47 HD22 ASN A   3     -35.266   3.886  26.290  1.00 75.36           H  
ATOM     48  N   ALA A   4     -34.308   8.774  23.871  1.00 78.47           N  
ATOM     49  CA  ALA A   4     -34.341   9.444  22.567  1.00 78.47           C  
ATOM     50  C   ALA A   4     -33.264  10.538  22.420  1.00 78.47           C  
ATOM     51  O   ALA A   4     -32.818  10.831  21.313  1.00 78.47           O  
ATOM     52  CB  ALA A   4     -35.745  10.028  22.360  1.00 78.47           C  
ATOM     53  H   ALA A   4     -35.125   8.818  24.463  1.00 78.47           H  
ATOM     54  HA  ALA A   4     -34.152   8.699  21.793  1.00 78.47           H  
ATOM     55  HB1 ALA A   4     -35.945  10.800  23.104  1.00 78.47           H  
ATOM     56  HB2 ALA A   4     -36.489   9.235  22.436  1.00 78.47           H  
ATOM     57  HB3 ALA A   4     -35.805  10.466  21.364  1.00 78.47           H  
ATOM     58  N   MET A   5     -32.847  11.164  23.529  1.00 73.31           N  
ATOM     59  CA  MET A   5     -31.756  12.143  23.517  1.00 73.31           C  
ATOM     60  C   MET A   5     -30.391  11.457  23.406  1.00 73.31           C  
ATOM     61  O   MET A   5     -29.551  11.926  22.643  1.00 73.31           O  
ATOM     62  CB  MET A   5     -31.848  13.030  24.765  1.00 73.31           C  
ATOM     63  CG  MET A   5     -30.877  14.213  24.709  1.00 73.31           C  
ATOM     64  SD  MET A   5     -31.115  15.370  26.084  1.00 73.31           S  
ATOM     65  CE  MET A   5     -30.069  16.743  25.528  1.00 73.31           C  
ATOM     66  H   MET A   5     -33.183  10.825  24.419  1.00 73.31           H  
ATOM     67  HA  MET A   5     -31.869  12.778  22.639  1.00 73.31           H  
ATOM     68  HB2 MET A   5     -32.862  13.423  24.839  1.00 73.31           H  
ATOM     69  HB3 MET A   5     -31.639  12.441  25.657  1.00 73.31           H  
ATOM     70  HG2 MET A   5     -29.851  13.845  24.731  1.00 73.31           H  
ATOM     71  HG3 MET A   5     -31.032  14.748  23.772  1.00 73.31           H  
ATOM     72  HE1 MET A   5     -30.235  17.610  26.167  1.00 73.31           H  
ATOM     73  HE2 MET A   5     -29.021  16.450  25.589  1.00 73.31           H  
ATOM     74  HE3 MET A   5     -30.312  17.004  24.498  1.00 73.31           H  
ATOM     75  N   VAL A   6     -30.196  10.348  24.127  1.00 77.64           N  
ATOM     76  CA  VAL A   6     -28.985   9.516  24.055  1.00 77.64           C  
ATOM     77  C   VAL A   6     -28.807   8.959  22.642  1.00 77.64           C  
ATOM     78  O   VAL A   6     -27.753   9.159  22.048  1.00 77.64           O  
ATOM     79  CB  VAL A   6     -29.036   8.394  25.115  1.00 77.64           C  
ATOM     80  CG1 VAL A   6     -27.890   7.386  24.985  1.00 77.64           C  
ATOM     81  CG2 VAL A   6     -28.957   8.992  26.528  1.00 77.64           C  
ATOM     82  H   VAL A   6     -30.953  10.008  24.703  1.00 77.64           H  
ATOM     83  HA  VAL A   6     -28.110  10.134  24.259  1.00 77.64           H  
ATOM     84  HB  VAL A   6     -29.977   7.853  25.021  1.00 77.64           H  
ATOM     85 HG11 VAL A   6     -27.933   6.878  24.022  1.00 77.64           H  
ATOM     86 HG12 VAL A   6     -27.976   6.628  25.764  1.00 77.64           H  
ATOM     87 HG13 VAL A   6     -26.929   7.889  25.085  1.00 77.64           H  
ATOM     88 HG21 VAL A   6     -29.049   8.196  27.267  1.00 77.64           H  
ATOM     89 HG22 VAL A   6     -29.761   9.710  26.691  1.00 77.64           H  
ATOM     90 HG23 VAL A   6     -27.997   9.491  26.665  1.00 77.64           H  
ATOM     91  N   ASP A   7     -29.856   8.384  22.052  1.00 80.77           N  
ATOM     92  CA  ASP A   7     -29.810   7.840  20.690  1.00 80.77           C  
ATOM     93  C   ASP A   7     -29.499   8.924  19.649  1.00 80.77           C  
ATOM     94  O   ASP A   7     -28.702   8.711  18.736  1.00 80.77           O  
ATOM     95  CB  ASP A   7     -31.146   7.160  20.354  1.00 80.77           C  
ATOM     96  CG  ASP A   7     -31.404   5.888  21.168  1.00 80.77           C  
ATOM     97  OD1 ASP A   7     -30.422   5.157  21.449  1.00 80.77           O  
ATOM     98  OD2 ASP A   7     -32.590   5.662  21.500  1.00 80.77           O1-
ATOM     99  H   ASP A   7     -30.678   8.186  22.605  1.00 80.77           H  
ATOM    100  HA  ASP A   7     -29.017   7.094  20.631  1.00 80.77           H  
ATOM    101  HB2 ASP A   7     -31.141   6.887  19.298  1.00 80.77           H  
ATOM    102  HB3 ASP A   7     -31.957   7.871  20.512  1.00 80.77           H  
ATOM    103  N   LYS A   8     -30.072  10.125  19.803  1.00 80.34           N  
ATOM    104  CA  LYS A   8     -29.800  11.250  18.898  1.00 80.34           C  
ATOM    105  C   LYS A   8     -28.351  11.734  18.984  1.00 80.34           C  
ATOM    106  O   LYS A   8     -27.773  12.061  17.949  1.00 80.34           O  
ATOM    107  CB  LYS A   8     -30.799  12.381  19.171  1.00 80.34           C  
ATOM    108  CG  LYS A   8     -30.650  13.521  18.153  1.00 80.34           C  
ATOM    109  CD  LYS A   8     -31.704  14.609  18.377  1.00 80.34           C  
ATOM    110  CE  LYS A   8     -31.513  15.706  17.326  1.00 80.34           C  
ATOM    111  NZ  LYS A   8     -32.509  16.795  17.480  1.00 80.34           N1+
ATOM    112  H   LYS A   8     -30.731  10.237  20.561  1.00 80.34           H  
ATOM    113  HA  LYS A   8     -29.938  10.893  17.877  1.00 80.34           H  
ATOM    114  HB2 LYS A   8     -30.648  12.767  20.180  1.00 80.34           H  
ATOM    115  HB3 LYS A   8     -31.809  11.977  19.099  1.00 80.34           H  
ATOM    116  HG2 LYS A   8     -30.759  13.118  17.147  1.00 80.34           H  
ATOM    117  HG3 LYS A   8     -29.662  13.973  18.248  1.00 80.34           H  
ATOM    118  HD2 LYS A   8     -31.584  15.022  19.379  1.00 80.34           H  
ATOM    119  HD3 LYS A   8     -32.696  14.168  18.283  1.00 80.34           H  
ATOM    120  HE2 LYS A   8     -30.502  16.101  17.419  1.00 80.34           H  
ATOM    121  HE3 LYS A   8     -31.599  15.254  16.338  1.00 80.34           H  
ATOM    122  HZ1 LYS A   8     -32.364  17.502  16.774  1.00 80.34           H  
ATOM    123  HZ2 LYS A   8     -32.424  17.225  18.390  1.00 80.34           H  
ATOM    124  HZ3 LYS A   8     -33.444  16.429  17.376  1.00 80.34           H  
ATOM    125  N   LEU A   9     -27.785  11.820  20.189  1.00 78.16           N  
ATOM    126  CA  LEU A   9     -26.391  12.225  20.390  1.00 78.16           C  
ATOM    127  C   LEU A   9     -25.437  11.178  19.818  1.00 78.16           C  
ATOM    128  O   LEU A   9     -24.601  11.521  18.991  1.00 78.16           O  
ATOM    129  CB  LEU A   9     -26.122  12.464  21.884  1.00 78.16           C  
ATOM    130  CG  LEU A   9     -26.730  13.767  22.426  1.00 78.16           C  
ATOM    131  CD1 LEU A   9     -26.681  13.772  23.953  1.00 78.16           C  
ATOM    132  CD2 LEU A   9     -25.979  15.003  21.922  1.00 78.16           C  
ATOM    133  H   LEU A   9     -28.313  11.502  20.989  1.00 78.16           H  
ATOM    134  HA  LEU A   9     -26.195  13.143  19.836  1.00 78.16           H  
ATOM    135  HB2 LEU A   9     -25.045  12.494  22.044  1.00 78.16           H  
ATOM    136  HB3 LEU A   9     -26.515  11.618  22.449  1.00 78.16           H  
ATOM    137  HG  LEU A   9     -27.772  13.848  22.117  1.00 78.16           H  
ATOM    138 HD11 LEU A   9     -27.116  14.693  24.340  1.00 78.16           H  
ATOM    139 HD12 LEU A   9     -25.648  13.687  24.289  1.00 78.16           H  
ATOM    140 HD13 LEU A   9     -27.247  12.921  24.334  1.00 78.16           H  
ATOM    141 HD21 LEU A   9     -24.928  14.925  22.202  1.00 78.16           H  
ATOM    142 HD22 LEU A   9     -26.057  15.072  20.837  1.00 78.16           H  
ATOM    143 HD23 LEU A   9     -26.405  15.902  22.368  1.00 78.16           H  
ATOM    144  N   LYS A  10     -25.661   9.905  20.152  1.00 84.24           N  
ATOM    145  CA  LYS A  10     -24.913   8.759  19.625  1.00 84.24           C  
ATOM    146  C   LYS A  10     -24.882   8.765  18.098  1.00 84.24           C  
ATOM    147  O   LYS A  10     -23.812   8.732  17.500  1.00 84.24           O  
ATOM    148  CB  LYS A  10     -25.589   7.488  20.152  1.00 84.24           C  
ATOM    149  CG  LYS A  10     -24.876   6.209  19.703  1.00 84.24           C  
ATOM    150  CD  LYS A  10     -25.833   5.019  19.686  1.00 84.24           C  
ATOM    151  CE  LYS A  10     -26.859   5.135  18.548  1.00 84.24           C  
ATOM    152  NZ  LYS A  10     -27.750   3.960  18.439  1.00 84.24           N1+
ATOM    153  H   LYS A  10     -26.379   9.714  20.836  1.00 84.24           H  
ATOM    154  HA  LYS A  10     -23.881   8.800  19.973  1.00 84.24           H  
ATOM    155  HB2 LYS A  10     -25.613   7.496  21.241  1.00 84.24           H  
ATOM    156  HB3 LYS A  10     -26.624   7.483  19.809  1.00 84.24           H  
ATOM    157  HG2 LYS A  10     -24.061   6.009  20.398  1.00 84.24           H  
ATOM    158  HG3 LYS A  10     -24.452   6.311  18.704  1.00 84.24           H  
ATOM    159  HD2 LYS A  10     -26.325   4.905  20.652  1.00 84.24           H  
ATOM    160  HD3 LYS A  10     -25.204   4.150  19.493  1.00 84.24           H  
ATOM    161  HE2 LYS A  10     -27.463   6.032  18.686  1.00 84.24           H  
ATOM    162  HE3 LYS A  10     -26.316   5.255  17.611  1.00 84.24           H  
ATOM    163  HZ1 LYS A  10     -28.403   4.017  17.671  1.00 84.24           H  
ATOM    164  HZ2 LYS A  10     -27.231   3.109  18.274  1.00 84.24           H  
ATOM    165  HZ3 LYS A  10     -28.311   3.821  19.267  1.00 84.24           H  
ATOM    166  N   ASN A  11     -26.053   8.864  17.463  1.00 86.77           N  
ATOM    167  CA  ASN A  11     -26.146   8.886  16.005  1.00 86.77           C  
ATOM    168  C   ASN A  11     -25.383  10.077  15.422  1.00 86.77           C  
ATOM    169  O   ASN A  11     -24.685   9.922  14.429  1.00 86.77           O  
ATOM    170  CB  ASN A  11     -27.623   8.918  15.571  1.00 86.77           C  
ATOM    171  CG  ASN A  11     -28.348   7.604  15.801  1.00 86.77           C  
ATOM    172  ND2 ASN A  11     -29.610   7.522  15.454  1.00 86.77           N  
ATOM    173  OD1 ASN A  11     -27.806   6.627  16.276  1.00 86.77           O  
ATOM    174  H   ASN A  11     -26.902   8.826  18.009  1.00 86.77           H  
ATOM    175  HA  ASN A  11     -25.677   7.985  15.609  1.00 86.77           H  
ATOM    176  HB2 ASN A  11     -28.147   9.710  16.104  1.00 86.77           H  
ATOM    177  HB3 ASN A  11     -27.666   9.128  14.502  1.00 86.77           H  
ATOM    178 HD21 ASN A  11     -30.030   6.615  15.599  1.00 86.77           H  
ATOM    179 HD22 ASN A  11     -30.087   8.295  15.012  1.00 86.77           H  
ATOM    180  N   ARG A  12     -25.485  11.262  16.034  1.00 86.71           N  
ATOM    181  CA  ARG A  12     -24.754  12.448  15.574  1.00 86.71           C  
ATOM    182  C   ARG A  12     -23.240  12.250  15.653  1.00 86.71           C  
ATOM    183  O   ARG A  12     -22.550  12.618  14.709  1.00 86.71           O  
ATOM    184  CB  ARG A  12     -25.200  13.663  16.389  1.00 86.71           C  
ATOM    185  CG  ARG A  12     -24.585  14.963  15.848  1.00 86.71           C  
ATOM    186  CD  ARG A  12     -24.884  16.133  16.782  1.00 86.71           C  
ATOM    187  NE  ARG A  12     -24.193  15.953  18.069  1.00 86.71           N  
ATOM    188  CZ  ARG A  12     -24.192  16.769  19.097  1.00 86.71           C  
ATOM    189  NH1 ARG A  12     -24.864  17.892  19.091  1.00 86.71           N1+
ATOM    190  NH2 ARG A  12     -23.490  16.449  20.143  1.00 86.71           N  
ATOM    191  H   ARG A  12     -26.019  11.318  16.890  1.00 86.71           H  
ATOM    192  HA  ARG A  12     -24.977  12.612  14.519  1.00 86.71           H  
ATOM    193  HB2 ARG A  12     -26.286  13.746  16.347  1.00 86.71           H  
ATOM    194  HB3 ARG A  12     -24.905  13.515  17.428  1.00 86.71           H  
ATOM    195  HG2 ARG A  12     -23.502  14.870  15.756  1.00 86.71           H  
ATOM    196  HG3 ARG A  12     -24.998  15.171  14.861  1.00 86.71           H  
ATOM    197  HD2 ARG A  12     -25.960  16.202  16.938  1.00 86.71           H  
ATOM    198  HD3 ARG A  12     -24.528  17.047  16.306  1.00 86.71           H  
ATOM    199  HE  ARG A  12     -23.598  15.141  18.156  1.00 86.71           H  
ATOM    200 HH11 ARG A  12     -25.281  18.179  18.217  1.00 86.71           H  
ATOM    201 HH12 ARG A  12     -24.748  18.534  19.863  1.00 86.71           H  
ATOM    202 HH21 ARG A  12     -22.937  15.606  20.102  1.00 86.71           H  
ATOM    203 HH22 ARG A  12     -23.387  17.054  20.946  1.00 86.71           H  
ATOM    204  N   ASP A  13     -22.744  11.676  16.743  1.00 84.92           N  
ATOM    205  CA  ASP A  13     -21.311  11.469  16.942  1.00 84.92           C  
ATOM    206  C   ASP A  13     -20.781  10.411  15.963  1.00 84.92           C  
ATOM    207  O   ASP A  13     -19.782  10.646  15.292  1.00 84.92           O  
ATOM    208  CB  ASP A  13     -21.036  11.116  18.413  1.00 84.92           C  
ATOM    209  CG  ASP A  13     -21.409  12.233  19.411  1.00 84.92           C  
ATOM    210  OD1 ASP A  13     -21.708  13.389  18.999  1.00 84.92           O  
ATOM    211  OD2 ASP A  13     -21.439  11.924  20.621  1.00 84.92           O1-
ATOM    212  H   ASP A  13     -23.365  11.445  17.506  1.00 84.92           H  
ATOM    213  HA  ASP A  13     -20.785  12.398  16.725  1.00 84.92           H  
ATOM    214  HB2 ASP A  13     -19.973  10.903  18.521  1.00 84.92           H  
ATOM    215  HB3 ASP A  13     -21.588  10.211  18.669  1.00 84.92           H  
ATOM    216  N   MET A  14     -21.508   9.305  15.766  1.00 88.77           N  
ATOM    217  CA  MET A  14     -21.163   8.296  14.757  1.00 88.77           C  
ATOM    218  C   MET A  14     -21.145   8.861  13.333  1.00 88.77           C  
ATOM    219  O   MET A  14     -20.217   8.575  12.580  1.00 88.77           O  
ATOM    220  CB  MET A  14     -22.152   7.134  14.817  1.00 88.77           C  
ATOM    221  CG  MET A  14     -22.002   6.293  16.084  1.00 88.77           C  
ATOM    222  SD  MET A  14     -23.157   4.904  16.130  1.00 88.77           S  
ATOM    223  CE  MET A  14     -22.411   3.817  14.881  1.00 88.77           C  
ATOM    224  H   MET A  14     -22.318   9.154  16.350  1.00 88.77           H  
ATOM    225  HA  MET A  14     -20.163   7.914  14.963  1.00 88.77           H  
ATOM    226  HB2 MET A  14     -21.961   6.488  13.959  1.00 88.77           H  
ATOM    227  HB3 MET A  14     -23.173   7.509  14.747  1.00 88.77           H  
ATOM    228  HG2 MET A  14     -20.984   5.909  16.145  1.00 88.77           H  
ATOM    229  HG3 MET A  14     -22.180   6.919  16.958  1.00 88.77           H  
ATOM    230  HE1 MET A  14     -22.058   2.902  15.356  1.00 88.77           H  
ATOM    231  HE2 MET A  14     -23.169   3.566  14.139  1.00 88.77           H  
ATOM    232  HE3 MET A  14     -21.567   4.302  14.390  1.00 88.77           H  
ATOM    233  N   LEU A  15     -22.139   9.682  12.967  1.00 89.40           N  
ATOM    234  CA  LEU A  15     -22.177  10.369  11.670  1.00 89.40           C  
ATOM    235  C   LEU A  15     -20.963  11.291  11.494  1.00 89.40           C  
ATOM    236  O   LEU A  15     -20.336  11.282  10.439  1.00 89.40           O  
ATOM    237  CB  LEU A  15     -23.473  11.191  11.543  1.00 89.40           C  
ATOM    238  CG  LEU A  15     -24.761  10.376  11.343  1.00 89.40           C  
ATOM    239  CD1 LEU A  15     -25.976  11.300  11.455  1.00 89.40           C  
ATOM    240  CD2 LEU A  15     -24.824   9.693   9.987  1.00 89.40           C  
ATOM    241  H   LEU A  15     -22.880   9.859  13.630  1.00 89.40           H  
ATOM    242  HA  LEU A  15     -22.136   9.632  10.869  1.00 89.40           H  
ATOM    243  HB2 LEU A  15     -23.367  11.868  10.695  1.00 89.40           H  
ATOM    244  HB3 LEU A  15     -23.579  11.804  12.438  1.00 89.40           H  
ATOM    245  HG  LEU A  15     -24.839   9.593  12.098  1.00 89.40           H  
ATOM    246 HD11 LEU A  15     -25.925  12.071  10.686  1.00 89.40           H  
ATOM    247 HD12 LEU A  15     -26.889  10.717  11.332  1.00 89.40           H  
ATOM    248 HD13 LEU A  15     -25.983  11.763  12.442  1.00 89.40           H  
ATOM    249 HD21 LEU A  15     -25.804   9.245   9.827  1.00 89.40           H  
ATOM    250 HD22 LEU A  15     -24.660  10.433   9.204  1.00 89.40           H  
ATOM    251 HD23 LEU A  15     -24.072   8.905   9.942  1.00 89.40           H  
ATOM    252  N   TYR A  16     -20.618  12.062  12.527  1.00 87.07           N  
ATOM    253  CA  TYR A  16     -19.458  12.952  12.500  1.00 87.07           C  
ATOM    254  C   TYR A  16     -18.144  12.182  12.338  1.00 87.07           C  
ATOM    255  O   TYR A  16     -17.275  12.607  11.577  1.00 87.07           O  
ATOM    256  CB  TYR A  16     -19.437  13.787  13.786  1.00 87.07           C  
ATOM    257  CG  TYR A  16     -18.242  14.712  13.869  1.00 87.07           C  
ATOM    258  CD1 TYR A  16     -17.081  14.309  14.559  1.00 87.07           C  
ATOM    259  CD2 TYR A  16     -18.273  15.950  13.202  1.00 87.07           C  
ATOM    260  CE1 TYR A  16     -15.950  15.146  14.584  1.00 87.07           C  
ATOM    261  CE2 TYR A  16     -17.150  16.797  13.239  1.00 87.07           C  
ATOM    262  CZ  TYR A  16     -15.986  16.395  13.925  1.00 87.07           C  
ATOM    263  OH  TYR A  16     -14.904  17.215  13.953  1.00 87.07           O  
ATOM    264  H   TYR A  16     -21.166  12.016  13.374  1.00 87.07           H  
ATOM    265  HA  TYR A  16     -19.547  13.624  11.647  1.00 87.07           H  
ATOM    266  HB2 TYR A  16     -20.349  14.382  13.837  1.00 87.07           H  
ATOM    267  HB3 TYR A  16     -19.428  13.125  14.651  1.00 87.07           H  
ATOM    268  HD1 TYR A  16     -17.050  13.346  15.048  1.00 87.07           H  
ATOM    269  HD2 TYR A  16     -19.147  16.240  12.637  1.00 87.07           H  
ATOM    270  HE1 TYR A  16     -15.053  14.828  15.095  1.00 87.07           H  
ATOM    271  HE2 TYR A  16     -17.149  17.740  12.713  1.00 87.07           H  
ATOM    272  HH  TYR A  16     -14.137  16.761  14.309  1.00 87.07           H  
ATOM    273  N   ILE A  17     -18.012  11.046  13.029  1.00 85.58           N  
ATOM    274  CA  ILE A  17     -16.842  10.171  12.959  1.00 85.58           C  
ATOM    275  C   ILE A  17     -16.641   9.662  11.529  1.00 85.58           C  
ATOM    276  O   ILE A  17     -15.586   9.914  10.948  1.00 85.58           O  
ATOM    277  CB  ILE A  17     -16.977   9.028  13.991  1.00 85.58           C  
ATOM    278  CG1 ILE A  17     -16.783   9.572  15.423  1.00 85.58           C  
ATOM    279  CG2 ILE A  17     -15.927   7.941  13.737  1.00 85.58           C  
ATOM    280  CD1 ILE A  17     -17.293   8.613  16.507  1.00 85.58           C  
ATOM    281  H   ILE A  17     -18.755  10.789  13.663  1.00 85.58           H  
ATOM    282  HA  ILE A  17     -15.954  10.752  13.209  1.00 85.58           H  
ATOM    283  HB  ILE A  17     -17.967   8.581  13.904  1.00 85.58           H  
ATOM    284 HG12 ILE A  17     -15.726   9.778  15.589  1.00 85.58           H  
ATOM    285 HG13 ILE A  17     -17.308  10.520  15.541  1.00 85.58           H  
ATOM    286 HG21 ILE A  17     -15.959   7.167  14.503  1.00 85.58           H  
ATOM    287 HG22 ILE A  17     -14.946   8.415  13.740  1.00 85.58           H  
ATOM    288 HG23 ILE A  17     -16.102   7.448  12.780  1.00 85.58           H  
ATOM    289 HD11 ILE A  17     -16.767   7.659  16.467  1.00 85.58           H  
ATOM    290 HD12 ILE A  17     -18.360   8.434  16.373  1.00 85.58           H  
ATOM    291 HD13 ILE A  17     -17.135   9.062  17.488  1.00 85.58           H  
ATOM    292  N   VAL A  18     -17.651   9.013  10.934  1.00 89.62           N  
ATOM    293  CA  VAL A  18     -17.513   8.462   9.573  1.00 89.62           C  
ATOM    294  C   VAL A  18     -17.310   9.553   8.527  1.00 89.62           C  
ATOM    295  O   VAL A  18     -16.544   9.353   7.589  1.00 89.62           O  
ATOM    296  CB  VAL A  18     -18.674   7.539   9.158  1.00 89.62           C  
ATOM    297  CG1 VAL A  18     -18.736   6.313  10.071  1.00 89.62           C  
ATOM    298  CG2 VAL A  18     -20.047   8.219   9.127  1.00 89.62           C  
ATOM    299  H   VAL A  18     -18.508   8.860  11.446  1.00 89.62           H  
ATOM    300  HA  VAL A  18     -16.604   7.859   9.556  1.00 89.62           H  
ATOM    301  HB  VAL A  18     -18.468   7.178   8.150  1.00 89.62           H  
ATOM    302 HG11 VAL A  18     -19.470   5.606   9.685  1.00 89.62           H  
ATOM    303 HG12 VAL A  18     -17.762   5.824  10.084  1.00 89.62           H  
ATOM    304 HG13 VAL A  18     -19.004   6.602  11.087  1.00 89.62           H  
ATOM    305 HG21 VAL A  18     -20.042   9.044   8.415  1.00 89.62           H  
ATOM    306 HG22 VAL A  18     -20.805   7.501   8.813  1.00 89.62           H  
ATOM    307 HG23 VAL A  18     -20.299   8.601  10.117  1.00 89.62           H  
ATOM    308  N   GLN A  19     -17.924  10.725   8.709  1.00 89.33           N  
ATOM    309  CA  GLN A  19     -17.718  11.856   7.812  1.00 89.33           C  
ATOM    310  C   GLN A  19     -16.278  12.377   7.897  1.00 89.33           C  
ATOM    311  O   GLN A  19     -15.601  12.465   6.877  1.00 89.33           O  
ATOM    312  CB  GLN A  19     -18.757  12.945   8.115  1.00 89.33           C  
ATOM    313  CG  GLN A  19     -18.628  14.078   7.095  1.00 89.33           C  
ATOM    314  CD  GLN A  19     -19.597  15.231   7.298  1.00 89.33           C  
ATOM    315  NE2 GLN A  19     -19.313  16.337   6.650  1.00 89.33           N  
ATOM    316  OE1 GLN A  19     -20.598  15.174   8.004  1.00 89.33           O  
ATOM    317  H   GLN A  19     -18.578  10.828   9.471  1.00 89.33           H  
ATOM    318  HA  GLN A  19     -17.872  11.512   6.789  1.00 89.33           H  
ATOM    319  HB2 GLN A  19     -19.757  12.517   8.047  1.00 89.33           H  
ATOM    320  HB3 GLN A  19     -18.605  13.337   9.121  1.00 89.33           H  
ATOM    321  HG2 GLN A  19     -17.620  14.489   7.153  1.00 89.33           H  
ATOM    322  HG3 GLN A  19     -18.773  13.682   6.090  1.00 89.33           H  
ATOM    323 HE21 GLN A  19     -19.865  17.162   6.835  1.00 89.33           H  
ATOM    324 HE22 GLN A  19     -18.412  16.391   6.195  1.00 89.33           H  
ATOM    325  N   SER A  20     -15.787  12.654   9.108  1.00 87.58           N  
ATOM    326  CA  SER A  20     -14.429  13.169   9.332  1.00 87.58           C  
ATOM    327  C   SER A  20     -13.358  12.194   8.837  1.00 87.58           C  
ATOM    328  O   SER A  20     -12.355  12.599   8.251  1.00 87.58           O  
ATOM    329  CB  SER A  20     -14.195  13.411  10.826  1.00 87.58           C  
ATOM    330  OG  SER A  20     -15.061  14.401  11.335  1.00 87.58           O  
ATOM    331  H   SER A  20     -16.387  12.514   9.909  1.00 87.58           H  
ATOM    332  HA  SER A  20     -14.305  14.109   8.795  1.00 87.58           H  
ATOM    333  HB2 SER A  20     -14.358  12.484  11.376  1.00 87.58           H  
ATOM    334  HB3 SER A  20     -13.163  13.729  10.975  1.00 87.58           H  
ATOM    335  HG  SER A  20     -15.945  14.030  11.355  1.00 87.58           H  
ATOM    336  N   MET A  21     -13.565  10.895   9.063  1.00 87.02           N  
ATOM    337  CA  MET A  21     -12.676   9.847   8.566  1.00 87.02           C  
ATOM    338  C   MET A  21     -12.705   9.764   7.038  1.00 87.02           C  
ATOM    339  O   MET A  21     -11.641   9.729   6.424  1.00 87.02           O  
ATOM    340  CB  MET A  21     -13.123   8.501   9.118  1.00 87.02           C  
ATOM    341  CG  MET A  21     -12.861   8.244  10.598  1.00 87.02           C  
ATOM    342  SD  MET A  21     -13.836   6.791  11.050  1.00 87.02           S  
ATOM    343  CE  MET A  21     -13.196   6.361  12.662  1.00 87.02           C  
ATOM    344  H   MET A  21     -14.392  10.617   9.573  1.00 87.02           H  
ATOM    345  HA  MET A  21     -11.651  10.046   8.877  1.00 87.02           H  
ATOM    346  HB2 MET A  21     -12.629   7.708   8.556  1.00 87.02           H  
ATOM    347  HB3 MET A  21     -14.196   8.426   8.946  1.00 87.02           H  
ATOM    348  HG2 MET A  21     -13.171   9.097  11.201  1.00 87.02           H  
ATOM    349  HG3 MET A  21     -11.799   8.050  10.755  1.00 87.02           H  
ATOM    350  HE1 MET A  21     -13.719   5.482  13.038  1.00 87.02           H  
ATOM    351  HE2 MET A  21     -12.135   6.135  12.553  1.00 87.02           H  
ATOM    352  HE3 MET A  21     -13.380   7.194  13.339  1.00 87.02           H  
ATOM    353  N   SER A  22     -13.896   9.752   6.423  1.00 88.08           N  
ATOM    354  CA  SER A  22     -14.036   9.710   4.962  1.00 88.08           C  
ATOM    355  C   SER A  22     -13.323  10.891   4.316  1.00 88.08           C  
ATOM    356  O   SER A  22     -12.516  10.684   3.420  1.00 88.08           O  
ATOM    357  CB  SER A  22     -15.506   9.711   4.542  1.00 88.08           C  
ATOM    358  OG  SER A  22     -15.632   9.471   3.152  1.00 88.08           O  
ATOM    359  H   SER A  22     -14.738   9.783   6.979  1.00 88.08           H  
ATOM    360  HA  SER A  22     -13.579   8.796   4.585  1.00 88.08           H  
ATOM    361  HB2 SER A  22     -15.966  10.667   4.796  1.00 88.08           H  
ATOM    362  HB3 SER A  22     -16.031   8.919   5.076  1.00 88.08           H  
ATOM    363  HG  SER A  22     -15.075  10.060   2.638  1.00 88.08           H  
ATOM    364  N   GLU A  23     -13.539  12.109   4.821  1.00 89.01           N  
ATOM    365  CA  GLU A  23     -12.885  13.325   4.321  1.00 89.01           C  
ATOM    366  C   GLU A  23     -11.353  13.231   4.402  1.00 89.01           C  
ATOM    367  O   GLU A  23     -10.644  13.650   3.486  1.00 89.01           O  
ATOM    368  CB  GLU A  23     -13.383  14.535   5.134  1.00 89.01           C  
ATOM    369  CG  GLU A  23     -14.829  14.942   4.786  1.00 89.01           C  
ATOM    370  CD  GLU A  23     -15.422  16.018   5.721  1.00 89.01           C  
ATOM    371  OE1 GLU A  23     -16.644  16.298   5.593  1.00 89.01           O  
ATOM    372  OE2 GLU A  23     -14.681  16.564   6.569  1.00 89.01           O1-
ATOM    373  H   GLU A  23     -14.213  12.213   5.566  1.00 89.01           H  
ATOM    374  HA  GLU A  23     -13.141  13.471   3.272  1.00 89.01           H  
ATOM    375  HB2 GLU A  23     -12.732  15.386   4.933  1.00 89.01           H  
ATOM    376  HB3 GLU A  23     -13.315  14.296   6.196  1.00 89.01           H  
ATOM    377  HG2 GLU A  23     -15.471  14.061   4.815  1.00 89.01           H  
ATOM    378  HG3 GLU A  23     -14.841  15.316   3.763  1.00 89.01           H  
ATOM    379  N   LYS A  24     -10.817  12.638   5.475  1.00 87.87           N  
ATOM    380  CA  LYS A  24      -9.370  12.466   5.640  1.00 87.87           C  
ATOM    381  C   LYS A  24      -8.781  11.410   4.704  1.00 87.87           C  
ATOM    382  O   LYS A  24      -7.694  11.621   4.163  1.00 87.87           O  
ATOM    383  CB  LYS A  24      -9.081  12.165   7.110  1.00 87.87           C  
ATOM    384  CG  LYS A  24      -7.587  12.318   7.414  1.00 87.87           C  
ATOM    385  CD  LYS A  24      -7.413  12.361   8.927  1.00 87.87           C  
ATOM    386  CE  LYS A  24      -5.956  12.603   9.322  1.00 87.87           C  
ATOM    387  NZ  LYS A  24      -5.732  12.077  10.683  1.00 87.87           N1+
ATOM    388  H   LYS A  24     -11.442  12.319   6.202  1.00 87.87           H  
ATOM    389  HA  LYS A  24      -8.895  13.410   5.372  1.00 87.87           H  
ATOM    390  HB2 LYS A  24      -9.642  12.876   7.717  1.00 87.87           H  
ATOM    391  HB3 LYS A  24      -9.413  11.158   7.362  1.00 87.87           H  
ATOM    392  HG2 LYS A  24      -7.216  13.251   6.988  1.00 87.87           H  
ATOM    393  HG3 LYS A  24      -7.030  11.480   6.996  1.00 87.87           H  
ATOM    394  HD2 LYS A  24      -7.769  11.412   9.329  1.00 87.87           H  
ATOM    395  HD3 LYS A  24      -8.022  13.167   9.337  1.00 87.87           H  
ATOM    396  HE2 LYS A  24      -5.719  13.665   9.249  1.00 87.87           H  
ATOM    397  HE3 LYS A  24      -5.323  12.050   8.628  1.00 87.87           H  
ATOM    398  HZ1 LYS A  24      -4.756  12.123  10.940  1.00 87.87           H  
ATOM    399  HZ2 LYS A  24      -6.353  12.490  11.363  1.00 87.87           H  
ATOM    400  HZ3 LYS A  24      -5.961  11.098  10.596  1.00 87.87           H  
ATOM    401  N   ILE A  25      -9.491  10.299   4.502  1.00 87.05           N  
ATOM    402  CA  ILE A  25      -9.123   9.252   3.538  1.00 87.05           C  
ATOM    403  C   ILE A  25      -9.144   9.827   2.125  1.00 87.05           C  
ATOM    404  O   ILE A  25      -8.153   9.710   1.408  1.00 87.05           O  
ATOM    405  CB  ILE A  25     -10.085   8.052   3.647  1.00 87.05           C  
ATOM    406  CG1 ILE A  25      -9.943   7.354   5.014  1.00 87.05           C  
ATOM    407  CG2 ILE A  25      -9.865   7.024   2.520  1.00 87.05           C  
ATOM    408  CD1 ILE A  25     -11.227   6.600   5.374  1.00 87.05           C  
ATOM    409  H   ILE A  25     -10.373  10.214   4.987  1.00 87.05           H  
ATOM    410  HA  ILE A  25      -8.108   8.910   3.742  1.00 87.05           H  
ATOM    411  HB  ILE A  25     -11.101   8.435   3.550  1.00 87.05           H  
ATOM    412 HG12 ILE A  25      -9.098   6.666   4.997  1.00 87.05           H  
ATOM    413 HG13 ILE A  25      -9.760   8.087   5.800  1.00 87.05           H  
ATOM    414 HG21 ILE A  25      -8.830   6.682   2.514  1.00 87.05           H  
ATOM    415 HG22 ILE A  25     -10.530   6.170   2.650  1.00 87.05           H  
ATOM    416 HG23 ILE A  25     -10.103   7.469   1.554  1.00 87.05           H  
ATOM    417 HD11 ILE A  25     -11.311   5.695   4.773  1.00 87.05           H  
ATOM    418 HD12 ILE A  25     -11.231   6.347   6.434  1.00 87.05           H  
ATOM    419 HD13 ILE A  25     -12.100   7.227   5.192  1.00 87.05           H  
ATOM    420  N   ASP A  26     -10.234  10.500   1.756  1.00 88.93           N  
ATOM    421  CA  ASP A  26     -10.399  11.130   0.450  1.00 88.93           C  
ATOM    422  C   ASP A  26      -9.274  12.135   0.186  1.00 88.93           C  
ATOM    423  O   ASP A  26      -8.603  12.042  -0.838  1.00 88.93           O  
ATOM    424  CB  ASP A  26     -11.788  11.787   0.357  1.00 88.93           C  
ATOM    425  CG  ASP A  26     -12.907  10.769   0.105  1.00 88.93           C  
ATOM    426  OD1 ASP A  26     -12.703   9.873  -0.750  1.00 88.93           O  
ATOM    427  OD2 ASP A  26     -14.016  10.904   0.671  1.00 88.93           O1-
ATOM    428  H   ASP A  26     -11.011  10.561   2.399  1.00 88.93           H  
ATOM    429  HA  ASP A  26     -10.318  10.367  -0.324  1.00 88.93           H  
ATOM    430  HB2 ASP A  26     -11.992  12.355   1.265  1.00 88.93           H  
ATOM    431  HB3 ASP A  26     -11.786  12.487  -0.478  1.00 88.93           H  
ATOM    432  N   GLY A  27      -8.957  13.004   1.152  1.00 91.40           N  
ATOM    433  CA  GLY A  27      -7.858  13.961   1.011  1.00 91.40           C  
ATOM    434  C   GLY A  27      -6.474  13.315   0.848  1.00 91.40           C  
ATOM    435  O   GLY A  27      -5.598  13.892   0.205  1.00 91.40           O  
ATOM    436  H   GLY A  27      -9.560  13.065   1.960  1.00 91.40           H  
ATOM    437  HA2 GLY A  27      -7.839  14.597   1.896  1.00 91.40           H  
ATOM    438  HA3 GLY A  27      -8.047  14.585   0.138  1.00 91.40           H  
ATOM    439  N   ARG A  28      -6.235  12.120   1.407  1.00 90.92           N  
ATOM    440  CA  ARG A  28      -4.992  11.364   1.162  1.00 90.92           C  
ATOM    441  C   ARG A  28      -4.960  10.747  -0.229  1.00 90.92           C  
ATOM    442  O   ARG A  28      -3.941  10.848  -0.910  1.00 90.92           O  
ATOM    443  CB  ARG A  28      -4.812  10.255   2.204  1.00 90.92           C  
ATOM    444  CG  ARG A  28      -4.209  10.789   3.498  1.00 90.92           C  
ATOM    445  CD  ARG A  28      -3.918   9.618   4.433  1.00 90.92           C  
ATOM    446  NE  ARG A  28      -2.945  10.019   5.447  1.00 90.92           N  
ATOM    447  CZ  ARG A  28      -2.832   9.567   6.667  1.00 90.92           C  
ATOM    448  NH1 ARG A  28      -3.521   8.566   7.107  1.00 90.92           N1+
ATOM    449  NH2 ARG A  28      -2.005  10.134   7.480  1.00 90.92           N  
ATOM    450  H   ARG A  28      -6.993  11.674   1.902  1.00 90.92           H  
ATOM    451  HA  ARG A  28      -4.136  12.038   1.194  1.00 90.92           H  
ATOM    452  HB2 ARG A  28      -5.764   9.766   2.412  1.00 90.92           H  
ATOM    453  HB3 ARG A  28      -4.129   9.508   1.799  1.00 90.92           H  
ATOM    454  HG2 ARG A  28      -3.270  11.290   3.260  1.00 90.92           H  
ATOM    455  HG3 ARG A  28      -4.889  11.492   3.980  1.00 90.92           H  
ATOM    456  HD2 ARG A  28      -3.490   8.792   3.865  1.00 90.92           H  
ATOM    457  HD3 ARG A  28      -4.851   9.287   4.889  1.00 90.92           H  
ATOM    458  HE  ARG A  28      -2.129  10.530   5.142  1.00 90.92           H  
ATOM    459 HH11 ARG A  28      -3.530   8.461   8.111  1.00 90.92           H  
ATOM    460 HH12 ARG A  28      -4.190   8.106   6.506  1.00 90.92           H  
ATOM    461 HH21 ARG A  28      -1.194  10.576   7.072  1.00 90.92           H  
ATOM    462 HH22 ARG A  28      -2.087   9.893   8.458  1.00 90.92           H  
ATOM    463  N   ILE A  29      -6.058  10.110  -0.628  1.00 90.83           N  
ATOM    464  CA  ILE A  29      -6.185   9.447  -1.927  1.00 90.83           C  
ATOM    465  C   ILE A  29      -6.078  10.476  -3.056  1.00 90.83           C  
ATOM    466  O   ILE A  29      -5.328  10.248  -4.000  1.00 90.83           O  
ATOM    467  CB  ILE A  29      -7.496   8.628  -1.970  1.00 90.83           C  
ATOM    468  CG1 ILE A  29      -7.383   7.438  -0.984  1.00 90.83           C  
ATOM    469  CG2 ILE A  29      -7.814   8.107  -3.384  1.00 90.83           C  
ATOM    470  CD1 ILE A  29      -8.623   6.540  -0.921  1.00 90.83           C  
ATOM    471  H   ILE A  29      -6.858  10.111  -0.012  1.00 90.83           H  
ATOM    472  HA  ILE A  29      -5.347   8.761  -2.052  1.00 90.83           H  
ATOM    473  HB  ILE A  29      -8.317   9.273  -1.656  1.00 90.83           H  
ATOM    474 HG12 ILE A  29      -7.203   7.817   0.022  1.00 90.83           H  
ATOM    475 HG13 ILE A  29      -6.527   6.820  -1.254  1.00 90.83           H  
ATOM    476 HG21 ILE A  29      -7.825   8.919  -4.111  1.00 90.83           H  
ATOM    477 HG22 ILE A  29      -7.089   7.345  -3.670  1.00 90.83           H  
ATOM    478 HG23 ILE A  29      -8.810   7.664  -3.395  1.00 90.83           H  
ATOM    479 HD11 ILE A  29      -9.521   7.147  -0.806  1.00 90.83           H  
ATOM    480 HD12 ILE A  29      -8.536   5.863  -0.071  1.00 90.83           H  
ATOM    481 HD13 ILE A  29      -8.693   5.940  -1.829  1.00 90.83           H  
ATOM    482  N   GLU A  30      -6.743  11.625  -2.933  1.00 93.27           N  
ATOM    483  CA  GLU A  30      -6.687  12.719  -3.909  1.00 93.27           C  
ATOM    484  C   GLU A  30      -5.253  13.237  -4.087  1.00 93.27           C  
ATOM    485  O   GLU A  30      -4.733  13.234  -5.202  1.00 93.27           O  
ATOM    486  CB  GLU A  30      -7.649  13.828  -3.458  1.00 93.27           C  
ATOM    487  CG  GLU A  30      -7.789  14.967  -4.480  1.00 93.27           C  
ATOM    488  CD  GLU A  30      -8.904  15.960  -4.099  1.00 93.27           C  
ATOM    489  OE1 GLU A  30      -9.404  16.659  -5.009  1.00 93.27           O  
ATOM    490  OE2 GLU A  30      -9.275  16.011  -2.901  1.00 93.27           O1-
ATOM    491  H   GLU A  30      -7.374  11.739  -2.153  1.00 93.27           H  
ATOM    492  HA  GLU A  30      -7.025  12.350  -4.877  1.00 93.27           H  
ATOM    493  HB2 GLU A  30      -8.633  13.383  -3.311  1.00 93.27           H  
ATOM    494  HB3 GLU A  30      -7.307  14.232  -2.506  1.00 93.27           H  
ATOM    495  HG2 GLU A  30      -8.012  14.530  -5.453  1.00 93.27           H  
ATOM    496  HG3 GLU A  30      -6.840  15.497  -4.551  1.00 93.27           H  
ATOM    497  N   ARG A  31      -4.546  13.557  -2.992  1.00 94.81           N  
ATOM    498  CA  ARG A  31      -3.134  13.983  -3.061  1.00 94.81           C  
ATOM    499  C   ARG A  31      -2.235  12.939  -3.724  1.00 94.81           C  
ATOM    500  O   ARG A  31      -1.349  13.295  -4.507  1.00 94.81           O  
ATOM    501  CB  ARG A  31      -2.595  14.291  -1.660  1.00 94.81           C  
ATOM    502  CG  ARG A  31      -3.119  15.625  -1.113  1.00 94.81           C  
ATOM    503  CD  ARG A  31      -2.386  16.022   0.177  1.00 94.81           C  
ATOM    504  NE  ARG A  31      -2.490  15.000   1.243  1.00 94.81           N  
ATOM    505  CZ  ARG A  31      -3.115  15.108   2.401  1.00 94.81           C  
ATOM    506  NH1 ARG A  31      -3.814  16.164   2.709  1.00 94.81           N1+
ATOM    507  NH2 ARG A  31      -3.034  14.151   3.286  1.00 94.81           N  
ATOM    508  H   ARG A  31      -5.024  13.542  -2.102  1.00 94.81           H  
ATOM    509  HA  ARG A  31      -3.071  14.874  -3.686  1.00 94.81           H  
ATOM    510  HB2 ARG A  31      -1.509  14.354  -1.717  1.00 94.81           H  
ATOM    511  HB3 ARG A  31      -2.857  13.477  -0.984  1.00 94.81           H  
ATOM    512  HG2 ARG A  31      -2.946  16.404  -1.856  1.00 94.81           H  
ATOM    513  HG3 ARG A  31      -4.192  15.569  -0.933  1.00 94.81           H  
ATOM    514  HD2 ARG A  31      -1.332  16.167  -0.064  1.00 94.81           H  
ATOM    515  HD3 ARG A  31      -2.775  16.984   0.509  1.00 94.81           H  
ATOM    516  HE  ARG A  31      -2.052  14.111   1.044  1.00 94.81           H  
ATOM    517 HH11 ARG A  31      -3.996  16.821   1.964  1.00 94.81           H  
ATOM    518 HH12 ARG A  31      -4.359  16.189   3.560  1.00 94.81           H  
ATOM    519 HH21 ARG A  31      -3.543  14.207   4.156  1.00 94.81           H  
ATOM    520 HH22 ARG A  31      -2.441  13.353   3.109  1.00 94.81           H  
ATOM    521  N   ALA A  32      -2.450  11.658  -3.421  1.00 95.41           N  
ATOM    522  CA  ALA A  32      -1.683  10.565  -4.005  1.00 95.41           C  
ATOM    523  C   ALA A  32      -1.947  10.422  -5.515  1.00 95.41           C  
ATOM    524  O   ALA A  32      -1.002  10.254  -6.290  1.00 95.41           O  
ATOM    525  CB  ALA A  32      -2.009   9.281  -3.240  1.00 95.41           C  
ATOM    526  H   ALA A  32      -3.189  11.438  -2.767  1.00 95.41           H  
ATOM    527  HA  ALA A  32      -0.622  10.779  -3.880  1.00 95.41           H  
ATOM    528  HB1 ALA A  32      -1.867   9.433  -2.170  1.00 95.41           H  
ATOM    529  HB2 ALA A  32      -3.046   8.997  -3.417  1.00 95.41           H  
ATOM    530  HB3 ALA A  32      -1.349   8.482  -3.576  1.00 95.41           H  
ATOM    531  N   GLN A  33      -3.207  10.557  -5.946  1.00 95.03           N  
ATOM    532  CA  GLN A  33      -3.583  10.599  -7.362  1.00 95.03           C  
ATOM    533  C   GLN A  33      -2.922  11.780  -8.078  1.00 95.03           C  
ATOM    534  O   GLN A  33      -2.281  11.579  -9.108  1.00 95.03           O  
ATOM    535  CB  GLN A  33      -5.111  10.684  -7.523  1.00 95.03           C  
ATOM    536  CG  GLN A  33      -5.805   9.358  -7.194  1.00 95.03           C  
ATOM    537  CD  GLN A  33      -7.328   9.421  -7.262  1.00 95.03           C  
ATOM    538  NE2 GLN A  33      -8.002   8.290  -7.253  1.00 95.03           N  
ATOM    539  OE1 GLN A  33      -7.953  10.460  -7.331  1.00 95.03           O  
ATOM    540  H   GLN A  33      -3.934  10.707  -5.260  1.00 95.03           H  
ATOM    541  HA  GLN A  33      -3.228   9.691  -7.850  1.00 95.03           H  
ATOM    542  HB2 GLN A  33      -5.345  10.940  -8.556  1.00 95.03           H  
ATOM    543  HB3 GLN A  33      -5.506  11.471  -6.881  1.00 95.03           H  
ATOM    544  HG2 GLN A  33      -5.530   9.062  -6.182  1.00 95.03           H  
ATOM    545  HG3 GLN A  33      -5.459   8.598  -7.895  1.00 95.03           H  
ATOM    546 HE21 GLN A  33      -9.004   8.401  -7.180  1.00 95.03           H  
ATOM    547 HE22 GLN A  33      -7.537   7.409  -7.089  1.00 95.03           H  
ATOM    548  N   GLU A  34      -3.013  12.988  -7.518  1.00 96.51           N  
ATOM    549  CA  GLU A  34      -2.398  14.192  -8.089  1.00 96.51           C  
ATOM    550  C   GLU A  34      -0.877  14.062  -8.203  1.00 96.51           C  
ATOM    551  O   GLU A  34      -0.299  14.352  -9.249  1.00 96.51           O  
ATOM    552  CB  GLU A  34      -2.717  15.414  -7.221  1.00 96.51           C  
ATOM    553  CG  GLU A  34      -4.175  15.877  -7.328  1.00 96.51           C  
ATOM    554  CD  GLU A  34      -4.415  17.178  -6.543  1.00 96.51           C  
ATOM    555  OE1 GLU A  34      -5.404  17.865  -6.873  1.00 96.51           O  
ATOM    556  OE2 GLU A  34      -3.576  17.519  -5.673  1.00 96.51           O1-
ATOM    557  H   GLU A  34      -3.589  13.100  -6.696  1.00 96.51           H  
ATOM    558  HA  GLU A  34      -2.790  14.364  -9.092  1.00 96.51           H  
ATOM    559  HB2 GLU A  34      -2.477  15.186  -6.183  1.00 96.51           H  
ATOM    560  HB3 GLU A  34      -2.079  16.234  -7.549  1.00 96.51           H  
ATOM    561  HG2 GLU A  34      -4.841  15.097  -6.960  1.00 96.51           H  
ATOM    562  HG3 GLU A  34      -4.403  16.043  -8.381  1.00 96.51           H  
ATOM    563  N   THR A  35      -0.212  13.571  -7.157  1.00 97.57           N  
ATOM    564  CA  THR A  35       1.248  13.394  -7.166  1.00 97.57           C  
ATOM    565  C   THR A  35       1.672  12.363  -8.210  1.00 97.57           C  
ATOM    566  O   THR A  35       2.639  12.574  -8.942  1.00 97.57           O  
ATOM    567  CB  THR A  35       1.761  12.973  -5.785  1.00 97.57           C  
ATOM    568  CG2 THR A  35       3.288  12.897  -5.747  1.00 97.57           C  
ATOM    569  OG1 THR A  35       1.364  13.925  -4.822  1.00 97.57           O  
ATOM    570  H   THR A  35      -0.742  13.350  -6.326  1.00 97.57           H  
ATOM    571  HA  THR A  35       1.715  14.343  -7.429  1.00 97.57           H  
ATOM    572  HB  THR A  35       1.345  12.002  -5.518  1.00 97.57           H  
ATOM    573  HG1 THR A  35       0.405  13.910  -4.803  1.00 97.57           H  
ATOM    574 HG21 THR A  35       3.716  13.866  -6.003  1.00 97.57           H  
ATOM    575 HG22 THR A  35       3.612  12.616  -4.745  1.00 97.57           H  
ATOM    576 HG23 THR A  35       3.653  12.143  -6.444  1.00 97.57           H  
ATOM    577  N   SER A  36       0.933  11.255  -8.312  1.00 97.65           N  
ATOM    578  CA  SER A  36       1.178  10.221  -9.315  1.00 97.65           C  
ATOM    579  C   SER A  36       0.984  10.745 -10.745  1.00 97.65           C  
ATOM    580  O   SER A  36       1.808  10.452 -11.612  1.00 97.65           O  
ATOM    581  CB  SER A  36       0.253   9.041  -9.029  1.00 97.65           C  
ATOM    582  OG  SER A  36       0.468   8.012  -9.963  1.00 97.65           O  
ATOM    583  H   SER A  36       0.139  11.148  -7.698  1.00 97.65           H  
ATOM    584  HA  SER A  36       2.210   9.883  -9.224  1.00 97.65           H  
ATOM    585  HB2 SER A  36      -0.786   9.366  -9.088  1.00 97.65           H  
ATOM    586  HB3 SER A  36       0.445   8.660  -8.026  1.00 97.65           H  
ATOM    587  HG  SER A  36       1.367   7.680  -9.898  1.00 97.65           H  
ATOM    588  N   LEU A  37      -0.043  11.572 -10.980  1.00 97.68           N  
ATOM    589  CA  LEU A  37      -0.261  12.267 -12.253  1.00 97.68           C  
ATOM    590  C   LEU A  37       0.895  13.202 -12.596  1.00 97.68           C  
ATOM    591  O   LEU A  37       1.462  13.084 -13.678  1.00 97.68           O  
ATOM    592  CB  LEU A  37      -1.573  13.066 -12.204  1.00 97.68           C  
ATOM    593  CG  LEU A  37      -2.843  12.223 -12.375  1.00 97.68           C  
ATOM    594  CD1 LEU A  37      -4.080  13.053 -11.994  1.00 97.68           C  
ATOM    595  CD2 LEU A  37      -2.983  11.731 -13.825  1.00 97.68           C  
ATOM    596  H   LEU A  37      -0.691  11.756 -10.228  1.00 97.68           H  
ATOM    597  HA  LEU A  37      -0.310  11.538 -13.063  1.00 97.68           H  
ATOM    598  HB2 LEU A  37      -1.618  13.589 -11.249  1.00 97.68           H  
ATOM    599  HB3 LEU A  37      -1.560  13.823 -12.988  1.00 97.68           H  
ATOM    600  HG  LEU A  37      -2.783  11.359 -11.713  1.00 97.68           H  
ATOM    601 HD11 LEU A  37      -4.639  13.355 -12.879  1.00 97.68           H  
ATOM    602 HD12 LEU A  37      -3.796  13.953 -11.449  1.00 97.68           H  
ATOM    603 HD13 LEU A  37      -4.725  12.474 -11.333  1.00 97.68           H  
ATOM    604 HD21 LEU A  37      -2.903  12.576 -14.509  1.00 97.68           H  
ATOM    605 HD22 LEU A  37      -2.193  11.016 -14.051  1.00 97.68           H  
ATOM    606 HD23 LEU A  37      -3.949  11.247 -13.968  1.00 97.68           H  
ATOM    607  N   LEU A  38       1.281  14.082 -11.670  1.00 97.55           N  
ATOM    608  CA  LEU A  38       2.375  15.035 -11.874  1.00 97.55           C  
ATOM    609  C   LEU A  38       3.700  14.335 -12.181  1.00 97.55           C  
ATOM    610  O   LEU A  38       4.474  14.822 -13.001  1.00 97.55           O  
ATOM    611  CB  LEU A  38       2.535  15.906 -10.618  1.00 97.55           C  
ATOM    612  CG  LEU A  38       1.422  16.945 -10.408  1.00 97.55           C  
ATOM    613  CD1 LEU A  38       1.617  17.611  -9.045  1.00 97.55           C  
ATOM    614  CD2 LEU A  38       1.445  18.035 -11.483  1.00 97.55           C  
ATOM    615  H   LEU A  38       0.761  14.121 -10.805  1.00 97.55           H  
ATOM    616  HA  LEU A  38       2.148  15.659 -12.738  1.00 97.55           H  
ATOM    617  HB2 LEU A  38       2.578  15.252  -9.747  1.00 97.55           H  
ATOM    618  HB3 LEU A  38       3.486  16.436 -10.679  1.00 97.55           H  
ATOM    619  HG  LEU A  38       0.444  16.464 -10.429  1.00 97.55           H  
ATOM    620 HD11 LEU A  38       2.584  18.112  -9.000  1.00 97.55           H  
ATOM    621 HD12 LEU A  38       1.558  16.854  -8.262  1.00 97.55           H  
ATOM    622 HD13 LEU A  38       0.820  18.334  -8.875  1.00 97.55           H  
ATOM    623 HD21 LEU A  38       1.204  17.604 -12.455  1.00 97.55           H  
ATOM    624 HD22 LEU A  38       2.428  18.504 -11.525  1.00 97.55           H  
ATOM    625 HD23 LEU A  38       0.691  18.787 -11.252  1.00 97.55           H  
ATOM    626  N   LEU A  39       3.963  13.196 -11.538  1.00 97.54           N  
ATOM    627  CA  LEU A  39       5.149  12.396 -11.821  1.00 97.54           C  
ATOM    628  C   LEU A  39       5.071  11.742 -13.208  1.00 97.54           C  
ATOM    629  O   LEU A  39       6.055  11.752 -13.941  1.00 97.54           O  
ATOM    630  CB  LEU A  39       5.322  11.361 -10.698  1.00 97.54           C  
ATOM    631  CG  LEU A  39       6.589  10.498 -10.841  1.00 97.54           C  
ATOM    632  CD1 LEU A  39       7.874  11.323 -10.740  1.00 97.54           C  
ATOM    633  CD2 LEU A  39       6.605   9.435  -9.742  1.00 97.54           C  
ATOM    634  H   LEU A  39       3.310  12.877 -10.837  1.00 97.54           H  
ATOM    635  HA  LEU A  39       6.009  13.066 -11.829  1.00 97.54           H  
ATOM    636  HB2 LEU A  39       5.357  11.880  -9.740  1.00 97.54           H  
ATOM    637  HB3 LEU A  39       4.451  10.707 -10.693  1.00 97.54           H  
ATOM    638  HG  LEU A  39       6.579   9.992 -11.806  1.00 97.54           H  
ATOM    639 HD11 LEU A  39       7.934  12.019 -11.577  1.00 97.54           H  
ATOM    640 HD12 LEU A  39       7.886  11.875  -9.800  1.00 97.54           H  
ATOM    641 HD13 LEU A  39       8.737  10.660 -10.786  1.00 97.54           H  
ATOM    642 HD21 LEU A  39       7.433   8.746  -9.906  1.00 97.54           H  
ATOM    643 HD22 LEU A  39       5.678   8.864  -9.765  1.00 97.54           H  
ATOM    644 HD23 LEU A  39       6.704   9.906  -8.763  1.00 97.54           H  
ATOM    645  N   ALA A  40       3.923  11.173 -13.578  1.00 98.28           N  
ATOM    646  CA  ALA A  40       3.764  10.478 -14.852  1.00 98.28           C  
ATOM    647  C   ALA A  40       3.691  11.413 -16.071  1.00 98.28           C  
ATOM    648  O   ALA A  40       4.052  10.997 -17.172  1.00 98.28           O  
ATOM    649  CB  ALA A  40       2.512   9.608 -14.769  1.00 98.28           C  
ATOM    650  H   ALA A  40       3.135  11.204 -12.947  1.00 98.28           H  
ATOM    651  HA  ALA A  40       4.635   9.837 -14.993  1.00 98.28           H  
ATOM    652  HB1 ALA A  40       2.576   8.941 -13.909  1.00 98.28           H  
ATOM    653  HB2 ALA A  40       2.413   9.016 -15.678  1.00 98.28           H  
ATOM    654  HB3 ALA A  40       1.643  10.257 -14.661  1.00 98.28           H  
ATOM    655  N   ASP A  41       3.219  12.646 -15.877  1.00 97.82           N  
ATOM    656  CA  ASP A  41       3.123  13.684 -16.909  1.00 97.82           C  
ATOM    657  C   ASP A  41       4.363  14.590 -16.967  1.00 97.82           C  
ATOM    658  O   ASP A  41       4.434  15.480 -17.815  1.00 97.82           O  
ATOM    659  CB  ASP A  41       1.818  14.488 -16.733  1.00 97.82           C  
ATOM    660  CG  ASP A  41       0.564  13.691 -17.113  1.00 97.82           C  
ATOM    661  OD1 ASP A  41       0.685  12.697 -17.871  1.00 97.82           O  
ATOM    662  OD2 ASP A  41      -0.552  14.067 -16.696  1.00 97.82           O1-
ATOM    663  H   ASP A  41       2.843  12.871 -14.966  1.00 97.82           H  
ATOM    664  HA  ASP A  41       3.081  13.201 -17.886  1.00 97.82           H  
ATOM    665  HB2 ASP A  41       1.852  15.365 -17.380  1.00 97.82           H  
ATOM    666  HB3 ASP A  41       1.742  14.840 -15.704  1.00 97.82           H  
ATOM    667  N   ASP A  42       5.364  14.357 -16.112  1.00 97.73           N  
ATOM    668  CA  ASP A  42       6.640  15.064 -16.176  1.00 97.73           C  
ATOM    669  C   ASP A  42       7.390  14.710 -17.478  1.00 97.73           C  
ATOM    670  O   ASP A  42       7.795  13.553 -17.667  1.00 97.73           O  
ATOM    671  CB  ASP A  42       7.495  14.738 -14.949  1.00 97.73           C  
ATOM    672  CG  ASP A  42       8.781  15.568 -14.860  1.00 97.73           C  
ATOM    673  OD1 ASP A  42       9.311  16.081 -15.873  1.00 97.73           O  
ATOM    674  OD2 ASP A  42       9.284  15.703 -13.729  1.00 97.73           O1-
ATOM    675  H   ASP A  42       5.258  13.618 -15.432  1.00 97.73           H  
ATOM    676  HA  ASP A  42       6.430  16.132 -16.132  1.00 97.73           H  
ATOM    677  HB2 ASP A  42       7.757  13.680 -14.965  1.00 97.73           H  
ATOM    678  HB3 ASP A  42       6.905  14.923 -14.052  1.00 97.73           H  
ATOM    679  N   PRO A  43       7.664  15.689 -18.362  1.00 96.70           N  
ATOM    680  CA  PRO A  43       8.396  15.450 -19.604  1.00 96.70           C  
ATOM    681  C   PRO A  43       9.792  14.853 -19.393  1.00 96.70           C  
ATOM    682  O   PRO A  43      10.293  14.141 -20.259  1.00 96.70           O  
ATOM    683  CB  PRO A  43       8.492  16.818 -20.285  1.00 96.70           C  
ATOM    684  CG  PRO A  43       7.307  17.594 -19.717  1.00 96.70           C  
ATOM    685  CD  PRO A  43       7.235  17.079 -18.287  1.00 96.70           C  
ATOM    686  HA  PRO A  43       7.811  14.773 -20.226  1.00 96.70           H  
ATOM    687  HB2 PRO A  43       8.433  16.729 -21.370  1.00 96.70           H  
ATOM    688  HB3 PRO A  43       9.417  17.318 -19.996  1.00 96.70           H  
ATOM    689  HG2 PRO A  43       7.470  18.671 -19.752  1.00 96.70           H  
ATOM    690  HG3 PRO A  43       6.397  17.320 -20.250  1.00 96.70           H  
ATOM    691  HD2 PRO A  43       6.214  17.184 -17.918  1.00 96.70           H  
ATOM    692  HD3 PRO A  43       7.925  17.636 -17.652  1.00 96.70           H  
ATOM    693  N   THR A  44      10.418  15.110 -18.243  1.00 97.70           N  
ATOM    694  CA  THR A  44      11.731  14.562 -17.877  1.00 97.70           C  
ATOM    695  C   THR A  44      11.648  13.058 -17.622  1.00 97.70           C  
ATOM    696  O   THR A  44      12.545  12.319 -18.024  1.00 97.70           O  
ATOM    697  CB  THR A  44      12.293  15.239 -16.615  1.00 97.70           C  
ATOM    698  CG2 THR A  44      13.808  15.069 -16.518  1.00 97.70           C  
ATOM    699  OG1 THR A  44      12.003  16.618 -16.592  1.00 97.70           O  
ATOM    700  H   THR A  44       9.926  15.651 -17.546  1.00 97.70           H  
ATOM    701  HA  THR A  44      12.425  14.728 -18.701  1.00 97.70           H  
ATOM    702  HB  THR A  44      11.836  14.789 -15.733  1.00 97.70           H  
ATOM    703  HG1 THR A  44      11.090  16.674 -16.299  1.00 97.70           H  
ATOM    704 HG21 THR A  44      14.172  15.586 -15.630  1.00 97.70           H  
ATOM    705 HG22 THR A  44      14.066  14.013 -16.442  1.00 97.70           H  
ATOM    706 HG23 THR A  44      14.286  15.495 -17.400  1.00 97.70           H  
ATOM    707  N   VAL A  45      10.554  12.586 -17.005  1.00 97.86           N  
ATOM    708  CA  VAL A  45      10.293  11.150 -16.806  1.00 97.86           C  
ATOM    709  C   VAL A  45      10.085  10.473 -18.153  1.00 97.86           C  
ATOM    710  O   VAL A  45      10.716   9.450 -18.420  1.00 97.86           O  
ATOM    711  CB  VAL A  45       9.090  10.904 -15.870  1.00 97.86           C  
ATOM    712  CG1 VAL A  45       8.728   9.414 -15.766  1.00 97.86           C  
ATOM    713  CG2 VAL A  45       9.409  11.392 -14.453  1.00 97.86           C  
ATOM    714  H   VAL A  45       9.808  13.234 -16.798  1.00 97.86           H  
ATOM    715  HA  VAL A  45      11.171  10.686 -16.357  1.00 97.86           H  
ATOM    716  HB  VAL A  45       8.217  11.441 -16.242  1.00 97.86           H  
ATOM    717 HG11 VAL A  45       7.932   9.285 -15.033  1.00 97.86           H  
ATOM    718 HG12 VAL A  45       9.600   8.834 -15.463  1.00 97.86           H  
ATOM    719 HG13 VAL A  45       8.362   9.048 -16.725  1.00 97.86           H  
ATOM    720 HG21 VAL A  45       8.530  11.273 -13.820  1.00 97.86           H  
ATOM    721 HG22 VAL A  45       9.686  12.447 -14.463  1.00 97.86           H  
ATOM    722 HG23 VAL A  45      10.224  10.803 -14.032  1.00 97.86           H  
ATOM    723  N   LEU A  46       9.256  11.066 -19.018  1.00 97.04           N  
ATOM    724  CA  LEU A  46       9.011  10.551 -20.363  1.00 97.04           C  
ATOM    725  C   LEU A  46      10.314  10.452 -21.172  1.00 97.04           C  
ATOM    726  O   LEU A  46      10.661   9.365 -21.633  1.00 97.04           O  
ATOM    727  CB  LEU A  46       7.952  11.434 -21.050  1.00 97.04           C  
ATOM    728  CG  LEU A  46       7.613  11.010 -22.492  1.00 97.04           C  
ATOM    729  CD1 LEU A  46       7.024   9.602 -22.545  1.00 97.04           C  
ATOM    730  CD2 LEU A  46       6.586  11.972 -23.088  1.00 97.04           C  
ATOM    731  H   LEU A  46       8.772  11.901 -18.720  1.00 97.04           H  
ATOM    732  HA  LEU A  46       8.616   9.540 -20.263  1.00 97.04           H  
ATOM    733  HB2 LEU A  46       8.315  12.462 -21.073  1.00 97.04           H  
ATOM    734  HB3 LEU A  46       7.041  11.416 -20.452  1.00 97.04           H  
ATOM    735  HG  LEU A  46       8.514  11.046 -23.104  1.00 97.04           H  
ATOM    736 HD11 LEU A  46       6.117   9.546 -21.944  1.00 97.04           H  
ATOM    737 HD12 LEU A  46       7.768   8.893 -22.182  1.00 97.04           H  
ATOM    738 HD13 LEU A  46       6.798   9.347 -23.581  1.00 97.04           H  
ATOM    739 HD21 LEU A  46       5.661  11.945 -22.511  1.00 97.04           H  
ATOM    740 HD22 LEU A  46       6.992  12.983 -23.080  1.00 97.04           H  
ATOM    741 HD23 LEU A  46       6.388  11.685 -24.120  1.00 97.04           H  
ATOM    742  N   ALA A  47      11.072  11.548 -21.267  1.00 96.29           N  
ATOM    743  CA  ALA A  47      12.319  11.606 -22.027  1.00 96.29           C  
ATOM    744  C   ALA A  47      13.361  10.597 -21.519  1.00 96.29           C  
ATOM    745  O   ALA A  47      13.984   9.879 -22.307  1.00 96.29           O  
ATOM    746  CB  ALA A  47      12.861  13.039 -21.948  1.00 96.29           C  
ATOM    747  H   ALA A  47      10.735  12.405 -20.852  1.00 96.29           H  
ATOM    748  HA  ALA A  47      12.104  11.366 -23.068  1.00 96.29           H  
ATOM    749  HB1 ALA A  47      12.138  13.731 -22.379  1.00 96.29           H  
ATOM    750  HB2 ALA A  47      13.045  13.315 -20.910  1.00 96.29           H  
ATOM    751  HB3 ALA A  47      13.795  13.109 -22.506  1.00 96.29           H  
ATOM    752  N   TRP A  48      13.526  10.487 -20.198  1.00 97.63           N  
ATOM    753  CA  TRP A  48      14.464   9.535 -19.610  1.00 97.63           C  
ATOM    754  C   TRP A  48      14.076   8.082 -19.914  1.00 97.63           C  
ATOM    755  O   TRP A  48      14.926   7.293 -20.345  1.00 97.63           O  
ATOM    756  CB  TRP A  48      14.552   9.766 -18.105  1.00 97.63           C  
ATOM    757  CG  TRP A  48      15.426   8.782 -17.401  1.00 97.63           C  
ATOM    758  CD1 TRP A  48      16.732   8.555 -17.666  1.00 97.63           C  
ATOM    759  CD2 TRP A  48      15.073   7.878 -16.316  1.00 97.63           C  
ATOM    760  CE2 TRP A  48      16.240   7.146 -15.942  1.00 97.63           C  
ATOM    761  CE3 TRP A  48      13.885   7.618 -15.603  1.00 97.63           C  
ATOM    762  NE1 TRP A  48      17.217   7.587 -16.810  1.00 97.63           N  
ATOM    763  CZ2 TRP A  48      16.237   6.230 -14.882  1.00 97.63           C  
ATOM    764  CZ3 TRP A  48      13.871   6.705 -14.533  1.00 97.63           C  
ATOM    765  CH2 TRP A  48      15.045   6.024 -14.167  1.00 97.63           C  
ATOM    766  H   TRP A  48      13.010  11.102 -19.585  1.00 97.63           H  
ATOM    767  HA  TRP A  48      15.451   9.711 -20.038  1.00 97.63           H  
ATOM    768  HB2 TRP A  48      13.550   9.711 -17.678  1.00 97.63           H  
ATOM    769  HB3 TRP A  48      14.937  10.768 -17.915  1.00 97.63           H  
ATOM    770  HD1 TRP A  48      17.312   9.085 -18.407  1.00 97.63           H  
ATOM    771  HE1 TRP A  48      18.190   7.316 -16.791  1.00 97.63           H  
ATOM    772  HE3 TRP A  48      12.985   8.148 -15.878  1.00 97.63           H  
ATOM    773  HZ2 TRP A  48      17.139   5.704 -14.606  1.00 97.63           H  
ATOM    774  HZ3 TRP A  48      12.960   6.538 -13.977  1.00 97.63           H  
ATOM    775  HH2 TRP A  48      15.026   5.345 -13.327  1.00 97.63           H  
ATOM    776  N   VAL A  49      12.795   7.732 -19.756  1.00 97.43           N  
ATOM    777  CA  VAL A  49      12.278   6.388 -20.051  1.00 97.43           C  
ATOM    778  C   VAL A  49      12.440   6.046 -21.532  1.00 97.43           C  
ATOM    779  O   VAL A  49      12.957   4.972 -21.849  1.00 97.43           O  
ATOM    780  CB  VAL A  49      10.807   6.271 -19.607  1.00 97.43           C  
ATOM    781  CG1 VAL A  49      10.111   5.024 -20.165  1.00 97.43           C  
ATOM    782  CG2 VAL A  49      10.715   6.199 -18.075  1.00 97.43           C  
ATOM    783  H   VAL A  49      12.144   8.436 -19.439  1.00 97.43           H  
ATOM    784  HA  VAL A  49      12.865   5.659 -19.491  1.00 97.43           H  
ATOM    785  HB  VAL A  49      10.256   7.144 -19.956  1.00 97.43           H  
ATOM    786 HG11 VAL A  49       9.071   5.030 -19.840  1.00 97.43           H  
ATOM    787 HG12 VAL A  49      10.604   4.116 -19.819  1.00 97.43           H  
ATOM    788 HG13 VAL A  49      10.097   5.043 -21.254  1.00 97.43           H  
ATOM    789 HG21 VAL A  49       9.668   6.224 -17.770  1.00 97.43           H  
ATOM    790 HG22 VAL A  49      11.184   5.287 -17.705  1.00 97.43           H  
ATOM    791 HG23 VAL A  49      11.217   7.057 -17.628  1.00 97.43           H  
ATOM    792  N   GLU A  50      12.056   6.949 -22.437  1.00 96.52           N  
ATOM    793  CA  GLU A  50      12.178   6.761 -23.890  1.00 96.52           C  
ATOM    794  C   GLU A  50      13.637   6.632 -24.340  1.00 96.52           C  
ATOM    795  O   GLU A  50      13.948   5.864 -25.254  1.00 96.52           O  
ATOM    796  CB  GLU A  50      11.526   7.937 -24.626  1.00 96.52           C  
ATOM    797  CG  GLU A  50       9.994   7.889 -24.560  1.00 96.52           C  
ATOM    798  CD  GLU A  50       9.340   9.027 -25.359  1.00 96.52           C  
ATOM    799  OE1 GLU A  50       8.204   8.802 -25.834  1.00 96.52           O  
ATOM    800  OE2 GLU A  50       9.975  10.094 -25.516  1.00 96.52           O1-
ATOM    801  H   GLU A  50      11.637   7.810 -22.116  1.00 96.52           H  
ATOM    802  HA  GLU A  50      11.668   5.843 -24.183  1.00 96.52           H  
ATOM    803  HB2 GLU A  50      11.894   8.872 -24.202  1.00 96.52           H  
ATOM    804  HB3 GLU A  50      11.820   7.896 -25.675  1.00 96.52           H  
ATOM    805  HG2 GLU A  50       9.664   7.933 -23.523  1.00 96.52           H  
ATOM    806  HG3 GLU A  50       9.668   6.930 -24.965  1.00 96.52           H  
ATOM    807  N   SER A  51      14.565   7.307 -23.652  1.00 96.36           N  
ATOM    808  CA  SER A  51      16.000   7.148 -23.905  1.00 96.36           C  
ATOM    809  C   SER A  51      16.517   5.742 -23.563  1.00 96.36           C  
ATOM    810  O   SER A  51      17.632   5.397 -23.960  1.00 96.36           O  
ATOM    811  CB  SER A  51      16.813   8.225 -23.171  1.00 96.36           C  
ATOM    812  OG  SER A  51      17.075   7.856 -21.830  1.00 96.36           O  
ATOM    813  H   SER A  51      14.254   7.990 -22.976  1.00 96.36           H  
ATOM    814  HA  SER A  51      16.155   7.300 -24.973  1.00 96.36           H  
ATOM    815  HB2 SER A  51      16.292   9.182 -23.204  1.00 96.36           H  
ATOM    816  HB3 SER A  51      17.769   8.344 -23.680  1.00 96.36           H  
ATOM    817  HG  SER A  51      16.245   7.862 -21.347  1.00 96.36           H  
ATOM    818  N   GLY A  52      15.739   4.919 -22.848  1.00 95.28           N  
ATOM    819  CA  GLY A  52      16.180   3.635 -22.302  1.00 95.28           C  
ATOM    820  C   GLY A  52      17.188   3.798 -21.162  1.00 95.28           C  
ATOM    821  O   GLY A  52      18.033   2.928 -20.969  1.00 95.28           O  
ATOM    822  H   GLY A  52      14.809   5.233 -22.611  1.00 95.28           H  
ATOM    823  HA2 GLY A  52      15.310   3.110 -21.908  1.00 95.28           H  
ATOM    824  HA3 GLY A  52      16.633   3.032 -23.089  1.00 95.28           H  
ATOM    825  N   GLY A  53      17.137   4.930 -20.453  1.00 90.12           N  
ATOM    826  CA  GLY A  53      18.086   5.285 -19.399  1.00 90.12           C  
ATOM    827  C   GLY A  53      19.433   5.829 -19.890  1.00 90.12           C  
ATOM    828  O   GLY A  53      20.369   5.885 -19.102  1.00 90.12           O  
ATOM    829  H   GLY A  53      16.401   5.592 -20.654  1.00 90.12           H  
ATOM    830  HA2 GLY A  53      17.624   6.056 -18.783  1.00 90.12           H  
ATOM    831  HA3 GLY A  53      18.279   4.414 -18.772  1.00 90.12           H  
ATOM    832  N   ARG A  54      19.550   6.211 -21.171  1.00 93.49           N  
ATOM    833  CA  ARG A  54      20.789   6.758 -21.761  1.00 93.49           C  
ATOM    834  C   ARG A  54      20.994   8.249 -21.488  1.00 93.49           C  
ATOM    835  O   ARG A  54      22.122   8.719 -21.568  1.00 93.49           O  
ATOM    836  CB  ARG A  54      20.818   6.500 -23.274  1.00 93.49           C  
ATOM    837  CG  ARG A  54      20.992   5.012 -23.611  1.00 93.49           C  
ATOM    838  CD  ARG A  54      21.052   4.786 -25.127  1.00 93.49           C  
ATOM    839  NE  ARG A  54      19.736   5.008 -25.748  1.00 93.49           N  
ATOM    840  CZ  ARG A  54      19.432   5.045 -27.028  1.00 93.49           C  
ATOM    841  NH1 ARG A  54      20.337   4.884 -27.954  1.00 93.49           N1+
ATOM    842  NH2 ARG A  54      18.197   5.244 -27.389  1.00 93.49           N  
ATOM    843  H   ARG A  54      18.711   6.201 -21.733  1.00 93.49           H  
ATOM    844  HA  ARG A  54      21.648   6.274 -21.297  1.00 93.49           H  
ATOM    845  HB2 ARG A  54      21.658   7.045 -23.705  1.00 93.49           H  
ATOM    846  HB3 ARG A  54      19.901   6.885 -23.720  1.00 93.49           H  
ATOM    847  HG2 ARG A  54      21.925   4.662 -23.169  1.00 93.49           H  
ATOM    848  HG3 ARG A  54      20.173   4.430 -23.187  1.00 93.49           H  
ATOM    849  HD2 ARG A  54      21.794   5.459 -25.555  1.00 93.49           H  
ATOM    850  HD3 ARG A  54      21.362   3.756 -25.307  1.00 93.49           H  
ATOM    851  HE  ARG A  54      18.973   5.146 -25.100  1.00 93.49           H  
ATOM    852 HH11 ARG A  54      20.086   4.944 -28.931  1.00 93.49           H  
ATOM    853 HH12 ARG A  54      21.295   4.763 -27.659  1.00 93.49           H  
ATOM    854 HH21 ARG A  54      17.500   5.361 -26.668  1.00 93.49           H  
ATOM    855 HH22 ARG A  54      17.930   5.317 -28.361  1.00 93.49           H  
ATOM    856  N   ASP A  55      19.924   8.987 -21.205  1.00 94.45           N  
ATOM    857  CA  ASP A  55      20.019  10.379 -20.760  1.00 94.45           C  
ATOM    858  C   ASP A  55      20.331  10.419 -19.257  1.00 94.45           C  
ATOM    859  O   ASP A  55      19.436  10.337 -18.414  1.00 94.45           O  
ATOM    860  CB  ASP A  55      18.736  11.134 -21.131  1.00 94.45           C  
ATOM    861  CG  ASP A  55      18.856  12.648 -20.904  1.00 94.45           C  
ATOM    862  OD1 ASP A  55      19.692  13.076 -20.071  1.00 94.45           O  
ATOM    863  OD2 ASP A  55      18.100  13.374 -21.580  1.00 94.45           O1-
ATOM    864  H   ASP A  55      19.015   8.547 -21.186  1.00 94.45           H  
ATOM    865  HA  ASP A  55      20.839  10.870 -21.284  1.00 94.45           H  
ATOM    866  HB2 ASP A  55      18.527  10.959 -22.186  1.00 94.45           H  
ATOM    867  HB3 ASP A  55      17.896  10.742 -20.557  1.00 94.45           H  
ATOM    868  N   GLU A  56      21.621  10.483 -18.922  1.00 93.87           N  
ATOM    869  CA  GLU A  56      22.090  10.489 -17.531  1.00 93.87           C  
ATOM    870  C   GLU A  56      21.584  11.714 -16.758  1.00 93.87           C  
ATOM    871  O   GLU A  56      21.175  11.584 -15.606  1.00 93.87           O  
ATOM    872  CB  GLU A  56      23.627  10.446 -17.489  1.00 93.87           C  
ATOM    873  CG  GLU A  56      24.205   9.129 -18.035  1.00 93.87           C  
ATOM    874  CD  GLU A  56      25.741   9.046 -17.950  1.00 93.87           C  
ATOM    875  OE1 GLU A  56      26.274   7.967 -18.299  1.00 93.87           O  
ATOM    876  OE2 GLU A  56      26.383  10.049 -17.560  1.00 93.87           O1-
ATOM    877  H   GLU A  56      22.311  10.443 -19.658  1.00 93.87           H  
ATOM    878  HA  GLU A  56      21.706   9.607 -17.019  1.00 93.87           H  
ATOM    879  HB2 GLU A  56      23.943  10.558 -16.451  1.00 93.87           H  
ATOM    880  HB3 GLU A  56      24.022  11.284 -18.064  1.00 93.87           H  
ATOM    881  HG2 GLU A  56      23.771   8.303 -17.472  1.00 93.87           H  
ATOM    882  HG3 GLU A  56      23.906   9.018 -19.078  1.00 93.87           H  
ATOM    883  N   ALA A  57      21.542  12.890 -17.394  1.00 95.39           N  
ATOM    884  CA  ALA A  57      21.110  14.126 -16.748  1.00 95.39           C  
ATOM    885  C   ALA A  57      19.619  14.078 -16.388  1.00 95.39           C  
ATOM    886  O   ALA A  57      19.248  14.374 -15.250  1.00 95.39           O  
ATOM    887  CB  ALA A  57      21.440  15.308 -17.667  1.00 95.39           C  
ATOM    888  H   ALA A  57      21.719  12.904 -18.389  1.00 95.39           H  
ATOM    889  HA  ALA A  57      21.665  14.245 -15.817  1.00 95.39           H  
ATOM    890  HB1 ALA A  57      20.914  15.200 -18.616  1.00 95.39           H  
ATOM    891  HB2 ALA A  57      21.130  16.238 -17.191  1.00 95.39           H  
ATOM    892  HB3 ALA A  57      22.514  15.342 -17.854  1.00 95.39           H  
ATOM    893  N   ALA A  58      18.766  13.646 -17.324  1.00 95.79           N  
ATOM    894  CA  ALA A  58      17.351  13.421 -17.041  1.00 95.79           C  
ATOM    895  C   ALA A  58      17.163  12.316 -15.988  1.00 95.79           C  
ATOM    896  O   ALA A  58      16.334  12.451 -15.087  1.00 95.79           O  
ATOM    897  CB  ALA A  58      16.632  13.087 -18.351  1.00 95.79           C  
ATOM    898  H   ALA A  58      19.117  13.431 -18.246  1.00 95.79           H  
ATOM    899  HA  ALA A  58      16.924  14.339 -16.638  1.00 95.79           H  
ATOM    900  HB1 ALA A  58      15.558  13.016 -18.176  1.00 95.79           H  
ATOM    901  HB2 ALA A  58      16.814  13.873 -19.085  1.00 95.79           H  
ATOM    902  HB3 ALA A  58      16.996  12.139 -18.746  1.00 95.79           H  
ATOM    903  N   GLY A  59      17.974  11.257 -16.051  1.00 96.44           N  
ATOM    904  CA  GLY A  59      17.952  10.164 -15.084  1.00 96.44           C  
ATOM    905  C   GLY A  59      18.233  10.610 -13.655  1.00 96.44           C  
ATOM    906  O   GLY A  59      17.487  10.240 -12.751  1.00 96.44           O  
ATOM    907  H   GLY A  59      18.629  11.200 -16.818  1.00 96.44           H  
ATOM    908  HA2 GLY A  59      18.711   9.434 -15.366  1.00 96.44           H  
ATOM    909  HA3 GLY A  59      16.969   9.695 -15.098  1.00 96.44           H  
ATOM    910  N   GLU A  60      19.257  11.432 -13.426  1.00 96.32           N  
ATOM    911  CA  GLU A  60      19.534  11.981 -12.092  1.00 96.32           C  
ATOM    912  C   GLU A  60      18.373  12.834 -11.562  1.00 96.32           C  
ATOM    913  O   GLU A  60      18.006  12.710 -10.390  1.00 96.32           O  
ATOM    914  CB  GLU A  60      20.840  12.797 -12.088  1.00 96.32           C  
ATOM    915  CG  GLU A  60      22.122  11.966 -12.268  1.00 96.32           C  
ATOM    916  CD  GLU A  60      22.210  10.760 -11.323  1.00 96.32           C  
ATOM    917  OE1 GLU A  60      22.568   9.655 -11.789  1.00 96.32           O  
ATOM    918  OE2 GLU A  60      21.821  10.856 -10.139  1.00 96.32           O1-
ATOM    919  H   GLU A  60      19.867  11.680 -14.192  1.00 96.32           H  
ATOM    920  HA  GLU A  60      19.642  11.161 -11.382  1.00 96.32           H  
ATOM    921  HB2 GLU A  60      20.912  13.316 -11.133  1.00 96.32           H  
ATOM    922  HB3 GLU A  60      20.795  13.554 -12.870  1.00 96.32           H  
ATOM    923  HG2 GLU A  60      22.981  12.615 -12.100  1.00 96.32           H  
ATOM    924  HG3 GLU A  60      22.175  11.616 -13.299  1.00 96.32           H  
ATOM    925  N   ILE A  61      17.733  13.638 -12.419  1.00 96.98           N  
ATOM    926  CA  ILE A  61      16.566  14.449 -12.037  1.00 96.98           C  
ATOM    927  C   ILE A  61      15.393  13.554 -11.626  1.00 96.98           C  
ATOM    928  O   ILE A  61      14.804  13.758 -10.563  1.00 96.98           O  
ATOM    929  CB  ILE A  61      16.166  15.418 -13.175  1.00 96.98           C  
ATOM    930  CG1 ILE A  61      17.274  16.470 -13.404  1.00 96.98           C  
ATOM    931  CG2 ILE A  61      14.829  16.119 -12.852  1.00 96.98           C  
ATOM    932  CD1 ILE A  61      17.110  17.265 -14.707  1.00 96.98           C  
ATOM    933  H   ILE A  61      18.070  13.685 -13.370  1.00 96.98           H  
ATOM    934  HA  ILE A  61      16.831  15.044 -11.162  1.00 96.98           H  
ATOM    935  HB  ILE A  61      16.038  14.843 -14.093  1.00 96.98           H  
ATOM    936 HG12 ILE A  61      18.245  15.978 -13.448  1.00 96.98           H  
ATOM    937 HG13 ILE A  61      17.297  17.163 -12.563  1.00 96.98           H  
ATOM    938 HG21 ILE A  61      14.014  15.396 -12.829  1.00 96.98           H  
ATOM    939 HG22 ILE A  61      14.582  16.850 -13.622  1.00 96.98           H  
ATOM    940 HG23 ILE A  61      14.895  16.623 -11.888  1.00 96.98           H  
ATOM    941 HD11 ILE A  61      16.229  17.906 -14.664  1.00 96.98           H  
ATOM    942 HD12 ILE A  61      17.988  17.894 -14.854  1.00 96.98           H  
ATOM    943 HD13 ILE A  61      17.024  16.581 -15.552  1.00 96.98           H  
ATOM    944  N   VAL A  62      15.056  12.548 -12.438  1.00 97.61           N  
ATOM    945  CA  VAL A  62      13.929  11.641 -12.166  1.00 97.61           C  
ATOM    946  C   VAL A  62      14.168  10.836 -10.895  1.00 97.61           C  
ATOM    947  O   VAL A  62      13.278  10.726 -10.051  1.00 97.61           O  
ATOM    948  CB  VAL A  62      13.681  10.696 -13.355  1.00 97.61           C  
ATOM    949  CG1 VAL A  62      12.622   9.639 -13.010  1.00 97.61           C  
ATOM    950  CG2 VAL A  62      13.192  11.492 -14.569  1.00 97.61           C  
ATOM    951  H   VAL A  62      15.578  12.433 -13.296  1.00 97.61           H  
ATOM    952  HA  VAL A  62      13.029  12.235 -12.007  1.00 97.61           H  
ATOM    953  HB  VAL A  62      14.609  10.189 -13.621  1.00 97.61           H  
ATOM    954 HG11 VAL A  62      12.257   9.159 -13.918  1.00 97.61           H  
ATOM    955 HG12 VAL A  62      11.781  10.105 -12.496  1.00 97.61           H  
ATOM    956 HG13 VAL A  62      13.054   8.874 -12.365  1.00 97.61           H  
ATOM    957 HG21 VAL A  62      12.217  11.936 -14.368  1.00 97.61           H  
ATOM    958 HG22 VAL A  62      13.139  10.835 -15.437  1.00 97.61           H  
ATOM    959 HG23 VAL A  62      13.886  12.298 -14.807  1.00 97.61           H  
ATOM    960  N   LYS A  63      15.377  10.302 -10.725  1.00 97.15           N  
ATOM    961  CA  LYS A  63      15.745   9.524  -9.544  1.00 97.15           C  
ATOM    962  C   LYS A  63      15.716  10.362  -8.266  1.00 97.15           C  
ATOM    963  O   LYS A  63      15.192   9.897  -7.257  1.00 97.15           O  
ATOM    964  CB  LYS A  63      17.129   8.938  -9.760  1.00 97.15           C  
ATOM    965  CG  LYS A  63      17.139   7.782 -10.781  1.00 97.15           C  
ATOM    966  CD  LYS A  63      18.528   7.167 -11.001  1.00 97.15           C  
ATOM    967  CE  LYS A  63      19.605   8.199 -11.365  1.00 97.15           C  
ATOM    968  NZ  LYS A  63      20.921   7.812 -10.827  1.00 97.15           N1+
ATOM    969  H   LYS A  63      16.065  10.436 -11.453  1.00 97.15           H  
ATOM    970  HA  LYS A  63      15.035   8.709  -9.407  1.00 97.15           H  
ATOM    971  HB2 LYS A  63      17.453   8.560  -8.790  1.00 97.15           H  
ATOM    972  HB3 LYS A  63      17.799   9.745 -10.057  1.00 97.15           H  
ATOM    973  HG2 LYS A  63      16.746   8.120 -11.740  1.00 97.15           H  
ATOM    974  HG3 LYS A  63      16.474   6.995 -10.422  1.00 97.15           H  
ATOM    975  HD2 LYS A  63      18.460   6.436 -11.807  1.00 97.15           H  
ATOM    976  HD3 LYS A  63      18.806   6.629 -10.095  1.00 97.15           H  
ATOM    977  HE2 LYS A  63      19.645   8.341 -12.445  1.00 97.15           H  
ATOM    978  HE3 LYS A  63      19.354   9.163 -10.923  1.00 97.15           H  
ATOM    979  HZ1 LYS A  63      21.580   8.554 -11.012  1.00 97.15           H  
ATOM    980  HZ2 LYS A  63      20.856   7.739  -9.822  1.00 97.15           H  
ATOM    981  HZ3 LYS A  63      21.288   6.971 -11.249  1.00 97.15           H  
ATOM    982  N   THR A  64      16.211  11.599  -8.321  1.00 96.69           N  
ATOM    983  CA  THR A  64      16.109  12.550  -7.202  1.00 96.69           C  
ATOM    984  C   THR A  64      14.645  12.835  -6.880  1.00 96.69           C  
ATOM    985  O   THR A  64      14.236  12.734  -5.728  1.00 96.69           O  
ATOM    986  CB  THR A  64      16.847  13.858  -7.520  1.00 96.69           C  
ATOM    987  CG2 THR A  64      16.810  14.853  -6.362  1.00 96.69           C  
ATOM    988  OG1 THR A  64      18.201  13.577  -7.787  1.00 96.69           O  
ATOM    989  H   THR A  64      16.659  11.902  -9.174  1.00 96.69           H  
ATOM    990  HA  THR A  64      16.563  12.111  -6.314  1.00 96.69           H  
ATOM    991  HB  THR A  64      16.405  14.326  -8.400  1.00 96.69           H  
ATOM    992  HG1 THR A  64      18.256  13.259  -8.691  1.00 96.69           H  
ATOM    993 HG21 THR A  64      17.435  15.715  -6.599  1.00 96.69           H  
ATOM    994 HG22 THR A  64      15.792  15.202  -6.193  1.00 96.69           H  
ATOM    995 HG23 THR A  64      17.179  14.385  -5.449  1.00 96.69           H  
ATOM    996  N   LYS A  65      13.821  13.082  -7.905  1.00 96.52           N  
ATOM    997  CA  LYS A  65      12.392  13.361  -7.745  1.00 96.52           C  
ATOM    998  C   LYS A  65      11.640  12.237  -7.038  1.00 96.52           C  
ATOM    999  O   LYS A  65      10.923  12.513  -6.083  1.00 96.52           O  
ATOM   1000  CB  LYS A  65      11.798  13.674  -9.122  1.00 96.52           C  
ATOM   1001  CG  LYS A  65      10.303  14.012  -9.039  1.00 96.52           C  
ATOM   1002  CD  LYS A  65       9.743  14.493 -10.381  1.00 96.52           C  
ATOM   1003  CE  LYS A  65      10.459  15.777 -10.817  1.00 96.52           C  
ATOM   1004  NZ  LYS A  65       9.513  16.764 -11.372  1.00 96.52           N1+
ATOM   1005  H   LYS A  65      14.219  13.142  -8.831  1.00 96.52           H  
ATOM   1006  HA  LYS A  65      12.291  14.239  -7.107  1.00 96.52           H  
ATOM   1007  HB2 LYS A  65      11.923  12.821  -9.789  1.00 96.52           H  
ATOM   1008  HB3 LYS A  65      12.352  14.516  -9.538  1.00 96.52           H  
ATOM   1009  HG2 LYS A  65       9.751  13.122  -8.739  1.00 96.52           H  
ATOM   1010  HG3 LYS A  65      10.145  14.788  -8.289  1.00 96.52           H  
ATOM   1011  HD2 LYS A  65       9.878  13.725 -11.142  1.00 96.52           H  
ATOM   1012  HD3 LYS A  65       8.675  14.670 -10.260  1.00 96.52           H  
ATOM   1013  HE2 LYS A  65      10.974  16.206  -9.958  1.00 96.52           H  
ATOM   1014  HE3 LYS A  65      11.204  15.519 -11.570  1.00 96.52           H  
ATOM   1015  HZ1 LYS A  65       9.986  17.609 -11.660  1.00 96.52           H  
ATOM   1016  HZ2 LYS A  65       8.745  16.959 -10.746  1.00 96.52           H  
ATOM   1017  HZ3 LYS A  65       9.139  16.374 -12.225  1.00 96.52           H  
ATOM   1018  N   ILE A  66      11.792  10.982  -7.469  1.00 97.53           N  
ATOM   1019  CA  ILE A  66      11.090   9.867  -6.810  1.00 97.53           C  
ATOM   1020  C   ILE A  66      11.573   9.652  -5.370  1.00 97.53           C  
ATOM   1021  O   ILE A  66      10.766   9.337  -4.499  1.00 97.53           O  
ATOM   1022  CB  ILE A  66      11.140   8.561  -7.630  1.00 97.53           C  
ATOM   1023  CG1 ILE A  66      12.572   8.020  -7.820  1.00 97.53           C  
ATOM   1024  CG2 ILE A  66      10.411   8.763  -8.966  1.00 97.53           C  
ATOM   1025  CD1 ILE A  66      12.662   6.706  -8.602  1.00 97.53           C  
ATOM   1026  H   ILE A  66      12.377  10.809  -8.274  1.00 97.53           H  
ATOM   1027  HA  ILE A  66      10.040  10.149  -6.726  1.00 97.53           H  
ATOM   1028  HB  ILE A  66      10.580   7.812  -7.070  1.00 97.53           H  
ATOM   1029 HG12 ILE A  66      13.022   7.847  -6.842  1.00 97.53           H  
ATOM   1030 HG13 ILE A  66      13.162   8.771  -8.345  1.00 97.53           H  
ATOM   1031 HG21 ILE A  66      10.227   7.790  -9.422  1.00 97.53           H  
ATOM   1032 HG22 ILE A  66       9.447   9.239  -8.787  1.00 97.53           H  
ATOM   1033 HG23 ILE A  66      11.001   9.382  -9.641  1.00 97.53           H  
ATOM   1034 HD11 ILE A  66      11.968   5.977  -8.182  1.00 97.53           H  
ATOM   1035 HD12 ILE A  66      12.421   6.874  -9.651  1.00 97.53           H  
ATOM   1036 HD13 ILE A  66      13.677   6.313  -8.535  1.00 97.53           H  
ATOM   1037  N   THR A  67      12.859   9.888  -5.089  1.00 96.63           N  
ATOM   1038  CA  THR A  67      13.390   9.856  -3.719  1.00 96.63           C  
ATOM   1039  C   THR A  67      12.800  10.967  -2.855  1.00 96.63           C  
ATOM   1040  O   THR A  67      12.382  10.704  -1.730  1.00 96.63           O  
ATOM   1041  CB  THR A  67      14.921   9.953  -3.736  1.00 96.63           C  
ATOM   1042  CG2 THR A  67      15.544   9.973  -2.342  1.00 96.63           C  
ATOM   1043  OG1 THR A  67      15.431   8.800  -4.352  1.00 96.63           O  
ATOM   1044  H   THR A  67      13.489  10.145  -5.835  1.00 96.63           H  
ATOM   1045  HA  THR A  67      13.104   8.915  -3.249  1.00 96.63           H  
ATOM   1046  HB  THR A  67      15.245  10.835  -4.288  1.00 96.63           H  
ATOM   1047  HG1 THR A  67      14.825   8.095  -4.110  1.00 96.63           H  
ATOM   1048 HG21 THR A  67      16.626   9.867  -2.433  1.00 96.63           H  
ATOM   1049 HG22 THR A  67      15.134   9.154  -1.751  1.00 96.63           H  
ATOM   1050 HG23 THR A  67      15.323  10.928  -1.867  1.00 96.63           H  
ATOM   1051  N   ASP A  68      12.727  12.194  -3.365  1.00 96.59           N  
ATOM   1052  CA  ASP A  68      12.191  13.331  -2.617  1.00 96.59           C  
ATOM   1053  C   ASP A  68      10.687  13.189  -2.370  1.00 96.59           C  
ATOM   1054  O   ASP A  68      10.219  13.490  -1.272  1.00 96.59           O  
ATOM   1055  CB  ASP A  68      12.489  14.639  -3.362  1.00 96.59           C  
ATOM   1056  CG  ASP A  68      13.961  15.062  -3.310  1.00 96.59           C  
ATOM   1057  OD1 ASP A  68      14.713  14.521  -2.464  1.00 96.59           O  
ATOM   1058  OD2 ASP A  68      14.303  15.981  -4.085  1.00 96.59           O1-
ATOM   1059  H   ASP A  68      13.143  12.380  -4.267  1.00 96.59           H  
ATOM   1060  HA  ASP A  68      12.670  13.372  -1.639  1.00 96.59           H  
ATOM   1061  HB2 ASP A  68      11.901  15.435  -2.906  1.00 96.59           H  
ATOM   1062  HB3 ASP A  68      12.172  14.544  -4.400  1.00 96.59           H  
ATOM   1063  N   ILE A  69       9.932  12.681  -3.352  1.00 96.68           N  
ATOM   1064  CA  ILE A  69       8.503  12.394  -3.182  1.00 96.68           C  
ATOM   1065  C   ILE A  69       8.295  11.341  -2.085  1.00 96.68           C  
ATOM   1066  O   ILE A  69       7.461  11.543  -1.208  1.00 96.68           O  
ATOM   1067  CB  ILE A  69       7.836  11.994  -4.517  1.00 96.68           C  
ATOM   1068  CG1 ILE A  69       7.793  13.202  -5.481  1.00 96.68           C  
ATOM   1069  CG2 ILE A  69       6.389  11.519  -4.276  1.00 96.68           C  
ATOM   1070  CD1 ILE A  69       7.403  12.825  -6.916  1.00 96.68           C  
ATOM   1071  H   ILE A  69      10.371  12.481  -4.239  1.00 96.68           H  
ATOM   1072  HA  ILE A  69       8.015  13.310  -2.848  1.00 96.68           H  
ATOM   1073  HB  ILE A  69       8.411  11.186  -4.969  1.00 96.68           H  
ATOM   1074 HG12 ILE A  69       7.087  13.941  -5.104  1.00 96.68           H  
ATOM   1075 HG13 ILE A  69       8.772  13.681  -5.517  1.00 96.68           H  
ATOM   1076 HG21 ILE A  69       6.365  10.641  -3.631  1.00 96.68           H  
ATOM   1077 HG22 ILE A  69       5.908  11.246  -5.216  1.00 96.68           H  
ATOM   1078 HG23 ILE A  69       5.818  12.315  -3.800  1.00 96.68           H  
ATOM   1079 HD11 ILE A  69       7.523  13.695  -7.563  1.00 96.68           H  
ATOM   1080 HD12 ILE A  69       8.047  12.022  -7.275  1.00 96.68           H  
ATOM   1081 HD13 ILE A  69       6.361  12.509  -6.963  1.00 96.68           H  
ATOM   1082  N   GLY A  70       9.063  10.247  -2.099  1.00 93.09           N  
ATOM   1083  CA  GLY A  70       8.953   9.194  -1.086  1.00 93.09           C  
ATOM   1084  C   GLY A  70       9.385   9.621   0.321  1.00 93.09           C  
ATOM   1085  O   GLY A  70       8.896   9.072   1.295  1.00 93.09           O  
ATOM   1086  H   GLY A  70       9.742  10.133  -2.838  1.00 93.09           H  
ATOM   1087  HA2 GLY A  70       9.584   8.356  -1.382  1.00 93.09           H  
ATOM   1088  HA3 GLY A  70       7.921   8.849  -1.027  1.00 93.09           H  
ATOM   1089  N   LYS A  71      10.288  10.602   0.458  1.00 92.33           N  
ATOM   1090  CA  LYS A  71      10.816  11.027   1.769  1.00 92.33           C  
ATOM   1091  C   LYS A  71      10.086  12.203   2.401  1.00 92.33           C  
ATOM   1092  O   LYS A  71      10.022  12.287   3.625  1.00 92.33           O  
ATOM   1093  CB  LYS A  71      12.299  11.376   1.634  1.00 92.33           C  
ATOM   1094  CG  LYS A  71      13.145  10.112   1.481  1.00 92.33           C  
ATOM   1095  CD  LYS A  71      14.612  10.507   1.342  1.00 92.33           C  
ATOM   1096  CE  LYS A  71      15.437   9.234   1.192  1.00 92.33           C  
ATOM   1097  NZ  LYS A  71      16.847   9.565   0.893  1.00 92.33           N1+
ATOM   1098  H   LYS A  71      10.702  10.978  -0.384  1.00 92.33           H  
ATOM   1099  HA  LYS A  71      10.708  10.210   2.483  1.00 92.33           H  
ATOM   1100  HB2 LYS A  71      12.443  12.034   0.777  1.00 92.33           H  
ATOM   1101  HB3 LYS A  71      12.624  11.903   2.531  1.00 92.33           H  
ATOM   1102  HG2 LYS A  71      13.019   9.481   2.361  1.00 92.33           H  
ATOM   1103  HG3 LYS A  71      12.833   9.553   0.599  1.00 92.33           H  
ATOM   1104  HD2 LYS A  71      14.721  11.136   0.458  1.00 92.33           H  
ATOM   1105  HD3 LYS A  71      14.928  11.062   2.225  1.00 92.33           H  
ATOM   1106  HE2 LYS A  71      15.354   8.649   2.108  1.00 92.33           H  
ATOM   1107  HE3 LYS A  71      15.005   8.640   0.387  1.00 92.33           H  
ATOM   1108  HZ1 LYS A  71      17.374   8.714   0.760  1.00 92.33           H  
ATOM   1109  HZ2 LYS A  71      16.878  10.104   0.040  1.00 92.33           H  
ATOM   1110  HZ3 LYS A  71      17.242  10.113   1.644  1.00 92.33           H  
ATOM   1111  N   ASN A  72       9.622  13.149   1.589  1.00 92.38           N  
ATOM   1112  CA  ASN A  72       9.166  14.453   2.081  1.00 92.38           C  
ATOM   1113  C   ASN A  72       7.638  14.575   2.164  1.00 92.38           C  
ATOM   1114  O   ASN A  72       7.131  15.600   2.618  1.00 92.38           O  
ATOM   1115  CB  ASN A  72       9.788  15.559   1.215  1.00 92.38           C  
ATOM   1116  CG  ASN A  72      11.308  15.560   1.248  1.00 92.38           C  
ATOM   1117  ND2 ASN A  72      11.940  15.836   0.132  1.00 92.38           N  
ATOM   1118  OD1 ASN A  72      11.946  15.332   2.263  1.00 92.38           O  
ATOM   1119  H   ASN A  72       9.729  13.020   0.593  1.00 92.38           H  
ATOM   1120  HA  ASN A  72       9.528  14.595   3.099  1.00 92.38           H  
ATOM   1121  HB2 ASN A  72       9.437  15.453   0.189  1.00 92.38           H  
ATOM   1122  HB3 ASN A  72       9.453  16.530   1.581  1.00 92.38           H  
ATOM   1123 HD21 ASN A  72      11.416  15.895  -0.729  1.00 92.38           H  
ATOM   1124 HD22 ASN A  72      12.947  15.760   0.137  1.00 92.38           H  
ATOM   1125  N   TYR A  73       6.909  13.552   1.722  1.00 91.13           N  
ATOM   1126  CA  TYR A  73       5.450  13.511   1.722  1.00 91.13           C  
ATOM   1127  C   TYR A  73       4.954  12.260   2.454  1.00 91.13           C  
ATOM   1128  O   TYR A  73       5.735  11.397   2.838  1.00 91.13           O  
ATOM   1129  CB  TYR A  73       4.943  13.577   0.276  1.00 91.13           C  
ATOM   1130  CG  TYR A  73       5.332  14.834  -0.481  1.00 91.13           C  
ATOM   1131  CD1 TYR A  73       4.476  15.950  -0.497  1.00 91.13           C  
ATOM   1132  CD2 TYR A  73       6.562  14.886  -1.161  1.00 91.13           C  
ATOM   1133  CE1 TYR A  73       4.844  17.111  -1.206  1.00 91.13           C  
ATOM   1134  CE2 TYR A  73       6.929  16.033  -1.886  1.00 91.13           C  
ATOM   1135  CZ  TYR A  73       6.070  17.150  -1.908  1.00 91.13           C  
ATOM   1136  OH  TYR A  73       6.426  18.265  -2.597  1.00 91.13           O  
ATOM   1137  H   TYR A  73       7.386  12.707   1.443  1.00 91.13           H  
ATOM   1138  HA  TYR A  73       5.056  14.374   2.258  1.00 91.13           H  
ATOM   1139  HB2 TYR A  73       3.856  13.493   0.270  1.00 91.13           H  
ATOM   1140  HB3 TYR A  73       5.341  12.713  -0.258  1.00 91.13           H  
ATOM   1141  HD1 TYR A  73       3.538  15.914   0.036  1.00 91.13           H  
ATOM   1142  HD2 TYR A  73       7.238  14.047  -1.086  1.00 91.13           H  
ATOM   1143  HE1 TYR A  73       4.184  17.966  -1.217  1.00 91.13           H  
ATOM   1144  HE2 TYR A  73       7.875  16.075  -2.407  1.00 91.13           H  
ATOM   1145  HH  TYR A  73       5.746  18.941  -2.543  1.00 91.13           H  
ATOM   1146  N   ASP A  74       3.640  12.168   2.645  1.00 87.83           N  
ATOM   1147  CA  ASP A  74       2.940  11.061   3.316  1.00 87.83           C  
ATOM   1148  C   ASP A  74       2.863   9.798   2.427  1.00 87.83           C  
ATOM   1149  O   ASP A  74       1.810   9.183   2.294  1.00 87.83           O  
ATOM   1150  CB  ASP A  74       1.559  11.599   3.741  1.00 87.83           C  
ATOM   1151  CG  ASP A  74       0.781  10.748   4.753  1.00 87.83           C  
ATOM   1152  OD1 ASP A  74       1.405  10.018   5.546  1.00 87.83           O  
ATOM   1153  OD2 ASP A  74      -0.456  10.969   4.847  1.00 87.83           O1-
ATOM   1154  H   ASP A  74       3.059  12.903   2.266  1.00 87.83           H  
ATOM   1155  HA  ASP A  74       3.496  10.788   4.213  1.00 87.83           H  
ATOM   1156  HB2 ASP A  74       0.949  11.742   2.849  1.00 87.83           H  
ATOM   1157  HB3 ASP A  74       1.698  12.580   4.194  1.00 87.83           H  
ATOM   1158  N   TYR A  75       3.957   9.459   1.739  1.00 93.97           N  
ATOM   1159  CA  TYR A  75       4.083   8.291   0.869  1.00 93.97           C  
ATOM   1160  C   TYR A  75       5.185   7.388   1.404  1.00 93.97           C  
ATOM   1161  O   TYR A  75       6.219   7.871   1.846  1.00 93.97           O  
ATOM   1162  CB  TYR A  75       4.394   8.705  -0.582  1.00 93.97           C  
ATOM   1163  CG  TYR A  75       3.433   9.714  -1.180  1.00 93.97           C  
ATOM   1164  CD1 TYR A  75       2.049   9.472  -1.145  1.00 93.97           C  
ATOM   1165  CD2 TYR A  75       3.917  10.920  -1.716  1.00 93.97           C  
ATOM   1166  CE1 TYR A  75       1.148  10.458  -1.579  1.00 93.97           C  
ATOM   1167  CE2 TYR A  75       3.020  11.908  -2.166  1.00 93.97           C  
ATOM   1168  CZ  TYR A  75       1.632  11.678  -2.084  1.00 93.97           C  
ATOM   1169  OH  TYR A  75       0.753  12.629  -2.477  1.00 93.97           O  
ATOM   1170  H   TYR A  75       4.813   9.944   1.969  1.00 93.97           H  
ATOM   1171  HA  TYR A  75       3.150   7.727   0.879  1.00 93.97           H  
ATOM   1172  HB2 TYR A  75       4.390   7.813  -1.209  1.00 93.97           H  
ATOM   1173  HB3 TYR A  75       5.401   9.120  -0.609  1.00 93.97           H  
ATOM   1174  HD1 TYR A  75       1.682   8.542  -0.736  1.00 93.97           H  
ATOM   1175  HD2 TYR A  75       4.981  11.101  -1.736  1.00 93.97           H  
ATOM   1176  HE1 TYR A  75       0.082  10.301  -1.503  1.00 93.97           H  
ATOM   1177  HE2 TYR A  75       3.392  12.857  -2.523  1.00 93.97           H  
ATOM   1178  HH  TYR A  75       1.178  13.299  -3.018  1.00 93.97           H  
ATOM   1179  N   VAL A  76       5.010   6.072   1.294  1.00 92.50           N  
ATOM   1180  CA  VAL A  76       6.098   5.129   1.605  1.00 92.50           C  
ATOM   1181  C   VAL A  76       7.163   5.176   0.514  1.00 92.50           C  
ATOM   1182  O   VAL A  76       8.341   4.961   0.774  1.00 92.50           O  
ATOM   1183  CB  VAL A  76       5.566   3.696   1.772  1.00 92.50           C  
ATOM   1184  CG1 VAL A  76       6.681   2.715   2.149  1.00 92.50           C  
ATOM   1185  CG2 VAL A  76       4.507   3.642   2.872  1.00 92.50           C  
ATOM   1186  H   VAL A  76       4.144   5.725   0.908  1.00 92.50           H  
ATOM   1187  HA  VAL A  76       6.575   5.430   2.538  1.00 92.50           H  
ATOM   1188  HB  VAL A  76       5.110   3.369   0.838  1.00 92.50           H  
ATOM   1189 HG11 VAL A  76       6.257   1.751   2.431  1.00 92.50           H  
ATOM   1190 HG12 VAL A  76       7.360   2.563   1.309  1.00 92.50           H  
ATOM   1191 HG13 VAL A  76       7.246   3.103   2.996  1.00 92.50           H  
ATOM   1192 HG21 VAL A  76       4.941   3.946   3.824  1.00 92.50           H  
ATOM   1193 HG22 VAL A  76       3.672   4.300   2.634  1.00 92.50           H  
ATOM   1194 HG23 VAL A  76       4.135   2.621   2.955  1.00 92.50           H  
ATOM   1195  N   LYS A  77       6.736   5.445  -0.725  1.00 94.23           N  
ATOM   1196  CA  LYS A  77       7.602   5.489  -1.901  1.00 94.23           C  
ATOM   1197  C   LYS A  77       6.945   6.167  -3.089  1.00 94.23           C  
ATOM   1198  O   LYS A  77       5.720   6.160  -3.231  1.00 94.23           O  
ATOM   1199  CB  LYS A  77       8.033   4.066  -2.282  1.00 94.23           C  
ATOM   1200  CG  LYS A  77       6.871   3.066  -2.433  1.00 94.23           C  
ATOM   1201  CD  LYS A  77       7.482   1.693  -2.641  1.00 94.23           C  
ATOM   1202  CE  LYS A  77       6.535   0.509  -2.575  1.00 94.23           C  
ATOM   1203  NZ  LYS A  77       7.376  -0.705  -2.578  1.00 94.23           N1+
ATOM   1204  H   LYS A  77       5.753   5.645  -0.842  1.00 94.23           H  
ATOM   1205  HA  LYS A  77       8.499   6.051  -1.639  1.00 94.23           H  
ATOM   1206  HB2 LYS A  77       8.601   4.098  -3.212  1.00 94.23           H  
ATOM   1207  HB3 LYS A  77       8.711   3.708  -1.506  1.00 94.23           H  
ATOM   1208  HG2 LYS A  77       6.237   3.332  -3.280  1.00 94.23           H  
ATOM   1209  HG3 LYS A  77       6.287   3.035  -1.513  1.00 94.23           H  
ATOM   1210  HD2 LYS A  77       7.977   1.694  -3.611  1.00 94.23           H  
ATOM   1211  HD3 LYS A  77       8.210   1.546  -1.843  1.00 94.23           H  
ATOM   1212  HE2 LYS A  77       5.878   0.533  -3.445  1.00 94.23           H  
ATOM   1213  HE3 LYS A  77       5.936   0.567  -1.666  1.00 94.23           H  
ATOM   1214  HZ1 LYS A  77       6.875  -1.556  -2.791  1.00 94.23           H  
ATOM   1215  HZ2 LYS A  77       8.129  -0.595  -3.242  1.00 94.23           H  
ATOM   1216  HZ3 LYS A  77       7.814  -0.806  -1.673  1.00 94.23           H  
ATOM   1217  N   ALA A  78       7.796   6.649  -3.987  1.00 97.37           N  
ATOM   1218  CA  ALA A  78       7.462   6.910  -5.378  1.00 97.37           C  
ATOM   1219  C   ALA A  78       8.334   6.046  -6.293  1.00 97.37           C  
ATOM   1220  O   ALA A  78       9.455   5.680  -5.934  1.00 97.37           O  
ATOM   1221  CB  ALA A  78       7.609   8.398  -5.676  1.00 97.37           C  
ATOM   1222  H   ALA A  78       8.781   6.582  -3.773  1.00 97.37           H  
ATOM   1223  HA  ALA A  78       6.422   6.631  -5.547  1.00 97.37           H  
ATOM   1224  HB1 ALA A  78       7.249   8.613  -6.682  1.00 97.37           H  
ATOM   1225  HB2 ALA A  78       8.656   8.689  -5.594  1.00 97.37           H  
ATOM   1226  HB3 ALA A  78       7.021   8.963  -4.952  1.00 97.37           H  
ATOM   1227  N   PHE A  79       7.821   5.713  -7.473  1.00 97.59           N  
ATOM   1228  CA  PHE A  79       8.471   4.756  -8.361  1.00 97.59           C  
ATOM   1229  C   PHE A  79       8.281   5.077  -9.843  1.00 97.59           C  
ATOM   1230  O   PHE A  79       7.342   5.771 -10.238  1.00 97.59           O  
ATOM   1231  CB  PHE A  79       7.975   3.337  -8.034  1.00 97.59           C  
ATOM   1232  CG  PHE A  79       6.491   3.121  -8.266  1.00 97.59           C  
ATOM   1233  CD1 PHE A  79       5.577   3.345  -7.219  1.00 97.59           C  
ATOM   1234  CD2 PHE A  79       6.023   2.716  -9.531  1.00 97.59           C  
ATOM   1235  CE1 PHE A  79       4.201   3.177  -7.438  1.00 97.59           C  
ATOM   1236  CE2 PHE A  79       4.645   2.542  -9.748  1.00 97.59           C  
ATOM   1237  CZ  PHE A  79       3.737   2.777  -8.701  1.00 97.59           C  
ATOM   1238  H   PHE A  79       6.902   6.053  -7.718  1.00 97.59           H  
ATOM   1239  HA  PHE A  79       9.543   4.790  -8.167  1.00 97.59           H  
ATOM   1240  HB2 PHE A  79       8.527   2.618  -8.639  1.00 97.59           H  
ATOM   1241  HB3 PHE A  79       8.208   3.117  -6.992  1.00 97.59           H  
ATOM   1242  HD1 PHE A  79       5.933   3.660  -6.249  1.00 97.59           H  
ATOM   1243  HD2 PHE A  79       6.720   2.550 -10.340  1.00 97.59           H  
ATOM   1244  HE1 PHE A  79       3.498   3.368  -6.640  1.00 97.59           H  
ATOM   1245  HE2 PHE A  79       4.281   2.234 -10.717  1.00 97.59           H  
ATOM   1246  HZ  PHE A  79       2.675   2.669  -8.866  1.00 97.59           H  
ATOM   1247  N   VAL A  80       9.165   4.506 -10.666  1.00 98.27           N  
ATOM   1248  CA  VAL A  80       9.042   4.446 -12.131  1.00 98.27           C  
ATOM   1249  C   VAL A  80       9.349   3.026 -12.604  1.00 98.27           C  
ATOM   1250  O   VAL A  80      10.421   2.486 -12.353  1.00 98.27           O  
ATOM   1251  CB  VAL A  80       9.957   5.471 -12.837  1.00 98.27           C  
ATOM   1252  CG1 VAL A  80       9.867   5.353 -14.367  1.00 98.27           C  
ATOM   1253  CG2 VAL A  80       9.577   6.912 -12.479  1.00 98.27           C  
ATOM   1254  H   VAL A  80       9.902   3.968 -10.233  1.00 98.27           H  
ATOM   1255  HA  VAL A  80       8.014   4.680 -12.407  1.00 98.27           H  
ATOM   1256  HB  VAL A  80      10.991   5.301 -12.538  1.00 98.27           H  
ATOM   1257 HG11 VAL A  80       8.832   5.468 -14.691  1.00 98.27           H  
ATOM   1258 HG12 VAL A  80      10.470   6.133 -14.833  1.00 98.27           H  
ATOM   1259 HG13 VAL A  80      10.252   4.389 -14.700  1.00 98.27           H  
ATOM   1260 HG21 VAL A  80      10.236   7.615 -12.990  1.00 98.27           H  
ATOM   1261 HG22 VAL A  80       9.679   7.067 -11.405  1.00 98.27           H  
ATOM   1262 HG23 VAL A  80       8.545   7.114 -12.764  1.00 98.27           H  
ATOM   1263  N   ALA A  81       8.419   2.420 -13.331  1.00 97.79           N  
ATOM   1264  CA  ALA A  81       8.531   1.096 -13.929  1.00 97.79           C  
ATOM   1265  C   ALA A  81       8.544   1.223 -15.458  1.00 97.79           C  
ATOM   1266  O   ALA A  81       7.535   1.586 -16.057  1.00 97.79           O  
ATOM   1267  CB  ALA A  81       7.356   0.262 -13.415  1.00 97.79           C  
ATOM   1268  H   ALA A  81       7.547   2.911 -13.472  1.00 97.79           H  
ATOM   1269  HA  ALA A  81       9.456   0.616 -13.611  1.00 97.79           H  
ATOM   1270  HB1 ALA A  81       6.416   0.738 -13.694  1.00 97.79           H  
ATOM   1271  HB2 ALA A  81       7.404   0.202 -12.327  1.00 97.79           H  
ATOM   1272  HB3 ALA A  81       7.382  -0.739 -13.845  1.00 97.79           H  
ATOM   1273  N   SER A  82       9.681   0.952 -16.099  1.00 97.73           N  
ATOM   1274  CA  SER A  82       9.871   1.192 -17.538  1.00 97.73           C  
ATOM   1275  C   SER A  82       9.512  -0.026 -18.388  1.00 97.73           C  
ATOM   1276  O   SER A  82       9.977  -1.133 -18.113  1.00 97.73           O  
ATOM   1277  CB  SER A  82      11.315   1.626 -17.796  1.00 97.73           C  
ATOM   1278  OG  SER A  82      11.580   1.730 -19.185  1.00 97.73           O  
ATOM   1279  H   SER A  82      10.459   0.610 -15.553  1.00 97.73           H  
ATOM   1280  HA  SER A  82       9.228   2.014 -17.852  1.00 97.73           H  
ATOM   1281  HB2 SER A  82      11.990   0.892 -17.357  1.00 97.73           H  
ATOM   1282  HB3 SER A  82      11.488   2.591 -17.318  1.00 97.73           H  
ATOM   1283  HG  SER A  82      12.058   2.550 -19.331  1.00 97.73           H  
ATOM   1284  N   THR A  83       8.761   0.167 -19.480  1.00 96.77           N  
ATOM   1285  CA  THR A  83       8.555  -0.885 -20.494  1.00 96.77           C  
ATOM   1286  C   THR A  83       9.763  -1.048 -21.415  1.00 96.77           C  
ATOM   1287  O   THR A  83       9.888  -2.076 -22.077  1.00 96.77           O  
ATOM   1288  CB  THR A  83       7.318  -0.633 -21.373  1.00 96.77           C  
ATOM   1289  CG2 THR A  83       6.045  -0.392 -20.570  1.00 96.77           C  
ATOM   1290  OG1 THR A  83       7.498   0.471 -22.222  1.00 96.77           O  
ATOM   1291  H   THR A  83       8.421   1.094 -19.693  1.00 96.77           H  
ATOM   1292  HA  THR A  83       8.411  -1.839 -19.986  1.00 96.77           H  
ATOM   1293  HB  THR A  83       7.158  -1.512 -21.997  1.00 96.77           H  
ATOM   1294  HG1 THR A  83       8.135   0.254 -22.907  1.00 96.77           H  
ATOM   1295 HG21 THR A  83       5.845  -1.265 -19.948  1.00 96.77           H  
ATOM   1296 HG22 THR A  83       5.212  -0.239 -21.256  1.00 96.77           H  
ATOM   1297 HG23 THR A  83       6.144   0.494 -19.942  1.00 96.77           H  
ATOM   1298  N   VAL A  84      10.634  -0.034 -21.488  1.00 95.58           N  
ATOM   1299  CA  VAL A  84      11.810   0.002 -22.372  1.00 95.58           C  
ATOM   1300  C   VAL A  84      12.943  -0.830 -21.782  1.00 95.58           C  
ATOM   1301  O   VAL A  84      13.515  -1.675 -22.467  1.00 95.58           O  
ATOM   1302  CB  VAL A  84      12.268   1.456 -22.630  1.00 95.58           C  
ATOM   1303  CG1 VAL A  84      13.457   1.509 -23.597  1.00 95.58           C  
ATOM   1304  CG2 VAL A  84      11.132   2.300 -23.223  1.00 95.58           C  
ATOM   1305  H   VAL A  84      10.459   0.774 -20.907  1.00 95.58           H  
ATOM   1306  HA  VAL A  84      11.545  -0.444 -23.331  1.00 95.58           H  
ATOM   1307  HB  VAL A  84      12.577   1.909 -21.688  1.00 95.58           H  
ATOM   1308 HG11 VAL A  84      14.327   1.017 -23.162  1.00 95.58           H  
ATOM   1309 HG12 VAL A  84      13.197   1.021 -24.537  1.00 95.58           H  
ATOM   1310 HG13 VAL A  84      13.716   2.548 -23.798  1.00 95.58           H  
ATOM   1311 HG21 VAL A  84      10.773   1.857 -24.151  1.00 95.58           H  
ATOM   1312 HG22 VAL A  84      11.493   3.308 -23.429  1.00 95.58           H  
ATOM   1313 HG23 VAL A  84      10.307   2.386 -22.516  1.00 95.58           H  
ATOM   1314  N   THR A  85      13.244  -0.631 -20.496  1.00 96.23           N  
ATOM   1315  CA  THR A  85      14.329  -1.346 -19.806  1.00 96.23           C  
ATOM   1316  C   THR A  85      13.841  -2.538 -18.984  1.00 96.23           C  
ATOM   1317  O   THR A  85      14.658  -3.350 -18.556  1.00 96.23           O  
ATOM   1318  CB  THR A  85      15.159  -0.400 -18.926  1.00 96.23           C  
ATOM   1319  CG2 THR A  85      15.737   0.778 -19.710  1.00 96.23           C  
ATOM   1320  OG1 THR A  85      14.372   0.142 -17.895  1.00 96.23           O  
ATOM   1321  H   THR A  85      12.749   0.088 -19.987  1.00 96.23           H  
ATOM   1322  HA  THR A  85      15.013  -1.755 -20.550  1.00 96.23           H  
ATOM   1323  HB  THR A  85      15.982  -0.961 -18.484  1.00 96.23           H  
ATOM   1324  HG1 THR A  85      14.983   0.630 -17.338  1.00 96.23           H  
ATOM   1325 HG21 THR A  85      14.940   1.432 -20.065  1.00 96.23           H  
ATOM   1326 HG22 THR A  85      16.406   1.351 -19.068  1.00 96.23           H  
ATOM   1327 HG23 THR A  85      16.309   0.411 -20.562  1.00 96.23           H  
ATOM   1328  N   ASN A  86      12.525  -2.674 -18.765  1.00 96.98           N  
ATOM   1329  CA  ASN A  86      11.926  -3.618 -17.811  1.00 96.98           C  
ATOM   1330  C   ASN A  86      12.515  -3.478 -16.399  1.00 96.98           C  
ATOM   1331  O   ASN A  86      12.694  -4.469 -15.699  1.00 96.98           O  
ATOM   1332  CB  ASN A  86      11.954  -5.063 -18.346  1.00 96.98           C  
ATOM   1333  CG  ASN A  86      11.204  -5.215 -19.649  1.00 96.98           C  
ATOM   1334  ND2 ASN A  86      11.909  -5.401 -20.739  1.00 96.98           N  
ATOM   1335  OD1 ASN A  86       9.985  -5.163 -19.711  1.00 96.98           O  
ATOM   1336  H   ASN A  86      11.909  -1.973 -19.153  1.00 96.98           H  
ATOM   1337  HA  ASN A  86      10.875  -3.350 -17.707  1.00 96.98           H  
ATOM   1338  HB2 ASN A  86      12.986  -5.393 -18.465  1.00 96.98           H  
ATOM   1339  HB3 ASN A  86      11.478  -5.724 -17.622  1.00 96.98           H  
ATOM   1340 HD21 ASN A  86      11.407  -5.290 -21.609  1.00 96.98           H  
ATOM   1341 HD22 ASN A  86      12.914  -5.322 -20.686  1.00 96.98           H  
ATOM   1342  N   GLN A  87      12.850  -2.259 -15.976  1.00 96.80           N  
ATOM   1343  CA  GLN A  87      13.373  -1.984 -14.638  1.00 96.80           C  
ATOM   1344  C   GLN A  87      12.340  -1.237 -13.801  1.00 96.80           C  
ATOM   1345  O   GLN A  87      11.679  -0.320 -14.294  1.00 96.80           O  
ATOM   1346  CB  GLN A  87      14.678  -1.191 -14.725  1.00 96.80           C  
ATOM   1347  CG  GLN A  87      15.825  -2.023 -15.319  1.00 96.80           C  
ATOM   1348  CD  GLN A  87      17.081  -1.194 -15.547  1.00 96.80           C  
ATOM   1349  NE2 GLN A  87      18.240  -1.809 -15.620  1.00 96.80           N  
ATOM   1350  OE1 GLN A  87      17.042   0.016 -15.697  1.00 96.80           O  
ATOM   1351  H   GLN A  87      12.693  -1.474 -16.592  1.00 96.80           H  
ATOM   1352  HA  GLN A  87      13.592  -2.919 -14.122  1.00 96.80           H  
ATOM   1353  HB2 GLN A  87      14.505  -0.299 -15.326  1.00 96.80           H  
ATOM   1354  HB3 GLN A  87      14.969  -0.872 -13.724  1.00 96.80           H  
ATOM   1355  HG2 GLN A  87      16.055  -2.845 -14.640  1.00 96.80           H  
ATOM   1356  HG3 GLN A  87      15.526  -2.446 -16.278  1.00 96.80           H  
ATOM   1357 HE21 GLN A  87      19.040  -1.213 -15.779  1.00 96.80           H  
ATOM   1358 HE22 GLN A  87      18.303  -2.813 -15.531  1.00 96.80           H  
ATOM   1359  N   TYR A  88      12.239  -1.626 -12.532  1.00 96.53           N  
ATOM   1360  CA  TYR A  88      11.477  -0.925 -11.508  1.00 96.53           C  
ATOM   1361  C   TYR A  88      12.430  -0.101 -10.635  1.00 96.53           C  
ATOM   1362  O   TYR A  88      13.338  -0.653 -10.004  1.00 96.53           O  
ATOM   1363  CB  TYR A  88      10.670  -1.951 -10.708  1.00 96.53           C  
ATOM   1364  CG  TYR A  88       9.887  -1.355  -9.558  1.00 96.53           C  
ATOM   1365  CD1 TYR A  88      10.521  -1.198  -8.318  1.00 96.53           C  
ATOM   1366  CD2 TYR A  88       8.554  -0.934  -9.718  1.00 96.53           C  
ATOM   1367  CE1 TYR A  88       9.841  -0.632  -7.230  1.00 96.53           C  
ATOM   1368  CE2 TYR A  88       7.863  -0.357  -8.630  1.00 96.53           C  
ATOM   1369  CZ  TYR A  88       8.510  -0.201  -7.383  1.00 96.53           C  
ATOM   1370  OH  TYR A  88       7.888   0.372  -6.321  1.00 96.53           O  
ATOM   1371  H   TYR A  88      12.792  -2.412 -12.219  1.00 96.53           H  
ATOM   1372  HA  TYR A  88      10.769  -0.240 -11.975  1.00 96.53           H  
ATOM   1373  HB2 TYR A  88      11.346  -2.708 -10.311  1.00 96.53           H  
ATOM   1374  HB3 TYR A  88       9.977  -2.451 -11.385  1.00 96.53           H  
ATOM   1375  HD1 TYR A  88      11.563  -1.463  -8.221  1.00 96.53           H  
ATOM   1376  HD2 TYR A  88       8.058  -1.055 -10.670  1.00 96.53           H  
ATOM   1377  HE1 TYR A  88      10.345  -0.485  -6.287  1.00 96.53           H  
ATOM   1378  HE2 TYR A  88       6.842  -0.018  -8.731  1.00 96.53           H  
ATOM   1379  HH  TYR A  88       8.524   0.535  -5.621  1.00 96.53           H  
ATOM   1380  N   TRP A  89      12.215   1.211 -10.626  1.00 96.69           N  
ATOM   1381  CA  TRP A  89      13.020   2.208  -9.932  1.00 96.69           C  
ATOM   1382  C   TRP A  89      12.285   2.777  -8.729  1.00 96.69           C  
ATOM   1383  O   TRP A  89      11.118   3.144  -8.834  1.00 96.69           O  
ATOM   1384  CB  TRP A  89      13.388   3.345 -10.887  1.00 96.69           C  
ATOM   1385  CG  TRP A  89      14.280   2.957 -12.019  1.00 96.69           C  
ATOM   1386  CD1 TRP A  89      13.885   2.417 -13.194  1.00 96.69           C  
ATOM   1387  CD2 TRP A  89      15.727   3.100 -12.102  1.00 96.69           C  
ATOM   1388  CE2 TRP A  89      16.147   2.655 -13.389  1.00 96.69           C  
ATOM   1389  CE3 TRP A  89      16.722   3.593 -11.230  1.00 96.69           C  
ATOM   1390  NE1 TRP A  89      14.990   2.228 -14.002  1.00 96.69           N  
ATOM   1391  CZ2 TRP A  89      17.487   2.700 -13.796  1.00 96.69           C  
ATOM   1392  CZ3 TRP A  89      18.074   3.628 -11.621  1.00 96.69           C  
ATOM   1393  CH2 TRP A  89      18.455   3.191 -12.904  1.00 96.69           C  
ATOM   1394  H   TRP A  89      11.438   1.573 -11.160  1.00 96.69           H  
ATOM   1395  HA  TRP A  89      13.944   1.742  -9.587  1.00 96.69           H  
ATOM   1396  HB2 TRP A  89      13.895   4.122 -10.315  1.00 96.69           H  
ATOM   1397  HB3 TRP A  89      12.477   3.788 -11.290  1.00 96.69           H  
ATOM   1398  HD1 TRP A  89      12.860   2.193 -13.450  1.00 96.69           H  
ATOM   1399  HE1 TRP A  89      14.949   1.852 -14.939  1.00 96.69           H  
ATOM   1400  HE3 TRP A  89      16.430   3.955 -10.255  1.00 96.69           H  
ATOM   1401  HZ2 TRP A  89      17.768   2.357 -14.781  1.00 96.69           H  
ATOM   1402  HZ3 TRP A  89      18.820   4.008 -10.939  1.00 96.69           H  
ATOM   1403  HH2 TRP A  89      19.492   3.235 -13.204  1.00 96.69           H  
ATOM   1404  N   GLU A  90      13.007   2.903  -7.624  1.00 94.78           N  
ATOM   1405  CA  GLU A  90      12.580   3.483  -6.350  1.00 94.78           C  
ATOM   1406  C   GLU A  90      13.846   3.966  -5.625  1.00 94.78           C  
ATOM   1407  O   GLU A  90      14.914   3.393  -5.844  1.00 94.78           O  
ATOM   1408  CB  GLU A  90      11.876   2.387  -5.551  1.00 94.78           C  
ATOM   1409  CG  GLU A  90      11.277   2.849  -4.230  1.00 94.78           C  
ATOM   1410  CD  GLU A  90      10.643   1.680  -3.472  1.00 94.78           C  
ATOM   1411  OE1 GLU A  90      10.561   1.796  -2.245  1.00 94.78           O  
ATOM   1412  OE2 GLU A  90      10.172   0.682  -4.088  1.00 94.78           O1-
ATOM   1413  H   GLU A  90      13.968   2.592  -7.645  1.00 94.78           H  
ATOM   1414  HA  GLU A  90      11.894   4.316  -6.507  1.00 94.78           H  
ATOM   1415  HB2 GLU A  90      12.613   1.617  -5.324  1.00 94.78           H  
ATOM   1416  HB3 GLU A  90      11.084   1.960  -6.166  1.00 94.78           H  
ATOM   1417  HG2 GLU A  90      12.062   3.289  -3.616  1.00 94.78           H  
ATOM   1418  HG3 GLU A  90      10.524   3.611  -4.432  1.00 94.78           H  
ATOM   1419  N   ASP A  91      13.780   5.005  -4.788  1.00 89.83           N  
ATOM   1420  CA  ASP A  91      14.924   5.438  -3.962  1.00 89.83           C  
ATOM   1421  C   ASP A  91      16.260   5.601  -4.725  1.00 89.83           C  
ATOM   1422  O   ASP A  91      17.321   5.165  -4.271  1.00 89.83           O  
ATOM   1423  CB  ASP A  91      15.050   4.526  -2.727  1.00 89.83           C  
ATOM   1424  CG  ASP A  91      14.067   4.858  -1.611  1.00 89.83           C  
ATOM   1425  OD1 ASP A  91      13.460   5.953  -1.674  1.00 89.83           O  
ATOM   1426  OD2 ASP A  91      14.085   4.065  -0.648  1.00 89.83           O1-
ATOM   1427  H   ASP A  91      12.871   5.361  -4.531  1.00 89.83           H  
ATOM   1428  HA  ASP A  91      14.695   6.440  -3.597  1.00 89.83           H  
ATOM   1429  HB2 ASP A  91      14.941   3.482  -3.021  1.00 89.83           H  
ATOM   1430  HB3 ASP A  91      16.040   4.639  -2.286  1.00 89.83           H  
ATOM   1431  N   ASN A  92      16.216   6.216  -5.914  1.00 90.09           N  
ATOM   1432  CA  ASN A  92      17.384   6.447  -6.780  1.00 90.09           C  
ATOM   1433  C   ASN A  92      18.117   5.157  -7.222  1.00 90.09           C  
ATOM   1434  O   ASN A  92      19.289   5.182  -7.596  1.00 90.09           O  
ATOM   1435  CB  ASN A  92      18.281   7.525  -6.123  1.00 90.09           C  
ATOM   1436  CG  ASN A  92      19.456   8.050  -6.943  1.00 90.09           C  
ATOM   1437  ND2 ASN A  92      20.358   8.760  -6.314  1.00 90.09           N  
ATOM   1438  OD1 ASN A  92      19.593   7.894  -8.146  1.00 90.09           O  
ATOM   1439  H   ASN A  92      15.323   6.582  -6.212  1.00 90.09           H  
ATOM   1440  HA  ASN A  92      16.986   6.866  -7.705  1.00 90.09           H  
ATOM   1441  HB2 ASN A  92      18.687   7.120  -5.196  1.00 90.09           H  
ATOM   1442  HB3 ASN A  92      17.662   8.384  -5.866  1.00 90.09           H  
ATOM   1443 HD21 ASN A  92      20.229   8.992  -5.340  1.00 90.09           H  
ATOM   1444 HD22 ASN A  92      21.044   9.217  -6.898  1.00 90.09           H  
ATOM   1445  N   LYS A  93      17.446   4.000  -7.216  1.00 93.64           N  
ATOM   1446  CA  LYS A  93      18.039   2.723  -7.642  1.00 93.64           C  
ATOM   1447  C   LYS A  93      17.037   1.820  -8.351  1.00 93.64           C  
ATOM   1448  O   LYS A  93      15.827   1.937  -8.181  1.00 93.64           O  
ATOM   1449  CB  LYS A  93      18.691   2.028  -6.430  1.00 93.64           C  
ATOM   1450  CG  LYS A  93      17.673   1.660  -5.342  1.00 93.64           C  
ATOM   1451  CD  LYS A  93      18.322   1.077  -4.085  1.00 93.64           C  
ATOM   1452  CE  LYS A  93      17.185   0.843  -3.084  1.00 93.64           C  
ATOM   1453  NZ  LYS A  93      17.668   0.466  -1.737  1.00 93.64           N1+
ATOM   1454  H   LYS A  93      16.515   3.981  -6.823  1.00 93.64           H  
ATOM   1455  HA  LYS A  93      18.826   2.936  -8.364  1.00 93.64           H  
ATOM   1456  HB2 LYS A  93      19.438   2.698  -6.005  1.00 93.64           H  
ATOM   1457  HB3 LYS A  93      19.198   1.122  -6.763  1.00 93.64           H  
ATOM   1458  HG2 LYS A  93      17.138   2.560  -5.041  1.00 93.64           H  
ATOM   1459  HG3 LYS A  93      16.956   0.941  -5.739  1.00 93.64           H  
ATOM   1460  HD2 LYS A  93      18.827   0.141  -4.323  1.00 93.64           H  
ATOM   1461  HD3 LYS A  93      19.033   1.800  -3.684  1.00 93.64           H  
ATOM   1462  HE2 LYS A  93      16.604   1.762  -3.014  1.00 93.64           H  
ATOM   1463  HE3 LYS A  93      16.517   0.078  -3.481  1.00 93.64           H  
ATOM   1464  HZ1 LYS A  93      18.246   1.206  -1.364  1.00 93.64           H  
ATOM   1465  HZ2 LYS A  93      16.871   0.377  -1.123  1.00 93.64           H  
ATOM   1466  HZ3 LYS A  93      18.174  -0.408  -1.758  1.00 93.64           H  
ATOM   1467  N   VAL A  94      17.559   0.871  -9.124  1.00 93.45           N  
ATOM   1468  CA  VAL A  94      16.769  -0.268  -9.603  1.00 93.45           C  
ATOM   1469  C   VAL A  94      16.563  -1.217  -8.431  1.00 93.45           C  
ATOM   1470  O   VAL A  94      17.537  -1.702  -7.857  1.00 93.45           O  
ATOM   1471  CB  VAL A  94      17.457  -1.010 -10.764  1.00 93.45           C  
ATOM   1472  CG1 VAL A  94      16.606  -2.190 -11.256  1.00 93.45           C  
ATOM   1473  CG2 VAL A  94      17.687  -0.085 -11.956  1.00 93.45           C  
ATOM   1474  H   VAL A  94      18.564   0.832  -9.220  1.00 93.45           H  
ATOM   1475  HA  VAL A  94      15.800   0.090  -9.951  1.00 93.45           H  
ATOM   1476  HB  VAL A  94      18.425  -1.388 -10.434  1.00 93.45           H  
ATOM   1477 HG11 VAL A  94      17.069  -2.639 -12.135  1.00 93.45           H  
ATOM   1478 HG12 VAL A  94      15.603  -1.847 -11.510  1.00 93.45           H  
ATOM   1479 HG13 VAL A  94      16.540  -2.952 -10.481  1.00 93.45           H  
ATOM   1480 HG21 VAL A  94      16.729   0.297 -12.309  1.00 93.45           H  
ATOM   1481 HG22 VAL A  94      18.328   0.747 -11.667  1.00 93.45           H  
ATOM   1482 HG23 VAL A  94      18.177  -0.626 -12.766  1.00 93.45           H  
ATOM   1483  N   VAL A  95      15.311  -1.510  -8.088  1.00 92.44           N  
ATOM   1484  CA  VAL A  95      15.004  -2.490  -7.035  1.00 92.44           C  
ATOM   1485  C   VAL A  95      14.935  -3.900  -7.606  1.00 92.44           C  
ATOM   1486  O   VAL A  95      15.450  -4.839  -7.005  1.00 92.44           O  
ATOM   1487  CB  VAL A  95      13.700  -2.166  -6.295  1.00 92.44           C  
ATOM   1488  CG1 VAL A  95      13.547  -3.060  -5.067  1.00 92.44           C  
ATOM   1489  CG2 VAL A  95      13.646  -0.710  -5.838  1.00 92.44           C  
ATOM   1490  H   VAL A  95      14.557  -1.043  -8.571  1.00 92.44           H  
ATOM   1491  HA  VAL A  95      15.808  -2.479  -6.299  1.00 92.44           H  
ATOM   1492  HB  VAL A  95      12.855  -2.371  -6.952  1.00 92.44           H  
ATOM   1493 HG11 VAL A  95      12.725  -2.694  -4.451  1.00 92.44           H  
ATOM   1494 HG12 VAL A  95      14.455  -3.033  -4.465  1.00 92.44           H  
ATOM   1495 HG13 VAL A  95      13.340  -4.088  -5.363  1.00 92.44           H  
ATOM   1496 HG21 VAL A  95      13.611  -0.041  -6.697  1.00 92.44           H  
ATOM   1497 HG22 VAL A  95      14.514  -0.466  -5.225  1.00 92.44           H  
ATOM   1498 HG23 VAL A  95      12.741  -0.556  -5.250  1.00 92.44           H  
ATOM   1499  N   LYS A  96      14.313  -4.057  -8.781  1.00 93.23           N  
ATOM   1500  CA  LYS A  96      14.208  -5.341  -9.482  1.00 93.23           C  
ATOM   1501  C   LYS A  96      13.980  -5.168 -10.988  1.00 93.23           C  
ATOM   1502  O   LYS A  96      13.411  -4.155 -11.409  1.00 93.23           O  
ATOM   1503  CB  LYS A  96      13.095  -6.209  -8.852  1.00 93.23           C  
ATOM   1504  CG  LYS A  96      11.688  -5.587  -8.895  1.00 93.23           C  
ATOM   1505  CD  LYS A  96      10.636  -6.585  -8.389  1.00 93.23           C  
ATOM   1506  CE  LYS A  96       9.252  -5.926  -8.346  1.00 93.23           C  
ATOM   1507  NZ  LYS A  96       8.180  -6.902  -8.034  1.00 93.23           N1+
ATOM   1508  H   LYS A  96      13.932  -3.236  -9.230  1.00 93.23           H  
ATOM   1509  HA  LYS A  96      15.155  -5.862  -9.342  1.00 93.23           H  
ATOM   1510  HB2 LYS A  96      13.064  -7.165  -9.374  1.00 93.23           H  
ATOM   1511  HB3 LYS A  96      13.354  -6.413  -7.813  1.00 93.23           H  
ATOM   1512  HG2 LYS A  96      11.667  -4.694  -8.270  1.00 93.23           H  
ATOM   1513  HG3 LYS A  96      11.436  -5.309  -9.918  1.00 93.23           H  
ATOM   1514  HD2 LYS A  96      10.607  -7.437  -9.069  1.00 93.23           H  
ATOM   1515  HD3 LYS A  96      10.907  -6.928  -7.391  1.00 93.23           H  
ATOM   1516  HE2 LYS A  96       9.051  -5.476  -9.318  1.00 93.23           H  
ATOM   1517  HE3 LYS A  96       9.268  -5.129  -7.602  1.00 93.23           H  
ATOM   1518  HZ1 LYS A  96       8.400  -7.485  -7.240  1.00 93.23           H  
ATOM   1519  HZ2 LYS A  96       8.024  -7.480  -8.848  1.00 93.23           H  
ATOM   1520  HZ3 LYS A  96       7.294  -6.442  -7.882  1.00 93.23           H  
ATOM   1521  N   PRO A  97      14.377  -6.155 -11.811  1.00 94.89           N  
ATOM   1522  CA  PRO A  97      13.827  -6.302 -13.151  1.00 94.89           C  
ATOM   1523  C   PRO A  97      12.366  -6.774 -13.082  1.00 94.89           C  
ATOM   1524  O   PRO A  97      11.978  -7.492 -12.162  1.00 94.89           O  
ATOM   1525  CB  PRO A  97      14.730  -7.325 -13.841  1.00 94.89           C  
ATOM   1526  CG  PRO A  97      15.155  -8.236 -12.688  1.00 94.89           C  
ATOM   1527  CD  PRO A  97      15.244  -7.285 -11.493  1.00 94.89           C  
ATOM   1528  HA  PRO A  97      13.877  -5.354 -13.685  1.00 94.89           H  
ATOM   1529  HB2 PRO A  97      14.209  -7.874 -14.625  1.00 94.89           H  
ATOM   1530  HB3 PRO A  97      15.605  -6.819 -14.249  1.00 94.89           H  
ATOM   1531  HG2 PRO A  97      14.380  -8.980 -12.505  1.00 94.89           H  
ATOM   1532  HG3 PRO A  97      16.110  -8.723 -12.889  1.00 94.89           H  
ATOM   1533  HD2 PRO A  97      16.269  -6.931 -11.380  1.00 94.89           H  
ATOM   1534  HD3 PRO A  97      14.922  -7.800 -10.588  1.00 94.89           H  
ATOM   1535  N   LEU A  98      11.572  -6.391 -14.076  1.00 95.99           N  
ATOM   1536  CA  LEU A  98      10.172  -6.768 -14.246  1.00 95.99           C  
ATOM   1537  C   LEU A  98      10.065  -7.946 -15.214  1.00 95.99           C  
ATOM   1538  O   LEU A  98      10.684  -7.943 -16.281  1.00 95.99           O  
ATOM   1539  CB  LEU A  98       9.377  -5.554 -14.762  1.00 95.99           C  
ATOM   1540  CG  LEU A  98       9.312  -4.389 -13.758  1.00 95.99           C  
ATOM   1541  CD1 LEU A  98       8.856  -3.110 -14.455  1.00 95.99           C  
ATOM   1542  CD2 LEU A  98       8.345  -4.698 -12.611  1.00 95.99           C  
ATOM   1543  H   LEU A  98      11.981  -5.814 -14.797  1.00 95.99           H  
ATOM   1544  HA  LEU A  98       9.761  -7.083 -13.286  1.00 95.99           H  
ATOM   1545  HB2 LEU A  98       9.849  -5.206 -15.682  1.00 95.99           H  
ATOM   1546  HB3 LEU A  98       8.363  -5.865 -15.010  1.00 95.99           H  
ATOM   1547  HG  LEU A  98      10.303  -4.198 -13.345  1.00 95.99           H  
ATOM   1548 HD11 LEU A  98       7.812  -3.192 -14.757  1.00 95.99           H  
ATOM   1549 HD12 LEU A  98       8.972  -2.278 -13.760  1.00 95.99           H  
ATOM   1550 HD13 LEU A  98       9.476  -2.911 -15.329  1.00 95.99           H  
ATOM   1551 HD21 LEU A  98       7.358  -4.941 -13.006  1.00 95.99           H  
ATOM   1552 HD22 LEU A  98       8.253  -3.833 -11.955  1.00 95.99           H  
ATOM   1553 HD23 LEU A  98       8.715  -5.540 -12.027  1.00 95.99           H  
ATOM   1554  N   SER A  99       9.248  -8.940 -14.869  1.00 95.25           N  
ATOM   1555  CA  SER A  99       9.011 -10.108 -15.720  1.00 95.25           C  
ATOM   1556  C   SER A  99       7.532 -10.450 -15.861  1.00 95.25           C  
ATOM   1557  O   SER A  99       6.813 -10.600 -14.877  1.00 95.25           O  
ATOM   1558  CB  SER A  99       9.756 -11.322 -15.169  1.00 95.25           C  
ATOM   1559  OG  SER A  99       9.461 -12.433 -16.001  1.00 95.25           O  
ATOM   1560  H   SER A  99       8.834  -8.919 -13.948  1.00 95.25           H  
ATOM   1561  HA  SER A  99       9.403  -9.912 -16.718  1.00 95.25           H  
ATOM   1562  HB2 SER A  99      10.829 -11.128 -15.167  1.00 95.25           H  
ATOM   1563  HB3 SER A  99       9.422 -11.523 -14.151  1.00 95.25           H  
ATOM   1564  HG  SER A  99       9.727 -13.243 -15.560  1.00 95.25           H  
ATOM   1565  N   LYS A 100       7.088 -10.719 -17.098  1.00 92.83           N  
ATOM   1566  CA  LYS A 100       5.722 -11.200 -17.398  1.00 92.83           C  
ATOM   1567  C   LYS A 100       5.378 -12.524 -16.714  1.00 92.83           C  
ATOM   1568  O   LYS A 100       4.199 -12.838 -16.573  1.00 92.83           O  
ATOM   1569  CB  LYS A 100       5.528 -11.355 -18.916  1.00 92.83           C  
ATOM   1570  CG  LYS A 100       5.482 -10.006 -19.637  1.00 92.83           C  
ATOM   1571  CD  LYS A 100       5.239 -10.167 -21.141  1.00 92.83           C  
ATOM   1572  CE  LYS A 100       5.237  -8.778 -21.792  1.00 92.83           C  
ATOM   1573  NZ  LYS A 100       5.114  -8.850 -23.270  1.00 92.83           N1+
ATOM   1574  H   LYS A 100       7.741 -10.573 -17.854  1.00 92.83           H  
ATOM   1575  HA  LYS A 100       5.001 -10.481 -17.010  1.00 92.83           H  
ATOM   1576  HB2 LYS A 100       6.334 -11.965 -19.324  1.00 92.83           H  
ATOM   1577  HB3 LYS A 100       4.584 -11.869 -19.098  1.00 92.83           H  
ATOM   1578  HG2 LYS A 100       4.672  -9.413 -19.212  1.00 92.83           H  
ATOM   1579  HG3 LYS A 100       6.430  -9.488 -19.489  1.00 92.83           H  
ATOM   1580  HD2 LYS A 100       6.038 -10.774 -21.566  1.00 92.83           H  
ATOM   1581  HD3 LYS A 100       4.281 -10.660 -21.304  1.00 92.83           H  
ATOM   1582  HE2 LYS A 100       4.422  -8.193 -21.365  1.00 92.83           H  
ATOM   1583  HE3 LYS A 100       6.168  -8.277 -21.525  1.00 92.83           H  
ATOM   1584  HZ1 LYS A 100       4.257  -9.308 -23.547  1.00 92.83           H  
ATOM   1585  HZ2 LYS A 100       5.131  -7.920 -23.664  1.00 92.83           H  
ATOM   1586  HZ3 LYS A 100       5.897  -9.356 -23.659  1.00 92.83           H  
ATOM   1587  N   THR A 101       6.384 -13.316 -16.343  1.00 93.61           N  
ATOM   1588  CA  THR A 101       6.195 -14.609 -15.670  1.00 93.61           C  
ATOM   1589  C   THR A 101       6.172 -14.490 -14.147  1.00 93.61           C  
ATOM   1590  O   THR A 101       5.776 -15.443 -13.479  1.00 93.61           O  
ATOM   1591  CB  THR A 101       7.270 -15.623 -16.084  1.00 93.61           C  
ATOM   1592  CG2 THR A 101       7.295 -15.857 -17.596  1.00 93.61           C  
ATOM   1593  OG1 THR A 101       8.551 -15.175 -15.700  1.00 93.61           O  
ATOM   1594  H   THR A 101       7.331 -12.987 -16.467  1.00 93.61           H  
ATOM   1595  HA  THR A 101       5.229 -15.023 -15.958  1.00 93.61           H  
ATOM   1596  HB  THR A 101       7.065 -16.571 -15.589  1.00 93.61           H  
ATOM   1597  HG1 THR A 101       9.058 -15.950 -15.445  1.00 93.61           H  
ATOM   1598 HG21 THR A 101       8.000 -16.656 -17.826  1.00 93.61           H  
ATOM   1599 HG22 THR A 101       7.607 -14.951 -18.116  1.00 93.61           H  
ATOM   1600 HG23 THR A 101       6.303 -16.151 -17.939  1.00 93.61           H  
ATOM   1601  N   SER A 102       6.575 -13.345 -13.588  1.00 92.54           N  
ATOM   1602  CA  SER A 102       6.570 -13.118 -12.145  1.00 92.54           C  
ATOM   1603  C   SER A 102       5.160 -12.791 -11.659  1.00 92.54           C  
ATOM   1604  O   SER A 102       4.499 -11.885 -12.169  1.00 92.54           O  
ATOM   1605  CB  SER A 102       7.518 -11.981 -11.784  1.00 92.54           C  
ATOM   1606  OG  SER A 102       7.483 -11.777 -10.388  1.00 92.54           O  
ATOM   1607  H   SER A 102       6.786 -12.553 -14.178  1.00 92.54           H  
ATOM   1608  HA  SER A 102       6.922 -14.017 -11.640  1.00 92.54           H  
ATOM   1609  HB2 SER A 102       8.534 -12.223 -12.096  1.00 92.54           H  
ATOM   1610  HB3 SER A 102       7.187 -11.079 -12.298  1.00 92.54           H  
ATOM   1611  HG  SER A 102       7.853 -10.908 -10.219  1.00 92.54           H  
ATOM   1612  N   TYR A 103       4.693 -13.512 -10.637  1.00 89.41           N  
ATOM   1613  CA  TYR A 103       3.395 -13.236 -10.021  1.00 89.41           C  
ATOM   1614  C   TYR A 103       3.343 -11.831  -9.398  1.00 89.41           C  
ATOM   1615  O   TYR A 103       2.332 -11.148  -9.536  1.00 89.41           O  
ATOM   1616  CB  TYR A 103       3.076 -14.326  -8.989  1.00 89.41           C  
ATOM   1617  CG  TYR A 103       1.736 -14.129  -8.308  1.00 89.41           C  
ATOM   1618  CD1 TYR A 103       1.664 -13.411  -7.098  1.00 89.41           C  
ATOM   1619  CD2 TYR A 103       0.562 -14.644  -8.891  1.00 89.41           C  
ATOM   1620  CE1 TYR A 103       0.419 -13.174  -6.487  1.00 89.41           C  
ATOM   1621  CE2 TYR A 103      -0.689 -14.405  -8.284  1.00 89.41           C  
ATOM   1622  CZ  TYR A 103      -0.759 -13.659  -7.087  1.00 89.41           C  
ATOM   1623  OH  TYR A 103      -1.970 -13.426  -6.522  1.00 89.41           O  
ATOM   1624  H   TYR A 103       5.284 -14.230 -10.244  1.00 89.41           H  
ATOM   1625  HA  TYR A 103       2.631 -13.266 -10.799  1.00 89.41           H  
ATOM   1626  HB2 TYR A 103       3.082 -15.297  -9.484  1.00 89.41           H  
ATOM   1627  HB3 TYR A 103       3.858 -14.339  -8.230  1.00 89.41           H  
ATOM   1628  HD1 TYR A 103       2.558 -13.011  -6.643  1.00 89.41           H  
ATOM   1629  HD2 TYR A 103       0.651 -15.272  -9.766  1.00 89.41           H  
ATOM   1630  HE1 TYR A 103       0.368 -12.599  -5.575  1.00 89.41           H  
ATOM   1631  HE2 TYR A 103      -1.606 -14.828  -8.666  1.00 89.41           H  
ATOM   1632  HH  TYR A 103      -1.895 -12.893  -5.727  1.00 89.41           H  
ATOM   1633  N   THR A 104       4.445 -11.378  -8.790  1.00 88.89           N  
ATOM   1634  CA  THR A 104       4.550 -10.076  -8.104  1.00 88.89           C  
ATOM   1635  C   THR A 104       4.702  -8.886  -9.056  1.00 88.89           C  
ATOM   1636  O   THR A 104       4.721  -7.745  -8.604  1.00 88.89           O  
ATOM   1637  CB  THR A 104       5.711 -10.077  -7.096  1.00 88.89           C  
ATOM   1638  CG2 THR A 104       5.563 -11.160  -6.028  1.00 88.89           C  
ATOM   1639  OG1 THR A 104       6.937 -10.331  -7.745  1.00 88.89           O  
ATOM   1640  H   THR A 104       5.285 -11.937  -8.815  1.00 88.89           H  
ATOM   1641  HA  THR A 104       3.631  -9.901  -7.545  1.00 88.89           H  
ATOM   1642  HB  THR A 104       5.761  -9.108  -6.600  1.00 88.89           H  
ATOM   1643  HG1 THR A 104       7.561 -10.588  -7.061  1.00 88.89           H  
ATOM   1644 HG21 THR A 104       6.347 -11.046  -5.280  1.00 88.89           H  
ATOM   1645 HG22 THR A 104       5.624 -12.155  -6.469  1.00 88.89           H  
ATOM   1646 HG23 THR A 104       4.600 -11.045  -5.529  1.00 88.89           H  
ATOM   1647  N   ASP A 105       4.789  -9.127 -10.371  1.00 93.63           N  
ATOM   1648  CA  ASP A 105       4.880  -8.079 -11.401  1.00 93.63           C  
ATOM   1649  C   ASP A 105       3.592  -7.972 -12.235  1.00 93.63           C  
ATOM   1650  O   ASP A 105       3.506  -7.178 -13.175  1.00 93.63           O  
ATOM   1651  CB  ASP A 105       6.098  -8.318 -12.303  1.00 93.63           C  
ATOM   1652  CG  ASP A 105       7.439  -8.354 -11.566  1.00 93.63           C  
ATOM   1653  OD1 ASP A 105       7.549  -7.782 -10.459  1.00 93.63           O  
ATOM   1654  OD2 ASP A 105       8.374  -8.974 -12.117  1.00 93.63           O1-
ATOM   1655  H   ASP A 105       4.834 -10.088 -10.676  1.00 93.63           H  
ATOM   1656  HA  ASP A 105       5.020  -7.110 -10.922  1.00 93.63           H  
ATOM   1657  HB2 ASP A 105       6.149  -7.525 -13.050  1.00 93.63           H  
ATOM   1658  HB3 ASP A 105       5.949  -9.262 -12.828  1.00 93.63           H  
ATOM   1659  N   LYS A 106       2.554  -8.758 -11.908  1.00 93.59           N  
ATOM   1660  CA  LYS A 106       1.271  -8.736 -12.630  1.00 93.59           C  
ATOM   1661  C   LYS A 106       0.612  -7.361 -12.617  1.00 93.59           C  
ATOM   1662  O   LYS A 106      -0.010  -7.002 -13.615  1.00 93.59           O  
ATOM   1663  CB  LYS A 106       0.303  -9.757 -12.027  1.00 93.59           C  
ATOM   1664  CG  LYS A 106       0.631 -11.189 -12.457  1.00 93.59           C  
ATOM   1665  CD  LYS A 106      -0.388 -12.133 -11.817  1.00 93.59           C  
ATOM   1666  CE  LYS A 106      -0.163 -13.573 -12.274  1.00 93.59           C  
ATOM   1667  NZ  LYS A 106      -1.161 -14.466 -11.641  1.00 93.59           N1+
ATOM   1668  H   LYS A 106       2.671  -9.387 -11.127  1.00 93.59           H  
ATOM   1669  HA  LYS A 106       1.452  -8.976 -13.678  1.00 93.59           H  
ATOM   1670  HB2 LYS A 106       0.322  -9.679 -10.940  1.00 93.59           H  
ATOM   1671  HB3 LYS A 106      -0.706  -9.523 -12.366  1.00 93.59           H  
ATOM   1672  HG2 LYS A 106       1.638 -11.457 -12.137  1.00 93.59           H  
ATOM   1673  HG3 LYS A 106       0.570 -11.265 -13.543  1.00 93.59           H  
ATOM   1674  HD2 LYS A 106      -1.394 -11.815 -12.091  1.00 93.59           H  
ATOM   1675  HD3 LYS A 106      -0.283 -12.075 -10.733  1.00 93.59           H  
ATOM   1676  HE2 LYS A 106       0.848 -13.868 -11.993  1.00 93.59           H  
ATOM   1677  HE3 LYS A 106      -0.238 -13.616 -13.361  1.00 93.59           H  
ATOM   1678  HZ1 LYS A 106      -1.085 -14.383 -10.637  1.00 93.59           H  
ATOM   1679  HZ2 LYS A 106      -2.099 -14.193 -11.899  1.00 93.59           H  
ATOM   1680  HZ3 LYS A 106      -1.009 -15.430 -11.902  1.00 93.59           H  
ATOM   1681  N   TRP A 107       0.758  -6.606 -11.526  1.00 94.33           N  
ATOM   1682  CA  TRP A 107       0.223  -5.249 -11.398  1.00 94.33           C  
ATOM   1683  C   TRP A 107       0.718  -4.341 -12.533  1.00 94.33           C  
ATOM   1684  O   TRP A 107      -0.081  -3.617 -13.118  1.00 94.33           O  
ATOM   1685  CB  TRP A 107       0.608  -4.678 -10.026  1.00 94.33           C  
ATOM   1686  CG  TRP A 107       2.070  -4.403  -9.858  1.00 94.33           C  
ATOM   1687  CD1 TRP A 107       2.970  -5.225  -9.276  1.00 94.33           C  
ATOM   1688  CD2 TRP A 107       2.821  -3.222 -10.278  1.00 94.33           C  
ATOM   1689  CE2 TRP A 107       4.199  -3.429  -9.974  1.00 94.33           C  
ATOM   1690  CE3 TRP A 107       2.472  -2.001 -10.897  1.00 94.33           C  
ATOM   1691  NE1 TRP A 107       4.229  -4.666  -9.365  1.00 94.33           N  
ATOM   1692  CZ2 TRP A 107       5.183  -2.475 -10.269  1.00 94.33           C  
ATOM   1693  CZ3 TRP A 107       3.450  -1.036 -11.194  1.00 94.33           C  
ATOM   1694  CH2 TRP A 107       4.800  -1.268 -10.880  1.00 94.33           C  
ATOM   1695  H   TRP A 107       1.299  -6.971 -10.755  1.00 94.33           H  
ATOM   1696  HA  TRP A 107      -0.865  -5.284 -11.455  1.00 94.33           H  
ATOM   1697  HB2 TRP A 107       0.280  -5.361  -9.242  1.00 94.33           H  
ATOM   1698  HB3 TRP A 107       0.071  -3.740  -9.881  1.00 94.33           H  
ATOM   1699  HD1 TRP A 107       2.737  -6.161  -8.792  1.00 94.33           H  
ATOM   1700  HE1 TRP A 107       5.038  -5.098  -8.942  1.00 94.33           H  
ATOM   1701  HE3 TRP A 107       1.435  -1.790 -11.113  1.00 94.33           H  
ATOM   1702  HZ2 TRP A 107       6.212  -2.649  -9.991  1.00 94.33           H  
ATOM   1703  HZ3 TRP A 107       3.156  -0.085 -11.612  1.00 94.33           H  
ATOM   1704  HH2 TRP A 107       5.532  -0.496 -11.069  1.00 94.33           H  
ATOM   1705  N   PHE A 108       1.994  -4.449 -12.922  1.00 96.45           N  
ATOM   1706  CA  PHE A 108       2.602  -3.611 -13.954  1.00 96.45           C  
ATOM   1707  C   PHE A 108       1.970  -3.891 -15.317  1.00 96.45           C  
ATOM   1708  O   PHE A 108       1.455  -2.995 -15.981  1.00 96.45           O  
ATOM   1709  CB  PHE A 108       4.117  -3.858 -13.972  1.00 96.45           C  
ATOM   1710  CG  PHE A 108       4.849  -3.147 -15.091  1.00 96.45           C  
ATOM   1711  CD1 PHE A 108       5.501  -3.883 -16.101  1.00 96.45           C  
ATOM   1712  CD2 PHE A 108       4.889  -1.743 -15.112  1.00 96.45           C  
ATOM   1713  CE1 PHE A 108       6.226  -3.213 -17.103  1.00 96.45           C  
ATOM   1714  CE2 PHE A 108       5.594  -1.076 -16.127  1.00 96.45           C  
ATOM   1715  CZ  PHE A 108       6.283  -1.808 -17.106  1.00 96.45           C  
ATOM   1716  H   PHE A 108       2.602  -5.060 -12.395  1.00 96.45           H  
ATOM   1717  HA  PHE A 108       2.421  -2.562 -13.717  1.00 96.45           H  
ATOM   1718  HB2 PHE A 108       4.309  -4.927 -14.058  1.00 96.45           H  
ATOM   1719  HB3 PHE A 108       4.538  -3.527 -13.022  1.00 96.45           H  
ATOM   1720  HD1 PHE A 108       5.478  -4.962 -16.082  1.00 96.45           H  
ATOM   1721  HD2 PHE A 108       4.395  -1.174 -14.338  1.00 96.45           H  
ATOM   1722  HE1 PHE A 108       6.766  -3.774 -17.852  1.00 96.45           H  
ATOM   1723  HE2 PHE A 108       5.629   0.003 -16.136  1.00 96.45           H  
ATOM   1724  HZ  PHE A 108       6.864  -1.286 -17.852  1.00 96.45           H  
ATOM   1725  N   TYR A 109       1.915  -5.163 -15.717  1.00 95.90           N  
ATOM   1726  CA  TYR A 109       1.316  -5.544 -16.998  1.00 95.90           C  
ATOM   1727  C   TYR A 109      -0.209  -5.384 -17.028  1.00 95.90           C  
ATOM   1728  O   TYR A 109      -0.774  -5.247 -18.114  1.00 95.90           O  
ATOM   1729  CB  TYR A 109       1.721  -6.974 -17.359  1.00 95.90           C  
ATOM   1730  CG  TYR A 109       3.218  -7.164 -17.473  1.00 95.90           C  
ATOM   1731  CD1 TYR A 109       3.921  -6.644 -18.580  1.00 95.90           C  
ATOM   1732  CD2 TYR A 109       3.918  -7.795 -16.430  1.00 95.90           C  
ATOM   1733  CE1 TYR A 109       5.324  -6.768 -18.648  1.00 95.90           C  
ATOM   1734  CE2 TYR A 109       5.315  -7.916 -16.495  1.00 95.90           C  
ATOM   1735  CZ  TYR A 109       6.024  -7.419 -17.607  1.00 95.90           C  
ATOM   1736  OH  TYR A 109       7.372  -7.578 -17.668  1.00 95.90           O  
ATOM   1737  H   TYR A 109       2.342  -5.864 -15.128  1.00 95.90           H  
ATOM   1738  HA  TYR A 109       1.711  -4.876 -17.764  1.00 95.90           H  
ATOM   1739  HB2 TYR A 109       1.269  -7.236 -18.316  1.00 95.90           H  
ATOM   1740  HB3 TYR A 109       1.323  -7.654 -16.606  1.00 95.90           H  
ATOM   1741  HD1 TYR A 109       3.390  -6.094 -19.343  1.00 95.90           H  
ATOM   1742  HD2 TYR A 109       3.399  -8.151 -15.552  1.00 95.90           H  
ATOM   1743  HE1 TYR A 109       5.876  -6.327 -19.465  1.00 95.90           H  
ATOM   1744  HE2 TYR A 109       5.855  -8.351 -15.667  1.00 95.90           H  
ATOM   1745  HH  TYR A 109       7.814  -6.982 -18.278  1.00 95.90           H  
ATOM   1746  N   LYS A 110      -0.876  -5.412 -15.868  1.00 95.47           N  
ATOM   1747  CA  LYS A 110      -2.298  -5.077 -15.729  1.00 95.47           C  
ATOM   1748  C   LYS A 110      -2.519  -3.579 -15.951  1.00 95.47           C  
ATOM   1749  O   LYS A 110      -3.323  -3.244 -16.816  1.00 95.47           O  
ATOM   1750  CB  LYS A 110      -2.800  -5.544 -14.357  1.00 95.47           C  
ATOM   1751  CG  LYS A 110      -4.310  -5.343 -14.170  1.00 95.47           C  
ATOM   1752  CD  LYS A 110      -4.686  -5.658 -12.718  1.00 95.47           C  
ATOM   1753  CE  LYS A 110      -6.175  -5.408 -12.460  1.00 95.47           C  
ATOM   1754  NZ  LYS A 110      -6.365  -4.722 -11.162  1.00 95.47           N1+
ATOM   1755  H   LYS A 110      -0.350  -5.579 -15.022  1.00 95.47           H  
ATOM   1756  HA  LYS A 110      -2.867  -5.591 -16.504  1.00 95.47           H  
ATOM   1757  HB2 LYS A 110      -2.269  -4.992 -13.581  1.00 95.47           H  
ATOM   1758  HB3 LYS A 110      -2.575  -6.604 -14.237  1.00 95.47           H  
ATOM   1759  HG2 LYS A 110      -4.857  -5.999 -14.848  1.00 95.47           H  
ATOM   1760  HG3 LYS A 110      -4.576  -4.307 -14.380  1.00 95.47           H  
ATOM   1761  HD2 LYS A 110      -4.094  -5.003 -12.078  1.00 95.47           H  
ATOM   1762  HD3 LYS A 110      -4.439  -6.692 -12.478  1.00 95.47           H  
ATOM   1763  HE2 LYS A 110      -6.719  -6.352 -12.493  1.00 95.47           H  
ATOM   1764  HE3 LYS A 110      -6.551  -4.753 -13.246  1.00 95.47           H  
ATOM   1765  HZ1 LYS A 110      -7.335  -4.567 -10.930  1.00 95.47           H  
ATOM   1766  HZ2 LYS A 110      -5.871  -5.160 -10.397  1.00 95.47           H  
ATOM   1767  HZ3 LYS A 110      -5.960  -3.803 -11.272  1.00 95.47           H  
ATOM   1768  N   ALA A 111      -1.728  -2.726 -15.295  1.00 96.89           N  
ATOM   1769  CA  ALA A 111      -1.766  -1.274 -15.466  1.00 96.89           C  
ATOM   1770  C   ALA A 111      -1.601  -0.878 -16.936  1.00 96.89           C  
ATOM   1771  O   ALA A 111      -2.472  -0.203 -17.485  1.00 96.89           O  
ATOM   1772  CB  ALA A 111      -0.718  -0.627 -14.552  1.00 96.89           C  
ATOM   1773  H   ALA A 111      -1.112  -3.084 -14.580  1.00 96.89           H  
ATOM   1774  HA  ALA A 111      -2.743  -0.899 -15.161  1.00 96.89           H  
ATOM   1775  HB1 ALA A 111      -0.757   0.457 -14.665  1.00 96.89           H  
ATOM   1776  HB2 ALA A 111       0.282  -0.979 -14.805  1.00 96.89           H  
ATOM   1777  HB3 ALA A 111      -0.935  -0.876 -13.514  1.00 96.89           H  
ATOM   1778  N   LEU A 112      -0.572  -1.398 -17.617  1.00 97.04           N  
ATOM   1779  CA  LEU A 112      -0.329  -1.127 -19.043  1.00 97.04           C  
ATOM   1780  C   LEU A 112      -1.504  -1.529 -19.953  1.00 97.04           C  
ATOM   1781  O   LEU A 112      -1.717  -0.913 -20.992  1.00 97.04           O  
ATOM   1782  CB  LEU A 112       0.925  -1.889 -19.504  1.00 97.04           C  
ATOM   1783  CG  LEU A 112       2.247  -1.488 -18.828  1.00 97.04           C  
ATOM   1784  CD1 LEU A 112       3.319  -2.483 -19.274  1.00 97.04           C  
ATOM   1785  CD2 LEU A 112       2.722  -0.080 -19.171  1.00 97.04           C  
ATOM   1786  H   LEU A 112       0.118  -1.917 -17.092  1.00 97.04           H  
ATOM   1787  HA  LEU A 112      -0.174  -0.057 -19.182  1.00 97.04           H  
ATOM   1788  HB2 LEU A 112       1.039  -1.742 -20.578  1.00 97.04           H  
ATOM   1789  HB3 LEU A 112       0.752  -2.951 -19.330  1.00 97.04           H  
ATOM   1790  HG  LEU A 112       2.146  -1.541 -17.744  1.00 97.04           H  
ATOM   1791 HD11 LEU A 112       3.487  -2.401 -20.347  1.00 97.04           H  
ATOM   1792 HD12 LEU A 112       4.240  -2.254 -18.739  1.00 97.04           H  
ATOM   1793 HD13 LEU A 112       3.019  -3.497 -19.009  1.00 97.04           H  
ATOM   1794 HD21 LEU A 112       2.954  -0.008 -20.234  1.00 97.04           H  
ATOM   1795 HD22 LEU A 112       3.628   0.144 -18.608  1.00 97.04           H  
ATOM   1796 HD23 LEU A 112       1.965   0.655 -18.899  1.00 97.04           H  
ATOM   1797  N   LYS A 113      -2.258  -2.576 -19.590  1.00 95.49           N  
ATOM   1798  CA  LYS A 113      -3.406  -3.080 -20.365  1.00 95.49           C  
ATOM   1799  C   LYS A 113      -4.736  -2.441 -19.973  1.00 95.49           C  
ATOM   1800  O   LYS A 113      -5.731  -2.682 -20.652  1.00 95.49           O  
ATOM   1801  CB  LYS A 113      -3.508  -4.600 -20.207  1.00 95.49           C  
ATOM   1802  CG  LYS A 113      -2.402  -5.342 -20.959  1.00 95.49           C  
ATOM   1803  CD  LYS A 113      -2.577  -6.839 -20.708  1.00 95.49           C  
ATOM   1804  CE  LYS A 113      -1.479  -7.628 -21.415  1.00 95.49           C  
ATOM   1805  NZ  LYS A 113      -1.692  -9.081 -21.223  1.00 95.49           N1+
ATOM   1806  H   LYS A 113      -2.064  -2.996 -18.692  1.00 95.49           H  
ATOM   1807  HA  LYS A 113      -3.268  -2.834 -21.418  1.00 95.49           H  
ATOM   1808  HB2 LYS A 113      -3.473  -4.850 -19.147  1.00 95.49           H  
ATOM   1809  HB3 LYS A 113      -4.467  -4.935 -20.602  1.00 95.49           H  
ATOM   1810  HG2 LYS A 113      -1.421  -5.018 -20.610  1.00 95.49           H  
ATOM   1811  HG3 LYS A 113      -2.484  -5.135 -22.026  1.00 95.49           H  
ATOM   1812  HD2 LYS A 113      -3.554  -7.148 -21.079  1.00 95.49           H  
ATOM   1813  HD3 LYS A 113      -2.526  -7.024 -19.635  1.00 95.49           H  
ATOM   1814  HE2 LYS A 113      -1.498  -7.371 -22.474  1.00 95.49           H  
ATOM   1815  HE3 LYS A 113      -0.519  -7.316 -21.003  1.00 95.49           H  
ATOM   1816  HZ1 LYS A 113      -2.595  -9.344 -21.593  1.00 95.49           H  
ATOM   1817  HZ2 LYS A 113      -1.683  -9.299 -20.237  1.00 95.49           H  
ATOM   1818  HZ3 LYS A 113      -0.977  -9.618 -21.692  1.00 95.49           H  
ATOM   1819  N   SER A 114      -4.777  -1.681 -18.882  1.00 94.48           N  
ATOM   1820  CA  SER A 114      -6.019  -1.136 -18.334  1.00 94.48           C  
ATOM   1821  C   SER A 114      -6.666  -0.096 -19.255  1.00 94.48           C  
ATOM   1822  O   SER A 114      -7.881   0.088 -19.206  1.00 94.48           O  
ATOM   1823  CB  SER A 114      -5.744  -0.520 -16.957  1.00 94.48           C  
ATOM   1824  OG  SER A 114      -5.037   0.693 -17.108  1.00 94.48           O  
ATOM   1825  H   SER A 114      -3.926  -1.542 -18.356  1.00 94.48           H  
ATOM   1826  HA  SER A 114      -6.731  -1.951 -18.205  1.00 94.48           H  
ATOM   1827  HB2 SER A 114      -5.173  -1.214 -16.341  1.00 94.48           H  
ATOM   1828  HB3 SER A 114      -6.694  -0.312 -16.464  1.00 94.48           H  
ATOM   1829  HG  SER A 114      -4.097   0.513 -17.037  1.00 94.48           H  
ATOM   1830  N   GLY A 115      -5.859   0.604 -20.065  1.00 94.04           N  
ATOM   1831  CA  GLY A 115      -6.279   1.777 -20.839  1.00 94.04           C  
ATOM   1832  C   GLY A 115      -6.680   2.978 -19.971  1.00 94.04           C  
ATOM   1833  O   GLY A 115      -7.148   3.985 -20.498  1.00 94.04           O  
ATOM   1834  H   GLY A 115      -4.870   0.402 -20.026  1.00 94.04           H  
ATOM   1835  HA2 GLY A 115      -7.131   1.510 -21.463  1.00 94.04           H  
ATOM   1836  HA3 GLY A 115      -5.457   2.089 -21.483  1.00 94.04           H  
ATOM   1837  N   LYS A 116      -6.517   2.884 -18.645  1.00 95.49           N  
ATOM   1838  CA  LYS A 116      -6.832   3.941 -17.684  1.00 95.49           C  
ATOM   1839  C   LYS A 116      -5.560   4.711 -17.366  1.00 95.49           C  
ATOM   1840  O   LYS A 116      -4.528   4.103 -17.108  1.00 95.49           O  
ATOM   1841  CB  LYS A 116      -7.431   3.339 -16.405  1.00 95.49           C  
ATOM   1842  CG  LYS A 116      -8.766   2.622 -16.656  1.00 95.49           C  
ATOM   1843  CD  LYS A 116      -9.330   2.095 -15.334  1.00 95.49           C  
ATOM   1844  CE  LYS A 116     -10.664   1.380 -15.567  1.00 95.49           C  
ATOM   1845  NZ  LYS A 116     -11.254   0.936 -14.279  1.00 95.49           N1+
ATOM   1846  H   LYS A 116      -6.048   2.067 -18.283  1.00 95.49           H  
ATOM   1847  HA  LYS A 116      -7.552   4.630 -18.125  1.00 95.49           H  
ATOM   1848  HB2 LYS A 116      -6.719   2.638 -15.969  1.00 95.49           H  
ATOM   1849  HB3 LYS A 116      -7.594   4.143 -15.688  1.00 95.49           H  
ATOM   1850  HG2 LYS A 116      -8.615   1.784 -17.336  1.00 95.49           H  
ATOM   1851  HG3 LYS A 116      -9.473   3.321 -17.101  1.00 95.49           H  
ATOM   1852  HD2 LYS A 116      -9.474   2.934 -14.653  1.00 95.49           H  
ATOM   1853  HD3 LYS A 116      -8.613   1.404 -14.892  1.00 95.49           H  
ATOM   1854  HE2 LYS A 116     -11.341   2.067 -16.075  1.00 95.49           H  
ATOM   1855  HE3 LYS A 116     -10.490   0.529 -16.225  1.00 95.49           H  
ATOM   1856  HZ1 LYS A 116     -12.137   0.466 -14.422  1.00 95.49           H  
ATOM   1857  HZ2 LYS A 116     -10.622   0.313 -13.797  1.00 95.49           H  
ATOM   1858  HZ3 LYS A 116     -11.412   1.731 -13.676  1.00 95.49           H  
ATOM   1859  N   LYS A 117      -5.640   6.046 -17.344  1.00 97.47           N  
ATOM   1860  CA  LYS A 117      -4.491   6.894 -16.995  1.00 97.47           C  
ATOM   1861  C   LYS A 117      -3.951   6.559 -15.605  1.00 97.47           C  
ATOM   1862  O   LYS A 117      -2.742   6.457 -15.471  1.00 97.47           O  
ATOM   1863  CB  LYS A 117      -4.865   8.381 -17.121  1.00 97.47           C  
ATOM   1864  CG  LYS A 117      -3.726   9.357 -16.769  1.00 97.47           C  
ATOM   1865  CD  LYS A 117      -2.463   9.191 -17.629  1.00 97.47           C  
ATOM   1866  CE  LYS A 117      -1.468  10.308 -17.291  1.00 97.47           C  
ATOM   1867  NZ  LYS A 117      -0.250  10.242 -18.123  1.00 97.47           N1+
ATOM   1868  H   LYS A 117      -6.517   6.481 -17.592  1.00 97.47           H  
ATOM   1869  HA  LYS A 117      -3.682   6.672 -17.691  1.00 97.47           H  
ATOM   1870  HB2 LYS A 117      -5.707   8.594 -16.462  1.00 97.47           H  
ATOM   1871  HB3 LYS A 117      -5.183   8.579 -18.145  1.00 97.47           H  
ATOM   1872  HG2 LYS A 117      -3.461   9.243 -15.718  1.00 97.47           H  
ATOM   1873  HG3 LYS A 117      -4.104  10.371 -16.902  1.00 97.47           H  
ATOM   1874  HD2 LYS A 117      -1.995   8.228 -17.425  1.00 97.47           H  
ATOM   1875  HD3 LYS A 117      -2.731   9.250 -18.684  1.00 97.47           H  
ATOM   1876  HE2 LYS A 117      -1.942  11.279 -17.436  1.00 97.47           H  
ATOM   1877  HE3 LYS A 117      -1.192  10.242 -16.239  1.00 97.47           H  
ATOM   1878  HZ1 LYS A 117       0.307  11.063 -17.929  1.00 97.47           H  
ATOM   1879  HZ2 LYS A 117       0.306   9.426 -17.910  1.00 97.47           H  
ATOM   1880  HZ3 LYS A 117      -0.450  10.283 -19.112  1.00 97.47           H  
ATOM   1881  N   ILE A 118      -4.836   6.343 -14.631  1.00 95.87           N  
ATOM   1882  CA  ILE A 118      -4.506   5.946 -13.257  1.00 95.87           C  
ATOM   1883  C   ILE A 118      -5.231   4.637 -12.933  1.00 95.87           C  
ATOM   1884  O   ILE A 118      -6.435   4.511 -13.174  1.00 95.87           O  
ATOM   1885  CB  ILE A 118      -4.902   7.036 -12.232  1.00 95.87           C  
ATOM   1886  CG1 ILE A 118      -4.469   8.454 -12.664  1.00 95.87           C  
ATOM   1887  CG2 ILE A 118      -4.343   6.683 -10.838  1.00 95.87           C  
ATOM   1888  CD1 ILE A 118      -4.933   9.523 -11.673  1.00 95.87           C  
ATOM   1889  H   ILE A 118      -5.818   6.413 -14.856  1.00 95.87           H  
ATOM   1890  HA  ILE A 118      -3.432   5.784 -13.175  1.00 95.87           H  
ATOM   1891  HB  ILE A 118      -5.990   7.043 -12.160  1.00 95.87           H  
ATOM   1892 HG12 ILE A 118      -3.386   8.510 -12.776  1.00 95.87           H  
ATOM   1893 HG13 ILE A 118      -4.926   8.694 -13.624  1.00 95.87           H  
ATOM   1894 HG21 ILE A 118      -4.665   7.414 -10.096  1.00 95.87           H  
ATOM   1895 HG22 ILE A 118      -3.254   6.673 -10.868  1.00 95.87           H  
ATOM   1896 HG23 ILE A 118      -4.701   5.708 -10.509  1.00 95.87           H  
ATOM   1897 HD11 ILE A 118      -5.044  10.472 -12.198  1.00 95.87           H  
ATOM   1898 HD12 ILE A 118      -5.911   9.266 -11.265  1.00 95.87           H  
ATOM   1899 HD13 ILE A 118      -4.215   9.625 -10.860  1.00 95.87           H  
ATOM   1900  N   GLU A 119      -4.517   3.682 -12.346  1.00 93.22           N  
ATOM   1901  CA  GLU A 119      -5.074   2.480 -11.732  1.00 93.22           C  
ATOM   1902  C   GLU A 119      -4.684   2.414 -10.250  1.00 93.22           C  
ATOM   1903  O   GLU A 119      -3.504   2.363  -9.906  1.00 93.22           O  
ATOM   1904  CB  GLU A 119      -4.647   1.223 -12.515  1.00 93.22           C  
ATOM   1905  CG  GLU A 119      -5.286  -0.047 -11.920  1.00 93.22           C  
ATOM   1906  CD  GLU A 119      -5.027  -1.343 -12.707  1.00 93.22           C  
ATOM   1907  OE1 GLU A 119      -5.377  -2.430 -12.179  1.00 93.22           O  
ATOM   1908  OE2 GLU A 119      -4.555  -1.292 -13.859  1.00 93.22           O1-
ATOM   1909  H   GLU A 119      -3.521   3.826 -12.257  1.00 93.22           H  
ATOM   1910  HA  GLU A 119      -6.162   2.533 -11.781  1.00 93.22           H  
ATOM   1911  HB2 GLU A 119      -3.561   1.124 -12.502  1.00 93.22           H  
ATOM   1912  HB3 GLU A 119      -4.975   1.334 -13.549  1.00 93.22           H  
ATOM   1913  HG2 GLU A 119      -4.910  -0.185 -10.906  1.00 93.22           H  
ATOM   1914  HG3 GLU A 119      -6.363   0.107 -11.859  1.00 93.22           H  
ATOM   1915  N   LEU A 120      -5.687   2.376  -9.371  1.00 91.65           N  
ATOM   1916  CA  LEU A 120      -5.489   2.093  -7.954  1.00 91.65           C  
ATOM   1917  C   LEU A 120      -5.370   0.579  -7.749  1.00 91.65           C  
ATOM   1918  O   LEU A 120      -6.201  -0.189  -8.240  1.00 91.65           O  
ATOM   1919  CB  LEU A 120      -6.614   2.758  -7.140  1.00 91.65           C  
ATOM   1920  CG  LEU A 120      -6.431   2.655  -5.612  1.00 91.65           C  
ATOM   1921  CD1 LEU A 120      -7.121   3.835  -4.926  1.00 91.65           C  
ATOM   1922  CD2 LEU A 120      -7.047   1.376  -5.038  1.00 91.65           C  
ATOM   1923  H   LEU A 120      -6.639   2.416  -9.707  1.00 91.65           H  
ATOM   1924  HA  LEU A 120      -4.553   2.556  -7.643  1.00 91.65           H  
ATOM   1925  HB2 LEU A 120      -7.579   2.340  -7.424  1.00 91.65           H  
ATOM   1926  HB3 LEU A 120      -6.618   3.814  -7.411  1.00 91.65           H  
ATOM   1927  HG  LEU A 120      -5.369   2.687  -5.368  1.00 91.65           H  
ATOM   1928 HD11 LEU A 120      -7.006   3.757  -3.845  1.00 91.65           H  
ATOM   1929 HD12 LEU A 120      -8.184   3.845  -5.167  1.00 91.65           H  
ATOM   1930 HD13 LEU A 120      -6.666   4.770  -5.252  1.00 91.65           H  
ATOM   1931 HD21 LEU A 120      -8.116   1.350  -5.250  1.00 91.65           H  
ATOM   1932 HD22 LEU A 120      -6.577   0.484  -5.453  1.00 91.65           H  
ATOM   1933 HD23 LEU A 120      -6.898   1.358  -3.958  1.00 91.65           H  
ATOM   1934  N   ASN A 121      -4.349   0.148  -7.014  1.00 89.99           N  
ATOM   1935  CA  ASN A 121      -4.108  -1.257  -6.707  1.00 89.99           C  
ATOM   1936  C   ASN A 121      -3.701  -1.422  -5.241  1.00 89.99           C  
ATOM   1937  O   ASN A 121      -2.736  -0.802  -4.814  1.00 89.99           O  
ATOM   1938  CB  ASN A 121      -3.024  -1.769  -7.669  1.00 89.99           C  
ATOM   1939  CG  ASN A 121      -2.728  -3.242  -7.473  1.00 89.99           C  
ATOM   1940  ND2 ASN A 121      -1.502  -3.588  -7.158  1.00 89.99           N  
ATOM   1941  OD1 ASN A 121      -3.595  -4.086  -7.641  1.00 89.99           O  
ATOM   1942  H   ASN A 121      -3.690   0.831  -6.667  1.00 89.99           H  
ATOM   1943  HA  ASN A 121      -5.018  -1.834  -6.871  1.00 89.99           H  
ATOM   1944  HB2 ASN A 121      -2.113  -1.189  -7.523  1.00 89.99           H  
ATOM   1945  HB3 ASN A 121      -3.359  -1.628  -8.696  1.00 89.99           H  
ATOM   1946 HD21 ASN A 121      -0.827  -2.889  -6.884  1.00 89.99           H  
ATOM   1947 HD22 ASN A 121      -1.344  -4.556  -6.916  1.00 89.99           H  
ATOM   1948  N   ILE A 122      -4.395  -2.275  -4.486  1.00 87.69           N  
ATOM   1949  CA  ILE A 122      -3.952  -2.669  -3.143  1.00 87.69           C  
ATOM   1950  C   ILE A 122      -3.225  -3.995  -3.259  1.00 87.69           C  
ATOM   1951  O   ILE A 122      -3.814  -4.977  -3.714  1.00 87.69           O  
ATOM   1952  CB  ILE A 122      -5.097  -2.748  -2.121  1.00 87.69           C  
ATOM   1953  CG1 ILE A 122      -5.902  -1.436  -2.153  1.00 87.69           C  
ATOM   1954  CG2 ILE A 122      -4.511  -3.046  -0.723  1.00 87.69           C  
ATOM   1955  CD1 ILE A 122      -6.891  -1.352  -0.999  1.00 87.69           C  
ATOM   1956  H   ILE A 122      -5.150  -2.803  -4.900  1.00 87.69           H  
ATOM   1957  HA  ILE A 122      -3.250  -1.923  -2.771  1.00 87.69           H  
ATOM   1958  HB  ILE A 122      -5.765  -3.565  -2.394  1.00 87.69           H  
ATOM   1959 HG12 ILE A 122      -5.232  -0.578  -2.116  1.00 87.69           H  
ATOM   1960 HG13 ILE A 122      -6.469  -1.393  -3.084  1.00 87.69           H  
ATOM   1961 HG21 ILE A 122      -3.931  -3.969  -0.736  1.00 87.69           H  
ATOM   1962 HG22 ILE A 122      -3.866  -2.226  -0.407  1.00 87.69           H  
ATOM   1963 HG23 ILE A 122      -5.298  -3.179   0.019  1.00 87.69           H  
ATOM   1964 HD11 ILE A 122      -7.250  -2.350  -0.749  1.00 87.69           H  
ATOM   1965 HD12 ILE A 122      -7.747  -0.743  -1.291  1.00 87.69           H  
ATOM   1966 HD13 ILE A 122      -6.412  -0.917  -0.122  1.00 87.69           H  
ATOM   1967  N   ASP A 123      -1.956  -4.018  -2.868  1.00 87.02           N  
ATOM   1968  CA  ASP A 123      -1.142  -5.223  -2.968  1.00 87.02           C  
ATOM   1969  C   ASP A 123      -0.104  -5.296  -1.857  1.00 87.02           C  
ATOM   1970  O   ASP A 123       0.322  -4.285  -1.292  1.00 87.02           O  
ATOM   1971  CB  ASP A 123      -0.494  -5.307  -4.360  1.00 87.02           C  
ATOM   1972  CG  ASP A 123      -0.075  -6.719  -4.793  1.00 87.02           C  
ATOM   1973  OD1 ASP A 123      -0.354  -7.691  -4.051  1.00 87.02           O  
ATOM   1974  OD2 ASP A 123       0.445  -6.826  -5.929  1.00 87.02           O1-
ATOM   1975  H   ASP A 123      -1.548  -3.196  -2.447  1.00 87.02           H  
ATOM   1976  HA  ASP A 123      -1.799  -6.085  -2.850  1.00 87.02           H  
ATOM   1977  HB2 ASP A 123      -1.239  -4.978  -5.084  1.00 87.02           H  
ATOM   1978  HB3 ASP A 123       0.359  -4.631  -4.413  1.00 87.02           H  
ATOM   1979  N   TYR A 124       0.292  -6.526  -1.561  1.00 84.95           N  
ATOM   1980  CA  TYR A 124       1.375  -6.811  -0.647  1.00 84.95           C  
ATOM   1981  C   TYR A 124       2.714  -6.596  -1.350  1.00 84.95           C  
ATOM   1982  O   TYR A 124       3.045  -7.264  -2.333  1.00 84.95           O  
ATOM   1983  CB  TYR A 124       1.230  -8.235  -0.122  1.00 84.95           C  
ATOM   1984  CG  TYR A 124       2.337  -8.588   0.841  1.00 84.95           C  
ATOM   1985  CD1 TYR A 124       3.434  -9.358   0.408  1.00 84.95           C  
ATOM   1986  CD2 TYR A 124       2.284  -8.092   2.154  1.00 84.95           C  
ATOM   1987  CE1 TYR A 124       4.465  -9.677   1.311  1.00 84.95           C  
ATOM   1988  CE2 TYR A 124       3.311  -8.403   3.057  1.00 84.95           C  
ATOM   1989  CZ  TYR A 124       4.386  -9.208   2.639  1.00 84.95           C  
ATOM   1990  OH  TYR A 124       5.321  -9.536   3.554  1.00 84.95           O  
ATOM   1991  H   TYR A 124      -0.006  -7.262  -2.185  1.00 84.95           H  
ATOM   1992  HA  TYR A 124       1.318  -6.133   0.204  1.00 84.95           H  
ATOM   1993  HB2 TYR A 124       0.272  -8.329   0.390  1.00 84.95           H  
ATOM   1994  HB3 TYR A 124       1.235  -8.933  -0.959  1.00 84.95           H  
ATOM   1995  HD1 TYR A 124       3.479  -9.692  -0.619  1.00 84.95           H  
ATOM   1996  HD2 TYR A 124       1.455  -7.474   2.466  1.00 84.95           H  
ATOM   1997  HE1 TYR A 124       5.304 -10.281   0.999  1.00 84.95           H  
ATOM   1998  HE2 TYR A 124       3.287  -8.038   4.073  1.00 84.95           H  
ATOM   1999  HH  TYR A 124       6.078 -10.033   3.234  1.00 84.95           H  
ATOM   2000  N   ASP A 125       3.512  -5.681  -0.820  1.00 85.57           N  
ATOM   2001  CA  ASP A 125       4.836  -5.386  -1.326  1.00 85.57           C  
ATOM   2002  C   ASP A 125       5.881  -6.251  -0.622  1.00 85.57           C  
ATOM   2003  O   ASP A 125       6.252  -6.028   0.530  1.00 85.57           O  
ATOM   2004  CB  ASP A 125       5.114  -3.899  -1.161  1.00 85.57           C  
ATOM   2005  CG  ASP A 125       6.420  -3.543  -1.852  1.00 85.57           C  
ATOM   2006  OD1 ASP A 125       6.438  -3.328  -3.080  1.00 85.57           O  
ATOM   2007  OD2 ASP A 125       7.452  -3.413  -1.170  1.00 85.57           O1-
ATOM   2008  H   ASP A 125       3.215  -5.192   0.012  1.00 85.57           H  
ATOM   2009  HA  ASP A 125       4.864  -5.599  -2.394  1.00 85.57           H  
ATOM   2010  HB2 ASP A 125       4.299  -3.330  -1.607  1.00 85.57           H  
ATOM   2011  HB3 ASP A 125       5.171  -3.647  -0.102  1.00 85.57           H  
ATOM   2012  N   SER A 126       6.412  -7.240  -1.339  1.00 80.12           N  
ATOM   2013  CA  SER A 126       7.417  -8.151  -0.783  1.00 80.12           C  
ATOM   2014  C   SER A 126       8.768  -7.488  -0.487  1.00 80.12           C  
ATOM   2015  O   SER A 126       9.597  -8.107   0.170  1.00 80.12           O  
ATOM   2016  CB  SER A 126       7.613  -9.344  -1.722  1.00 80.12           C  
ATOM   2017  OG  SER A 126       8.177  -8.937  -2.961  1.00 80.12           O  
ATOM   2018  H   SER A 126       6.038  -7.419  -2.260  1.00 80.12           H  
ATOM   2019  HA  SER A 126       7.038  -8.528   0.167  1.00 80.12           H  
ATOM   2020  HB2 SER A 126       8.273 -10.070  -1.247  1.00 80.12           H  
ATOM   2021  HB3 SER A 126       6.649  -9.819  -1.903  1.00 80.12           H  
ATOM   2022  HG  SER A 126       9.041  -8.566  -2.767  1.00 80.12           H  
ATOM   2023  N   ILE A 127       9.029  -6.282  -1.009  1.00 81.81           N  
ATOM   2024  CA  ILE A 127      10.277  -5.541  -0.763  1.00 81.81           C  
ATOM   2025  C   ILE A 127      10.230  -4.884   0.624  1.00 81.81           C  
ATOM   2026  O   ILE A 127      11.220  -4.941   1.348  1.00 81.81           O  
ATOM   2027  CB  ILE A 127      10.529  -4.515  -1.897  1.00 81.81           C  
ATOM   2028  CG1 ILE A 127      10.777  -5.210  -3.258  1.00 81.81           C  
ATOM   2029  CG2 ILE A 127      11.713  -3.584  -1.577  1.00 81.81           C  
ATOM   2030  CD1 ILE A 127      10.299  -4.363  -4.446  1.00 81.81           C  
ATOM   2031  H   ILE A 127       8.272  -5.783  -1.454  1.00 81.81           H  
ATOM   2032  HA  ILE A 127      11.114  -6.240  -0.748  1.00 81.81           H  
ATOM   2033  HB  ILE A 127       9.644  -3.886  -1.996  1.00 81.81           H  
ATOM   2034 HG12 ILE A 127      11.840  -5.422  -3.370  1.00 81.81           H  
ATOM   2035 HG13 ILE A 127      10.247  -6.161  -3.303  1.00 81.81           H  
ATOM   2036 HG21 ILE A 127      11.527  -3.024  -0.661  1.00 81.81           H  
ATOM   2037 HG22 ILE A 127      12.629  -4.163  -1.450  1.00 81.81           H  
ATOM   2038 HG23 ILE A 127      11.845  -2.852  -2.373  1.00 81.81           H  
ATOM   2039 HD11 ILE A 127      10.640  -4.814  -5.378  1.00 81.81           H  
ATOM   2040 HD12 ILE A 127       9.210  -4.328  -4.446  1.00 81.81           H  
ATOM   2041 HD13 ILE A 127      10.669  -3.340  -4.374  1.00 81.81           H  
ATOM   2042  N   HIS A 128       9.083  -4.311   0.998  1.00 83.78           N  
ATOM   2043  CA  HIS A 128       8.876  -3.609   2.271  1.00 83.78           C  
ATOM   2044  C   HIS A 128       8.163  -4.454   3.329  1.00 83.78           C  
ATOM   2045  O   HIS A 128       8.097  -4.049   4.484  1.00 83.78           O  
ATOM   2046  CB  HIS A 128       8.111  -2.310   2.014  1.00 83.78           C  
ATOM   2047  CG  HIS A 128       8.885  -1.357   1.149  1.00 83.78           C  
ATOM   2048  CD2 HIS A 128       9.658  -0.315   1.575  1.00 83.78           C  
ATOM   2049  ND1 HIS A 128       9.083  -1.492  -0.201  1.00 83.78           N  
ATOM   2050  CE1 HIS A 128       9.968  -0.561  -0.589  1.00 83.78           C  
ATOM   2051  NE2 HIS A 128      10.351   0.165   0.467  1.00 83.78           N  
ATOM   2052  H   HIS A 128       8.336  -4.249   0.321  1.00 83.78           H  
ATOM   2053  HA  HIS A 128       9.845  -3.341   2.693  1.00 83.78           H  
ATOM   2054  HB2 HIS A 128       7.906  -1.825   2.969  1.00 83.78           H  
ATOM   2055  HB3 HIS A 128       7.159  -2.549   1.539  1.00 83.78           H  
ATOM   2056  HD1 HIS A 128       8.724  -2.269  -0.737  1.00 83.78           H  
ATOM   2057  HD2 HIS A 128       9.768   0.028   2.593  1.00 83.78           H  
ATOM   2058  HE1 HIS A 128      10.377  -0.447  -1.582  1.00 83.78           H  
ATOM   2059  N   ASN A 129       7.669  -5.639   2.954  1.00 85.36           N  
ATOM   2060  CA  ASN A 129       6.957  -6.557   3.839  1.00 85.36           C  
ATOM   2061  C   ASN A 129       5.690  -5.920   4.449  1.00 85.36           C  
ATOM   2062  O   ASN A 129       5.390  -6.091   5.630  1.00 85.36           O  
ATOM   2063  CB  ASN A 129       7.971  -7.154   4.835  1.00 85.36           C  
ATOM   2064  CG  ASN A 129       7.465  -8.372   5.576  1.00 85.36           C  
ATOM   2065  ND2 ASN A 129       6.954  -8.206   6.767  1.00 85.36           N  
ATOM   2066  OD1 ASN A 129       7.557  -9.494   5.108  1.00 85.36           O  
ATOM   2067  H   ASN A 129       7.656  -5.842   1.965  1.00 85.36           H  
ATOM   2068  HA  ASN A 129       6.598  -7.371   3.209  1.00 85.36           H  
ATOM   2069  HB2 ASN A 129       8.256  -6.394   5.562  1.00 85.36           H  
ATOM   2070  HB3 ASN A 129       8.868  -7.455   4.293  1.00 85.36           H  
ATOM   2071 HD21 ASN A 129       6.517  -9.020   7.177  1.00 85.36           H  
ATOM   2072 HD22 ASN A 129       6.645  -7.270   6.988  1.00 85.36           H  
ATOM   2073  N   GLU A 130       4.950  -5.173   3.626  1.00 86.94           N  
ATOM   2074  CA  GLU A 130       3.749  -4.435   4.019  1.00 86.94           C  
ATOM   2075  C   GLU A 130       2.754  -4.347   2.848  1.00 86.94           C  
ATOM   2076  O   GLU A 130       3.124  -4.504   1.686  1.00 86.94           O  
ATOM   2077  CB  GLU A 130       4.160  -3.049   4.543  1.00 86.94           C  
ATOM   2078  CG  GLU A 130       2.982  -2.318   5.204  1.00 86.94           C  
ATOM   2079  CD  GLU A 130       3.337  -0.959   5.802  1.00 86.94           C  
ATOM   2080  OE1 GLU A 130       2.365  -0.271   6.184  1.00 86.94           O  
ATOM   2081  OE2 GLU A 130       4.525  -0.581   5.815  1.00 86.94           O1-
ATOM   2082  H   GLU A 130       5.236  -5.093   2.660  1.00 86.94           H  
ATOM   2083  HA  GLU A 130       3.263  -4.970   4.835  1.00 86.94           H  
ATOM   2084  HB2 GLU A 130       4.558  -2.459   3.717  1.00 86.94           H  
ATOM   2085  HB3 GLU A 130       4.945  -3.178   5.287  1.00 86.94           H  
ATOM   2086  HG2 GLU A 130       2.207  -2.140   4.459  1.00 86.94           H  
ATOM   2087  HG3 GLU A 130       2.562  -2.957   5.981  1.00 86.94           H  
ATOM   2088  N   THR A 131       1.471  -4.126   3.141  1.00 86.35           N  
ATOM   2089  CA  THR A 131       0.445  -3.868   2.119  1.00 86.35           C  
ATOM   2090  C   THR A 131       0.325  -2.374   1.854  1.00 86.35           C  
ATOM   2091  O   THR A 131       0.199  -1.588   2.792  1.00 86.35           O  
ATOM   2092  CB  THR A 131      -0.914  -4.438   2.536  1.00 86.35           C  
ATOM   2093  CG2 THR A 131      -1.977  -4.314   1.448  1.00 86.35           C  
ATOM   2094  OG1 THR A 131      -0.769  -5.814   2.807  1.00 86.35           O  
ATOM   2095  H   THR A 131       1.255  -3.855   4.090  1.00 86.35           H  
ATOM   2096  HA  THR A 131       0.733  -4.351   1.186  1.00 86.35           H  
ATOM   2097  HB  THR A 131      -1.259  -3.933   3.438  1.00 86.35           H  
ATOM   2098  HG1 THR A 131      -0.109  -5.889   3.500  1.00 86.35           H  
ATOM   2099 HG21 THR A 131      -2.904  -4.770   1.797  1.00 86.35           H  
ATOM   2100 HG22 THR A 131      -1.646  -4.826   0.545  1.00 86.35           H  
ATOM   2101 HG23 THR A 131      -2.166  -3.265   1.222  1.00 86.35           H  
ATOM   2102  N   PHE A 132       0.298  -1.986   0.581  1.00 92.37           N  
ATOM   2103  CA  PHE A 132       0.176  -0.590   0.175  1.00 92.37           C  
ATOM   2104  C   PHE A 132      -1.004  -0.360  -0.755  1.00 92.37           C  
ATOM   2105  O   PHE A 132      -1.425  -1.258  -1.485  1.00 92.37           O  
ATOM   2106  CB  PHE A 132       1.467  -0.114  -0.500  1.00 92.37           C  
ATOM   2107  CG  PHE A 132       2.741  -0.284   0.300  1.00 92.37           C  
ATOM   2108  CD1 PHE A 132       2.742  -0.020   1.677  1.00 92.37           C  
ATOM   2109  CD2 PHE A 132       3.934  -0.681  -0.329  1.00 92.37           C  
ATOM   2110  CE1 PHE A 132       3.919  -0.134   2.423  1.00 92.37           C  
ATOM   2111  CE2 PHE A 132       5.114  -0.821   0.424  1.00 92.37           C  
ATOM   2112  CZ  PHE A 132       5.102  -0.546   1.800  1.00 92.37           C  
ATOM   2113  H   PHE A 132       0.372  -2.686  -0.144  1.00 92.37           H  
ATOM   2114  HA  PHE A 132       0.001   0.032   1.053  1.00 92.37           H  
ATOM   2115  HB2 PHE A 132       1.353   0.947  -0.722  1.00 92.37           H  
ATOM   2116  HB3 PHE A 132       1.574  -0.643  -1.447  1.00 92.37           H  
ATOM   2117  HD1 PHE A 132       1.827   0.265   2.174  1.00 92.37           H  
ATOM   2118  HD2 PHE A 132       3.938  -0.891  -1.388  1.00 92.37           H  
ATOM   2119  HE1 PHE A 132       3.923   0.104   3.477  1.00 92.37           H  
ATOM   2120  HE2 PHE A 132       6.033  -1.146  -0.041  1.00 92.37           H  
ATOM   2121  HZ  PHE A 132       6.000  -0.630   2.394  1.00 92.37           H  
ATOM   2122  N   ILE A 133      -1.482   0.883  -0.778  1.00 91.79           N  
ATOM   2123  CA  ILE A 133      -2.329   1.394  -1.854  1.00 91.79           C  
ATOM   2124  C   ILE A 133      -1.409   2.046  -2.887  1.00 91.79           C  
ATOM   2125  O   ILE A 133      -0.821   3.094  -2.628  1.00 91.79           O  
ATOM   2126  CB  ILE A 133      -3.397   2.380  -1.333  1.00 91.79           C  
ATOM   2127  CG1 ILE A 133      -4.181   1.792  -0.136  1.00 91.79           C  
ATOM   2128  CG2 ILE A 133      -4.333   2.755  -2.497  1.00 91.79           C  
ATOM   2129  CD1 ILE A 133      -5.240   2.734   0.447  1.00 91.79           C  
ATOM   2130  H   ILE A 133      -1.065   1.551  -0.145  1.00 91.79           H  
ATOM   2131  HA  ILE A 133      -2.849   0.561  -2.327  1.00 91.79           H  
ATOM   2132  HB  ILE A 133      -2.899   3.288  -0.994  1.00 91.79           H  
ATOM   2133 HG12 ILE A 133      -3.485   1.568   0.672  1.00 91.79           H  
ATOM   2134 HG13 ILE A 133      -4.663   0.860  -0.432  1.00 91.79           H  
ATOM   2135 HG21 ILE A 133      -4.877   1.873  -2.835  1.00 91.79           H  
ATOM   2136 HG22 ILE A 133      -3.766   3.170  -3.330  1.00 91.79           H  
ATOM   2137 HG23 ILE A 133      -5.042   3.520  -2.180  1.00 91.79           H  
ATOM   2138 HD11 ILE A 133      -5.640   2.301   1.364  1.00 91.79           H  
ATOM   2139 HD12 ILE A 133      -4.793   3.700   0.678  1.00 91.79           H  
ATOM   2140 HD13 ILE A 133      -6.063   2.868  -0.256  1.00 91.79           H  
ATOM   2141  N   PHE A 134      -1.283   1.422  -4.052  1.00 95.43           N  
ATOM   2142  CA  PHE A 134      -0.505   1.912  -5.183  1.00 95.43           C  
ATOM   2143  C   PHE A 134      -1.368   2.741  -6.128  1.00 95.43           C  
ATOM   2144  O   PHE A 134      -2.448   2.311  -6.539  1.00 95.43           O  
ATOM   2145  CB  PHE A 134       0.107   0.739  -5.953  1.00 95.43           C  
ATOM   2146  CG  PHE A 134       1.161  -0.034  -5.195  1.00 95.43           C  
ATOM   2147  CD1 PHE A 134       2.515   0.308  -5.358  1.00 95.43           C  
ATOM   2148  CD2 PHE A 134       0.803  -1.113  -4.365  1.00 95.43           C  
ATOM   2149  CE1 PHE A 134       3.513  -0.441  -4.715  1.00 95.43           C  
ATOM   2150  CE2 PHE A 134       1.802  -1.867  -3.726  1.00 95.43           C  
ATOM   2151  CZ  PHE A 134       3.156  -1.535  -3.908  1.00 95.43           C  
ATOM   2152  H   PHE A 134      -1.787   0.556  -4.179  1.00 95.43           H  
ATOM   2153  HA  PHE A 134       0.308   2.539  -4.816  1.00 95.43           H  
ATOM   2154  HB2 PHE A 134       0.559   1.125  -6.867  1.00 95.43           H  
ATOM   2155  HB3 PHE A 134      -0.685   0.054  -6.254  1.00 95.43           H  
ATOM   2156  HD1 PHE A 134       2.794   1.126  -6.005  1.00 95.43           H  
ATOM   2157  HD2 PHE A 134      -0.235  -1.372  -4.217  1.00 95.43           H  
ATOM   2158  HE1 PHE A 134       4.553  -0.203  -4.880  1.00 95.43           H  
ATOM   2159  HE2 PHE A 134       1.531  -2.701  -3.096  1.00 95.43           H  
ATOM   2160  HZ  PHE A 134       3.925  -2.137  -3.448  1.00 95.43           H  
ATOM   2161  N   PHE A 135      -0.832   3.884  -6.543  1.00 96.78           N  
ATOM   2162  CA  PHE A 135      -1.392   4.742  -7.581  1.00 96.78           C  
ATOM   2163  C   PHE A 135      -0.547   4.577  -8.841  1.00 96.78           C  
ATOM   2164  O   PHE A 135       0.488   5.221  -8.996  1.00 96.78           O  
ATOM   2165  CB  PHE A 135      -1.446   6.186  -7.065  1.00 96.78           C  
ATOM   2166  CG  PHE A 135      -2.390   6.337  -5.892  1.00 96.78           C  
ATOM   2167  CD1 PHE A 135      -3.715   6.744  -6.111  1.00 96.78           C  
ATOM   2168  CD2 PHE A 135      -1.972   5.991  -4.594  1.00 96.78           C  
ATOM   2169  CE1 PHE A 135      -4.614   6.813  -5.035  1.00 96.78           C  
ATOM   2170  CE2 PHE A 135      -2.876   6.047  -3.522  1.00 96.78           C  
ATOM   2171  CZ  PHE A 135      -4.197   6.469  -3.739  1.00 96.78           C  
ATOM   2172  H   PHE A 135       0.036   4.180  -6.120  1.00 96.78           H  
ATOM   2173  HA  PHE A 135      -2.412   4.434  -7.813  1.00 96.78           H  
ATOM   2174  HB2 PHE A 135      -1.772   6.839  -7.874  1.00 96.78           H  
ATOM   2175  HB3 PHE A 135      -0.448   6.505  -6.764  1.00 96.78           H  
ATOM   2176  HD1 PHE A 135      -4.043   6.991  -7.110  1.00 96.78           H  
ATOM   2177  HD2 PHE A 135      -0.959   5.661  -4.415  1.00 96.78           H  
ATOM   2178  HE1 PHE A 135      -5.635   7.120  -5.208  1.00 96.78           H  
ATOM   2179  HE2 PHE A 135      -2.549   5.756  -2.535  1.00 96.78           H  
ATOM   2180  HZ  PHE A 135      -4.891   6.516  -2.913  1.00 96.78           H  
ATOM   2181  N   ASN A 136      -0.952   3.651  -9.709  1.00 97.66           N  
ATOM   2182  CA  ASN A 136      -0.227   3.293 -10.924  1.00 97.66           C  
ATOM   2183  C   ASN A 136      -0.668   4.193 -12.079  1.00 97.66           C  
ATOM   2184  O   ASN A 136      -1.731   3.961 -12.656  1.00 97.66           O  
ATOM   2185  CB  ASN A 136      -0.501   1.814 -11.247  1.00 97.66           C  
ATOM   2186  CG  ASN A 136       0.046   0.860 -10.210  1.00 97.66           C  
ATOM   2187  ND2 ASN A 136      -0.673  -0.186  -9.889  1.00 97.66           N  
ATOM   2188  OD1 ASN A 136       1.136   1.013  -9.699  1.00 97.66           O  
ATOM   2189  H   ASN A 136      -1.825   3.174  -9.530  1.00 97.66           H  
ATOM   2190  HA  ASN A 136       0.844   3.429 -10.769  1.00 97.66           H  
ATOM   2191  HB2 ASN A 136      -0.055   1.559 -12.209  1.00 97.66           H  
ATOM   2192  HB3 ASN A 136      -1.575   1.659 -11.345  1.00 97.66           H  
ATOM   2193 HD21 ASN A 136      -1.626  -0.249 -10.217  1.00 97.66           H  
ATOM   2194 HD22 ASN A 136      -0.290  -0.758  -9.150  1.00 97.66           H  
ATOM   2195  N   THR A 137       0.143   5.182 -12.448  1.00 98.52           N  
ATOM   2196  CA  THR A 137      -0.190   6.111 -13.534  1.00 98.52           C  
ATOM   2197  C   THR A 137       0.640   5.843 -14.781  1.00 98.52           C  
ATOM   2198  O   THR A 137       1.865   5.746 -14.738  1.00 98.52           O  
ATOM   2199  CB  THR A 137      -0.118   7.568 -13.081  1.00 98.52           C  
ATOM   2200  CG2 THR A 137      -0.564   8.554 -14.156  1.00 98.52           C  
ATOM   2201  OG1 THR A 137      -1.050   7.731 -12.046  1.00 98.52           O  
ATOM   2202  H   THR A 137       0.988   5.366 -11.926  1.00 98.52           H  
ATOM   2203  HA  THR A 137      -1.235   5.949 -13.799  1.00 98.52           H  
ATOM   2204  HB  THR A 137       0.886   7.816 -12.737  1.00 98.52           H  
ATOM   2205  HG1 THR A 137      -0.542   7.837 -11.239  1.00 98.52           H  
ATOM   2206 HG21 THR A 137       0.013   8.423 -15.071  1.00 98.52           H  
ATOM   2207 HG22 THR A 137      -0.401   9.563 -13.777  1.00 98.52           H  
ATOM   2208 HG23 THR A 137      -1.625   8.425 -14.370  1.00 98.52           H  
ATOM   2209  N   LEU A 138      -0.035   5.709 -15.919  1.00 98.57           N  
ATOM   2210  CA  LEU A 138       0.594   5.461 -17.213  1.00 98.57           C  
ATOM   2211  C   LEU A 138       1.393   6.679 -17.682  1.00 98.57           C  
ATOM   2212  O   LEU A 138       0.869   7.791 -17.711  1.00 98.57           O  
ATOM   2213  CB  LEU A 138      -0.489   5.092 -18.242  1.00 98.57           C  
ATOM   2214  CG  LEU A 138      -1.256   3.791 -17.950  1.00 98.57           C  
ATOM   2215  CD1 LEU A 138      -2.160   3.449 -19.136  1.00 98.57           C  
ATOM   2216  CD2 LEU A 138      -0.313   2.619 -17.693  1.00 98.57           C  
ATOM   2217  H   LEU A 138      -1.036   5.835 -15.882  1.00 98.57           H  
ATOM   2218  HA  LEU A 138       1.296   4.634 -17.112  1.00 98.57           H  
ATOM   2219  HB2 LEU A 138      -1.207   5.909 -18.305  1.00 98.57           H  
ATOM   2220  HB3 LEU A 138      -0.008   5.007 -19.217  1.00 98.57           H  
ATOM   2221  HG  LEU A 138      -1.877   3.932 -17.065  1.00 98.57           H  
ATOM   2222 HD11 LEU A 138      -2.730   2.548 -18.909  1.00 98.57           H  
ATOM   2223 HD12 LEU A 138      -2.864   4.265 -19.302  1.00 98.57           H  
ATOM   2224 HD13 LEU A 138      -1.570   3.291 -20.038  1.00 98.57           H  
ATOM   2225 HD21 LEU A 138      -0.884   1.691 -17.678  1.00 98.57           H  
ATOM   2226 HD22 LEU A 138       0.145   2.750 -16.713  1.00 98.57           H  
ATOM   2227 HD23 LEU A 138       0.455   2.571 -18.466  1.00 98.57           H  
ATOM   2228  N   VAL A 139       2.634   6.462 -18.110  1.00 98.45           N  
ATOM   2229  CA  VAL A 139       3.505   7.485 -18.709  1.00 98.45           C  
ATOM   2230  C   VAL A 139       3.378   7.421 -20.233  1.00 98.45           C  
ATOM   2231  O   VAL A 139       3.531   6.346 -20.822  1.00 98.45           O  
ATOM   2232  CB  VAL A 139       4.967   7.279 -18.276  1.00 98.45           C  
ATOM   2233  CG1 VAL A 139       5.898   8.365 -18.827  1.00 98.45           C  
ATOM   2234  CG2 VAL A 139       5.113   7.252 -16.749  1.00 98.45           C  
ATOM   2235  H   VAL A 139       2.994   5.520 -18.058  1.00 98.45           H  
ATOM   2236  HA  VAL A 139       3.197   8.474 -18.368  1.00 98.45           H  
ATOM   2237  HB  VAL A 139       5.297   6.319 -18.672  1.00 98.45           H  
ATOM   2238 HG11 VAL A 139       5.894   8.352 -19.917  1.00 98.45           H  
ATOM   2239 HG12 VAL A 139       5.585   9.348 -18.476  1.00 98.45           H  
ATOM   2240 HG13 VAL A 139       6.920   8.182 -18.495  1.00 98.45           H  
ATOM   2241 HG21 VAL A 139       4.723   8.182 -16.336  1.00 98.45           H  
ATOM   2242 HG22 VAL A 139       4.560   6.414 -16.325  1.00 98.45           H  
ATOM   2243 HG23 VAL A 139       6.163   7.152 -16.473  1.00 98.45           H  
ATOM   2244  N   GLY A 140       3.125   8.565 -20.874  1.00 96.13           N  
ATOM   2245  CA  GLY A 140       2.908   8.671 -22.324  1.00 96.13           C  
ATOM   2246  C   GLY A 140       1.450   8.448 -22.759  1.00 96.13           C  
ATOM   2247  O   GLY A 140       0.516   8.661 -21.983  1.00 96.13           O  
ATOM   2248  H   GLY A 140       3.034   9.407 -20.323  1.00 96.13           H  
ATOM   2249  HA2 GLY A 140       3.537   7.943 -22.835  1.00 96.13           H  
ATOM   2250  HA3 GLY A 140       3.214   9.661 -22.660  1.00 96.13           H  
ATOM   2251  N   ASP A 141       1.247   8.046 -24.021  1.00 95.48           N  
ATOM   2252  CA  ASP A 141      -0.087   7.742 -24.567  1.00 95.48           C  
ATOM   2253  C   ASP A 141      -0.666   6.505 -23.862  1.00 95.48           C  
ATOM   2254  O   ASP A 141      -0.065   5.436 -23.877  1.00 95.48           O  
ATOM   2255  CB  ASP A 141      -0.023   7.552 -26.104  1.00 95.48           C  
ATOM   2256  CG  ASP A 141      -1.393   7.383 -26.803  1.00 95.48           C  
ATOM   2257  OD1 ASP A 141      -2.355   6.873 -26.187  1.00 95.48           O  
ATOM   2258  OD2 ASP A 141      -1.539   7.729 -28.000  1.00 95.48           O1-
ATOM   2259  H   ASP A 141       2.049   7.842 -24.599  1.00 95.48           H  
ATOM   2260  HA  ASP A 141      -0.741   8.590 -24.363  1.00 95.48           H  
ATOM   2261  HB2 ASP A 141       0.472   8.423 -26.534  1.00 95.48           H  
ATOM   2262  HB3 ASP A 141       0.590   6.679 -26.328  1.00 95.48           H  
ATOM   2263  N   VAL A 142      -1.865   6.617 -23.285  1.00 96.25           N  
ATOM   2264  CA  VAL A 142      -2.547   5.507 -22.590  1.00 96.25           C  
ATOM   2265  C   VAL A 142      -2.810   4.285 -23.482  1.00 96.25           C  
ATOM   2266  O   VAL A 142      -3.027   3.190 -22.968  1.00 96.25           O  
ATOM   2267  CB  VAL A 142      -3.871   5.975 -21.956  1.00 96.25           C  
ATOM   2268  CG1 VAL A 142      -3.622   7.036 -20.877  1.00 96.25           C  
ATOM   2269  CG2 VAL A 142      -4.861   6.538 -22.988  1.00 96.25           C  
ATOM   2270  H   VAL A 142      -2.323   7.516 -23.324  1.00 96.25           H  
ATOM   2271  HA  VAL A 142      -1.893   5.163 -21.789  1.00 96.25           H  
ATOM   2272  HB  VAL A 142      -4.339   5.120 -21.469  1.00 96.25           H  
ATOM   2273 HG11 VAL A 142      -2.910   6.654 -20.146  1.00 96.25           H  
ATOM   2274 HG12 VAL A 142      -4.558   7.267 -20.369  1.00 96.25           H  
ATOM   2275 HG13 VAL A 142      -3.220   7.948 -21.319  1.00 96.25           H  
ATOM   2276 HG21 VAL A 142      -5.780   6.835 -22.482  1.00 96.25           H  
ATOM   2277 HG22 VAL A 142      -5.110   5.774 -23.724  1.00 96.25           H  
ATOM   2278 HG23 VAL A 142      -4.440   7.406 -23.496  1.00 96.25           H  
ATOM   2279  N   ARG A 143      -2.784   4.443 -24.812  1.00 95.90           N  
ATOM   2280  CA  ARG A 143      -2.897   3.346 -25.789  1.00 95.90           C  
ATOM   2281  C   ARG A 143      -1.579   2.601 -25.998  1.00 95.90           C  
ATOM   2282  O   ARG A 143      -1.600   1.448 -26.422  1.00 95.90           O  
ATOM   2283  CB  ARG A 143      -3.380   3.899 -27.136  1.00 95.90           C  
ATOM   2284  CG  ARG A 143      -4.763   4.562 -27.043  1.00 95.90           C  
ATOM   2285  CD  ARG A 143      -5.168   5.186 -28.379  1.00 95.90           C  
ATOM   2286  NE  ARG A 143      -4.296   6.323 -28.715  1.00 95.90           N  
ATOM   2287  CZ  ARG A 143      -4.379   7.101 -29.772  1.00 95.90           C  
ATOM   2288  NH1 ARG A 143      -5.323   6.961 -30.666  1.00 95.90           N1+
ATOM   2289  NH2 ARG A 143      -3.493   8.034 -29.931  1.00 95.90           N  
ATOM   2290  H   ARG A 143      -2.605   5.374 -25.162  1.00 95.90           H  
ATOM   2291  HA  ARG A 143      -3.609   2.607 -25.421  1.00 95.90           H  
ATOM   2292  HB2 ARG A 143      -3.436   3.081 -27.854  1.00 95.90           H  
ATOM   2293  HB3 ARG A 143      -2.643   4.615 -27.502  1.00 95.90           H  
ATOM   2294  HG2 ARG A 143      -5.499   3.809 -26.762  1.00 95.90           H  
ATOM   2295  HG3 ARG A 143      -4.761   5.344 -26.284  1.00 95.90           H  
ATOM   2296  HD2 ARG A 143      -6.197   5.533 -28.293  1.00 95.90           H  
ATOM   2297  HD3 ARG A 143      -5.111   4.427 -29.159  1.00 95.90           H  
ATOM   2298  HE  ARG A 143      -3.551   6.545 -28.070  1.00 95.90           H  
ATOM   2299 HH11 ARG A 143      -5.357   7.586 -31.460  1.00 95.90           H  
ATOM   2300 HH12 ARG A 143      -6.012   6.237 -30.520  1.00 95.90           H  
ATOM   2301 HH21 ARG A 143      -2.741   8.062 -29.257  1.00 95.90           H  
ATOM   2302 HH22 ARG A 143      -3.477   8.665 -30.720  1.00 95.90           H  
ATOM   2303  N   GLN A 144      -0.450   3.253 -25.729  1.00 95.59           N  
ATOM   2304  CA  GLN A 144       0.891   2.685 -25.841  1.00 95.59           C  
ATOM   2305  C   GLN A 144       1.827   3.303 -24.783  1.00 95.59           C  
ATOM   2306  O   GLN A 144       2.755   4.038 -25.125  1.00 95.59           O  
ATOM   2307  CB  GLN A 144       1.403   2.867 -27.279  1.00 95.59           C  
ATOM   2308  CG  GLN A 144       2.645   1.997 -27.528  1.00 95.59           C  
ATOM   2309  CD  GLN A 144       3.204   2.140 -28.937  1.00 95.59           C  
ATOM   2310  NE2 GLN A 144       4.135   1.296 -29.319  1.00 95.59           N  
ATOM   2311  OE1 GLN A 144       2.828   2.982 -29.733  1.00 95.59           O  
ATOM   2312  H   GLN A 144      -0.522   4.172 -25.316  1.00 95.59           H  
ATOM   2313  HA  GLN A 144       0.830   1.615 -25.641  1.00 95.59           H  
ATOM   2314  HB2 GLN A 144       0.627   2.558 -27.979  1.00 95.59           H  
ATOM   2315  HB3 GLN A 144       1.633   3.917 -27.463  1.00 95.59           H  
ATOM   2316  HG2 GLN A 144       3.438   2.261 -26.828  1.00 95.59           H  
ATOM   2317  HG3 GLN A 144       2.382   0.952 -27.364  1.00 95.59           H  
ATOM   2318 HE21 GLN A 144       4.530   1.490 -30.228  1.00 95.59           H  
ATOM   2319 HE22 GLN A 144       4.545   0.659 -28.651  1.00 95.59           H  
ATOM   2320  N   PRO A 145       1.581   3.033 -23.491  1.00 97.58           N  
ATOM   2321  CA  PRO A 145       2.371   3.621 -22.418  1.00 97.58           C  
ATOM   2322  C   PRO A 145       3.808   3.088 -22.432  1.00 97.58           C  
ATOM   2323  O   PRO A 145       4.033   1.902 -22.687  1.00 97.58           O  
ATOM   2324  CB  PRO A 145       1.622   3.267 -21.134  1.00 97.58           C  
ATOM   2325  CG  PRO A 145       0.891   1.972 -21.496  1.00 97.58           C  
ATOM   2326  CD  PRO A 145       0.520   2.193 -22.954  1.00 97.58           C  
ATOM   2327  HA  PRO A 145       2.393   4.705 -22.533  1.00 97.58           H  
ATOM   2328  HB2 PRO A 145       0.888   4.049 -20.941  1.00 97.58           H  
ATOM   2329  HB3 PRO A 145       2.289   3.142 -20.281  1.00 97.58           H  
ATOM   2330  HG2 PRO A 145       1.575   1.126 -21.441  1.00 97.58           H  
ATOM   2331  HG3 PRO A 145       0.013   1.801 -20.874  1.00 97.58           H  
ATOM   2332  HD2 PRO A 145      -0.428   2.727 -23.009  1.00 97.58           H  
ATOM   2333  HD3 PRO A 145       0.452   1.237 -23.473  1.00 97.58           H  
ATOM   2334  N   VAL A 146       4.773   3.954 -22.118  1.00 97.55           N  
ATOM   2335  CA  VAL A 146       6.212   3.610 -22.073  1.00 97.55           C  
ATOM   2336  C   VAL A 146       6.711   3.290 -20.660  1.00 97.55           C  
ATOM   2337  O   VAL A 146       7.798   2.740 -20.470  1.00 97.55           O  
ATOM   2338  CB  VAL A 146       7.078   4.705 -22.716  1.00 97.55           C  
ATOM   2339  CG1 VAL A 146       6.741   4.885 -24.201  1.00 97.55           C  
ATOM   2340  CG2 VAL A 146       6.946   6.059 -22.013  1.00 97.55           C  
ATOM   2341  H   VAL A 146       4.500   4.906 -21.919  1.00 97.55           H  
ATOM   2342  HA  VAL A 146       6.367   2.704 -22.659  1.00 97.55           H  
ATOM   2343  HB  VAL A 146       8.121   4.392 -22.655  1.00 97.55           H  
ATOM   2344 HG11 VAL A 146       6.860   3.937 -24.726  1.00 97.55           H  
ATOM   2345 HG12 VAL A 146       5.716   5.234 -24.323  1.00 97.55           H  
ATOM   2346 HG13 VAL A 146       7.412   5.621 -24.643  1.00 97.55           H  
ATOM   2347 HG21 VAL A 146       7.682   6.735 -22.448  1.00 97.55           H  
ATOM   2348 HG22 VAL A 146       5.951   6.479 -22.162  1.00 97.55           H  
ATOM   2349 HG23 VAL A 146       7.150   5.970 -20.946  1.00 97.55           H  
ATOM   2350  N   ALA A 147       5.919   3.632 -19.645  1.00 98.33           N  
ATOM   2351  CA  ALA A 147       6.180   3.315 -18.249  1.00 98.33           C  
ATOM   2352  C   ALA A 147       4.900   3.395 -17.407  1.00 98.33           C  
ATOM   2353  O   ALA A 147       3.851   3.857 -17.861  1.00 98.33           O  
ATOM   2354  CB  ALA A 147       7.272   4.257 -17.705  1.00 98.33           C  
ATOM   2355  H   ALA A 147       5.045   4.092 -19.858  1.00 98.33           H  
ATOM   2356  HA  ALA A 147       6.543   2.289 -18.189  1.00 98.33           H  
ATOM   2357  HB1 ALA A 147       7.068   5.295 -17.967  1.00 98.33           H  
ATOM   2358  HB2 ALA A 147       8.239   3.975 -18.122  1.00 98.33           H  
ATOM   2359  HB3 ALA A 147       7.348   4.180 -16.620  1.00 98.33           H  
ATOM   2360  N   VAL A 148       5.021   2.962 -16.156  1.00 98.53           N  
ATOM   2361  CA  VAL A 148       4.096   3.276 -15.066  1.00 98.53           C  
ATOM   2362  C   VAL A 148       4.881   4.051 -14.014  1.00 98.53           C  
ATOM   2363  O   VAL A 148       5.907   3.563 -13.548  1.00 98.53           O  
ATOM   2364  CB  VAL A 148       3.479   2.002 -14.463  1.00 98.53           C  
ATOM   2365  CG1 VAL A 148       2.473   2.342 -13.360  1.00 98.53           C  
ATOM   2366  CG2 VAL A 148       2.744   1.161 -15.515  1.00 98.53           C  
ATOM   2367  H   VAL A 148       5.916   2.576 -15.893  1.00 98.53           H  
ATOM   2368  HA  VAL A 148       3.288   3.905 -15.440  1.00 98.53           H  
ATOM   2369  HB  VAL A 148       4.268   1.387 -14.030  1.00 98.53           H  
ATOM   2370 HG11 VAL A 148       2.955   2.894 -12.553  1.00 98.53           H  
ATOM   2371 HG12 VAL A 148       1.664   2.948 -13.768  1.00 98.53           H  
ATOM   2372 HG13 VAL A 148       2.063   1.420 -12.948  1.00 98.53           H  
ATOM   2373 HG21 VAL A 148       2.340   0.260 -15.053  1.00 98.53           H  
ATOM   2374 HG22 VAL A 148       3.428   0.863 -16.310  1.00 98.53           H  
ATOM   2375 HG23 VAL A 148       1.932   1.742 -15.951  1.00 98.53           H  
ATOM   2376  N   ALA A 149       4.419   5.237 -13.640  1.00 98.38           N  
ATOM   2377  CA  ALA A 149       4.966   6.016 -12.537  1.00 98.38           C  
ATOM   2378  C   ALA A 149       3.907   6.181 -11.447  1.00 98.38           C  
ATOM   2379  O   ALA A 149       2.708   6.215 -11.732  1.00 98.38           O  
ATOM   2380  CB  ALA A 149       5.493   7.352 -13.059  1.00 98.38           C  
ATOM   2381  H   ALA A 149       3.545   5.561 -14.029  1.00 98.38           H  
ATOM   2382  HA  ALA A 149       5.805   5.478 -12.095  1.00 98.38           H  
ATOM   2383  HB1 ALA A 149       4.669   7.955 -13.441  1.00 98.38           H  
ATOM   2384  HB2 ALA A 149       5.981   7.884 -12.242  1.00 98.38           H  
ATOM   2385  HB3 ALA A 149       6.220   7.184 -13.853  1.00 98.38           H  
ATOM   2386  N   GLY A 150       4.326   6.255 -10.190  1.00 98.09           N  
ATOM   2387  CA  GLY A 150       3.357   6.238  -9.108  1.00 98.09           C  
ATOM   2388  C   GLY A 150       3.901   6.511  -7.728  1.00 98.09           C  
ATOM   2389  O   GLY A 150       5.099   6.710  -7.539  1.00 98.09           O  
ATOM   2390  H   GLY A 150       5.311   6.209  -9.974  1.00 98.09           H  
ATOM   2391  HA2 GLY A 150       2.883   5.256  -9.090  1.00 98.09           H  
ATOM   2392  HA3 GLY A 150       2.590   6.987  -9.302  1.00 98.09           H  
ATOM   2393  N   VAL A 151       2.974   6.506  -6.776  1.00 97.69           N  
ATOM   2394  CA  VAL A 151       3.235   6.598  -5.339  1.00 97.69           C  
ATOM   2395  C   VAL A 151       2.502   5.479  -4.608  1.00 97.69           C  
ATOM   2396  O   VAL A 151       1.540   4.911  -5.138  1.00 97.69           O  
ATOM   2397  CB  VAL A 151       2.874   7.979  -4.753  1.00 97.69           C  
ATOM   2398  CG1 VAL A 151       3.694   9.096  -5.404  1.00 97.69           C  
ATOM   2399  CG2 VAL A 151       1.388   8.325  -4.891  1.00 97.69           C  
ATOM   2400  H   VAL A 151       2.027   6.281  -7.046  1.00 97.69           H  
ATOM   2401  HA  VAL A 151       4.301   6.443  -5.169  1.00 97.69           H  
ATOM   2402  HB  VAL A 151       3.119   7.967  -3.691  1.00 97.69           H  
ATOM   2403 HG11 VAL A 151       3.530  10.024  -4.856  1.00 97.69           H  
ATOM   2404 HG12 VAL A 151       4.753   8.844  -5.355  1.00 97.69           H  
ATOM   2405 HG13 VAL A 151       3.402   9.235  -6.444  1.00 97.69           H  
ATOM   2406 HG21 VAL A 151       0.778   7.582  -4.377  1.00 97.69           H  
ATOM   2407 HG22 VAL A 151       1.200   9.297  -4.435  1.00 97.69           H  
ATOM   2408 HG23 VAL A 151       1.099   8.368  -5.941  1.00 97.69           H  
ATOM   2409  N   ALA A 152       2.958   5.156  -3.402  1.00 96.24           N  
ATOM   2410  CA  ALA A 152       2.328   4.167  -2.540  1.00 96.24           C  
ATOM   2411  C   ALA A 152       2.019   4.756  -1.156  1.00 96.24           C  
ATOM   2412  O   ALA A 152       2.890   5.364  -0.531  1.00 96.24           O  
ATOM   2413  CB  ALA A 152       3.232   2.934  -2.461  1.00 96.24           C  
ATOM   2414  H   ALA A 152       3.775   5.635  -3.050  1.00 96.24           H  
ATOM   2415  HA  ALA A 152       1.386   3.853  -2.989  1.00 96.24           H  
ATOM   2416  HB1 ALA A 152       2.709   2.127  -1.949  1.00 96.24           H  
ATOM   2417  HB2 ALA A 152       4.128   3.184  -1.894  1.00 96.24           H  
ATOM   2418  HB3 ALA A 152       3.502   2.600  -3.463  1.00 96.24           H  
ATOM   2419  N   LEU A 153       0.792   4.549  -0.675  1.00 93.76           N  
ATOM   2420  CA  LEU A 153       0.384   4.856   0.700  1.00 93.76           C  
ATOM   2421  C   LEU A 153       0.494   3.603   1.574  1.00 93.76           C  
ATOM   2422  O   LEU A 153       0.077   2.521   1.147  1.00 93.76           O  
ATOM   2423  CB  LEU A 153      -1.058   5.398   0.731  1.00 93.76           C  
ATOM   2424  CG  LEU A 153      -1.285   6.754   0.040  1.00 93.76           C  
ATOM   2425  CD1 LEU A 153      -2.778   7.095   0.027  1.00 93.76           C  
ATOM   2426  CD2 LEU A 153      -0.576   7.877   0.782  1.00 93.76           C  
ATOM   2427  H   LEU A 153       0.144   4.030  -1.250  1.00 93.76           H  
ATOM   2428  HA  LEU A 153       1.051   5.607   1.122  1.00 93.76           H  
ATOM   2429  HB2 LEU A 153      -1.712   4.656   0.272  1.00 93.76           H  
ATOM   2430  HB3 LEU A 153      -1.358   5.496   1.774  1.00 93.76           H  
ATOM   2431  HG  LEU A 153      -0.923   6.712  -0.988  1.00 93.76           H  
ATOM   2432 HD11 LEU A 153      -2.939   8.025  -0.519  1.00 93.76           H  
ATOM   2433 HD12 LEU A 153      -3.141   7.214   1.048  1.00 93.76           H  
ATOM   2434 HD13 LEU A 153      -3.342   6.298  -0.455  1.00 93.76           H  
ATOM   2435 HD21 LEU A 153      -0.944   7.960   1.805  1.00 93.76           H  
ATOM   2436 HD22 LEU A 153       0.493   7.672   0.828  1.00 93.76           H  
ATOM   2437 HD23 LEU A 153      -0.731   8.828   0.271  1.00 93.76           H  
ATOM   2438  N   SER A 154       0.997   3.760   2.803  1.00 90.62           N  
ATOM   2439  CA  SER A 154       0.997   2.685   3.800  1.00 90.62           C  
ATOM   2440  C   SER A 154      -0.433   2.384   4.237  1.00 90.62           C  
ATOM   2441  O   SER A 154      -1.135   3.249   4.764  1.00 90.62           O  
ATOM   2442  CB  SER A 154       1.887   3.002   5.007  1.00 90.62           C  
ATOM   2443  OG  SER A 154       1.554   2.138   6.069  1.00 90.62           O  
ATOM   2444  H   SER A 154       1.286   4.678   3.108  1.00 90.62           H  
ATOM   2445  HA  SER A 154       1.414   1.784   3.351  1.00 90.62           H  
ATOM   2446  HB2 SER A 154       2.942   2.871   4.765  1.00 90.62           H  
ATOM   2447  HB3 SER A 154       1.722   4.035   5.313  1.00 90.62           H  
ATOM   2448  HG  SER A 154       2.078   1.333   6.062  1.00 90.62           H  
ATOM   2449  N   LEU A 155      -0.872   1.139   4.040  1.00 85.56           N  
ATOM   2450  CA  LEU A 155      -2.148   0.694   4.585  1.00 85.56           C  
ATOM   2451  C   LEU A 155      -2.085   0.631   6.119  1.00 85.56           C  
ATOM   2452  O   LEU A 155      -3.075   0.936   6.779  1.00 85.56           O  
ATOM   2453  CB  LEU A 155      -2.495  -0.669   3.966  1.00 85.56           C  
ATOM   2454  CG  LEU A 155      -3.959  -1.081   4.152  1.00 85.56           C  
ATOM   2455  CD1 LEU A 155      -4.875  -0.210   3.291  1.00 85.56           C  
ATOM   2456  CD2 LEU A 155      -4.166  -2.523   3.701  1.00 85.56           C  
ATOM   2457  H   LEU A 155      -0.256   0.453   3.628  1.00 85.56           H  
ATOM   2458  HA  LEU A 155      -2.908   1.427   4.314  1.00 85.56           H  
ATOM   2459  HB2 LEU A 155      -1.855  -1.425   4.422  1.00 85.56           H  
ATOM   2460  HB3 LEU A 155      -2.281  -0.644   2.898  1.00 85.56           H  
ATOM   2461  HG  LEU A 155      -4.230  -1.018   5.206  1.00 85.56           H  
ATOM   2462 HD11 LEU A 155      -5.879  -0.632   3.314  1.00 85.56           H  
ATOM   2463 HD12 LEU A 155      -4.893   0.821   3.645  1.00 85.56           H  
ATOM   2464 HD13 LEU A 155      -4.533  -0.222   2.256  1.00 85.56           H  
ATOM   2465 HD21 LEU A 155      -5.193  -2.823   3.908  1.00 85.56           H  
ATOM   2466 HD22 LEU A 155      -3.491  -3.184   4.245  1.00 85.56           H  
ATOM   2467 HD23 LEU A 155      -3.988  -2.609   2.629  1.00 85.56           H  
ATOM   2468  N   GLY A 156      -0.921   0.281   6.680  1.00 86.46           N  
ATOM   2469  CA  GLY A 156      -0.680   0.237   8.120  1.00 86.46           C  
ATOM   2470  C   GLY A 156      -0.782   1.607   8.790  1.00 86.46           C  
ATOM   2471  O   GLY A 156      -1.396   1.720   9.848  1.00 86.46           O  
ATOM   2472  H   GLY A 156      -0.117   0.137   6.086  1.00 86.46           H  
ATOM   2473  HA2 GLY A 156      -1.393  -0.440   8.592  1.00 86.46           H  
ATOM   2474  HA3 GLY A 156       0.329  -0.139   8.286  1.00 86.46           H  
ATOM   2475  N   ASP A 157      -0.263   2.663   8.167  1.00 88.61           N  
ATOM   2476  CA  ASP A 157      -0.341   4.028   8.689  1.00 88.61           C  
ATOM   2477  C   ASP A 157      -1.773   4.564   8.642  1.00 88.61           C  
ATOM   2478  O   ASP A 157      -2.239   5.173   9.610  1.00 88.61           O  
ATOM   2479  CB  ASP A 157       0.602   4.961   7.916  1.00 88.61           C  
ATOM   2480  CG  ASP A 157       2.084   4.740   8.244  1.00 88.61           C  
ATOM   2481  OD1 ASP A 157       2.372   4.308   9.389  1.00 88.61           O  
ATOM   2482  OD2 ASP A 157       2.918   5.096   7.384  1.00 88.61           O1-
ATOM   2483  H   ASP A 157       0.306   2.506   7.347  1.00 88.61           H  
ATOM   2484  HA  ASP A 157      -0.036   4.025   9.736  1.00 88.61           H  
ATOM   2485  HB2 ASP A 157       0.421   4.852   6.846  1.00 88.61           H  
ATOM   2486  HB3 ASP A 157       0.359   5.989   8.184  1.00 88.61           H  
ATOM   2487  N   ILE A 158      -2.516   4.277   7.565  1.00 86.70           N  
ATOM   2488  CA  ILE A 158      -3.941   4.627   7.499  1.00 86.70           C  
ATOM   2489  C   ILE A 158      -4.731   3.817   8.547  1.00 86.70           C  
ATOM   2490  O   ILE A 158      -5.555   4.398   9.252  1.00 86.70           O  
ATOM   2491  CB  ILE A 158      -4.516   4.486   6.068  1.00 86.70           C  
ATOM   2492  CG1 ILE A 158      -3.715   5.277   5.004  1.00 86.70           C  
ATOM   2493  CG2 ILE A 158      -5.953   5.045   6.048  1.00 86.70           C  
ATOM   2494  CD1 ILE A 158      -4.067   4.885   3.561  1.00 86.70           C  
ATOM   2495  H   ILE A 158      -2.081   3.781   6.800  1.00 86.70           H  
ATOM   2496  HA  ILE A 158      -4.032   5.675   7.783  1.00 86.70           H  
ATOM   2497  HB  ILE A 158      -4.528   3.428   5.803  1.00 86.70           H  
ATOM   2498 HG12 ILE A 158      -3.884   6.346   5.132  1.00 86.70           H  
ATOM   2499 HG13 ILE A 158      -2.645   5.116   5.139  1.00 86.70           H  
ATOM   2500 HG21 ILE A 158      -5.942   6.128   6.172  1.00 86.70           H  
ATOM   2501 HG22 ILE A 158      -6.547   4.638   6.867  1.00 86.70           H  
ATOM   2502 HG23 ILE A 158      -6.450   4.799   5.110  1.00 86.70           H  
ATOM   2503 HD11 ILE A 158      -3.426   5.438   2.875  1.00 86.70           H  
ATOM   2504 HD12 ILE A 158      -5.105   5.127   3.334  1.00 86.70           H  
ATOM   2505 HD13 ILE A 158      -3.900   3.818   3.416  1.00 86.70           H  
ATOM   2506  N   ALA A 159      -4.446   2.521   8.734  1.00 85.42           N  
ATOM   2507  CA  ALA A 159      -5.067   1.682   9.770  1.00 85.42           C  
ATOM   2508  C   ALA A 159      -4.763   2.172  11.198  1.00 85.42           C  
ATOM   2509  O   ALA A 159      -5.640   2.250  12.056  1.00 85.42           O  
ATOM   2510  CB  ALA A 159      -4.568   0.238   9.622  1.00 85.42           C  
ATOM   2511  H   ALA A 159      -3.774   2.082   8.120  1.00 85.42           H  
ATOM   2512  HA  ALA A 159      -6.148   1.688   9.633  1.00 85.42           H  
ATOM   2513  HB1 ALA A 159      -3.492   0.187   9.788  1.00 85.42           H  
ATOM   2514  HB2 ALA A 159      -4.786  -0.155   8.630  1.00 85.42           H  
ATOM   2515  HB3 ALA A 159      -5.063  -0.392  10.362  1.00 85.42           H  
ATOM   2516  N   LYS A 160      -3.517   2.558  11.472  1.00 86.49           N  
ATOM   2517  CA  LYS A 160      -3.114   3.113  12.769  1.00 86.49           C  
ATOM   2518  C   LYS A 160      -3.853   4.410  13.064  1.00 86.49           C  
ATOM   2519  O   LYS A 160      -4.263   4.670  14.195  1.00 86.49           O  
ATOM   2520  CB  LYS A 160      -1.603   3.332  12.730  1.00 86.49           C  
ATOM   2521  CG  LYS A 160      -1.066   3.895  14.049  1.00 86.49           C  
ATOM   2522  CD  LYS A 160       0.446   4.041  13.920  1.00 86.49           C  
ATOM   2523  CE  LYS A 160       1.037   4.652  15.186  1.00 86.49           C  
ATOM   2524  NZ  LYS A 160       2.493   4.840  14.998  1.00 86.49           N1+
ATOM   2525  H   LYS A 160      -2.816   2.431  10.756  1.00 86.49           H  
ATOM   2526  HA  LYS A 160      -3.369   2.403  13.556  1.00 86.49           H  
ATOM   2527  HB2 LYS A 160      -1.119   2.377  12.525  1.00 86.49           H  
ATOM   2528  HB3 LYS A 160      -1.360   4.019  11.920  1.00 86.49           H  
ATOM   2529  HG2 LYS A 160      -1.501   4.874  14.247  1.00 86.49           H  
ATOM   2530  HG3 LYS A 160      -1.305   3.215  14.867  1.00 86.49           H  
ATOM   2531  HD2 LYS A 160       0.886   3.060  13.740  1.00 86.49           H  
ATOM   2532  HD3 LYS A 160       0.666   4.682  13.066  1.00 86.49           H  
ATOM   2533  HE2 LYS A 160       0.832   3.990  16.027  1.00 86.49           H  
ATOM   2534  HE3 LYS A 160       0.548   5.609  15.370  1.00 86.49           H  
ATOM   2535  HZ1 LYS A 160       2.657   5.416  14.185  1.00 86.49           H  
ATOM   2536  HZ2 LYS A 160       2.933   3.950  14.810  1.00 86.49           H  
ATOM   2537  HZ3 LYS A 160       2.922   5.270  15.806  1.00 86.49           H  
ATOM   2538  N   GLU A 161      -4.036   5.227  12.039  1.00 83.68           N  
ATOM   2539  CA  GLU A 161      -4.814   6.442  12.147  1.00 83.68           C  
ATOM   2540  C   GLU A 161      -6.304   6.160  12.354  1.00 83.68           C  
ATOM   2541  O   GLU A 161      -6.922   6.817  13.187  1.00 83.68           O  
ATOM   2542  CB  GLU A 161      -4.558   7.259  10.899  1.00 83.68           C  
ATOM   2543  CG  GLU A 161      -5.229   8.609  11.034  1.00 83.68           C  
ATOM   2544  CD  GLU A 161      -4.881   9.405   9.808  1.00 83.68           C  
ATOM   2545  OE1 GLU A 161      -5.820   9.864   9.145  1.00 83.68           O  
ATOM   2546  OE2 GLU A 161      -3.692   9.701   9.598  1.00 83.68           O1-
ATOM   2547  H   GLU A 161      -3.634   4.979  11.146  1.00 83.68           H  
ATOM   2548  HA  GLU A 161      -4.460   7.008  13.008  1.00 83.68           H  
ATOM   2549  HB2 GLU A 161      -3.483   7.399  10.788  1.00 83.68           H  
ATOM   2550  HB3 GLU A 161      -4.946   6.746  10.019  1.00 83.68           H  
ATOM   2551  HG2 GLU A 161      -6.311   8.489  11.100  1.00 83.68           H  
ATOM   2552  HG3 GLU A 161      -4.876   9.128  11.925  1.00 83.68           H  
ATOM   2553  N   PHE A 162      -6.873   5.154  11.688  1.00 82.49           N  
ATOM   2554  CA  PHE A 162      -8.221   4.651  11.976  1.00 82.49           C  
ATOM   2555  C   PHE A 162      -8.365   4.278  13.453  1.00 82.49           C  
ATOM   2556  O   PHE A 162      -9.316   4.704  14.108  1.00 82.49           O  
ATOM   2557  CB  PHE A 162      -8.506   3.432  11.088  1.00 82.49           C  
ATOM   2558  CG  PHE A 162      -8.902   3.704   9.654  1.00 82.49           C  
ATOM   2559  CD1 PHE A 162      -8.730   4.970   9.061  1.00 82.49           C  
ATOM   2560  CD2 PHE A 162      -9.504   2.663   8.922  1.00 82.49           C  
ATOM   2561  CE1 PHE A 162      -9.160   5.189   7.748  1.00 82.49           C  
ATOM   2562  CE2 PHE A 162      -9.976   2.897   7.624  1.00 82.49           C  
ATOM   2563  CZ  PHE A 162      -9.786   4.153   7.034  1.00 82.49           C  
ATOM   2564  H   PHE A 162      -6.333   4.677  10.980  1.00 82.49           H  
ATOM   2565  HA  PHE A 162      -8.963   5.422  11.772  1.00 82.49           H  
ATOM   2566  HB2 PHE A 162      -7.638   2.773  11.047  1.00 82.49           H  
ATOM   2567  HB3 PHE A 162      -9.289   2.844  11.566  1.00 82.49           H  
ATOM   2568  HD1 PHE A 162      -8.253   5.782   9.590  1.00 82.49           H  
ATOM   2569  HD2 PHE A 162      -9.638   1.691   9.374  1.00 82.49           H  
ATOM   2570  HE1 PHE A 162      -8.998   6.155   7.294  1.00 82.49           H  
ATOM   2571  HE2 PHE A 162     -10.461   2.103   7.075  1.00 82.49           H  
ATOM   2572  HZ  PHE A 162     -10.103   4.305   6.013  1.00 82.49           H  
ATOM   2573  N   GLY A 163      -7.357   3.596  14.001  1.00 78.68           N  
ATOM   2574  CA  GLY A 163      -7.256   3.280  15.423  1.00 78.68           C  
ATOM   2575  C   GLY A 163      -7.307   4.507  16.346  1.00 78.68           C  
ATOM   2576  O   GLY A 163      -7.804   4.404  17.461  1.00 78.68           O  
ATOM   2577  H   GLY A 163      -6.646   3.234  13.382  1.00 78.68           H  
ATOM   2578  HA2 GLY A 163      -8.058   2.596  15.698  1.00 78.68           H  
ATOM   2579  HA3 GLY A 163      -6.303   2.777  15.591  1.00 78.68           H  
ATOM   2580  N   SER A 164      -6.863   5.687  15.893  1.00 81.61           N  
ATOM   2581  CA  SER A 164      -6.921   6.932  16.683  1.00 81.61           C  
ATOM   2582  C   SER A 164      -8.324   7.535  16.794  1.00 81.61           C  
ATOM   2583  O   SER A 164      -8.617   8.252  17.748  1.00 81.61           O  
ATOM   2584  CB  SER A 164      -5.938   7.974  16.139  1.00 81.61           C  
ATOM   2585  OG  SER A 164      -6.371   8.623  14.958  1.00 81.61           O  
ATOM   2586  H   SER A 164      -6.482   5.717  14.958  1.00 81.61           H  
ATOM   2587  HA  SER A 164      -6.609   6.696  17.701  1.00 81.61           H  
ATOM   2588  HB2 SER A 164      -5.794   8.741  16.901  1.00 81.61           H  
ATOM   2589  HB3 SER A 164      -4.979   7.490  15.953  1.00 81.61           H  
ATOM   2590  HG  SER A 164      -6.603   7.963  14.299  1.00 81.61           H  
ATOM   2591  N   TYR A 165      -9.196   7.222  15.836  1.00 75.31           N  
ATOM   2592  CA  TYR A 165     -10.612   7.574  15.885  1.00 75.31           C  
ATOM   2593  C   TYR A 165     -11.476   6.454  16.479  1.00 75.31           C  
ATOM   2594  O   TYR A 165     -12.696   6.598  16.572  1.00 75.31           O  
ATOM   2595  CB  TYR A 165     -11.108   7.838  14.477  1.00 75.31           C  
ATOM   2596  CG  TYR A 165     -10.550   8.997  13.701  1.00 75.31           C  
ATOM   2597  CD1 TYR A 165     -11.142  10.262  13.851  1.00 75.31           C  
ATOM   2598  CD2 TYR A 165      -9.522   8.797  12.762  1.00 75.31           C  
ATOM   2599  CE1 TYR A 165     -10.672  11.349  13.098  1.00 75.31           C  
ATOM   2600  CE2 TYR A 165      -9.036   9.885  12.016  1.00 75.31           C  
ATOM   2601  CZ  TYR A 165      -9.600  11.164  12.200  1.00 75.31           C  
ATOM   2602  OH  TYR A 165      -9.112  12.235  11.524  1.00 75.31           O  
ATOM   2603  H   TYR A 165      -8.889   6.614  15.090  1.00 75.31           H  
ATOM   2604  HA  TYR A 165     -10.758   8.467  16.492  1.00 75.31           H  
ATOM   2605  HB2 TYR A 165     -10.928   6.924  13.911  1.00 75.31           H  
ATOM   2606  HB3 TYR A 165     -12.173   8.043  14.585  1.00 75.31           H  
ATOM   2607  HD1 TYR A 165     -11.955  10.395  14.550  1.00 75.31           H  
ATOM   2608  HD2 TYR A 165      -9.110   7.809  12.617  1.00 75.31           H  
ATOM   2609  HE1 TYR A 165     -11.117  12.325  13.225  1.00 75.31           H  
ATOM   2610  HE2 TYR A 165      -8.245   9.740  11.294  1.00 75.31           H  
ATOM   2611  HH  TYR A 165      -9.692  12.991  11.642  1.00 75.31           H  
ATOM   2612  N   LYS A 166     -10.873   5.313  16.822  1.00 71.95           N  
ATOM   2613  CA  LYS A 166     -11.573   4.196  17.432  1.00 71.95           C  
ATOM   2614  C   LYS A 166     -12.069   4.619  18.810  1.00 71.95           C  
ATOM   2615  O   LYS A 166     -11.291   5.025  19.672  1.00 71.95           O  
ATOM   2616  CB  LYS A 166     -10.632   2.989  17.499  1.00 71.95           C  
ATOM   2617  CG  LYS A 166     -11.390   1.721  17.871  1.00 71.95           C  
ATOM   2618  CD  LYS A 166     -10.468   0.505  17.913  1.00 71.95           C  
ATOM   2619  CE  LYS A 166     -11.286  -0.719  18.323  1.00 71.95           C  
ATOM   2620  NZ  LYS A 166     -10.807  -1.929  17.623  1.00 71.95           N1+
ATOM   2621  H   LYS A 166      -9.870   5.246  16.721  1.00 71.95           H  
ATOM   2622  HA  LYS A 166     -12.429   3.940  16.807  1.00 71.95           H  
ATOM   2623  HB2 LYS A 166     -10.172   2.842  16.521  1.00 71.95           H  
ATOM   2624  HB3 LYS A 166      -9.854   3.168  18.241  1.00 71.95           H  
ATOM   2625  HG2 LYS A 166     -11.866   1.849  18.843  1.00 71.95           H  
ATOM   2626  HG3 LYS A 166     -12.140   1.553  17.098  1.00 71.95           H  
ATOM   2627  HD2 LYS A 166     -10.051   0.363  16.916  1.00 71.95           H  
ATOM   2628  HD3 LYS A 166      -9.657   0.664  18.624  1.00 71.95           H  
ATOM   2629  HE2 LYS A 166     -11.268  -0.844  19.406  1.00 71.95           H  
ATOM   2630  HE3 LYS A 166     -12.323  -0.545  18.035  1.00 71.95           H  
ATOM   2631  HZ1 LYS A 166      -9.885  -2.216  17.919  1.00 71.95           H  
ATOM   2632  HZ2 LYS A 166     -10.803  -1.747  16.630  1.00 71.95           H  
ATOM   2633  HZ3 LYS A 166     -11.479  -2.671  17.760  1.00 71.95           H  
ATOM   2634  N   PHE A 167     -13.371   4.486  19.024  1.00 77.59           N  
ATOM   2635  CA  PHE A 167     -13.973   4.610  20.344  1.00 77.59           C  
ATOM   2636  C   PHE A 167     -14.616   3.279  20.700  1.00 77.59           C  
ATOM   2637  O   PHE A 167     -15.254   2.661  19.850  1.00 77.59           O  
ATOM   2638  CB  PHE A 167     -14.975   5.766  20.391  1.00 77.59           C  
ATOM   2639  CG  PHE A 167     -14.422   7.097  19.929  1.00 77.59           C  
ATOM   2640  CD1 PHE A 167     -13.647   7.889  20.797  1.00 77.59           C  
ATOM   2641  CD2 PHE A 167     -14.656   7.531  18.614  1.00 77.59           C  
ATOM   2642  CE1 PHE A 167     -13.111   9.110  20.347  1.00 77.59           C  
ATOM   2643  CE2 PHE A 167     -14.117   8.748  18.164  1.00 77.59           C  
ATOM   2644  CZ  PHE A 167     -13.345   9.539  19.029  1.00 77.59           C  
ATOM   2645  H   PHE A 167     -13.945   4.138  18.269  1.00 77.59           H  
ATOM   2646  HA  PHE A 167     -13.197   4.817  21.081  1.00 77.59           H  
ATOM   2647  HB2 PHE A 167     -15.302   5.878  21.424  1.00 77.59           H  
ATOM   2648  HB3 PHE A 167     -15.845   5.511  19.786  1.00 77.59           H  
ATOM   2649  HD1 PHE A 167     -13.442   7.550  21.801  1.00 77.59           H  
ATOM   2650  HD2 PHE A 167     -15.201   6.900  17.928  1.00 77.59           H  
ATOM   2651  HE1 PHE A 167     -12.495   9.704  21.006  1.00 77.59           H  
ATOM   2652  HE2 PHE A 167     -14.253   9.044  17.134  1.00 77.59           H  
ATOM   2653  HZ  PHE A 167     -12.908  10.460  18.673  1.00 77.59           H  
ATOM   2654  N   GLY A 168     -14.439   2.838  21.941  1.00 82.37           N  
ATOM   2655  CA  GLY A 168     -14.830   1.492  22.347  1.00 82.37           C  
ATOM   2656  C   GLY A 168     -13.782   0.442  21.968  1.00 82.37           C  
ATOM   2657  O   GLY A 168     -13.171   0.500  20.900  1.00 82.37           O  
ATOM   2658  H   GLY A 168     -13.866   3.377  22.574  1.00 82.37           H  
ATOM   2659  HA2 GLY A 168     -14.988   1.466  23.425  1.00 82.37           H  
ATOM   2660  HA3 GLY A 168     -15.769   1.228  21.861  1.00 82.37           H  
ATOM   2661  N   GLU A 169     -13.538  -0.499  22.876  1.00 85.66           N  
ATOM   2662  CA  GLU A 169     -12.534  -1.553  22.704  1.00 85.66           C  
ATOM   2663  C   GLU A 169     -12.938  -2.513  21.577  1.00 85.66           C  
ATOM   2664  O   GLU A 169     -12.095  -3.029  20.841  1.00 85.66           O  
ATOM   2665  CB  GLU A 169     -12.394  -2.275  24.054  1.00 85.66           C  
ATOM   2666  CG  GLU A 169     -11.244  -3.291  24.091  1.00 85.66           C  
ATOM   2667  CD  GLU A 169     -11.068  -3.957  25.469  1.00 85.66           C  
ATOM   2668  OE1 GLU A 169     -10.377  -5.001  25.511  1.00 85.66           O  
ATOM   2669  OE2 GLU A 169     -11.576  -3.415  26.479  1.00 85.66           O1-
ATOM   2670  H   GLU A 169     -14.195  -0.624  23.632  1.00 85.66           H  
ATOM   2671  HA  GLU A 169     -11.575  -1.108  22.439  1.00 85.66           H  
ATOM   2672  HB2 GLU A 169     -13.329  -2.785  24.288  1.00 85.66           H  
ATOM   2673  HB3 GLU A 169     -12.212  -1.520  24.819  1.00 85.66           H  
ATOM   2674  HG2 GLU A 169     -10.320  -2.779  23.822  1.00 85.66           H  
ATOM   2675  HG3 GLU A 169     -11.433  -4.063  23.345  1.00 85.66           H  
ATOM   2676  N   HIS A 170     -14.246  -2.684  21.391  1.00 89.97           N  
ATOM   2677  CA  HIS A 170     -14.839  -3.651  20.479  1.00 89.97           C  
ATOM   2678  C   HIS A 170     -15.457  -3.020  19.228  1.00 89.97           C  
ATOM   2679  O   HIS A 170     -16.270  -3.660  18.559  1.00 89.97           O  
ATOM   2680  CB  HIS A 170     -15.857  -4.461  21.276  1.00 89.97           C  
ATOM   2681  CG  HIS A 170     -15.269  -5.181  22.458  1.00 89.97           C  
ATOM   2682  CD2 HIS A 170     -15.716  -5.108  23.748  1.00 89.97           C  
ATOM   2683  ND1 HIS A 170     -14.151  -5.983  22.458  1.00 89.97           N  
ATOM   2684  CE1 HIS A 170     -13.938  -6.389  23.721  1.00 89.97           C  
ATOM   2685  NE2 HIS A 170     -14.901  -5.926  24.533  1.00 89.97           N  
ATOM   2686  H   HIS A 170     -14.874  -2.213  22.026  1.00 89.97           H  
ATOM   2687  HA  HIS A 170     -14.065  -4.331  20.124  1.00 89.97           H  
ATOM   2688  HB2 HIS A 170     -16.606  -3.760  21.646  1.00 89.97           H  
ATOM   2689  HB3 HIS A 170     -16.340  -5.193  20.629  1.00 89.97           H  
ATOM   2690  HD1 HIS A 170     -13.482  -6.062  21.705  1.00 89.97           H  
ATOM   2691  HD2 HIS A 170     -16.545  -4.511  24.099  1.00 89.97           H  
ATOM   2692  HE1 HIS A 170     -13.080  -6.953  24.056  1.00 89.97           H  
ATOM   2693  N   SER A 171     -15.101  -1.777  18.902  1.00 91.02           N  
ATOM   2694  CA  SER A 171     -15.474  -1.192  17.616  1.00 91.02           C  
ATOM   2695  C   SER A 171     -14.576  -1.678  16.480  1.00 91.02           C  
ATOM   2696  O   SER A 171     -13.445  -2.116  16.699  1.00 91.02           O  
ATOM   2697  CB  SER A 171     -15.532   0.329  17.690  1.00 91.02           C  
ATOM   2698  OG  SER A 171     -14.295   0.877  18.061  1.00 91.02           O  
ATOM   2699  H   SER A 171     -14.453  -1.278  19.494  1.00 91.02           H  
ATOM   2700  HA  SER A 171     -16.483  -1.531  17.382  1.00 91.02           H  
ATOM   2701  HB2 SER A 171     -15.830   0.724  16.718  1.00 91.02           H  
ATOM   2702  HB3 SER A 171     -16.282   0.621  18.426  1.00 91.02           H  
ATOM   2703  HG  SER A 171     -14.452   1.366  18.872  1.00 91.02           H  
ATOM   2704  N   ASN A 172     -15.091  -1.604  15.255  1.00 92.76           N  
ATOM   2705  CA  ASN A 172     -14.348  -1.905  14.037  1.00 92.76           C  
ATOM   2706  C   ASN A 172     -14.641  -0.861  12.969  1.00 92.76           C  
ATOM   2707  O   ASN A 172     -15.765  -0.361  12.865  1.00 92.76           O  
ATOM   2708  CB  ASN A 172     -14.697  -3.304  13.510  1.00 92.76           C  
ATOM   2709  CG  ASN A 172     -14.341  -4.415  14.468  1.00 92.76           C  
ATOM   2710  ND2 ASN A 172     -13.071  -4.594  14.743  1.00 92.76           N  
ATOM   2711  OD1 ASN A 172     -15.195  -5.147  14.940  1.00 92.76           O  
ATOM   2712  H   ASN A 172     -16.020  -1.220  15.157  1.00 92.76           H  
ATOM   2713  HA  ASN A 172     -13.279  -1.864  14.247  1.00 92.76           H  
ATOM   2714  HB2 ASN A 172     -14.139  -3.474  12.589  1.00 92.76           H  
ATOM   2715  HB3 ASN A 172     -15.762  -3.363  13.284  1.00 92.76           H  
ATOM   2716 HD21 ASN A 172     -12.377  -3.958  14.379  1.00 92.76           H  
ATOM   2717 HD22 ASN A 172     -12.847  -5.331  15.396  1.00 92.76           H  
ATOM   2718  N   LEU A 173     -13.637  -0.576  12.149  1.00 93.00           N  
ATOM   2719  CA  LEU A 173     -13.733   0.362  11.044  1.00 93.00           C  
ATOM   2720  C   LEU A 173     -13.152  -0.262   9.784  1.00 93.00           C  
ATOM   2721  O   LEU A 173     -11.994  -0.663   9.791  1.00 93.00           O  
ATOM   2722  CB  LEU A 173     -12.974   1.632  11.420  1.00 93.00           C  
ATOM   2723  CG  LEU A 173     -13.118   2.744  10.371  1.00 93.00           C  
ATOM   2724  CD1 LEU A 173     -14.505   3.373  10.411  1.00 93.00           C  
ATOM   2725  CD2 LEU A 173     -12.120   3.824  10.720  1.00 93.00           C  
ATOM   2726  H   LEU A 173     -12.754  -1.048  12.285  1.00 93.00           H  
ATOM   2727  HA  LEU A 173     -14.780   0.610  10.870  1.00 93.00           H  
ATOM   2728  HB2 LEU A 173     -13.327   1.996  12.385  1.00 93.00           H  
ATOM   2729  HB3 LEU A 173     -11.919   1.377  11.527  1.00 93.00           H  
ATOM   2730  HG  LEU A 173     -12.901   2.374   9.369  1.00 93.00           H  
ATOM   2731 HD11 LEU A 173     -15.248   2.653  10.068  1.00 93.00           H  
ATOM   2732 HD12 LEU A 173     -14.733   3.691  11.428  1.00 93.00           H  
ATOM   2733 HD13 LEU A 173     -14.541   4.246   9.759  1.00 93.00           H  
ATOM   2734 HD21 LEU A 173     -11.128   3.373  10.699  1.00 93.00           H  
ATOM   2735 HD22 LEU A 173     -12.292   4.155  11.745  1.00 93.00           H  
ATOM   2736 HD23 LEU A 173     -12.164   4.650  10.012  1.00 93.00           H  
ATOM   2737  N   TRP A 174     -13.923  -0.295   8.700  1.00 93.72           N  
ATOM   2738  CA  TRP A 174     -13.534  -0.925   7.439  1.00 93.72           C  
ATOM   2739  C   TRP A 174     -13.751  -0.001   6.240  1.00 93.72           C  
ATOM   2740  O   TRP A 174     -14.741   0.723   6.198  1.00 93.72           O  
ATOM   2741  CB  TRP A 174     -14.333  -2.219   7.245  1.00 93.72           C  
ATOM   2742  CG  TRP A 174     -14.309  -3.212   8.368  1.00 93.72           C  
ATOM   2743  CD1 TRP A 174     -13.286  -3.462   9.216  1.00 93.72           C  
ATOM   2744  CD2 TRP A 174     -15.371  -4.115   8.774  1.00 93.72           C  
ATOM   2745  CE2 TRP A 174     -14.937  -4.855   9.914  1.00 93.72           C  
ATOM   2746  CE3 TRP A 174     -16.655  -4.388   8.269  1.00 93.72           C  
ATOM   2747  NE1 TRP A 174     -13.646  -4.432  10.127  1.00 93.72           N  
ATOM   2748  CZ2 TRP A 174     -15.758  -5.785  10.561  1.00 93.72           C  
ATOM   2749  CZ3 TRP A 174     -17.469  -5.347   8.886  1.00 93.72           C  
ATOM   2750  CH2 TRP A 174     -17.040  -6.019  10.041  1.00 93.72           C  
ATOM   2751  H   TRP A 174     -14.870   0.045   8.785  1.00 93.72           H  
ATOM   2752  HA  TRP A 174     -12.476  -1.186   7.481  1.00 93.72           H  
ATOM   2753  HB2 TRP A 174     -13.975  -2.717   6.344  1.00 93.72           H  
ATOM   2754  HB3 TRP A 174     -15.374  -1.948   7.072  1.00 93.72           H  
ATOM   2755  HD1 TRP A 174     -12.329  -2.962   9.194  1.00 93.72           H  
ATOM   2756  HE1 TRP A 174     -13.018  -4.789  10.833  1.00 93.72           H  
ATOM   2757  HE3 TRP A 174     -17.002  -3.861   7.392  1.00 93.72           H  
ATOM   2758  HZ2 TRP A 174     -15.400  -6.317  11.430  1.00 93.72           H  
ATOM   2759  HZ3 TRP A 174     -18.433  -5.566   8.452  1.00 93.72           H  
ATOM   2760  HH2 TRP A 174     -17.707  -6.708  10.537  1.00 93.72           H  
ATOM   2761  N   LEU A 175     -12.888  -0.086   5.226  1.00 91.60           N  
ATOM   2762  CA  LEU A 175     -13.192   0.333   3.857  1.00 91.60           C  
ATOM   2763  C   LEU A 175     -13.572  -0.892   3.034  1.00 91.60           C  
ATOM   2764  O   LEU A 175     -12.775  -1.818   2.883  1.00 91.60           O  
ATOM   2765  CB  LEU A 175     -12.018   1.071   3.198  1.00 91.60           C  
ATOM   2766  CG  LEU A 175     -11.764   2.484   3.745  1.00 91.60           C  
ATOM   2767  CD1 LEU A 175     -10.483   3.061   3.141  1.00 91.60           C  
ATOM   2768  CD2 LEU A 175     -12.915   3.421   3.365  1.00 91.60           C  
ATOM   2769  H   LEU A 175     -12.087  -0.686   5.359  1.00 91.60           H  
ATOM   2770  HA  LEU A 175     -14.052   1.004   3.870  1.00 91.60           H  
ATOM   2771  HB2 LEU A 175     -12.217   1.154   2.129  1.00 91.60           H  
ATOM   2772  HB3 LEU A 175     -11.125   0.453   3.301  1.00 91.60           H  
ATOM   2773  HG  LEU A 175     -11.656   2.448   4.829  1.00 91.60           H  
ATOM   2774 HD11 LEU A 175      -9.678   2.326   3.170  1.00 91.60           H  
ATOM   2775 HD12 LEU A 175     -10.646   3.348   2.102  1.00 91.60           H  
ATOM   2776 HD13 LEU A 175     -10.177   3.947   3.698  1.00 91.60           H  
ATOM   2777 HD21 LEU A 175     -12.678   4.450   3.635  1.00 91.60           H  
ATOM   2778 HD22 LEU A 175     -13.101   3.381   2.291  1.00 91.60           H  
ATOM   2779 HD23 LEU A 175     -13.821   3.133   3.897  1.00 91.60           H  
ATOM   2780  N   VAL A 176     -14.788  -0.886   2.501  1.00 93.70           N  
ATOM   2781  CA  VAL A 176     -15.411  -2.028   1.832  1.00 93.70           C  
ATOM   2782  C   VAL A 176     -15.745  -1.667   0.386  1.00 93.70           C  
ATOM   2783  O   VAL A 176     -16.358  -0.629   0.149  1.00 93.70           O  
ATOM   2784  CB  VAL A 176     -16.666  -2.476   2.606  1.00 93.70           C  
ATOM   2785  CG1 VAL A 176     -17.233  -3.769   2.024  1.00 93.70           C  
ATOM   2786  CG2 VAL A 176     -16.372  -2.746   4.090  1.00 93.70           C  
ATOM   2787  H   VAL A 176     -15.372  -0.083   2.686  1.00 93.70           H  
ATOM   2788  HA  VAL A 176     -14.708  -2.861   1.828  1.00 93.70           H  
ATOM   2789  HB  VAL A 176     -17.429  -1.700   2.544  1.00 93.70           H  
ATOM   2790 HG11 VAL A 176     -18.110  -4.079   2.592  1.00 93.70           H  
ATOM   2791 HG12 VAL A 176     -17.530  -3.608   0.988  1.00 93.70           H  
ATOM   2792 HG13 VAL A 176     -16.472  -4.548   2.072  1.00 93.70           H  
ATOM   2793 HG21 VAL A 176     -15.572  -3.481   4.181  1.00 93.70           H  
ATOM   2794 HG22 VAL A 176     -16.071  -1.824   4.587  1.00 93.70           H  
ATOM   2795 HG23 VAL A 176     -17.268  -3.116   4.588  1.00 93.70           H  
ATOM   2796  N   ASP A 177     -15.372  -2.506  -0.580  1.00 91.55           N  
ATOM   2797  CA  ASP A 177     -15.735  -2.304  -1.993  1.00 91.55           C  
ATOM   2798  C   ASP A 177     -17.133  -2.829  -2.357  1.00 91.55           C  
ATOM   2799  O   ASP A 177     -17.819  -3.474  -1.562  1.00 91.55           O  
ATOM   2800  CB  ASP A 177     -14.668  -2.892  -2.933  1.00 91.55           C  
ATOM   2801  CG  ASP A 177     -14.561  -4.426  -2.952  1.00 91.55           C  
ATOM   2802  OD1 ASP A 177     -15.503  -5.120  -2.504  1.00 91.55           O  
ATOM   2803  OD2 ASP A 177     -13.522  -4.914  -3.451  1.00 91.55           O1-
ATOM   2804  H   ASP A 177     -14.893  -3.357  -0.323  1.00 91.55           H  
ATOM   2805  HA  ASP A 177     -15.754  -1.231  -2.184  1.00 91.55           H  
ATOM   2806  HB2 ASP A 177     -13.706  -2.450  -2.671  1.00 91.55           H  
ATOM   2807  HB3 ASP A 177     -14.883  -2.562  -3.949  1.00 91.55           H  
ATOM   2808  N   LYS A 178     -17.528  -2.620  -3.620  1.00 91.54           N  
ATOM   2809  CA  LYS A 178     -18.781  -3.113  -4.219  1.00 91.54           C  
ATOM   2810  C   LYS A 178     -18.996  -4.623  -4.157  1.00 91.54           C  
ATOM   2811  O   LYS A 178     -20.119  -5.074  -4.369  1.00 91.54           O  
ATOM   2812  CB  LYS A 178     -18.887  -2.585  -5.660  1.00 91.54           C  
ATOM   2813  CG  LYS A 178     -19.172  -1.079  -5.701  1.00 91.54           C  
ATOM   2814  CD  LYS A 178     -19.423  -0.585  -7.129  1.00 91.54           C  
ATOM   2815  CE  LYS A 178     -19.794   0.900  -7.060  1.00 91.54           C  
ATOM   2816  NZ  LYS A 178     -20.568   1.364  -8.234  1.00 91.54           N1+
ATOM   2817  H   LYS A 178     -16.923  -2.052  -4.195  1.00 91.54           H  
ATOM   2818  HA  LYS A 178     -19.631  -2.737  -3.650  1.00 91.54           H  
ATOM   2819  HB2 LYS A 178     -19.699  -3.103  -6.169  1.00 91.54           H  
ATOM   2820  HB3 LYS A 178     -17.956  -2.781  -6.191  1.00 91.54           H  
ATOM   2821  HG2 LYS A 178     -18.342  -0.527  -5.261  1.00 91.54           H  
ATOM   2822  HG3 LYS A 178     -20.077  -0.886  -5.125  1.00 91.54           H  
ATOM   2823  HD2 LYS A 178     -18.522  -0.715  -7.730  1.00 91.54           H  
ATOM   2824  HD3 LYS A 178     -20.247  -1.154  -7.560  1.00 91.54           H  
ATOM   2825  HE2 LYS A 178     -20.385   1.070  -6.161  1.00 91.54           H  
ATOM   2826  HE3 LYS A 178     -18.877   1.481  -6.959  1.00 91.54           H  
ATOM   2827  HZ1 LYS A 178     -20.625   2.372  -8.230  1.00 91.54           H  
ATOM   2828  HZ2 LYS A 178     -21.535   1.086  -8.154  1.00 91.54           H  
ATOM   2829  HZ3 LYS A 178     -20.181   1.032  -9.106  1.00 91.54           H  
ATOM   2830  N   GLN A 179     -17.961  -5.412  -3.887  1.00 92.82           N  
ATOM   2831  CA  GLN A 179     -18.055  -6.861  -3.716  1.00 92.82           C  
ATOM   2832  C   GLN A 179     -18.162  -7.262  -2.237  1.00 92.82           C  
ATOM   2833  O   GLN A 179     -18.307  -8.445  -1.933  1.00 92.82           O  
ATOM   2834  CB  GLN A 179     -16.867  -7.545  -4.414  1.00 92.82           C  
ATOM   2835  CG  GLN A 179     -16.887  -7.409  -5.945  1.00 92.82           C  
ATOM   2836  CD  GLN A 179     -16.501  -6.025  -6.462  1.00 92.82           C  
ATOM   2837  NE2 GLN A 179     -17.413  -5.279  -7.045  1.00 92.82           N  
ATOM   2838  OE1 GLN A 179     -15.365  -5.601  -6.404  1.00 92.82           O  
ATOM   2839  H   GLN A 179     -17.082  -4.985  -3.631  1.00 92.82           H  
ATOM   2840  HA  GLN A 179     -18.969  -7.222  -4.187  1.00 92.82           H  
ATOM   2841  HB2 GLN A 179     -16.906  -8.610  -4.184  1.00 92.82           H  
ATOM   2842  HB3 GLN A 179     -15.925  -7.160  -4.024  1.00 92.82           H  
ATOM   2843  HG2 GLN A 179     -17.876  -7.680  -6.317  1.00 92.82           H  
ATOM   2844  HG3 GLN A 179     -16.173  -8.121  -6.359  1.00 92.82           H  
ATOM   2845 HE21 GLN A 179     -17.089  -4.360  -7.310  1.00 92.82           H  
ATOM   2846 HE22 GLN A 179     -18.385  -5.552  -7.033  1.00 92.82           H  
ATOM   2847  N   GLY A 180     -18.117  -6.300  -1.313  1.00 94.98           N  
ATOM   2848  CA  GLY A 180     -18.109  -6.551   0.121  1.00 94.98           C  
ATOM   2849  C   GLY A 180     -16.723  -6.892   0.665  1.00 94.98           C  
ATOM   2850  O   GLY A 180     -16.629  -7.310   1.818  1.00 94.98           O  
ATOM   2851  H   GLY A 180     -17.941  -5.353  -1.617  1.00 94.98           H  
ATOM   2852  HA2 GLY A 180     -18.778  -7.380   0.350  1.00 94.98           H  
ATOM   2853  HA3 GLY A 180     -18.477  -5.662   0.632  1.00 94.98           H  
ATOM   2854  N   LYS A 181     -15.653  -6.740  -0.125  1.00 94.77           N  
ATOM   2855  CA  LYS A 181     -14.286  -7.025   0.315  1.00 94.77           C  
ATOM   2856  C   LYS A 181     -13.746  -5.868   1.145  1.00 94.77           C  
ATOM   2857  O   LYS A 181     -13.813  -4.714   0.728  1.00 94.77           O  
ATOM   2858  CB  LYS A 181     -13.406  -7.310  -0.905  1.00 94.77           C  
ATOM   2859  CG  LYS A 181     -11.989  -7.733  -0.508  1.00 94.77           C  
ATOM   2860  CD  LYS A 181     -11.115  -7.894  -1.752  1.00 94.77           C  
ATOM   2861  CE  LYS A 181      -9.699  -8.227  -1.284  1.00 94.77           C  
ATOM   2862  NZ  LYS A 181      -8.739  -8.235  -2.408  1.00 94.77           N1+
ATOM   2863  H   LYS A 181     -15.771  -6.290  -1.021  1.00 94.77           H  
ATOM   2864  HA  LYS A 181     -14.295  -7.912   0.948  1.00 94.77           H  
ATOM   2865  HB2 LYS A 181     -13.341  -6.401  -1.503  1.00 94.77           H  
ATOM   2866  HB3 LYS A 181     -13.861  -8.098  -1.505  1.00 94.77           H  
ATOM   2867  HG2 LYS A 181     -11.543  -6.969   0.129  1.00 94.77           H  
ATOM   2868  HG3 LYS A 181     -12.028  -8.675   0.040  1.00 94.77           H  
ATOM   2869  HD2 LYS A 181     -11.510  -8.694  -2.377  1.00 94.77           H  
ATOM   2870  HD3 LYS A 181     -11.118  -6.956  -2.308  1.00 94.77           H  
ATOM   2871  HE2 LYS A 181      -9.404  -7.472  -0.555  1.00 94.77           H  
ATOM   2872  HE3 LYS A 181      -9.717  -9.190  -0.774  1.00 94.77           H  
ATOM   2873  HZ1 LYS A 181      -7.810  -8.430  -2.064  1.00 94.77           H  
ATOM   2874  HZ2 LYS A 181      -9.005  -8.922  -3.099  1.00 94.77           H  
ATOM   2875  HZ3 LYS A 181      -8.723  -7.317  -2.831  1.00 94.77           H  
ATOM   2876  N   ILE A 182     -13.172  -6.198   2.297  1.00 93.83           N  
ATOM   2877  CA  ILE A 182     -12.479  -5.259   3.177  1.00 93.83           C  
ATOM   2878  C   ILE A 182     -11.090  -4.988   2.591  1.00 93.83           C  
ATOM   2879  O   ILE A 182     -10.247  -5.883   2.511  1.00 93.83           O  
ATOM   2880  CB  ILE A 182     -12.420  -5.813   4.618  1.00 93.83           C  
ATOM   2881  CG1 ILE A 182     -13.847  -6.055   5.170  1.00 93.83           C  
ATOM   2882  CG2 ILE A 182     -11.637  -4.845   5.522  1.00 93.83           C  
ATOM   2883  CD1 ILE A 182     -13.886  -6.739   6.540  1.00 93.83           C  
ATOM   2884  H   ILE A 182     -13.158  -7.174   2.558  1.00 93.83           H  
ATOM   2885  HA  ILE A 182     -13.035  -4.322   3.204  1.00 93.83           H  
ATOM   2886  HB  ILE A 182     -11.894  -6.768   4.596  1.00 93.83           H  
ATOM   2887 HG12 ILE A 182     -14.403  -6.693   4.483  1.00 93.83           H  
ATOM   2888 HG13 ILE A 182     -14.371  -5.102   5.247  1.00 93.83           H  
ATOM   2889 HG21 ILE A 182     -11.572  -5.248   6.533  1.00 93.83           H  
ATOM   2890 HG22 ILE A 182     -10.614  -4.718   5.169  1.00 93.83           H  
ATOM   2891 HG23 ILE A 182     -12.125  -3.871   5.555  1.00 93.83           H  
ATOM   2892 HD11 ILE A 182     -14.915  -6.992   6.795  1.00 93.83           H  
ATOM   2893 HD12 ILE A 182     -13.288  -7.651   6.521  1.00 93.83           H  
ATOM   2894 HD13 ILE A 182     -13.512  -6.063   7.309  1.00 93.83           H  
ATOM   2895  N   HIS A 183     -10.861  -3.755   2.154  1.00 87.64           N  
ATOM   2896  CA  HIS A 183      -9.581  -3.282   1.614  1.00 87.64           C  
ATOM   2897  C   HIS A 183      -8.666  -2.704   2.686  1.00 87.64           C  
ATOM   2898  O   HIS A 183      -7.449  -2.829   2.588  1.00 87.64           O  
ATOM   2899  CB  HIS A 183      -9.874  -2.231   0.543  1.00 87.64           C  
ATOM   2900  CG  HIS A 183     -10.204  -2.857  -0.784  1.00 87.64           C  
ATOM   2901  CD2 HIS A 183     -11.444  -2.870  -1.335  1.00 87.64           C  
ATOM   2902  ND1 HIS A 183      -9.339  -3.602  -1.598  1.00 87.64           N  
ATOM   2903  CE1 HIS A 183     -10.079  -4.000  -2.640  1.00 87.64           C  
ATOM   2904  NE2 HIS A 183     -11.345  -3.596  -2.496  1.00 87.64           N  
ATOM   2905  H   HIS A 183     -11.616  -3.089   2.230  1.00 87.64           H  
ATOM   2906  HA  HIS A 183      -9.034  -4.104   1.153  1.00 87.64           H  
ATOM   2907  HB2 HIS A 183     -10.702  -1.598   0.862  1.00 87.64           H  
ATOM   2908  HB3 HIS A 183      -9.014  -1.571   0.431  1.00 87.64           H  
ATOM   2909  HD2 HIS A 183     -12.332  -2.432  -0.903  1.00 87.64           H  
ATOM   2910  HE1 HIS A 183      -9.718  -4.600  -3.462  1.00 87.64           H  
ATOM   2911  HE2 HIS A 183     -12.123  -3.912  -3.057  1.00 87.64           H  
ATOM   2912  N   LEU A 184      -9.263  -2.090   3.703  1.00 88.64           N  
ATOM   2913  CA  LEU A 184      -8.585  -1.517   4.855  1.00 88.64           C  
ATOM   2914  C   LEU A 184      -9.450  -1.735   6.090  1.00 88.64           C  
ATOM   2915  O   LEU A 184     -10.668  -1.575   6.016  1.00 88.64           O  
ATOM   2916  CB  LEU A 184      -8.374  -0.014   4.613  1.00 88.64           C  
ATOM   2917  CG  LEU A 184      -7.779   0.750   5.802  1.00 88.64           C  
ATOM   2918  CD1 LEU A 184      -6.431   0.271   6.319  1.00 88.64           C  
ATOM   2919  CD2 LEU A 184      -7.607   2.210   5.425  1.00 88.64           C  
ATOM   2920  H   LEU A 184     -10.273  -2.072   3.716  1.00 88.64           H  
ATOM   2921  HA  LEU A 184      -7.625  -2.012   4.997  1.00 88.64           H  
ATOM   2922  HB2 LEU A 184      -7.775   0.148   3.717  1.00 88.64           H  
ATOM   2923  HB3 LEU A 184      -9.353   0.429   4.431  1.00 88.64           H  
ATOM   2924  HG  LEU A 184      -8.489   0.700   6.627  1.00 88.64           H  
ATOM   2925 HD11 LEU A 184      -6.384  -0.815   6.398  1.00 88.64           H  
ATOM   2926 HD12 LEU A 184      -5.614   0.653   5.707  1.00 88.64           H  
ATOM   2927 HD13 LEU A 184      -6.306   0.688   7.318  1.00 88.64           H  
ATOM   2928 HD21 LEU A 184      -8.559   2.630   5.103  1.00 88.64           H  
ATOM   2929 HD22 LEU A 184      -7.286   2.732   6.327  1.00 88.64           H  
ATOM   2930 HD23 LEU A 184      -6.863   2.322   4.636  1.00 88.64           H  
ATOM   2931  N   ALA A 185      -8.818  -2.014   7.217  1.00 90.15           N  
ATOM   2932  CA  ALA A 185      -9.451  -2.105   8.514  1.00 90.15           C  
ATOM   2933  C   ALA A 185      -8.563  -1.486   9.599  1.00 90.15           C  
ATOM   2934  O   ALA A 185      -7.344  -1.429   9.436  1.00 90.15           O  
ATOM   2935  CB  ALA A 185      -9.766  -3.573   8.780  1.00 90.15           C  
ATOM   2936  H   ALA A 185      -7.826  -2.200   7.192  1.00 90.15           H  
ATOM   2937  HA  ALA A 185     -10.384  -1.543   8.478  1.00 90.15           H  
ATOM   2938  HB1 ALA A 185     -10.524  -3.914   8.076  1.00 90.15           H  
ATOM   2939  HB2 ALA A 185     -10.129  -3.699   9.800  1.00 90.15           H  
ATOM   2940  HB3 ALA A 185      -8.864  -4.167   8.637  1.00 90.15           H  
ATOM   2941  N   ASP A 186      -9.171  -1.032  10.698  1.00 88.81           N  
ATOM   2942  CA  ASP A 186      -8.447  -0.619  11.911  1.00 88.81           C  
ATOM   2943  C   ASP A 186      -7.623  -1.771  12.501  1.00 88.81           C  
ATOM   2944  O   ASP A 186      -6.517  -1.567  12.999  1.00 88.81           O  
ATOM   2945  CB  ASP A 186      -9.434  -0.068  12.964  1.00 88.81           C  
ATOM   2946  CG  ASP A 186     -10.440  -1.090  13.534  1.00 88.81           C  
ATOM   2947  OD1 ASP A 186     -11.080  -1.816  12.735  1.00 88.81           O  
ATOM   2948  OD2 ASP A 186     -10.636  -1.114  14.776  1.00 88.81           O1-
ATOM   2949  H   ASP A 186     -10.174  -1.133  10.772  1.00 88.81           H  
ATOM   2950  HA  ASP A 186      -7.748   0.175  11.649  1.00 88.81           H  
ATOM   2951  HB2 ASP A 186      -9.989   0.760  12.522  1.00 88.81           H  
ATOM   2952  HB3 ASP A 186      -8.851   0.344  13.787  1.00 88.81           H  
ATOM   2953  N   ASP A 187      -8.153  -2.986  12.389  1.00 88.32           N  
ATOM   2954  CA  ASP A 187      -7.471  -4.233  12.696  1.00 88.32           C  
ATOM   2955  C   ASP A 187      -7.138  -4.978  11.392  1.00 88.32           C  
ATOM   2956  O   ASP A 187      -8.013  -5.364  10.614  1.00 88.32           O  
ATOM   2957  CB  ASP A 187      -8.342  -5.010  13.685  1.00 88.32           C  
ATOM   2958  CG  ASP A 187      -7.786  -6.378  14.078  1.00 88.32           C  
ATOM   2959  OD1 ASP A 187      -6.768  -6.802  13.482  1.00 88.32           O  
ATOM   2960  OD2 ASP A 187      -8.407  -6.964  14.990  1.00 88.32           O1-
ATOM   2961  H   ASP A 187      -9.090  -3.046  12.017  1.00 88.32           H  
ATOM   2962  HA  ASP A 187      -6.531  -4.019  13.205  1.00 88.32           H  
ATOM   2963  HB2 ASP A 187      -8.437  -4.412  14.591  1.00 88.32           H  
ATOM   2964  HB3 ASP A 187      -9.346  -5.120  13.274  1.00 88.32           H  
ATOM   2965  N   LEU A 188      -5.843  -5.173  11.135  1.00 83.89           N  
ATOM   2966  CA  LEU A 188      -5.350  -5.737   9.879  1.00 83.89           C  
ATOM   2967  C   LEU A 188      -5.805  -7.190   9.648  1.00 83.89           C  
ATOM   2968  O   LEU A 188      -5.763  -7.641   8.503  1.00 83.89           O  
ATOM   2969  CB  LEU A 188      -3.815  -5.615   9.824  1.00 83.89           C  
ATOM   2970  CG  LEU A 188      -3.261  -4.175   9.869  1.00 83.89           C  
ATOM   2971  CD1 LEU A 188      -1.732  -4.221   9.881  1.00 83.89           C  
ATOM   2972  CD2 LEU A 188      -3.685  -3.332   8.665  1.00 83.89           C  
ATOM   2973  H   LEU A 188      -5.184  -4.927  11.860  1.00 83.89           H  
ATOM   2974  HA  LEU A 188      -5.780  -5.158   9.062  1.00 83.89           H  
ATOM   2975  HB2 LEU A 188      -3.466  -6.088   8.907  1.00 83.89           H  
ATOM   2976  HB3 LEU A 188      -3.401  -6.175  10.663  1.00 83.89           H  
ATOM   2977  HG  LEU A 188      -3.595  -3.682  10.782  1.00 83.89           H  
ATOM   2978 HD11 LEU A 188      -1.335  -3.208   9.947  1.00 83.89           H  
ATOM   2979 HD12 LEU A 188      -1.360  -4.697   8.974  1.00 83.89           H  
ATOM   2980 HD13 LEU A 188      -1.391  -4.784  10.751  1.00 83.89           H  
ATOM   2981 HD21 LEU A 188      -3.354  -3.806   7.741  1.00 83.89           H  
ATOM   2982 HD22 LEU A 188      -4.767  -3.203   8.672  1.00 83.89           H  
ATOM   2983 HD23 LEU A 188      -3.235  -2.342   8.739  1.00 83.89           H  
ATOM   2984  N   GLU A 189      -6.284  -7.906  10.674  1.00 88.33           N  
ATOM   2985  CA  GLU A 189      -6.826  -9.269  10.540  1.00 88.33           C  
ATOM   2986  C   GLU A 189      -8.088  -9.342   9.659  1.00 88.33           C  
ATOM   2987  O   GLU A 189      -8.425 -10.403   9.118  1.00 88.33           O  
ATOM   2988  CB  GLU A 189      -7.150  -9.855  11.925  1.00 88.33           C  
ATOM   2989  CG  GLU A 189      -5.901 -10.080  12.794  1.00 88.33           C  
ATOM   2990  CD  GLU A 189      -6.175 -10.927  14.053  1.00 88.33           C  
ATOM   2991  OE1 GLU A 189      -5.172 -11.363  14.669  1.00 88.33           O  
ATOM   2992  OE2 GLU A 189      -7.353 -11.249  14.338  1.00 88.33           O1-
ATOM   2993  H   GLU A 189      -6.331  -7.481  11.589  1.00 88.33           H  
ATOM   2994  HA  GLU A 189      -6.075  -9.903  10.068  1.00 88.33           H  
ATOM   2995  HB2 GLU A 189      -7.852  -9.202  12.443  1.00 88.33           H  
ATOM   2996  HB3 GLU A 189      -7.632 -10.820  11.767  1.00 88.33           H  
ATOM   2997  HG2 GLU A 189      -5.159 -10.598  12.187  1.00 88.33           H  
ATOM   2998  HG3 GLU A 189      -5.475  -9.119  13.082  1.00 88.33           H  
ATOM   2999  N   TYR A 190      -8.785  -8.217   9.475  1.00 91.46           N  
ATOM   3000  CA  TYR A 190      -9.965  -8.133   8.614  1.00 91.46           C  
ATOM   3001  C   TYR A 190      -9.618  -7.913   7.133  1.00 91.46           C  
ATOM   3002  O   TYR A 190     -10.455  -8.179   6.266  1.00 91.46           O  
ATOM   3003  CB  TYR A 190     -10.891  -7.028   9.134  1.00 91.46           C  
ATOM   3004  CG  TYR A 190     -11.484  -7.297  10.503  1.00 91.46           C  
ATOM   3005  CD1 TYR A 190     -12.690  -8.003  10.629  1.00 91.46           C  
ATOM   3006  CD2 TYR A 190     -10.825  -6.855  11.659  1.00 91.46           C  
ATOM   3007  CE1 TYR A 190     -13.200  -8.315  11.904  1.00 91.46           C  
ATOM   3008  CE2 TYR A 190     -11.325  -7.158  12.935  1.00 91.46           C  
ATOM   3009  CZ  TYR A 190     -12.508  -7.908  13.061  1.00 91.46           C  
ATOM   3010  OH  TYR A 190     -12.965  -8.250  14.291  1.00 91.46           O  
ATOM   3011  H   TYR A 190      -8.482  -7.390   9.968  1.00 91.46           H  
ATOM   3012  HA  TYR A 190     -10.512  -9.074   8.675  1.00 91.46           H  
ATOM   3013  HB2 TYR A 190     -11.710  -6.894   8.427  1.00 91.46           H  
ATOM   3014  HB3 TYR A 190     -10.329  -6.095   9.171  1.00 91.46           H  
ATOM   3015  HD1 TYR A 190     -13.235  -8.279   9.738  1.00 91.46           H  
ATOM   3016  HD2 TYR A 190      -9.889  -6.324  11.570  1.00 91.46           H  
ATOM   3017  HE1 TYR A 190     -14.130  -8.854  12.013  1.00 91.46           H  
ATOM   3018  HE2 TYR A 190     -10.768  -6.868  13.814  1.00 91.46           H  
ATOM   3019  HH  TYR A 190     -12.320  -8.005  14.958  1.00 91.46           H  
ATOM   3020  N   ASN A 191      -8.405  -7.451   6.811  1.00 88.14           N  
ATOM   3021  CA  ASN A 191      -8.037  -7.096   5.440  1.00 88.14           C  
ATOM   3022  C   ASN A 191      -8.123  -8.301   4.492  1.00 88.14           C  
ATOM   3023  O   ASN A 191      -7.648  -9.398   4.773  1.00 88.14           O  
ATOM   3024  CB  ASN A 191      -6.639  -6.461   5.402  1.00 88.14           C  
ATOM   3025  CG  ASN A 191      -6.600  -5.051   5.956  1.00 88.14           C  
ATOM   3026  ND2 ASN A 191      -5.424  -4.516   6.162  1.00 88.14           N  
ATOM   3027  OD1 ASN A 191      -7.604  -4.398   6.168  1.00 88.14           O  
ATOM   3028  H   ASN A 191      -7.721  -7.336   7.546  1.00 88.14           H  
ATOM   3029  HA  ASN A 191      -8.754  -6.356   5.086  1.00 88.14           H  
ATOM   3030  HB2 ASN A 191      -6.299  -6.403   4.368  1.00 88.14           H  
ATOM   3031  HB3 ASN A 191      -5.939  -7.088   5.954  1.00 88.14           H  
ATOM   3032 HD21 ASN A 191      -5.412  -3.597   6.580  1.00 88.14           H  
ATOM   3033 HD22 ASN A 191      -4.590  -5.073   6.044  1.00 88.14           H  
ATOM   3034  N   GLY A 192      -8.731  -8.087   3.326  1.00 88.56           N  
ATOM   3035  CA  GLY A 192      -8.935  -9.107   2.300  1.00 88.56           C  
ATOM   3036  C   GLY A 192     -10.128 -10.035   2.539  1.00 88.56           C  
ATOM   3037  O   GLY A 192     -10.503 -10.755   1.611  1.00 88.56           O  
ATOM   3038  H   GLY A 192      -9.138  -7.177   3.168  1.00 88.56           H  
ATOM   3039  HA2 GLY A 192      -8.040  -9.725   2.231  1.00 88.56           H  
ATOM   3040  HA3 GLY A 192      -9.088  -8.601   1.347  1.00 88.56           H  
ATOM   3041  N   ARG A 193     -10.745 -10.004   3.727  1.00 94.84           N  
ATOM   3042  CA  ARG A 193     -11.959 -10.768   4.044  1.00 94.84           C  
ATOM   3043  C   ARG A 193     -13.210 -10.086   3.493  1.00 94.84           C  
ATOM   3044  O   ARG A 193     -13.164  -8.948   3.025  1.00 94.84           O  
ATOM   3045  CB  ARG A 193     -12.063 -10.996   5.559  1.00 94.84           C  
ATOM   3046  CG  ARG A 193     -10.845 -11.760   6.112  1.00 94.84           C  
ATOM   3047  CD  ARG A 193     -11.040 -12.178   7.571  1.00 94.84           C  
ATOM   3048  NE  ARG A 193     -12.237 -13.032   7.725  1.00 94.84           N  
ATOM   3049  CZ  ARG A 193     -12.731 -13.513   8.844  1.00 94.84           C  
ATOM   3050  NH1 ARG A 193     -12.100 -13.404   9.984  1.00 94.84           N1+
ATOM   3051  NH2 ARG A 193     -13.902 -14.082   8.801  1.00 94.84           N  
ATOM   3052  H   ARG A 193     -10.397  -9.364   4.427  1.00 94.84           H  
ATOM   3053  HA  ARG A 193     -11.898 -11.740   3.554  1.00 94.84           H  
ATOM   3054  HB2 ARG A 193     -12.161 -10.040   6.073  1.00 94.84           H  
ATOM   3055  HB3 ARG A 193     -12.971 -11.569   5.749  1.00 94.84           H  
ATOM   3056  HG2 ARG A 193     -10.676 -12.654   5.512  1.00 94.84           H  
ATOM   3057  HG3 ARG A 193      -9.958 -11.130   6.052  1.00 94.84           H  
ATOM   3058  HD2 ARG A 193     -10.151 -12.718   7.899  1.00 94.84           H  
ATOM   3059  HD3 ARG A 193     -11.130 -11.278   8.179  1.00 94.84           H  
ATOM   3060  HE  ARG A 193     -12.821 -13.161   6.911  1.00 94.84           H  
ATOM   3061 HH11 ARG A 193     -12.513 -13.738  10.844  1.00 94.84           H  
ATOM   3062 HH12 ARG A 193     -11.212 -12.923  10.003  1.00 94.84           H  
ATOM   3063 HH21 ARG A 193     -14.401 -14.303   9.652  1.00 94.84           H  
ATOM   3064 HH22 ARG A 193     -14.400 -14.087   7.922  1.00 94.84           H  
ATOM   3065  N   LEU A 194     -14.340 -10.786   3.544  1.00 96.94           N  
ATOM   3066  CA  LEU A 194     -15.637 -10.214   3.201  1.00 96.94           C  
ATOM   3067  C   LEU A 194     -16.296  -9.650   4.461  1.00 96.94           C  
ATOM   3068  O   LEU A 194     -16.415 -10.344   5.465  1.00 96.94           O  
ATOM   3069  CB  LEU A 194     -16.512 -11.274   2.510  1.00 96.94           C  
ATOM   3070  CG  LEU A 194     -15.968 -11.759   1.152  1.00 96.94           C  
ATOM   3071  CD1 LEU A 194     -16.852 -12.883   0.616  1.00 96.94           C  
ATOM   3072  CD2 LEU A 194     -15.930 -10.644   0.102  1.00 96.94           C  
ATOM   3073  H   LEU A 194     -14.337 -11.689   3.998  1.00 96.94           H  
ATOM   3074  HA  LEU A 194     -15.498  -9.384   2.508  1.00 96.94           H  
ATOM   3075  HB2 LEU A 194     -16.611 -12.130   3.178  1.00 96.94           H  
ATOM   3076  HB3 LEU A 194     -17.508 -10.858   2.357  1.00 96.94           H  
ATOM   3077  HG  LEU A 194     -14.960 -12.154   1.280  1.00 96.94           H  
ATOM   3078 HD11 LEU A 194     -16.890 -13.691   1.346  1.00 96.94           H  
ATOM   3079 HD12 LEU A 194     -16.439 -13.268  -0.317  1.00 96.94           H  
ATOM   3080 HD13 LEU A 194     -17.863 -12.512   0.443  1.00 96.94           H  
ATOM   3081 HD21 LEU A 194     -15.640 -11.054  -0.866  1.00 96.94           H  
ATOM   3082 HD22 LEU A 194     -16.909 -10.174   0.010  1.00 96.94           H  
ATOM   3083 HD23 LEU A 194     -15.193  -9.892   0.385  1.00 96.94           H  
ATOM   3084  N   ALA A 195     -16.789  -8.414   4.401  1.00 96.66           N  
ATOM   3085  CA  ALA A 195     -17.539  -7.793   5.495  1.00 96.66           C  
ATOM   3086  C   ALA A 195     -18.798  -8.600   5.871  1.00 96.66           C  
ATOM   3087  O   ALA A 195     -19.208  -8.613   7.030  1.00 96.66           O  
ATOM   3088  CB  ALA A 195     -17.873  -6.356   5.081  1.00 96.66           C  
ATOM   3089  H   ALA A 195     -16.647  -7.880   3.555  1.00 96.66           H  
ATOM   3090  HA  ALA A 195     -16.909  -7.754   6.384  1.00 96.66           H  
ATOM   3091  HB1 ALA A 195     -18.453  -6.356   4.158  1.00 96.66           H  
ATOM   3092  HB2 ALA A 195     -16.952  -5.795   4.923  1.00 96.66           H  
ATOM   3093  HB3 ALA A 195     -18.447  -5.871   5.870  1.00 96.66           H  
ATOM   3094  N   GLY A 196     -19.363  -9.344   4.913  1.00 96.18           N  
ATOM   3095  CA  GLY A 196     -20.471 -10.275   5.142  1.00 96.18           C  
ATOM   3096  C   GLY A 196     -20.138 -11.480   6.028  1.00 96.18           C  
ATOM   3097  O   GLY A 196     -21.061 -12.130   6.503  1.00 96.18           O  
ATOM   3098  H   GLY A 196     -18.947  -9.312   3.993  1.00 96.18           H  
ATOM   3099  HA2 GLY A 196     -21.287  -9.743   5.630  1.00 96.18           H  
ATOM   3100  HA3 GLY A 196     -20.824 -10.654   4.183  1.00 96.18           H  
ATOM   3101  N   ASP A 197     -18.860 -11.756   6.311  1.00 95.22           N  
ATOM   3102  CA  ASP A 197     -18.471 -12.760   7.314  1.00 95.22           C  
ATOM   3103  C   ASP A 197     -18.763 -12.285   8.751  1.00 95.22           C  
ATOM   3104  O   ASP A 197     -18.767 -13.087   9.685  1.00 95.22           O  
ATOM   3105  CB  ASP A 197     -16.968 -13.070   7.220  1.00 95.22           C  
ATOM   3106  CG  ASP A 197     -16.475 -13.746   5.940  1.00 95.22           C  
ATOM   3107  OD1 ASP A 197     -17.299 -14.201   5.116  1.00 95.22           O  
ATOM   3108  OD2 ASP A 197     -15.223 -13.848   5.847  1.00 95.22           O1-
ATOM   3109  H   ASP A 197     -18.118 -11.225   5.877  1.00 95.22           H  
ATOM   3110  HA  ASP A 197     -19.030 -13.680   7.141  1.00 95.22           H  
ATOM   3111  HB2 ASP A 197     -16.711 -13.734   8.045  1.00 95.22           H  
ATOM   3112  HB3 ASP A 197     -16.407 -12.147   7.370  1.00 95.22           H  
ATOM   3113  N   PHE A 198     -18.968 -10.978   8.938  1.00 94.23           N  
ATOM   3114  CA  PHE A 198     -19.038 -10.319  10.244  1.00 94.23           C  
ATOM   3115  C   PHE A 198     -20.311  -9.489  10.445  1.00 94.23           C  
ATOM   3116  O   PHE A 198     -20.654  -9.148  11.577  1.00 94.23           O  
ATOM   3117  CB  PHE A 198     -17.840  -9.385  10.349  1.00 94.23           C  
ATOM   3118  CG  PHE A 198     -16.495 -10.006  10.065  1.00 94.23           C  
ATOM   3119  CD1 PHE A 198     -15.874 -10.818  11.028  1.00 94.23           C  
ATOM   3120  CD2 PHE A 198     -15.845  -9.711   8.853  1.00 94.23           C  
ATOM   3121  CE1 PHE A 198     -14.551 -11.241  10.825  1.00 94.23           C  
ATOM   3122  CE2 PHE A 198     -14.536 -10.156   8.635  1.00 94.23           C  
ATOM   3123  CZ  PHE A 198     -13.875 -10.853   9.655  1.00 94.23           C  
ATOM   3124  H   PHE A 198     -18.928 -10.386   8.121  1.00 94.23           H  
ATOM   3125  HA  PHE A 198     -18.989 -11.057  11.044  1.00 94.23           H  
ATOM   3126  HB2 PHE A 198     -17.818  -8.943  11.346  1.00 94.23           H  
ATOM   3127  HB3 PHE A 198     -18.000  -8.589   9.623  1.00 94.23           H  
ATOM   3128  HD1 PHE A 198     -16.380 -11.043  11.955  1.00 94.23           H  
ATOM   3129  HD2 PHE A 198     -16.335  -9.106   8.105  1.00 94.23           H  
ATOM   3130  HE1 PHE A 198     -14.026 -11.759  11.613  1.00 94.23           H  
ATOM   3131  HE2 PHE A 198     -14.016  -9.874   7.732  1.00 94.23           H  
ATOM   3132  HZ  PHE A 198     -12.811 -11.015   9.568  1.00 94.23           H  
ATOM   3133  N   LEU A 199     -21.001  -9.146   9.356  1.00 95.92           N  
ATOM   3134  CA  LEU A 199     -22.247  -8.387   9.361  1.00 95.92           C  
ATOM   3135  C   LEU A 199     -23.410  -9.256   8.871  1.00 95.92           C  
ATOM   3136  O   LEU A 199     -23.229 -10.035   7.932  1.00 95.92           O  
ATOM   3137  CB  LEU A 199     -22.111  -7.134   8.481  1.00 95.92           C  
ATOM   3138  CG  LEU A 199     -21.075  -6.120   8.982  1.00 95.92           C  
ATOM   3139  CD1 LEU A 199     -20.990  -4.949   8.002  1.00 95.92           C  
ATOM   3140  CD2 LEU A 199     -21.412  -5.554  10.357  1.00 95.92           C  
ATOM   3141  H   LEU A 199     -20.647  -9.448   8.460  1.00 95.92           H  
ATOM   3142  HA  LEU A 199     -22.458  -8.068  10.382  1.00 95.92           H  
ATOM   3143  HB2 LEU A 199     -21.826  -7.451   7.478  1.00 95.92           H  
ATOM   3144  HB3 LEU A 199     -23.081  -6.641   8.420  1.00 95.92           H  
ATOM   3145  HG  LEU A 199     -20.108  -6.618   9.046  1.00 95.92           H  
ATOM   3146 HD11 LEU A 199     -21.973  -4.495   7.875  1.00 95.92           H  
ATOM   3147 HD12 LEU A 199     -20.297  -4.197   8.382  1.00 95.92           H  
ATOM   3148 HD13 LEU A 199     -20.622  -5.307   7.041  1.00 95.92           H  
ATOM   3149 HD21 LEU A 199     -22.416  -5.130  10.364  1.00 95.92           H  
ATOM   3150 HD22 LEU A 199     -21.342  -6.344  11.105  1.00 95.92           H  
ATOM   3151 HD23 LEU A 199     -20.690  -4.785  10.633  1.00 95.92           H  
ATOM   3152  N   PRO A 200     -24.624  -9.090   9.432  1.00 95.88           N  
ATOM   3153  CA  PRO A 200     -25.817  -9.740   8.903  1.00 95.88           C  
ATOM   3154  C   PRO A 200     -26.056  -9.398   7.429  1.00 95.88           C  
ATOM   3155  O   PRO A 200     -25.756  -8.289   6.969  1.00 95.88           O  
ATOM   3156  CB  PRO A 200     -26.983  -9.267   9.773  1.00 95.88           C  
ATOM   3157  CG  PRO A 200     -26.314  -8.841  11.075  1.00 95.88           C  
ATOM   3158  CD  PRO A 200     -24.953  -8.319  10.622  1.00 95.88           C  
ATOM   3159  HA  PRO A 200     -25.700 -10.819   9.012  1.00 95.88           H  
ATOM   3160  HB2 PRO A 200     -27.462  -8.400   9.318  1.00 95.88           H  
ATOM   3161  HB3 PRO A 200     -27.716 -10.058   9.933  1.00 95.88           H  
ATOM   3162  HG2 PRO A 200     -26.902  -8.073  11.576  1.00 95.88           H  
ATOM   3163  HG3 PRO A 200     -26.177  -9.708  11.722  1.00 95.88           H  
ATOM   3164  HD2 PRO A 200     -24.226  -8.475  11.420  1.00 95.88           H  
ATOM   3165  HD3 PRO A 200     -25.020  -7.260  10.371  1.00 95.88           H  
ATOM   3166  N   ALA A 201     -26.656 -10.333   6.694  1.00 95.07           N  
ATOM   3167  CA  ALA A 201     -26.907 -10.179   5.264  1.00 95.07           C  
ATOM   3168  C   ALA A 201     -27.760  -8.934   4.956  1.00 95.07           C  
ATOM   3169  O   ALA A 201     -27.498  -8.230   3.983  1.00 95.07           O  
ATOM   3170  CB  ALA A 201     -27.578 -11.461   4.757  1.00 95.07           C  
ATOM   3171  H   ALA A 201     -26.969 -11.179   7.148  1.00 95.07           H  
ATOM   3172  HA  ALA A 201     -25.951 -10.060   4.754  1.00 95.07           H  
ATOM   3173  HB1 ALA A 201     -27.764 -11.380   3.686  1.00 95.07           H  
ATOM   3174  HB2 ALA A 201     -28.527 -11.613   5.272  1.00 95.07           H  
ATOM   3175  HB3 ALA A 201     -26.929 -12.317   4.941  1.00 95.07           H  
ATOM   3176  N   GLU A 202     -28.733  -8.615   5.811  1.00 94.69           N  
ATOM   3177  CA  GLU A 202     -29.626  -7.460   5.670  1.00 94.69           C  
ATOM   3178  C   GLU A 202     -28.879  -6.129   5.828  1.00 94.69           C  
ATOM   3179  O   GLU A 202     -29.214  -5.135   5.180  1.00 94.69           O  
ATOM   3180  CB  GLU A 202     -30.745  -7.512   6.729  1.00 94.69           C  
ATOM   3181  CG  GLU A 202     -31.618  -8.781   6.718  1.00 94.69           C  
ATOM   3182  CD  GLU A 202     -30.938 -10.037   7.294  1.00 94.69           C  
ATOM   3183  OE1 GLU A 202     -31.437 -11.142   6.995  1.00 94.69           O  
ATOM   3184  OE2 GLU A 202     -29.894  -9.898   7.977  1.00 94.69           O1-
ATOM   3185  H   GLU A 202     -28.891  -9.224   6.601  1.00 94.69           H  
ATOM   3186  HA  GLU A 202     -30.080  -7.477   4.679  1.00 94.69           H  
ATOM   3187  HB2 GLU A 202     -30.320  -7.370   7.723  1.00 94.69           H  
ATOM   3188  HB3 GLU A 202     -31.404  -6.664   6.544  1.00 94.69           H  
ATOM   3189  HG2 GLU A 202     -32.511  -8.575   7.308  1.00 94.69           H  
ATOM   3190  HG3 GLU A 202     -31.938  -8.969   5.694  1.00 94.69           H  
ATOM   3191  N   VAL A 203     -27.851  -6.103   6.681  1.00 95.76           N  
ATOM   3192  CA  VAL A 203     -26.981  -4.935   6.876  1.00 95.76           C  
ATOM   3193  C   VAL A 203     -26.082  -4.758   5.657  1.00 95.76           C  
ATOM   3194  O   VAL A 203     -26.003  -3.660   5.106  1.00 95.76           O  
ATOM   3195  CB  VAL A 203     -26.156  -5.078   8.168  1.00 95.76           C  
ATOM   3196  CG1 VAL A 203     -25.175  -3.920   8.357  1.00 95.76           C  
ATOM   3197  CG2 VAL A 203     -27.066  -5.115   9.401  1.00 95.76           C  
ATOM   3198  H   VAL A 203     -27.591  -6.971   7.125  1.00 95.76           H  
ATOM   3199  HA  VAL A 203     -27.595  -4.039   6.961  1.00 95.76           H  
ATOM   3200  HB  VAL A 203     -25.581  -6.003   8.134  1.00 95.76           H  
ATOM   3201 HG11 VAL A 203     -25.706  -2.969   8.379  1.00 95.76           H  
ATOM   3202 HG12 VAL A 203     -24.438  -3.912   7.554  1.00 95.76           H  
ATOM   3203 HG13 VAL A 203     -24.644  -4.068   9.297  1.00 95.76           H  
ATOM   3204 HG21 VAL A 203     -27.752  -5.961   9.344  1.00 95.76           H  
ATOM   3205 HG22 VAL A 203     -27.639  -4.191   9.475  1.00 95.76           H  
ATOM   3206 HG23 VAL A 203     -26.456  -5.233  10.296  1.00 95.76           H  
ATOM   3207  N   MET A 204     -25.472  -5.844   5.173  1.00 95.59           N  
ATOM   3208  CA  MET A 204     -24.657  -5.814   3.956  1.00 95.59           C  
ATOM   3209  C   MET A 204     -25.458  -5.372   2.732  1.00 95.59           C  
ATOM   3210  O   MET A 204     -24.976  -4.545   1.963  1.00 95.59           O  
ATOM   3211  CB  MET A 204     -24.029  -7.190   3.695  1.00 95.59           C  
ATOM   3212  CG  MET A 204     -22.825  -7.454   4.600  1.00 95.59           C  
ATOM   3213  SD  MET A 204     -21.490  -6.220   4.516  1.00 95.59           S  
ATOM   3214  CE  MET A 204     -21.027  -6.288   2.764  1.00 95.59           C  
ATOM   3215  H   MET A 204     -25.576  -6.717   5.670  1.00 95.59           H  
ATOM   3216  HA  MET A 204     -23.867  -5.075   4.087  1.00 95.59           H  
ATOM   3217  HB2 MET A 204     -24.772  -7.973   3.847  1.00 95.59           H  
ATOM   3218  HB3 MET A 204     -23.697  -7.244   2.658  1.00 95.59           H  
ATOM   3219  HG2 MET A 204     -22.412  -8.425   4.328  1.00 95.59           H  
ATOM   3220  HG3 MET A 204     -23.175  -7.516   5.630  1.00 95.59           H  
ATOM   3221  HE1 MET A 204     -20.734  -7.304   2.501  1.00 95.59           H  
ATOM   3222  HE2 MET A 204     -20.190  -5.613   2.586  1.00 95.59           H  
ATOM   3223  HE3 MET A 204     -21.869  -5.976   2.146  1.00 95.59           H  
ATOM   3224  N   GLN A 205     -26.691  -5.854   2.562  1.00 93.46           N  
ATOM   3225  CA  GLN A 205     -27.561  -5.429   1.462  1.00 93.46           C  
ATOM   3226  C   GLN A 205     -27.831  -3.921   1.482  1.00 93.46           C  
ATOM   3227  O   GLN A 205     -27.822  -3.294   0.425  1.00 93.46           O  
ATOM   3228  CB  GLN A 205     -28.888  -6.192   1.520  1.00 93.46           C  
ATOM   3229  CG  GLN A 205     -28.753  -7.627   0.997  1.00 93.46           C  
ATOM   3230  CD  GLN A 205     -30.046  -8.421   1.146  1.00 93.46           C  
ATOM   3231  NE2 GLN A 205     -30.013  -9.716   0.924  1.00 93.46           N  
ATOM   3232  OE1 GLN A 205     -31.112  -7.908   1.441  1.00 93.46           O  
ATOM   3233  H   GLN A 205     -27.029  -6.555   3.206  1.00 93.46           H  
ATOM   3234  HA  GLN A 205     -27.069  -5.649   0.515  1.00 93.46           H  
ATOM   3235  HB2 GLN A 205     -29.258  -6.205   2.546  1.00 93.46           H  
ATOM   3236  HB3 GLN A 205     -29.621  -5.675   0.900  1.00 93.46           H  
ATOM   3237  HG2 GLN A 205     -27.955  -8.146   1.529  1.00 93.46           H  
ATOM   3238  HG3 GLN A 205     -28.486  -7.600  -0.060  1.00 93.46           H  
ATOM   3239 HE21 GLN A 205     -30.879 -10.204   1.100  1.00 93.46           H  
ATOM   3240 HE22 GLN A 205     -29.136 -10.184   0.744  1.00 93.46           H  
ATOM   3241  N   GLN A 206     -28.018  -3.322   2.662  1.00 92.82           N  
ATOM   3242  CA  GLN A 206     -28.185  -1.871   2.786  1.00 92.82           C  
ATOM   3243  C   GLN A 206     -26.894  -1.117   2.449  1.00 92.82           C  
ATOM   3244  O   GLN A 206     -26.921  -0.187   1.644  1.00 92.82           O  
ATOM   3245  CB  GLN A 206     -28.666  -1.521   4.199  1.00 92.82           C  
ATOM   3246  CG  GLN A 206     -30.125  -1.937   4.412  1.00 92.82           C  
ATOM   3247  CD  GLN A 206     -30.554  -1.682   5.845  1.00 92.82           C  
ATOM   3248  NE2 GLN A 206     -30.696  -2.714   6.645  1.00 92.82           N  
ATOM   3249  OE1 GLN A 206     -30.745  -0.552   6.264  1.00 92.82           O  
ATOM   3250  H   GLN A 206     -28.014  -3.886   3.500  1.00 92.82           H  
ATOM   3251  HA  GLN A 206     -28.938  -1.537   2.072  1.00 92.82           H  
ATOM   3252  HB2 GLN A 206     -28.033  -2.009   4.940  1.00 92.82           H  
ATOM   3253  HB3 GLN A 206     -28.593  -0.443   4.340  1.00 92.82           H  
ATOM   3254  HG2 GLN A 206     -30.767  -1.358   3.748  1.00 92.82           H  
ATOM   3255  HG3 GLN A 206     -30.256  -2.992   4.174  1.00 92.82           H  
ATOM   3256 HE21 GLN A 206     -30.448  -3.633   6.306  1.00 92.82           H  
ATOM   3257 HE22 GLN A 206     -30.955  -2.529   7.604  1.00 92.82           H  
ATOM   3258  N   ILE A 207     -25.755  -1.548   3.004  1.00 93.53           N  
ATOM   3259  CA  ILE A 207     -24.449  -0.930   2.733  1.00 93.53           C  
ATOM   3260  C   ILE A 207     -24.150  -0.968   1.229  1.00 93.53           C  
ATOM   3261  O   ILE A 207     -23.882   0.081   0.639  1.00 93.53           O  
ATOM   3262  CB  ILE A 207     -23.333  -1.606   3.566  1.00 93.53           C  
ATOM   3263  CG1 ILE A 207     -23.539  -1.322   5.072  1.00 93.53           C  
ATOM   3264  CG2 ILE A 207     -21.933  -1.115   3.141  1.00 93.53           C  
ATOM   3265  CD1 ILE A 207     -22.651  -2.174   5.987  1.00 93.53           C  
ATOM   3266  H   ILE A 207     -25.799  -2.326   3.646  1.00 93.53           H  
ATOM   3267  HA  ILE A 207     -24.500   0.119   3.025  1.00 93.53           H  
ATOM   3268  HB  ILE A 207     -23.382  -2.682   3.400  1.00 93.53           H  
ATOM   3269 HG12 ILE A 207     -23.343  -0.269   5.272  1.00 93.53           H  
ATOM   3270 HG13 ILE A 207     -24.575  -1.519   5.348  1.00 93.53           H  
ATOM   3271 HG21 ILE A 207     -21.742  -1.337   2.092  1.00 93.53           H  
ATOM   3272 HG22 ILE A 207     -21.840  -0.043   3.318  1.00 93.53           H  
ATOM   3273 HG23 ILE A 207     -21.162  -1.633   3.712  1.00 93.53           H  
ATOM   3274 HD11 ILE A 207     -22.943  -2.006   7.023  1.00 93.53           H  
ATOM   3275 HD12 ILE A 207     -21.603  -1.897   5.878  1.00 93.53           H  
ATOM   3276 HD13 ILE A 207     -22.778  -3.230   5.749  1.00 93.53           H  
ATOM   3277  N   LEU A 208     -24.238  -2.142   0.598  1.00 92.17           N  
ATOM   3278  CA  LEU A 208     -23.943  -2.324  -0.826  1.00 92.17           C  
ATOM   3279  C   LEU A 208     -24.980  -1.636  -1.727  1.00 92.17           C  
ATOM   3280  O   LEU A 208     -24.604  -0.999  -2.706  1.00 92.17           O  
ATOM   3281  CB  LEU A 208     -23.853  -3.826  -1.162  1.00 92.17           C  
ATOM   3282  CG  LEU A 208     -22.743  -4.626  -0.450  1.00 92.17           C  
ATOM   3283  CD1 LEU A 208     -22.724  -6.064  -0.966  1.00 92.17           C  
ATOM   3284  CD2 LEU A 208     -21.357  -4.029  -0.638  1.00 92.17           C  
ATOM   3285  H   LEU A 208     -24.502  -2.955   1.136  1.00 92.17           H  
ATOM   3286  HA  LEU A 208     -22.981  -1.865  -1.051  1.00 92.17           H  
ATOM   3287  HB2 LEU A 208     -24.812  -4.291  -0.933  1.00 92.17           H  
ATOM   3288  HB3 LEU A 208     -23.692  -3.915  -2.236  1.00 92.17           H  
ATOM   3289  HG  LEU A 208     -22.938  -4.656   0.622  1.00 92.17           H  
ATOM   3290 HD11 LEU A 208     -23.703  -6.520  -0.819  1.00 92.17           H  
ATOM   3291 HD12 LEU A 208     -21.979  -6.643  -0.420  1.00 92.17           H  
ATOM   3292 HD13 LEU A 208     -22.471  -6.073  -2.026  1.00 92.17           H  
ATOM   3293 HD21 LEU A 208     -21.292  -3.132  -0.022  1.00 92.17           H  
ATOM   3294 HD22 LEU A 208     -20.590  -4.725  -0.299  1.00 92.17           H  
ATOM   3295 HD23 LEU A 208     -21.181  -3.787  -1.687  1.00 92.17           H  
ATOM   3296  N   GLY A 209     -26.271  -1.704  -1.387  1.00 88.93           N  
ATOM   3297  CA  GLY A 209     -27.349  -1.097  -2.179  1.00 88.93           C  
ATOM   3298  C   GLY A 209     -27.257   0.428  -2.272  1.00 88.93           C  
ATOM   3299  O   GLY A 209     -27.675   1.027  -3.258  1.00 88.93           O  
ATOM   3300  H   GLY A 209     -26.537  -2.240  -0.574  1.00 88.93           H  
ATOM   3301  HA2 GLY A 209     -28.305  -1.350  -1.720  1.00 88.93           H  
ATOM   3302  HA3 GLY A 209     -27.326  -1.503  -3.190  1.00 88.93           H  
ATOM   3303  N   ASP A 210     -26.643   1.063  -1.277  1.00 87.61           N  
ATOM   3304  CA  ASP A 210     -26.384   2.498  -1.283  1.00 87.61           C  
ATOM   3305  C   ASP A 210     -25.043   2.886  -1.948  1.00 87.61           C  
ATOM   3306  O   ASP A 210     -24.650   4.046  -1.841  1.00 87.61           O  
ATOM   3307  CB  ASP A 210     -26.474   3.001   0.162  1.00 87.61           C  
ATOM   3308  CG  ASP A 210     -27.878   3.154   0.709  1.00 87.61           C  
ATOM   3309  OD1 ASP A 210     -28.789   3.653   0.014  1.00 87.61           O  
ATOM   3310  OD2 ASP A 210     -28.019   3.000   1.934  1.00 87.61           O1-
ATOM   3311  H   ASP A 210     -26.400   0.524  -0.458  1.00 87.61           H  
ATOM   3312  HA  ASP A 210     -27.163   2.999  -1.859  1.00 87.61           H  
ATOM   3313  HB2 ASP A 210     -25.997   3.976   0.252  1.00 87.61           H  
ATOM   3314  HB3 ASP A 210     -25.955   2.294   0.810  1.00 87.61           H  
ATOM   3315  N   MET A 211     -24.274   1.964  -2.548  1.00 79.73           N  
ATOM   3316  CA  MET A 211     -22.974   2.294  -3.175  1.00 79.73           C  
ATOM   3317  C   MET A 211     -23.085   3.077  -4.476  1.00 79.73           C  
ATOM   3318  O   MET A 211     -22.185   3.848  -4.794  1.00 79.73           O  
ATOM   3319  CB  MET A 211     -22.128   1.042  -3.430  1.00 79.73           C  
ATOM   3320  CG  MET A 211     -21.473   0.573  -2.141  1.00 79.73           C  
ATOM   3321  SD  MET A 211     -20.270  -0.719  -2.388  1.00 79.73           S  
ATOM   3322  CE  MET A 211     -19.805  -1.076  -0.693  1.00 79.73           C  
ATOM   3323  H   MET A 211     -24.604   1.011  -2.608  1.00 79.73           H  
ATOM   3324  HA  MET A 211     -22.412   2.960  -2.520  1.00 79.73           H  
ATOM   3325  HB2 MET A 211     -22.726   0.248  -3.877  1.00 79.73           H  
ATOM   3326  HB3 MET A 211     -21.326   1.293  -4.125  1.00 79.73           H  
ATOM   3327  HG2 MET A 211     -20.924   1.417  -1.724  1.00 79.73           H  
ATOM   3328  HG3 MET A 211     -22.239   0.238  -1.442  1.00 79.73           H  
ATOM   3329  HE1 MET A 211     -19.072  -0.342  -0.359  1.00 79.73           H  
ATOM   3330  HE2 MET A 211     -20.686  -1.028  -0.052  1.00 79.73           H  
ATOM   3331  HE3 MET A 211     -19.364  -2.069  -0.614  1.00 79.73           H  
ATOM   3332  N   ASP A 212     -24.180   2.928  -5.215  1.00 68.72           N  
ATOM   3333  CA  ASP A 212     -24.362   3.657  -6.474  1.00 68.72           C  
ATOM   3334  C   ASP A 212     -24.875   5.093  -6.264  1.00 68.72           C  
ATOM   3335  O   ASP A 212     -24.892   5.902  -7.191  1.00 68.72           O  
ATOM   3336  CB  ASP A 212     -25.237   2.823  -7.415  1.00 68.72           C  
ATOM   3337  CG  ASP A 212     -24.549   1.515  -7.841  1.00 68.72           C  
ATOM   3338  OD1 ASP A 212     -23.295   1.498  -7.991  1.00 68.72           O  
ATOM   3339  OD2 ASP A 212     -25.284   0.529  -8.046  1.00 68.72           O1-
ATOM   3340  H   ASP A 212     -24.865   2.235  -4.950  1.00 68.72           H  
ATOM   3341  HA  ASP A 212     -23.392   3.767  -6.958  1.00 68.72           H  
ATOM   3342  HB2 ASP A 212     -26.185   2.604  -6.923  1.00 68.72           H  
ATOM   3343  HB3 ASP A 212     -25.446   3.405  -8.313  1.00 68.72           H  
ATOM   3344  N   ASN A 213     -25.222   5.449  -5.025  1.00 69.70           N  
ATOM   3345  CA  ASN A 213     -25.615   6.797  -4.648  1.00 69.70           C  
ATOM   3346  C   ASN A 213     -24.405   7.548  -4.076  1.00 69.70           C  
ATOM   3347  O   ASN A 213     -24.255   7.664  -2.863  1.00 69.70           O  
ATOM   3348  CB  ASN A 213     -26.812   6.708  -3.686  1.00 69.70           C  
ATOM   3349  CG  ASN A 213     -28.076   6.231  -4.378  1.00 69.70           C  
ATOM   3350  ND2 ASN A 213     -28.878   5.423  -3.723  1.00 69.70           N  
ATOM   3351  OD1 ASN A 213     -28.385   6.601  -5.497  1.00 69.70           O  
ATOM   3352  H   ASN A 213     -25.109   4.762  -4.294  1.00 69.70           H  
ATOM   3353  HA  ASN A 213     -25.940   7.343  -5.533  1.00 69.70           H  
ATOM   3354  HB2 ASN A 213     -26.564   6.037  -2.864  1.00 69.70           H  
ATOM   3355  HB3 ASN A 213     -27.018   7.697  -3.274  1.00 69.70           H  
ATOM   3356 HD21 ASN A 213     -29.646   5.047  -4.260  1.00 69.70           H  
ATOM   3357 HD22 ASN A 213     -28.613   5.037  -2.828  1.00 69.70           H  
ATOM   3358  N   ALA A 214     -23.553   8.101  -4.946  1.00 56.48           N  
ATOM   3359  CA  ALA A 214     -22.387   8.906  -4.541  1.00 56.48           C  
ATOM   3360  C   ALA A 214     -22.752  10.141  -3.684  1.00 56.48           C  
ATOM   3361  O   ALA A 214     -21.912  10.704  -2.994  1.00 56.48           O  
ATOM   3362  CB  ALA A 214     -21.632   9.321  -5.809  1.00 56.48           C  
ATOM   3363  H   ALA A 214     -23.667   7.881  -5.925  1.00 56.48           H  
ATOM   3364  HA  ALA A 214     -21.727   8.281  -3.939  1.00 56.48           H  
ATOM   3365  HB1 ALA A 214     -21.335   8.435  -6.370  1.00 56.48           H  
ATOM   3366  HB2 ALA A 214     -22.261   9.956  -6.434  1.00 56.48           H  
ATOM   3367  HB3 ALA A 214     -20.734   9.872  -5.530  1.00 56.48           H  
ATOM   3368  N   THR A 215     -24.022  10.553  -3.695  1.00 56.12           N  
ATOM   3369  CA  THR A 215     -24.572  11.640  -2.873  1.00 56.12           C  
ATOM   3370  C   THR A 215     -25.226  11.151  -1.576  1.00 56.12           C  
ATOM   3371  O   THR A 215     -25.885  11.932  -0.880  1.00 56.12           O  
ATOM   3372  CB  THR A 215     -25.572  12.460  -3.696  1.00 56.12           C  
ATOM   3373  CG2 THR A 215     -24.908  13.140  -4.894  1.00 56.12           C  
ATOM   3374  OG1 THR A 215     -26.580  11.612  -4.205  1.00 56.12           O  
ATOM   3375  H   THR A 215     -24.671  10.059  -4.290  1.00 56.12           H  
ATOM   3376  HA  THR A 215     -23.760  12.303  -2.574  1.00 56.12           H  
ATOM   3377  HB  THR A 215     -26.024  13.231  -3.072  1.00 56.12           H  
ATOM   3378  HG1 THR A 215     -27.047  12.095  -4.890  1.00 56.12           H  
ATOM   3379 HG21 THR A 215     -24.061  13.734  -4.553  1.00 56.12           H  
ATOM   3380 HG22 THR A 215     -25.622  13.799  -5.388  1.00 56.12           H  
ATOM   3381 HG23 THR A 215     -24.551  12.397  -5.608  1.00 56.12           H  
ATOM   3382  N   ALA A 216     -25.090   9.863  -1.239  1.00 62.21           N  
ATOM   3383  CA  ALA A 216     -25.650   9.299  -0.023  1.00 62.21           C  
ATOM   3384  C   ALA A 216     -25.001   9.957   1.196  1.00 62.21           C  
ATOM   3385  O   ALA A 216     -23.819   9.775   1.484  1.00 62.21           O  
ATOM   3386  CB  ALA A 216     -25.494   7.774  -0.010  1.00 62.21           C  
ATOM   3387  H   ALA A 216     -24.526   9.257  -1.819  1.00 62.21           H  
ATOM   3388  HA  ALA A 216     -26.718   9.518  -0.008  1.00 62.21           H  
ATOM   3389  HB1 ALA A 216     -24.439   7.509  -0.088  1.00 62.21           H  
ATOM   3390  HB2 ALA A 216     -25.888   7.371   0.923  1.00 62.21           H  
ATOM   3391  HB3 ALA A 216     -26.036   7.333  -0.847  1.00 62.21           H  
ATOM   3392  N   ARG A 217     -25.815  10.719   1.931  1.00 80.97           N  
ATOM   3393  CA  ARG A 217     -25.468  11.194   3.272  1.00 80.97           C  
ATOM   3394  C   ARG A 217     -25.050   9.996   4.132  1.00 80.97           C  
ATOM   3395  O   ARG A 217     -25.624   8.919   3.939  1.00 80.97           O  
ATOM   3396  CB  ARG A 217     -26.667  11.901   3.917  1.00 80.97           C  
ATOM   3397  CG  ARG A 217     -27.058  13.170   3.153  1.00 80.97           C  
ATOM   3398  CD  ARG A 217     -28.250  13.843   3.834  1.00 80.97           C  
ATOM   3399  NE  ARG A 217     -28.655  15.054   3.100  1.00 80.97           N  
ATOM   3400  CZ  ARG A 217     -29.578  15.921   3.470  1.00 80.97           C  
ATOM   3401  NH1 ARG A 217     -30.263  15.768   4.570  1.00 80.97           N1+
ATOM   3402  NH2 ARG A 217     -29.828  16.966   2.733  1.00 80.97           N  
ATOM   3403  H   ARG A 217     -26.748  10.870   1.576  1.00 80.97           H  
ATOM   3404  HA  ARG A 217     -24.616  11.868   3.185  1.00 80.97           H  
ATOM   3405  HB2 ARG A 217     -27.513  11.215   3.948  1.00 80.97           H  
ATOM   3406  HB3 ARG A 217     -26.407  12.170   4.941  1.00 80.97           H  
ATOM   3407  HG2 ARG A 217     -27.330  12.917   2.128  1.00 80.97           H  
ATOM   3408  HG3 ARG A 217     -26.211  13.856   3.137  1.00 80.97           H  
ATOM   3409  HD2 ARG A 217     -27.964  14.104   4.852  1.00 80.97           H  
ATOM   3410  HD3 ARG A 217     -29.081  13.138   3.866  1.00 80.97           H  
ATOM   3411  HE  ARG A 217     -28.153  15.242   2.244  1.00 80.97           H  
ATOM   3412 HH11 ARG A 217     -30.964  16.442   4.843  1.00 80.97           H  
ATOM   3413 HH12 ARG A 217     -30.057  14.966   5.148  1.00 80.97           H  
ATOM   3414 HH21 ARG A 217     -29.299  17.115   1.886  1.00 80.97           H  
ATOM   3415 HH22 ARG A 217     -30.521  17.644   3.017  1.00 80.97           H  
ATOM   3416  N   PRO A 218     -24.131  10.178   5.093  1.00 89.62           N  
ATOM   3417  CA  PRO A 218     -23.829   9.127   6.050  1.00 89.62           C  
ATOM   3418  C   PRO A 218     -25.113   8.603   6.700  1.00 89.62           C  
ATOM   3419  O   PRO A 218     -26.040   9.364   7.003  1.00 89.62           O  
ATOM   3420  CB  PRO A 218     -22.843   9.731   7.049  1.00 89.62           C  
ATOM   3421  CG  PRO A 218     -22.961  11.245   6.859  1.00 89.62           C  
ATOM   3422  CD  PRO A 218     -23.388  11.391   5.403  1.00 89.62           C  
ATOM   3423  HA  PRO A 218     -23.338   8.308   5.524  1.00 89.62           H  
ATOM   3424  HB2 PRO A 218     -21.837   9.403   6.787  1.00 89.62           H  
ATOM   3425  HB3 PRO A 218     -23.028   9.418   8.076  1.00 89.62           H  
ATOM   3426  HG2 PRO A 218     -23.751  11.634   7.500  1.00 89.62           H  
ATOM   3427  HG3 PRO A 218     -22.024  11.761   7.068  1.00 89.62           H  
ATOM   3428  HD2 PRO A 218     -23.993  12.290   5.288  1.00 89.62           H  
ATOM   3429  HD3 PRO A 218     -22.505  11.445   4.766  1.00 89.62           H  
ATOM   3430  N   LYS A 219     -25.180   7.284   6.864  1.00 91.65           N  
ATOM   3431  CA  LYS A 219     -26.329   6.578   7.437  1.00 91.65           C  
ATOM   3432  C   LYS A 219     -25.915   5.893   8.725  1.00 91.65           C  
ATOM   3433  O   LYS A 219     -24.774   5.463   8.852  1.00 91.65           O  
ATOM   3434  CB  LYS A 219     -26.906   5.577   6.425  1.00 91.65           C  
ATOM   3435  CG  LYS A 219     -27.638   6.282   5.271  1.00 91.65           C  
ATOM   3436  CD  LYS A 219     -28.279   5.262   4.326  1.00 91.65           C  
ATOM   3437  CE  LYS A 219     -29.050   5.928   3.182  1.00 91.65           C  
ATOM   3438  NZ  LYS A 219     -29.786   4.911   2.392  1.00 91.65           N1+
ATOM   3439  H   LYS A 219     -24.369   6.741   6.607  1.00 91.65           H  
ATOM   3440  HA  LYS A 219     -27.106   7.299   7.694  1.00 91.65           H  
ATOM   3441  HB2 LYS A 219     -27.612   4.922   6.936  1.00 91.65           H  
ATOM   3442  HB3 LYS A 219     -26.096   4.966   6.026  1.00 91.65           H  
ATOM   3443  HG2 LYS A 219     -28.414   6.930   5.678  1.00 91.65           H  
ATOM   3444  HG3 LYS A 219     -26.928   6.887   4.705  1.00 91.65           H  
ATOM   3445  HD2 LYS A 219     -27.480   4.665   3.885  1.00 91.65           H  
ATOM   3446  HD3 LYS A 219     -28.943   4.609   4.893  1.00 91.65           H  
ATOM   3447  HE2 LYS A 219     -28.323   6.433   2.546  1.00 91.65           H  
ATOM   3448  HE3 LYS A 219     -29.737   6.671   3.587  1.00 91.65           H  
ATOM   3449  HZ1 LYS A 219     -30.603   4.540   2.856  1.00 91.65           H  
ATOM   3450  HZ2 LYS A 219     -29.180   4.115   2.254  1.00 91.65           H  
ATOM   3451  HZ3 LYS A 219     -29.972   5.182   1.437  1.00 91.65           H  
ATOM   3452  N   VAL A 220     -26.863   5.776   9.651  1.00 92.75           N  
ATOM   3453  CA  VAL A 220     -26.726   4.980  10.875  1.00 92.75           C  
ATOM   3454  C   VAL A 220     -27.786   3.890  10.858  1.00 92.75           C  
ATOM   3455  O   VAL A 220     -28.942   4.158  10.528  1.00 92.75           O  
ATOM   3456  CB  VAL A 220     -26.815   5.825  12.160  1.00 92.75           C  
ATOM   3457  CG1 VAL A 220     -26.582   4.978  13.416  1.00 92.75           C  
ATOM   3458  CG2 VAL A 220     -25.765   6.937  12.160  1.00 92.75           C  
ATOM   3459  H   VAL A 220     -27.791   6.106   9.428  1.00 92.75           H  
ATOM   3460  HA  VAL A 220     -25.745   4.504  10.871  1.00 92.75           H  
ATOM   3461  HB  VAL A 220     -27.801   6.285  12.225  1.00 92.75           H  
ATOM   3462 HG11 VAL A 220     -27.389   4.258  13.549  1.00 92.75           H  
ATOM   3463 HG12 VAL A 220     -25.636   4.442  13.340  1.00 92.75           H  
ATOM   3464 HG13 VAL A 220     -26.545   5.614  14.300  1.00 92.75           H  
ATOM   3465 HG21 VAL A 220     -25.971   7.624  11.340  1.00 92.75           H  
ATOM   3466 HG22 VAL A 220     -25.799   7.491  13.098  1.00 92.75           H  
ATOM   3467 HG23 VAL A 220     -24.769   6.511  12.032  1.00 92.75           H  
ATOM   3468  N   LEU A 221     -27.379   2.678  11.207  1.00 93.43           N  
ATOM   3469  CA  LEU A 221     -28.196   1.487  11.354  1.00 93.43           C  
ATOM   3470  C   LEU A 221     -27.932   0.861  12.722  1.00 93.43           C  
ATOM   3471  O   LEU A 221     -26.923   1.126  13.375  1.00 93.43           O  
ATOM   3472  CB  LEU A 221     -27.863   0.475  10.245  1.00 93.43           C  
ATOM   3473  CG  LEU A 221     -28.087   0.965   8.807  1.00 93.43           C  
ATOM   3474  CD1 LEU A 221     -27.693  -0.164   7.850  1.00 93.43           C  
ATOM   3475  CD2 LEU A 221     -29.540   1.344   8.525  1.00 93.43           C  
ATOM   3476  H   LEU A 221     -26.418   2.584  11.501  1.00 93.43           H  
ATOM   3477  HA  LEU A 221     -29.252   1.751  11.306  1.00 93.43           H  
ATOM   3478  HB2 LEU A 221     -26.817   0.190  10.350  1.00 93.43           H  
ATOM   3479  HB3 LEU A 221     -28.465  -0.420  10.400  1.00 93.43           H  
ATOM   3480  HG  LEU A 221     -27.458   1.833   8.614  1.00 93.43           H  
ATOM   3481 HD11 LEU A 221     -27.884   0.131   6.818  1.00 93.43           H  
ATOM   3482 HD12 LEU A 221     -26.638  -0.409   7.971  1.00 93.43           H  
ATOM   3483 HD13 LEU A 221     -28.287  -1.053   8.061  1.00 93.43           H  
ATOM   3484 HD21 LEU A 221     -30.192   0.495   8.728  1.00 93.43           H  
ATOM   3485 HD22 LEU A 221     -29.651   1.629   7.479  1.00 93.43           H  
ATOM   3486 HD23 LEU A 221     -29.841   2.187   9.146  1.00 93.43           H  
ATOM   3487  N   GLU A 222     -28.841  -0.011  13.124  1.00 94.21           N  
ATOM   3488  CA  GLU A 222     -28.725  -0.809  14.336  1.00 94.21           C  
ATOM   3489  C   GLU A 222     -29.013  -2.260  13.951  1.00 94.21           C  
ATOM   3490  O   GLU A 222     -29.892  -2.519  13.125  1.00 94.21           O  
ATOM   3491  CB  GLU A 222     -29.685  -0.285  15.419  1.00 94.21           C  
ATOM   3492  CG  GLU A 222     -29.533   1.234  15.659  1.00 94.21           C  
ATOM   3493  CD  GLU A 222     -30.423   1.788  16.778  1.00 94.21           C  
ATOM   3494  OE1 GLU A 222     -30.127   2.904  17.275  1.00 94.21           O  
ATOM   3495  OE2 GLU A 222     -31.284   1.053  17.313  1.00 94.21           O1-
ATOM   3496  H   GLU A 222     -29.611  -0.242  12.513  1.00 94.21           H  
ATOM   3497  HA  GLU A 222     -27.708  -0.747  14.723  1.00 94.21           H  
ATOM   3498  HB2 GLU A 222     -29.484  -0.818  16.347  1.00 94.21           H  
ATOM   3499  HB3 GLU A 222     -30.711  -0.490  15.113  1.00 94.21           H  
ATOM   3500  HG2 GLU A 222     -28.491   1.444  15.902  1.00 94.21           H  
ATOM   3501  HG3 GLU A 222     -29.783   1.776  14.748  1.00 94.21           H  
ATOM   3502  N   TYR A 223     -28.267  -3.206  14.512  1.00 95.56           N  
ATOM   3503  CA  TYR A 223     -28.487  -4.632  14.271  1.00 95.56           C  
ATOM   3504  C   TYR A 223     -28.100  -5.460  15.497  1.00 95.56           C  
ATOM   3505  O   TYR A 223     -27.537  -4.938  16.457  1.00 95.56           O  
ATOM   3506  CB  TYR A 223     -27.744  -5.078  13.001  1.00 95.56           C  
ATOM   3507  CG  TYR A 223     -26.236  -5.159  13.126  1.00 95.56           C  
ATOM   3508  CD1 TYR A 223     -25.445  -4.014  12.923  1.00 95.56           C  
ATOM   3509  CD2 TYR A 223     -25.626  -6.390  13.434  1.00 95.56           C  
ATOM   3510  CE1 TYR A 223     -24.048  -4.115  13.030  1.00 95.56           C  
ATOM   3511  CE2 TYR A 223     -24.231  -6.491  13.558  1.00 95.56           C  
ATOM   3512  CZ  TYR A 223     -23.446  -5.344  13.351  1.00 95.56           C  
ATOM   3513  OH  TYR A 223     -22.107  -5.382  13.468  1.00 95.56           O  
ATOM   3514  H   TYR A 223     -27.550  -2.943  15.172  1.00 95.56           H  
ATOM   3515  HA  TYR A 223     -29.552  -4.793  14.101  1.00 95.56           H  
ATOM   3516  HB2 TYR A 223     -28.118  -6.059  12.710  1.00 95.56           H  
ATOM   3517  HB3 TYR A 223     -27.994  -4.397  12.187  1.00 95.56           H  
ATOM   3518  HD1 TYR A 223     -25.905  -3.064  12.694  1.00 95.56           H  
ATOM   3519  HD2 TYR A 223     -26.236  -7.270  13.574  1.00 95.56           H  
ATOM   3520  HE1 TYR A 223     -23.408  -3.255  12.895  1.00 95.56           H  
ATOM   3521  HE2 TYR A 223     -23.764  -7.433  13.805  1.00 95.56           H  
ATOM   3522  HH  TYR A 223     -21.730  -6.218  13.751  1.00 95.56           H  
ATOM   3523  N   GLN A 224     -28.424  -6.752  15.482  1.00 95.06           N  
ATOM   3524  CA  GLN A 224     -27.933  -7.708  16.472  1.00 95.06           C  
ATOM   3525  C   GLN A 224     -26.872  -8.602  15.844  1.00 95.06           C  
ATOM   3526  O   GLN A 224     -27.089  -9.145  14.760  1.00 95.06           O  
ATOM   3527  CB  GLN A 224     -29.081  -8.534  17.057  1.00 95.06           C  
ATOM   3528  CG  GLN A 224     -29.947  -7.688  17.997  1.00 95.06           C  
ATOM   3529  CD  GLN A 224     -31.062  -8.501  18.642  1.00 95.06           C  
ATOM   3530  NE2 GLN A 224     -31.442  -8.184  19.859  1.00 95.06           N  
ATOM   3531  OE1 GLN A 224     -31.630  -9.421  18.081  1.00 95.06           O  
ATOM   3532  H   GLN A 224     -28.850  -7.138  14.651  1.00 95.06           H  
ATOM   3533  HA  GLN A 224     -27.463  -7.168  17.294  1.00 95.06           H  
ATOM   3534  HB2 GLN A 224     -29.689  -8.943  16.250  1.00 95.06           H  
ATOM   3535  HB3 GLN A 224     -28.661  -9.362  17.628  1.00 95.06           H  
ATOM   3536  HG2 GLN A 224     -29.310  -7.275  18.780  1.00 95.06           H  
ATOM   3537  HG3 GLN A 224     -30.397  -6.861  17.447  1.00 95.06           H  
ATOM   3538 HE21 GLN A 224     -30.906  -7.516  20.394  1.00 95.06           H  
ATOM   3539 HE22 GLN A 224     -32.133  -8.799  20.265  1.00 95.06           H  
ATOM   3540  N   ASP A 225     -25.728  -8.741  16.507  1.00 92.91           N  
ATOM   3541  CA  ASP A 225     -24.687  -9.663  16.062  1.00 92.91           C  
ATOM   3542  C   ASP A 225     -25.061 -11.135  16.328  1.00 92.91           C  
ATOM   3543  O   ASP A 225     -26.126 -11.455  16.864  1.00 92.91           O  
ATOM   3544  CB  ASP A 225     -23.330  -9.254  16.662  1.00 92.91           C  
ATOM   3545  CG  ASP A 225     -23.130  -9.592  18.142  1.00 92.91           C  
ATOM   3546  OD1 ASP A 225     -24.030 -10.164  18.794  1.00 92.91           O  
ATOM   3547  OD2 ASP A 225     -22.015  -9.334  18.640  1.00 92.91           O1-
ATOM   3548  H   ASP A 225     -25.624  -8.295  17.407  1.00 92.91           H  
ATOM   3549  HA  ASP A 225     -24.592  -9.562  14.981  1.00 92.91           H  
ATOM   3550  HB2 ASP A 225     -23.191  -8.182  16.520  1.00 92.91           H  
ATOM   3551  HB3 ASP A 225     -22.546  -9.756  16.095  1.00 92.91           H  
ATOM   3552  N   SER A 226     -24.161 -12.056  15.977  1.00 89.19           N  
ATOM   3553  CA  SER A 226     -24.357 -13.497  16.190  1.00 89.19           C  
ATOM   3554  C   SER A 226     -24.473 -13.909  17.665  1.00 89.19           C  
ATOM   3555  O   SER A 226     -24.926 -15.017  17.948  1.00 89.19           O  
ATOM   3556  CB  SER A 226     -23.212 -14.264  15.525  1.00 89.19           C  
ATOM   3557  OG  SER A 226     -21.963 -13.856  16.055  1.00 89.19           O  
ATOM   3558  H   SER A 226     -23.274 -11.755  15.601  1.00 89.19           H  
ATOM   3559  HA  SER A 226     -25.288 -13.789  15.706  1.00 89.19           H  
ATOM   3560  HB2 SER A 226     -23.347 -15.334  15.685  1.00 89.19           H  
ATOM   3561  HB3 SER A 226     -23.229 -14.065  14.453  1.00 89.19           H  
ATOM   3562  HG  SER A 226     -21.264 -14.177  15.481  1.00 89.19           H  
ATOM   3563  N   GLN A 227     -24.095 -13.037  18.606  1.00 91.33           N  
ATOM   3564  CA  GLN A 227     -24.217 -13.239  20.052  1.00 91.33           C  
ATOM   3565  C   GLN A 227     -25.462 -12.548  20.639  1.00 91.33           C  
ATOM   3566  O   GLN A 227     -25.675 -12.589  21.851  1.00 91.33           O  
ATOM   3567  CB  GLN A 227     -22.930 -12.762  20.749  1.00 91.33           C  
ATOM   3568  CG  GLN A 227     -21.682 -13.526  20.281  1.00 91.33           C  
ATOM   3569  CD  GLN A 227     -20.424 -13.142  21.055  1.00 91.33           C  
ATOM   3570  NE2 GLN A 227     -19.340 -13.862  20.867  1.00 91.33           N  
ATOM   3571  OE1 GLN A 227     -20.372 -12.209  21.841  1.00 91.33           O  
ATOM   3572  H   GLN A 227     -23.821 -12.111  18.311  1.00 91.33           H  
ATOM   3573  HA  GLN A 227     -24.332 -14.304  20.252  1.00 91.33           H  
ATOM   3574  HB2 GLN A 227     -22.787 -11.698  20.561  1.00 91.33           H  
ATOM   3575  HB3 GLN A 227     -23.040 -12.908  21.823  1.00 91.33           H  
ATOM   3576  HG2 GLN A 227     -21.853 -14.595  20.406  1.00 91.33           H  
ATOM   3577  HG3 GLN A 227     -21.503 -13.327  19.225  1.00 91.33           H  
ATOM   3578 HE21 GLN A 227     -19.333 -14.610  20.188  1.00 91.33           H  
ATOM   3579 HE22 GLN A 227     -18.518 -13.557  21.368  1.00 91.33           H  
ATOM   3580  N   GLY A 228     -26.293 -11.912  19.805  1.00 92.99           N  
ATOM   3581  CA  GLY A 228     -27.474 -11.159  20.229  1.00 92.99           C  
ATOM   3582  C   GLY A 228     -27.157  -9.788  20.837  1.00 92.99           C  
ATOM   3583  O   GLY A 228     -28.052  -9.145  21.393  1.00 92.99           O  
ATOM   3584  H   GLY A 228     -26.037 -11.860  18.829  1.00 92.99           H  
ATOM   3585  HA2 GLY A 228     -28.028 -11.740  20.966  1.00 92.99           H  
ATOM   3586  HA3 GLY A 228     -28.111 -11.001  19.359  1.00 92.99           H  
ATOM   3587  N   ARG A 229     -25.907  -9.316  20.745  1.00 93.69           N  
ATOM   3588  CA  ARG A 229     -25.512  -7.983  21.215  1.00 93.69           C  
ATOM   3589  C   ARG A 229     -26.026  -6.940  20.231  1.00 93.69           C  
ATOM   3590  O   ARG A 229     -25.926  -7.121  19.021  1.00 93.69           O  
ATOM   3591  CB  ARG A 229     -23.987  -7.875  21.372  1.00 93.69           C  
ATOM   3592  CG  ARG A 229     -23.409  -8.917  22.348  1.00 93.69           C  
ATOM   3593  CD  ARG A 229     -21.889  -8.785  22.508  1.00 93.69           C  
ATOM   3594  NE  ARG A 229     -21.196  -9.023  21.235  1.00 93.69           N  
ATOM   3595  CZ  ARG A 229     -19.916  -8.898  20.956  1.00 93.69           C  
ATOM   3596  NH1 ARG A 229     -19.026  -8.554  21.846  1.00 93.69           N1+
ATOM   3597  NH2 ARG A 229     -19.533  -9.092  19.732  1.00 93.69           N  
ATOM   3598  H   ARG A 229     -25.252  -9.825  20.168  1.00 93.69           H  
ATOM   3599  HA  ARG A 229     -25.981  -7.804  22.182  1.00 93.69           H  
ATOM   3600  HB2 ARG A 229     -23.741  -6.878  21.738  1.00 93.69           H  
ATOM   3601  HB3 ARG A 229     -23.525  -7.990  20.392  1.00 93.69           H  
ATOM   3602  HG2 ARG A 229     -23.877  -8.788  23.324  1.00 93.69           H  
ATOM   3603  HG3 ARG A 229     -23.634  -9.922  21.991  1.00 93.69           H  
ATOM   3604  HD2 ARG A 229     -21.655  -7.785  22.874  1.00 93.69           H  
ATOM   3605  HD3 ARG A 229     -21.552  -9.521  23.237  1.00 93.69           H  
ATOM   3606  HE  ARG A 229     -21.761  -9.260  20.432  1.00 93.69           H  
ATOM   3607 HH11 ARG A 229     -18.061  -8.429  21.577  1.00 93.69           H  
ATOM   3608 HH12 ARG A 229     -19.321  -8.431  22.804  1.00 93.69           H  
ATOM   3609 HH21 ARG A 229     -18.588  -8.915  19.422  1.00 93.69           H  
ATOM   3610 HH22 ARG A 229     -20.283  -9.243  19.072  1.00 93.69           H  
ATOM   3611  N   ILE A 230     -26.575  -5.842  20.751  1.00 94.56           N  
ATOM   3612  CA  ILE A 230     -27.010  -4.714  19.919  1.00 94.56           C  
ATOM   3613  C   ILE A 230     -25.770  -3.944  19.472  1.00 94.56           C  
ATOM   3614  O   ILE A 230     -25.000  -3.464  20.306  1.00 94.56           O  
ATOM   3615  CB  ILE A 230     -28.023  -3.803  20.647  1.00 94.56           C  
ATOM   3616  CG1 ILE A 230     -29.262  -4.618  21.086  1.00 94.56           C  
ATOM   3617  CG2 ILE A 230     -28.440  -2.632  19.731  1.00 94.56           C  
ATOM   3618  CD1 ILE A 230     -30.283  -3.817  21.904  1.00 94.56           C  
ATOM   3619  H   ILE A 230     -26.587  -5.741  21.756  1.00 94.56           H  
ATOM   3620  HA  ILE A 230     -27.501  -5.110  19.031  1.00 94.56           H  
ATOM   3621  HB  ILE A 230     -27.544  -3.392  21.536  1.00 94.56           H  
ATOM   3622 HG12 ILE A 230     -28.943  -5.454  21.708  1.00 94.56           H  
ATOM   3623 HG13 ILE A 230     -29.758  -5.025  20.205  1.00 94.56           H  
ATOM   3624 HG21 ILE A 230     -27.571  -2.058  19.410  1.00 94.56           H  
ATOM   3625 HG22 ILE A 230     -29.104  -1.948  20.260  1.00 94.56           H  
ATOM   3626 HG23 ILE A 230     -28.947  -3.013  18.844  1.00 94.56           H  
ATOM   3627 HD11 ILE A 230     -30.773  -3.070  21.279  1.00 94.56           H  
ATOM   3628 HD12 ILE A 230     -31.045  -4.495  22.288  1.00 94.56           H  
ATOM   3629 HD13 ILE A 230     -29.788  -3.328  22.742  1.00 94.56           H  
ATOM   3630  N   MET A 231     -25.623  -3.803  18.164  1.00 95.51           N  
ATOM   3631  CA  MET A 231     -24.553  -3.080  17.498  1.00 95.51           C  
ATOM   3632  C   MET A 231     -25.119  -1.820  16.851  1.00 95.51           C  
ATOM   3633  O   MET A 231     -26.197  -1.845  16.252  1.00 95.51           O  
ATOM   3634  CB  MET A 231     -23.907  -3.980  16.439  1.00 95.51           C  
ATOM   3635  CG  MET A 231     -23.361  -5.298  17.005  1.00 95.51           C  
ATOM   3636  SD  MET A 231     -22.110  -5.146  18.309  1.00 95.51           S  
ATOM   3637  CE  MET A 231     -20.713  -4.564  17.307  1.00 95.51           C  
ATOM   3638  H   MET A 231     -26.309  -4.233  17.561  1.00 95.51           H  
ATOM   3639  HA  MET A 231     -23.788  -2.789  18.218  1.00 95.51           H  
ATOM   3640  HB2 MET A 231     -23.101  -3.436  15.945  1.00 95.51           H  
ATOM   3641  HB3 MET A 231     -24.664  -4.225  15.695  1.00 95.51           H  
ATOM   3642  HG2 MET A 231     -24.194  -5.880  17.399  1.00 95.51           H  
ATOM   3643  HG3 MET A 231     -22.928  -5.868  16.183  1.00 95.51           H  
ATOM   3644  HE1 MET A 231     -20.500  -5.298  16.530  1.00 95.51           H  
ATOM   3645  HE2 MET A 231     -19.826  -4.450  17.929  1.00 95.51           H  
ATOM   3646  HE3 MET A 231     -20.951  -3.607  16.842  1.00 95.51           H  
ATOM   3647  N   ASP A 232     -24.373  -0.730  16.957  1.00 94.34           N  
ATOM   3648  CA  ASP A 232     -24.601   0.485  16.190  1.00 94.34           C  
ATOM   3649  C   ASP A 232     -23.611   0.529  15.039  1.00 94.34           C  
ATOM   3650  O   ASP A 232     -22.423   0.271  15.228  1.00 94.34           O  
ATOM   3651  CB  ASP A 232     -24.444   1.714  17.076  1.00 94.34           C  
ATOM   3652  CG  ASP A 232     -25.398   1.663  18.248  1.00 94.34           C  
ATOM   3653  OD1 ASP A 232     -26.619   1.512  18.022  1.00 94.34           O  
ATOM   3654  OD2 ASP A 232     -24.973   1.870  19.402  1.00 94.34           O1-
ATOM   3655  H   ASP A 232     -23.483  -0.800  17.429  1.00 94.34           H  
ATOM   3656  HA  ASP A 232     -25.612   0.487  15.782  1.00 94.34           H  
ATOM   3657  HB2 ASP A 232     -23.417   1.789  17.434  1.00 94.34           H  
ATOM   3658  HB3 ASP A 232     -24.683   2.597  16.482  1.00 94.34           H  
ATOM   3659  N   LEU A 233     -24.092   0.870  13.849  1.00 95.13           N  
ATOM   3660  CA  LEU A 233     -23.277   0.913  12.647  1.00 95.13           C  
ATOM   3661  C   LEU A 233     -23.525   2.208  11.891  1.00 95.13           C  
ATOM   3662  O   LEU A 233     -24.667   2.583  11.660  1.00 95.13           O  
ATOM   3663  CB  LEU A 233     -23.541  -0.365  11.839  1.00 95.13           C  
ATOM   3664  CG  LEU A 233     -22.701  -0.507  10.557  1.00 95.13           C  
ATOM   3665  CD1 LEU A 233     -22.464  -1.982  10.246  1.00 95.13           C  
ATOM   3666  CD2 LEU A 233     -23.431   0.083   9.354  1.00 95.13           C  
ATOM   3667  H   LEU A 233     -25.079   1.063  13.757  1.00 95.13           H  
ATOM   3668  HA  LEU A 233     -22.228   0.900  12.942  1.00 95.13           H  
ATOM   3669  HB2 LEU A 233     -24.602  -0.449  11.604  1.00 95.13           H  
ATOM   3670  HB3 LEU A 233     -23.281  -1.187  12.506  1.00 95.13           H  
ATOM   3671  HG  LEU A 233     -21.735  -0.016  10.679  1.00 95.13           H  
ATOM   3672 HD11 LEU A 233     -21.926  -2.090   9.305  1.00 95.13           H  
ATOM   3673 HD12 LEU A 233     -23.420  -2.503  10.190  1.00 95.13           H  
ATOM   3674 HD13 LEU A 233     -21.867  -2.437  11.036  1.00 95.13           H  
ATOM   3675 HD21 LEU A 233     -22.779   0.031   8.482  1.00 95.13           H  
ATOM   3676 HD22 LEU A 233     -24.346  -0.476   9.159  1.00 95.13           H  
ATOM   3677 HD23 LEU A 233     -23.683   1.125   9.554  1.00 95.13           H  
ATOM   3678  N   ALA A 234     -22.462   2.882  11.480  1.00 94.35           N  
ATOM   3679  CA  ALA A 234     -22.517   4.021  10.584  1.00 94.35           C  
ATOM   3680  C   ALA A 234     -21.720   3.722   9.318  1.00 94.35           C  
ATOM   3681  O   ALA A 234     -20.685   3.063   9.375  1.00 94.35           O  
ATOM   3682  CB  ALA A 234     -22.041   5.277  11.314  1.00 94.35           C  
ATOM   3683  H   ALA A 234     -21.551   2.492  11.674  1.00 94.35           H  
ATOM   3684  HA  ALA A 234     -23.555   4.177  10.291  1.00 94.35           H  
ATOM   3685  HB1 ALA A 234     -22.701   5.460  12.162  1.00 94.35           H  
ATOM   3686  HB2 ALA A 234     -22.076   6.134  10.642  1.00 94.35           H  
ATOM   3687  HB3 ALA A 234     -21.021   5.137  11.672  1.00 94.35           H  
ATOM   3688  N   TYR A 235     -22.185   4.203   8.170  1.00 94.44           N  
ATOM   3689  CA  TYR A 235     -21.416   4.100   6.935  1.00 94.44           C  
ATOM   3690  C   TYR A 235     -21.585   5.311   6.033  1.00 94.44           C  
ATOM   3691  O   TYR A 235     -22.621   5.982   6.041  1.00 94.44           O  
ATOM   3692  CB  TYR A 235     -21.730   2.808   6.167  1.00 94.44           C  
ATOM   3693  CG  TYR A 235     -23.161   2.702   5.690  1.00 94.44           C  
ATOM   3694  CD1 TYR A 235     -24.109   2.165   6.567  1.00 94.44           C  
ATOM   3695  CD2 TYR A 235     -23.559   3.158   4.415  1.00 94.44           C  
ATOM   3696  CE1 TYR A 235     -25.440   2.022   6.173  1.00 94.44           C  
ATOM   3697  CE2 TYR A 235     -24.909   3.029   4.018  1.00 94.44           C  
ATOM   3698  CZ  TYR A 235     -25.841   2.433   4.895  1.00 94.44           C  
ATOM   3699  OH  TYR A 235     -27.138   2.276   4.549  1.00 94.44           O  
ATOM   3700  H   TYR A 235     -23.043   4.736   8.168  1.00 94.44           H  
ATOM   3701  HA  TYR A 235     -20.365   4.079   7.224  1.00 94.44           H  
ATOM   3702  HB2 TYR A 235     -21.071   2.735   5.302  1.00 94.44           H  
ATOM   3703  HB3 TYR A 235     -21.505   1.956   6.808  1.00 94.44           H  
ATOM   3704  HD1 TYR A 235     -23.805   1.877   7.562  1.00 94.44           H  
ATOM   3705  HD2 TYR A 235     -22.830   3.631   3.774  1.00 94.44           H  
ATOM   3706  HE1 TYR A 235     -26.158   1.611   6.867  1.00 94.44           H  
ATOM   3707  HE2 TYR A 235     -25.265   3.383   3.061  1.00 94.44           H  
ATOM   3708  HH  TYR A 235     -27.628   1.747   5.183  1.00 94.44           H  
ATOM   3709  N   GLN A 236     -20.556   5.549   5.226  1.00 92.18           N  
ATOM   3710  CA  GLN A 236     -20.492   6.626   4.248  1.00 92.18           C  
ATOM   3711  C   GLN A 236     -19.682   6.186   3.025  1.00 92.18           C  
ATOM   3712  O   GLN A 236     -18.725   5.426   3.150  1.00 92.18           O  
ATOM   3713  CB  GLN A 236     -19.886   7.866   4.921  1.00 92.18           C  
ATOM   3714  CG  GLN A 236     -19.892   9.072   3.972  1.00 92.18           C  
ATOM   3715  CD  GLN A 236     -19.682  10.416   4.650  1.00 92.18           C  
ATOM   3716  NE2 GLN A 236     -19.111  11.372   3.957  1.00 92.18           N  
ATOM   3717  OE1 GLN A 236     -20.064  10.653   5.781  1.00 92.18           O  
ATOM   3718  H   GLN A 236     -19.752   4.942   5.294  1.00 92.18           H  
ATOM   3719  HA  GLN A 236     -21.503   6.869   3.921  1.00 92.18           H  
ATOM   3720  HB2 GLN A 236     -18.862   7.660   5.234  1.00 92.18           H  
ATOM   3721  HB3 GLN A 236     -20.473   8.089   5.811  1.00 92.18           H  
ATOM   3722  HG2 GLN A 236     -20.839   9.121   3.434  1.00 92.18           H  
ATOM   3723  HG3 GLN A 236     -19.087   8.935   3.250  1.00 92.18           H  
ATOM   3724 HE21 GLN A 236     -18.890  12.228   4.445  1.00 92.18           H  
ATOM   3725 HE22 GLN A 236     -18.690  11.152   3.066  1.00 92.18           H  
ATOM   3726  N   SER A 237     -20.075   6.654   1.841  1.00 90.49           N  
ATOM   3727  CA  SER A 237     -19.279   6.486   0.621  1.00 90.49           C  
ATOM   3728  C   SER A 237     -18.087   7.441   0.625  1.00 90.49           C  
ATOM   3729  O   SER A 237     -18.243   8.607   0.987  1.00 90.49           O  
ATOM   3730  CB  SER A 237     -20.129   6.749  -0.625  1.00 90.49           C  
ATOM   3731  OG  SER A 237     -21.292   5.929  -0.644  1.00 90.49           O  
ATOM   3732  H   SER A 237     -20.850   7.300   1.794  1.00 90.49           H  
ATOM   3733  HA  SER A 237     -18.898   5.466   0.563  1.00 90.49           H  
ATOM   3734  HB2 SER A 237     -20.430   7.797  -0.641  1.00 90.49           H  
ATOM   3735  HB3 SER A 237     -19.528   6.547  -1.512  1.00 90.49           H  
ATOM   3736  HG  SER A 237     -21.760   6.131  -1.457  1.00 90.49           H  
ATOM   3737  N   THR A 238     -16.929   6.967   0.179  1.00 85.74           N  
ATOM   3738  CA  THR A 238     -15.778   7.827  -0.128  1.00 85.74           C  
ATOM   3739  C   THR A 238     -16.022   8.589  -1.431  1.00 85.74           C  
ATOM   3740  O   THR A 238     -16.675   8.073  -2.338  1.00 85.74           O  
ATOM   3741  CB  THR A 238     -14.501   6.989  -0.236  1.00 85.74           C  
ATOM   3742  CG2 THR A 238     -14.082   6.422   1.124  1.00 85.74           C  
ATOM   3743  OG1 THR A 238     -14.732   5.880  -1.071  1.00 85.74           O  
ATOM   3744  H   THR A 238     -16.864   6.007  -0.129  1.00 85.74           H  
ATOM   3745  HA  THR A 238     -15.641   8.560   0.667  1.00 85.74           H  
ATOM   3746  HB  THR A 238     -13.688   7.590  -0.643  1.00 85.74           H  
ATOM   3747  HG1 THR A 238     -15.090   6.180  -1.910  1.00 85.74           H  
ATOM   3748 HG21 THR A 238     -14.852   5.756   1.513  1.00 85.74           H  
ATOM   3749 HG22 THR A 238     -13.150   5.870   1.006  1.00 85.74           H  
ATOM   3750 HG23 THR A 238     -13.920   7.242   1.823  1.00 85.74           H  
ATOM   3751  N   ALA A 239     -15.509   9.812  -1.549  1.00 84.09           N  
ATOM   3752  CA  ALA A 239     -15.660  10.635  -2.750  1.00 84.09           C  
ATOM   3753  C   ALA A 239     -14.705  10.227  -3.887  1.00 84.09           C  
ATOM   3754  O   ALA A 239     -15.018  10.421  -5.062  1.00 84.09           O  
ATOM   3755  CB  ALA A 239     -15.449  12.099  -2.349  1.00 84.09           C  
ATOM   3756  H   ALA A 239     -14.949  10.174  -0.791  1.00 84.09           H  
ATOM   3757  HA  ALA A 239     -16.677  10.525  -3.127  1.00 84.09           H  
ATOM   3758  HB1 ALA A 239     -16.152  12.374  -1.563  1.00 84.09           H  
ATOM   3759  HB2 ALA A 239     -14.433  12.242  -1.982  1.00 84.09           H  
ATOM   3760  HB3 ALA A 239     -15.607  12.743  -3.215  1.00 84.09           H  
ATOM   3761  N   THR A 240     -13.539   9.676  -3.543  1.00 77.56           N  
ATOM   3762  CA  THR A 240     -12.425   9.430  -4.481  1.00 77.56           C  
ATOM   3763  C   THR A 240     -12.331   7.988  -4.986  1.00 77.56           C  
ATOM   3764  O   THR A 240     -11.632   7.713  -5.967  1.00 77.56           O  
ATOM   3765  CB  THR A 240     -11.094   9.818  -3.829  1.00 77.56           C  
ATOM   3766  CG2 THR A 240     -11.002  11.313  -3.537  1.00 77.56           C  
ATOM   3767  OG1 THR A 240     -10.924   9.107  -2.622  1.00 77.56           O  
ATOM   3768  H   THR A 240     -13.345   9.601  -2.555  1.00 77.56           H  
ATOM   3769  HA  THR A 240     -12.552  10.060  -5.361  1.00 77.56           H  
ATOM   3770  HB  THR A 240     -10.281   9.557  -4.506  1.00 77.56           H  
ATOM   3771  HG1 THR A 240     -11.543   9.439  -1.967  1.00 77.56           H  
ATOM   3772 HG21 THR A 240     -10.036  11.525  -3.077  1.00 77.56           H  
ATOM   3773 HG22 THR A 240     -11.076  11.880  -4.465  1.00 77.56           H  
ATOM   3774 HG23 THR A 240     -11.793  11.628  -2.856  1.00 77.56           H  
ATOM   3775  N   THR A 241     -13.040   7.058  -4.343  1.00 80.96           N  
ATOM   3776  CA  THR A 241     -13.099   5.639  -4.717  1.00 80.96           C  
ATOM   3777  C   THR A 241     -14.533   5.122  -4.655  1.00 80.96           C  
ATOM   3778  O   THR A 241     -15.436   5.790  -4.157  1.00 80.96           O  
ATOM   3779  CB  THR A 241     -12.177   4.755  -3.855  1.00 80.96           C  
ATOM   3780  CG2 THR A 241     -10.774   5.317  -3.656  1.00 80.96           C  
ATOM   3781  OG1 THR A 241     -12.714   4.554  -2.581  1.00 80.96           O  
ATOM   3782  H   THR A 241     -13.610   7.354  -3.564  1.00 80.96           H  
ATOM   3783  HA  THR A 241     -12.770   5.536  -5.751  1.00 80.96           H  
ATOM   3784  HB  THR A 241     -12.088   3.782  -4.339  1.00 80.96           H  
ATOM   3785  HG1 THR A 241     -12.091   4.025  -2.077  1.00 80.96           H  
ATOM   3786 HG21 THR A 241     -10.152   4.572  -3.159  1.00 80.96           H  
ATOM   3787 HG22 THR A 241     -10.334   5.560  -4.623  1.00 80.96           H  
ATOM   3788 HG23 THR A 241     -10.817   6.218  -3.044  1.00 80.96           H  
ATOM   3789  N   ASP A 242     -14.756   3.910  -5.157  1.00 83.79           N  
ATOM   3790  CA  ASP A 242     -16.041   3.219  -5.084  1.00 83.79           C  
ATOM   3791  C   ASP A 242     -16.243   2.445  -3.769  1.00 83.79           C  
ATOM   3792  O   ASP A 242     -17.024   1.491  -3.715  1.00 83.79           O  
ATOM   3793  CB  ASP A 242     -16.209   2.348  -6.334  1.00 83.79           C  
ATOM   3794  CG  ASP A 242     -15.245   1.160  -6.446  1.00 83.79           C  
ATOM   3795  OD1 ASP A 242     -14.114   1.240  -5.912  1.00 83.79           O  
ATOM   3796  OD2 ASP A 242     -15.637   0.200  -7.151  1.00 83.79           O1-
ATOM   3797  H   ASP A 242     -13.980   3.341  -5.465  1.00 83.79           H  
ATOM   3798  HA  ASP A 242     -16.829   3.972  -5.108  1.00 83.79           H  
ATOM   3799  HB2 ASP A 242     -16.100   2.973  -7.220  1.00 83.79           H  
ATOM   3800  HB3 ASP A 242     -17.229   1.962  -6.329  1.00 83.79           H  
ATOM   3801  N   TRP A 243     -15.527   2.834  -2.713  1.00 89.93           N  
ATOM   3802  CA  TRP A 243     -15.566   2.171  -1.419  1.00 89.93           C  
ATOM   3803  C   TRP A 243     -16.553   2.830  -0.456  1.00 89.93           C  
ATOM   3804  O   TRP A 243     -17.006   3.966  -0.616  1.00 89.93           O  
ATOM   3805  CB  TRP A 243     -14.157   2.102  -0.818  1.00 89.93           C  
ATOM   3806  CG  TRP A 243     -13.103   1.431  -1.648  1.00 89.93           C  
ATOM   3807  CD1 TRP A 243     -13.299   0.621  -2.714  1.00 89.93           C  
ATOM   3808  CD2 TRP A 243     -11.659   1.557  -1.516  1.00 89.93           C  
ATOM   3809  CE2 TRP A 243     -11.034   0.768  -2.526  1.00 89.93           C  
ATOM   3810  CE3 TRP A 243     -10.823   2.303  -0.663  1.00 89.93           C  
ATOM   3811  NE1 TRP A 243     -12.085   0.222  -3.230  1.00 89.93           N  
ATOM   3812  CZ2 TRP A 243      -9.641   0.707  -2.666  1.00 89.93           C  
ATOM   3813  CZ3 TRP A 243      -9.424   2.255  -0.795  1.00 89.93           C  
ATOM   3814  CH2 TRP A 243      -8.836   1.468  -1.798  1.00 89.93           C  
ATOM   3815  H   TRP A 243     -14.936   3.648  -2.800  1.00 89.93           H  
ATOM   3816  HA  TRP A 243     -15.906   1.146  -1.565  1.00 89.93           H  
ATOM   3817  HB2 TRP A 243     -14.209   1.566   0.130  1.00 89.93           H  
ATOM   3818  HB3 TRP A 243     -13.828   3.117  -0.595  1.00 89.93           H  
ATOM   3819  HD1 TRP A 243     -14.259   0.368  -3.139  1.00 89.93           H  
ATOM   3820  HE1 TRP A 243     -12.014  -0.304  -4.090  1.00 89.93           H  
ATOM   3821  HE3 TRP A 243     -11.280   2.933   0.085  1.00 89.93           H  
ATOM   3822  HZ2 TRP A 243      -9.200   0.089  -3.434  1.00 89.93           H  
ATOM   3823  HZ3 TRP A 243      -8.800   2.836  -0.132  1.00 89.93           H  
ATOM   3824  HH2 TRP A 243      -7.760   1.448  -1.887  1.00 89.93           H  
ATOM   3825  N   LYS A 244     -16.874   2.087   0.600  1.00 92.11           N  
ATOM   3826  CA  LYS A 244     -17.612   2.577   1.756  1.00 92.11           C  
ATOM   3827  C   LYS A 244     -16.810   2.424   3.018  1.00 92.11           C  
ATOM   3828  O   LYS A 244     -16.335   1.333   3.318  1.00 92.11           O  
ATOM   3829  CB  LYS A 244     -18.941   1.848   1.899  1.00 92.11           C  
ATOM   3830  CG  LYS A 244     -19.876   2.355   0.812  1.00 92.11           C  
ATOM   3831  CD  LYS A 244     -21.303   1.943   1.130  1.00 92.11           C  
ATOM   3832  CE  LYS A 244     -22.186   2.796   0.240  1.00 92.11           C  
ATOM   3833  NZ  LYS A 244     -23.557   2.813   0.736  1.00 92.11           N1+
ATOM   3834  H   LYS A 244     -16.528   1.139   0.620  1.00 92.11           H  
ATOM   3835  HA  LYS A 244     -17.801   3.644   1.635  1.00 92.11           H  
ATOM   3836  HB2 LYS A 244     -18.804   0.769   1.822  1.00 92.11           H  
ATOM   3837  HB3 LYS A 244     -19.359   2.085   2.877  1.00 92.11           H  
ATOM   3838  HG2 LYS A 244     -19.566   1.971  -0.160  1.00 92.11           H  
ATOM   3839  HG3 LYS A 244     -19.827   3.444   0.791  1.00 92.11           H  
ATOM   3840  HD2 LYS A 244     -21.446   0.881   0.932  1.00 92.11           H  
ATOM   3841  HD3 LYS A 244     -21.520   2.160   2.176  1.00 92.11           H  
ATOM   3842  HE2 LYS A 244     -21.793   3.812   0.214  1.00 92.11           H  
ATOM   3843  HE3 LYS A 244     -22.167   2.401  -0.776  1.00 92.11           H  
ATOM   3844  HZ1 LYS A 244     -24.115   3.406   0.138  1.00 92.11           H  
ATOM   3845  HZ2 LYS A 244     -23.927   1.874   0.706  1.00 92.11           H  
ATOM   3846  HZ3 LYS A 244     -23.598   3.148   1.688  1.00 92.11           H  
ATOM   3847  N   LEU A 245     -16.755   3.499   3.786  1.00 92.53           N  
ATOM   3848  CA  LEU A 245     -16.338   3.452   5.169  1.00 92.53           C  
ATOM   3849  C   LEU A 245     -17.487   2.901   6.011  1.00 92.53           C  
ATOM   3850  O   LEU A 245     -18.601   3.416   5.940  1.00 92.53           O  
ATOM   3851  CB  LEU A 245     -15.918   4.858   5.597  1.00 92.53           C  
ATOM   3852  CG  LEU A 245     -15.239   4.857   6.971  1.00 92.53           C  
ATOM   3853  CD1 LEU A 245     -13.854   4.205   6.925  1.00 92.53           C  
ATOM   3854  CD2 LEU A 245     -15.082   6.296   7.424  1.00 92.53           C  
ATOM   3855  H   LEU A 245     -17.231   4.332   3.471  1.00 92.53           H  
ATOM   3856  HA  LEU A 245     -15.483   2.782   5.253  1.00 92.53           H  
ATOM   3857  HB2 LEU A 245     -15.229   5.275   4.861  1.00 92.53           H  
ATOM   3858  HB3 LEU A 245     -16.803   5.494   5.625  1.00 92.53           H  
ATOM   3859  HG  LEU A 245     -15.864   4.338   7.697  1.00 92.53           H  
ATOM   3860 HD11 LEU A 245     -13.307   4.407   7.847  1.00 92.53           H  
ATOM   3861 HD12 LEU A 245     -13.276   4.610   6.095  1.00 92.53           H  
ATOM   3862 HD13 LEU A 245     -13.944   3.125   6.812  1.00 92.53           H  
ATOM   3863 HD21 LEU A 245     -14.686   6.293   8.439  1.00 92.53           H  
ATOM   3864 HD22 LEU A 245     -16.054   6.791   7.426  1.00 92.53           H  
ATOM   3865 HD23 LEU A 245     -14.405   6.832   6.759  1.00 92.53           H  
ATOM   3866  N   VAL A 246     -17.217   1.864   6.793  1.00 94.60           N  
ATOM   3867  CA  VAL A 246     -18.170   1.190   7.675  1.00 94.60           C  
ATOM   3868  C   VAL A 246     -17.586   1.179   9.079  1.00 94.60           C  
ATOM   3869  O   VAL A 246     -16.547   0.571   9.303  1.00 94.60           O  
ATOM   3870  CB  VAL A 246     -18.455  -0.247   7.192  1.00 94.60           C  
ATOM   3871  CG1 VAL A 246     -19.497  -0.927   8.090  1.00 94.60           C  
ATOM   3872  CG2 VAL A 246     -18.985  -0.274   5.751  1.00 94.60           C  
ATOM   3873  H   VAL A 246     -16.284   1.480   6.746  1.00 94.60           H  
ATOM   3874  HA  VAL A 246     -19.111   1.741   7.694  1.00 94.60           H  
ATOM   3875  HB  VAL A 246     -17.536  -0.832   7.223  1.00 94.60           H  
ATOM   3876 HG11 VAL A 246     -19.109  -1.034   9.103  1.00 94.60           H  
ATOM   3877 HG12 VAL A 246     -19.715  -1.924   7.708  1.00 94.60           H  
ATOM   3878 HG13 VAL A 246     -20.413  -0.337   8.113  1.00 94.60           H  
ATOM   3879 HG21 VAL A 246     -19.200  -1.302   5.458  1.00 94.60           H  
ATOM   3880 HG22 VAL A 246     -19.890   0.328   5.671  1.00 94.60           H  
ATOM   3881 HG23 VAL A 246     -18.229   0.116   5.070  1.00 94.60           H  
ATOM   3882  N   PHE A 247     -18.252   1.841  10.019  1.00 94.24           N  
ATOM   3883  CA  PHE A 247     -17.901   1.873  11.435  1.00 94.24           C  
ATOM   3884  C   PHE A 247     -18.970   1.143  12.239  1.00 94.24           C  
ATOM   3885  O   PHE A 247     -20.137   1.520  12.166  1.00 94.24           O  
ATOM   3886  CB  PHE A 247     -17.794   3.331  11.903  1.00 94.24           C  
ATOM   3887  CG  PHE A 247     -17.482   3.484  13.380  1.00 94.24           C  
ATOM   3888  CD1 PHE A 247     -18.347   4.219  14.215  1.00 94.24           C  
ATOM   3889  CD2 PHE A 247     -16.334   2.882  13.929  1.00 94.24           C  
ATOM   3890  CE1 PHE A 247     -18.071   4.341  15.589  1.00 94.24           C  
ATOM   3891  CE2 PHE A 247     -16.052   3.014  15.299  1.00 94.24           C  
ATOM   3892  CZ  PHE A 247     -16.924   3.735  16.132  1.00 94.24           C  
ATOM   3893  H   PHE A 247     -19.109   2.305   9.755  1.00 94.24           H  
ATOM   3894  HA  PHE A 247     -16.941   1.382  11.593  1.00 94.24           H  
ATOM   3895  HB2 PHE A 247     -18.739   3.831  11.688  1.00 94.24           H  
ATOM   3896  HB3 PHE A 247     -17.023   3.843  11.327  1.00 94.24           H  
ATOM   3897  HD1 PHE A 247     -19.229   4.685  13.800  1.00 94.24           H  
ATOM   3898  HD2 PHE A 247     -15.661   2.314  13.302  1.00 94.24           H  
ATOM   3899  HE1 PHE A 247     -18.738   4.896  16.231  1.00 94.24           H  
ATOM   3900  HE2 PHE A 247     -15.162   2.560  15.708  1.00 94.24           H  
ATOM   3901  HZ  PHE A 247     -16.709   3.821  17.187  1.00 94.24           H  
ATOM   3902  N   GLN A 248     -18.592   0.137  13.020  1.00 94.13           N  
ATOM   3903  CA  GLN A 248     -19.491  -0.542  13.953  1.00 94.13           C  
ATOM   3904  C   GLN A 248     -18.961  -0.479  15.383  1.00 94.13           C  
ATOM   3905  O   GLN A 248     -17.753  -0.478  15.602  1.00 94.13           O  
ATOM   3906  CB  GLN A 248     -19.776  -1.985  13.515  1.00 94.13           C  
ATOM   3907  CG  GLN A 248     -18.508  -2.851  13.423  1.00 94.13           C  
ATOM   3908  CD  GLN A 248     -18.798  -4.343  13.484  1.00 94.13           C  
ATOM   3909  NE2 GLN A 248     -18.148  -5.153  12.689  1.00 94.13           N  
ATOM   3910  OE1 GLN A 248     -19.580  -4.826  14.280  1.00 94.13           O  
ATOM   3911  H   GLN A 248     -17.609  -0.090  13.068  1.00 94.13           H  
ATOM   3912  HA  GLN A 248     -20.448  -0.020  13.954  1.00 94.13           H  
ATOM   3913  HB2 GLN A 248     -20.469  -2.421  14.234  1.00 94.13           H  
ATOM   3914  HB3 GLN A 248     -20.264  -1.974  12.540  1.00 94.13           H  
ATOM   3915  HG2 GLN A 248     -17.984  -2.614  12.497  1.00 94.13           H  
ATOM   3916  HG3 GLN A 248     -17.836  -2.636  14.254  1.00 94.13           H  
ATOM   3917 HE21 GLN A 248     -18.284  -6.137  12.872  1.00 94.13           H  
ATOM   3918 HE22 GLN A 248     -17.440  -4.813  12.055  1.00 94.13           H  
ATOM   3919  N   ILE A 249     -19.865  -0.449  16.358  1.00 93.17           N  
ATOM   3920  CA  ILE A 249     -19.547  -0.426  17.787  1.00 93.17           C  
ATOM   3921  C   ILE A 249     -20.678  -1.094  18.586  1.00 93.17           C  
ATOM   3922  O   ILE A 249     -21.852  -0.894  18.260  1.00 93.17           O  
ATOM   3923  CB  ILE A 249     -19.281   1.032  18.242  1.00 93.17           C  
ATOM   3924  CG1 ILE A 249     -18.816   1.074  19.712  1.00 93.17           C  
ATOM   3925  CG2 ILE A 249     -20.491   1.957  18.005  1.00 93.17           C  
ATOM   3926  CD1 ILE A 249     -18.392   2.467  20.188  1.00 93.17           C  
ATOM   3927  H   ILE A 249     -20.840  -0.394  16.100  1.00 93.17           H  
ATOM   3928  HA  ILE A 249     -18.628  -0.992  17.939  1.00 93.17           H  
ATOM   3929  HB  ILE A 249     -18.462   1.414  17.633  1.00 93.17           H  
ATOM   3930 HG12 ILE A 249     -17.967   0.402  19.835  1.00 93.17           H  
ATOM   3931 HG13 ILE A 249     -19.620   0.728  20.361  1.00 93.17           H  
ATOM   3932 HG21 ILE A 249     -21.327   1.654  18.636  1.00 93.17           H  
ATOM   3933 HG22 ILE A 249     -20.226   2.993  18.220  1.00 93.17           H  
ATOM   3934 HG23 ILE A 249     -20.800   1.906  16.961  1.00 93.17           H  
ATOM   3935 HD11 ILE A 249     -17.742   2.932  19.447  1.00 93.17           H  
ATOM   3936 HD12 ILE A 249     -17.862   2.383  21.136  1.00 93.17           H  
ATOM   3937 HD13 ILE A 249     -19.270   3.097  20.336  1.00 93.17           H  
ATOM   3938  N   PRO A 250     -20.391  -1.869  19.648  1.00 94.13           N  
ATOM   3939  CA  PRO A 250     -21.438  -2.330  20.552  1.00 94.13           C  
ATOM   3940  C   PRO A 250     -22.179  -1.161  21.207  1.00 94.13           C  
ATOM   3941  O   PRO A 250     -21.563  -0.224  21.720  1.00 94.13           O  
ATOM   3942  CB  PRO A 250     -20.739  -3.208  21.592  1.00 94.13           C  
ATOM   3943  CG  PRO A 250     -19.476  -3.670  20.874  1.00 94.13           C  
ATOM   3944  CD  PRO A 250     -19.112  -2.463  20.009  1.00 94.13           C  
ATOM   3945  HA  PRO A 250     -22.145  -2.937  19.988  1.00 94.13           H  
ATOM   3946  HB2 PRO A 250     -21.362  -4.050  21.893  1.00 94.13           H  
ATOM   3947  HB3 PRO A 250     -20.454  -2.614  22.460  1.00 94.13           H  
ATOM   3948  HG2 PRO A 250     -18.700  -3.922  21.597  1.00 94.13           H  
ATOM   3949  HG3 PRO A 250     -19.703  -4.528  20.241  1.00 94.13           H  
ATOM   3950  HD2 PRO A 250     -18.523  -1.753  20.590  1.00 94.13           H  
ATOM   3951  HD3 PRO A 250     -18.558  -2.790  19.129  1.00 94.13           H  
ATOM   3952  N   ARG A 251     -23.513  -1.246  21.289  1.00 91.53           N  
ATOM   3953  CA  ARG A 251     -24.363  -0.215  21.919  1.00 91.53           C  
ATOM   3954  C   ARG A 251     -23.935   0.118  23.348  1.00 91.53           C  
ATOM   3955  O   ARG A 251     -24.074   1.254  23.797  1.00 91.53           O  
ATOM   3956  CB  ARG A 251     -25.831  -0.674  21.879  1.00 91.53           C  
ATOM   3957  CG  ARG A 251     -26.844   0.279  22.555  1.00 91.53           C  
ATOM   3958  CD  ARG A 251     -27.068   1.611  21.827  1.00 91.53           C  
ATOM   3959  NE  ARG A 251     -27.659   1.338  20.528  1.00 91.53           N  
ATOM   3960  CZ  ARG A 251     -28.834   1.623  20.036  1.00 91.53           C  
ATOM   3961  NH1 ARG A 251     -29.559   2.662  20.340  1.00 91.53           N1+
ATOM   3962  NH2 ARG A 251     -29.274   0.823  19.134  1.00 91.53           N  
ATOM   3963  H   ARG A 251     -23.960  -2.029  20.834  1.00 91.53           H  
ATOM   3964  HA  ARG A 251     -24.260   0.705  21.343  1.00 91.53           H  
ATOM   3965  HB2 ARG A 251     -26.117  -0.828  20.838  1.00 91.53           H  
ATOM   3966  HB3 ARG A 251     -25.899  -1.639  22.381  1.00 91.53           H  
ATOM   3967  HG2 ARG A 251     -27.803  -0.238  22.609  1.00 91.53           H  
ATOM   3968  HG3 ARG A 251     -26.539   0.476  23.583  1.00 91.53           H  
ATOM   3969  HD2 ARG A 251     -26.117   2.130  21.709  1.00 91.53           H  
ATOM   3970  HD3 ARG A 251     -27.748   2.242  22.399  1.00 91.53           H  
ATOM   3971  HE  ARG A 251     -27.026   0.939  19.849  1.00 91.53           H  
ATOM   3972 HH11 ARG A 251     -30.397   2.807  19.795  1.00 91.53           H  
ATOM   3973 HH12 ARG A 251     -29.382   3.297  21.106  1.00 91.53           H  
ATOM   3974 HH21 ARG A 251     -30.147   1.008  18.662  1.00 91.53           H  
ATOM   3975 HH22 ARG A 251     -28.598   0.239  18.663  1.00 91.53           H  
ATOM   3976  N   SER A 252     -23.424  -0.871  24.080  1.00 90.34           N  
ATOM   3977  CA  SER A 252     -22.920  -0.684  25.442  1.00 90.34           C  
ATOM   3978  C   SER A 252     -21.762   0.313  25.512  1.00 90.34           C  
ATOM   3979  O   SER A 252     -21.694   1.089  26.460  1.00 90.34           O  
ATOM   3980  CB  SER A 252     -22.487  -2.034  26.024  1.00 90.34           C  
ATOM   3981  OG  SER A 252     -21.640  -2.734  25.131  1.00 90.34           O  
ATOM   3982  H   SER A 252     -23.272  -1.765  23.636  1.00 90.34           H  
ATOM   3983  HA  SER A 252     -23.722  -0.285  26.064  1.00 90.34           H  
ATOM   3984  HB2 SER A 252     -21.981  -1.882  26.977  1.00 90.34           H  
ATOM   3985  HB3 SER A 252     -23.378  -2.637  26.197  1.00 90.34           H  
ATOM   3986  HG  SER A 252     -20.733  -2.439  25.244  1.00 90.34           H  
ATOM   3987  N   GLU A 253     -20.882   0.329  24.509  1.00 89.50           N  
ATOM   3988  CA  GLU A 253     -19.738   1.244  24.443  1.00 89.50           C  
ATOM   3989  C   GLU A 253     -20.146   2.615  23.892  1.00 89.50           C  
ATOM   3990  O   GLU A 253     -19.718   3.643  24.417  1.00 89.50           O  
ATOM   3991  CB  GLU A 253     -18.625   0.629  23.584  1.00 89.50           C  
ATOM   3992  CG  GLU A 253     -18.085  -0.690  24.157  1.00 89.50           C  
ATOM   3993  CD  GLU A 253     -16.885  -1.224  23.362  1.00 89.50           C  
ATOM   3994  OE1 GLU A 253     -16.080  -1.969  23.948  1.00 89.50           O  
ATOM   3995  OE2 GLU A 253     -16.743  -0.896  22.167  1.00 89.50           O1-
ATOM   3996  H   GLU A 253     -21.042  -0.260  23.704  1.00 89.50           H  
ATOM   3997  HA  GLU A 253     -19.337   1.405  25.444  1.00 89.50           H  
ATOM   3998  HB2 GLU A 253     -19.010   0.450  22.580  1.00 89.50           H  
ATOM   3999  HB3 GLU A 253     -17.805   1.344  23.522  1.00 89.50           H  
ATOM   4000  HG2 GLU A 253     -18.877  -1.439  24.150  1.00 89.50           H  
ATOM   4001  HG3 GLU A 253     -17.790  -0.522  25.193  1.00 89.50           H  
ATOM   4002  N   SER A 254     -21.042   2.648  22.899  1.00 83.40           N  
ATOM   4003  CA  SER A 254     -21.525   3.900  22.302  1.00 83.40           C  
ATOM   4004  C   SER A 254     -22.309   4.763  23.304  1.00 83.40           C  
ATOM   4005  O   SER A 254     -22.159   5.985  23.333  1.00 83.40           O  
ATOM   4006  CB  SER A 254     -22.343   3.587  21.041  1.00 83.40           C  
ATOM   4007  OG  SER A 254     -23.627   3.083  21.357  1.00 83.40           O  
ATOM   4008  H   SER A 254     -21.362   1.774  22.507  1.00 83.40           H  
ATOM   4009  HA  SER A 254     -20.655   4.479  21.992  1.00 83.40           H  
ATOM   4010  HB2 SER A 254     -22.446   4.494  20.444  1.00 83.40           H  
ATOM   4011  HB3 SER A 254     -21.806   2.847  20.448  1.00 83.40           H  
ATOM   4012  HG  SER A 254     -23.992   2.640  20.588  1.00 83.40           H  
ATOM   4013  N   ILE A 255     -23.096   4.138  24.191  1.00 83.14           N  
ATOM   4014  CA  ILE A 255     -23.809   4.831  25.277  1.00 83.14           C  
ATOM   4015  C   ILE A 255     -22.849   5.266  26.394  1.00 83.14           C  
ATOM   4016  O   ILE A 255     -23.025   6.353  26.953  1.00 83.14           O  
ATOM   4017  CB  ILE A 255     -24.956   3.951  25.830  1.00 83.14           C  
ATOM   4018  CG1 ILE A 255     -26.059   3.761  24.762  1.00 83.14           C  
ATOM   4019  CG2 ILE A 255     -25.563   4.569  27.111  1.00 83.14           C  
ATOM   4020  CD1 ILE A 255     -27.181   2.814  25.214  1.00 83.14           C  
ATOM   4021  H   ILE A 255     -23.232   3.145  24.065  1.00 83.14           H  
ATOM   4022  HA  ILE A 255     -24.249   5.742  24.871  1.00 83.14           H  
ATOM   4023  HB  ILE A 255     -24.546   2.974  26.087  1.00 83.14           H  
ATOM   4024 HG12 ILE A 255     -26.493   4.729  24.511  1.00 83.14           H  
ATOM   4025 HG13 ILE A 255     -25.620   3.352  23.852  1.00 83.14           H  
ATOM   4026 HG21 ILE A 255     -25.960   5.561  26.896  1.00 83.14           H  
ATOM   4027 HG22 ILE A 255     -24.811   4.647  27.896  1.00 83.14           H  
ATOM   4028 HG23 ILE A 255     -26.349   3.934  27.520  1.00 83.14           H  
ATOM   4029 HD11 ILE A 255     -27.743   3.244  26.044  1.00 83.14           H  
ATOM   4030 HD12 ILE A 255     -26.760   1.855  25.515  1.00 83.14           H  
ATOM   4031 HD13 ILE A 255     -27.895   2.663  24.405  1.00 83.14           H  
ATOM   4032  N   ALA A 256     -21.850   4.444  26.740  1.00 75.82           N  
ATOM   4033  CA  ALA A 256     -20.935   4.729  27.848  1.00 75.82           C  
ATOM   4034  C   ALA A 256     -20.198   6.067  27.656  1.00 75.82           C  
ATOM   4035  O   ALA A 256     -20.113   6.855  28.601  1.00 75.82           O  
ATOM   4036  CB  ALA A 256     -19.957   3.561  28.009  1.00 75.82           C  
ATOM   4037  H   ALA A 256     -21.725   3.579  26.234  1.00 75.82           H  
ATOM   4038  HA  ALA A 256     -21.520   4.805  28.765  1.00 75.82           H  
ATOM   4039  HB1 ALA A 256     -19.275   3.766  28.834  1.00 75.82           H  
ATOM   4040  HB2 ALA A 256     -20.503   2.644  28.226  1.00 75.82           H  
ATOM   4041  HB3 ALA A 256     -19.376   3.426  27.096  1.00 75.82           H  
ATOM   4042  N   ILE A 257     -19.788   6.375  26.422  1.00 64.71           N  
ATOM   4043  CA  ILE A 257     -19.130   7.640  26.047  1.00 64.71           C  
ATOM   4044  C   ILE A 257     -20.008   8.856  26.379  1.00 64.71           C  
ATOM   4045  O   ILE A 257     -19.525   9.875  26.867  1.00 64.71           O  
ATOM   4046  CB  ILE A 257     -18.790   7.602  24.539  1.00 64.71           C  
ATOM   4047  CG1 ILE A 257     -17.763   6.485  24.238  1.00 64.71           C  
ATOM   4048  CG2 ILE A 257     -18.245   8.956  24.043  1.00 64.71           C  
ATOM   4049  CD1 ILE A 257     -17.731   6.088  22.759  1.00 64.71           C  
ATOM   4050  H   ILE A 257     -19.888   5.668  25.708  1.00 64.71           H  
ATOM   4051  HA  ILE A 257     -18.205   7.744  26.615  1.00 64.71           H  
ATOM   4052  HB  ILE A 257     -19.708   7.387  23.992  1.00 64.71           H  
ATOM   4053 HG12 ILE A 257     -18.004   5.583  24.801  1.00 64.71           H  
ATOM   4054 HG13 ILE A 257     -16.768   6.804  24.549  1.00 64.71           H  
ATOM   4055 HG21 ILE A 257     -17.374   9.249  24.629  1.00 64.71           H  
ATOM   4056 HG22 ILE A 257     -17.962   8.893  22.992  1.00 64.71           H  
ATOM   4057 HG23 ILE A 257     -19.008   9.731  24.122  1.00 64.71           H  
ATOM   4058 HD11 ILE A 257     -17.332   6.898  22.150  1.00 64.71           H  
ATOM   4059 HD12 ILE A 257     -17.105   5.203  22.643  1.00 64.71           H  
ATOM   4060 HD13 ILE A 257     -18.737   5.841  22.420  1.00 64.71           H  
ATOM   4061  N   LEU A 258     -21.321   8.750  26.170  1.00 63.11           N  
ATOM   4062  CA  LEU A 258     -22.263   9.834  26.455  1.00 63.11           C  
ATOM   4063  C   LEU A 258     -22.536   9.994  27.953  1.00 63.11           C  
ATOM   4064  O   LEU A 258     -22.910  11.078  28.404  1.00 63.11           O  
ATOM   4065  CB  LEU A 258     -23.570   9.568  25.696  1.00 63.11           C  
ATOM   4066  CG  LEU A 258     -23.404   9.555  24.168  1.00 63.11           C  
ATOM   4067  CD1 LEU A 258     -24.727   9.128  23.543  1.00 63.11           C  
ATOM   4068  CD2 LEU A 258     -23.035  10.936  23.626  1.00 63.11           C  
ATOM   4069  H   LEU A 258     -21.673   7.881  25.793  1.00 63.11           H  
ATOM   4070  HA  LEU A 258     -21.832  10.777  26.116  1.00 63.11           H  
ATOM   4071  HB2 LEU A 258     -24.293  10.338  25.963  1.00 63.11           H  
ATOM   4072  HB3 LEU A 258     -23.971   8.607  26.016  1.00 63.11           H  
ATOM   4073  HG  LEU A 258     -22.640   8.837  23.872  1.00 63.11           H  
ATOM   4074 HD11 LEU A 258     -24.614   9.157  22.460  1.00 63.11           H  
ATOM   4075 HD12 LEU A 258     -24.946   8.100  23.833  1.00 63.11           H  
ATOM   4076 HD13 LEU A 258     -25.534   9.794  23.850  1.00 63.11           H  
ATOM   4077 HD21 LEU A 258     -23.746  11.689  23.964  1.00 63.11           H  
ATOM   4078 HD22 LEU A 258     -23.013  10.909  22.536  1.00 63.11           H  
ATOM   4079 HD23 LEU A 258     -22.030  11.206  23.950  1.00 63.11           H  
ATOM   4080  N   SER A 259     -22.362   8.921  28.727  1.00 56.38           N  
ATOM   4081  CA  SER A 259     -22.533   8.950  30.179  1.00 56.38           C  
ATOM   4082  C   SER A 259     -21.337   9.566  30.909  1.00 56.38           C  
ATOM   4083  O   SER A 259     -21.540  10.185  31.947  1.00 56.38           O  
ATOM   4084  CB  SER A 259     -22.885   7.559  30.708  1.00 56.38           C  
ATOM   4085  OG  SER A 259     -21.797   6.660  30.695  1.00 56.38           O  
ATOM   4086  H   SER A 259     -22.061   8.065  28.283  1.00 56.38           H  
ATOM   4087  HA  SER A 259     -23.386   9.591  30.402  1.00 56.38           H  
ATOM   4088  HB2 SER A 259     -23.694   7.145  30.105  1.00 56.38           H  
ATOM   4089  HB3 SER A 259     -23.241   7.653  31.734  1.00 56.38           H  
ATOM   4090  HG  SER A 259     -21.222   6.818  29.943  1.00 56.38           H  
ATOM   4091  N   SER A 260     -20.126   9.491  30.341  1.00 54.44           N  
ATOM   4092  CA  SER A 260     -18.910  10.092  30.914  1.00 54.44           C  
ATOM   4093  C   SER A 260     -18.781  11.607  30.691  1.00 54.44           C  
ATOM   4094  O   SER A 260     -17.829  12.212  31.169  1.00 54.44           O  
ATOM   4095  CB  SER A 260     -17.666   9.361  30.395  1.00 54.44           C  
ATOM   4096  OG  SER A 260     -17.591   9.359  28.983  1.00 54.44           O  
ATOM   4097  H   SER A 260     -20.012   8.956  29.492  1.00 54.44           H  
ATOM   4098  HA  SER A 260     -18.941   9.951  31.994  1.00 54.44           H  
ATOM   4099  HB2 SER A 260     -16.771   9.825  30.809  1.00 54.44           H  
ATOM   4100  HB3 SER A 260     -17.700   8.326  30.737  1.00 54.44           H  
ATOM   4101  HG  SER A 260     -17.657  10.253  28.638  1.00 54.44           H  
ATOM   4102  N   VAL A 261     -19.714  12.224  29.955  1.00 49.65           N  
ATOM   4103  CA  VAL A 261     -19.745  13.675  29.662  1.00 49.65           C  
ATOM   4104  C   VAL A 261     -20.755  14.422  30.564  1.00 49.65           C  
ATOM   4105  O   VAL A 261     -21.018  15.608  30.370  1.00 49.65           O  
ATOM   4106  CB  VAL A 261     -19.929  13.909  28.138  1.00 49.65           C  
ATOM   4107  CG1 VAL A 261     -19.884  15.379  27.689  1.00 49.65           C  
ATOM   4108  CG2 VAL A 261     -18.806  13.219  27.345  1.00 49.65           C  
ATOM   4109  H   VAL A 261     -20.452  11.650  29.572  1.00 49.65           H  
ATOM   4110  HA  VAL A 261     -18.774  14.093  29.925  1.00 49.65           H  
ATOM   4111  HB  VAL A 261     -20.882  13.481  27.827  1.00 49.65           H  
ATOM   4112 HG11 VAL A 261     -19.026  15.878  28.141  1.00 49.65           H  
ATOM   4113 HG12 VAL A 261     -20.800  15.893  27.980  1.00 49.65           H  
ATOM   4114 HG13 VAL A 261     -19.808  15.443  26.604  1.00 49.65           H  
ATOM   4115 HG21 VAL A 261     -18.973  13.331  26.274  1.00 49.65           H  
ATOM   4116 HG22 VAL A 261     -18.780  12.150  27.561  1.00 49.65           H  
ATOM   4117 HG23 VAL A 261     -17.840  13.650  27.609  1.00 49.65           H  
ATOM   4118  N   LYS A 262     -21.322  13.752  31.576  1.00 39.61           N  
ATOM   4119  CA  LYS A 262     -22.138  14.363  32.640  1.00 39.61           C  
ATOM   4120  C   LYS A 262     -21.393  14.377  33.964  1.00 39.61           C  
ATOM   4121  O   LYS A 262     -21.604  15.361  34.706  1.00 39.61           O  
ATOM   4122  CB  LYS A 262     -23.444  13.596  32.827  1.00 39.61           C  
ATOM   4123  CG  LYS A 262     -24.435  13.831  31.690  1.00 39.61           C  
ATOM   4124  CD  LYS A 262     -25.753  13.181  32.102  1.00 39.61           C  
ATOM   4125  CE  LYS A 262     -26.823  13.414  31.045  1.00 39.61           C  
ATOM   4126  NZ  LYS A 262     -28.111  12.869  31.530  1.00 39.61           N1+
ATOM   4127  OXT LYS A 262     -20.727  13.358  34.226  1.00 39.61           O1-
ATOM   4128  H   LYS A 262     -20.958  12.834  31.789  1.00 39.61           H  
ATOM   4129  HA  LYS A 262     -22.343  15.411  32.419  1.00 39.61           H  
ATOM   4130  HB2 LYS A 262     -23.223  12.532  32.921  1.00 39.61           H  
ATOM   4131  HB3 LYS A 262     -23.891  13.932  33.763  1.00 39.61           H  
ATOM   4132  HG2 LYS A 262     -24.062  13.381  30.770  1.00 39.61           H  
ATOM   4133  HG3 LYS A 262     -24.580  14.902  31.543  1.00 39.61           H  
ATOM   4134  HD2 LYS A 262     -25.590  12.112  32.236  1.00 39.61           H  
ATOM   4135  HD3 LYS A 262     -26.075  13.614  33.049  1.00 39.61           H  
ATOM   4136  HE2 LYS A 262     -26.508  12.927  30.122  1.00 39.61           H  
ATOM   4137  HE3 LYS A 262     -26.897  14.486  30.860  1.00 39.61           H  
ATOM   4138  HZ1 LYS A 262     -28.849  13.042  30.862  1.00 39.61           H  
ATOM   4139  HZ2 LYS A 262     -28.013  11.878  31.695  1.00 39.61           H  
ATOM   4140  HZ3 LYS A 262     -28.342  13.303  32.412  1.00 39.61           H  
TER   
END
HEADER    Adenosine_confidence-1.82
HETATM    1  N   UNK     0      11.427  -1.613  -6.176  0.00  0.00           N  
HETATM    2  C   UNK     0      10.314  -2.410  -6.529  0.00  0.00           C  
HETATM    3  C   UNK     0       9.048  -1.900  -6.266  0.00  0.00           C  
HETATM    4  N   UNK     0       8.586  -0.774  -5.730  0.00  0.00           N  
HETATM    5  C   UNK     0       7.244  -0.842  -5.737  0.00  0.00           C  
HETATM    6  N   UNK     0       6.845  -2.015  -6.279  0.00  0.00           N  
HETATM    7  C   UNK     0       5.466  -2.383  -6.426  0.00  0.00           C  
HETATM    8  O   UNK     0       5.205  -3.653  -5.942  0.00  0.00           O  
HETATM    9  C   UNK     0       3.996  -4.055  -6.449  0.00  0.00           C  
HETATM   10  C   UNK     0       3.935  -5.514  -6.797  0.00  0.00           C  
HETATM   11  O   UNK     0       5.142  -6.164  -6.680  0.00  0.00           O  
HETATM   12  C   UNK     0       3.726  -3.263  -7.702  0.00  0.00           C  
HETATM   13  O   UNK     0       2.763  -2.271  -7.443  0.00  0.00           O  
HETATM   14  C   UNK     0       5.071  -2.553  -7.897  0.00  0.00           C  
HETATM   15  O   UNK     0       4.932  -1.344  -8.537  0.00  0.00           O  
HETATM   16  C   UNK     0       7.969  -2.674  -6.608  0.00  0.00           C  
HETATM   17  N   UNK     0       8.089  -3.886  -7.178  0.00  0.00           N  
HETATM   18  C   UNK     0       9.323  -4.361  -7.423  0.00  0.00           C  
HETATM   19  N   UNK     0      10.392  -3.616  -7.095  0.00  0.00           N  
CONECT    1    2
CONECT    2    1    3   19
CONECT    3    2    4   16
CONECT    4    3    5
CONECT    5    4    6
CONECT    6    5   16    7
CONECT    7    6    8   14
CONECT    8    7    9
CONECT    9    8   10   12
CONECT   10    9   11
CONECT   11   10
CONECT   12    9   13   14
CONECT   13   12
CONECT   14    7   12   15
CONECT   15   14
CONECT   16    3    6   17
CONECT   17   16   18
CONECT   18   17   19
CONECT   19    2   18
END
HEADER    Purine_confidence-1.58
HETATM    1  C   UNK     0       5.701  -3.113  -6.218  0.00  0.00           C  
HETATM    2  N   UNK     0       5.703  -1.792  -5.972  0.00  0.00           N  
HETATM    3  C   UNK     0       6.921  -1.308  -6.206  0.00  0.00           C  
HETATM    4  C   UNK     0       7.482  -0.041  -6.119  0.00  0.00           C  
HETATM    5  N   UNK     0       8.778   0.059  -6.446  0.00  0.00           N  
HETATM    6  C   UNK     0       9.502  -1.008  -6.837  0.00  0.00           C  
HETATM    7  N   UNK     0       8.995  -2.250  -6.934  0.00  0.00           N  
HETATM    8  C   UNK     0       7.679  -2.390  -6.610  0.00  0.00           C  
HETATM    9  N   UNK     0       6.924  -3.509  -6.617  0.00  0.00           N  
CONECT    1    2    9
CONECT    2    1    3
CONECT    3    2    4    8
CONECT    4    3    5
CONECT    5    4    6
CONECT    6    5    7
CONECT    7    6    8
CONECT    8    3    7    9
CONECT    9    1    8
END
HEADER    Guanosine_confidence-1.75
HETATM    1  N   UNK     0       8.534   0.382  -3.839  0.00  0.00           N  
HETATM    2  C   UNK     0       8.664  -0.701  -4.769  0.00  0.00           C  
HETATM    3  N   UNK     0       7.621  -1.484  -5.101  0.00  0.00           N  
HETATM    4  C   UNK     0       7.726  -2.503  -5.972  0.00  0.00           C  
HETATM    5  C   UNK     0       8.936  -2.785  -6.568  0.00  0.00           C  
HETATM    6  N   UNK     0       8.804  -3.839  -7.397  0.00  0.00           N  
HETATM    7  C   UNK     0       7.503  -4.218  -7.317  0.00  0.00           C  
HETATM    8  N   UNK     0       6.854  -3.408  -6.456  0.00  0.00           N  
HETATM    9  C   UNK     0       5.452  -3.453  -6.071  0.00  0.00           C  
HETATM   10  O   UNK     0       4.983  -4.714  -5.852  0.00  0.00           O  
HETATM   11  C   UNK     0       3.897  -4.962  -6.628  0.00  0.00           C  
HETATM   12  C   UNK     0       4.004  -6.322  -7.290  0.00  0.00           C  
HETATM   13  O   UNK     0       5.290  -6.808  -7.136  0.00  0.00           O  
HETATM   14  C   UNK     0       3.697  -3.859  -7.597  0.00  0.00           C  
HETATM   15  O   UNK     0       2.387  -3.370  -7.571  0.00  0.00           O  
HETATM   16  C   UNK     0       4.640  -2.785  -7.119  0.00  0.00           C  
HETATM   17  O   UNK     0       3.896  -1.696  -6.625  0.00  0.00           O  
HETATM   18  C   UNK     0      10.011  -1.980  -6.228  0.00  0.00           C  
HETATM   19  O   UNK     0      11.112  -2.242  -6.775  0.00  0.00           O  
HETATM   20  N   UNK     0       9.847  -0.977  -5.353  0.00  0.00           N  
CONECT    1    2
CONECT    2    1    3   20
CONECT    3    2    4
CONECT    4    3    5    8
CONECT    5    4    6   18
CONECT    6    5    7
CONECT    7    6    8
CONECT    8    4    7    9
CONECT    9    8   10   16
CONECT   10    9   11
CONECT   11   10   12   14
CONECT   12   11   13
CONECT   13   12
CONECT   14   11   15   16
CONECT   15   14
CONECT   16    9   14   17
CONECT   17   16
CONECT   18    5   19   20
CONECT   19   18
CONECT   20    2   18
END
HEADER    Inosine_confidence-1.98
HETATM    1  O   UNK     0      11.078  -1.681  -5.365  0.00  0.00           O  
HETATM    2  C   UNK     0      10.158  -2.245  -6.005  0.00  0.00           C  
HETATM    3  N   UNK     0      10.488  -3.131  -6.957  0.00  0.00           N  
HETATM    4  C   UNK     0       9.530  -3.760  -7.669  0.00  0.00           C  
HETATM    5  N   UNK     0       8.223  -3.529  -7.457  0.00  0.00           N  
HETATM    6  C   UNK     0       7.840  -2.654  -6.517  0.00  0.00           C  
HETATM    7  C   UNK     0       8.819  -2.005  -5.784  0.00  0.00           C  
HETATM    8  N   UNK     0       8.162  -1.206  -4.936  0.00  0.00           N  
HETATM    9  C   UNK     0       6.826  -1.359  -5.141  0.00  0.00           C  
HETATM   10  N   UNK     0       6.625  -2.257  -6.122  0.00  0.00           N  
HETATM   11  C   UNK     0       5.348  -2.671  -6.609  0.00  0.00           C  
HETATM   12  O   UNK     0       4.528  -3.201  -5.616  0.00  0.00           O  
HETATM   13  C   UNK     0       3.438  -3.628  -6.373  0.00  0.00           C  
HETATM   14  C   UNK     0       2.513  -4.479  -5.535  0.00  0.00           C  
HETATM   15  O   UNK     0       3.196  -4.775  -4.355  0.00  0.00           O  
HETATM   16  C   UNK     0       4.021  -4.368  -7.538  0.00  0.00           C  
HETATM   17  O   UNK     0       3.395  -3.997  -8.738  0.00  0.00           O  
HETATM   18  C   UNK     0       5.451  -3.809  -7.579  0.00  0.00           C  
HETATM   19  O   UNK     0       5.793  -3.382  -8.850  0.00  0.00           O  
CONECT    1    2
CONECT    2    1    3    7
CONECT    3    2    4
CONECT    4    3    5
CONECT    5    4    6
CONECT    6    5    7   10
CONECT    7    2    6    8
CONECT    8    7    9
CONECT    9    8   10
CONECT   10    6    9   11
CONECT   11   10   12   18
CONECT   12   11   13
CONECT   13   12   14   16
CONECT   14   13   15
CONECT   15   14
CONECT   16   13   17   18
CONECT   17   16
CONECT   18   11   16   19
CONECT   19   18
END
HEADER    Xanthine_confidence-0.33
HETATM    1  O   UNK     0       9.482  -0.769  -6.052  0.00  0.00           O  
HETATM    2  C   UNK     0       8.424  -1.439  -6.302  0.00  0.00           C  
HETATM    3  N   UNK     0       7.252  -1.032  -5.781  0.00  0.00           N  
HETATM    4  C   UNK     0       6.137  -1.757  -6.058  0.00  0.00           C  
HETATM    5  N   UNK     0       4.841  -1.592  -5.680  0.00  0.00           N  
HETATM    6  C   UNK     0       4.133  -2.594  -6.232  0.00  0.00           C  
HETATM    7  N   UNK     0       4.917  -3.393  -6.948  0.00  0.00           N  
HETATM    8  C   UNK     0       6.167  -2.886  -6.850  0.00  0.00           C  
HETATM    9  C   UNK     0       7.396  -3.272  -7.368  0.00  0.00           C  
HETATM   10  O   UNK     0       7.419  -4.405  -8.161  0.00  0.00           O1-
HETATM   11  N   UNK     0       8.460  -2.540  -7.075  0.00  0.00           N1-
CONECT    1    2
CONECT    2    1    3   11
CONECT    3    2    4
CONECT    4    3    5    8
CONECT    5    4    6
CONECT    6    5    7
CONECT    7    6    8
CONECT    8    4    7    9
CONECT    9    8   10   11
CONECT   10    9
CONECT   11    2    9
END
HEADER    Hypoxanthine_confidence-0.29
HETATM    1  O   UNK     0       7.637  -0.749  -4.513  0.00  0.00           O  
HETATM    2  C   UNK     0       6.825  -1.336  -5.268  0.00  0.00           C  
HETATM    3  N   UNK     0       5.497  -1.137  -5.185  0.00  0.00           N  
HETATM    4  C   UNK     0       4.626  -1.764  -5.993  0.00  0.00           C  
HETATM    5  N   UNK     0       5.122  -2.616  -6.908  0.00  0.00           N  
HETATM    6  C   UNK     0       6.442  -2.858  -7.041  0.00  0.00           C  
HETATM    7  C   UNK     0       7.347  -2.216  -6.212  0.00  0.00           C  
HETATM    8  N   UNK     0       8.588  -2.619  -6.537  0.00  0.00           N  
HETATM    9  C   UNK     0       8.507  -3.501  -7.549  0.00  0.00           C  
HETATM   10  N   UNK     0       7.200  -3.630  -7.837  0.00  0.00           N  
CONECT    1    2
CONECT    2    1    3    7
CONECT    3    2    4
CONECT    4    3    5
CONECT    5    4    6
CONECT    6    5    7   10
CONECT    7    2    6    8
CONECT    8    7    9
CONECT    9    8   10
CONECT   10    6    9
END
HEADER    Theophylline_confidence-0.89
HETATM    1  C   UNK     0       5.862  -4.702  -8.090  0.00  0.00           C  
HETATM    2  N   UNK     0       6.370  -3.587  -7.314  0.00  0.00           N  
HETATM    3  C   UNK     0       7.709  -3.396  -7.216  0.00  0.00           C  
HETATM    4  C   UNK     0       8.209  -2.337  -6.479  0.00  0.00           C  
HETATM    5  N   UNK     0       9.546  -2.390  -6.554  0.00  0.00           N  
HETATM    6  C   UNK     0       9.904  -3.443  -7.311  0.00  0.00           C  
HETATM    7  N   UNK     0       8.780  -4.057  -7.715  0.00  0.00           N  
HETATM    8  C   UNK     0       7.331  -1.463  -5.835  0.00  0.00           C  
HETATM    9  O   UNK     0       7.779  -0.501  -5.166  0.00  0.00           O  
HETATM   10  N   UNK     0       6.008  -1.683  -5.953  0.00  0.00           N  
HETATM   11  C   UNK     0       5.038  -0.794  -5.296  0.00  0.00           C  
HETATM   12  C   UNK     0       5.576  -2.711  -6.671  0.00  0.00           C  
HETATM   13  O   UNK     0       4.335  -2.903  -6.772  0.00  0.00           O  
CONECT    1    2
CONECT    2    1    3   12
CONECT    3    2    4    7
CONECT    4    3    5    8
CONECT    5    4    6
CONECT    6    5    7
CONECT    7    3    6
CONECT    8    4    9   10
CONECT    9    8
CONECT   10    8   12   11
CONECT   11   10
CONECT   12    2   10   13
CONECT   13   12
END
HEADER    Cytosine_confidence-0.28
HETATM    1  N   UNK     0       3.600  -3.075  -5.807  0.00  0.00           N  
HETATM    2  C   UNK     0       4.895  -2.664  -6.282  0.00  0.00           C  
HETATM    3  N   UNK     0       5.864  -2.408  -5.387  0.00  0.00           N  
HETATM    4  C   UNK     0       7.083  -2.024  -5.791  0.00  0.00           C  
HETATM    5  O   UNK     0       7.944  -1.800  -4.889  0.00  0.00           O  
HETATM    6  N   UNK     0       7.390  -1.878  -7.100  0.00  0.00           N  
HETATM    7  C   UNK     0       6.436  -2.129  -8.015  0.00  0.00           C  
HETATM    8  C   UNK     0       5.183  -2.524  -7.604  0.00  0.00           C  
CONECT    1    2
CONECT    2    1    3    8
CONECT    3    2    4
CONECT    4    3    5    6
CONECT    5    4
CONECT    6    4    7
CONECT    7    6    8
CONECT    8    2    7
END
HEADER    Thymine_confidence-0.60
HETATM    1  C   UNK     0       6.924  -1.406  -6.653  0.00  0.00           C  
HETATM    2  C   UNK     0       6.773  -2.802  -6.157  0.00  0.00           C  
HETATM    3  C   UNK     0       6.012  -3.710  -6.859  0.00  0.00           C  
HETATM    4  N   UNK     0       5.903  -4.976  -6.366  0.00  0.00           N  
HETATM    5  C   UNK     0       6.516  -5.338  -5.227  0.00  0.00           C  
HETATM    6  O   UNK     0       6.378  -6.521  -4.821  0.00  0.00           O  
HETATM    7  N   UNK     0       7.266  -4.479  -4.514  0.00  0.00           N  
HETATM    8  C   UNK     0       7.381  -3.225  -4.992  0.00  0.00           C  
HETATM    9  O   UNK     0       8.069  -2.365  -4.377  0.00  0.00           O  
CONECT    1    2
CONECT    2    1    3    8
CONECT    3    2    4
CONECT    4    3    5
CONECT    5    4    6    7
CONECT    6    5
CONECT    7    5    8
CONECT    8    2    7    9
CONECT    9    8
END
