# Supplementary material for: Ubiquitous purine sensor modulates diverse signal transduction pathways in bacteria
Source: Nat Commun. 2024 Jul 12;15:5867. doi: 10.1038/s41467-024-50275-3 (PMC11245519; doi:10.1038/s41467-024-50275-3)
Supplement: Supplementary file 9 — Source Data [file 41467_2024_50275_MOESM9_ESM.zip › ToshkaDev-Purine-pyrimidine_motif-f6b59c2/Models/R15_wdocked_ligands.pdb]

HEADER    R15_WP_207952809.1
ATOM      1  N   GLU A   1     -34.079   9.862  28.727  1.00 53.64           N  
ATOM      2  CA  GLU A   1     -33.106   8.744  28.698  1.00 53.64           C  
ATOM      3  C   GLU A   1     -32.733   8.317  27.276  1.00 53.64           C  
ATOM      4  O   GLU A   1     -31.571   8.469  26.925  1.00 53.64           O  
ATOM      5  CB  GLU A   1     -33.594   7.594  29.571  1.00 53.64           C  
ATOM      6  CG  GLU A   1     -32.417   6.713  29.996  1.00 53.64           C  
ATOM      7  CD  GLU A   1     -32.820   5.686  31.053  1.00 53.64           C  
ATOM      8  OE1 GLU A   1     -31.907   4.945  31.472  1.00 53.64           O  
ATOM      9  OE2 GLU A   1     -34.009   5.668  31.424  1.00 53.64           O1-
ATOM     10  H   GLU A   1     -34.226  10.142  29.686  1.00 53.64           H  
ATOM     11  HA  GLU A   1     -32.179   9.098  29.148  1.00 53.64           H  
ATOM     12  HB2 GLU A   1     -34.343   7.011  29.036  1.00 53.64           H  
ATOM     13  HB3 GLU A   1     -34.048   8.029  30.461  1.00 53.64           H  
ATOM     14  HG2 GLU A   1     -31.632   7.351  30.404  1.00 53.64           H  
ATOM     15  HG3 GLU A   1     -32.022   6.202  29.118  1.00 53.64           H  
ATOM     16  H2  GLU A   1     -34.969   9.572  28.349  1.00 53.64           H  
ATOM     17  H3  GLU A   1     -33.727  10.655  28.210  1.00 53.64           H  
ATOM     18  N   LYS A   2     -33.690   7.904  26.423  1.00 65.39           N  
ATOM     19  CA  LYS A   2     -33.420   7.512  25.019  1.00 65.39           C  
ATOM     20  C   LYS A   2     -32.634   8.557  24.207  1.00 65.39           C  
ATOM     21  O   LYS A   2     -31.680   8.201  23.531  1.00 65.39           O  
ATOM     22  CB  LYS A   2     -34.732   7.152  24.291  1.00 65.39           C  
ATOM     23  CG  LYS A   2     -35.330   5.807  24.746  1.00 65.39           C  
ATOM     24  CD  LYS A   2     -36.553   5.417  23.897  1.00 65.39           C  
ATOM     25  CE  LYS A   2     -37.079   4.026  24.290  1.00 65.39           C  
ATOM     26  NZ  LYS A   2     -38.201   3.582  23.419  1.00 65.39           N1+
ATOM     27  H   LYS A   2     -34.611   7.699  26.783  1.00 65.39           H  
ATOM     28  HA  LYS A   2     -32.780   6.630  25.021  1.00 65.39           H  
ATOM     29  HB2 LYS A   2     -35.464   7.948  24.429  1.00 65.39           H  
ATOM     30  HB3 LYS A   2     -34.518   7.076  23.225  1.00 65.39           H  
ATOM     31  HG2 LYS A   2     -35.624   5.873  25.794  1.00 65.39           H  
ATOM     32  HG3 LYS A   2     -34.570   5.033  24.644  1.00 65.39           H  
ATOM     33  HD2 LYS A   2     -37.339   6.159  24.033  1.00 65.39           H  
ATOM     34  HD3 LYS A   2     -36.262   5.404  22.846  1.00 65.39           H  
ATOM     35  HE2 LYS A   2     -36.257   3.314  24.213  1.00 65.39           H  
ATOM     36  HE3 LYS A   2     -37.398   4.050  25.332  1.00 65.39           H  
ATOM     37  HZ1 LYS A   2     -37.911   3.538  22.453  1.00 65.39           H  
ATOM     38  HZ2 LYS A   2     -38.992   4.207  23.485  1.00 65.39           H  
ATOM     39  HZ3 LYS A   2     -38.509   2.656  23.680  1.00 65.39           H  
ATOM     40  N   GLU A   3     -32.979   9.840  24.317  1.00 65.19           N  
ATOM     41  CA  GLU A   3     -32.313  10.906  23.548  1.00 65.19           C  
ATOM     42  C   GLU A   3     -30.858  11.155  23.986  1.00 65.19           C  
ATOM     43  O   GLU A   3     -29.972  11.304  23.149  1.00 65.19           O  
ATOM     44  CB  GLU A   3     -33.151  12.181  23.678  1.00 65.19           C  
ATOM     45  CG  GLU A   3     -32.791  13.226  22.614  1.00 65.19           C  
ATOM     46  CD  GLU A   3     -33.548  14.546  22.813  1.00 65.19           C  
ATOM     47  OE1 GLU A   3     -33.178  15.514  22.116  1.00 65.19           O  
ATOM     48  OE2 GLU A   3     -34.434  14.582  23.698  1.00 65.19           O1-
ATOM     49  H   GLU A   3     -33.836  10.075  24.797  1.00 65.19           H  
ATOM     50  HA  GLU A   3     -32.290  10.622  22.496  1.00 65.19           H  
ATOM     51  HB2 GLU A   3     -33.005  12.595  24.676  1.00 65.19           H  
ATOM     52  HB3 GLU A   3     -34.203  11.920  23.561  1.00 65.19           H  
ATOM     53  HG2 GLU A   3     -31.720  13.424  22.662  1.00 65.19           H  
ATOM     54  HG3 GLU A   3     -33.018  12.815  21.630  1.00 65.19           H  
ATOM     55  N   VAL A   4     -30.583  11.124  25.297  1.00 60.55           N  
ATOM     56  CA  VAL A   4     -29.221  11.282  25.842  1.00 60.55           C  
ATOM     57  C   VAL A   4     -28.345  10.104  25.426  1.00 60.55           C  
ATOM     58  O   VAL A   4     -27.220  10.306  24.977  1.00 60.55           O  
ATOM     59  CB  VAL A   4     -29.239  11.425  27.378  1.00 60.55           C  
ATOM     60  CG1 VAL A   4     -27.828  11.543  27.967  1.00 60.55           C  
ATOM     61  CG2 VAL A   4     -30.027  12.671  27.805  1.00 60.55           C  
ATOM     62  H   VAL A   4     -31.344  10.942  25.936  1.00 60.55           H  
ATOM     63  HA  VAL A   4     -28.775  12.181  25.417  1.00 60.55           H  
ATOM     64  HB  VAL A   4     -29.723  10.550  27.811  1.00 60.55           H  
ATOM     65 HG11 VAL A   4     -27.290  12.366  27.497  1.00 60.55           H  
ATOM     66 HG12 VAL A   4     -27.272  10.618  27.810  1.00 60.55           H  
ATOM     67 HG13 VAL A   4     -27.883  11.720  29.041  1.00 60.55           H  
ATOM     68 HG21 VAL A   4     -29.547  13.567  27.412  1.00 60.55           H  
ATOM     69 HG22 VAL A   4     -30.055  12.735  28.893  1.00 60.55           H  
ATOM     70 HG23 VAL A   4     -31.051  12.630  27.433  1.00 60.55           H  
ATOM     71  N   VAL A   5     -28.886   8.886  25.509  1.00 63.50           N  
ATOM     72  CA  VAL A   5     -28.213   7.665  25.055  1.00 63.50           C  
ATOM     73  C   VAL A   5     -27.915   7.748  23.554  1.00 63.50           C  
ATOM     74  O   VAL A   5     -26.779   7.517  23.158  1.00 63.50           O  
ATOM     75  CB  VAL A   5     -29.057   6.431  25.430  1.00 63.50           C  
ATOM     76  CG1 VAL A   5     -28.513   5.145  24.813  1.00 63.50           C  
ATOM     77  CG2 VAL A   5     -29.094   6.231  26.951  1.00 63.50           C  
ATOM     78  H   VAL A   5     -29.821   8.798  25.882  1.00 63.50           H  
ATOM     79  HA  VAL A   5     -27.251   7.583  25.561  1.00 63.50           H  
ATOM     80  HB  VAL A   5     -30.078   6.573  25.075  1.00 63.50           H  
ATOM     81 HG11 VAL A   5     -29.057   4.284  25.202  1.00 63.50           H  
ATOM     82 HG12 VAL A   5     -27.454   5.041  25.050  1.00 63.50           H  
ATOM     83 HG13 VAL A   5     -28.656   5.188  23.733  1.00 63.50           H  
ATOM     84 HG21 VAL A   5     -28.096   6.000  27.322  1.00 63.50           H  
ATOM     85 HG22 VAL A   5     -29.762   5.407  27.201  1.00 63.50           H  
ATOM     86 HG23 VAL A   5     -29.451   7.130  27.453  1.00 63.50           H  
ATOM     87  N   ASN A   6     -28.871   8.164  22.719  1.00 68.59           N  
ATOM     88  CA  ASN A   6     -28.658   8.319  21.274  1.00 68.59           C  
ATOM     89  C   ASN A   6     -27.613   9.399  20.938  1.00 68.59           C  
ATOM     90  O   ASN A   6     -26.783   9.212  20.045  1.00 68.59           O  
ATOM     91  CB  ASN A   6     -30.009   8.611  20.597  1.00 68.59           C  
ATOM     92  CG  ASN A   6     -30.937   7.407  20.559  1.00 68.59           C  
ATOM     93  ND2 ASN A   6     -32.142   7.587  20.069  1.00 68.59           N  
ATOM     94  OD1 ASN A   6     -30.600   6.297  20.945  1.00 68.59           O  
ATOM     95  H   ASN A   6     -29.803   8.311  23.080  1.00 68.59           H  
ATOM     96  HA  ASN A   6     -28.269   7.384  20.869  1.00 68.59           H  
ATOM     97  HB2 ASN A   6     -30.510   9.436  21.102  1.00 68.59           H  
ATOM     98  HB3 ASN A   6     -29.828   8.907  19.564  1.00 68.59           H  
ATOM     99 HD21 ASN A   6     -32.380   8.465  19.631  1.00 68.59           H  
ATOM    100 HD22 ASN A   6     -32.662   6.742  19.877  1.00 68.59           H  
ATOM    101  N   LYS A   7     -27.604  10.520  21.669  1.00 64.84           N  
ATOM    102  CA  LYS A   7     -26.630  11.603  21.471  1.00 64.84           C  
ATOM    103  C   LYS A   7     -25.213  11.208  21.894  1.00 64.84           C  
ATOM    104  O   LYS A   7     -24.257  11.585  21.226  1.00 64.84           O  
ATOM    105  CB  LYS A   7     -27.118  12.855  22.207  1.00 64.84           C  
ATOM    106  CG  LYS A   7     -26.290  14.091  21.826  1.00 64.84           C  
ATOM    107  CD  LYS A   7     -26.873  15.342  22.487  1.00 64.84           C  
ATOM    108  CE  LYS A   7     -26.109  16.588  22.032  1.00 64.84           C  
ATOM    109  NZ  LYS A   7     -26.729  17.819  22.583  1.00 64.84           N1+
ATOM    110  H   LYS A   7     -28.338  10.646  22.352  1.00 64.84           H  
ATOM    111  HA  LYS A   7     -26.582  11.832  20.406  1.00 64.84           H  
ATOM    112  HB2 LYS A   7     -27.069  12.692  23.284  1.00 64.84           H  
ATOM    113  HB3 LYS A   7     -28.157  13.036  21.932  1.00 64.84           H  
ATOM    114  HG2 LYS A   7     -25.257  13.964  22.151  1.00 64.84           H  
ATOM    115  HG3 LYS A   7     -26.310  14.214  20.743  1.00 64.84           H  
ATOM    116  HD2 LYS A   7     -26.809  15.239  23.570  1.00 64.84           H  
ATOM    117  HD3 LYS A   7     -27.921  15.434  22.201  1.00 64.84           H  
ATOM    118  HE2 LYS A   7     -26.128  16.619  20.942  1.00 64.84           H  
ATOM    119  HE3 LYS A   7     -25.069  16.502  22.348  1.00 64.84           H  
ATOM    120  HZ1 LYS A   7     -27.694  17.874  22.292  1.00 64.84           H  
ATOM    121  HZ2 LYS A   7     -26.258  18.646  22.244  1.00 64.84           H  
ATOM    122  HZ3 LYS A   7     -26.710  17.814  23.592  1.00 64.84           H  
ATOM    123  N   LEU A   8     -25.066  10.460  22.988  1.00 64.78           N  
ATOM    124  CA  LEU A   8     -23.764   9.937  23.417  1.00 64.78           C  
ATOM    125  C   LEU A   8     -23.255   8.868  22.440  1.00 64.78           C  
ATOM    126  O   LEU A   8     -22.138   8.990  21.951  1.00 64.78           O  
ATOM    127  CB  LEU A   8     -23.857   9.422  24.864  1.00 64.78           C  
ATOM    128  CG  LEU A   8     -23.972  10.542  25.917  1.00 64.78           C  
ATOM    129  CD1 LEU A   8     -24.307   9.945  27.283  1.00 64.78           C  
ATOM    130  CD2 LEU A   8     -22.674  11.345  26.059  1.00 64.78           C  
ATOM    131  H   LEU A   8     -25.888  10.209  23.518  1.00 64.78           H  
ATOM    132  HA  LEU A   8     -23.026  10.738  23.377  1.00 64.78           H  
ATOM    133  HB2 LEU A   8     -22.968   8.831  25.083  1.00 64.78           H  
ATOM    134  HB3 LEU A   8     -24.719   8.758  24.943  1.00 64.78           H  
ATOM    135  HG  LEU A   8     -24.774  11.227  25.641  1.00 64.78           H  
ATOM    136 HD11 LEU A   8     -23.493   9.301  27.615  1.00 64.78           H  
ATOM    137 HD12 LEU A   8     -24.456  10.740  28.014  1.00 64.78           H  
ATOM    138 HD13 LEU A   8     -25.220   9.353  27.211  1.00 64.78           H  
ATOM    139 HD21 LEU A   8     -21.850  10.667  26.283  1.00 64.78           H  
ATOM    140 HD22 LEU A   8     -22.773  12.066  26.870  1.00 64.78           H  
ATOM    141 HD23 LEU A   8     -22.458  11.878  25.133  1.00 64.78           H  
ATOM    142  N   LYS A   9     -24.113   7.915  22.049  1.00 69.22           N  
ATOM    143  CA  LYS A   9     -23.806   6.872  21.054  1.00 69.22           C  
ATOM    144  C   LYS A   9     -23.301   7.437  19.732  1.00 69.22           C  
ATOM    145  O   LYS A   9     -22.236   7.056  19.259  1.00 69.22           O  
ATOM    146  CB  LYS A   9     -25.068   6.058  20.758  1.00 69.22           C  
ATOM    147  CG  LYS A   9     -25.409   5.036  21.841  1.00 69.22           C  
ATOM    148  CD  LYS A   9     -26.784   4.463  21.498  1.00 69.22           C  
ATOM    149  CE  LYS A   9     -27.128   3.309  22.426  1.00 69.22           C  
ATOM    150  NZ  LYS A   9     -28.432   2.731  22.034  1.00 69.22           N1+
ATOM    151  H   LYS A   9     -25.015   7.878  22.503  1.00 69.22           H  
ATOM    152  HA  LYS A   9     -23.021   6.218  21.431  1.00 69.22           H  
ATOM    153  HB2 LYS A   9     -25.908   6.737  20.612  1.00 69.22           H  
ATOM    154  HB3 LYS A   9     -24.920   5.509  19.828  1.00 69.22           H  
ATOM    155  HG2 LYS A   9     -24.664   4.241  21.827  1.00 69.22           H  
ATOM    156  HG3 LYS A   9     -25.419   5.487  22.834  1.00 69.22           H  
ATOM    157  HD2 LYS A   9     -26.766   4.093  20.473  1.00 69.22           H  
ATOM    158  HD3 LYS A   9     -27.538   5.246  21.578  1.00 69.22           H  
ATOM    159  HE2 LYS A   9     -27.134   3.657  23.459  1.00 69.22           H  
ATOM    160  HE3 LYS A   9     -26.345   2.556  22.334  1.00 69.22           H  
ATOM    161  HZ1 LYS A   9     -29.150   3.441  22.014  1.00 69.22           H  
ATOM    162  HZ2 LYS A   9     -28.686   1.977  22.657  1.00 69.22           H  
ATOM    163  HZ3 LYS A   9     -28.351   2.358  21.099  1.00 69.22           H  
ATOM    164  N   SER A  10     -24.062   8.361  19.144  1.00 75.24           N  
ATOM    165  CA  SER A  10     -23.686   8.994  17.876  1.00 75.24           C  
ATOM    166  C   SER A  10     -22.353   9.726  17.997  1.00 75.24           C  
ATOM    167  O   SER A  10     -21.515   9.616  17.109  1.00 75.24           O  
ATOM    168  CB  SER A  10     -24.777   9.950  17.382  1.00 75.24           C  
ATOM    169  OG  SER A  10     -25.178  10.845  18.402  1.00 75.24           O  
ATOM    170  H   SER A  10     -24.941   8.603  19.578  1.00 75.24           H  
ATOM    171  HA  SER A  10     -23.553   8.217  17.123  1.00 75.24           H  
ATOM    172  HB2 SER A  10     -25.641   9.369  17.060  1.00 75.24           H  
ATOM    173  HB3 SER A  10     -24.402  10.512  16.527  1.00 75.24           H  
ATOM    174  HG  SER A  10     -25.785  10.360  18.966  1.00 75.24           H  
ATOM    175  N   LYS A  11     -22.110  10.413  19.118  1.00 81.66           N  
ATOM    176  CA  LYS A  11     -20.844  11.108  19.361  1.00 81.66           C  
ATOM    177  C   LYS A  11     -19.655  10.150  19.441  1.00 81.66           C  
ATOM    178  O   LYS A  11     -18.599  10.472  18.900  1.00 81.66           O  
ATOM    179  CB  LYS A  11     -20.984  11.938  20.638  1.00 81.66           C  
ATOM    180  CG  LYS A  11     -19.828  12.927  20.798  1.00 81.66           C  
ATOM    181  CD  LYS A  11     -19.992  13.677  22.119  1.00 81.66           C  
ATOM    182  CE  LYS A  11     -18.953  14.792  22.195  1.00 81.66           C  
ATOM    183  NZ  LYS A  11     -18.972  15.449  23.524  1.00 81.66           N1+
ATOM    184  H   LYS A  11     -22.838  10.461  19.816  1.00 81.66           H  
ATOM    185  HA  LYS A  11     -20.651  11.767  18.515  1.00 81.66           H  
ATOM    186  HB2 LYS A  11     -21.914  12.505  20.589  1.00 81.66           H  
ATOM    187  HB3 LYS A  11     -21.021  11.275  21.502  1.00 81.66           H  
ATOM    188  HG2 LYS A  11     -19.842  13.631  19.966  1.00 81.66           H  
ATOM    189  HG3 LYS A  11     -18.875  12.398  20.807  1.00 81.66           H  
ATOM    190  HD2 LYS A  11     -20.994  14.103  22.176  1.00 81.66           H  
ATOM    191  HD3 LYS A  11     -19.854  12.972  22.938  1.00 81.66           H  
ATOM    192  HE2 LYS A  11     -17.974  14.359  21.991  1.00 81.66           H  
ATOM    193  HE3 LYS A  11     -19.163  15.515  21.406  1.00 81.66           H  
ATOM    194  HZ1 LYS A  11     -18.790  14.768  24.247  1.00 81.66           H  
ATOM    195  HZ2 LYS A  11     -19.881  15.853  23.697  1.00 81.66           H  
ATOM    196  HZ3 LYS A  11     -18.278  16.181  23.571  1.00 81.66           H  
ATOM    197  N   ASP A  12     -19.809   9.007  20.101  1.00 81.51           N  
ATOM    198  CA  ASP A  12     -18.718   8.044  20.258  1.00 81.51           C  
ATOM    199  C   ASP A  12     -18.432   7.299  18.951  1.00 81.51           C  
ATOM    200  O   ASP A  12     -17.278   7.264  18.532  1.00 81.51           O  
ATOM    201  CB  ASP A  12     -18.992   7.115  21.448  1.00 81.51           C  
ATOM    202  CG  ASP A  12     -18.911   7.857  22.795  1.00 81.51           C  
ATOM    203  OD1 ASP A  12     -18.228   8.920  22.870  1.00 81.51           O  
ATOM    204  OD2 ASP A  12     -19.546   7.372  23.754  1.00 81.51           O1-
ATOM    205  H   ASP A  12     -20.682   8.822  20.574  1.00 81.51           H  
ATOM    206  HA  ASP A  12     -17.803   8.590  20.486  1.00 81.51           H  
ATOM    207  HB2 ASP A  12     -19.976   6.660  21.332  1.00 81.51           H  
ATOM    208  HB3 ASP A  12     -18.246   6.321  21.450  1.00 81.51           H  
ATOM    209  N   LEU A  13     -19.459   6.833  18.229  1.00 86.16           N  
ATOM    210  CA  LEU A  13     -19.290   6.249  16.889  1.00 86.16           C  
ATOM    211  C   LEU A  13     -18.602   7.215  15.922  1.00 86.16           C  
ATOM    212  O   LEU A  13     -17.685   6.816  15.209  1.00 86.16           O  
ATOM    213  CB  LEU A  13     -20.658   5.859  16.309  1.00 86.16           C  
ATOM    214  CG  LEU A  13     -21.291   4.639  16.987  1.00 86.16           C  
ATOM    215  CD1 LEU A  13     -22.724   4.482  16.502  1.00 86.16           C  
ATOM    216  CD2 LEU A  13     -20.537   3.349  16.681  1.00 86.16           C  
ATOM    217  H   LEU A  13     -20.389   6.897  18.617  1.00 86.16           H  
ATOM    218  HA  LEU A  13     -18.653   5.368  16.958  1.00 86.16           H  
ATOM    219  HB2 LEU A  13     -20.547   5.638  15.248  1.00 86.16           H  
ATOM    220  HB3 LEU A  13     -21.329   6.712  16.402  1.00 86.16           H  
ATOM    221  HG  LEU A  13     -21.311   4.790  18.066  1.00 86.16           H  
ATOM    222 HD11 LEU A  13     -23.208   3.752  17.151  1.00 86.16           H  
ATOM    223 HD12 LEU A  13     -23.262   5.425  16.595  1.00 86.16           H  
ATOM    224 HD13 LEU A  13     -22.749   4.141  15.467  1.00 86.16           H  
ATOM    225 HD21 LEU A  13     -20.442   3.207  15.604  1.00 86.16           H  
ATOM    226 HD22 LEU A  13     -19.552   3.381  17.147  1.00 86.16           H  
ATOM    227 HD23 LEU A  13     -21.085   2.504  17.097  1.00 86.16           H  
ATOM    228  N   VAL A  14     -19.006   8.491  15.928  1.00 89.10           N  
ATOM    229  CA  VAL A  14     -18.375   9.530  15.102  1.00 89.10           C  
ATOM    230  C   VAL A  14     -16.900   9.684  15.451  1.00 89.10           C  
ATOM    231  O   VAL A  14     -16.082   9.693  14.542  1.00 89.10           O  
ATOM    232  CB  VAL A  14     -19.135  10.866  15.201  1.00 89.10           C  
ATOM    233  CG1 VAL A  14     -18.369  12.039  14.576  1.00 89.10           C  
ATOM    234  CG2 VAL A  14     -20.476  10.785  14.456  1.00 89.10           C  
ATOM    235  H   VAL A  14     -19.790   8.744  16.513  1.00 89.10           H  
ATOM    236  HA  VAL A  14     -18.394   9.216  14.058  1.00 89.10           H  
ATOM    237  HB  VAL A  14     -19.321  11.098  16.250  1.00 89.10           H  
ATOM    238 HG11 VAL A  14     -18.101  11.804  13.546  1.00 89.10           H  
ATOM    239 HG12 VAL A  14     -18.986  12.938  14.590  1.00 89.10           H  
ATOM    240 HG13 VAL A  14     -17.458  12.246  15.137  1.00 89.10           H  
ATOM    241 HG21 VAL A  14     -21.017   9.878  14.726  1.00 89.10           H  
ATOM    242 HG22 VAL A  14     -21.090  11.650  14.706  1.00 89.10           H  
ATOM    243 HG23 VAL A  14     -20.306  10.767  13.379  1.00 89.10           H  
ATOM    244  N   ARG A  15     -16.535   9.740  16.736  1.00 87.04           N  
ATOM    245  CA  ARG A  15     -15.128   9.855  17.163  1.00 87.04           C  
ATOM    246  C   ARG A  15     -14.291   8.639  16.781  1.00 87.04           C  
ATOM    247  O   ARG A  15     -13.140   8.788  16.377  1.00 87.04           O  
ATOM    248  CB  ARG A  15     -15.077  10.019  18.679  1.00 87.04           C  
ATOM    249  CG  ARG A  15     -15.480  11.425  19.116  1.00 87.04           C  
ATOM    250  CD  ARG A  15     -15.733  11.361  20.617  1.00 87.04           C  
ATOM    251  NE  ARG A  15     -15.821  12.698  21.214  1.00 87.04           N  
ATOM    252  CZ  ARG A  15     -16.047  12.892  22.495  1.00 87.04           C  
ATOM    253  NH1 ARG A  15     -16.487  11.940  23.276  1.00 87.04           N1+
ATOM    254  NH2 ARG A  15     -15.822  14.068  23.017  1.00 87.04           N  
ATOM    255  H   ARG A  15     -17.259   9.677  17.438  1.00 87.04           H  
ATOM    256  HA  ARG A  15     -14.663  10.710  16.673  1.00 87.04           H  
ATOM    257  HB2 ARG A  15     -15.732   9.280  19.140  1.00 87.04           H  
ATOM    258  HB3 ARG A  15     -14.061   9.834  19.027  1.00 87.04           H  
ATOM    259  HG2 ARG A  15     -14.666  12.114  18.891  1.00 87.04           H  
ATOM    260  HG3 ARG A  15     -16.383  11.757  18.603  1.00 87.04           H  
ATOM    261  HD2 ARG A  15     -14.916  10.815  21.089  1.00 87.04           H  
ATOM    262  HD3 ARG A  15     -16.657  10.807  20.784  1.00 87.04           H  
ATOM    263  HE  ARG A  15     -15.510  13.462  20.631  1.00 87.04           H  
ATOM    264 HH11 ARG A  15     -16.733  11.045  22.878  1.00 87.04           H  
ATOM    265 HH12 ARG A  15     -16.540  12.002  24.283  1.00 87.04           H  
ATOM    266 HH21 ARG A  15     -15.687  14.085  24.018  1.00 87.04           H  
ATOM    267 HH22 ARG A  15     -15.290  14.715  22.452  1.00 87.04           H  
ATOM    268  N   ILE A  16     -14.860   7.445  16.924  1.00 85.75           N  
ATOM    269  CA  ILE A  16     -14.216   6.187  16.546  1.00 85.75           C  
ATOM    270  C   ILE A  16     -13.940   6.183  15.044  1.00 85.75           C  
ATOM    271  O   ILE A  16     -12.794   6.021  14.619  1.00 85.75           O  
ATOM    272  CB  ILE A  16     -15.111   5.001  16.964  1.00 85.75           C  
ATOM    273  CG1 ILE A  16     -15.127   4.887  18.504  1.00 85.75           C  
ATOM    274  CG2 ILE A  16     -14.639   3.719  16.253  1.00 85.75           C  
ATOM    275  CD1 ILE A  16     -16.181   3.920  19.059  1.00 85.75           C  
ATOM    276  H   ILE A  16     -15.796   7.408  17.301  1.00 85.75           H  
ATOM    277  HA  ILE A  16     -13.256   6.098  17.054  1.00 85.75           H  
ATOM    278  HB  ILE A  16     -16.132   5.196  16.638  1.00 85.75           H  
ATOM    279 HG12 ILE A  16     -15.315   5.862  18.952  1.00 85.75           H  
ATOM    280 HG13 ILE A  16     -14.137   4.594  18.853  1.00 85.75           H  
ATOM    281 HG21 ILE A  16     -15.014   3.705  15.230  1.00 85.75           H  
ATOM    282 HG22 ILE A  16     -13.550   3.679  16.216  1.00 85.75           H  
ATOM    283 HG23 ILE A  16     -15.028   2.828  16.744  1.00 85.75           H  
ATOM    284 HD11 ILE A  16     -17.175   4.243  18.750  1.00 85.75           H  
ATOM    285 HD12 ILE A  16     -16.012   2.903  18.706  1.00 85.75           H  
ATOM    286 HD13 ILE A  16     -16.133   3.922  20.148  1.00 85.75           H  
ATOM    287  N   ALA A  17     -14.984   6.417  14.249  1.00 89.69           N  
ATOM    288  CA  ALA A  17     -14.880   6.445  12.801  1.00 89.69           C  
ATOM    289  C   ALA A  17     -13.936   7.556  12.328  1.00 89.69           C  
ATOM    290  O   ALA A  17     -13.104   7.309  11.465  1.00 89.69           O  
ATOM    291  CB  ALA A  17     -16.282   6.602  12.220  1.00 89.69           C  
ATOM    292  H   ALA A  17     -15.894   6.558  14.662  1.00 89.69           H  
ATOM    293  HA  ALA A  17     -14.469   5.493  12.463  1.00 89.69           H  
ATOM    294  HB1 ALA A  17     -16.922   5.805  12.597  1.00 89.69           H  
ATOM    295  HB2 ALA A  17     -16.691   7.572  12.501  1.00 89.69           H  
ATOM    296  HB3 ALA A  17     -16.231   6.529  11.133  1.00 89.69           H  
ATOM    297  N   GLU A  18     -13.986   8.742  12.939  1.00 90.64           N  
ATOM    298  CA  GLU A  18     -13.070   9.849  12.658  1.00 90.64           C  
ATOM    299  C   GLU A  18     -11.612   9.465  12.937  1.00 90.64           C  
ATOM    300  O   GLU A  18     -10.734   9.776  12.132  1.00 90.64           O  
ATOM    301  CB  GLU A  18     -13.487  11.076  13.488  1.00 90.64           C  
ATOM    302  CG  GLU A  18     -12.572  12.292  13.277  1.00 90.64           C  
ATOM    303  CD  GLU A  18     -13.052  13.551  14.020  1.00 90.64           C  
ATOM    304  OE1 GLU A  18     -12.637  14.653  13.591  1.00 90.64           O  
ATOM    305  OE2 GLU A  18     -13.789  13.424  15.028  1.00 90.64           O1-
ATOM    306  H   GLU A  18     -14.719   8.907  13.614  1.00 90.64           H  
ATOM    307  HA  GLU A  18     -13.146  10.107  11.602  1.00 90.64           H  
ATOM    308  HB2 GLU A  18     -13.480  10.809  14.544  1.00 90.64           H  
ATOM    309  HB3 GLU A  18     -14.501  11.357  13.203  1.00 90.64           H  
ATOM    310  HG2 GLU A  18     -12.507  12.500  12.209  1.00 90.64           H  
ATOM    311  HG3 GLU A  18     -11.570  12.049  13.631  1.00 90.64           H  
ATOM    312  N   SER A  19     -11.333   8.760  14.038  1.00 88.82           N  
ATOM    313  CA  SER A  19      -9.976   8.317  14.378  1.00 88.82           C  
ATOM    314  C   SER A  19      -9.431   7.308  13.364  1.00 88.82           C  
ATOM    315  O   SER A  19      -8.306   7.460  12.878  1.00 88.82           O  
ATOM    316  CB  SER A  19      -9.955   7.711  15.783  1.00 88.82           C  
ATOM    317  OG  SER A  19      -8.613   7.539  16.200  1.00 88.82           O  
ATOM    318  H   SER A  19     -12.092   8.540  14.668  1.00 88.82           H  
ATOM    319  HA  SER A  19      -9.322   9.189  14.364  1.00 88.82           H  
ATOM    320  HB2 SER A  19     -10.471   6.751  15.785  1.00 88.82           H  
ATOM    321  HB3 SER A  19     -10.461   8.383  16.477  1.00 88.82           H  
ATOM    322  HG  SER A  19      -8.222   8.414  16.271  1.00 88.82           H  
ATOM    323  N   ILE A  20     -10.245   6.313  12.997  1.00 88.91           N  
ATOM    324  CA  ILE A  20      -9.883   5.302  11.998  1.00 88.91           C  
ATOM    325  C   ILE A  20      -9.704   5.960  10.621  1.00 88.91           C  
ATOM    326  O   ILE A  20      -8.664   5.775   9.986  1.00 88.91           O  
ATOM    327  CB  ILE A  20     -10.936   4.172  11.975  1.00 88.91           C  
ATOM    328  CG1 ILE A  20     -10.982   3.411  13.321  1.00 88.91           C  
ATOM    329  CG2 ILE A  20     -10.630   3.193  10.828  1.00 88.91           C  
ATOM    330  CD1 ILE A  20     -12.177   2.454  13.450  1.00 88.91           C  
ATOM    331  H   ILE A  20     -11.157   6.261  13.427  1.00 88.91           H  
ATOM    332  HA  ILE A  20      -8.923   4.867  12.275  1.00 88.91           H  
ATOM    333  HB  ILE A  20     -11.914   4.624  11.806  1.00 88.91           H  
ATOM    334 HG12 ILE A  20     -11.051   4.122  14.144  1.00 88.91           H  
ATOM    335 HG13 ILE A  20     -10.059   2.847  13.454  1.00 88.91           H  
ATOM    336 HG21 ILE A  20     -11.328   2.357  10.836  1.00 88.91           H  
ATOM    337 HG22 ILE A  20     -10.730   3.689   9.862  1.00 88.91           H  
ATOM    338 HG23 ILE A  20      -9.615   2.808  10.931  1.00 88.91           H  
ATOM    339 HD11 ILE A  20     -12.222   2.072  14.470  1.00 88.91           H  
ATOM    340 HD12 ILE A  20     -12.066   1.606  12.774  1.00 88.91           H  
ATOM    341 HD13 ILE A  20     -13.105   2.982  13.230  1.00 88.91           H  
ATOM    342  N   ALA A  21     -10.667   6.780  10.191  1.00 90.44           N  
ATOM    343  CA  ALA A  21     -10.629   7.504   8.923  1.00 90.44           C  
ATOM    344  C   ALA A  21      -9.395   8.405   8.830  1.00 90.44           C  
ATOM    345  O   ALA A  21      -8.682   8.355   7.834  1.00 90.44           O  
ATOM    346  CB  ALA A  21     -11.918   8.322   8.771  1.00 90.44           C  
ATOM    347  H   ALA A  21     -11.486   6.905  10.769  1.00 90.44           H  
ATOM    348  HA  ALA A  21     -10.577   6.784   8.106  1.00 90.44           H  
ATOM    349  HB1 ALA A  21     -12.038   8.998   9.618  1.00 90.44           H  
ATOM    350  HB2 ALA A  21     -12.779   7.656   8.719  1.00 90.44           H  
ATOM    351  HB3 ALA A  21     -11.872   8.916   7.859  1.00 90.44           H  
ATOM    352  N   SER A  22      -9.070   9.143   9.895  1.00 91.31           N  
ATOM    353  CA  SER A  22      -7.884  10.007   9.945  1.00 91.31           C  
ATOM    354  C   SER A  22      -6.580   9.221   9.798  1.00 91.31           C  
ATOM    355  O   SER A  22      -5.647   9.686   9.143  1.00 91.31           O  
ATOM    356  CB  SER A  22      -7.837  10.788  11.262  1.00 91.31           C  
ATOM    357  OG  SER A  22      -8.953  11.644  11.381  1.00 91.31           O  
ATOM    358  H   SER A  22      -9.707   9.151  10.679  1.00 91.31           H  
ATOM    359  HA  SER A  22      -7.935  10.721   9.123  1.00 91.31           H  
ATOM    360  HB2 SER A  22      -6.930  11.393  11.284  1.00 91.31           H  
ATOM    361  HB3 SER A  22      -7.818  10.095  12.103  1.00 91.31           H  
ATOM    362  HG  SER A  22      -9.700  11.103  11.648  1.00 91.31           H  
ATOM    363  N   LYS A  23      -6.496   8.011  10.371  1.00 88.97           N  
ATOM    364  CA  LYS A  23      -5.322   7.139  10.207  1.00 88.97           C  
ATOM    365  C   LYS A  23      -5.196   6.620   8.772  1.00 88.97           C  
ATOM    366  O   LYS A  23      -4.079   6.580   8.250  1.00 88.97           O  
ATOM    367  CB  LYS A  23      -5.378   6.004  11.242  1.00 88.97           C  
ATOM    368  CG  LYS A  23      -4.096   5.153  11.240  1.00 88.97           C  
ATOM    369  CD  LYS A  23      -4.102   4.154  12.404  1.00 88.97           C  
ATOM    370  CE  LYS A  23      -2.845   3.275  12.400  1.00 88.97           C  
ATOM    371  NZ  LYS A  23      -2.830   2.316  13.537  1.00 88.97           N1+
ATOM    372  H   LYS A  23      -7.288   7.676  10.900  1.00 88.97           H  
ATOM    373  HA  LYS A  23      -4.431   7.738  10.395  1.00 88.97           H  
ATOM    374  HB2 LYS A  23      -6.236   5.363  11.038  1.00 88.97           H  
ATOM    375  HB3 LYS A  23      -5.510   6.443  12.231  1.00 88.97           H  
ATOM    376  HG2 LYS A  23      -3.229   5.807  11.339  1.00 88.97           H  
ATOM    377  HG3 LYS A  23      -4.022   4.606  10.301  1.00 88.97           H  
ATOM    378  HD2 LYS A  23      -4.145   4.712  13.340  1.00 88.97           H  
ATOM    379  HD3 LYS A  23      -4.989   3.526  12.320  1.00 88.97           H  
ATOM    380  HE2 LYS A  23      -2.812   2.729  11.457  1.00 88.97           H  
ATOM    381  HE3 LYS A  23      -1.964   3.916  12.443  1.00 88.97           H  
ATOM    382  HZ1 LYS A  23      -2.081   1.648  13.422  1.00 88.97           H  
ATOM    383  HZ2 LYS A  23      -3.687   1.782  13.573  1.00 88.97           H  
ATOM    384  HZ3 LYS A  23      -2.720   2.796  14.418  1.00 88.97           H  
ATOM    385  N   ILE A  24      -6.311   6.243   8.139  1.00 89.52           N  
ATOM    386  CA  ILE A  24      -6.341   5.808   6.732  1.00 89.52           C  
ATOM    387  C   ILE A  24      -5.956   6.967   5.812  1.00 89.52           C  
ATOM    388  O   ILE A  24      -5.012   6.829   5.035  1.00 89.52           O  
ATOM    389  CB  ILE A  24      -7.720   5.234   6.340  1.00 89.52           C  
ATOM    390  CG1 ILE A  24      -8.056   3.978   7.166  1.00 89.52           C  
ATOM    391  CG2 ILE A  24      -7.743   4.880   4.840  1.00 89.52           C  
ATOM    392  CD1 ILE A  24      -9.528   3.560   7.028  1.00 89.52           C  
ATOM    393  H   ILE A  24      -7.185   6.306   8.641  1.00 89.52           H  
ATOM    394  HA  ILE A  24      -5.595   5.025   6.591  1.00 89.52           H  
ATOM    395  HB  ILE A  24      -8.482   5.991   6.528  1.00 89.52           H  
ATOM    396 HG12 ILE A  24      -7.871   4.172   8.223  1.00 89.52           H  
ATOM    397 HG13 ILE A  24      -7.405   3.160   6.859  1.00 89.52           H  
ATOM    398 HG21 ILE A  24      -6.913   4.220   4.589  1.00 89.52           H  
ATOM    399 HG22 ILE A  24      -7.673   5.788   4.240  1.00 89.52           H  
ATOM    400 HG23 ILE A  24      -8.677   4.390   4.566  1.00 89.52           H  
ATOM    401 HD11 ILE A  24      -9.784   2.840   7.804  1.00 89.52           H  
ATOM    402 HD12 ILE A  24      -9.712   3.103   6.056  1.00 89.52           H  
ATOM    403 HD13 ILE A  24     -10.173   4.431   7.150  1.00 89.52           H  
ATOM    404  N   ASP A  25      -6.626   8.114   5.955  1.00 91.59           N  
ATOM    405  CA  ASP A  25      -6.351   9.333   5.194  1.00 91.59           C  
ATOM    406  C   ASP A  25      -4.883   9.732   5.330  1.00 91.59           C  
ATOM    407  O   ASP A  25      -4.223   9.979   4.327  1.00 91.59           O  
ATOM    408  CB  ASP A  25      -7.253  10.493   5.671  1.00 91.59           C  
ATOM    409  CG  ASP A  25      -8.636  10.539   5.011  1.00 91.59           C  
ATOM    410  OD1 ASP A  25      -8.756  10.112   3.840  1.00 91.59           O  
ATOM    411  OD2 ASP A  25      -9.568  11.129   5.597  1.00 91.59           O1-
ATOM    412  H   ASP A  25      -7.393   8.144   6.611  1.00 91.59           H  
ATOM    413  HA  ASP A  25      -6.527   9.143   4.136  1.00 91.59           H  
ATOM    414  HB2 ASP A  25      -7.355  10.458   6.755  1.00 91.59           H  
ATOM    415  HB3 ASP A  25      -6.760  11.433   5.423  1.00 91.59           H  
ATOM    416  N   GLY A  26      -4.330   9.704   6.545  1.00 91.86           N  
ATOM    417  CA  GLY A  26      -2.927  10.030   6.770  1.00 91.86           C  
ATOM    418  C   GLY A  26      -1.953   9.090   6.051  1.00 91.86           C  
ATOM    419  O   GLY A  26      -0.932   9.555   5.549  1.00 91.86           O  
ATOM    420  H   GLY A  26      -4.929   9.540   7.342  1.00 91.86           H  
ATOM    421  HA2 GLY A  26      -2.742  11.047   6.423  1.00 91.86           H  
ATOM    422  HA3 GLY A  26      -2.727   9.983   7.841  1.00 91.86           H  
ATOM    423  N   ARG A  27      -2.225   7.775   5.986  1.00 90.77           N  
ATOM    424  CA  ARG A  27      -1.366   6.839   5.228  1.00 90.77           C  
ATOM    425  C   ARG A  27      -1.520   7.028   3.719  1.00 90.77           C  
ATOM    426  O   ARG A  27      -0.509   7.037   3.022  1.00 90.77           O  
ATOM    427  CB  ARG A  27      -1.596   5.366   5.624  1.00 90.77           C  
ATOM    428  CG  ARG A  27      -1.020   5.032   7.011  1.00 90.77           C  
ATOM    429  CD  ARG A  27      -0.894   3.524   7.295  1.00 90.77           C  
ATOM    430  NE  ARG A  27       0.305   2.889   6.681  1.00 90.77           N  
ATOM    431  CZ  ARG A  27       0.516   1.601   6.415  1.00 90.77           C  
ATOM    432  NH1 ARG A  27      -0.438   0.712   6.449  1.00 90.77           N1+
ATOM    433  NH2 ARG A  27       1.703   1.157   6.098  1.00 90.77           N  
ATOM    434  H   ARG A  27      -3.107   7.452   6.356  1.00 90.77           H  
ATOM    435  HA  ARG A  27      -0.321   7.086   5.419  1.00 90.77           H  
ATOM    436  HB2 ARG A  27      -2.661   5.132   5.595  1.00 90.77           H  
ATOM    437  HB3 ARG A  27      -1.090   4.738   4.891  1.00 90.77           H  
ATOM    438  HG2 ARG A  27      -1.666   5.478   7.768  1.00 90.77           H  
ATOM    439  HG3 ARG A  27      -0.029   5.475   7.104  1.00 90.77           H  
ATOM    440  HD2 ARG A  27      -1.814   3.039   6.968  1.00 90.77           H  
ATOM    441  HD3 ARG A  27      -0.821   3.390   8.375  1.00 90.77           H  
ATOM    442  HE  ARG A  27       1.128   3.461   6.558  1.00 90.77           H  
ATOM    443 HH11 ARG A  27      -1.398   1.008   6.547  1.00 90.77           H  
ATOM    444 HH12 ARG A  27      -0.207  -0.236   6.188  1.00 90.77           H  
ATOM    445 HH21 ARG A  27       1.881   0.174   5.951  1.00 90.77           H  
ATOM    446 HH22 ARG A  27       2.542   1.719   6.122  1.00 90.77           H  
ATOM    447  N   LEU A  28      -2.747   7.208   3.229  1.00 91.09           N  
ATOM    448  CA  LEU A  28      -3.008   7.406   1.803  1.00 91.09           C  
ATOM    449  C   LEU A  28      -2.447   8.733   1.293  1.00 91.09           C  
ATOM    450  O   LEU A  28      -1.778   8.726   0.268  1.00 91.09           O  
ATOM    451  CB  LEU A  28      -4.513   7.284   1.512  1.00 91.09           C  
ATOM    452  CG  LEU A  28      -5.033   5.837   1.552  1.00 91.09           C  
ATOM    453  CD1 LEU A  28      -6.550   5.833   1.409  1.00 91.09           C  
ATOM    454  CD2 LEU A  28      -4.491   4.984   0.400  1.00 91.09           C  
ATOM    455  H   LEU A  28      -3.531   7.212   3.866  1.00 91.09           H  
ATOM    456  HA  LEU A  28      -2.472   6.637   1.246  1.00 91.09           H  
ATOM    457  HB2 LEU A  28      -5.059   7.888   2.237  1.00 91.09           H  
ATOM    458  HB3 LEU A  28      -4.717   7.694   0.523  1.00 91.09           H  
ATOM    459  HG  LEU A  28      -4.765   5.375   2.502  1.00 91.09           H  
ATOM    460 HD11 LEU A  28      -6.940   4.824   1.543  1.00 91.09           H  
ATOM    461 HD12 LEU A  28      -6.996   6.497   2.150  1.00 91.09           H  
ATOM    462 HD13 LEU A  28      -6.808   6.194   0.413  1.00 91.09           H  
ATOM    463 HD21 LEU A  28      -3.401   4.972   0.397  1.00 91.09           H  
ATOM    464 HD22 LEU A  28      -4.827   5.387  -0.556  1.00 91.09           H  
ATOM    465 HD23 LEU A  28      -4.852   3.961   0.502  1.00 91.09           H  
ATOM    466  N   GLN A  29      -2.621   9.836   2.022  1.00 93.50           N  
ATOM    467  CA  GLN A  29      -2.067  11.143   1.648  1.00 93.50           C  
ATOM    468  C   GLN A  29      -0.545  11.096   1.522  1.00 93.50           C  
ATOM    469  O   GLN A  29      -0.006  11.529   0.509  1.00 93.50           O  
ATOM    470  CB  GLN A  29      -2.470  12.208   2.674  1.00 93.50           C  
ATOM    471  CG  GLN A  29      -3.937  12.613   2.495  1.00 93.50           C  
ATOM    472  CD  GLN A  29      -4.452  13.535   3.594  1.00 93.50           C  
ATOM    473  NE2 GLN A  29      -5.679  13.994   3.483  1.00 93.50           N  
ATOM    474  OE1 GLN A  29      -3.802  13.859   4.576  1.00 93.50           O  
ATOM    475  H   GLN A  29      -3.198   9.786   2.850  1.00 93.50           H  
ATOM    476  HA  GLN A  29      -2.458  11.430   0.672  1.00 93.50           H  
ATOM    477  HB2 GLN A  29      -1.853  13.096   2.536  1.00 93.50           H  
ATOM    478  HB3 GLN A  29      -2.303  11.825   3.681  1.00 93.50           H  
ATOM    479  HG2 GLN A  29      -4.051  13.115   1.534  1.00 93.50           H  
ATOM    480  HG3 GLN A  29      -4.561  11.720   2.483  1.00 93.50           H  
ATOM    481 HE21 GLN A  29      -5.974  14.621   4.218  1.00 93.50           H  
ATOM    482 HE22 GLN A  29      -6.231  13.771   2.668  1.00 93.50           H  
ATOM    483  N   ARG A  30       0.156  10.482   2.486  1.00 93.45           N  
ATOM    484  CA  ARG A  30       1.615  10.317   2.383  1.00 93.45           C  
ATOM    485  C   ARG A  30       2.014   9.497   1.157  1.00 93.45           C  
ATOM    486  O   ARG A  30       2.923   9.898   0.430  1.00 93.45           O  
ATOM    487  CB  ARG A  30       2.185   9.686   3.656  1.00 93.45           C  
ATOM    488  CG  ARG A  30       2.169  10.660   4.838  1.00 93.45           C  
ATOM    489  CD  ARG A  30       3.049  10.149   5.986  1.00 93.45           C  
ATOM    490  NE  ARG A  30       2.737   8.767   6.406  1.00 93.45           N  
ATOM    491  CZ  ARG A  30       1.845   8.401   7.304  1.00 93.45           C  
ATOM    492  NH1 ARG A  30       0.974   9.235   7.796  1.00 93.45           N1+
ATOM    493  NH2 ARG A  30       1.835   7.174   7.741  1.00 93.45           N  
ATOM    494  H   ARG A  30      -0.335  10.144   3.301  1.00 93.45           H  
ATOM    495  HA  ARG A  30       2.067  11.298   2.236  1.00 93.45           H  
ATOM    496  HB2 ARG A  30       3.223   9.416   3.466  1.00 93.45           H  
ATOM    497  HB3 ARG A  30       1.629   8.780   3.901  1.00 93.45           H  
ATOM    498  HG2 ARG A  30       2.567  11.622   4.513  1.00 93.45           H  
ATOM    499  HG3 ARG A  30       1.149  10.822   5.186  1.00 93.45           H  
ATOM    500  HD2 ARG A  30       2.963  10.834   6.830  1.00 93.45           H  
ATOM    501  HD3 ARG A  30       4.086  10.180   5.651  1.00 93.45           H  
ATOM    502  HE  ARG A  30       3.332   8.048   6.018  1.00 93.45           H  
ATOM    503 HH11 ARG A  30       0.865  10.106   7.295  1.00 93.45           H  
ATOM    504 HH12 ARG A  30       0.263   8.936   8.447  1.00 93.45           H  
ATOM    505 HH21 ARG A  30       2.568   6.550   7.434  1.00 93.45           H  
ATOM    506 HH22 ARG A  30       1.233   6.918   8.511  1.00 93.45           H  
ATOM    507  N   ALA A  31       1.317   8.388   0.894  1.00 94.14           N  
ATOM    508  CA  ALA A  31       1.566   7.568  -0.291  1.00 94.14           C  
ATOM    509  C   ALA A  31       1.297   8.344  -1.595  1.00 94.14           C  
ATOM    510  O   ALA A  31       2.072   8.220  -2.544  1.00 94.14           O  
ATOM    511  CB  ALA A  31       0.723   6.291  -0.199  1.00 94.14           C  
ATOM    512  H   ALA A  31       0.575   8.119   1.523  1.00 94.14           H  
ATOM    513  HA  ALA A  31       2.617   7.280  -0.297  1.00 94.14           H  
ATOM    514  HB1 ALA A  31       0.980   5.746   0.709  1.00 94.14           H  
ATOM    515  HB2 ALA A  31      -0.339   6.536  -0.185  1.00 94.14           H  
ATOM    516  HB3 ALA A  31       0.929   5.655  -1.061  1.00 94.14           H  
ATOM    517  N   GLN A  32       0.252   9.178  -1.632  1.00 95.04           N  
ATOM    518  CA  GLN A  32      -0.071  10.079  -2.744  1.00 95.04           C  
ATOM    519  C   GLN A  32       1.035  11.107  -2.985  1.00 95.04           C  
ATOM    520  O   GLN A  32       1.540  11.208  -4.102  1.00 95.04           O  
ATOM    521  CB  GLN A  32      -1.436  10.750  -2.513  1.00 95.04           C  
ATOM    522  CG  GLN A  32      -2.614   9.775  -2.693  1.00 95.04           C  
ATOM    523  CD  GLN A  32      -3.962  10.391  -2.318  1.00 95.04           C  
ATOM    524  NE2 GLN A  32      -5.016  10.091  -3.048  1.00 95.04           N  
ATOM    525  OE1 GLN A  32      -4.111  11.122  -1.352  1.00 95.04           O  
ATOM    526  H   GLN A  32      -0.348   9.216  -0.821  1.00 95.04           H  
ATOM    527  HA  GLN A  32      -0.148   9.509  -3.670  1.00 95.04           H  
ATOM    528  HB2 GLN A  32      -1.467  11.180  -1.512  1.00 95.04           H  
ATOM    529  HB3 GLN A  32      -1.557  11.562  -3.230  1.00 95.04           H  
ATOM    530  HG2 GLN A  32      -2.648   9.446  -3.731  1.00 95.04           H  
ATOM    531  HG3 GLN A  32      -2.468   8.880  -2.087  1.00 95.04           H  
ATOM    532 HE21 GLN A  32      -5.906  10.413  -2.695  1.00 95.04           H  
ATOM    533 HE22 GLN A  32      -4.935   9.467  -3.839  1.00 95.04           H  
ATOM    534  N   GLU A  33       1.467  11.807  -1.938  1.00 95.31           N  
ATOM    535  CA  GLU A  33       2.551  12.791  -2.001  1.00 95.31           C  
ATOM    536  C   GLU A  33       3.864  12.153  -2.460  1.00 95.31           C  
ATOM    537  O   GLU A  33       4.492  12.634  -3.396  1.00 95.31           O  
ATOM    538  CB  GLU A  33       2.738  13.430  -0.618  1.00 95.31           C  
ATOM    539  CG  GLU A  33       1.590  14.384  -0.251  1.00 95.31           C  
ATOM    540  CD  GLU A  33       1.649  14.866   1.209  1.00 95.31           C  
ATOM    541  OE1 GLU A  33       0.780  15.694   1.566  1.00 95.31           O  
ATOM    542  OE2 GLU A  33       2.538  14.410   1.967  1.00 95.31           O1-
ATOM    543  H   GLU A  33       0.994  11.691  -1.053  1.00 95.31           H  
ATOM    544  HA  GLU A  33       2.301  13.572  -2.719  1.00 95.31           H  
ATOM    545  HB2 GLU A  33       2.813  12.635   0.124  1.00 95.31           H  
ATOM    546  HB3 GLU A  33       3.670  13.996  -0.612  1.00 95.31           H  
ATOM    547  HG2 GLU A  33       0.634  13.889  -0.419  1.00 95.31           H  
ATOM    548  HG3 GLU A  33       1.634  15.243  -0.919  1.00 95.31           H  
ATOM    549  N   SER A  34       4.239  11.018  -1.868  1.00 95.54           N  
ATOM    550  CA  SER A  34       5.470  10.294  -2.205  1.00 95.54           C  
ATOM    551  C   SER A  34       5.478   9.794  -3.650  1.00 95.54           C  
ATOM    552  O   SER A  34       6.475   9.943  -4.357  1.00 95.54           O  
ATOM    553  CB  SER A  34       5.620   9.112  -1.252  1.00 95.54           C  
ATOM    554  OG  SER A  34       5.874   9.603   0.049  1.00 95.54           O  
ATOM    555  H   SER A  34       3.644  10.659  -1.135  1.00 95.54           H  
ATOM    556  HA  SER A  34       6.326  10.958  -2.083  1.00 95.54           H  
ATOM    557  HB2 SER A  34       4.704   8.522  -1.251  1.00 95.54           H  
ATOM    558  HB3 SER A  34       6.442   8.472  -1.575  1.00 95.54           H  
ATOM    559  HG  SER A  34       5.211  10.275   0.226  1.00 95.54           H  
ATOM    560  N   SER A  35       4.352   9.241  -4.109  1.00 96.46           N  
ATOM    561  CA  SER A  35       4.195   8.795  -5.497  1.00 96.46           C  
ATOM    562  C   SER A  35       4.280   9.969  -6.470  1.00 96.46           C  
ATOM    563  O   SER A  35       4.923   9.859  -7.512  1.00 96.46           O  
ATOM    564  CB  SER A  35       2.852   8.094  -5.692  1.00 96.46           C  
ATOM    565  OG  SER A  35       2.737   6.996  -4.813  1.00 96.46           O  
ATOM    566  H   SER A  35       3.559   9.168  -3.488  1.00 96.46           H  
ATOM    567  HA  SER A  35       4.991   8.093  -5.744  1.00 96.46           H  
ATOM    568  HB2 SER A  35       2.040   8.796  -5.505  1.00 96.46           H  
ATOM    569  HB3 SER A  35       2.786   7.740  -6.721  1.00 96.46           H  
ATOM    570  HG  SER A  35       2.511   7.349  -3.950  1.00 96.46           H  
ATOM    571  N   LEU A  36       3.674  11.108  -6.117  1.00 96.47           N  
ATOM    572  CA  LEU A  36       3.714  12.319  -6.928  1.00 96.47           C  
ATOM    573  C   LEU A  36       5.124  12.908  -7.007  1.00 96.47           C  
ATOM    574  O   LEU A  36       5.585  13.210  -8.103  1.00 96.47           O  
ATOM    575  CB  LEU A  36       2.681  13.321  -6.385  1.00 96.47           C  
ATOM    576  CG  LEU A  36       2.554  14.603  -7.226  1.00 96.47           C  
ATOM    577  CD1 LEU A  36       2.044  14.317  -8.643  1.00 96.47           C  
ATOM    578  CD2 LEU A  36       1.573  15.560  -6.551  1.00 96.47           C  
ATOM    579  H   LEU A  36       3.163  11.140  -5.247  1.00 96.47           H  
ATOM    580  HA  LEU A  36       3.440  12.044  -7.947  1.00 96.47           H  
ATOM    581  HB2 LEU A  36       2.963  13.597  -5.369  1.00 96.47           H  
ATOM    582  HB3 LEU A  36       1.708  12.833  -6.340  1.00 96.47           H  
ATOM    583  HG  LEU A  36       3.523  15.099  -7.284  1.00 96.47           H  
ATOM    584 HD11 LEU A  36       1.124  13.734  -8.600  1.00 96.47           H  
ATOM    585 HD12 LEU A  36       2.806  13.772  -9.200  1.00 96.47           H  
ATOM    586 HD13 LEU A  36       1.863  15.260  -9.160  1.00 96.47           H  
ATOM    587 HD21 LEU A  36       1.517  16.490  -7.118  1.00 96.47           H  
ATOM    588 HD22 LEU A  36       1.923  15.789  -5.544  1.00 96.47           H  
ATOM    589 HD23 LEU A  36       0.584  15.105  -6.490  1.00 96.47           H  
ATOM    590  N   THR A  37       5.828  13.019  -5.878  1.00 95.45           N  
ATOM    591  CA  THR A  37       7.221  13.483  -5.840  1.00 95.45           C  
ATOM    592  C   THR A  37       8.115  12.618  -6.718  1.00 95.45           C  
ATOM    593  O   THR A  37       8.888  13.154  -7.506  1.00 95.45           O  
ATOM    594  CB  THR A  37       7.760  13.479  -4.401  1.00 95.45           C  
ATOM    595  CG2 THR A  37       9.215  13.937  -4.302  1.00 95.45           C  
ATOM    596  OG1 THR A  37       7.016  14.367  -3.605  1.00 95.45           O  
ATOM    597  H   THR A  37       5.381  12.788  -5.002  1.00 95.45           H  
ATOM    598  HA  THR A  37       7.270  14.498  -6.233  1.00 95.45           H  
ATOM    599  HB  THR A  37       7.677  12.477  -3.981  1.00 95.45           H  
ATOM    600  HG1 THR A  37       6.899  15.187  -4.091  1.00 95.45           H  
ATOM    601 HG21 THR A  37       9.342  14.899  -4.800  1.00 95.45           H  
ATOM    602 HG22 THR A  37       9.493  14.032  -3.252  1.00 95.45           H  
ATOM    603 HG23 THR A  37       9.874  13.203  -4.765  1.00 95.45           H  
ATOM    604  N   MET A  38       7.977  11.294  -6.633  1.00 95.23           N  
ATOM    605  CA  MET A  38       8.745  10.376  -7.469  1.00 95.23           C  
ATOM    606  C   MET A  38       8.404  10.540  -8.955  1.00 95.23           C  
ATOM    607  O   MET A  38       9.305  10.682  -9.772  1.00 95.23           O  
ATOM    608  CB  MET A  38       8.503   8.948  -6.975  1.00 95.23           C  
ATOM    609  CG  MET A  38       9.285   7.927  -7.801  1.00 95.23           C  
ATOM    610  SD  MET A  38       9.272   6.249  -7.127  1.00 95.23           S  
ATOM    611  CE  MET A  38       7.497   5.938  -6.925  1.00 95.23           C  
ATOM    612  H   MET A  38       7.331  10.910  -5.959  1.00 95.23           H  
ATOM    613  HA  MET A  38       9.805  10.604  -7.356  1.00 95.23           H  
ATOM    614  HB2 MET A  38       8.822   8.876  -5.935  1.00 95.23           H  
ATOM    615  HB3 MET A  38       7.438   8.720  -7.029  1.00 95.23           H  
ATOM    616  HG2 MET A  38       8.869   7.892  -8.808  1.00 95.23           H  
ATOM    617  HG3 MET A  38      10.323   8.251  -7.875  1.00 95.23           H  
ATOM    618  HE1 MET A  38       7.316   4.863  -6.960  1.00 95.23           H  
ATOM    619  HE2 MET A  38       7.168   6.323  -5.960  1.00 95.23           H  
ATOM    620  HE3 MET A  38       6.927   6.432  -7.712  1.00 95.23           H  
ATOM    621  N   ALA A  39       7.119  10.579  -9.315  1.00 97.64           N  
ATOM    622  CA  ALA A  39       6.679  10.703 -10.707  1.00 97.64           C  
ATOM    623  C   ALA A  39       7.036  12.052 -11.365  1.00 97.64           C  
ATOM    624  O   ALA A  39       7.000  12.172 -12.592  1.00 97.64           O  
ATOM    625  CB  ALA A  39       5.169  10.455 -10.739  1.00 97.64           C  
ATOM    626  H   ALA A  39       6.411  10.472  -8.603  1.00 97.64           H  
ATOM    627  HA  ALA A  39       7.174   9.926 -11.289  1.00 97.64           H  
ATOM    628  HB1 ALA A  39       4.806  10.492 -11.766  1.00 97.64           H  
ATOM    629  HB2 ALA A  39       4.662  11.221 -10.152  1.00 97.64           H  
ATOM    630  HB3 ALA A  39       4.946   9.472 -10.323  1.00 97.64           H  
ATOM    631  N   MET A  40       7.367  13.063 -10.558  1.00 96.59           N  
ATOM    632  CA  MET A  40       7.814  14.384 -11.002  1.00 96.59           C  
ATOM    633  C   MET A  40       9.341  14.558 -10.970  1.00 96.59           C  
ATOM    634  O   MET A  40       9.819  15.631 -11.333  1.00 96.59           O  
ATOM    635  CB  MET A  40       7.116  15.466 -10.163  1.00 96.59           C  
ATOM    636  CG  MET A  40       5.607  15.523 -10.435  1.00 96.59           C  
ATOM    637  SD  MET A  40       4.698  16.770  -9.476  1.00 96.59           S  
ATOM    638  CE  MET A  40       5.407  18.296 -10.150  1.00 96.59           C  
ATOM    639  H   MET A  40       7.315  12.904  -9.562  1.00 96.59           H  
ATOM    640  HA  MET A  40       7.522  14.530 -12.042  1.00 96.59           H  
ATOM    641  HB2 MET A  40       7.546  16.436 -10.412  1.00 96.59           H  
ATOM    642  HB3 MET A  40       7.289  15.275  -9.104  1.00 96.59           H  
ATOM    643  HG2 MET A  40       5.170  14.549 -10.212  1.00 96.59           H  
ATOM    644  HG3 MET A  40       5.452  15.721 -11.495  1.00 96.59           H  
ATOM    645  HE1 MET A  40       6.463  18.361  -9.888  1.00 96.59           H  
ATOM    646  HE2 MET A  40       5.300  18.305 -11.235  1.00 96.59           H  
ATOM    647  HE3 MET A  40       4.884  19.154  -9.727  1.00 96.59           H  
ATOM    648  N   ASP A  41      10.108  13.546 -10.549  1.00 97.13           N  
ATOM    649  CA  ASP A  41      11.572  13.608 -10.510  1.00 97.13           C  
ATOM    650  C   ASP A  41      12.148  13.698 -11.940  1.00 97.13           C  
ATOM    651  O   ASP A  41      11.948  12.771 -12.734  1.00 97.13           O  
ATOM    652  CB  ASP A  41      12.129  12.394  -9.744  1.00 97.13           C  
ATOM    653  CG  ASP A  41      13.646  12.441  -9.505  1.00 97.13           C  
ATOM    654  OD1 ASP A  41      14.369  13.222 -10.162  1.00 97.13           O  
ATOM    655  OD2 ASP A  41      14.124  11.687  -8.628  1.00 97.13           O1-
ATOM    656  H   ASP A  41       9.675  12.676 -10.273  1.00 97.13           H  
ATOM    657  HA  ASP A  41      11.856  14.490  -9.935  1.00 97.13           H  
ATOM    658  HB2 ASP A  41      11.890  11.480 -10.288  1.00 97.13           H  
ATOM    659  HB3 ASP A  41      11.633  12.344  -8.775  1.00 97.13           H  
ATOM    660  N   PRO A  42      12.875  14.778 -12.294  1.00 97.05           N  
ATOM    661  CA  PRO A  42      13.461  14.932 -13.623  1.00 97.05           C  
ATOM    662  C   PRO A  42      14.374  13.773 -14.031  1.00 97.05           C  
ATOM    663  O   PRO A  42      14.330  13.349 -15.182  1.00 97.05           O  
ATOM    664  CB  PRO A  42      14.236  16.253 -13.578  1.00 97.05           C  
ATOM    665  CG  PRO A  42      13.505  17.053 -12.503  1.00 97.05           C  
ATOM    666  CD  PRO A  42      13.113  15.975 -11.499  1.00 97.05           C  
ATOM    667  HA  PRO A  42      12.657  15.016 -14.354  1.00 97.05           H  
ATOM    668  HB2 PRO A  42      14.219  16.760 -14.543  1.00 97.05           H  
ATOM    669  HB3 PRO A  42      15.264  16.079 -13.260  1.00 97.05           H  
ATOM    670  HG2 PRO A  42      14.146  17.811 -12.054  1.00 97.05           H  
ATOM    671  HG3 PRO A  42      12.607  17.503 -12.927  1.00 97.05           H  
ATOM    672  HD2 PRO A  42      12.225  16.295 -10.954  1.00 97.05           H  
ATOM    673  HD3 PRO A  42      13.936  15.792 -10.809  1.00 97.05           H  
ATOM    674  N   GLU A  43      15.142  13.207 -13.094  1.00 97.61           N  
ATOM    675  CA  GLU A  43      16.059  12.098 -13.390  1.00 97.61           C  
ATOM    676  C   GLU A  43      15.282  10.828 -13.770  1.00 97.61           C  
ATOM    677  O   GLU A  43      15.664  10.118 -14.700  1.00 97.61           O  
ATOM    678  CB  GLU A  43      16.968  11.873 -12.169  1.00 97.61           C  
ATOM    679  CG  GLU A  43      18.137  10.902 -12.418  1.00 97.61           C  
ATOM    680  CD  GLU A  43      19.054  10.780 -11.184  1.00 97.61           C  
ATOM    681  OE1 GLU A  43      20.296  10.706 -11.347  1.00 97.61           O  
ATOM    682  OE2 GLU A  43      18.517  10.758 -10.044  1.00 97.61           O1-
ATOM    683  H   GLU A  43      15.038  13.500 -12.133  1.00 97.61           H  
ATOM    684  HA  GLU A  43      16.680  12.370 -14.243  1.00 97.61           H  
ATOM    685  HB2 GLU A  43      16.359  11.499 -11.346  1.00 97.61           H  
ATOM    686  HB3 GLU A  43      17.387  12.834 -11.870  1.00 97.61           H  
ATOM    687  HG2 GLU A  43      18.714  11.260 -13.270  1.00 97.61           H  
ATOM    688  HG3 GLU A  43      17.740   9.918 -12.663  1.00 97.61           H  
ATOM    689  N   LEU A  44      14.139  10.575 -13.117  1.00 97.85           N  
ATOM    690  CA  LEU A  44      13.232   9.487 -13.492  1.00 97.85           C  
ATOM    691  C   LEU A  44      12.637   9.718 -14.885  1.00 97.85           C  
ATOM    692  O   LEU A  44      12.608   8.798 -15.705  1.00 97.85           O  
ATOM    693  CB  LEU A  44      12.118   9.340 -12.434  1.00 97.85           C  
ATOM    694  CG  LEU A  44      11.012   8.345 -12.836  1.00 97.85           C  
ATOM    695  CD1 LEU A  44      11.538   6.926 -12.980  1.00 97.85           C  
ATOM    696  CD2 LEU A  44       9.890   8.315 -11.806  1.00 97.85           C  
ATOM    697  H   LEU A  44      13.834  11.248 -12.427  1.00 97.85           H  
ATOM    698  HA  LEU A  44      13.808   8.563 -13.538  1.00 97.85           H  
ATOM    699  HB2 LEU A  44      11.643  10.309 -12.284  1.00 97.85           H  
ATOM    700  HB3 LEU A  44      12.562   9.031 -11.488  1.00 97.85           H  
ATOM    701  HG  LEU A  44      10.572   8.646 -13.787  1.00 97.85           H  
ATOM    702 HD11 LEU A  44      10.727   6.270 -13.296  1.00 97.85           H  
ATOM    703 HD12 LEU A  44      11.928   6.600 -12.016  1.00 97.85           H  
ATOM    704 HD13 LEU A  44      12.324   6.892 -13.734  1.00 97.85           H  
ATOM    705 HD21 LEU A  44       9.399   9.288 -11.809  1.00 97.85           H  
ATOM    706 HD22 LEU A  44      10.295   8.114 -10.814  1.00 97.85           H  
ATOM    707 HD23 LEU A  44       9.156   7.553 -12.069  1.00 97.85           H  
ATOM    708  N   ILE A  45      12.141  10.931 -15.142  1.00 98.17           N  
ATOM    709  CA  ILE A  45      11.509  11.287 -16.417  1.00 98.17           C  
ATOM    710  C   ILE A  45      12.500  11.083 -17.568  1.00 98.17           C  
ATOM    711  O   ILE A  45      12.169  10.414 -18.547  1.00 98.17           O  
ATOM    712  CB  ILE A  45      10.968  12.736 -16.364  1.00 98.17           C  
ATOM    713  CG1 ILE A  45       9.802  12.850 -15.354  1.00 98.17           C  
ATOM    714  CG2 ILE A  45      10.487  13.197 -17.756  1.00 98.17           C  
ATOM    715  CD1 ILE A  45       9.470  14.290 -14.942  1.00 98.17           C  
ATOM    716  H   ILE A  45      12.219  11.634 -14.421  1.00 98.17           H  
ATOM    717  HA  ILE A  45      10.671  10.611 -16.590  1.00 98.17           H  
ATOM    718  HB  ILE A  45      11.775  13.396 -16.045  1.00 98.17           H  
ATOM    719 HG12 ILE A  45      10.038  12.299 -14.444  1.00 98.17           H  
ATOM    720 HG13 ILE A  45       8.909  12.399 -15.788  1.00 98.17           H  
ATOM    721 HG21 ILE A  45      11.323  13.223 -18.456  1.00 98.17           H  
ATOM    722 HG22 ILE A  45      10.085  14.209 -17.705  1.00 98.17           H  
ATOM    723 HG23 ILE A  45       9.722  12.520 -18.135  1.00 98.17           H  
ATOM    724 HD11 ILE A  45       9.143  14.877 -15.800  1.00 98.17           H  
ATOM    725 HD12 ILE A  45       8.666  14.272 -14.206  1.00 98.17           H  
ATOM    726 HD13 ILE A  45      10.345  14.758 -14.491  1.00 98.17           H  
ATOM    727  N   GLU A  46      13.717  11.614 -17.438  1.00 97.46           N  
ATOM    728  CA  GLU A  46      14.776  11.492 -18.443  1.00 97.46           C  
ATOM    729  C   GLU A  46      15.215  10.038 -18.637  1.00 97.46           C  
ATOM    730  O   GLU A  46      15.337   9.570 -19.774  1.00 97.46           O  
ATOM    731  CB  GLU A  46      15.981  12.351 -18.036  1.00 97.46           C  
ATOM    732  CG  GLU A  46      15.703  13.852 -18.217  1.00 97.46           C  
ATOM    733  CD  GLU A  46      16.872  14.748 -17.773  1.00 97.46           C  
ATOM    734  OE1 GLU A  46      16.668  15.985 -17.773  1.00 97.46           O  
ATOM    735  OE2 GLU A  46      17.968  14.217 -17.488  1.00 97.46           O1-
ATOM    736  H   GLU A  46      13.927  12.148 -16.606  1.00 97.46           H  
ATOM    737  HA  GLU A  46      14.406  11.847 -19.405  1.00 97.46           H  
ATOM    738  HB2 GLU A  46      16.241  12.142 -16.998  1.00 97.46           H  
ATOM    739  HB3 GLU A  46      16.827  12.080 -18.668  1.00 97.46           H  
ATOM    740  HG2 GLU A  46      15.498  14.035 -19.272  1.00 97.46           H  
ATOM    741  HG3 GLU A  46      14.808  14.127 -17.659  1.00 97.46           H  
ATOM    742  N   TRP A  47      15.390   9.293 -17.543  1.00 97.83           N  
ATOM    743  CA  TRP A  47      15.786   7.891 -17.605  1.00 97.83           C  
ATOM    744  C   TRP A  47      14.770   7.042 -18.382  1.00 97.83           C  
ATOM    745  O   TRP A  47      15.162   6.344 -19.325  1.00 97.83           O  
ATOM    746  CB  TRP A  47      16.013   7.364 -16.189  1.00 97.83           C  
ATOM    747  CG  TRP A  47      16.410   5.927 -16.132  1.00 97.83           C  
ATOM    748  CD1 TRP A  47      17.534   5.403 -16.664  1.00 97.83           C  
ATOM    749  CD2 TRP A  47      15.710   4.819 -15.496  1.00 97.83           C  
ATOM    750  CE2 TRP A  47      16.480   3.633 -15.688  1.00 97.83           C  
ATOM    751  CE3 TRP A  47      14.515   4.704 -14.755  1.00 97.83           C  
ATOM    752  NE1 TRP A  47      17.575   4.046 -16.420  1.00 97.83           N  
ATOM    753  CZ2 TRP A  47      16.094   2.398 -15.150  1.00 97.83           C  
ATOM    754  CZ3 TRP A  47      14.118   3.470 -14.209  1.00 97.83           C  
ATOM    755  CH2 TRP A  47      14.908   2.323 -14.399  1.00 97.83           C  
ATOM    756  H   TRP A  47      15.309   9.729 -16.636  1.00 97.83           H  
ATOM    757  HA  TRP A  47      16.734   7.830 -18.139  1.00 97.83           H  
ATOM    758  HB2 TRP A  47      15.103   7.501 -15.604  1.00 97.83           H  
ATOM    759  HB3 TRP A  47      16.802   7.950 -15.717  1.00 97.83           H  
ATOM    760  HD1 TRP A  47      18.298   5.970 -17.176  1.00 97.83           H  
ATOM    761  HE1 TRP A  47      18.355   3.467 -16.698  1.00 97.83           H  
ATOM    762  HE3 TRP A  47      13.909   5.586 -14.607  1.00 97.83           H  
ATOM    763  HZ2 TRP A  47      16.703   1.520 -15.307  1.00 97.83           H  
ATOM    764  HZ3 TRP A  47      13.203   3.401 -13.639  1.00 97.83           H  
ATOM    765  HH2 TRP A  47      14.600   1.384 -13.963  1.00 97.83           H  
ATOM    766  N   LEU A  48      13.471   7.164 -18.079  1.00 98.10           N  
ATOM    767  CA  LEU A  48      12.412   6.457 -18.812  1.00 98.10           C  
ATOM    768  C   LEU A  48      12.292   6.938 -20.266  1.00 98.10           C  
ATOM    769  O   LEU A  48      12.179   6.121 -21.181  1.00 98.10           O  
ATOM    770  CB  LEU A  48      11.062   6.619 -18.091  1.00 98.10           C  
ATOM    771  CG  LEU A  48      10.958   5.957 -16.704  1.00 98.10           C  
ATOM    772  CD1 LEU A  48       9.513   6.081 -16.215  1.00 98.10           C  
ATOM    773  CD2 LEU A  48      11.317   4.473 -16.720  1.00 98.10           C  
ATOM    774  H   LEU A  48      13.215   7.784 -17.324  1.00 98.10           H  
ATOM    775  HA  LEU A  48      12.662   5.397 -18.863  1.00 98.10           H  
ATOM    776  HB2 LEU A  48      10.849   7.682 -17.986  1.00 98.10           H  
ATOM    777  HB3 LEU A  48      10.293   6.186 -18.730  1.00 98.10           H  
ATOM    778  HG  LEU A  48      11.616   6.464 -15.998  1.00 98.10           H  
ATOM    779 HD11 LEU A  48       9.430   5.688 -15.201  1.00 98.10           H  
ATOM    780 HD12 LEU A  48       9.223   7.132 -16.216  1.00 98.10           H  
ATOM    781 HD13 LEU A  48       8.852   5.521 -16.876  1.00 98.10           H  
ATOM    782 HD21 LEU A  48      12.385   4.354 -16.905  1.00 98.10           H  
ATOM    783 HD22 LEU A  48      11.093   4.018 -15.755  1.00 98.10           H  
ATOM    784 HD23 LEU A  48      10.764   3.971 -17.513  1.00 98.10           H  
ATOM    785  N   ALA A  49      12.371   8.250 -20.510  1.00 96.86           N  
ATOM    786  CA  ALA A  49      12.318   8.813 -21.861  1.00 96.86           C  
ATOM    787  C   ALA A  49      13.480   8.329 -22.749  1.00 96.86           C  
ATOM    788  O   ALA A  49      13.320   8.184 -23.962  1.00 96.86           O  
ATOM    789  CB  ALA A  49      12.312  10.342 -21.756  1.00 96.86           C  
ATOM    790  H   ALA A  49      12.468   8.886 -19.731  1.00 96.86           H  
ATOM    791  HA  ALA A  49      11.389   8.495 -22.334  1.00 96.86           H  
ATOM    792  HB1 ALA A  49      12.214  10.779 -22.750  1.00 96.86           H  
ATOM    793  HB2 ALA A  49      11.476  10.671 -21.139  1.00 96.86           H  
ATOM    794  HB3 ALA A  49      13.241  10.688 -21.303  1.00 96.86           H  
ATOM    795  N   SER A  50      14.643   8.035 -22.155  1.00 95.88           N  
ATOM    796  CA  SER A  50      15.813   7.502 -22.865  1.00 95.88           C  
ATOM    797  C   SER A  50      15.700   6.016 -23.235  1.00 95.88           C  
ATOM    798  O   SER A  50      16.492   5.525 -24.049  1.00 95.88           O  
ATOM    799  CB  SER A  50      17.084   7.747 -22.041  1.00 95.88           C  
ATOM    800  OG  SER A  50      17.252   6.771 -21.027  1.00 95.88           O  
ATOM    801  H   SER A  50      14.739   8.273 -21.178  1.00 95.88           H  
ATOM    802  HA  SER A  50      15.916   8.059 -23.796  1.00 95.88           H  
ATOM    803  HB2 SER A  50      17.945   7.692 -22.707  1.00 95.88           H  
ATOM    804  HB3 SER A  50      17.058   8.743 -21.600  1.00 95.88           H  
ATOM    805  HG  SER A  50      16.524   6.839 -20.404  1.00 95.88           H  
ATOM    806  N   GLY A  51      14.732   5.294 -22.658  1.00 96.55           N  
ATOM    807  CA  GLY A  51      14.629   3.834 -22.754  1.00 96.55           C  
ATOM    808  C   GLY A  51      15.583   3.139 -21.815  1.00 96.55           C  
ATOM    809  O   GLY A  51      16.198   2.143 -22.188  1.00 96.55           O  
ATOM    810  H   GLY A  51      14.078   5.765 -22.049  1.00 96.55           H  
ATOM    811  HA2 GLY A  51      14.848   3.498 -23.768  1.00 96.55           H  
ATOM    812  HA3 GLY A  51      13.623   3.526 -22.469  1.00 96.55           H  
ATOM    813  N   GLU A  52      15.757   3.742 -20.641  1.00 96.01           N  
ATOM    814  CA  GLU A  52      16.559   3.226 -19.543  1.00 96.01           C  
ATOM    815  C   GLU A  52      18.033   2.979 -19.904  1.00 96.01           C  
ATOM    816  O   GLU A  52      18.697   2.118 -19.325  1.00 96.01           O  
ATOM    817  CB  GLU A  52      15.849   2.025 -18.905  1.00 96.01           C  
ATOM    818  CG  GLU A  52      14.392   2.356 -18.541  1.00 96.01           C  
ATOM    819  CD  GLU A  52      13.355   2.039 -19.642  1.00 96.01           C  
ATOM    820  OE1 GLU A  52      12.358   2.783 -19.765  1.00 96.01           O  
ATOM    821  OE2 GLU A  52      13.463   1.008 -20.342  1.00 96.01           O1-
ATOM    822  H   GLU A  52      15.203   4.563 -20.443  1.00 96.01           H  
ATOM    823  HA  GLU A  52      16.571   4.015 -18.791  1.00 96.01           H  
ATOM    824  HB2 GLU A  52      15.897   1.158 -19.564  1.00 96.01           H  
ATOM    825  HB3 GLU A  52      16.379   1.767 -17.988  1.00 96.01           H  
ATOM    826  HG2 GLU A  52      14.320   3.405 -18.254  1.00 96.01           H  
ATOM    827  HG3 GLU A  52      14.165   1.785 -17.641  1.00 96.01           H  
ATOM    828  N   LYS A  53      18.561   3.743 -20.873  1.00 94.77           N  
ATOM    829  CA  LYS A  53      19.926   3.579 -21.404  1.00 94.77           C  
ATOM    830  C   LYS A  53      21.000   4.100 -20.457  1.00 94.77           C  
ATOM    831  O   LYS A  53      22.112   3.572 -20.452  1.00 94.77           O  
ATOM    832  CB  LYS A  53      20.052   4.291 -22.755  1.00 94.77           C  
ATOM    833  CG  LYS A  53      19.225   3.607 -23.847  1.00 94.77           C  
ATOM    834  CD  LYS A  53      19.338   4.396 -25.152  1.00 94.77           C  
ATOM    835  CE  LYS A  53      18.360   3.812 -26.168  1.00 94.77           C  
ATOM    836  NZ  LYS A  53      18.267   4.676 -27.365  1.00 94.77           N1+
ATOM    837  H   LYS A  53      17.958   4.445 -21.277  1.00 94.77           H  
ATOM    838  HA  LYS A  53      20.127   2.515 -21.531  1.00 94.77           H  
ATOM    839  HB2 LYS A  53      21.098   4.290 -23.060  1.00 94.77           H  
ATOM    840  HB3 LYS A  53      19.727   5.325 -22.641  1.00 94.77           H  
ATOM    841  HG2 LYS A  53      18.179   3.568 -23.540  1.00 94.77           H  
ATOM    842  HG3 LYS A  53      19.587   2.590 -24.000  1.00 94.77           H  
ATOM    843  HD2 LYS A  53      20.360   4.344 -25.527  1.00 94.77           H  
ATOM    844  HD3 LYS A  53      19.074   5.435 -24.954  1.00 94.77           H  
ATOM    845  HE2 LYS A  53      18.670   2.800 -26.427  1.00 94.77           H  
ATOM    846  HE3 LYS A  53      17.385   3.753 -25.683  1.00 94.77           H  
ATOM    847  HZ1 LYS A  53      17.933   5.583 -27.073  1.00 94.77           H  
ATOM    848  HZ2 LYS A  53      17.598   4.294 -28.018  1.00 94.77           H  
ATOM    849  HZ3 LYS A  53      19.170   4.780 -27.806  1.00 94.77           H  
ATOM    850  N   ASP A  54      20.686   5.139 -19.688  1.00 93.93           N  
ATOM    851  CA  ASP A  54      21.598   5.683 -18.685  1.00 93.93           C  
ATOM    852  C   ASP A  54      21.563   4.816 -17.419  1.00 93.93           C  
ATOM    853  O   ASP A  54      20.637   4.876 -16.608  1.00 93.93           O  
ATOM    854  CB  ASP A  54      21.282   7.156 -18.405  1.00 93.93           C  
ATOM    855  CG  ASP A  54      22.372   7.810 -17.544  1.00 93.93           C  
ATOM    856  OD1 ASP A  54      23.047   7.083 -16.772  1.00 93.93           O  
ATOM    857  OD2 ASP A  54      22.559   9.031 -17.694  1.00 93.93           O1-
ATOM    858  H   ASP A  54      19.753   5.521 -19.744  1.00 93.93           H  
ATOM    859  HA  ASP A  54      22.612   5.655 -19.083  1.00 93.93           H  
ATOM    860  HB2 ASP A  54      21.222   7.684 -19.357  1.00 93.93           H  
ATOM    861  HB3 ASP A  54      20.314   7.239 -17.911  1.00 93.93           H  
ATOM    862  N   GLN A  55      22.589   3.981 -17.263  1.00 92.75           N  
ATOM    863  CA  GLN A  55      22.712   3.078 -16.120  1.00 92.75           C  
ATOM    864  C   GLN A  55      22.984   3.815 -14.802  1.00 92.75           C  
ATOM    865  O   GLN A  55      22.605   3.308 -13.747  1.00 92.75           O  
ATOM    866  CB  GLN A  55      23.827   2.060 -16.390  1.00 92.75           C  
ATOM    867  CG  GLN A  55      23.500   1.135 -17.571  1.00 92.75           C  
ATOM    868  CD  GLN A  55      24.542   0.038 -17.774  1.00 92.75           C  
ATOM    869  NE2 GLN A  55      24.270  -0.915 -18.637  1.00 92.75           N  
ATOM    870  OE1 GLN A  55      25.610   0.002 -17.186  1.00 92.75           O  
ATOM    871  H   GLN A  55      23.298   3.967 -17.981  1.00 92.75           H  
ATOM    872  HA  GLN A  55      21.773   2.540 -15.994  1.00 92.75           H  
ATOM    873  HB2 GLN A  55      23.955   1.447 -15.498  1.00 92.75           H  
ATOM    874  HB3 GLN A  55      24.763   2.584 -16.584  1.00 92.75           H  
ATOM    875  HG2 GLN A  55      22.533   0.664 -17.394  1.00 92.75           H  
ATOM    876  HG3 GLN A  55      23.433   1.715 -18.491  1.00 92.75           H  
ATOM    877 HE21 GLN A  55      23.391  -0.909 -19.135  1.00 92.75           H  
ATOM    878 HE22 GLN A  55      24.984  -1.620 -18.755  1.00 92.75           H  
ATOM    879  N   ILE A  56      23.621   4.991 -14.843  1.00 94.74           N  
ATOM    880  CA  ILE A  56      23.927   5.779 -13.643  1.00 94.74           C  
ATOM    881  C   ILE A  56      22.638   6.418 -13.127  1.00 94.74           C  
ATOM    882  O   ILE A  56      22.293   6.225 -11.961  1.00 94.74           O  
ATOM    883  CB  ILE A  56      25.035   6.822 -13.925  1.00 94.74           C  
ATOM    884  CG1 ILE A  56      26.357   6.108 -14.298  1.00 94.74           C  
ATOM    885  CG2 ILE A  56      25.236   7.736 -12.699  1.00 94.74           C  
ATOM    886  CD1 ILE A  56      27.486   7.052 -14.735  1.00 94.74           C  
ATOM    887  H   ILE A  56      23.710   5.460 -15.733  1.00 94.74           H  
ATOM    888  HA  ILE A  56      24.284   5.111 -12.859  1.00 94.74           H  
ATOM    889  HB  ILE A  56      24.728   7.446 -14.764  1.00 94.74           H  
ATOM    890 HG12 ILE A  56      26.701   5.517 -13.449  1.00 94.74           H  
ATOM    891 HG13 ILE A  56      26.173   5.426 -15.128  1.00 94.74           H  
ATOM    892 HG21 ILE A  56      25.510   7.146 -11.824  1.00 94.74           H  
ATOM    893 HG22 ILE A  56      26.006   8.482 -12.896  1.00 94.74           H  
ATOM    894 HG23 ILE A  56      24.319   8.282 -12.481  1.00 94.74           H  
ATOM    895 HD11 ILE A  56      28.325   6.461 -15.102  1.00 94.74           H  
ATOM    896 HD12 ILE A  56      27.133   7.703 -15.536  1.00 94.74           H  
ATOM    897 HD13 ILE A  56      27.830   7.656 -13.895  1.00 94.74           H  
ATOM    898  N   ALA A  57      21.882   7.082 -14.008  1.00 95.19           N  
ATOM    899  CA  ALA A  57      20.575   7.643 -13.661  1.00 95.19           C  
ATOM    900  C   ALA A  57      19.621   6.551 -13.146  1.00 95.19           C  
ATOM    901  O   ALA A  57      18.985   6.709 -12.104  1.00 95.19           O  
ATOM    902  CB  ALA A  57      19.998   8.348 -14.893  1.00 95.19           C  
ATOM    903  H   ALA A  57      22.227   7.205 -14.949  1.00 95.19           H  
ATOM    904  HA  ALA A  57      20.702   8.379 -12.867  1.00 95.19           H  
ATOM    905  HB1 ALA A  57      20.692   9.112 -15.244  1.00 95.19           H  
ATOM    906  HB2 ALA A  57      19.818   7.627 -15.690  1.00 95.19           H  
ATOM    907  HB3 ALA A  57      19.056   8.829 -14.629  1.00 95.19           H  
ATOM    908  N   GLY A  58      19.595   5.390 -13.813  1.00 95.28           N  
ATOM    909  CA  GLY A  58      18.802   4.243 -13.369  1.00 95.28           C  
ATOM    910  C   GLY A  58      19.175   3.756 -11.967  1.00 95.28           C  
ATOM    911  O   GLY A  58      18.292   3.493 -11.150  1.00 95.28           O  
ATOM    912  H   GLY A  58      20.101   5.326 -14.684  1.00 95.28           H  
ATOM    913  HA2 GLY A  58      18.954   3.419 -14.066  1.00 95.28           H  
ATOM    914  HA3 GLY A  58      17.747   4.516 -13.368  1.00 95.28           H  
ATOM    915  N   ALA A  59      20.469   3.682 -11.642  1.00 94.51           N  
ATOM    916  CA  ALA A  59      20.919   3.300 -10.305  1.00 94.51           C  
ATOM    917  C   ALA A  59      20.457   4.300  -9.229  1.00 94.51           C  
ATOM    918  O   ALA A  59      20.001   3.881  -8.163  1.00 94.51           O  
ATOM    919  CB  ALA A  59      22.443   3.137 -10.317  1.00 94.51           C  
ATOM    920  H   ALA A  59      21.164   3.930 -12.331  1.00 94.51           H  
ATOM    921  HA  ALA A  59      20.476   2.336 -10.056  1.00 94.51           H  
ATOM    922  HB1 ALA A  59      22.921   4.087 -10.558  1.00 94.51           H  
ATOM    923  HB2 ALA A  59      22.730   2.396 -11.063  1.00 94.51           H  
ATOM    924  HB3 ALA A  59      22.784   2.808  -9.335  1.00 94.51           H  
ATOM    925  N   HIS A  60      20.514   5.606  -9.504  1.00 95.29           N  
ATOM    926  CA  HIS A  60      20.026   6.633  -8.579  1.00 95.29           C  
ATOM    927  C   HIS A  60      18.511   6.563  -8.377  1.00 95.29           C  
ATOM    928  O   HIS A  60      18.041   6.593  -7.238  1.00 95.29           O  
ATOM    929  CB  HIS A  60      20.393   8.022  -9.100  1.00 95.29           C  
ATOM    930  CG  HIS A  60      21.862   8.320  -9.197  1.00 95.29           C  
ATOM    931  CD2 HIS A  60      22.913   7.675  -8.600  1.00 95.29           C  
ATOM    932  ND1 HIS A  60      22.373   9.367  -9.914  1.00 95.29           N  
ATOM    933  CE1 HIS A  60      23.706   9.360  -9.755  1.00 95.29           C  
ATOM    934  NE2 HIS A  60      24.088   8.351  -8.950  1.00 95.29           N  
ATOM    935  H   HIS A  60      20.897   5.904 -10.391  1.00 95.29           H  
ATOM    936  HA  HIS A  60      20.491   6.490  -7.604  1.00 95.29           H  
ATOM    937  HB2 HIS A  60      19.954   8.160 -10.088  1.00 95.29           H  
ATOM    938  HB3 HIS A  60      19.949   8.770  -8.444  1.00 95.29           H  
ATOM    939  HD1 HIS A  60      21.817   9.980 -10.492  1.00 95.29           H  
ATOM    940  HD2 HIS A  60      22.848   6.805  -7.963  1.00 95.29           H  
ATOM    941  HE1 HIS A  60      24.381  10.060 -10.225  1.00 95.29           H  
ATOM    942  N   VAL A  61      17.746   6.415  -9.461  1.00 96.27           N  
ATOM    943  CA  VAL A  61      16.284   6.270  -9.428  1.00 96.27           C  
ATOM    944  C   VAL A  61      15.873   5.061  -8.587  1.00 96.27           C  
ATOM    945  O   VAL A  61      15.023   5.177  -7.702  1.00 96.27           O  
ATOM    946  CB  VAL A  61      15.749   6.168 -10.869  1.00 96.27           C  
ATOM    947  CG1 VAL A  61      14.305   5.674 -10.933  1.00 96.27           C  
ATOM    948  CG2 VAL A  61      15.804   7.535 -11.562  1.00 96.27           C  
ATOM    949  H   VAL A  61      18.199   6.448 -10.363  1.00 96.27           H  
ATOM    950  HA  VAL A  61      15.846   7.153  -8.962  1.00 96.27           H  
ATOM    951  HB  VAL A  61      16.366   5.466 -11.430  1.00 96.27           H  
ATOM    952 HG11 VAL A  61      14.237   4.648 -10.572  1.00 96.27           H  
ATOM    953 HG12 VAL A  61      13.658   6.322 -10.340  1.00 96.27           H  
ATOM    954 HG13 VAL A  61      13.982   5.676 -11.974  1.00 96.27           H  
ATOM    955 HG21 VAL A  61      15.567   7.420 -12.620  1.00 96.27           H  
ATOM    956 HG22 VAL A  61      15.099   8.227 -11.103  1.00 96.27           H  
ATOM    957 HG23 VAL A  61      16.805   7.960 -11.489  1.00 96.27           H  
ATOM    958  N   LEU A  62      16.507   3.904  -8.797  1.00 94.65           N  
ATOM    959  CA  LEU A  62      16.204   2.695  -8.027  1.00 94.65           C  
ATOM    960  C   LEU A  62      16.636   2.813  -6.559  1.00 94.65           C  
ATOM    961  O   LEU A  62      15.947   2.298  -5.677  1.00 94.65           O  
ATOM    962  CB  LEU A  62      16.848   1.477  -8.707  1.00 94.65           C  
ATOM    963  CG  LEU A  62      16.259   1.131 -10.089  1.00 94.65           C  
ATOM    964  CD1 LEU A  62      17.020  -0.062 -10.670  1.00 94.65           C  
ATOM    965  CD2 LEU A  62      14.775   0.766 -10.028  1.00 94.65           C  
ATOM    966  H   LEU A  62      17.188   3.856  -9.540  1.00 94.65           H  
ATOM    967  HA  LEU A  62      15.123   2.559  -8.005  1.00 94.65           H  
ATOM    968  HB2 LEU A  62      17.916   1.665  -8.814  1.00 94.65           H  
ATOM    969  HB3 LEU A  62      16.723   0.613  -8.054  1.00 94.65           H  
ATOM    970  HG  LEU A  62      16.364   1.977 -10.768  1.00 94.65           H  
ATOM    971 HD11 LEU A  62      16.625  -0.300 -11.657  1.00 94.65           H  
ATOM    972 HD12 LEU A  62      16.909  -0.926 -10.015  1.00 94.65           H  
ATOM    973 HD13 LEU A  62      18.074   0.197 -10.770  1.00 94.65           H  
ATOM    974 HD21 LEU A  62      14.617  -0.077  -9.355  1.00 94.65           H  
ATOM    975 HD22 LEU A  62      14.187   1.621  -9.695  1.00 94.65           H  
ATOM    976 HD23 LEU A  62      14.432   0.507 -11.030  1.00 94.65           H  
ATOM    977  N   GLN A  63      17.722   3.533  -6.268  1.00 93.76           N  
ATOM    978  CA  GLN A  63      18.116   3.826  -4.890  1.00 93.76           C  
ATOM    979  C   GLN A  63      17.108   4.751  -4.193  1.00 93.76           C  
ATOM    980  O   GLN A  63      16.781   4.531  -3.026  1.00 93.76           O  
ATOM    981  CB  GLN A  63      19.528   4.429  -4.874  1.00 93.76           C  
ATOM    982  CG  GLN A  63      20.072   4.629  -3.450  1.00 93.76           C  
ATOM    983  CD  GLN A  63      20.199   3.309  -2.697  1.00 93.76           C  
ATOM    984  NE2 GLN A  63      19.430   3.075  -1.655  1.00 93.76           N  
ATOM    985  OE1 GLN A  63      20.988   2.450  -3.049  1.00 93.76           O  
ATOM    986  H   GLN A  63      18.288   3.893  -7.023  1.00 93.76           H  
ATOM    987  HA  GLN A  63      18.131   2.886  -4.338  1.00 93.76           H  
ATOM    988  HB2 GLN A  63      19.520   5.392  -5.384  1.00 93.76           H  
ATOM    989  HB3 GLN A  63      20.205   3.765  -5.412  1.00 93.76           H  
ATOM    990  HG2 GLN A  63      19.430   5.315  -2.896  1.00 93.76           H  
ATOM    991  HG3 GLN A  63      21.063   5.079  -3.513  1.00 93.76           H  
ATOM    992 HE21 GLN A  63      19.461   2.143  -1.267  1.00 93.76           H  
ATOM    993 HE22 GLN A  63      18.718   3.719  -1.340  1.00 93.76           H  
ATOM    994  N   LYS A  64      16.585   5.769  -4.891  1.00 93.98           N  
ATOM    995  CA  LYS A  64      15.508   6.632  -4.379  1.00 93.98           C  
ATOM    996  C   LYS A  64      14.252   5.814  -4.085  1.00 93.98           C  
ATOM    997  O   LYS A  64      13.678   5.978  -3.013  1.00 93.98           O  
ATOM    998  CB  LYS A  64      15.189   7.756  -5.380  1.00 93.98           C  
ATOM    999  CG  LYS A  64      16.260   8.857  -5.456  1.00 93.98           C  
ATOM   1000  CD  LYS A  64      15.968   9.767  -6.659  1.00 93.98           C  
ATOM   1001  CE  LYS A  64      16.961  10.926  -6.801  1.00 93.98           C  
ATOM   1002  NZ  LYS A  64      16.789  11.611  -8.108  1.00 93.98           N1+
ATOM   1003  H   LYS A  64      16.919   5.919  -5.832  1.00 93.98           H  
ATOM   1004  HA  LYS A  64      15.815   7.077  -3.432  1.00 93.98           H  
ATOM   1005  HB2 LYS A  64      14.248   8.225  -5.093  1.00 93.98           H  
ATOM   1006  HB3 LYS A  64      15.049   7.322  -6.369  1.00 93.98           H  
ATOM   1007  HG2 LYS A  64      17.250   8.415  -5.574  1.00 93.98           H  
ATOM   1008  HG3 LYS A  64      16.244   9.443  -4.537  1.00 93.98           H  
ATOM   1009  HD2 LYS A  64      16.012   9.162  -7.566  1.00 93.98           H  
ATOM   1010  HD3 LYS A  64      14.960  10.173  -6.572  1.00 93.98           H  
ATOM   1011  HE2 LYS A  64      16.791  11.630  -5.986  1.00 93.98           H  
ATOM   1012  HE3 LYS A  64      17.978  10.540  -6.733  1.00 93.98           H  
ATOM   1013  HZ1 LYS A  64      17.197  12.535  -8.143  1.00 93.98           H  
ATOM   1014  HZ2 LYS A  64      15.815  11.690  -8.366  1.00 93.98           H  
ATOM   1015  HZ3 LYS A  64      17.244  11.104  -8.853  1.00 93.98           H  
ATOM   1016  N   LEU A  65      13.876   4.901  -4.984  1.00 94.57           N  
ATOM   1017  CA  LEU A  65      12.739   3.997  -4.793  1.00 94.57           C  
ATOM   1018  C   LEU A  65      12.901   3.121  -3.538  1.00 94.57           C  
ATOM   1019  O   LEU A  65      11.979   3.019  -2.731  1.00 94.57           O  
ATOM   1020  CB  LEU A  65      12.572   3.140  -6.064  1.00 94.57           C  
ATOM   1021  CG  LEU A  65      11.353   2.203  -6.023  1.00 94.57           C  
ATOM   1022  CD1 LEU A  65      10.063   3.014  -6.024  1.00 94.57           C  
ATOM   1023  CD2 LEU A  65      11.337   1.281  -7.243  1.00 94.57           C  
ATOM   1024  H   LEU A  65      14.376   4.867  -5.860  1.00 94.57           H  
ATOM   1025  HA  LEU A  65      11.849   4.611  -4.652  1.00 94.57           H  
ATOM   1026  HB2 LEU A  65      13.465   2.529  -6.197  1.00 94.57           H  
ATOM   1027  HB3 LEU A  65      12.486   3.797  -6.929  1.00 94.57           H  
ATOM   1028  HG  LEU A  65      11.387   1.579  -5.130  1.00 94.57           H  
ATOM   1029 HD11 LEU A  65       9.984   3.629  -5.127  1.00 94.57           H  
ATOM   1030 HD12 LEU A  65       9.208   2.339  -6.051  1.00 94.57           H  
ATOM   1031 HD13 LEU A  65      10.031   3.641  -6.915  1.00 94.57           H  
ATOM   1032 HD21 LEU A  65      11.273   1.870  -8.158  1.00 94.57           H  
ATOM   1033 HD22 LEU A  65      12.247   0.681  -7.263  1.00 94.57           H  
ATOM   1034 HD23 LEU A  65      10.478   0.613  -7.183  1.00 94.57           H  
ATOM   1035  N   ASP A  66      14.082   2.527  -3.348  1.00 91.46           N  
ATOM   1036  CA  ASP A  66      14.398   1.696  -2.179  1.00 91.46           C  
ATOM   1037  C   ASP A  66      14.375   2.500  -0.869  1.00 91.46           C  
ATOM   1038  O   ASP A  66      13.780   2.073   0.123  1.00 91.46           O  
ATOM   1039  CB  ASP A  66      15.763   1.031  -2.410  1.00 91.46           C  
ATOM   1040  CG  ASP A  66      16.107   0.010  -1.326  1.00 91.46           C  
ATOM   1041  OD1 ASP A  66      15.424  -1.033  -1.231  1.00 91.46           O  
ATOM   1042  OD2 ASP A  66      17.093   0.207  -0.580  1.00 91.46           O1-
ATOM   1043  H   ASP A  66      14.786   2.623  -4.066  1.00 91.46           H  
ATOM   1044  HA  ASP A  66      13.646   0.912  -2.087  1.00 91.46           H  
ATOM   1045  HB2 ASP A  66      15.746   0.516  -3.371  1.00 91.46           H  
ATOM   1046  HB3 ASP A  66      16.539   1.796  -2.453  1.00 91.46           H  
ATOM   1047  N   ASN A  67      14.954   3.703  -0.883  1.00 90.83           N  
ATOM   1048  CA  ASN A  67      14.940   4.612   0.261  1.00 90.83           C  
ATOM   1049  C   ASN A  67      13.521   5.070   0.608  1.00 90.83           C  
ATOM   1050  O   ASN A  67      13.186   5.170   1.786  1.00 90.83           O  
ATOM   1051  CB  ASN A  67      15.821   5.833  -0.045  1.00 90.83           C  
ATOM   1052  CG  ASN A  67      17.304   5.529  -0.078  1.00 90.83           C  
ATOM   1053  ND2 ASN A  67      18.103   6.459  -0.543  1.00 90.83           N  
ATOM   1054  OD1 ASN A  67      17.786   4.486   0.326  1.00 90.83           O  
ATOM   1055  H   ASN A  67      15.441   3.984  -1.722  1.00 90.83           H  
ATOM   1056  HA  ASN A  67      15.335   4.092   1.134  1.00 90.83           H  
ATOM   1057  HB2 ASN A  67      15.662   6.586   0.727  1.00 90.83           H  
ATOM   1058  HB3 ASN A  67      15.525   6.262  -1.003  1.00 90.83           H  
ATOM   1059 HD21 ASN A  67      19.091   6.247  -0.537  1.00 90.83           H  
ATOM   1060 HD22 ASN A  67      17.720   7.317  -0.914  1.00 90.83           H  
ATOM   1061  N   LEU A  68      12.688   5.338  -0.399  1.00 89.92           N  
ATOM   1062  CA  LEU A  68      11.303   5.750  -0.208  1.00 89.92           C  
ATOM   1063  C   LEU A  68      10.490   4.626   0.443  1.00 89.92           C  
ATOM   1064  O   LEU A  68       9.807   4.861   1.437  1.00 89.92           O  
ATOM   1065  CB  LEU A  68      10.728   6.172  -1.571  1.00 89.92           C  
ATOM   1066  CG  LEU A  68       9.339   6.828  -1.508  1.00 89.92           C  
ATOM   1067  CD1 LEU A  68       9.414   8.210  -0.854  1.00 89.92           C  
ATOM   1068  CD2 LEU A  68       8.807   7.004  -2.931  1.00 89.92           C  
ATOM   1069  H   LEU A  68      13.036   5.268  -1.345  1.00 89.92           H  
ATOM   1070  HA  LEU A  68      11.296   6.605   0.468  1.00 89.92           H  
ATOM   1071  HB2 LEU A  68      11.413   6.877  -2.041  1.00 89.92           H  
ATOM   1072  HB3 LEU A  68      10.672   5.291  -2.211  1.00 89.92           H  
ATOM   1073  HG  LEU A  68       8.650   6.194  -0.950  1.00 89.92           H  
ATOM   1074 HD11 LEU A  68       9.733   8.118   0.184  1.00 89.92           H  
ATOM   1075 HD12 LEU A  68      10.117   8.845  -1.394  1.00 89.92           H  
ATOM   1076 HD13 LEU A  68       8.435   8.689  -0.860  1.00 89.92           H  
ATOM   1077 HD21 LEU A  68       9.437   7.699  -3.485  1.00 89.92           H  
ATOM   1078 HD22 LEU A  68       7.787   7.388  -2.912  1.00 89.92           H  
ATOM   1079 HD23 LEU A  68       8.810   6.047  -3.454  1.00 89.92           H  
ATOM   1080  N   ALA A  69      10.613   3.399  -0.068  1.00 85.59           N  
ATOM   1081  CA  ALA A  69       9.902   2.249   0.479  1.00 85.59           C  
ATOM   1082  C   ALA A  69      10.319   1.948   1.931  1.00 85.59           C  
ATOM   1083  O   ALA A  69       9.468   1.845   2.814  1.00 85.59           O  
ATOM   1084  CB  ALA A  69      10.107   1.053  -0.456  1.00 85.59           C  
ATOM   1085  H   ALA A  69      11.189   3.266  -0.887  1.00 85.59           H  
ATOM   1086  HA  ALA A  69       8.838   2.486   0.492  1.00 85.59           H  
ATOM   1087  HB1 ALA A  69       9.745   1.298  -1.455  1.00 85.59           H  
ATOM   1088  HB2 ALA A  69      11.165   0.797  -0.513  1.00 85.59           H  
ATOM   1089  HB3 ALA A  69       9.548   0.198  -0.078  1.00 85.59           H  
ATOM   1090  N   LYS A  70      11.632   1.880   2.199  1.00 84.82           N  
ATOM   1091  CA  LYS A  70      12.174   1.562   3.533  1.00 84.82           C  
ATOM   1092  C   LYS A  70      12.020   2.700   4.540  1.00 84.82           C  
ATOM   1093  O   LYS A  70      11.775   2.448   5.714  1.00 84.82           O  
ATOM   1094  CB  LYS A  70      13.657   1.188   3.410  1.00 84.82           C  
ATOM   1095  CG  LYS A  70      13.858  -0.153   2.696  1.00 84.82           C  
ATOM   1096  CD  LYS A  70      15.349  -0.411   2.475  1.00 84.82           C  
ATOM   1097  CE  LYS A  70      15.517  -1.737   1.737  1.00 84.82           C  
ATOM   1098  NZ  LYS A  70      16.870  -1.848   1.158  1.00 84.82           N1+
ATOM   1099  H   LYS A  70      12.275   1.991   1.428  1.00 84.82           H  
ATOM   1100  HA  LYS A  70      11.622   0.719   3.950  1.00 84.82           H  
ATOM   1101  HB2 LYS A  70      14.181   1.977   2.870  1.00 84.82           H  
ATOM   1102  HB3 LYS A  70      14.088   1.113   4.409  1.00 84.82           H  
ATOM   1103  HG2 LYS A  70      13.357  -0.136   1.727  1.00 84.82           H  
ATOM   1104  HG3 LYS A  70      13.430  -0.953   3.300  1.00 84.82           H  
ATOM   1105  HD2 LYS A  70      15.873  -0.440   3.430  1.00 84.82           H  
ATOM   1106  HD3 LYS A  70      15.750   0.398   1.864  1.00 84.82           H  
ATOM   1107  HE2 LYS A  70      15.295  -2.567   2.408  1.00 84.82           H  
ATOM   1108  HE3 LYS A  70      14.797  -1.752   0.919  1.00 84.82           H  
ATOM   1109  HZ1 LYS A  70      17.609  -1.814   1.846  1.00 84.82           H  
ATOM   1110  HZ2 LYS A  70      16.931  -2.645   0.540  1.00 84.82           H  
ATOM   1111  HZ3 LYS A  70      16.983  -1.063   0.533  1.00 84.82           H  
ATOM   1112  N   GLY A  71      12.203   3.943   4.100  1.00 83.74           N  
ATOM   1113  CA  GLY A  71      12.239   5.118   4.971  1.00 83.74           C  
ATOM   1114  C   GLY A  71      10.865   5.581   5.452  1.00 83.74           C  
ATOM   1115  O   GLY A  71      10.774   6.175   6.523  1.00 83.74           O  
ATOM   1116  H   GLY A  71      12.409   4.081   3.121  1.00 83.74           H  
ATOM   1117  HA2 GLY A  71      12.693   5.943   4.421  1.00 83.74           H  
ATOM   1118  HA3 GLY A  71      12.852   4.906   5.847  1.00 83.74           H  
ATOM   1119  N   PHE A  72       9.804   5.300   4.689  1.00 83.45           N  
ATOM   1120  CA  PHE A  72       8.446   5.779   4.976  1.00 83.45           C  
ATOM   1121  C   PHE A  72       7.449   4.671   5.345  1.00 83.45           C  
ATOM   1122  O   PHE A  72       6.252   4.950   5.443  1.00 83.45           O  
ATOM   1123  CB  PHE A  72       7.959   6.648   3.811  1.00 83.45           C  
ATOM   1124  CG  PHE A  72       8.704   7.959   3.671  1.00 83.45           C  
ATOM   1125  CD1 PHE A  72       8.256   9.100   4.360  1.00 83.45           C  
ATOM   1126  CD2 PHE A  72       9.847   8.042   2.858  1.00 83.45           C  
ATOM   1127  CE1 PHE A  72       8.936  10.322   4.219  1.00 83.45           C  
ATOM   1128  CE2 PHE A  72      10.523   9.265   2.706  1.00 83.45           C  
ATOM   1129  CZ  PHE A  72      10.065  10.407   3.385  1.00 83.45           C  
ATOM   1130  H   PHE A  72       9.954   4.832   3.806  1.00 83.45           H  
ATOM   1131  HA  PHE A  72       8.480   6.424   5.854  1.00 83.45           H  
ATOM   1132  HB2 PHE A  72       6.902   6.880   3.948  1.00 83.45           H  
ATOM   1133  HB3 PHE A  72       8.047   6.078   2.886  1.00 83.45           H  
ATOM   1134  HD1 PHE A  72       7.383   9.037   4.993  1.00 83.45           H  
ATOM   1135  HD2 PHE A  72      10.205   7.160   2.348  1.00 83.45           H  
ATOM   1136  HE1 PHE A  72       8.584  11.201   4.739  1.00 83.45           H  
ATOM   1137  HE2 PHE A  72      11.393   9.324   2.069  1.00 83.45           H  
ATOM   1138  HZ  PHE A  72      10.582  11.348   3.267  1.00 83.45           H  
ATOM   1139  N   ASP A  73       7.930   3.447   5.596  1.00 82.15           N  
ATOM   1140  CA  ASP A  73       7.098   2.291   5.974  1.00 82.15           C  
ATOM   1141  C   ASP A  73       5.984   2.015   4.944  1.00 82.15           C  
ATOM   1142  O   ASP A  73       4.796   1.846   5.257  1.00 82.15           O  
ATOM   1143  CB  ASP A  73       6.619   2.451   7.427  1.00 82.15           C  
ATOM   1144  CG  ASP A  73       5.927   1.201   7.972  1.00 82.15           C  
ATOM   1145  OD1 ASP A  73       6.475   0.099   7.759  1.00 82.15           O  
ATOM   1146  OD2 ASP A  73       4.879   1.374   8.644  1.00 82.15           O1-
ATOM   1147  H   ASP A  73       8.926   3.299   5.513  1.00 82.15           H  
ATOM   1148  HA  ASP A  73       7.742   1.412   5.951  1.00 82.15           H  
ATOM   1149  HB2 ASP A  73       5.936   3.298   7.494  1.00 82.15           H  
ATOM   1150  HB3 ASP A  73       7.480   2.666   8.060  1.00 82.15           H  
ATOM   1151  N   TYR A  74       6.381   2.041   3.669  1.00 88.11           N  
ATOM   1152  CA  TYR A  74       5.522   1.633   2.568  1.00 88.11           C  
ATOM   1153  C   TYR A  74       5.703   0.152   2.276  1.00 88.11           C  
ATOM   1154  O   TYR A  74       6.816  -0.370   2.254  1.00 88.11           O  
ATOM   1155  CB  TYR A  74       5.783   2.471   1.316  1.00 88.11           C  
ATOM   1156  CG  TYR A  74       5.463   3.947   1.444  1.00 88.11           C  
ATOM   1157  CD1 TYR A  74       4.262   4.365   2.054  1.00 88.11           C  
ATOM   1158  CD2 TYR A  74       6.355   4.904   0.922  1.00 88.11           C  
ATOM   1159  CE1 TYR A  74       3.965   5.732   2.168  1.00 88.11           C  
ATOM   1160  CE2 TYR A  74       6.060   6.275   1.030  1.00 88.11           C  
ATOM   1161  CZ  TYR A  74       4.876   6.683   1.674  1.00 88.11           C  
ATOM   1162  OH  TYR A  74       4.611   7.996   1.839  1.00 88.11           O  
ATOM   1163  H   TYR A  74       7.367   2.151   3.481  1.00 88.11           H  
ATOM   1164  HA  TYR A  74       4.481   1.772   2.861  1.00 88.11           H  
ATOM   1165  HB2 TYR A  74       5.182   2.058   0.506  1.00 88.11           H  
ATOM   1166  HB3 TYR A  74       6.829   2.349   1.035  1.00 88.11           H  
ATOM   1167  HD1 TYR A  74       3.572   3.635   2.452  1.00 88.11           H  
ATOM   1168  HD2 TYR A  74       7.276   4.587   0.456  1.00 88.11           H  
ATOM   1169  HE1 TYR A  74       3.055   6.065   2.645  1.00 88.11           H  
ATOM   1170  HE2 TYR A  74       6.759   7.011   0.662  1.00 88.11           H  
ATOM   1171  HH  TYR A  74       5.241   8.531   1.352  1.00 88.11           H  
ATOM   1172  N   SER A  75       4.591  -0.523   1.992  1.00 86.09           N  
ATOM   1173  CA  SER A  75       4.592  -1.964   1.765  1.00 86.09           C  
ATOM   1174  C   SER A  75       5.204  -2.340   0.401  1.00 86.09           C  
ATOM   1175  O   SER A  75       5.691  -3.462   0.243  1.00 86.09           O  
ATOM   1176  CB  SER A  75       3.164  -2.499   1.902  1.00 86.09           C  
ATOM   1177  OG  SER A  75       2.428  -1.937   2.982  1.00 86.09           O  
ATOM   1178  H   SER A  75       3.697  -0.056   2.045  1.00 86.09           H  
ATOM   1179  HA  SER A  75       5.199  -2.434   2.539  1.00 86.09           H  
ATOM   1180  HB2 SER A  75       3.201  -3.582   2.024  1.00 86.09           H  
ATOM   1181  HB3 SER A  75       2.627  -2.251   0.986  1.00 86.09           H  
ATOM   1182  HG  SER A  75       2.672  -2.344   3.816  1.00 86.09           H  
ATOM   1183  N   ASN A  76       5.171  -1.435  -0.591  1.00 88.65           N  
ATOM   1184  CA  ASN A  76       5.972  -1.503  -1.820  1.00 88.65           C  
ATOM   1185  C   ASN A  76       6.150  -0.127  -2.490  1.00 88.65           C  
ATOM   1186  O   ASN A  76       5.366   0.794  -2.250  1.00 88.65           O  
ATOM   1187  CB  ASN A  76       5.370  -2.524  -2.808  1.00 88.65           C  
ATOM   1188  CG  ASN A  76       4.126  -2.077  -3.558  1.00 88.65           C  
ATOM   1189  ND2 ASN A  76       3.100  -2.894  -3.579  1.00 88.65           N  
ATOM   1190  OD1 ASN A  76       4.061  -1.044  -4.193  1.00 88.65           O  
ATOM   1191  H   ASN A  76       4.686  -0.566  -0.418  1.00 88.65           H  
ATOM   1192  HA  ASN A  76       6.968  -1.853  -1.548  1.00 88.65           H  
ATOM   1193  HB2 ASN A  76       6.127  -2.746  -3.561  1.00 88.65           H  
ATOM   1194  HB3 ASN A  76       5.156  -3.450  -2.275  1.00 88.65           H  
ATOM   1195 HD21 ASN A  76       2.278  -2.550  -4.055  1.00 88.65           H  
ATOM   1196 HD22 ASN A  76       3.059  -3.677  -2.943  1.00 88.65           H  
ATOM   1197  N   GLY A  77       7.131  -0.034  -3.389  1.00 92.97           N  
ATOM   1198  CA  GLY A  77       7.233   1.037  -4.378  1.00 92.97           C  
ATOM   1199  C   GLY A  77       7.505   0.467  -5.768  1.00 92.97           C  
ATOM   1200  O   GLY A  77       8.137  -0.581  -5.901  1.00 92.97           O  
ATOM   1201  H   GLY A  77       7.719  -0.841  -3.544  1.00 92.97           H  
ATOM   1202  HA2 GLY A  77       6.299   1.597  -4.417  1.00 92.97           H  
ATOM   1203  HA3 GLY A  77       8.039   1.718  -4.104  1.00 92.97           H  
ATOM   1204  N   PHE A  78       7.046   1.151  -6.815  1.00 94.97           N  
ATOM   1205  CA  PHE A  78       7.214   0.676  -8.186  1.00 94.97           C  
ATOM   1206  C   PHE A  78       7.388   1.791  -9.219  1.00 94.97           C  
ATOM   1207  O   PHE A  78       6.959   2.931  -9.030  1.00 94.97           O  
ATOM   1208  CB  PHE A  78       6.034  -0.227  -8.559  1.00 94.97           C  
ATOM   1209  CG  PHE A  78       4.708   0.501  -8.629  1.00 94.97           C  
ATOM   1210  CD1 PHE A  78       3.943   0.679  -7.461  1.00 94.97           C  
ATOM   1211  CD2 PHE A  78       4.268   1.052  -9.849  1.00 94.97           C  
ATOM   1212  CE1 PHE A  78       2.752   1.421  -7.511  1.00 94.97           C  
ATOM   1213  CE2 PHE A  78       3.064   1.774  -9.899  1.00 94.97           C  
ATOM   1214  CZ  PHE A  78       2.313   1.962  -8.728  1.00 94.97           C  
ATOM   1215  H   PHE A  78       6.516   1.996  -6.662  1.00 94.97           H  
ATOM   1216  HA  PHE A  78       8.123   0.075  -8.226  1.00 94.97           H  
ATOM   1217  HB2 PHE A  78       6.242  -0.682  -9.527  1.00 94.97           H  
ATOM   1218  HB3 PHE A  78       5.958  -1.036  -7.832  1.00 94.97           H  
ATOM   1219  HD1 PHE A  78       4.286   0.280  -6.519  1.00 94.97           H  
ATOM   1220  HD2 PHE A  78       4.861   0.936 -10.744  1.00 94.97           H  
ATOM   1221  HE1 PHE A  78       2.186   1.606  -6.610  1.00 94.97           H  
ATOM   1222  HE2 PHE A  78       2.721   2.195 -10.833  1.00 94.97           H  
ATOM   1223  HZ  PHE A  78       1.408   2.552  -8.752  1.00 94.97           H  
ATOM   1224  N   ILE A  79       7.994   1.414 -10.347  1.00 97.48           N  
ATOM   1225  CA  ILE A  79       8.167   2.234 -11.550  1.00 97.48           C  
ATOM   1226  C   ILE A  79       7.858   1.354 -12.767  1.00 97.48           C  
ATOM   1227  O   ILE A  79       8.237   0.184 -12.801  1.00 97.48           O  
ATOM   1228  CB  ILE A  79       9.597   2.826 -11.612  1.00 97.48           C  
ATOM   1229  CG1 ILE A  79       9.876   3.767 -10.413  1.00 97.48           C  
ATOM   1230  CG2 ILE A  79       9.825   3.580 -12.937  1.00 97.48           C  
ATOM   1231  CD1 ILE A  79      11.359   4.090 -10.219  1.00 97.48           C  
ATOM   1232  H   ILE A  79       8.285   0.449 -10.409  1.00 97.48           H  
ATOM   1233  HA  ILE A  79       7.453   3.058 -11.534  1.00 97.48           H  
ATOM   1234  HB  ILE A  79      10.306   2.000 -11.569  1.00 97.48           H  
ATOM   1235 HG12 ILE A  79       9.317   4.695 -10.537  1.00 97.48           H  
ATOM   1236 HG13 ILE A  79       9.551   3.302  -9.482  1.00 97.48           H  
ATOM   1237 HG21 ILE A  79      10.843   3.966 -12.982  1.00 97.48           H  
ATOM   1238 HG22 ILE A  79       9.714   2.915 -13.793  1.00 97.48           H  
ATOM   1239 HG23 ILE A  79       9.121   4.407 -13.024  1.00 97.48           H  
ATOM   1240 HD11 ILE A  79      11.924   3.170 -10.067  1.00 97.48           H  
ATOM   1241 HD12 ILE A  79      11.479   4.731  -9.346  1.00 97.48           H  
ATOM   1242 HD13 ILE A  79      11.753   4.606 -11.094  1.00 97.48           H  
ATOM   1243  N   ALA A  80       7.189   1.903 -13.775  1.00 97.36           N  
ATOM   1244  CA  ALA A  80       6.836   1.226 -15.016  1.00 97.36           C  
ATOM   1245  C   ALA A  80       7.103   2.134 -16.224  1.00 97.36           C  
ATOM   1246  O   ALA A  80       6.576   3.246 -16.295  1.00 97.36           O  
ATOM   1247  CB  ALA A  80       5.362   0.819 -14.942  1.00 97.36           C  
ATOM   1248  H   ALA A  80       6.836   2.841 -13.649  1.00 97.36           H  
ATOM   1249  HA  ALA A  80       7.436   0.322 -15.118  1.00 97.36           H  
ATOM   1250  HB1 ALA A  80       5.160   0.289 -14.011  1.00 97.36           H  
ATOM   1251  HB2 ALA A  80       4.734   1.710 -14.961  1.00 97.36           H  
ATOM   1252  HB3 ALA A  80       5.115   0.181 -15.791  1.00 97.36           H  
ATOM   1253  N   SER A  81       7.887   1.655 -17.189  1.00 98.00           N  
ATOM   1254  CA  SER A  81       8.221   2.387 -18.414  1.00 98.00           C  
ATOM   1255  C   SER A  81       7.138   2.234 -19.469  1.00 98.00           C  
ATOM   1256  O   SER A  81       6.789   1.114 -19.847  1.00 98.00           O  
ATOM   1257  CB  SER A  81       9.530   1.874 -19.009  1.00 98.00           C  
ATOM   1258  OG  SER A  81       9.838   2.601 -20.184  1.00 98.00           O  
ATOM   1259  H   SER A  81       8.253   0.720 -17.081  1.00 98.00           H  
ATOM   1260  HA  SER A  81       8.349   3.444 -18.183  1.00 98.00           H  
ATOM   1261  HB2 SER A  81       9.436   0.815 -19.250  1.00 98.00           H  
ATOM   1262  HB3 SER A  81      10.335   1.993 -18.285  1.00 98.00           H  
ATOM   1263  HG  SER A  81      10.787   2.734 -20.138  1.00 98.00           H  
ATOM   1264  N   ARG A  82       6.657   3.351 -20.026  1.00 97.46           N  
ATOM   1265  CA  ARG A  82       5.756   3.326 -21.188  1.00 97.46           C  
ATOM   1266  C   ARG A  82       6.453   2.825 -22.446  1.00 97.46           C  
ATOM   1267  O   ARG A  82       5.810   2.172 -23.263  1.00 97.46           O  
ATOM   1268  CB  ARG A  82       5.151   4.715 -21.400  1.00 97.46           C  
ATOM   1269  CG  ARG A  82       4.048   4.682 -22.464  1.00 97.46           C  
ATOM   1270  CD  ARG A  82       3.436   6.070 -22.583  1.00 97.46           C  
ATOM   1271  NE  ARG A  82       2.361   6.111 -23.586  1.00 97.46           N  
ATOM   1272  CZ  ARG A  82       1.630   7.178 -23.846  1.00 97.46           C  
ATOM   1273  NH1 ARG A  82       1.830   8.309 -23.229  1.00 97.46           N1+
ATOM   1274  NH2 ARG A  82       0.683   7.130 -24.740  1.00 97.46           N  
ATOM   1275  H   ARG A  82       7.023   4.238 -19.710  1.00 97.46           H  
ATOM   1276  HA  ARG A  82       4.942   2.623 -21.016  1.00 97.46           H  
ATOM   1277  HB2 ARG A  82       5.931   5.412 -21.709  1.00 97.46           H  
ATOM   1278  HB3 ARG A  82       4.723   5.063 -20.460  1.00 97.46           H  
ATOM   1279  HG2 ARG A  82       4.461   4.398 -23.432  1.00 97.46           H  
ATOM   1280  HG3 ARG A  82       3.277   3.970 -22.170  1.00 97.46           H  
ATOM   1281  HD2 ARG A  82       4.222   6.769 -22.868  1.00 97.46           H  
ATOM   1282  HD3 ARG A  82       3.037   6.360 -21.611  1.00 97.46           H  
ATOM   1283  HE  ARG A  82       2.165   5.259 -24.092  1.00 97.46           H  
ATOM   1284 HH11 ARG A  82       2.597   8.377 -22.575  1.00 97.46           H  
ATOM   1285 HH12 ARG A  82       1.291   9.135 -23.447  1.00 97.46           H  
ATOM   1286 HH21 ARG A  82       0.140   7.961 -24.925  1.00 97.46           H  
ATOM   1287 HH22 ARG A  82       0.495   6.272 -25.239  1.00 97.46           H  
ATOM   1288  N   MET A  83       7.734   3.146 -22.615  1.00 96.25           N  
ATOM   1289  CA  MET A  83       8.439   2.876 -23.864  1.00 96.25           C  
ATOM   1290  C   MET A  83       8.856   1.413 -23.993  1.00 96.25           C  
ATOM   1291  O   MET A  83       8.728   0.841 -25.073  1.00 96.25           O  
ATOM   1292  CB  MET A  83       9.637   3.820 -23.993  1.00 96.25           C  
ATOM   1293  CG  MET A  83      10.264   3.656 -25.383  1.00 96.25           C  
ATOM   1294  SD  MET A  83      11.328   5.013 -25.908  1.00 96.25           S  
ATOM   1295  CE  MET A  83      12.560   4.857 -24.630  1.00 96.25           C  
ATOM   1296  H   MET A  83       8.223   3.612 -21.864  1.00 96.25           H  
ATOM   1297  HA  MET A  83       7.760   3.084 -24.691  1.00 96.25           H  
ATOM   1298  HB2 MET A  83       9.292   4.848 -23.883  1.00 96.25           H  
ATOM   1299  HB3 MET A  83      10.374   3.607 -23.218  1.00 96.25           H  
ATOM   1300  HG2 MET A  83       9.464   3.576 -26.118  1.00 96.25           H  
ATOM   1301  HG3 MET A  83      10.836   2.728 -25.409  1.00 96.25           H  
ATOM   1302  HE1 MET A  83      12.893   3.819 -24.612  1.00 96.25           H  
ATOM   1303  HE2 MET A  83      13.390   5.522 -24.866  1.00 96.25           H  
ATOM   1304  HE3 MET A  83      12.135   5.137 -23.666  1.00 96.25           H  
ATOM   1305  N   THR A  84       9.339   0.807 -22.909  1.00 96.49           N  
ATOM   1306  CA  THR A  84       9.856  -0.570 -22.938  1.00 96.49           C  
ATOM   1307  C   THR A  84       8.928  -1.579 -22.269  1.00 96.49           C  
ATOM   1308  O   THR A  84       9.121  -2.782 -22.425  1.00 96.49           O  
ATOM   1309  CB  THR A  84      11.268  -0.634 -22.337  1.00 96.49           C  
ATOM   1310  CG2 THR A  84      12.225   0.307 -23.070  1.00 96.49           C  
ATOM   1311  OG1 THR A  84      11.246  -0.279 -20.973  1.00 96.49           O  
ATOM   1312  H   THR A  84       9.486   1.346 -22.067  1.00 96.49           H  
ATOM   1313  HA  THR A  84       9.946  -0.902 -23.973  1.00 96.49           H  
ATOM   1314  HB  THR A  84      11.645  -1.653 -22.432  1.00 96.49           H  
ATOM   1315  HG1 THR A  84      12.037   0.238 -20.803  1.00 96.49           H  
ATOM   1316 HG21 THR A  84      12.001   1.346 -22.825  1.00 96.49           H  
ATOM   1317 HG22 THR A  84      12.145   0.158 -24.147  1.00 96.49           H  
ATOM   1318 HG23 THR A  84      13.248   0.091 -22.762  1.00 96.49           H  
ATOM   1319  N   GLY A  85       7.922  -1.117 -21.518  1.00 96.86           N  
ATOM   1320  CA  GLY A  85       7.082  -1.969 -20.674  1.00 96.86           C  
ATOM   1321  C   GLY A  85       7.808  -2.495 -19.433  1.00 96.86           C  
ATOM   1322  O   GLY A  85       7.221  -3.246 -18.659  1.00 96.86           O  
ATOM   1323  H   GLY A  85       7.807  -0.118 -21.422  1.00 96.86           H  
ATOM   1324  HA2 GLY A  85       6.216  -1.397 -20.340  1.00 96.86           H  
ATOM   1325  HA3 GLY A  85       6.733  -2.824 -21.253  1.00 96.86           H  
ATOM   1326  N   SER A  86       9.073  -2.130 -19.227  1.00 96.91           N  
ATOM   1327  CA  SER A  86       9.866  -2.584 -18.088  1.00 96.91           C  
ATOM   1328  C   SER A  86       9.250  -2.119 -16.769  1.00 96.91           C  
ATOM   1329  O   SER A  86       8.783  -0.986 -16.652  1.00 96.91           O  
ATOM   1330  CB  SER A  86      11.284  -2.048 -18.212  1.00 96.91           C  
ATOM   1331  OG  SER A  86      11.919  -2.552 -19.365  1.00 96.91           O  
ATOM   1332  H   SER A  86       9.520  -1.522 -19.898  1.00 96.91           H  
ATOM   1333  HA  SER A  86       9.910  -3.673 -18.095  1.00 96.91           H  
ATOM   1334  HB2 SER A  86      11.857  -2.324 -17.326  1.00 96.91           H  
ATOM   1335  HB3 SER A  86      11.220  -0.965 -18.308  1.00 96.91           H  
ATOM   1336  HG  SER A  86      11.917  -1.839 -20.008  1.00 96.91           H  
ATOM   1337  N   TYR A  87       9.243  -3.007 -15.778  1.00 95.87           N  
ATOM   1338  CA  TYR A  87       8.641  -2.784 -14.469  1.00 95.87           C  
ATOM   1339  C   TYR A  87       9.638  -3.090 -13.356  1.00 95.87           C  
ATOM   1340  O   TYR A  87      10.200  -4.189 -13.292  1.00 95.87           O  
ATOM   1341  CB  TYR A  87       7.383  -3.648 -14.348  1.00 95.87           C  
ATOM   1342  CG  TYR A  87       6.682  -3.565 -13.008  1.00 95.87           C  
ATOM   1343  CD1 TYR A  87       6.812  -4.604 -12.068  1.00 95.87           C  
ATOM   1344  CD2 TYR A  87       5.895  -2.444 -12.704  1.00 95.87           C  
ATOM   1345  CE1 TYR A  87       6.163  -4.519 -10.822  1.00 95.87           C  
ATOM   1346  CE2 TYR A  87       5.235  -2.355 -11.465  1.00 95.87           C  
ATOM   1347  CZ  TYR A  87       5.384  -3.382 -10.514  1.00 95.87           C  
ATOM   1348  OH  TYR A  87       4.771  -3.277  -9.308  1.00 95.87           O  
ATOM   1349  H   TYR A  87       9.573  -3.940 -15.982  1.00 95.87           H  
ATOM   1350  HA  TYR A  87       8.341  -1.740 -14.378  1.00 95.87           H  
ATOM   1351  HB2 TYR A  87       7.646  -4.687 -14.547  1.00 95.87           H  
ATOM   1352  HB3 TYR A  87       6.684  -3.326 -15.120  1.00 95.87           H  
ATOM   1353  HD1 TYR A  87       7.425  -5.460 -12.307  1.00 95.87           H  
ATOM   1354  HD2 TYR A  87       5.811  -1.643 -13.424  1.00 95.87           H  
ATOM   1355  HE1 TYR A  87       6.270  -5.311 -10.097  1.00 95.87           H  
ATOM   1356  HE2 TYR A  87       4.628  -1.496 -11.220  1.00 95.87           H  
ATOM   1357  HH  TYR A  87       5.033  -3.963  -8.690  1.00 95.87           H  
ATOM   1358  N   TRP A  88       9.812  -2.135 -12.450  1.00 95.11           N  
ATOM   1359  CA  TRP A  88      10.707  -2.190 -11.301  1.00 95.11           C  
ATOM   1360  C   TRP A  88       9.917  -2.127 -10.008  1.00 95.11           C  
ATOM   1361  O   TRP A  88       8.889  -1.459  -9.926  1.00 95.11           O  
ATOM   1362  CB  TRP A  88      11.711  -1.041 -11.355  1.00 95.11           C  
ATOM   1363  CG  TRP A  88      12.567  -1.074 -12.568  1.00 95.11           C  
ATOM   1364  CD1 TRP A  88      13.783  -1.633 -12.642  1.00 95.11           C  
ATOM   1365  CD2 TRP A  88      12.303  -0.528 -13.888  1.00 95.11           C  
ATOM   1366  CE2 TRP A  88      13.393  -0.855 -14.747  1.00 95.11           C  
ATOM   1367  CE3 TRP A  88      11.256   0.239 -14.425  1.00 95.11           C  
ATOM   1368  NE1 TRP A  88      14.264  -1.534 -13.932  1.00 95.11           N  
ATOM   1369  CZ2 TRP A  88      13.436  -0.450 -16.085  1.00 95.11           C  
ATOM   1370  CZ3 TRP A  88      11.293   0.670 -15.757  1.00 95.11           C  
ATOM   1371  CH2 TRP A  88      12.375   0.327 -16.578  1.00 95.11           C  
ATOM   1372  H   TRP A  88       9.263  -1.293 -12.551  1.00 95.11           H  
ATOM   1373  HA  TRP A  88      11.268  -3.125 -11.317  1.00 95.11           H  
ATOM   1374  HB2 TRP A  88      11.173  -0.093 -11.330  1.00 95.11           H  
ATOM   1375  HB3 TRP A  88      12.349  -1.082 -10.472  1.00 95.11           H  
ATOM   1376  HD1 TRP A  88      14.296  -2.078 -11.802  1.00 95.11           H  
ATOM   1377  HE1 TRP A  88      15.175  -1.888 -14.187  1.00 95.11           H  
ATOM   1378  HE3 TRP A  88      10.432   0.528 -13.790  1.00 95.11           H  
ATOM   1379  HZ2 TRP A  88      14.281  -0.687 -16.714  1.00 95.11           H  
ATOM   1380  HZ3 TRP A  88      10.493   1.282 -16.146  1.00 95.11           H  
ATOM   1381  HH2 TRP A  88      12.377   0.666 -17.604  1.00 95.11           H  
ATOM   1382  N   ILE A  89      10.444  -2.803  -8.995  1.00 92.30           N  
ATOM   1383  CA  ILE A  89       9.985  -2.693  -7.613  1.00 92.30           C  
ATOM   1384  C   ILE A  89      11.194  -2.441  -6.722  1.00 92.30           C  
ATOM   1385  O   ILE A  89      12.331  -2.686  -7.141  1.00 92.30           O  
ATOM   1386  CB  ILE A  89       9.172  -3.921  -7.158  1.00 92.30           C  
ATOM   1387  CG1 ILE A  89      10.025  -5.203  -7.110  1.00 92.30           C  
ATOM   1388  CG2 ILE A  89       7.937  -4.108  -8.053  1.00 92.30           C  
ATOM   1389  CD1 ILE A  89       9.241  -6.414  -6.591  1.00 92.30           C  
ATOM   1390  H   ILE A  89      11.372  -3.183  -9.112  1.00 92.30           H  
ATOM   1391  HA  ILE A  89       9.342  -1.817  -7.525  1.00 92.30           H  
ATOM   1392  HB  ILE A  89       8.814  -3.717  -6.149  1.00 92.30           H  
ATOM   1393 HG12 ILE A  89      10.415  -5.419  -8.105  1.00 92.30           H  
ATOM   1394 HG13 ILE A  89      10.866  -5.041  -6.436  1.00 92.30           H  
ATOM   1395 HG21 ILE A  89       8.248  -4.403  -9.056  1.00 92.30           H  
ATOM   1396 HG22 ILE A  89       7.266  -4.858  -7.634  1.00 92.30           H  
ATOM   1397 HG23 ILE A  89       7.402  -3.161  -8.115  1.00 92.30           H  
ATOM   1398 HD11 ILE A  89       8.447  -6.091  -5.917  1.00 92.30           H  
ATOM   1399 HD12 ILE A  89       8.808  -6.966  -7.425  1.00 92.30           H  
ATOM   1400 HD13 ILE A  89       9.906  -7.057  -6.014  1.00 92.30           H  
ATOM   1401  N   GLU A  90      10.960  -1.985  -5.498  1.00 88.53           N  
ATOM   1402  CA  GLU A  90      12.034  -1.720  -4.551  1.00 88.53           C  
ATOM   1403  C   GLU A  90      12.952  -2.946  -4.359  1.00 88.53           C  
ATOM   1404  O   GLU A  90      12.511  -4.100  -4.366  1.00 88.53           O  
ATOM   1405  CB  GLU A  90      11.468  -1.158  -3.237  1.00 88.53           C  
ATOM   1406  CG  GLU A  90      10.864  -2.170  -2.251  1.00 88.53           C  
ATOM   1407  CD  GLU A  90       9.509  -2.781  -2.626  1.00 88.53           C  
ATOM   1408  OE1 GLU A  90       9.069  -3.673  -1.865  1.00 88.53           O  
ATOM   1409  OE2 GLU A  90       8.864  -2.406  -3.632  1.00 88.53           O1-
ATOM   1410  H   GLU A  90      10.009  -1.866  -5.179  1.00 88.53           H  
ATOM   1411  HA  GLU A  90      12.644  -0.928  -4.986  1.00 88.53           H  
ATOM   1412  HB2 GLU A  90      10.737  -0.379  -3.456  1.00 88.53           H  
ATOM   1413  HB3 GLU A  90      12.298  -0.677  -2.720  1.00 88.53           H  
ATOM   1414  HG2 GLU A  90      11.583  -2.969  -2.070  1.00 88.53           H  
ATOM   1415  HG3 GLU A  90      10.739  -1.655  -1.299  1.00 88.53           H  
ATOM   1416  N   GLY A  91      14.261  -2.703  -4.253  1.00 82.66           N  
ATOM   1417  CA  GLY A  91      15.274  -3.752  -4.104  1.00 82.66           C  
ATOM   1418  C   GLY A  91      15.526  -4.640  -5.335  1.00 82.66           C  
ATOM   1419  O   GLY A  91      16.367  -5.537  -5.252  1.00 82.66           O  
ATOM   1420  H   GLY A  91      14.565  -1.742  -4.190  1.00 82.66           H  
ATOM   1421  HA2 GLY A  91      16.219  -3.280  -3.834  1.00 82.66           H  
ATOM   1422  HA3 GLY A  91      14.976  -4.402  -3.281  1.00 82.66           H  
ATOM   1423  N   LYS A  92      14.850  -4.429  -6.477  1.00 76.88           N  
ATOM   1424  CA  LYS A  92      15.062  -5.209  -7.715  1.00 76.88           C  
ATOM   1425  C   LYS A  92      15.551  -4.343  -8.878  1.00 76.88           C  
ATOM   1426  O   LYS A  92      15.072  -3.236  -9.085  1.00 76.88           O  
ATOM   1427  CB  LYS A  92      13.786  -5.970  -8.110  1.00 76.88           C  
ATOM   1428  CG  LYS A  92      13.348  -6.998  -7.055  1.00 76.88           C  
ATOM   1429  CD  LYS A  92      12.301  -7.954  -7.643  1.00 76.88           C  
ATOM   1430  CE  LYS A  92      11.738  -8.872  -6.555  1.00 76.88           C  
ATOM   1431  NZ  LYS A  92      10.532  -9.591  -7.038  1.00 76.88           N1+
ATOM   1432  H   LYS A  92      14.159  -3.692  -6.493  1.00 76.88           H  
ATOM   1433  HA  LYS A  92      15.842  -5.947  -7.529  1.00 76.88           H  
ATOM   1434  HB2 LYS A  92      12.979  -5.257  -8.279  1.00 76.88           H  
ATOM   1435  HB3 LYS A  92      13.980  -6.492  -9.047  1.00 76.88           H  
ATOM   1436  HG2 LYS A  92      14.211  -7.577  -6.726  1.00 76.88           H  
ATOM   1437  HG3 LYS A  92      12.927  -6.473  -6.198  1.00 76.88           H  
ATOM   1438  HD2 LYS A  92      12.762  -8.556  -8.426  1.00 76.88           H  
ATOM   1439  HD3 LYS A  92      11.496  -7.372  -8.092  1.00 76.88           H  
ATOM   1440  HE2 LYS A  92      11.487  -8.259  -5.689  1.00 76.88           H  
ATOM   1441  HE3 LYS A  92      12.513  -9.572  -6.242  1.00 76.88           H  
ATOM   1442  HZ1 LYS A  92      10.120 -10.135  -6.293  1.00 76.88           H  
ATOM   1443  HZ2 LYS A  92       9.843  -8.926  -7.360  1.00 76.88           H  
ATOM   1444  HZ3 LYS A  92      10.764 -10.199  -7.810  1.00 76.88           H  
ATOM   1445  N   GLN A  93      16.449  -4.896  -9.700  1.00 71.31           N  
ATOM   1446  CA  GLN A  93      16.968  -4.220 -10.901  1.00 71.31           C  
ATOM   1447  C   GLN A  93      15.997  -4.177 -12.083  1.00 71.31           C  
ATOM   1448  O   GLN A  93      16.089  -3.255 -12.874  1.00 71.31           O  
ATOM   1449  CB  GLN A  93      18.243  -4.906 -11.396  1.00 71.31           C  
ATOM   1450  CG  GLN A  93      19.469  -4.597 -10.537  1.00 71.31           C  
ATOM   1451  CD  GLN A  93      20.745  -5.144 -11.171  1.00 71.31           C  
ATOM   1452  NE2 GLN A  93      21.899  -4.784 -10.660  1.00 71.31           N  
ATOM   1453  OE1 GLN A  93      20.738  -5.909 -12.121  1.00 71.31           O  
ATOM   1454  H   GLN A  93      16.829  -5.800  -9.457  1.00 71.31           H  
ATOM   1455  HA  GLN A  93      17.203  -3.184 -10.655  1.00 71.31           H  
ATOM   1456  HB2 GLN A  93      18.086  -5.983 -11.448  1.00 71.31           H  
ATOM   1457  HB3 GLN A  93      18.455  -4.547 -12.403  1.00 71.31           H  
ATOM   1458  HG2 GLN A  93      19.570  -3.516 -10.433  1.00 71.31           H  
ATOM   1459  HG3 GLN A  93      19.349  -5.032  -9.544  1.00 71.31           H  
ATOM   1460 HE21 GLN A  93      21.947  -4.111  -9.909  1.00 71.31           H  
ATOM   1461 HE22 GLN A  93      22.716  -5.136 -11.138  1.00 71.31           H  
ATOM   1462  N   MET A  94      15.128  -5.175 -12.243  1.00 83.90           N  
ATOM   1463  CA  MET A  94      13.974  -5.221 -13.153  1.00 83.90           C  
ATOM   1464  C   MET A  94      13.150  -6.437 -12.722  1.00 83.90           C  
ATOM   1465  O   MET A  94      13.707  -7.512 -12.504  1.00 83.90           O  
ATOM   1466  CB  MET A  94      14.398  -5.374 -14.629  1.00 83.90           C  
ATOM   1467  CG  MET A  94      13.193  -5.411 -15.584  1.00 83.90           C  
ATOM   1468  SD  MET A  94      13.571  -5.954 -17.273  1.00 83.90           S  
ATOM   1469  CE  MET A  94      14.391  -4.474 -17.927  1.00 83.90           C  
ATOM   1470  H   MET A  94      15.221  -5.967 -11.622  1.00 83.90           H  
ATOM   1471  HA  MET A  94      13.381  -4.313 -13.042  1.00 83.90           H  
ATOM   1472  HB2 MET A  94      15.040  -4.541 -14.916  1.00 83.90           H  
ATOM   1473  HB3 MET A  94      14.966  -6.298 -14.741  1.00 83.90           H  
ATOM   1474  HG2 MET A  94      12.453  -6.112 -15.199  1.00 83.90           H  
ATOM   1475  HG3 MET A  94      12.729  -4.425 -15.620  1.00 83.90           H  
ATOM   1476  HE1 MET A  94      15.336  -4.312 -17.410  1.00 83.90           H  
ATOM   1477  HE2 MET A  94      14.579  -4.605 -18.993  1.00 83.90           H  
ATOM   1478  HE3 MET A  94      13.751  -3.603 -17.786  1.00 83.90           H  
ATOM   1479  N   SER A  95      11.840  -6.282 -12.548  1.00 83.88           N  
ATOM   1480  CA  SER A  95      10.975  -7.367 -12.079  1.00 83.88           C  
ATOM   1481  C   SER A  95      10.279  -8.116 -13.215  1.00 83.88           C  
ATOM   1482  O   SER A  95      10.144  -9.331 -13.109  1.00 83.88           O  
ATOM   1483  CB  SER A  95       9.951  -6.834 -11.078  1.00 83.88           C  
ATOM   1484  OG  SER A  95       9.250  -7.921 -10.494  1.00 83.88           O  
ATOM   1485  H   SER A  95      11.423  -5.391 -12.776  1.00 83.88           H  
ATOM   1486  HA  SER A  95      11.583  -8.099 -11.549  1.00 83.88           H  
ATOM   1487  HB2 SER A  95      10.465  -6.277 -10.295  1.00 83.88           H  
ATOM   1488  HB3 SER A  95       9.260  -6.163 -11.587  1.00 83.88           H  
ATOM   1489  HG  SER A  95       9.060  -8.557 -11.188  1.00 83.88           H  
ATOM   1490  N   LYS A  96       9.784  -7.420 -14.248  1.00 92.21           N  
ATOM   1491  CA  LYS A  96       9.136  -8.013 -15.438  1.00 92.21           C  
ATOM   1492  C   LYS A  96       9.006  -6.985 -16.571  1.00 92.21           C  
ATOM   1493  O   LYS A  96       9.265  -5.805 -16.353  1.00 92.21           O  
ATOM   1494  CB  LYS A  96       7.754  -8.619 -15.081  1.00 92.21           C  
ATOM   1495  CG  LYS A  96       6.754  -7.639 -14.443  1.00 92.21           C  
ATOM   1496  CD  LYS A  96       5.359  -8.269 -14.291  1.00 92.21           C  
ATOM   1497  CE  LYS A  96       4.433  -7.350 -13.481  1.00 92.21           C  
ATOM   1498  NZ  LYS A  96       3.016  -7.793 -13.523  1.00 92.21           N1+
ATOM   1499  H   LYS A  96       9.928  -6.421 -14.265  1.00 92.21           H  
ATOM   1500  HA  LYS A  96       9.772  -8.815 -15.811  1.00 92.21           H  
ATOM   1501  HB2 LYS A  96       7.307  -9.030 -15.986  1.00 92.21           H  
ATOM   1502  HB3 LYS A  96       7.898  -9.457 -14.399  1.00 92.21           H  
ATOM   1503  HG2 LYS A  96       6.665  -6.748 -15.065  1.00 92.21           H  
ATOM   1504  HG3 LYS A  96       7.124  -7.357 -13.457  1.00 92.21           H  
ATOM   1505  HD2 LYS A  96       4.938  -8.419 -15.285  1.00 92.21           H  
ATOM   1506  HD3 LYS A  96       5.439  -9.234 -13.792  1.00 92.21           H  
ATOM   1507  HE2 LYS A  96       4.784  -7.312 -12.449  1.00 92.21           H  
ATOM   1508  HE3 LYS A  96       4.504  -6.341 -13.887  1.00 92.21           H  
ATOM   1509  HZ1 LYS A  96       2.637  -7.712 -14.456  1.00 92.21           H  
ATOM   1510  HZ2 LYS A  96       2.407  -7.185 -12.994  1.00 92.21           H  
ATOM   1511  HZ3 LYS A  96       2.878  -8.748 -13.223  1.00 92.21           H  
ATOM   1512  N   ILE A  97       8.559  -7.439 -17.742  1.00 95.47           N  
ATOM   1513  CA  ILE A  97       8.054  -6.591 -18.831  1.00 95.47           C  
ATOM   1514  C   ILE A  97       6.530  -6.753 -18.871  1.00 95.47           C  
ATOM   1515  O   ILE A  97       6.034  -7.878 -18.928  1.00 95.47           O  
ATOM   1516  CB  ILE A  97       8.719  -6.951 -20.181  1.00 95.47           C  
ATOM   1517  CG1 ILE A  97      10.253  -6.761 -20.098  1.00 95.47           C  
ATOM   1518  CG2 ILE A  97       8.127  -6.094 -21.317  1.00 95.47           C  
ATOM   1519  CD1 ILE A  97      11.013  -7.200 -21.356  1.00 95.47           C  
ATOM   1520  H   ILE A  97       8.352  -8.425 -17.819  1.00 95.47           H  
ATOM   1521  HA  ILE A  97       8.282  -5.547 -18.617  1.00 95.47           H  
ATOM   1522  HB  ILE A  97       8.510  -7.998 -20.400  1.00 95.47           H  
ATOM   1523 HG12 ILE A  97      10.647  -7.348 -19.269  1.00 95.47           H  
ATOM   1524 HG13 ILE A  97      10.478  -5.713 -19.900  1.00 95.47           H  
ATOM   1525 HG21 ILE A  97       7.049  -6.232 -21.392  1.00 95.47           H  
ATOM   1526 HG22 ILE A  97       8.554  -6.381 -22.278  1.00 95.47           H  
ATOM   1527 HG23 ILE A  97       8.339  -5.040 -21.141  1.00 95.47           H  
ATOM   1528 HD11 ILE A  97      12.084  -7.169 -21.155  1.00 95.47           H  
ATOM   1529 HD12 ILE A  97      10.802  -6.525 -22.186  1.00 95.47           H  
ATOM   1530 HD13 ILE A  97      10.732  -8.217 -21.626  1.00 95.47           H  
ATOM   1531  N   LEU A  98       5.800  -5.643 -18.794  1.00 95.31           N  
ATOM   1532  CA  LEU A  98       4.339  -5.592 -18.814  1.00 95.31           C  
ATOM   1533  C   LEU A  98       3.809  -5.815 -20.234  1.00 95.31           C  
ATOM   1534  O   LEU A  98       4.387  -5.315 -21.202  1.00 95.31           O  
ATOM   1535  CB  LEU A  98       3.860  -4.234 -18.259  1.00 95.31           C  
ATOM   1536  CG  LEU A  98       4.352  -3.909 -16.838  1.00 95.31           C  
ATOM   1537  CD1 LEU A  98       3.925  -2.504 -16.429  1.00 95.31           C  
ATOM   1538  CD2 LEU A  98       3.803  -4.871 -15.785  1.00 95.31           C  
ATOM   1539  H   LEU A  98       6.290  -4.760 -18.769  1.00 95.31           H  
ATOM   1540  HA  LEU A  98       3.947  -6.392 -18.186  1.00 95.31           H  
ATOM   1541  HB2 LEU A  98       2.770  -4.213 -18.270  1.00 95.31           H  
ATOM   1542  HB3 LEU A  98       4.212  -3.450 -18.930  1.00 95.31           H  
ATOM   1543  HG  LEU A  98       5.440  -3.955 -16.815  1.00 95.31           H  
ATOM   1544 HD11 LEU A  98       2.837  -2.448 -16.400  1.00 95.31           H  
ATOM   1545 HD12 LEU A  98       4.306  -1.781 -17.151  1.00 95.31           H  
ATOM   1546 HD13 LEU A  98       4.324  -2.261 -15.444  1.00 95.31           H  
ATOM   1547 HD21 LEU A  98       4.175  -4.570 -14.806  1.00 95.31           H  
ATOM   1548 HD22 LEU A  98       4.126  -5.887 -16.013  1.00 95.31           H  
ATOM   1549 HD23 LEU A  98       2.714  -4.829 -15.782  1.00 95.31           H  
ATOM   1550  N   SER A  99       2.692  -6.537 -20.355  1.00 94.67           N  
ATOM   1551  CA  SER A  99       2.053  -6.818 -21.648  1.00 94.67           C  
ATOM   1552  C   SER A  99       0.559  -6.503 -21.645  1.00 94.67           C  
ATOM   1553  O   SER A  99      -0.159  -6.900 -20.733  1.00 94.67           O  
ATOM   1554  CB  SER A  99       2.248  -8.285 -22.033  1.00 94.67           C  
ATOM   1555  OG  SER A  99       1.614  -8.509 -23.283  1.00 94.67           O  
ATOM   1556  H   SER A  99       2.279  -6.926 -19.520  1.00 94.67           H  
ATOM   1557  HA  SER A  99       2.520  -6.211 -22.424  1.00 94.67           H  
ATOM   1558  HB2 SER A  99       1.798  -8.922 -21.271  1.00 94.67           H  
ATOM   1559  HB3 SER A  99       3.312  -8.508 -22.109  1.00 94.67           H  
ATOM   1560  HG  SER A  99       1.395  -9.438 -23.387  1.00 94.67           H  
ATOM   1561  N   GLN A 100       0.050  -5.895 -22.725  1.00 92.79           N  
ATOM   1562  CA  GLN A 100      -1.390  -5.641 -22.912  1.00 92.79           C  
ATOM   1563  C   GLN A 100      -2.221  -6.929 -22.942  1.00 92.79           C  
ATOM   1564  O   GLN A 100      -3.412  -6.907 -22.646  1.00 92.79           O  
ATOM   1565  CB  GLN A 100      -1.638  -4.892 -24.231  1.00 92.79           C  
ATOM   1566  CG  GLN A 100      -1.070  -3.472 -24.217  1.00 92.79           C  
ATOM   1567  CD  GLN A 100      -1.385  -2.672 -25.474  1.00 92.79           C  
ATOM   1568  NE2 GLN A 100      -0.630  -1.633 -25.752  1.00 92.79           N  
ATOM   1569  OE1 GLN A 100      -2.300  -2.947 -26.229  1.00 92.79           O  
ATOM   1570  H   GLN A 100       0.695  -5.593 -23.441  1.00 92.79           H  
ATOM   1571  HA  GLN A 100      -1.763  -5.040 -22.083  1.00 92.79           H  
ATOM   1572  HB2 GLN A 100      -2.714  -4.826 -24.393  1.00 92.79           H  
ATOM   1573  HB3 GLN A 100      -1.201  -5.450 -25.059  1.00 92.79           H  
ATOM   1574  HG2 GLN A 100      -1.493  -2.936 -23.368  1.00 92.79           H  
ATOM   1575  HG3 GLN A 100       0.013  -3.528 -24.112  1.00 92.79           H  
ATOM   1576 HE21 GLN A 100      -0.873  -1.131 -26.594  1.00 92.79           H  
ATOM   1577 HE22 GLN A 100       0.123  -1.366 -25.134  1.00 92.79           H  
ATOM   1578  N   THR A 101      -1.603  -8.053 -23.313  1.00 94.27           N  
ATOM   1579  CA  THR A 101      -2.274  -9.356 -23.382  1.00 94.27           C  
ATOM   1580  C   THR A 101      -2.386 -10.040 -22.025  1.00 94.27           C  
ATOM   1581  O   THR A 101      -3.067 -11.057 -21.927  1.00 94.27           O  
ATOM   1582  CB  THR A 101      -1.564 -10.302 -24.360  1.00 94.27           C  
ATOM   1583  CG2 THR A 101      -1.453  -9.708 -25.765  1.00 94.27           C  
ATOM   1584  OG1 THR A 101      -0.260 -10.605 -23.904  1.00 94.27           O  
ATOM   1585  H   THR A 101      -0.615  -8.016 -23.520  1.00 94.27           H  
ATOM   1586  HA  THR A 101      -3.292  -9.206 -23.742  1.00 94.27           H  
ATOM   1587  HB  THR A 101      -2.133 -11.229 -24.430  1.00 94.27           H  
ATOM   1588  HG1 THR A 101      -0.340 -11.390 -23.357  1.00 94.27           H  
ATOM   1589 HG21 THR A 101      -1.037 -10.456 -26.439  1.00 94.27           H  
ATOM   1590 HG22 THR A 101      -0.799  -8.836 -25.760  1.00 94.27           H  
ATOM   1591 HG23 THR A 101      -2.442  -9.418 -26.121  1.00 94.27           H  
ATOM   1592  N   ASN A 102      -1.702  -9.536 -20.993  1.00 92.55           N  
ATOM   1593  CA  ASN A 102      -1.778 -10.067 -19.641  1.00 92.55           C  
ATOM   1594  C   ASN A 102      -2.833  -9.281 -18.843  1.00 92.55           C  
ATOM   1595  O   ASN A 102      -2.605  -8.107 -18.545  1.00 92.55           O  
ATOM   1596  CB  ASN A 102      -0.389  -9.987 -18.995  1.00 92.55           C  
ATOM   1597  CG  ASN A 102      -0.380 -10.539 -17.582  1.00 92.55           C  
ATOM   1598  ND2 ASN A 102       0.694 -10.335 -16.867  1.00 92.55           N  
ATOM   1599  OD1 ASN A 102      -1.329 -11.146 -17.107  1.00 92.55           O  
ATOM   1600  H   ASN A 102      -1.220  -8.656 -21.108  1.00 92.55           H  
ATOM   1601  HA  ASN A 102      -2.051 -11.122 -19.675  1.00 92.55           H  
ATOM   1602  HB2 ASN A 102      -0.066  -8.947 -18.964  1.00 92.55           H  
ATOM   1603  HB3 ASN A 102       0.330 -10.553 -19.587  1.00 92.55           H  
ATOM   1604 HD21 ASN A 102       1.333  -9.619 -17.180  1.00 92.55           H  
ATOM   1605 HD22 ASN A 102       0.654 -10.631 -15.902  1.00 92.55           H  
ATOM   1606  N   PRO A 103      -3.963  -9.896 -18.445  1.00 90.40           N  
ATOM   1607  CA  PRO A 103      -5.001  -9.205 -17.682  1.00 90.40           C  
ATOM   1608  C   PRO A 103      -4.488  -8.558 -16.386  1.00 90.40           C  
ATOM   1609  O   PRO A 103      -4.962  -7.484 -16.023  1.00 90.40           O  
ATOM   1610  CB  PRO A 103      -6.067 -10.267 -17.397  1.00 90.40           C  
ATOM   1611  CG  PRO A 103      -5.902 -11.255 -18.550  1.00 90.40           C  
ATOM   1612  CD  PRO A 103      -4.394 -11.248 -18.775  1.00 90.40           C  
ATOM   1613  HA  PRO A 103      -5.429  -8.425 -18.311  1.00 90.40           H  
ATOM   1614  HB2 PRO A 103      -7.068  -9.834 -17.375  1.00 90.40           H  
ATOM   1615  HB3 PRO A 103      -5.854 -10.775 -16.457  1.00 90.40           H  
ATOM   1616  HG2 PRO A 103      -6.407 -10.876 -19.438  1.00 90.40           H  
ATOM   1617  HG3 PRO A 103      -6.268 -12.248 -18.290  1.00 90.40           H  
ATOM   1618  HD2 PRO A 103      -3.912 -11.956 -18.101  1.00 90.40           H  
ATOM   1619  HD3 PRO A 103      -4.184 -11.510 -19.812  1.00 90.40           H  
ATOM   1620  N   ALA A 104      -3.482  -9.155 -15.735  1.00 87.78           N  
ATOM   1621  CA  ALA A 104      -2.874  -8.621 -14.513  1.00 87.78           C  
ATOM   1622  C   ALA A 104      -2.036  -7.345 -14.742  1.00 87.78           C  
ATOM   1623  O   ALA A 104      -1.711  -6.641 -13.793  1.00 87.78           O  
ATOM   1624  CB  ALA A 104      -2.027  -9.732 -13.881  1.00 87.78           C  
ATOM   1625  H   ALA A 104      -3.099 -10.012 -16.108  1.00 87.78           H  
ATOM   1626  HA  ALA A 104      -3.666  -8.357 -13.812  1.00 87.78           H  
ATOM   1627  HB1 ALA A 104      -1.622  -9.379 -12.933  1.00 87.78           H  
ATOM   1628  HB2 ALA A 104      -1.206 -10.004 -14.545  1.00 87.78           H  
ATOM   1629  HB3 ALA A 104      -2.647 -10.607 -13.687  1.00 87.78           H  
ATOM   1630  N   ASP A 105      -1.687  -7.018 -15.990  1.00 92.89           N  
ATOM   1631  CA  ASP A 105      -0.939  -5.801 -16.334  1.00 92.89           C  
ATOM   1632  C   ASP A 105      -1.860  -4.682 -16.850  1.00 92.89           C  
ATOM   1633  O   ASP A 105      -1.398  -3.598 -17.212  1.00 92.89           O  
ATOM   1634  CB  ASP A 105       0.175  -6.137 -17.336  1.00 92.89           C  
ATOM   1635  CG  ASP A 105       1.218  -7.134 -16.815  1.00 92.89           C  
ATOM   1636  OD1 ASP A 105       1.450  -7.224 -15.587  1.00 92.89           O  
ATOM   1637  OD2 ASP A 105       1.845  -7.826 -17.649  1.00 92.89           O1-
ATOM   1638  H   ASP A 105      -1.989  -7.610 -16.750  1.00 92.89           H  
ATOM   1639  HA  ASP A 105      -0.456  -5.408 -15.439  1.00 92.89           H  
ATOM   1640  HB2 ASP A 105       0.696  -5.219 -17.607  1.00 92.89           H  
ATOM   1641  HB3 ASP A 105      -0.287  -6.542 -18.237  1.00 92.89           H  
ATOM   1642  N   LYS A 106      -3.182  -4.906 -16.873  1.00 92.88           N  
ATOM   1643  CA  LYS A 106      -4.157  -3.952 -17.413  1.00 92.88           C  
ATOM   1644  C   LYS A 106      -4.134  -2.598 -16.695  1.00 92.88           C  
ATOM   1645  O   LYS A 106      -4.275  -1.570 -17.355  1.00 92.88           O  
ATOM   1646  CB  LYS A 106      -5.544  -4.610 -17.396  1.00 92.88           C  
ATOM   1647  CG  LYS A 106      -6.605  -3.647 -17.928  1.00 92.88           C  
ATOM   1648  CD  LYS A 106      -7.952  -4.326 -18.196  1.00 92.88           C  
ATOM   1649  CE  LYS A 106      -9.047  -3.299 -18.520  1.00 92.88           C  
ATOM   1650  NZ  LYS A 106      -8.628  -2.325 -19.553  1.00 92.88           N1+
ATOM   1651  H   LYS A 106      -3.510  -5.808 -16.557  1.00 92.88           H  
ATOM   1652  HA  LYS A 106      -3.890  -3.747 -18.450  1.00 92.88           H  
ATOM   1653  HB2 LYS A 106      -5.516  -5.501 -18.022  1.00 92.88           H  
ATOM   1654  HB3 LYS A 106      -5.804  -4.902 -16.379  1.00 92.88           H  
ATOM   1655  HG2 LYS A 106      -6.239  -3.190 -18.848  1.00 92.88           H  
ATOM   1656  HG3 LYS A 106      -6.750  -2.876 -17.171  1.00 92.88           H  
ATOM   1657  HD2 LYS A 106      -8.253  -4.886 -17.311  1.00 92.88           H  
ATOM   1658  HD3 LYS A 106      -7.843  -5.023 -19.027  1.00 92.88           H  
ATOM   1659  HE2 LYS A 106      -9.950  -3.826 -18.827  1.00 92.88           H  
ATOM   1660  HE3 LYS A 106      -9.267  -2.747 -17.606  1.00 92.88           H  
ATOM   1661  HZ1 LYS A 106      -8.224  -2.752 -20.374  1.00 92.88           H  
ATOM   1662  HZ2 LYS A 106      -7.936  -1.710 -19.149  1.00 92.88           H  
ATOM   1663  HZ3 LYS A 106      -9.371  -1.682 -19.787  1.00 92.88           H  
ATOM   1664  N   TRP A 107      -3.886  -2.584 -15.382  1.00 92.81           N  
ATOM   1665  CA  TRP A 107      -3.787  -1.359 -14.574  1.00 92.81           C  
ATOM   1666  C   TRP A 107      -2.804  -0.338 -15.168  1.00 92.81           C  
ATOM   1667  O   TRP A 107      -3.041   0.870 -15.098  1.00 92.81           O  
ATOM   1668  CB  TRP A 107      -3.346  -1.730 -13.147  1.00 92.81           C  
ATOM   1669  CG  TRP A 107      -1.941  -2.245 -13.036  1.00 92.81           C  
ATOM   1670  CD1 TRP A 107      -1.579  -3.545 -13.000  1.00 92.81           C  
ATOM   1671  CD2 TRP A 107      -0.691  -1.486 -12.958  1.00 92.81           C  
ATOM   1672  CE2 TRP A 107       0.400  -2.406 -12.936  1.00 92.81           C  
ATOM   1673  CE3 TRP A 107      -0.372  -0.110 -12.931  1.00 92.81           C  
ATOM   1674  NE1 TRP A 107      -0.204  -3.646 -12.962  1.00 92.81           N  
ATOM   1675  CZ2 TRP A 107       1.737  -1.982 -12.891  1.00 92.81           C  
ATOM   1676  CZ3 TRP A 107       0.965   0.326 -12.879  1.00 92.81           C  
ATOM   1677  CH2 TRP A 107       2.017  -0.605 -12.857  1.00 92.81           C  
ATOM   1678  H   TRP A 107      -3.732  -3.470 -14.922  1.00 92.81           H  
ATOM   1679  HA  TRP A 107      -4.767  -0.885 -14.527  1.00 92.81           H  
ATOM   1680  HB2 TRP A 107      -4.031  -2.475 -12.741  1.00 92.81           H  
ATOM   1681  HB3 TRP A 107      -3.428  -0.843 -12.519  1.00 92.81           H  
ATOM   1682  HD1 TRP A 107      -2.261  -4.382 -12.986  1.00 92.81           H  
ATOM   1683  HE1 TRP A 107       0.259  -4.541 -12.900  1.00 92.81           H  
ATOM   1684  HE3 TRP A 107      -1.168   0.619 -12.955  1.00 92.81           H  
ATOM   1685  HZ2 TRP A 107       2.539  -2.706 -12.870  1.00 92.81           H  
ATOM   1686  HZ3 TRP A 107       1.185   1.383 -12.841  1.00 92.81           H  
ATOM   1687  HH2 TRP A 107       3.039  -0.259 -12.803  1.00 92.81           H  
ATOM   1688  N   PHE A 108      -1.714  -0.811 -15.776  1.00 95.48           N  
ATOM   1689  CA  PHE A 108      -0.670   0.034 -16.340  1.00 95.48           C  
ATOM   1690  C   PHE A 108      -1.179   0.783 -17.571  1.00 95.48           C  
ATOM   1691  O   PHE A 108      -1.057   2.003 -17.659  1.00 95.48           O  
ATOM   1692  CB  PHE A 108       0.529  -0.855 -16.667  1.00 95.48           C  
ATOM   1693  CG  PHE A 108       1.611  -0.158 -17.452  1.00 95.48           C  
ATOM   1694  CD1 PHE A 108       1.908  -0.579 -18.762  1.00 95.48           C  
ATOM   1695  CD2 PHE A 108       2.324   0.899 -16.863  1.00 95.48           C  
ATOM   1696  CE1 PHE A 108       2.942   0.043 -19.476  1.00 95.48           C  
ATOM   1697  CE2 PHE A 108       3.352   1.527 -17.580  1.00 95.48           C  
ATOM   1698  CZ  PHE A 108       3.661   1.086 -18.874  1.00 95.48           C  
ATOM   1699  H   PHE A 108      -1.579  -1.811 -15.809  1.00 95.48           H  
ATOM   1700  HA  PHE A 108      -0.364   0.779 -15.605  1.00 95.48           H  
ATOM   1701  HB2 PHE A 108       0.953  -1.226 -15.734  1.00 95.48           H  
ATOM   1702  HB3 PHE A 108       0.194  -1.716 -17.245  1.00 95.48           H  
ATOM   1703  HD1 PHE A 108       1.359  -1.396 -19.206  1.00 95.48           H  
ATOM   1704  HD2 PHE A 108       2.095   1.215 -15.856  1.00 95.48           H  
ATOM   1705  HE1 PHE A 108       3.202  -0.295 -20.469  1.00 95.48           H  
ATOM   1706  HE2 PHE A 108       3.921   2.326 -17.129  1.00 95.48           H  
ATOM   1707  HZ  PHE A 108       4.482   1.550 -19.402  1.00 95.48           H  
ATOM   1708  N   TYR A 109      -1.829   0.067 -18.487  1.00 95.24           N  
ATOM   1709  CA  TYR A 109      -2.397   0.659 -19.696  1.00 95.24           C  
ATOM   1710  C   TYR A 109      -3.617   1.540 -19.392  1.00 95.24           C  
ATOM   1711  O   TYR A 109      -3.762   2.615 -19.977  1.00 95.24           O  
ATOM   1712  CB  TYR A 109      -2.709  -0.450 -20.703  1.00 95.24           C  
ATOM   1713  CG  TYR A 109      -1.487  -1.276 -21.059  1.00 95.24           C  
ATOM   1714  CD1 TYR A 109      -0.510  -0.757 -21.934  1.00 95.24           C  
ATOM   1715  CD2 TYR A 109      -1.292  -2.531 -20.454  1.00 95.24           C  
ATOM   1716  CE1 TYR A 109       0.655  -1.500 -22.218  1.00 95.24           C  
ATOM   1717  CE2 TYR A 109      -0.136  -3.276 -20.737  1.00 95.24           C  
ATOM   1718  CZ  TYR A 109       0.833  -2.772 -21.628  1.00 95.24           C  
ATOM   1719  OH  TYR A 109       1.922  -3.525 -21.925  1.00 95.24           O  
ATOM   1720  H   TYR A 109      -1.936  -0.925 -18.331  1.00 95.24           H  
ATOM   1721  HA  TYR A 109      -1.640   1.304 -20.143  1.00 95.24           H  
ATOM   1722  HB2 TYR A 109      -3.482  -1.100 -20.292  1.00 95.24           H  
ATOM   1723  HB3 TYR A 109      -3.105   0.001 -21.613  1.00 95.24           H  
ATOM   1724  HD1 TYR A 109      -0.649   0.222 -22.368  1.00 95.24           H  
ATOM   1725  HD2 TYR A 109      -2.015  -2.920 -19.752  1.00 95.24           H  
ATOM   1726  HE1 TYR A 109       1.414  -1.098 -22.872  1.00 95.24           H  
ATOM   1727  HE2 TYR A 109       0.023  -4.227 -20.250  1.00 95.24           H  
ATOM   1728  HH  TYR A 109       2.619  -3.053 -22.385  1.00 95.24           H  
ATOM   1729  N   ASP A 110      -4.442   1.138 -18.422  1.00 94.23           N  
ATOM   1730  CA  ASP A 110      -5.602   1.910 -17.965  1.00 94.23           C  
ATOM   1731  C   ASP A 110      -5.194   3.229 -17.296  1.00 94.23           C  
ATOM   1732  O   ASP A 110      -5.905   4.229 -17.420  1.00 94.23           O  
ATOM   1733  CB  ASP A 110      -6.447   1.063 -16.999  1.00 94.23           C  
ATOM   1734  CG  ASP A 110      -7.242  -0.045 -17.697  1.00 94.23           C  
ATOM   1735  OD1 ASP A 110      -7.188  -0.176 -18.942  1.00 94.23           O  
ATOM   1736  OD2 ASP A 110      -7.969  -0.794 -17.013  1.00 94.23           O1-
ATOM   1737  H   ASP A 110      -4.300   0.222 -18.019  1.00 94.23           H  
ATOM   1738  HA  ASP A 110      -6.219   2.165 -18.827  1.00 94.23           H  
ATOM   1739  HB2 ASP A 110      -5.801   0.626 -16.237  1.00 94.23           H  
ATOM   1740  HB3 ASP A 110      -7.161   1.717 -16.499  1.00 94.23           H  
ATOM   1741  N   SER A 111      -4.023   3.270 -16.647  1.00 95.53           N  
ATOM   1742  CA  SER A 111      -3.491   4.498 -16.044  1.00 95.53           C  
ATOM   1743  C   SER A 111      -3.327   5.601 -17.095  1.00 95.53           C  
ATOM   1744  O   SER A 111      -3.759   6.730 -16.865  1.00 95.53           O  
ATOM   1745  CB  SER A 111      -2.164   4.233 -15.319  1.00 95.53           C  
ATOM   1746  OG  SER A 111      -2.352   3.332 -14.239  1.00 95.53           O  
ATOM   1747  H   SER A 111      -3.492   2.414 -16.568  1.00 95.53           H  
ATOM   1748  HA  SER A 111      -4.206   4.859 -15.304  1.00 95.53           H  
ATOM   1749  HB2 SER A 111      -1.431   3.828 -16.017  1.00 95.53           H  
ATOM   1750  HB3 SER A 111      -1.781   5.175 -14.925  1.00 95.53           H  
ATOM   1751  HG  SER A 111      -2.596   2.477 -14.601  1.00 95.53           H  
ATOM   1752  N   PHE A 112      -2.809   5.274 -18.285  1.00 95.28           N  
ATOM   1753  CA  PHE A 112      -2.682   6.233 -19.390  1.00 95.28           C  
ATOM   1754  C   PHE A 112      -4.034   6.617 -19.999  1.00 95.28           C  
ATOM   1755  O   PHE A 112      -4.263   7.788 -20.296  1.00 95.28           O  
ATOM   1756  CB  PHE A 112      -1.777   5.655 -20.484  1.00 95.28           C  
ATOM   1757  CG  PHE A 112      -0.415   5.207 -20.004  1.00 95.28           C  
ATOM   1758  CD1 PHE A 112       0.467   6.131 -19.419  1.00 95.28           C  
ATOM   1759  CD2 PHE A 112      -0.033   3.862 -20.125  1.00 95.28           C  
ATOM   1760  CE1 PHE A 112       1.732   5.719 -18.968  1.00 95.28           C  
ATOM   1761  CE2 PHE A 112       1.223   3.443 -19.661  1.00 95.28           C  
ATOM   1762  CZ  PHE A 112       2.110   4.372 -19.091  1.00 95.28           C  
ATOM   1763  H   PHE A 112      -2.503   4.323 -18.433  1.00 95.28           H  
ATOM   1764  HA  PHE A 112      -2.230   7.149 -19.009  1.00 95.28           H  
ATOM   1765  HB2 PHE A 112      -2.286   4.811 -20.950  1.00 95.28           H  
ATOM   1766  HB3 PHE A 112      -1.634   6.416 -21.252  1.00 95.28           H  
ATOM   1767  HD1 PHE A 112       0.156   7.158 -19.294  1.00 95.28           H  
ATOM   1768  HD2 PHE A 112      -0.714   3.145 -20.559  1.00 95.28           H  
ATOM   1769  HE1 PHE A 112       2.400   6.429 -18.503  1.00 95.28           H  
ATOM   1770  HE2 PHE A 112       1.493   2.399 -19.725  1.00 95.28           H  
ATOM   1771  HZ  PHE A 112       3.073   4.047 -18.727  1.00 95.28           H  
ATOM   1772  N   ALA A 113      -4.940   5.648 -20.162  1.00 92.50           N  
ATOM   1773  CA  ALA A 113      -6.270   5.890 -20.720  1.00 92.50           C  
ATOM   1774  C   ALA A 113      -7.128   6.807 -19.832  1.00 92.50           C  
ATOM   1775  O   ALA A 113      -7.993   7.519 -20.336  1.00 92.50           O  
ATOM   1776  CB  ALA A 113      -6.953   4.536 -20.940  1.00 92.50           C  
ATOM   1777  H   ALA A 113      -4.694   4.704 -19.899  1.00 92.50           H  
ATOM   1778  HA  ALA A 113      -6.161   6.384 -21.685  1.00 92.50           H  
ATOM   1779  HB1 ALA A 113      -7.919   4.689 -21.421  1.00 92.50           H  
ATOM   1780  HB2 ALA A 113      -7.111   4.038 -19.983  1.00 92.50           H  
ATOM   1781  HB3 ALA A 113      -6.334   3.904 -21.577  1.00 92.50           H  
ATOM   1782  N   SER A 114      -6.879   6.816 -18.518  1.00 89.59           N  
ATOM   1783  CA  SER A 114      -7.631   7.638 -17.568  1.00 89.59           C  
ATOM   1784  C   SER A 114      -7.436   9.149 -17.748  1.00 89.59           C  
ATOM   1785  O   SER A 114      -8.289   9.911 -17.296  1.00 89.59           O  
ATOM   1786  CB  SER A 114      -7.265   7.237 -16.133  1.00 89.59           C  
ATOM   1787  OG  SER A 114      -6.029   7.796 -15.721  1.00 89.59           O  
ATOM   1788  H   SER A 114      -6.223   6.138 -18.159  1.00 89.59           H  
ATOM   1789  HA  SER A 114      -8.691   7.434 -17.715  1.00 89.59           H  
ATOM   1790  HB2 SER A 114      -7.231   6.151 -16.045  1.00 89.59           H  
ATOM   1791  HB3 SER A 114      -8.044   7.610 -15.468  1.00 89.59           H  
ATOM   1792  HG  SER A 114      -5.295   7.350 -16.149  1.00 89.59           H  
ATOM   1793  N   GLN A 115      -6.310   9.580 -18.340  1.00 89.70           N  
ATOM   1794  CA  GLN A 115      -5.852  10.980 -18.392  1.00 89.70           C  
ATOM   1795  C   GLN A 115      -5.844  11.696 -17.027  1.00 89.70           C  
ATOM   1796  O   GLN A 115      -5.837  12.924 -16.946  1.00 89.70           O  
ATOM   1797  CB  GLN A 115      -6.618  11.775 -19.460  1.00 89.70           C  
ATOM   1798  CG  GLN A 115      -6.430  11.202 -20.869  1.00 89.70           C  
ATOM   1799  CD  GLN A 115      -7.032  12.126 -21.920  1.00 89.70           C  
ATOM   1800  NE2 GLN A 115      -6.326  12.404 -22.994  1.00 89.70           N  
ATOM   1801  OE1 GLN A 115      -8.137  12.628 -21.800  1.00 89.70           O  
ATOM   1802  H   GLN A 115      -5.701   8.882 -18.743  1.00 89.70           H  
ATOM   1803  HA  GLN A 115      -4.808  10.957 -18.704  1.00 89.70           H  
ATOM   1804  HB2 GLN A 115      -7.680  11.796 -19.213  1.00 89.70           H  
ATOM   1805  HB3 GLN A 115      -6.249  12.800 -19.469  1.00 89.70           H  
ATOM   1806  HG2 GLN A 115      -6.910  10.226 -20.947  1.00 89.70           H  
ATOM   1807  HG3 GLN A 115      -5.364  11.081 -21.064  1.00 89.70           H  
ATOM   1808 HE21 GLN A 115      -5.377  12.072 -23.085  1.00 89.70           H  
ATOM   1809 HE22 GLN A 115      -6.738  13.080 -23.622  1.00 89.70           H  
ATOM   1810  N   LYS A 116      -5.830  10.940 -15.926  1.00 94.78           N  
ATOM   1811  CA  LYS A 116      -5.691  11.482 -14.577  1.00 94.78           C  
ATOM   1812  C   LYS A 116      -4.231  11.389 -14.179  1.00 94.78           C  
ATOM   1813  O   LYS A 116      -3.625  10.329 -14.294  1.00 94.78           O  
ATOM   1814  CB  LYS A 116      -6.601  10.735 -13.594  1.00 94.78           C  
ATOM   1815  CG  LYS A 116      -8.083  10.965 -13.917  1.00 94.78           C  
ATOM   1816  CD  LYS A 116      -8.985  10.228 -12.928  1.00 94.78           C  
ATOM   1817  CE  LYS A 116     -10.445  10.412 -13.351  1.00 94.78           C  
ATOM   1818  NZ  LYS A 116     -11.368   9.710 -12.426  1.00 94.78           N1+
ATOM   1819  H   LYS A 116      -5.822   9.937 -16.036  1.00 94.78           H  
ATOM   1820  HA  LYS A 116      -5.978  12.534 -14.580  1.00 94.78           H  
ATOM   1821  HB2 LYS A 116      -6.401  11.097 -12.585  1.00 94.78           H  
ATOM   1822  HB3 LYS A 116      -6.376   9.669 -13.627  1.00 94.78           H  
ATOM   1823  HG2 LYS A 116      -8.299  10.597 -14.920  1.00 94.78           H  
ATOM   1824  HG3 LYS A 116      -8.300  12.033 -13.880  1.00 94.78           H  
ATOM   1825  HD2 LYS A 116      -8.729   9.168 -12.935  1.00 94.78           H  
ATOM   1826  HD3 LYS A 116      -8.827  10.630 -11.927  1.00 94.78           H  
ATOM   1827  HE2 LYS A 116     -10.557  10.025 -14.364  1.00 94.78           H  
ATOM   1828  HE3 LYS A 116     -10.669  11.478 -13.379  1.00 94.78           H  
ATOM   1829  HZ1 LYS A 116     -12.325   9.820 -12.731  1.00 94.78           H  
ATOM   1830  HZ2 LYS A 116     -11.278  10.080 -11.490  1.00 94.78           H  
ATOM   1831  HZ3 LYS A 116     -11.152   8.724 -12.400  1.00 94.78           H  
ATOM   1832  N   ARG A 117      -3.684  12.481 -13.636  1.00 96.65           N  
ATOM   1833  CA  ARG A 117      -2.332  12.496 -13.049  1.00 96.65           C  
ATOM   1834  C   ARG A 117      -2.131  11.334 -12.080  1.00 96.65           C  
ATOM   1835  O   ARG A 117      -1.060  10.742 -12.068  1.00 96.65           O  
ATOM   1836  CB  ARG A 117      -2.101  13.840 -12.329  1.00 96.65           C  
ATOM   1837  CG  ARG A 117      -0.820  13.902 -11.471  1.00 96.65           C  
ATOM   1838  CD  ARG A 117       0.469  13.646 -12.258  1.00 96.65           C  
ATOM   1839  NE  ARG A 117       0.737  14.737 -13.210  1.00 96.65           N  
ATOM   1840  CZ  ARG A 117       1.365  14.618 -14.363  1.00 96.65           C  
ATOM   1841  NH1 ARG A 117       1.701  13.470 -14.869  1.00 96.65           N1+
ATOM   1842  NH2 ARG A 117       1.715  15.676 -15.032  1.00 96.65           N  
ATOM   1843  H   ARG A 117      -4.226  13.333 -13.651  1.00 96.65           H  
ATOM   1844  HA  ARG A 117      -1.597  12.370 -13.844  1.00 96.65           H  
ATOM   1845  HB2 ARG A 117      -2.946  14.036 -11.669  1.00 96.65           H  
ATOM   1846  HB3 ARG A 117      -2.072  14.637 -13.072  1.00 96.65           H  
ATOM   1847  HG2 ARG A 117      -0.885  13.177 -10.659  1.00 96.65           H  
ATOM   1848  HG3 ARG A 117      -0.758  14.887 -11.009  1.00 96.65           H  
ATOM   1849  HD2 ARG A 117       0.406  12.686 -12.769  1.00 96.65           H  
ATOM   1850  HD3 ARG A 117       1.300  13.588 -11.554  1.00 96.65           H  
ATOM   1851  HE  ARG A 117       0.549  15.679 -12.898  1.00 96.65           H  
ATOM   1852 HH11 ARG A 117       2.366  13.501 -15.628  1.00 96.65           H  
ATOM   1853 HH12 ARG A 117       1.782  12.667 -14.262  1.00 96.65           H  
ATOM   1854 HH21 ARG A 117       1.526  16.611 -14.701  1.00 96.65           H  
ATOM   1855 HH22 ARG A 117       2.399  15.525 -15.760  1.00 96.65           H  
ATOM   1856  N   MET A 118      -3.145  11.051 -11.270  1.00 96.04           N  
ATOM   1857  CA  MET A 118      -3.101  10.074 -10.195  1.00 96.04           C  
ATOM   1858  C   MET A 118      -4.401   9.274 -10.147  1.00 96.04           C  
ATOM   1859  O   MET A 118      -5.489   9.838 -10.289  1.00 96.04           O  
ATOM   1860  CB  MET A 118      -2.834  10.821  -8.887  1.00 96.04           C  
ATOM   1861  CG  MET A 118      -2.865   9.929  -7.644  1.00 96.04           C  
ATOM   1862  SD  MET A 118      -2.316  10.773  -6.139  1.00 96.04           S  
ATOM   1863  CE  MET A 118      -3.312  12.290  -6.162  1.00 96.04           C  
ATOM   1864  H   MET A 118      -4.015  11.547 -11.402  1.00 96.04           H  
ATOM   1865  HA  MET A 118      -2.271   9.390 -10.375  1.00 96.04           H  
ATOM   1866  HB2 MET A 118      -1.854  11.295  -8.949  1.00 96.04           H  
ATOM   1867  HB3 MET A 118      -3.588  11.600  -8.776  1.00 96.04           H  
ATOM   1868  HG2 MET A 118      -2.221   9.064  -7.806  1.00 96.04           H  
ATOM   1869  HG3 MET A 118      -3.882   9.572  -7.486  1.00 96.04           H  
ATOM   1870  HE1 MET A 118      -3.160  12.826  -5.224  1.00 96.04           H  
ATOM   1871  HE2 MET A 118      -3.001  12.932  -6.986  1.00 96.04           H  
ATOM   1872  HE3 MET A 118      -4.368  12.039  -6.261  1.00 96.04           H  
ATOM   1873  N   ALA A 119      -4.281   7.974  -9.901  1.00 93.30           N  
ATOM   1874  CA  ALA A 119      -5.398   7.069  -9.683  1.00 93.30           C  
ATOM   1875  C   ALA A 119      -5.076   6.086  -8.554  1.00 93.30           C  
ATOM   1876  O   ALA A 119      -3.925   5.698  -8.364  1.00 93.30           O  
ATOM   1877  CB  ALA A 119      -5.716   6.342 -10.995  1.00 93.30           C  
ATOM   1878  H   ALA A 119      -3.353   7.582  -9.829  1.00 93.30           H  
ATOM   1879  HA  ALA A 119      -6.275   7.644  -9.386  1.00 93.30           H  
ATOM   1880  HB1 ALA A 119      -6.569   5.677 -10.854  1.00 93.30           H  
ATOM   1881  HB2 ALA A 119      -5.952   7.067 -11.774  1.00 93.30           H  
ATOM   1882  HB3 ALA A 119      -4.855   5.752 -11.308  1.00 93.30           H  
ATOM   1883  N   LEU A 120      -6.108   5.671  -7.822  1.00 90.81           N  
ATOM   1884  CA  LEU A 120      -6.008   4.560  -6.886  1.00 90.81           C  
ATOM   1885  C   LEU A 120      -6.480   3.288  -7.574  1.00 90.81           C  
ATOM   1886  O   LEU A 120      -7.521   3.280  -8.234  1.00 90.81           O  
ATOM   1887  CB  LEU A 120      -6.800   4.843  -5.603  1.00 90.81           C  
ATOM   1888  CG  LEU A 120      -6.264   6.042  -4.810  1.00 90.81           C  
ATOM   1889  CD1 LEU A 120      -7.140   6.281  -3.594  1.00 90.81           C  
ATOM   1890  CD2 LEU A 120      -4.837   5.839  -4.309  1.00 90.81           C  
ATOM   1891  H   LEU A 120      -7.038   5.980  -8.067  1.00 90.81           H  
ATOM   1892  HA  LEU A 120      -4.964   4.412  -6.610  1.00 90.81           H  
ATOM   1893  HB2 LEU A 120      -7.843   5.024  -5.865  1.00 90.81           H  
ATOM   1894  HB3 LEU A 120      -6.762   3.958  -4.968  1.00 90.81           H  
ATOM   1895  HG  LEU A 120      -6.295   6.939  -5.429  1.00 90.81           H  
ATOM   1896 HD11 LEU A 120      -7.124   5.410  -2.939  1.00 90.81           H  
ATOM   1897 HD12 LEU A 120      -8.166   6.477  -3.906  1.00 90.81           H  
ATOM   1898 HD13 LEU A 120      -6.755   7.149  -3.059  1.00 90.81           H  
ATOM   1899 HD21 LEU A 120      -4.757   4.895  -3.770  1.00 90.81           H  
ATOM   1900 HD22 LEU A 120      -4.557   6.658  -3.647  1.00 90.81           H  
ATOM   1901 HD23 LEU A 120      -4.152   5.832  -5.156  1.00 90.81           H  
ATOM   1902  N   ASN A 121      -5.720   2.219  -7.406  1.00 89.37           N  
ATOM   1903  CA  ASN A 121      -6.079   0.895  -7.878  1.00 89.37           C  
ATOM   1904  C   ASN A 121      -5.954  -0.104  -6.731  1.00 89.37           C  
ATOM   1905  O   ASN A 121      -5.101   0.056  -5.863  1.00 89.37           O  
ATOM   1906  CB  ASN A 121      -5.201   0.546  -9.085  1.00 89.37           C  
ATOM   1907  CG  ASN A 121      -5.524  -0.838  -9.601  1.00 89.37           C  
ATOM   1908  ND2 ASN A 121      -6.600  -1.003 -10.334  1.00 89.37           N  
ATOM   1909  OD1 ASN A 121      -4.849  -1.796  -9.303  1.00 89.37           O  
ATOM   1910  H   ASN A 121      -4.869   2.310  -6.869  1.00 89.37           H  
ATOM   1911  HA  ASN A 121      -7.121   0.891  -8.197  1.00 89.37           H  
ATOM   1912  HB2 ASN A 121      -4.151   0.566  -8.790  1.00 89.37           H  
ATOM   1913  HB3 ASN A 121      -5.354   1.274  -9.882  1.00 89.37           H  
ATOM   1914 HD21 ASN A 121      -7.179  -0.221 -10.606  1.00 89.37           H  
ATOM   1915 HD22 ASN A 121      -6.784  -1.960 -10.596  1.00 89.37           H  
ATOM   1916  N   ILE A 122      -6.814  -1.118  -6.716  1.00 86.06           N  
ATOM   1917  CA  ILE A 122      -6.708  -2.214  -5.762  1.00 86.06           C  
ATOM   1918  C   ILE A 122      -6.514  -3.501  -6.526  1.00 86.06           C  
ATOM   1919  O   ILE A 122      -7.318  -3.826  -7.400  1.00 86.06           O  
ATOM   1920  CB  ILE A 122      -7.894  -2.249  -4.784  1.00 86.06           C  
ATOM   1921  CG1 ILE A 122      -7.712  -1.022  -3.869  1.00 86.06           C  
ATOM   1922  CG2 ILE A 122      -7.879  -3.574  -3.989  1.00 86.06           C  
ATOM   1923  CD1 ILE A 122      -8.859  -0.766  -2.918  1.00 86.06           C  
ATOM   1924  H   ILE A 122      -7.437  -1.255  -7.499  1.00 86.06           H  
ATOM   1925  HA  ILE A 122      -5.804  -2.074  -5.169  1.00 86.06           H  
ATOM   1926  HB  ILE A 122      -8.831  -2.167  -5.335  1.00 86.06           H  
ATOM   1927 HG12 ILE A 122      -6.805  -1.173  -3.283  1.00 86.06           H  
ATOM   1928 HG13 ILE A 122      -7.588  -0.114  -4.459  1.00 86.06           H  
ATOM   1929 HG21 ILE A 122      -6.890  -3.725  -3.557  1.00 86.06           H  
ATOM   1930 HG22 ILE A 122      -8.617  -3.580  -3.187  1.00 86.06           H  
ATOM   1931 HG23 ILE A 122      -8.105  -4.412  -4.648  1.00 86.06           H  
ATOM   1932 HD11 ILE A 122      -9.717  -0.409  -3.488  1.00 86.06           H  
ATOM   1933 HD12 ILE A 122      -8.585   0.001  -2.194  1.00 86.06           H  
ATOM   1934 HD13 ILE A 122      -9.058  -1.676  -2.351  1.00 86.06           H  
ATOM   1935  N   ASP A 123      -5.457  -4.213  -6.160  1.00 84.66           N  
ATOM   1936  CA  ASP A 123      -5.085  -5.459  -6.804  1.00 84.66           C  
ATOM   1937  C   ASP A 123      -4.425  -6.419  -5.815  1.00 84.66           C  
ATOM   1938  O   ASP A 123      -3.806  -6.014  -4.821  1.00 84.66           O  
ATOM   1939  CB  ASP A 123      -4.190  -5.165  -8.020  1.00 84.66           C  
ATOM   1940  CG  ASP A 123      -4.025  -6.374  -8.943  1.00 84.66           C  
ATOM   1941  OD1 ASP A 123      -4.893  -7.278  -8.873  1.00 84.66           O  
ATOM   1942  OD2 ASP A 123      -3.037  -6.374  -9.709  1.00 84.66           O1-
ATOM   1943  H   ASP A 123      -4.873  -3.881  -5.406  1.00 84.66           H  
ATOM   1944  HA  ASP A 123      -5.995  -5.937  -7.167  1.00 84.66           H  
ATOM   1945  HB2 ASP A 123      -3.210  -4.829  -7.682  1.00 84.66           H  
ATOM   1946  HB3 ASP A 123      -4.641  -4.365  -8.608  1.00 84.66           H  
ATOM   1947  N   TYR A 124      -4.579  -7.708  -6.096  1.00 80.19           N  
ATOM   1948  CA  TYR A 124      -3.884  -8.763  -5.383  1.00 80.19           C  
ATOM   1949  C   TYR A 124      -2.501  -8.954  -5.994  1.00 80.19           C  
ATOM   1950  O   TYR A 124      -2.350  -9.250  -7.176  1.00 80.19           O  
ATOM   1951  CB  TYR A 124      -4.695 -10.055  -5.402  1.00 80.19           C  
ATOM   1952  CG  TYR A 124      -4.046 -11.150  -4.581  1.00 80.19           C  
ATOM   1953  CD1 TYR A 124      -3.271 -12.146  -5.202  1.00 80.19           C  
ATOM   1954  CD2 TYR A 124      -4.205 -11.159  -3.183  1.00 80.19           C  
ATOM   1955  CE1 TYR A 124      -2.694 -13.175  -4.433  1.00 80.19           C  
ATOM   1956  CE2 TYR A 124      -3.628 -12.180  -2.409  1.00 80.19           C  
ATOM   1957  CZ  TYR A 124      -2.889 -13.204  -3.037  1.00 80.19           C  
ATOM   1958  OH  TYR A 124      -2.385 -14.211  -2.272  1.00 80.19           O  
ATOM   1959  H   TYR A 124      -4.943  -7.926  -7.012  1.00 80.19           H  
ATOM   1960  HA  TYR A 124      -3.761  -8.472  -4.339  1.00 80.19           H  
ATOM   1961  HB2 TYR A 124      -4.816 -10.392  -6.431  1.00 80.19           H  
ATOM   1962  HB3 TYR A 124      -5.688  -9.856  -4.997  1.00 80.19           H  
ATOM   1963  HD1 TYR A 124      -3.135 -12.140  -6.274  1.00 80.19           H  
ATOM   1964  HD2 TYR A 124      -4.782 -10.381  -2.706  1.00 80.19           H  
ATOM   1965  HE1 TYR A 124      -2.135 -13.958  -4.924  1.00 80.19           H  
ATOM   1966  HE2 TYR A 124      -3.770 -12.179  -1.338  1.00 80.19           H  
ATOM   1967  HH  TYR A 124      -2.635 -14.053  -1.359  1.00 80.19           H  
ATOM   1968  N   ASN A 125      -1.463  -8.807  -5.177  1.00 78.90           N  
ATOM   1969  CA  ASN A 125      -0.103  -9.026  -5.627  1.00 78.90           C  
ATOM   1970  C   ASN A 125       0.326 -10.463  -5.317  1.00 78.90           C  
ATOM   1971  O   ASN A 125       0.730 -10.766  -4.191  1.00 78.90           O  
ATOM   1972  CB  ASN A 125       0.805  -7.963  -5.004  1.00 78.90           C  
ATOM   1973  CG  ASN A 125       2.186  -8.021  -5.616  1.00 78.90           C  
ATOM   1974  ND2 ASN A 125       2.632  -6.966  -6.252  1.00 78.90           N  
ATOM   1975  OD1 ASN A 125       2.889  -9.019  -5.560  1.00 78.90           O  
ATOM   1976  H   ASN A 125      -1.636  -8.637  -4.197  1.00 78.90           H  
ATOM   1977  HA  ASN A 125      -0.060  -8.892  -6.708  1.00 78.90           H  
ATOM   1978  HB2 ASN A 125       0.881  -8.124  -3.929  1.00 78.90           H  
ATOM   1979  HB3 ASN A 125       0.368  -6.978  -5.171  1.00 78.90           H  
ATOM   1980 HD21 ASN A 125       3.513  -7.056  -6.737  1.00 78.90           H  
ATOM   1981 HD22 ASN A 125       2.016  -6.178  -6.393  1.00 78.90           H  
ATOM   1982  N   ASP A 126       0.331 -11.323  -6.336  1.00 72.57           N  
ATOM   1983  CA  ASP A 126       0.724 -12.734  -6.208  1.00 72.57           C  
ATOM   1984  C   ASP A 126       2.104 -12.924  -5.565  1.00 72.57           C  
ATOM   1985  O   ASP A 126       2.303 -13.823  -4.747  1.00 72.57           O  
ATOM   1986  CB  ASP A 126       0.753 -13.388  -7.598  1.00 72.57           C  
ATOM   1987  CG  ASP A 126      -0.628 -13.637  -8.202  1.00 72.57           C  
ATOM   1988  OD1 ASP A 126      -1.586 -13.782  -7.417  1.00 72.57           O  
ATOM   1989  OD2 ASP A 126      -0.679 -13.729  -9.446  1.00 72.57           O1-
ATOM   1990  H   ASP A 126      -0.173 -11.059  -7.171  1.00 72.57           H  
ATOM   1991  HA  ASP A 126      -0.004 -13.256  -5.586  1.00 72.57           H  
ATOM   1992  HB2 ASP A 126       1.344 -12.767  -8.272  1.00 72.57           H  
ATOM   1993  HB3 ASP A 126       1.253 -14.354  -7.518  1.00 72.57           H  
ATOM   1994  N   SER A 127       3.066 -12.049  -5.885  1.00 74.32           N  
ATOM   1995  CA  SER A 127       4.433 -12.155  -5.358  1.00 74.32           C  
ATOM   1996  C   SER A 127       4.525 -11.858  -3.860  1.00 74.32           C  
ATOM   1997  O   SER A 127       5.423 -12.365  -3.190  1.00 74.32           O  
ATOM   1998  CB  SER A 127       5.401 -11.281  -6.163  1.00 74.32           C  
ATOM   1999  OG  SER A 127       5.312  -9.897  -5.874  1.00 74.32           O  
ATOM   2000  H   SER A 127       2.814 -11.278  -6.487  1.00 74.32           H  
ATOM   2001  HA  SER A 127       4.753 -13.189  -5.483  1.00 74.32           H  
ATOM   2002  HB2 SER A 127       6.418 -11.607  -5.946  1.00 74.32           H  
ATOM   2003  HB3 SER A 127       5.217 -11.439  -7.226  1.00 74.32           H  
ATOM   2004  HG  SER A 127       4.390  -9.644  -5.793  1.00 74.32           H  
ATOM   2005  N   ARG A 128       3.586 -11.066  -3.330  1.00 76.61           N  
ATOM   2006  CA  ARG A 128       3.489 -10.719  -1.903  1.00 76.61           C  
ATOM   2007  C   ARG A 128       2.395 -11.493  -1.175  1.00 76.61           C  
ATOM   2008  O   ARG A 128       2.338 -11.443   0.049  1.00 76.61           O  
ATOM   2009  CB  ARG A 128       3.292  -9.207  -1.748  1.00 76.61           C  
ATOM   2010  CG  ARG A 128       4.513  -8.442  -2.264  1.00 76.61           C  
ATOM   2011  CD  ARG A 128       4.377  -6.941  -2.018  1.00 76.61           C  
ATOM   2012  NE  ARG A 128       5.458  -6.233  -2.707  1.00 76.61           N  
ATOM   2013  CZ  ARG A 128       6.622  -5.856  -2.219  1.00 76.61           C  
ATOM   2014  NH1 ARG A 128       6.958  -5.895  -0.965  1.00 76.61           N1+
ATOM   2015  NH2 ARG A 128       7.494  -5.391  -3.050  1.00 76.61           N  
ATOM   2016  H   ARG A 128       2.865 -10.725  -3.950  1.00 76.61           H  
ATOM   2017  HA  ARG A 128       4.414 -10.997  -1.398  1.00 76.61           H  
ATOM   2018  HB2 ARG A 128       3.146  -8.971  -0.694  1.00 76.61           H  
ATOM   2019  HB3 ARG A 128       2.405  -8.902  -2.304  1.00 76.61           H  
ATOM   2020  HG2 ARG A 128       4.620  -8.611  -3.336  1.00 76.61           H  
ATOM   2021  HG3 ARG A 128       5.410  -8.803  -1.760  1.00 76.61           H  
ATOM   2022  HD2 ARG A 128       3.425  -6.603  -2.428  1.00 76.61           H  
ATOM   2023  HD3 ARG A 128       4.395  -6.735  -0.948  1.00 76.61           H  
ATOM   2024  HE  ARG A 128       5.343  -6.106  -3.702  1.00 76.61           H  
ATOM   2025 HH11 ARG A 128       7.762  -5.330  -0.731  1.00 76.61           H  
ATOM   2026 HH12 ARG A 128       6.228  -5.953  -0.269  1.00 76.61           H  
ATOM   2027 HH21 ARG A 128       8.257  -4.874  -2.636  1.00 76.61           H  
ATOM   2028 HH22 ARG A 128       7.235  -5.072  -3.973  1.00 76.61           H  
ATOM   2029  N   ARG A 129       1.562 -12.227  -1.918  1.00 81.69           N  
ATOM   2030  CA  ARG A 129       0.388 -12.951  -1.423  1.00 81.69           C  
ATOM   2031  C   ARG A 129      -0.537 -12.076  -0.575  1.00 81.69           C  
ATOM   2032  O   ARG A 129      -1.055 -12.527   0.447  1.00 81.69           O  
ATOM   2033  CB  ARG A 129       0.806 -14.239  -0.705  1.00 81.69           C  
ATOM   2034  CG  ARG A 129       1.583 -15.190  -1.624  1.00 81.69           C  
ATOM   2035  CD  ARG A 129       1.868 -16.516  -0.912  1.00 81.69           C  
ATOM   2036  NE  ARG A 129       0.617 -17.225  -0.581  1.00 81.69           N  
ATOM   2037  CZ  ARG A 129       0.504 -18.385   0.033  1.00 81.69           C  
ATOM   2038  NH1 ARG A 129       1.552 -19.067   0.406  1.00 81.69           N1+
ATOM   2039  NH2 ARG A 129      -0.674 -18.884   0.280  1.00 81.69           N  
ATOM   2040  H   ARG A 129       1.671 -12.160  -2.920  1.00 81.69           H  
ATOM   2041  HA  ARG A 129      -0.191 -13.219  -2.306  1.00 81.69           H  
ATOM   2042  HB2 ARG A 129       1.412 -13.994   0.166  1.00 81.69           H  
ATOM   2043  HB3 ARG A 129      -0.100 -14.738  -0.361  1.00 81.69           H  
ATOM   2044  HG2 ARG A 129       2.533 -14.736  -1.906  1.00 81.69           H  
ATOM   2045  HG3 ARG A 129       1.006 -15.381  -2.528  1.00 81.69           H  
ATOM   2046  HD2 ARG A 129       2.473 -17.132  -1.578  1.00 81.69           H  
ATOM   2047  HD3 ARG A 129       2.435 -16.311  -0.005  1.00 81.69           H  
ATOM   2048  HE  ARG A 129      -0.235 -16.767  -0.871  1.00 81.69           H  
ATOM   2049 HH11 ARG A 129       1.452 -19.958   0.871  1.00 81.69           H  
ATOM   2050 HH12 ARG A 129       2.462 -18.684   0.195  1.00 81.69           H  
ATOM   2051 HH21 ARG A 129      -1.498 -18.379  -0.014  1.00 81.69           H  
ATOM   2052 HH22 ARG A 129      -0.773 -19.778   0.740  1.00 81.69           H  
ATOM   2053  N   ASP A 130      -0.715 -10.830  -0.995  1.00 84.69           N  
ATOM   2054  CA  ASP A 130      -1.464  -9.821  -0.253  1.00 84.69           C  
ATOM   2055  C   ASP A 130      -2.152  -8.843  -1.214  1.00 84.69           C  
ATOM   2056  O   ASP A 130      -1.712  -8.667  -2.354  1.00 84.69           O  
ATOM   2057  CB  ASP A 130      -0.508  -9.132   0.737  1.00 84.69           C  
ATOM   2058  CG  ASP A 130      -1.206  -8.275   1.792  1.00 84.69           C  
ATOM   2059  OD1 ASP A 130      -2.440  -8.394   1.963  1.00 84.69           O  
ATOM   2060  OD2 ASP A 130      -0.481  -7.540   2.493  1.00 84.69           O1-
ATOM   2061  H   ASP A 130      -0.347 -10.563  -1.897  1.00 84.69           H  
ATOM   2062  HA  ASP A 130      -2.247 -10.315   0.323  1.00 84.69           H  
ATOM   2063  HB2 ASP A 130       0.221  -8.529   0.196  1.00 84.69           H  
ATOM   2064  HB3 ASP A 130       0.049  -9.901   1.272  1.00 84.69           H  
ATOM   2065  N   THR A 131      -3.235  -8.221  -0.757  1.00 84.72           N  
ATOM   2066  CA  THR A 131      -3.982  -7.214  -1.517  1.00 84.72           C  
ATOM   2067  C   THR A 131      -3.462  -5.831  -1.154  1.00 84.72           C  
ATOM   2068  O   THR A 131      -3.222  -5.541   0.018  1.00 84.72           O  
ATOM   2069  CB  THR A 131      -5.496  -7.304  -1.279  1.00 84.72           C  
ATOM   2070  CG2 THR A 131      -6.286  -6.530  -2.333  1.00 84.72           C  
ATOM   2071  OG1 THR A 131      -5.950  -8.632  -1.384  1.00 84.72           O  
ATOM   2072  H   THR A 131      -3.447  -8.327   0.225  1.00 84.72           H  
ATOM   2073  HA  THR A 131      -3.808  -7.371  -2.582  1.00 84.72           H  
ATOM   2074  HB  THR A 131      -5.731  -6.928  -0.283  1.00 84.72           H  
ATOM   2075  HG1 THR A 131      -6.893  -8.636  -1.207  1.00 84.72           H  
ATOM   2076 HG21 THR A 131      -5.933  -5.501  -2.396  1.00 84.72           H  
ATOM   2077 HG22 THR A 131      -7.346  -6.528  -2.078  1.00 84.72           H  
ATOM   2078 HG23 THR A 131      -6.154  -6.995  -3.310  1.00 84.72           H  
ATOM   2079  N   PHE A 132      -3.299  -4.961  -2.147  1.00 89.96           N  
ATOM   2080  CA  PHE A 132      -2.754  -3.620  -1.954  1.00 89.96           C  
ATOM   2081  C   PHE A 132      -3.694  -2.555  -2.500  1.00 89.96           C  
ATOM   2082  O   PHE A 132      -4.384  -2.778  -3.491  1.00 89.96           O  
ATOM   2083  CB  PHE A 132      -1.377  -3.502  -2.619  1.00 89.96           C  
ATOM   2084  CG  PHE A 132      -0.293  -4.345  -1.990  1.00 89.96           C  
ATOM   2085  CD1 PHE A 132       0.676  -3.764  -1.153  1.00 89.96           C  
ATOM   2086  CD2 PHE A 132      -0.263  -5.728  -2.232  1.00 89.96           C  
ATOM   2087  CE1 PHE A 132       1.619  -4.582  -0.509  1.00 89.96           C  
ATOM   2088  CE2 PHE A 132       0.663  -6.540  -1.566  1.00 89.96           C  
ATOM   2089  CZ  PHE A 132       1.581  -5.972  -0.671  1.00 89.96           C  
ATOM   2090  H   PHE A 132      -3.532  -5.242  -3.088  1.00 89.96           H  
ATOM   2091  HA  PHE A 132      -2.629  -3.435  -0.887  1.00 89.96           H  
ATOM   2092  HB2 PHE A 132      -1.062  -2.458  -2.615  1.00 89.96           H  
ATOM   2093  HB3 PHE A 132      -1.488  -3.817  -3.657  1.00 89.96           H  
ATOM   2094  HD1 PHE A 132       0.680  -2.697  -0.986  1.00 89.96           H  
ATOM   2095  HD2 PHE A 132      -0.991  -6.179  -2.891  1.00 89.96           H  
ATOM   2096  HE1 PHE A 132       2.364  -4.158   0.148  1.00 89.96           H  
ATOM   2097  HE2 PHE A 132       0.626  -7.610  -1.710  1.00 89.96           H  
ATOM   2098  HZ  PHE A 132       2.246  -6.604  -0.102  1.00 89.96           H  
ATOM   2099  N   VAL A 133      -3.649  -1.370  -1.892  1.00 89.94           N  
ATOM   2100  CA  VAL A 133      -4.012  -0.123  -2.576  1.00 89.94           C  
ATOM   2101  C   VAL A 133      -2.750   0.435  -3.203  1.00 89.94           C  
ATOM   2102  O   VAL A 133      -1.800   0.750  -2.490  1.00 89.94           O  
ATOM   2103  CB  VAL A 133      -4.621   0.923  -1.628  1.00 89.94           C  
ATOM   2104  CG1 VAL A 133      -4.885   2.253  -2.349  1.00 89.94           C  
ATOM   2105  CG2 VAL A 133      -5.948   0.455  -1.039  1.00 89.94           C  
ATOM   2106  H   VAL A 133      -3.060  -1.295  -1.075  1.00 89.94           H  
ATOM   2107  HA  VAL A 133      -4.733  -0.328  -3.368  1.00 89.94           H  
ATOM   2108  HB  VAL A 133      -3.930   1.104  -0.805  1.00 89.94           H  
ATOM   2109 HG11 VAL A 133      -5.459   2.080  -3.259  1.00 89.94           H  
ATOM   2110 HG12 VAL A 133      -5.433   2.933  -1.696  1.00 89.94           H  
ATOM   2111 HG13 VAL A 133      -3.941   2.731  -2.611  1.00 89.94           H  
ATOM   2112 HG21 VAL A 133      -5.953   0.636   0.035  1.00 89.94           H  
ATOM   2113 HG22 VAL A 133      -6.787   1.005  -1.466  1.00 89.94           H  
ATOM   2114 HG23 VAL A 133      -6.109  -0.598  -1.270  1.00 89.94           H  
ATOM   2115  N   PHE A 134      -2.753   0.587  -4.518  1.00 93.32           N  
ATOM   2116  CA  PHE A 134      -1.705   1.240  -5.281  1.00 93.32           C  
ATOM   2117  C   PHE A 134      -2.097   2.676  -5.604  1.00 93.32           C  
ATOM   2118  O   PHE A 134      -3.192   2.940  -6.104  1.00 93.32           O  
ATOM   2119  CB  PHE A 134      -1.424   0.448  -6.557  1.00 93.32           C  
ATOM   2120  CG  PHE A 134      -0.880  -0.940  -6.303  1.00 93.32           C  
ATOM   2121  CD1 PHE A 134       0.503  -1.123  -6.131  1.00 93.32           C  
ATOM   2122  CD2 PHE A 134      -1.742  -2.051  -6.272  1.00 93.32           C  
ATOM   2123  CE1 PHE A 134       1.034  -2.411  -5.967  1.00 93.32           C  
ATOM   2124  CE2 PHE A 134      -1.212  -3.338  -6.082  1.00 93.32           C  
ATOM   2125  CZ  PHE A 134       0.172  -3.520  -5.923  1.00 93.32           C  
ATOM   2126  H   PHE A 134      -3.574   0.295  -5.029  1.00 93.32           H  
ATOM   2127  HA  PHE A 134      -0.785   1.259  -4.696  1.00 93.32           H  
ATOM   2128  HB2 PHE A 134      -2.336   0.378  -7.150  1.00 93.32           H  
ATOM   2129  HB3 PHE A 134      -0.689   0.996  -7.146  1.00 93.32           H  
ATOM   2130  HD1 PHE A 134       1.169  -0.274  -6.171  1.00 93.32           H  
ATOM   2131  HD2 PHE A 134      -2.805  -1.922  -6.410  1.00 93.32           H  
ATOM   2132  HE1 PHE A 134       2.106  -2.540  -5.935  1.00 93.32           H  
ATOM   2133  HE2 PHE A 134      -1.875  -4.191  -6.056  1.00 93.32           H  
ATOM   2134  HZ  PHE A 134       0.567  -4.518  -5.798  1.00 93.32           H  
ATOM   2135  N   VAL A 135      -1.179   3.599  -5.340  1.00 95.62           N  
ATOM   2136  CA  VAL A 135      -1.235   4.968  -5.839  1.00 95.62           C  
ATOM   2137  C   VAL A 135      -0.463   5.021  -7.150  1.00 95.62           C  
ATOM   2138  O   VAL A 135       0.762   5.072  -7.148  1.00 95.62           O  
ATOM   2139  CB  VAL A 135      -0.636   5.955  -4.829  1.00 95.62           C  
ATOM   2140  CG1 VAL A 135      -0.814   7.382  -5.354  1.00 95.62           C  
ATOM   2141  CG2 VAL A 135      -1.253   5.861  -3.428  1.00 95.62           C  
ATOM   2142  H   VAL A 135      -0.323   3.302  -4.895  1.00 95.62           H  
ATOM   2143  HA  VAL A 135      -2.269   5.253  -6.035  1.00 95.62           H  
ATOM   2144  HB  VAL A 135       0.429   5.746  -4.722  1.00 95.62           H  
ATOM   2145 HG11 VAL A 135      -0.048   7.998  -4.884  1.00 95.62           H  
ATOM   2146 HG12 VAL A 135      -0.639   7.448  -6.428  1.00 95.62           H  
ATOM   2147 HG13 VAL A 135      -1.815   7.755  -5.135  1.00 95.62           H  
ATOM   2148 HG21 VAL A 135      -1.033   4.888  -2.990  1.00 95.62           H  
ATOM   2149 HG22 VAL A 135      -2.334   5.998  -3.476  1.00 95.62           H  
ATOM   2150 HG23 VAL A 135      -0.825   6.634  -2.789  1.00 95.62           H  
ATOM   2151  N   ASN A 136      -1.173   5.037  -8.270  1.00 96.72           N  
ATOM   2152  CA  ASN A 136      -0.574   5.109  -9.596  1.00 96.72           C  
ATOM   2153  C   ASN A 136      -0.474   6.571 -10.021  1.00 96.72           C  
ATOM   2154  O   ASN A 136      -1.505   7.236 -10.138  1.00 96.72           O  
ATOM   2155  CB  ASN A 136      -1.434   4.304 -10.586  1.00 96.72           C  
ATOM   2156  CG  ASN A 136      -1.515   2.824 -10.271  1.00 96.72           C  
ATOM   2157  ND2 ASN A 136      -2.292   2.087 -11.025  1.00 96.72           N  
ATOM   2158  OD1 ASN A 136      -0.892   2.298  -9.371  1.00 96.72           O  
ATOM   2159  H   ASN A 136      -2.181   5.021  -8.205  1.00 96.72           H  
ATOM   2160  HA  ASN A 136       0.428   4.680  -9.575  1.00 96.72           H  
ATOM   2161  HB2 ASN A 136      -2.447   4.707 -10.590  1.00 96.72           H  
ATOM   2162  HB3 ASN A 136      -1.026   4.414 -11.590  1.00 96.72           H  
ATOM   2163 HD21 ASN A 136      -2.733   2.490 -11.840  1.00 96.72           H  
ATOM   2164 HD22 ASN A 136      -2.289   1.100 -10.811  1.00 96.72           H  
ATOM   2165  N   VAL A 137       0.734   7.068 -10.288  1.00 98.16           N  
ATOM   2166  CA  VAL A 137       0.950   8.432 -10.784  1.00 98.16           C  
ATOM   2167  C   VAL A 137       1.650   8.399 -12.136  1.00 98.16           C  
ATOM   2168  O   VAL A 137       2.672   7.739 -12.312  1.00 98.16           O  
ATOM   2169  CB  VAL A 137       1.707   9.305  -9.768  1.00 98.16           C  
ATOM   2170  CG1 VAL A 137       1.741  10.765 -10.236  1.00 98.16           C  
ATOM   2171  CG2 VAL A 137       1.016   9.296  -8.398  1.00 98.16           C  
ATOM   2172  H   VAL A 137       1.556   6.514 -10.093  1.00 98.16           H  
ATOM   2173  HA  VAL A 137      -0.022   8.902 -10.933  1.00 98.16           H  
ATOM   2174  HB  VAL A 137       2.727   8.938  -9.651  1.00 98.16           H  
ATOM   2175 HG11 VAL A 137       2.245  10.849 -11.200  1.00 98.16           H  
ATOM   2176 HG12 VAL A 137       2.297  11.366  -9.516  1.00 98.16           H  
ATOM   2177 HG13 VAL A 137       0.728  11.160 -10.311  1.00 98.16           H  
ATOM   2178 HG21 VAL A 137       1.030   8.289  -7.982  1.00 98.16           H  
ATOM   2179 HG22 VAL A 137      -0.019   9.623  -8.499  1.00 98.16           H  
ATOM   2180 HG23 VAL A 137       1.537   9.964  -7.713  1.00 98.16           H  
ATOM   2181  N   LEU A 138       1.095   9.125 -13.105  1.00 98.34           N  
ATOM   2182  CA  LEU A 138       1.696   9.302 -14.423  1.00 98.34           C  
ATOM   2183  C   LEU A 138       3.005  10.091 -14.311  1.00 98.34           C  
ATOM   2184  O   LEU A 138       3.004  11.203 -13.776  1.00 98.34           O  
ATOM   2185  CB  LEU A 138       0.702  10.033 -15.341  1.00 98.34           C  
ATOM   2186  CG  LEU A 138      -0.581   9.258 -15.688  1.00 98.34           C  
ATOM   2187  CD1 LEU A 138      -1.401  10.077 -16.686  1.00 98.34           C  
ATOM   2188  CD2 LEU A 138      -0.278   7.892 -16.299  1.00 98.34           C  
ATOM   2189  H   LEU A 138       0.264   9.652 -12.877  1.00 98.34           H  
ATOM   2190  HA  LEU A 138       1.932   8.325 -14.845  1.00 98.34           H  
ATOM   2191  HB2 LEU A 138       1.220  10.277 -16.268  1.00 98.34           H  
ATOM   2192  HB3 LEU A 138       0.413  10.972 -14.869  1.00 98.34           H  
ATOM   2193  HG  LEU A 138      -1.173   9.113 -14.785  1.00 98.34           H  
ATOM   2194 HD11 LEU A 138      -1.657  11.037 -16.238  1.00 98.34           H  
ATOM   2195 HD12 LEU A 138      -0.838  10.249 -17.603  1.00 98.34           H  
ATOM   2196 HD13 LEU A 138      -2.326   9.550 -16.916  1.00 98.34           H  
ATOM   2197 HD21 LEU A 138       0.469   7.990 -17.086  1.00 98.34           H  
ATOM   2198 HD22 LEU A 138       0.091   7.225 -15.520  1.00 98.34           H  
ATOM   2199 HD23 LEU A 138      -1.192   7.462 -16.709  1.00 98.34           H  
ATOM   2200  N   VAL A 139       4.090   9.536 -14.852  1.00 98.49           N  
ATOM   2201  CA  VAL A 139       5.432  10.137 -14.846  1.00 98.49           C  
ATOM   2202  C   VAL A 139       5.562  11.154 -15.978  1.00 98.49           C  
ATOM   2203  O   VAL A 139       5.306  10.822 -17.138  1.00 98.49           O  
ATOM   2204  CB  VAL A 139       6.530   9.059 -14.956  1.00 98.49           C  
ATOM   2205  CG1 VAL A 139       7.934   9.666 -14.913  1.00 98.49           C  
ATOM   2206  CG2 VAL A 139       6.431   8.029 -13.826  1.00 98.49           C  
ATOM   2207  H   VAL A 139       3.983   8.636 -15.298  1.00 98.49           H  
ATOM   2208  HA  VAL A 139       5.574  10.660 -13.901  1.00 98.49           H  
ATOM   2209  HB  VAL A 139       6.415   8.532 -15.904  1.00 98.49           H  
ATOM   2210 HG11 VAL A 139       8.073  10.251 -14.004  1.00 98.49           H  
ATOM   2211 HG12 VAL A 139       8.680   8.872 -14.934  1.00 98.49           H  
ATOM   2212 HG13 VAL A 139       8.099  10.299 -15.784  1.00 98.49           H  
ATOM   2213 HG21 VAL A 139       6.545   8.522 -12.860  1.00 98.49           H  
ATOM   2214 HG22 VAL A 139       7.209   7.275 -13.940  1.00 98.49           H  
ATOM   2215 HG23 VAL A 139       5.460   7.535 -13.854  1.00 98.49           H  
ATOM   2216  N   GLY A 140       5.994  12.374 -15.654  1.00 95.64           N  
ATOM   2217  CA  GLY A 140       6.138  13.472 -16.619  1.00 95.64           C  
ATOM   2218  C   GLY A 140       4.825  14.206 -16.913  1.00 95.64           C  
ATOM   2219  O   GLY A 140       3.994  14.394 -16.026  1.00 95.64           O  
ATOM   2220  H   GLY A 140       6.227  12.552 -14.687  1.00 95.64           H  
ATOM   2221  HA2 GLY A 140       6.851  14.200 -16.233  1.00 95.64           H  
ATOM   2222  HA3 GLY A 140       6.538  13.078 -17.553  1.00 95.64           H  
ATOM   2223  N   ASP A 141       4.616  14.664 -18.145  1.00 93.64           N  
ATOM   2224  CA  ASP A 141       3.389  15.371 -18.545  1.00 93.64           C  
ATOM   2225  C   ASP A 141       2.157  14.431 -18.536  1.00 93.64           C  
ATOM   2226  O   ASP A 141       2.287  13.258 -18.872  1.00 93.64           O  
ATOM   2227  CB  ASP A 141       3.617  16.031 -19.913  1.00 93.64           C  
ATOM   2228  CG  ASP A 141       2.602  17.147 -20.142  1.00 93.64           C  
ATOM   2229  OD1 ASP A 141       1.398  16.830 -20.041  1.00 93.64           O  
ATOM   2230  OD2 ASP A 141       3.040  18.302 -20.294  1.00 93.64           O1-
ATOM   2231  H   ASP A 141       5.294  14.465 -18.867  1.00 93.64           H  
ATOM   2232  HA  ASP A 141       3.209  16.174 -17.830  1.00 93.64           H  
ATOM   2233  HB2 ASP A 141       3.533  15.283 -20.701  1.00 93.64           H  
ATOM   2234  HB3 ASP A 141       4.622  16.453 -19.946  1.00 93.64           H  
ATOM   2235  N   VAL A 142       0.962  14.903 -18.143  1.00 94.53           N  
ATOM   2236  CA  VAL A 142      -0.279  14.091 -18.223  1.00 94.53           C  
ATOM   2237  C   VAL A 142      -0.664  13.818 -19.679  1.00 94.53           C  
ATOM   2238  O   VAL A 142      -1.208  12.756 -19.978  1.00 94.53           O  
ATOM   2239  CB  VAL A 142      -1.494  14.763 -17.534  1.00 94.53           C  
ATOM   2240  CG1 VAL A 142      -2.787  13.944 -17.656  1.00 94.53           C  
ATOM   2241  CG2 VAL A 142      -1.299  14.966 -16.033  1.00 94.53           C  
ATOM   2242  H   VAL A 142       0.863  15.908 -18.162  1.00 94.53           H  
ATOM   2243  HA  VAL A 142      -0.102  13.125 -17.751  1.00 94.53           H  
ATOM   2244  HB  VAL A 142      -1.667  15.739 -17.989  1.00 94.53           H  
ATOM   2245 HG11 VAL A 142      -3.598  14.423 -17.107  1.00 94.53           H  
ATOM   2246 HG12 VAL A 142      -2.636  12.932 -17.278  1.00 94.53           H  
ATOM   2247 HG13 VAL A 142      -3.109  13.892 -18.696  1.00 94.53           H  
ATOM   2248 HG21 VAL A 142      -2.233  15.285 -15.569  1.00 94.53           H  
ATOM   2249 HG22 VAL A 142      -0.588  15.781 -15.899  1.00 94.53           H  
ATOM   2250 HG23 VAL A 142      -0.965  14.035 -15.575  1.00 94.53           H  
ATOM   2251  N   GLU A 143      -0.388  14.754 -20.587  1.00 94.05           N  
ATOM   2252  CA  GLU A 143      -0.720  14.638 -22.008  1.00 94.05           C  
ATOM   2253  C   GLU A 143       0.214  13.660 -22.732  1.00 94.05           C  
ATOM   2254  O   GLU A 143      -0.182  13.000 -23.693  1.00 94.05           O  
ATOM   2255  CB  GLU A 143      -0.643  16.021 -22.676  1.00 94.05           C  
ATOM   2256  CG  GLU A 143      -1.624  17.039 -22.068  1.00 94.05           C  
ATOM   2257  CD  GLU A 143      -1.679  18.371 -22.837  1.00 94.05           C  
ATOM   2258  OE1 GLU A 143      -2.579  19.178 -22.502  1.00 94.05           O  
ATOM   2259  OE2 GLU A 143      -0.883  18.560 -23.785  1.00 94.05           O1-
ATOM   2260  H   GLU A 143       0.086  15.598 -20.300  1.00 94.05           H  
ATOM   2261  HA  GLU A 143      -1.738  14.262 -22.115  1.00 94.05           H  
ATOM   2262  HB2 GLU A 143      -0.883  15.893 -23.732  1.00 94.05           H  
ATOM   2263  HB3 GLU A 143       0.375  16.402 -22.599  1.00 94.05           H  
ATOM   2264  HG2 GLU A 143      -2.619  16.592 -22.066  1.00 94.05           H  
ATOM   2265  HG3 GLU A 143      -1.347  17.236 -21.032  1.00 94.05           H  
ATOM   2266  N   SER A 144       1.459  13.539 -22.262  1.00 94.67           N  
ATOM   2267  CA  SER A 144       2.490  12.668 -22.841  1.00 94.67           C  
ATOM   2268  C   SER A 144       3.339  11.978 -21.765  1.00 94.67           C  
ATOM   2269  O   SER A 144       4.550  12.193 -21.694  1.00 94.67           O  
ATOM   2270  CB  SER A 144       3.353  13.468 -23.821  1.00 94.67           C  
ATOM   2271  OG  SER A 144       2.580  13.799 -24.956  1.00 94.67           O  
ATOM   2272  H   SER A 144       1.698  14.101 -21.458  1.00 94.67           H  
ATOM   2273  HA  SER A 144       2.009  11.875 -23.414  1.00 94.67           H  
ATOM   2274  HB2 SER A 144       3.722  14.373 -23.339  1.00 94.67           H  
ATOM   2275  HB3 SER A 144       4.201  12.865 -24.144  1.00 94.67           H  
ATOM   2276  HG  SER A 144       1.767  14.212 -24.654  1.00 94.67           H  
ATOM   2277  N   PRO A 145       2.735  11.122 -20.923  1.00 97.40           N  
ATOM   2278  CA  PRO A 145       3.450  10.484 -19.829  1.00 97.40           C  
ATOM   2279  C   PRO A 145       4.436   9.450 -20.363  1.00 97.40           C  
ATOM   2280  O   PRO A 145       4.119   8.710 -21.304  1.00 97.40           O  
ATOM   2281  CB  PRO A 145       2.370   9.864 -18.944  1.00 97.40           C  
ATOM   2282  CG  PRO A 145       1.248   9.565 -19.936  1.00 97.40           C  
ATOM   2283  CD  PRO A 145       1.331  10.753 -20.886  1.00 97.40           C  
ATOM   2284  HA  PRO A 145       3.993  11.239 -19.261  1.00 97.40           H  
ATOM   2285  HB2 PRO A 145       2.715   8.972 -18.421  1.00 97.40           H  
ATOM   2286  HB3 PRO A 145       2.031  10.622 -18.237  1.00 97.40           H  
ATOM   2287  HG2 PRO A 145       1.468   8.644 -20.476  1.00 97.40           H  
ATOM   2288  HG3 PRO A 145       0.273   9.510 -19.451  1.00 97.40           H  
ATOM   2289  HD2 PRO A 145       0.937  10.501 -21.871  1.00 97.40           H  
ATOM   2290  HD3 PRO A 145       0.773  11.587 -20.459  1.00 97.40           H  
ATOM   2291  N   VAL A 146       5.605   9.366 -19.728  1.00 98.02           N  
ATOM   2292  CA  VAL A 146       6.689   8.428 -20.085  1.00 98.02           C  
ATOM   2293  C   VAL A 146       6.647   7.131 -19.273  1.00 98.02           C  
ATOM   2294  O   VAL A 146       7.357   6.174 -19.577  1.00 98.02           O  
ATOM   2295  CB  VAL A 146       8.074   9.099 -19.996  1.00 98.02           C  
ATOM   2296  CG1 VAL A 146       8.177  10.256 -20.997  1.00 98.02           C  
ATOM   2297  CG2 VAL A 146       8.395   9.624 -18.592  1.00 98.02           C  
ATOM   2298  H   VAL A 146       5.764  10.014 -18.970  1.00 98.02           H  
ATOM   2299  HA  VAL A 146       6.557   8.130 -21.125  1.00 98.02           H  
ATOM   2300  HB  VAL A 146       8.832   8.362 -20.264  1.00 98.02           H  
ATOM   2301 HG11 VAL A 146       9.176  10.689 -20.953  1.00 98.02           H  
ATOM   2302 HG12 VAL A 146       7.450  11.035 -20.766  1.00 98.02           H  
ATOM   2303 HG13 VAL A 146       7.999   9.889 -22.008  1.00 98.02           H  
ATOM   2304 HG21 VAL A 146       7.717  10.430 -18.315  1.00 98.02           H  
ATOM   2305 HG22 VAL A 146       9.416  10.006 -18.582  1.00 98.02           H  
ATOM   2306 HG23 VAL A 146       8.329   8.816 -17.864  1.00 98.02           H  
ATOM   2307  N   GLY A 147       5.776   7.060 -18.267  1.00 98.22           N  
ATOM   2308  CA  GLY A 147       5.624   5.890 -17.412  1.00 98.22           C  
ATOM   2309  C   GLY A 147       4.582   6.072 -16.316  1.00 98.22           C  
ATOM   2310  O   GLY A 147       3.831   7.050 -16.308  1.00 98.22           O  
ATOM   2311  H   GLY A 147       5.225   7.877 -18.048  1.00 98.22           H  
ATOM   2312  HA2 GLY A 147       6.582   5.682 -16.935  1.00 98.22           H  
ATOM   2313  HA3 GLY A 147       5.348   5.023 -18.013  1.00 98.22           H  
ATOM   2314  N   VAL A 148       4.564   5.126 -15.381  1.00 98.25           N  
ATOM   2315  CA  VAL A 148       3.780   5.176 -14.140  1.00 98.25           C  
ATOM   2316  C   VAL A 148       4.716   4.880 -12.976  1.00 98.25           C  
ATOM   2317  O   VAL A 148       5.498   3.937 -13.049  1.00 98.25           O  
ATOM   2318  CB  VAL A 148       2.601   4.181 -14.146  1.00 98.25           C  
ATOM   2319  CG1 VAL A 148       1.707   4.368 -12.912  1.00 98.25           C  
ATOM   2320  CG2 VAL A 148       1.713   4.351 -15.384  1.00 98.25           C  
ATOM   2321  H   VAL A 148       5.242   4.382 -15.465  1.00 98.25           H  
ATOM   2322  HA  VAL A 148       3.376   6.180 -14.015  1.00 98.25           H  
ATOM   2323  HB  VAL A 148       2.986   3.161 -14.143  1.00 98.25           H  
ATOM   2324 HG11 VAL A 148       2.269   4.176 -11.997  1.00 98.25           H  
ATOM   2325 HG12 VAL A 148       0.868   3.675 -12.953  1.00 98.25           H  
ATOM   2326 HG13 VAL A 148       1.321   5.387 -12.884  1.00 98.25           H  
ATOM   2327 HG21 VAL A 148       0.854   3.682 -15.324  1.00 98.25           H  
ATOM   2328 HG22 VAL A 148       1.370   5.383 -15.459  1.00 98.25           H  
ATOM   2329 HG23 VAL A 148       2.272   4.096 -16.284  1.00 98.25           H  
ATOM   2330  N   ALA A 149       4.642   5.657 -11.906  1.00 97.54           N  
ATOM   2331  CA  ALA A 149       5.377   5.402 -10.675  1.00 97.54           C  
ATOM   2332  C   ALA A 149       4.430   5.519  -9.483  1.00 97.54           C  
ATOM   2333  O   ALA A 149       3.423   6.232  -9.549  1.00 97.54           O  
ATOM   2334  CB  ALA A 149       6.579   6.348 -10.597  1.00 97.54           C  
ATOM   2335  H   ALA A 149       3.972   6.414 -11.893  1.00 97.54           H  
ATOM   2336  HA  ALA A 149       5.754   4.379 -10.684  1.00 97.54           H  
ATOM   2337  HB1 ALA A 149       6.244   7.373 -10.436  1.00 97.54           H  
ATOM   2338  HB2 ALA A 149       7.237   6.041  -9.784  1.00 97.54           H  
ATOM   2339  HB3 ALA A 149       7.149   6.291 -11.524  1.00 97.54           H  
ATOM   2340  N   GLY A 150       4.722   4.796  -8.407  1.00 96.40           N  
ATOM   2341  CA  GLY A 150       3.786   4.745  -7.302  1.00 96.40           C  
ATOM   2342  C   GLY A 150       4.220   3.955  -6.087  1.00 96.40           C  
ATOM   2343  O   GLY A 150       5.294   3.353  -6.042  1.00 96.40           O  
ATOM   2344  H   GLY A 150       5.519   4.176  -8.408  1.00 96.40           H  
ATOM   2345  HA2 GLY A 150       3.546   5.759  -6.982  1.00 96.40           H  
ATOM   2346  HA3 GLY A 150       2.873   4.282  -7.675  1.00 96.40           H  
ATOM   2347  N   ILE A 151       3.328   3.971  -5.103  1.00 94.55           N  
ATOM   2348  CA  ILE A 151       3.451   3.289  -3.820  1.00 94.55           C  
ATOM   2349  C   ILE A 151       2.253   2.368  -3.617  1.00 94.55           C  
ATOM   2350  O   ILE A 151       1.114   2.750  -3.887  1.00 94.55           O  
ATOM   2351  CB  ILE A 151       3.563   4.334  -2.689  1.00 94.55           C  
ATOM   2352  CG1 ILE A 151       4.875   5.149  -2.756  1.00 94.55           C  
ATOM   2353  CG2 ILE A 151       3.406   3.695  -1.302  1.00 94.55           C  
ATOM   2354  CD1 ILE A 151       6.165   4.320  -2.677  1.00 94.55           C  
ATOM   2355  H   ILE A 151       2.494   4.518  -5.258  1.00 94.55           H  
ATOM   2356  HA  ILE A 151       4.346   2.667  -3.817  1.00 94.55           H  
ATOM   2357  HB  ILE A 151       2.740   5.039  -2.801  1.00 94.55           H  
ATOM   2358 HG12 ILE A 151       4.899   5.725  -3.681  1.00 94.55           H  
ATOM   2359 HG13 ILE A 151       4.879   5.866  -1.935  1.00 94.55           H  
ATOM   2360 HG21 ILE A 151       2.386   3.341  -1.155  1.00 94.55           H  
ATOM   2361 HG22 ILE A 151       4.092   2.853  -1.199  1.00 94.55           H  
ATOM   2362 HG23 ILE A 151       3.613   4.443  -0.537  1.00 94.55           H  
ATOM   2363 HD11 ILE A 151       6.316   3.763  -3.602  1.00 94.55           H  
ATOM   2364 HD12 ILE A 151       7.012   4.990  -2.533  1.00 94.55           H  
ATOM   2365 HD13 ILE A 151       6.135   3.629  -1.834  1.00 94.55           H  
ATOM   2366  N   GLY A 152       2.509   1.168  -3.102  1.00 92.38           N  
ATOM   2367  CA  GLY A 152       1.485   0.232  -2.659  1.00 92.38           C  
ATOM   2368  C   GLY A 152       1.428   0.122  -1.139  1.00 92.38           C  
ATOM   2369  O   GLY A 152       2.451  -0.030  -0.469  1.00 92.38           O  
ATOM   2370  H   GLY A 152       3.473   0.922  -2.930  1.00 92.38           H  
ATOM   2371  HA2 GLY A 152       0.512   0.545  -3.037  1.00 92.38           H  
ATOM   2372  HA3 GLY A 152       1.684  -0.758  -3.072  1.00 92.38           H  
ATOM   2373  N   LEU A 153       0.215   0.146  -0.593  1.00 90.64           N  
ATOM   2374  CA  LEU A 153      -0.071  -0.081   0.822  1.00 90.64           C  
ATOM   2375  C   LEU A 153      -0.783  -1.418   0.999  1.00 90.64           C  
ATOM   2376  O   LEU A 153      -1.816  -1.646   0.372  1.00 90.64           O  
ATOM   2377  CB  LEU A 153      -0.949   1.054   1.369  1.00 90.64           C  
ATOM   2378  CG  LEU A 153      -0.359   2.468   1.251  1.00 90.64           C  
ATOM   2379  CD1 LEU A 153      -1.357   3.455   1.853  1.00 90.64           C  
ATOM   2380  CD2 LEU A 153       0.965   2.610   2.002  1.00 90.64           C  
ATOM   2381  H   LEU A 153      -0.570   0.299  -1.210  1.00 90.64           H  
ATOM   2382  HA  LEU A 153       0.857  -0.112   1.392  1.00 90.64           H  
ATOM   2383  HB2 LEU A 153      -1.149   0.845   2.420  1.00 90.64           H  
ATOM   2384  HB3 LEU A 153      -1.900   1.037   0.837  1.00 90.64           H  
ATOM   2385  HG  LEU A 153      -0.208   2.724   0.203  1.00 90.64           H  
ATOM   2386 HD11 LEU A 153      -2.323   3.320   1.367  1.00 90.64           H  
ATOM   2387 HD12 LEU A 153      -1.012   4.475   1.687  1.00 90.64           H  
ATOM   2388 HD13 LEU A 153      -1.470   3.274   2.922  1.00 90.64           H  
ATOM   2389 HD21 LEU A 153       1.732   2.016   1.505  1.00 90.64           H  
ATOM   2390 HD22 LEU A 153       1.279   3.653   1.983  1.00 90.64           H  
ATOM   2391 HD23 LEU A 153       0.859   2.277   3.035  1.00 90.64           H  
ATOM   2392  N   SER A 154      -0.256  -2.278   1.869  1.00 89.21           N  
ATOM   2393  CA  SER A 154      -0.896  -3.547   2.219  1.00 89.21           C  
ATOM   2394  C   SER A 154      -2.239  -3.289   2.894  1.00 89.21           C  
ATOM   2395  O   SER A 154      -2.334  -2.584   3.908  1.00 89.21           O  
ATOM   2396  CB  SER A 154       0.008  -4.377   3.131  1.00 89.21           C  
ATOM   2397  OG  SER A 154      -0.740  -5.388   3.779  1.00 89.21           O  
ATOM   2398  H   SER A 154       0.601  -2.033   2.345  1.00 89.21           H  
ATOM   2399  HA  SER A 154      -1.066  -4.123   1.310  1.00 89.21           H  
ATOM   2400  HB2 SER A 154       0.444  -3.721   3.885  1.00 89.21           H  
ATOM   2401  HB3 SER A 154       0.816  -4.822   2.551  1.00 89.21           H  
ATOM   2402  HG  SER A 154      -0.618  -6.202   3.285  1.00 89.21           H  
ATOM   2403  N   LEU A 155      -3.285  -3.902   2.343  1.00 85.29           N  
ATOM   2404  CA  LEU A 155      -4.619  -3.839   2.915  1.00 85.29           C  
ATOM   2405  C   LEU A 155      -4.698  -4.615   4.219  1.00 85.29           C  
ATOM   2406  O   LEU A 155      -5.327  -4.156   5.167  1.00 85.29           O  
ATOM   2407  CB  LEU A 155      -5.659  -4.332   1.893  1.00 85.29           C  
ATOM   2408  CG  LEU A 155      -5.763  -3.434   0.654  1.00 85.29           C  
ATOM   2409  CD1 LEU A 155      -6.865  -3.896  -0.287  1.00 85.29           C  
ATOM   2410  CD2 LEU A 155      -5.964  -1.947   0.952  1.00 85.29           C  
ATOM   2411  H   LEU A 155      -3.136  -4.478   1.527  1.00 85.29           H  
ATOM   2412  HA  LEU A 155      -4.799  -2.797   3.179  1.00 85.29           H  
ATOM   2413  HB2 LEU A 155      -5.386  -5.338   1.574  1.00 85.29           H  
ATOM   2414  HB3 LEU A 155      -6.643  -4.409   2.356  1.00 85.29           H  
ATOM   2415  HG  LEU A 155      -4.826  -3.524   0.105  1.00 85.29           H  
ATOM   2416 HD11 LEU A 155      -6.609  -3.589  -1.301  1.00 85.29           H  
ATOM   2417 HD12 LEU A 155      -7.809  -3.419  -0.026  1.00 85.29           H  
ATOM   2418 HD13 LEU A 155      -6.993  -4.977  -0.231  1.00 85.29           H  
ATOM   2419 HD21 LEU A 155      -5.080  -1.421   0.593  1.00 85.29           H  
ATOM   2420 HD22 LEU A 155      -6.872  -1.564   0.486  1.00 85.29           H  
ATOM   2421 HD23 LEU A 155      -6.045  -1.721   2.015  1.00 85.29           H  
ATOM   2422  N   LYS A 156      -3.978  -5.732   4.315  1.00 83.83           N  
ATOM   2423  CA  LYS A 156      -3.847  -6.489   5.554  1.00 83.83           C  
ATOM   2424  C   LYS A 156      -3.172  -5.677   6.660  1.00 83.83           C  
ATOM   2425  O   LYS A 156      -3.642  -5.686   7.792  1.00 83.83           O  
ATOM   2426  CB  LYS A 156      -3.080  -7.766   5.224  1.00 83.83           C  
ATOM   2427  CG  LYS A 156      -2.916  -8.658   6.454  1.00 83.83           C  
ATOM   2428  CD  LYS A 156      -2.159  -9.914   6.038  1.00 83.83           C  
ATOM   2429  CE  LYS A 156      -1.919 -10.790   7.264  1.00 83.83           C  
ATOM   2430  NZ  LYS A 156      -1.165 -12.001   6.875  1.00 83.83           N1+
ATOM   2431  H   LYS A 156      -3.461  -6.040   3.504  1.00 83.83           H  
ATOM   2432  HA  LYS A 156      -4.842  -6.755   5.912  1.00 83.83           H  
ATOM   2433  HB2 LYS A 156      -2.097  -7.509   4.830  1.00 83.83           H  
ATOM   2434  HB3 LYS A 156      -3.625  -8.315   4.456  1.00 83.83           H  
ATOM   2435  HG2 LYS A 156      -3.894  -8.927   6.851  1.00 83.83           H  
ATOM   2436  HG3 LYS A 156      -2.340  -8.137   7.219  1.00 83.83           H  
ATOM   2437  HD2 LYS A 156      -2.746 -10.456   5.297  1.00 83.83           H  
ATOM   2438  HD3 LYS A 156      -1.206  -9.626   5.594  1.00 83.83           H  
ATOM   2439  HE2 LYS A 156      -1.359 -10.213   8.000  1.00 83.83           H  
ATOM   2440  HE3 LYS A 156      -2.884 -11.058   7.695  1.00 83.83           H  
ATOM   2441  HZ1 LYS A 156      -0.287 -11.733   6.453  1.00 83.83           H  
ATOM   2442  HZ2 LYS A 156      -0.993 -12.592   7.675  1.00 83.83           H  
ATOM   2443  HZ3 LYS A 156      -1.693 -12.517   6.186  1.00 83.83           H  
ATOM   2444  N   GLU A 157      -2.094  -4.951   6.370  1.00 85.86           N  
ATOM   2445  CA  GLU A 157      -1.434  -4.090   7.363  1.00 85.86           C  
ATOM   2446  C   GLU A 157      -2.320  -2.912   7.778  1.00 85.86           C  
ATOM   2447  O   GLU A 157      -2.370  -2.548   8.955  1.00 85.86           O  
ATOM   2448  CB  GLU A 157      -0.122  -3.533   6.809  1.00 85.86           C  
ATOM   2449  CG  GLU A 157       0.976  -4.597   6.700  1.00 85.86           C  
ATOM   2450  CD  GLU A 157       2.242  -4.062   6.013  1.00 85.86           C  
ATOM   2451  OE1 GLU A 157       3.189  -4.865   5.887  1.00 85.86           O  
ATOM   2452  OE2 GLU A 157       2.241  -2.881   5.576  1.00 85.86           O1-
ATOM   2453  H   GLU A 157      -1.710  -5.010   5.438  1.00 85.86           H  
ATOM   2454  HA  GLU A 157      -1.214  -4.667   8.261  1.00 85.86           H  
ATOM   2455  HB2 GLU A 157      -0.322  -3.083   5.837  1.00 85.86           H  
ATOM   2456  HB3 GLU A 157       0.233  -2.748   7.477  1.00 85.86           H  
ATOM   2457  HG2 GLU A 157       1.223  -4.939   7.706  1.00 85.86           H  
ATOM   2458  HG3 GLU A 157       0.599  -5.454   6.142  1.00 85.86           H  
ATOM   2459  N   LEU A 158      -3.040  -2.310   6.827  1.00 84.22           N  
ATOM   2460  CA  LEU A 158      -4.041  -1.283   7.117  1.00 84.22           C  
ATOM   2461  C   LEU A 158      -5.176  -1.837   7.997  1.00 84.22           C  
ATOM   2462  O   LEU A 158      -5.531  -1.199   8.984  1.00 84.22           O  
ATOM   2463  CB  LEU A 158      -4.573  -0.710   5.790  1.00 84.22           C  
ATOM   2464  CG  LEU A 158      -3.609   0.247   5.070  1.00 84.22           C  
ATOM   2465  CD1 LEU A 158      -4.074   0.554   3.648  1.00 84.22           C  
ATOM   2466  CD2 LEU A 158      -3.523   1.588   5.799  1.00 84.22           C  
ATOM   2467  H   LEU A 158      -2.940  -2.635   5.875  1.00 84.22           H  
ATOM   2468  HA  LEU A 158      -3.574  -0.488   7.697  1.00 84.22           H  
ATOM   2469  HB2 LEU A 158      -4.782  -1.549   5.127  1.00 84.22           H  
ATOM   2470  HB3 LEU A 158      -5.512  -0.189   5.975  1.00 84.22           H  
ATOM   2471  HG  LEU A 158      -2.613  -0.194   5.024  1.00 84.22           H  
ATOM   2472 HD11 LEU A 158      -4.118  -0.371   3.074  1.00 84.22           H  
ATOM   2473 HD12 LEU A 158      -3.369   1.226   3.158  1.00 84.22           H  
ATOM   2474 HD13 LEU A 158      -5.057   1.026   3.655  1.00 84.22           H  
ATOM   2475 HD21 LEU A 158      -4.501   2.068   5.785  1.00 84.22           H  
ATOM   2476 HD22 LEU A 158      -3.231   1.443   6.839  1.00 84.22           H  
ATOM   2477 HD23 LEU A 158      -2.821   2.232   5.269  1.00 84.22           H  
ATOM   2478  N   ALA A 159      -5.669  -3.041   7.709  1.00 81.95           N  
ATOM   2479  CA  ALA A 159      -6.698  -3.732   8.481  1.00 81.95           C  
ATOM   2480  C   ALA A 159      -6.238  -4.121   9.894  1.00 81.95           C  
ATOM   2481  O   ALA A 159      -6.928  -3.850  10.875  1.00 81.95           O  
ATOM   2482  CB  ALA A 159      -7.113  -4.975   7.699  1.00 81.95           C  
ATOM   2483  H   ALA A 159      -5.361  -3.491   6.859  1.00 81.95           H  
ATOM   2484  HA  ALA A 159      -7.568  -3.083   8.581  1.00 81.95           H  
ATOM   2485  HB1 ALA A 159      -7.808  -5.561   8.300  1.00 81.95           H  
ATOM   2486  HB2 ALA A 159      -7.590  -4.687   6.762  1.00 81.95           H  
ATOM   2487  HB3 ALA A 159      -6.248  -5.602   7.482  1.00 81.95           H  
ATOM   2488  N   ASN A 160      -5.037  -4.687  10.033  1.00 80.84           N  
ATOM   2489  CA  ASN A 160      -4.437  -5.013  11.331  1.00 80.84           C  
ATOM   2490  C   ASN A 160      -4.249  -3.761  12.193  1.00 80.84           C  
ATOM   2491  O   ASN A 160      -4.348  -3.794  13.413  1.00 80.84           O  
ATOM   2492  CB  ASN A 160      -3.078  -5.685  11.097  1.00 80.84           C  
ATOM   2493  CG  ASN A 160      -3.184  -7.107  10.588  1.00 80.84           C  
ATOM   2494  ND2 ASN A 160      -2.112  -7.638  10.050  1.00 80.84           N  
ATOM   2495  OD1 ASN A 160      -4.185  -7.790  10.699  1.00 80.84           O  
ATOM   2496  H   ASN A 160      -4.547  -4.959   9.192  1.00 80.84           H  
ATOM   2497  HA  ASN A 160      -5.088  -5.695  11.878  1.00 80.84           H  
ATOM   2498  HB2 ASN A 160      -2.493  -5.092  10.394  1.00 80.84           H  
ATOM   2499  HB3 ASN A 160      -2.536  -5.728  12.042  1.00 80.84           H  
ATOM   2500 HD21 ASN A 160      -1.281  -7.081   9.915  1.00 80.84           H  
ATOM   2501 HD22 ASN A 160      -2.231  -8.587   9.725  1.00 80.84           H  
ATOM   2502  N   ASN A 161      -4.026  -2.608  11.571  1.00 77.35           N  
ATOM   2503  CA  ASN A 161      -3.990  -1.349  12.295  1.00 77.35           C  
ATOM   2504  C   ASN A 161      -5.349  -0.957  12.901  1.00 77.35           C  
ATOM   2505  O   ASN A 161      -5.346  -0.154  13.838  1.00 77.35           O  
ATOM   2506  CB  ASN A 161      -3.427  -0.279  11.354  1.00 77.35           C  
ATOM   2507  CG  ASN A 161      -1.922  -0.212  11.432  1.00 77.35           C  
ATOM   2508  ND2 ASN A 161      -1.226  -0.346  10.336  1.00 77.35           N  
ATOM   2509  OD1 ASN A 161      -1.376   0.053  12.488  1.00 77.35           O  
ATOM   2510  H   ASN A 161      -3.940  -2.609  10.564  1.00 77.35           H  
ATOM   2511  HA  ASN A 161      -3.315  -1.468  13.143  1.00 77.35           H  
ATOM   2512  HB2 ASN A 161      -3.837   0.697  11.612  1.00 77.35           H  
ATOM   2513  HB3 ASN A 161      -3.717  -0.479  10.323  1.00 77.35           H  
ATOM   2514 HD21 ASN A 161      -0.223  -0.385  10.450  1.00 77.35           H  
ATOM   2515 HD22 ASN A 161      -1.653  -0.876   9.590  1.00 77.35           H  
ATOM   2516  N   PHE A 162      -6.466  -1.509  12.405  1.00 77.82           N  
ATOM   2517  CA  PHE A 162      -7.815  -1.347  12.960  1.00 77.82           C  
ATOM   2518  C   PHE A 162      -8.100  -2.290  14.123  1.00 77.82           C  
ATOM   2519  O   PHE A 162      -8.920  -1.948  14.968  1.00 77.82           O  
ATOM   2520  CB  PHE A 162      -8.907  -1.535  11.902  1.00 77.82           C  
ATOM   2521  CG  PHE A 162      -8.744  -0.742  10.625  1.00 77.82           C  
ATOM   2522  CD1 PHE A 162      -8.102   0.513  10.615  1.00 77.82           C  
ATOM   2523  CD2 PHE A 162      -9.249  -1.279   9.428  1.00 77.82           C  
ATOM   2524  CE1 PHE A 162      -7.905   1.191   9.402  1.00 77.82           C  
ATOM   2525  CE2 PHE A 162      -9.060  -0.598   8.218  1.00 77.82           C  
ATOM   2526  CZ  PHE A 162      -8.366   0.620   8.202  1.00 77.82           C  
ATOM   2527  H   PHE A 162      -6.385  -2.135  11.617  1.00 77.82           H  
ATOM   2528  HA  PHE A 162      -7.928  -0.327  13.328  1.00 77.82           H  
ATOM   2529  HB2 PHE A 162      -8.980  -2.593  11.652  1.00 77.82           H  
ATOM   2530  HB3 PHE A 162      -9.861  -1.250  12.346  1.00 77.82           H  
ATOM   2531  HD1 PHE A 162      -7.742   0.957  11.532  1.00 77.82           H  
ATOM   2532  HD2 PHE A 162      -9.768  -2.226   9.434  1.00 77.82           H  
ATOM   2533  HE1 PHE A 162      -7.393   2.141   9.389  1.00 77.82           H  
ATOM   2534  HE2 PHE A 162      -9.435  -1.023   7.298  1.00 77.82           H  
ATOM   2535  HZ  PHE A 162      -8.197   1.112   7.256  1.00 77.82           H  
ATOM   2536  N   THR A 163      -7.416  -3.436  14.239  1.00 67.85           N  
ATOM   2537  CA  THR A 163      -7.654  -4.354  15.368  1.00 67.85           C  
ATOM   2538  C   THR A 163      -7.333  -3.700  16.709  1.00 67.85           C  
ATOM   2539  O   THR A 163      -7.975  -4.000  17.710  1.00 67.85           O  
ATOM   2540  CB  THR A 163      -6.911  -5.691  15.245  1.00 67.85           C  
ATOM   2541  CG2 THR A 163      -7.304  -6.443  13.973  1.00 67.85           C  
ATOM   2542  OG1 THR A 163      -5.518  -5.527  15.222  1.00 67.85           O  
ATOM   2543  H   THR A 163      -6.740  -3.694  13.534  1.00 67.85           H  
ATOM   2544  HA  THR A 163      -8.719  -4.589  15.379  1.00 67.85           H  
ATOM   2545  HB  THR A 163      -7.171  -6.313  16.101  1.00 67.85           H  
ATOM   2546  HG1 THR A 163      -5.200  -5.241  16.082  1.00 67.85           H  
ATOM   2547 HG21 THR A 163      -6.770  -7.392  13.932  1.00 67.85           H  
ATOM   2548 HG22 THR A 163      -7.047  -5.860  13.089  1.00 67.85           H  
ATOM   2549 HG23 THR A 163      -8.376  -6.639  13.968  1.00 67.85           H  
ATOM   2550  N   ASN A 164      -6.409  -2.734  16.714  1.00 67.87           N  
ATOM   2551  CA  ASN A 164      -6.091  -1.901  17.878  1.00 67.87           C  
ATOM   2552  C   ASN A 164      -7.224  -0.931  18.264  1.00 67.87           C  
ATOM   2553  O   ASN A 164      -7.220  -0.398  19.368  1.00 67.87           O  
ATOM   2554  CB  ASN A 164      -4.794  -1.133  17.578  1.00 67.87           C  
ATOM   2555  CG  ASN A 164      -3.596  -2.046  17.387  1.00 67.87           C  
ATOM   2556  ND2 ASN A 164      -2.547  -1.559  16.768  1.00 67.87           N  
ATOM   2557  OD1 ASN A 164      -3.574  -3.199  17.777  1.00 67.87           O  
ATOM   2558  H   ASN A 164      -5.903  -2.577  15.854  1.00 67.87           H  
ATOM   2559  HA  ASN A 164      -5.928  -2.547  18.740  1.00 67.87           H  
ATOM   2560  HB2 ASN A 164      -4.573  -0.469  18.414  1.00 67.87           H  
ATOM   2561  HB3 ASN A 164      -4.933  -0.526  16.684  1.00 67.87           H  
ATOM   2562 HD21 ASN A 164      -1.786  -2.209  16.634  1.00 67.87           H  
ATOM   2563 HD22 ASN A 164      -2.532  -0.602  16.446  1.00 67.87           H  
ATOM   2564  N   TYR A 165      -8.182  -0.710  17.363  1.00 66.30           N  
ATOM   2565  CA  TYR A 165      -9.400   0.065  17.579  1.00 66.30           C  
ATOM   2566  C   TYR A 165     -10.624  -0.835  17.790  1.00 66.30           C  
ATOM   2567  O   TYR A 165     -11.738  -0.339  17.717  1.00 66.30           O  
ATOM   2568  CB  TYR A 165      -9.643   1.017  16.395  1.00 66.30           C  
ATOM   2569  CG  TYR A 165      -8.577   2.061  16.167  1.00 66.30           C  
ATOM   2570  CD1 TYR A 165      -8.670   3.316  16.793  1.00 66.30           C  
ATOM   2571  CD2 TYR A 165      -7.513   1.791  15.294  1.00 66.30           C  
ATOM   2572  CE1 TYR A 165      -7.708   4.306  16.522  1.00 66.30           C  
ATOM   2573  CE2 TYR A 165      -6.563   2.780  15.000  1.00 66.30           C  
ATOM   2574  CZ  TYR A 165      -6.663   4.044  15.611  1.00 66.30           C  
ATOM   2575  OH  TYR A 165      -5.749   5.005  15.326  1.00 66.30           O  
ATOM   2576  H   TYR A 165      -8.135  -1.211  16.488  1.00 66.30           H  
ATOM   2577  HA  TYR A 165      -9.293   0.667  18.481  1.00 66.30           H  
ATOM   2578  HB2 TYR A 165     -10.582   1.548  16.551  1.00 66.30           H  
ATOM   2579  HB3 TYR A 165      -9.769   0.434  15.483  1.00 66.30           H  
ATOM   2580  HD1 TYR A 165      -9.490   3.525  17.463  1.00 66.30           H  
ATOM   2581  HD2 TYR A 165      -7.422   0.804  14.866  1.00 66.30           H  
ATOM   2582  HE1 TYR A 165      -7.790   5.272  16.998  1.00 66.30           H  
ATOM   2583  HE2 TYR A 165      -5.759   2.568  14.310  1.00 66.30           H  
ATOM   2584  HH  TYR A 165      -6.031   5.836  15.717  1.00 66.30           H  
ATOM   2585  N   LYS A 166     -10.490  -2.151  18.015  1.00 64.05           N  
ATOM   2586  CA  LYS A 166     -11.667  -2.990  18.296  1.00 64.05           C  
ATOM   2587  C   LYS A 166     -12.314  -2.557  19.614  1.00 64.05           C  
ATOM   2588  O   LYS A 166     -11.830  -2.891  20.690  1.00 64.05           O  
ATOM   2589  CB  LYS A 166     -11.320  -4.490  18.263  1.00 64.05           C  
ATOM   2590  CG  LYS A 166     -11.328  -4.967  16.807  1.00 64.05           C  
ATOM   2591  CD  LYS A 166     -11.070  -6.469  16.613  1.00 64.05           C  
ATOM   2592  CE  LYS A 166     -11.227  -6.691  15.103  1.00 64.05           C  
ATOM   2593  NZ  LYS A 166     -11.446  -8.088  14.671  1.00 64.05           N1+
ATOM   2594  H   LYS A 166      -9.568  -2.559  18.070  1.00 64.05           H  
ATOM   2595  HA  LYS A 166     -12.413  -2.806  17.522  1.00 64.05           H  
ATOM   2596  HB2 LYS A 166     -12.082  -5.046  18.809  1.00 64.05           H  
ATOM   2597  HB3 LYS A 166     -10.352  -4.672  18.730  1.00 64.05           H  
ATOM   2598  HG2 LYS A 166     -10.596  -4.390  16.243  1.00 64.05           H  
ATOM   2599  HG3 LYS A 166     -12.311  -4.743  16.393  1.00 64.05           H  
ATOM   2600  HD2 LYS A 166     -11.821  -7.038  17.162  1.00 64.05           H  
ATOM   2601  HD3 LYS A 166     -10.067  -6.736  16.945  1.00 64.05           H  
ATOM   2602  HE2 LYS A 166     -12.104  -6.130  14.780  1.00 64.05           H  
ATOM   2603  HE3 LYS A 166     -10.382  -6.255  14.571  1.00 64.05           H  
ATOM   2604  HZ1 LYS A 166     -10.600  -8.639  14.657  1.00 64.05           H  
ATOM   2605  HZ2 LYS A 166     -11.805  -8.009  13.731  1.00 64.05           H  
ATOM   2606  HZ3 LYS A 166     -12.188  -8.521  15.204  1.00 64.05           H  
ATOM   2607  N   TYR A 167     -13.423  -1.823  19.511  1.00 70.08           N  
ATOM   2608  CA  TYR A 167     -14.226  -1.336  20.644  1.00 70.08           C  
ATOM   2609  C   TYR A 167     -15.153  -2.410  21.232  1.00 70.08           C  
ATOM   2610  O   TYR A 167     -15.874  -2.155  22.192  1.00 70.08           O  
ATOM   2611  CB  TYR A 167     -15.002  -0.073  20.232  1.00 70.08           C  
ATOM   2612  CG  TYR A 167     -14.098   1.120  19.994  1.00 70.08           C  
ATOM   2613  CD1 TYR A 167     -13.641   1.884  21.085  1.00 70.08           C  
ATOM   2614  CD2 TYR A 167     -13.654   1.426  18.698  1.00 70.08           C  
ATOM   2615  CE1 TYR A 167     -12.726   2.936  20.884  1.00 70.08           C  
ATOM   2616  CE2 TYR A 167     -12.693   2.433  18.502  1.00 70.08           C  
ATOM   2617  CZ  TYR A 167     -12.236   3.200  19.587  1.00 70.08           C  
ATOM   2618  OH  TYR A 167     -11.368   4.224  19.370  1.00 70.08           O  
ATOM   2619  H   TYR A 167     -13.656  -1.485  18.588  1.00 70.08           H  
ATOM   2620  HA  TYR A 167     -13.545  -1.056  21.447  1.00 70.08           H  
ATOM   2621  HB2 TYR A 167     -15.588  -0.283  19.337  1.00 70.08           H  
ATOM   2622  HB3 TYR A 167     -15.702   0.190  21.024  1.00 70.08           H  
ATOM   2623  HD1 TYR A 167     -13.988   1.651  22.081  1.00 70.08           H  
ATOM   2624  HD2 TYR A 167     -13.990   0.840  17.855  1.00 70.08           H  
ATOM   2625  HE1 TYR A 167     -12.389   3.525  21.724  1.00 70.08           H  
ATOM   2626  HE2 TYR A 167     -12.287   2.616  17.518  1.00 70.08           H  
ATOM   2627  HH  TYR A 167     -11.149   4.671  20.191  1.00 70.08           H  
ATOM   2628  N   GLY A 168     -15.117  -3.618  20.673  1.00 71.50           N  
ATOM   2629  CA  GLY A 168     -15.852  -4.777  21.149  1.00 71.50           C  
ATOM   2630  C   GLY A 168     -15.583  -5.997  20.272  1.00 71.50           C  
ATOM   2631  O   GLY A 168     -15.049  -5.878  19.163  1.00 71.50           O  
ATOM   2632  H   GLY A 168     -14.529  -3.752  19.863  1.00 71.50           H  
ATOM   2633  HA2 GLY A 168     -15.552  -5.000  22.173  1.00 71.50           H  
ATOM   2634  HA3 GLY A 168     -16.918  -4.550  21.146  1.00 71.50           H  
ATOM   2635  N   ALA A 169     -15.921  -7.183  20.779  1.00 76.75           N  
ATOM   2636  CA  ALA A 169     -15.714  -8.439  20.060  1.00 76.75           C  
ATOM   2637  C   ALA A 169     -16.625  -8.555  18.826  1.00 76.75           C  
ATOM   2638  O   ALA A 169     -16.304  -9.294  17.899  1.00 76.75           O  
ATOM   2639  CB  ALA A 169     -15.937  -9.596  21.040  1.00 76.75           C  
ATOM   2640  H   ALA A 169     -16.496  -7.200  21.609  1.00 76.75           H  
ATOM   2641  HA  ALA A 169     -14.684  -8.477  19.706  1.00 76.75           H  
ATOM   2642  HB1 ALA A 169     -15.239  -9.516  21.873  1.00 76.75           H  
ATOM   2643  HB2 ALA A 169     -15.772 -10.544  20.528  1.00 76.75           H  
ATOM   2644  HB3 ALA A 169     -16.958  -9.568  21.420  1.00 76.75           H  
ATOM   2645  N   ASN A 170     -17.735  -7.810  18.803  1.00 82.49           N  
ATOM   2646  CA  ASN A 170     -18.720  -7.777  17.725  1.00 82.49           C  
ATOM   2647  C   ASN A 170     -18.693  -6.425  16.996  1.00 82.49           C  
ATOM   2648  O   ASN A 170     -19.744  -5.837  16.723  1.00 82.49           O  
ATOM   2649  CB  ASN A 170     -20.111  -8.092  18.292  1.00 82.49           C  
ATOM   2650  CG  ASN A 170     -20.201  -9.412  19.016  1.00 82.49           C  
ATOM   2651  ND2 ASN A 170     -19.961  -9.429  20.304  1.00 82.49           N  
ATOM   2652  OD1 ASN A 170     -20.620 -10.420  18.472  1.00 82.49           O  
ATOM   2653  H   ASN A 170     -17.935  -7.229  19.604  1.00 82.49           H  
ATOM   2654  HA  ASN A 170     -18.471  -8.535  16.983  1.00 82.49           H  
ATOM   2655  HB2 ASN A 170     -20.827  -8.107  17.470  1.00 82.49           H  
ATOM   2656  HB3 ASN A 170     -20.396  -7.293  18.977  1.00 82.49           H  
ATOM   2657 HD21 ASN A 170     -19.573  -8.600  20.731  1.00 82.49           H  
ATOM   2658 HD22 ASN A 170     -19.908 -10.330  20.758  1.00 82.49           H  
ATOM   2659  N   SER A 171     -17.487  -5.923  16.722  1.00 87.26           N  
ATOM   2660  CA  SER A 171     -17.277  -4.737  15.898  1.00 87.26           C  
ATOM   2661  C   SER A 171     -16.619  -5.098  14.573  1.00 87.26           C  
ATOM   2662  O   SER A 171     -15.783  -6.001  14.515  1.00 87.26           O  
ATOM   2663  CB  SER A 171     -16.522  -3.640  16.656  1.00 87.26           C  
ATOM   2664  OG  SER A 171     -15.211  -4.027  17.043  1.00 87.26           O  
ATOM   2665  H   SER A 171     -16.678  -6.490  16.934  1.00 87.26           H  
ATOM   2666  HA  SER A 171     -18.256  -4.326  15.652  1.00 87.26           H  
ATOM   2667  HB2 SER A 171     -17.090  -3.375  17.548  1.00 87.26           H  
ATOM   2668  HB3 SER A 171     -16.462  -2.758  16.019  1.00 87.26           H  
ATOM   2669  HG  SER A 171     -15.282  -4.782  17.631  1.00 87.26           H  
ATOM   2670  N   ASN A 172     -17.009  -4.387  13.519  1.00 89.62           N  
ATOM   2671  CA  ASN A 172     -16.489  -4.564  12.174  1.00 89.62           C  
ATOM   2672  C   ASN A 172     -16.169  -3.216  11.547  1.00 89.62           C  
ATOM   2673  O   ASN A 172     -16.885  -2.230  11.741  1.00 89.62           O  
ATOM   2674  CB  ASN A 172     -17.492  -5.342  11.318  1.00 89.62           C  
ATOM   2675  CG  ASN A 172     -17.559  -6.797  11.711  1.00 89.62           C  
ATOM   2676  ND2 ASN A 172     -16.520  -7.542  11.419  1.00 89.62           N  
ATOM   2677  OD1 ASN A 172     -18.513  -7.277  12.304  1.00 89.62           O  
ATOM   2678  H   ASN A 172     -17.683  -3.648  13.662  1.00 89.62           H  
ATOM   2679  HA  ASN A 172     -15.556  -5.127  12.218  1.00 89.62           H  
ATOM   2680  HB2 ASN A 172     -17.175  -5.292  10.276  1.00 89.62           H  
ATOM   2681  HB3 ASN A 172     -18.484  -4.899  11.406  1.00 89.62           H  
ATOM   2682 HD21 ASN A 172     -15.695  -7.113  11.025  1.00 89.62           H  
ATOM   2683 HD22 ASN A 172     -16.525  -8.486  11.779  1.00 89.62           H  
ATOM   2684  N   VAL A 173     -15.081  -3.192  10.787  1.00 90.47           N  
ATOM   2685  CA  VAL A 173     -14.653  -2.026  10.021  1.00 90.47           C  
ATOM   2686  C   VAL A 173     -14.580  -2.437   8.562  1.00 90.47           C  
ATOM   2687  O   VAL A 173     -13.910  -3.415   8.245  1.00 90.47           O  
ATOM   2688  CB  VAL A 173     -13.290  -1.503  10.506  1.00 90.47           C  
ATOM   2689  CG1 VAL A 173     -12.862  -0.286   9.683  1.00 90.47           C  
ATOM   2690  CG2 VAL A 173     -13.296  -1.051  11.972  1.00 90.47           C  
ATOM   2691  H   VAL A 173     -14.578  -4.057  10.646  1.00 90.47           H  
ATOM   2692  HA  VAL A 173     -15.384  -1.224  10.124  1.00 90.47           H  
ATOM   2693  HB  VAL A 173     -12.541  -2.287  10.394  1.00 90.47           H  
ATOM   2694 HG11 VAL A 173     -13.661   0.455   9.711  1.00 90.47           H  
ATOM   2695 HG12 VAL A 173     -11.943   0.136  10.090  1.00 90.47           H  
ATOM   2696 HG13 VAL A 173     -12.673  -0.573   8.649  1.00 90.47           H  
ATOM   2697 HG21 VAL A 173     -13.771  -1.799  12.608  1.00 90.47           H  
ATOM   2698 HG22 VAL A 173     -13.813  -0.095  12.059  1.00 90.47           H  
ATOM   2699 HG23 VAL A 173     -12.269  -0.917  12.311  1.00 90.47           H  
ATOM   2700  N   TRP A 174     -15.201  -1.662   7.677  1.00 91.59           N  
ATOM   2701  CA  TRP A 174     -15.053  -1.802   6.231  1.00 91.59           C  
ATOM   2702  C   TRP A 174     -14.664  -0.477   5.590  1.00 91.59           C  
ATOM   2703  O   TRP A 174     -15.056   0.586   6.058  1.00 91.59           O  
ATOM   2704  CB  TRP A 174     -16.324  -2.368   5.591  1.00 91.59           C  
ATOM   2705  CG  TRP A 174     -16.772  -3.677   6.150  1.00 91.59           C  
ATOM   2706  CD1 TRP A 174     -16.288  -4.886   5.795  1.00 91.59           C  
ATOM   2707  CD2 TRP A 174     -17.786  -3.938   7.166  1.00 91.59           C  
ATOM   2708  CE2 TRP A 174     -17.885  -5.350   7.341  1.00 91.59           C  
ATOM   2709  CE3 TRP A 174     -18.645  -3.129   7.942  1.00 91.59           C  
ATOM   2710  NE1 TRP A 174     -16.915  -5.876   6.521  1.00 91.59           N  
ATOM   2711  CZ2 TRP A 174     -18.816  -5.936   8.202  1.00 91.59           C  
ATOM   2712  CZ3 TRP A 174     -19.593  -3.711   8.803  1.00 91.59           C  
ATOM   2713  CH2 TRP A 174     -19.688  -5.109   8.924  1.00 91.59           C  
ATOM   2714  H   TRP A 174     -15.751  -0.889   8.022  1.00 91.59           H  
ATOM   2715  HA  TRP A 174     -14.254  -2.518   6.041  1.00 91.59           H  
ATOM   2716  HB2 TRP A 174     -16.148  -2.498   4.523  1.00 91.59           H  
ATOM   2717  HB3 TRP A 174     -17.136  -1.648   5.696  1.00 91.59           H  
ATOM   2718  HD1 TRP A 174     -15.524  -5.050   5.049  1.00 91.59           H  
ATOM   2719  HE1 TRP A 174     -16.679  -6.857   6.466  1.00 91.59           H  
ATOM   2720  HE3 TRP A 174     -18.586  -2.054   7.855  1.00 91.59           H  
ATOM   2721  HZ2 TRP A 174     -18.870  -7.011   8.296  1.00 91.59           H  
ATOM   2722  HZ3 TRP A 174     -20.275  -3.085   9.360  1.00 91.59           H  
ATOM   2723  HH2 TRP A 174     -20.427  -5.553   9.574  1.00 91.59           H  
ATOM   2724  N   LEU A 175     -13.936  -0.527   4.483  1.00 90.83           N  
ATOM   2725  CA  LEU A 175     -13.801   0.594   3.561  1.00 90.83           C  
ATOM   2726  C   LEU A 175     -14.436   0.193   2.246  1.00 90.83           C  
ATOM   2727  O   LEU A 175     -14.042  -0.822   1.671  1.00 90.83           O  
ATOM   2728  CB  LEU A 175     -12.324   0.946   3.380  1.00 90.83           C  
ATOM   2729  CG  LEU A 175     -12.015   2.278   2.696  1.00 90.83           C  
ATOM   2730  CD1 LEU A 175     -12.507   3.471   3.505  1.00 90.83           C  
ATOM   2731  CD2 LEU A 175     -10.497   2.404   2.591  1.00 90.83           C  
ATOM   2732  H   LEU A 175     -13.616  -1.435   4.178  1.00 90.83           H  
ATOM   2733  HA  LEU A 175     -14.340   1.451   3.963  1.00 90.83           H  
ATOM   2734  HB2 LEU A 175     -11.846   0.939   4.359  1.00 90.83           H  
ATOM   2735  HB3 LEU A 175     -11.895   0.177   2.738  1.00 90.83           H  
ATOM   2736  HG  LEU A 175     -12.460   2.300   1.701  1.00 90.83           H  
ATOM   2737 HD11 LEU A 175     -13.559   3.348   3.763  1.00 90.83           H  
ATOM   2738 HD12 LEU A 175     -11.937   3.574   4.428  1.00 90.83           H  
ATOM   2739 HD13 LEU A 175     -12.431   4.370   2.894  1.00 90.83           H  
ATOM   2740 HD21 LEU A 175     -10.040   2.151   3.548  1.00 90.83           H  
ATOM   2741 HD22 LEU A 175     -10.130   1.740   1.809  1.00 90.83           H  
ATOM   2742 HD23 LEU A 175     -10.215   3.434   2.373  1.00 90.83           H  
ATOM   2743  N   VAL A 176     -15.402   0.978   1.787  1.00 91.55           N  
ATOM   2744  CA  VAL A 176     -16.174   0.672   0.585  1.00 91.55           C  
ATOM   2745  C   VAL A 176     -16.095   1.804  -0.424  1.00 91.55           C  
ATOM   2746  O   VAL A 176     -16.021   2.972  -0.038  1.00 91.55           O  
ATOM   2747  CB  VAL A 176     -17.636   0.310   0.906  1.00 91.55           C  
ATOM   2748  CG1 VAL A 176     -17.722  -0.883   1.865  1.00 91.55           C  
ATOM   2749  CG2 VAL A 176     -18.433   1.474   1.508  1.00 91.55           C  
ATOM   2750  H   VAL A 176     -15.663   1.796   2.319  1.00 91.55           H  
ATOM   2751  HA  VAL A 176     -15.722  -0.199   0.110  1.00 91.55           H  
ATOM   2752  HB  VAL A 176     -18.121   0.020  -0.026  1.00 91.55           H  
ATOM   2753 HG11 VAL A 176     -17.273  -0.642   2.828  1.00 91.55           H  
ATOM   2754 HG12 VAL A 176     -17.210  -1.738   1.423  1.00 91.55           H  
ATOM   2755 HG13 VAL A 176     -18.769  -1.148   2.016  1.00 91.55           H  
ATOM   2756 HG21 VAL A 176     -18.442   2.318   0.817  1.00 91.55           H  
ATOM   2757 HG22 VAL A 176     -17.996   1.787   2.456  1.00 91.55           H  
ATOM   2758 HG23 VAL A 176     -19.466   1.164   1.662  1.00 91.55           H  
ATOM   2759  N   ASP A 177     -16.145   1.483  -1.715  1.00 88.80           N  
ATOM   2760  CA  ASP A 177     -16.435   2.509  -2.719  1.00 88.80           C  
ATOM   2761  C   ASP A 177     -17.923   2.862  -2.784  1.00 88.80           C  
ATOM   2762  O   ASP A 177     -18.771   2.337  -2.063  1.00 88.80           O  
ATOM   2763  CB  ASP A 177     -15.887   2.157  -4.111  1.00 88.80           C  
ATOM   2764  CG  ASP A 177     -16.450   0.866  -4.731  1.00 88.80           C  
ATOM   2765  OD1 ASP A 177     -17.619   0.536  -4.425  1.00 88.80           O  
ATOM   2766  OD2 ASP A 177     -15.767   0.268  -5.592  1.00 88.80           O1-
ATOM   2767  H   ASP A 177     -16.228   0.509  -1.970  1.00 88.80           H  
ATOM   2768  HA  ASP A 177     -15.927   3.426  -2.422  1.00 88.80           H  
ATOM   2769  HB2 ASP A 177     -14.800   2.182  -4.043  1.00 88.80           H  
ATOM   2770  HB3 ASP A 177     -16.110   2.969  -4.804  1.00 88.80           H  
ATOM   2771  N   LYS A 178     -18.233   3.766  -3.711  1.00 86.06           N  
ATOM   2772  CA  LYS A 178     -19.579   4.230  -4.035  1.00 86.06           C  
ATOM   2773  C   LYS A 178     -20.538   3.120  -4.466  1.00 86.06           C  
ATOM   2774  O   LYS A 178     -21.740   3.334  -4.384  1.00 86.06           O  
ATOM   2775  CB  LYS A 178     -19.473   5.257  -5.166  1.00 86.06           C  
ATOM   2776  CG  LYS A 178     -18.639   6.477  -4.767  1.00 86.06           C  
ATOM   2777  CD  LYS A 178     -18.574   7.448  -5.943  1.00 86.06           C  
ATOM   2778  CE  LYS A 178     -17.877   8.722  -5.482  1.00 86.06           C  
ATOM   2779  NZ  LYS A 178     -17.003   9.257  -6.545  1.00 86.06           N1+
ATOM   2780  H   LYS A 178     -17.465   4.147  -4.246  1.00 86.06           H  
ATOM   2781  HA  LYS A 178     -20.020   4.691  -3.151  1.00 86.06           H  
ATOM   2782  HB2 LYS A 178     -19.026   4.782  -6.040  1.00 86.06           H  
ATOM   2783  HB3 LYS A 178     -20.476   5.588  -5.436  1.00 86.06           H  
ATOM   2784  HG2 LYS A 178     -19.096   6.960  -3.904  1.00 86.06           H  
ATOM   2785  HG3 LYS A 178     -17.624   6.177  -4.508  1.00 86.06           H  
ATOM   2786  HD2 LYS A 178     -19.578   7.689  -6.293  1.00 86.06           H  
ATOM   2787  HD3 LYS A 178     -18.013   6.971  -6.747  1.00 86.06           H  
ATOM   2788  HE2 LYS A 178     -18.628   9.451  -5.178  1.00 86.06           H  
ATOM   2789  HE3 LYS A 178     -17.277   8.474  -4.606  1.00 86.06           H  
ATOM   2790  HZ1 LYS A 178     -17.501   9.364  -7.417  1.00 86.06           H  
ATOM   2791  HZ2 LYS A 178     -16.248   8.598  -6.666  1.00 86.06           H  
ATOM   2792  HZ3 LYS A 178     -16.580  10.127  -6.254  1.00 86.06           H  
ATOM   2793  N   SER A 179     -20.033   1.980  -4.941  1.00 88.28           N  
ATOM   2794  CA  SER A 179     -20.869   0.828  -5.293  1.00 88.28           C  
ATOM   2795  C   SER A 179     -21.178  -0.058  -4.086  1.00 88.28           C  
ATOM   2796  O   SER A 179     -22.103  -0.859  -4.145  1.00 88.28           O  
ATOM   2797  CB  SER A 179     -20.231   0.016  -6.428  1.00 88.28           C  
ATOM   2798  OG  SER A 179     -19.145  -0.790  -6.009  1.00 88.28           O  
ATOM   2799  H   SER A 179     -19.037   1.824  -4.880  1.00 88.28           H  
ATOM   2800  HA  SER A 179     -21.828   1.192  -5.660  1.00 88.28           H  
ATOM   2801  HB2 SER A 179     -19.897   0.695  -7.212  1.00 88.28           H  
ATOM   2802  HB3 SER A 179     -20.992  -0.640  -6.850  1.00 88.28           H  
ATOM   2803  HG  SER A 179     -18.518  -0.272  -5.499  1.00 88.28           H  
ATOM   2804  N   GLY A 180     -20.431   0.087  -2.986  1.00 91.23           N  
ATOM   2805  CA  GLY A 180     -20.519  -0.790  -1.822  1.00 91.23           C  
ATOM   2806  C   GLY A 180     -19.538  -1.960  -1.850  1.00 91.23           C  
ATOM   2807  O   GLY A 180     -19.640  -2.849  -1.003  1.00 91.23           O  
ATOM   2808  H   GLY A 180     -19.715   0.799  -2.981  1.00 91.23           H  
ATOM   2809  HA2 GLY A 180     -21.522  -1.212  -1.762  1.00 91.23           H  
ATOM   2810  HA3 GLY A 180     -20.330  -0.203  -0.923  1.00 91.23           H  
ATOM   2811  N   LYS A 181     -18.591  -1.989  -2.795  1.00 91.72           N  
ATOM   2812  CA  LYS A 181     -17.552  -3.020  -2.832  1.00 91.72           C  
ATOM   2813  C   LYS A 181     -16.565  -2.803  -1.691  1.00 91.72           C  
ATOM   2814  O   LYS A 181     -16.020  -1.711  -1.548  1.00 91.72           O  
ATOM   2815  CB  LYS A 181     -16.857  -3.004  -4.194  1.00 91.72           C  
ATOM   2816  CG  LYS A 181     -15.807  -4.117  -4.288  1.00 91.72           C  
ATOM   2817  CD  LYS A 181     -15.180  -4.123  -5.679  1.00 91.72           C  
ATOM   2818  CE  LYS A 181     -14.077  -5.179  -5.725  1.00 91.72           C  
ATOM   2819  NZ  LYS A 181     -13.372  -5.142  -7.026  1.00 91.72           N1+
ATOM   2820  H   LYS A 181     -18.529  -1.220  -3.447  1.00 91.72           H  
ATOM   2821  HA  LYS A 181     -18.023  -3.994  -2.696  1.00 91.72           H  
ATOM   2822  HB2 LYS A 181     -17.605  -3.145  -4.974  1.00 91.72           H  
ATOM   2823  HB3 LYS A 181     -16.373  -2.038  -4.344  1.00 91.72           H  
ATOM   2824  HG2 LYS A 181     -16.276  -5.082  -4.095  1.00 91.72           H  
ATOM   2825  HG3 LYS A 181     -15.022  -3.948  -3.551  1.00 91.72           H  
ATOM   2826  HD2 LYS A 181     -14.762  -3.136  -5.881  1.00 91.72           H  
ATOM   2827  HD3 LYS A 181     -15.948  -4.346  -6.420  1.00 91.72           H  
ATOM   2828  HE2 LYS A 181     -13.379  -4.975  -4.912  1.00 91.72           H  
ATOM   2829  HE3 LYS A 181     -14.522  -6.158  -5.548  1.00 91.72           H  
ATOM   2830  HZ1 LYS A 181     -14.015  -5.366  -7.773  1.00 91.72           H  
ATOM   2831  HZ2 LYS A 181     -12.607  -5.801  -7.033  1.00 91.72           H  
ATOM   2832  HZ3 LYS A 181     -13.007  -4.213  -7.183  1.00 91.72           H  
ATOM   2833  N   ILE A 182     -16.314  -3.849  -0.908  1.00 91.28           N  
ATOM   2834  CA  ILE A 182     -15.384  -3.830   0.221  1.00 91.28           C  
ATOM   2835  C   ILE A 182     -13.951  -3.913  -0.297  1.00 91.28           C  
ATOM   2836  O   ILE A 182     -13.562  -4.866  -0.972  1.00 91.28           O  
ATOM   2837  CB  ILE A 182     -15.707  -4.962   1.219  1.00 91.28           C  
ATOM   2838  CG1 ILE A 182     -17.135  -4.790   1.792  1.00 91.28           C  
ATOM   2839  CG2 ILE A 182     -14.676  -4.989   2.365  1.00 91.28           C  
ATOM   2840  CD1 ILE A 182     -17.631  -6.011   2.568  1.00 91.28           C  
ATOM   2841  H   ILE A 182     -16.810  -4.709  -1.092  1.00 91.28           H  
ATOM   2842  HA  ILE A 182     -15.493  -2.882   0.749  1.00 91.28           H  
ATOM   2843  HB  ILE A 182     -15.656  -5.910   0.683  1.00 91.28           H  
ATOM   2844 HG12 ILE A 182     -17.847  -4.624   0.983  1.00 91.28           H  
ATOM   2845 HG13 ILE A 182     -17.165  -3.920   2.448  1.00 91.28           H  
ATOM   2846 HG21 ILE A 182     -14.858  -5.856   3.001  1.00 91.28           H  
ATOM   2847 HG22 ILE A 182     -14.743  -4.075   2.956  1.00 91.28           H  
ATOM   2848 HG23 ILE A 182     -13.661  -5.096   1.982  1.00 91.28           H  
ATOM   2849 HD11 ILE A 182     -18.660  -5.845   2.886  1.00 91.28           H  
ATOM   2850 HD12 ILE A 182     -17.024  -6.179   3.457  1.00 91.28           H  
ATOM   2851 HD13 ILE A 182     -17.590  -6.892   1.927  1.00 91.28           H  
ATOM   2852  N   TYR A 183     -13.150  -2.923   0.069  1.00 87.26           N  
ATOM   2853  CA  TYR A 183     -11.730  -2.850  -0.242  1.00 87.26           C  
ATOM   2854  C   TYR A 183     -10.853  -3.124   0.969  1.00 87.26           C  
ATOM   2855  O   TYR A 183      -9.872  -3.845   0.858  1.00 87.26           O  
ATOM   2856  CB  TYR A 183     -11.450  -1.476  -0.835  1.00 87.26           C  
ATOM   2857  CG  TYR A 183     -11.898  -1.369  -2.279  1.00 87.26           C  
ATOM   2858  CD1 TYR A 183     -11.426  -2.268  -3.264  1.00 87.26           C  
ATOM   2859  CD2 TYR A 183     -12.777  -0.345  -2.646  1.00 87.26           C  
ATOM   2860  CE1 TYR A 183     -11.775  -2.109  -4.620  1.00 87.26           C  
ATOM   2861  CE2 TYR A 183     -13.159  -0.234  -3.986  1.00 87.26           C  
ATOM   2862  CZ  TYR A 183     -12.686  -1.100  -4.976  1.00 87.26           C  
ATOM   2863  OH  TYR A 183     -13.179  -0.986  -6.237  1.00 87.26           O  
ATOM   2864  H   TYR A 183     -13.568  -2.150   0.567  1.00 87.26           H  
ATOM   2865  HA  TYR A 183     -11.472  -3.613  -0.977  1.00 87.26           H  
ATOM   2866  HB2 TYR A 183     -10.383  -1.269  -0.761  1.00 87.26           H  
ATOM   2867  HB3 TYR A 183     -11.948  -0.715  -0.234  1.00 87.26           H  
ATOM   2868  HD1 TYR A 183     -10.764  -3.072  -2.981  1.00 87.26           H  
ATOM   2869  HD2 TYR A 183     -13.155   0.354  -1.914  1.00 87.26           H  
ATOM   2870  HE1 TYR A 183     -11.386  -2.776  -5.375  1.00 87.26           H  
ATOM   2871  HE2 TYR A 183     -13.825   0.556  -4.298  1.00 87.26           H  
ATOM   2872  HH  TYR A 183     -13.958  -0.426  -6.213  1.00 87.26           H  
ATOM   2873  N   LEU A 184     -11.221  -2.612   2.138  1.00 88.57           N  
ATOM   2874  CA  LEU A 184     -10.554  -2.937   3.395  1.00 88.57           C  
ATOM   2875  C   LEU A 184     -11.553  -3.517   4.373  1.00 88.57           C  
ATOM   2876  O   LEU A 184     -12.676  -3.029   4.450  1.00 88.57           O  
ATOM   2877  CB  LEU A 184      -9.903  -1.684   3.992  1.00 88.57           C  
ATOM   2878  CG  LEU A 184      -8.532  -1.349   3.407  1.00 88.57           C  
ATOM   2879  CD1 LEU A 184      -8.119   0.090   3.726  1.00 88.57           C  
ATOM   2880  CD2 LEU A 184      -7.573  -2.304   4.101  1.00 88.57           C  
ATOM   2881  H   LEU A 184     -12.084  -2.088   2.177  1.00 88.57           H  
ATOM   2882  HA  LEU A 184      -9.794  -3.700   3.230  1.00 88.57           H  
ATOM   2883  HB2 LEU A 184      -9.818  -1.810   5.072  1.00 88.57           H  
ATOM   2884  HB3 LEU A 184     -10.566  -0.828   3.863  1.00 88.57           H  
ATOM   2885  HG  LEU A 184      -8.514  -1.500   2.327  1.00 88.57           H  
ATOM   2886 HD11 LEU A 184      -8.669   0.463   4.591  1.00 88.57           H  
ATOM   2887 HD12 LEU A 184      -8.319   0.717   2.857  1.00 88.57           H  
ATOM   2888 HD13 LEU A 184      -7.053   0.148   3.946  1.00 88.57           H  
ATOM   2889 HD21 LEU A 184      -7.742  -3.327   3.763  1.00 88.57           H  
ATOM   2890 HD22 LEU A 184      -7.708  -2.280   5.182  1.00 88.57           H  
ATOM   2891 HD23 LEU A 184      -6.537  -2.011   3.934  1.00 88.57           H  
ATOM   2892  N   SER A 185     -11.125  -4.503   5.151  1.00 88.18           N  
ATOM   2893  CA  SER A 185     -11.879  -4.987   6.298  1.00 88.18           C  
ATOM   2894  C   SER A 185     -10.943  -5.516   7.373  1.00 88.18           C  
ATOM   2895  O   SER A 185      -9.874  -6.028   7.051  1.00 88.18           O  
ATOM   2896  CB  SER A 185     -12.860  -6.076   5.878  1.00 88.18           C  
ATOM   2897  OG  SER A 185     -13.600  -6.507   7.003  1.00 88.18           O  
ATOM   2898  H   SER A 185     -10.195  -4.879   5.028  1.00 88.18           H  
ATOM   2899  HA  SER A 185     -12.438  -4.147   6.709  1.00 88.18           H  
ATOM   2900  HB2 SER A 185     -12.300  -6.910   5.455  1.00 88.18           H  
ATOM   2901  HB3 SER A 185     -13.532  -5.692   5.111  1.00 88.18           H  
ATOM   2902  HG  SER A 185     -14.346  -5.921   7.151  1.00 88.18           H  
ATOM   2903  N   ASP A 186     -11.346  -5.419   8.641  1.00 84.35           N  
ATOM   2904  CA  ASP A 186     -10.663  -6.103   9.743  1.00 84.35           C  
ATOM   2905  C   ASP A 186     -10.771  -7.640   9.649  1.00 84.35           C  
ATOM   2906  O   ASP A 186      -9.978  -8.349  10.274  1.00 84.35           O  
ATOM   2907  CB  ASP A 186     -11.194  -5.569  11.081  1.00 84.35           C  
ATOM   2908  CG  ASP A 186     -12.583  -6.105  11.446  1.00 84.35           C  
ATOM   2909  OD1 ASP A 186     -13.554  -5.822  10.708  1.00 84.35           O  
ATOM   2910  OD2 ASP A 186     -12.656  -6.785  12.498  1.00 84.35           O1-
ATOM   2911  H   ASP A 186     -12.275  -5.062   8.818  1.00 84.35           H  
ATOM   2912  HA  ASP A 186      -9.603  -5.857   9.689  1.00 84.35           H  
ATOM   2913  HB2 ASP A 186     -11.223  -4.480  11.051  1.00 84.35           H  
ATOM   2914  HB3 ASP A 186     -10.489  -5.852  11.862  1.00 84.35           H  
ATOM   2915  N   ARG A 187     -11.715  -8.145   8.840  1.00 84.60           N  
ATOM   2916  CA  ARG A 187     -11.835  -9.543   8.416  1.00 84.60           C  
ATOM   2917  C   ARG A 187     -11.431  -9.652   6.951  1.00 84.60           C  
ATOM   2918  O   ARG A 187     -12.161  -9.230   6.059  1.00 84.60           O  
ATOM   2919  CB  ARG A 187     -13.276 -10.026   8.597  1.00 84.60           C  
ATOM   2920  CG  ARG A 187     -13.771  -9.909  10.044  1.00 84.60           C  
ATOM   2921  CD  ARG A 187     -15.148 -10.561  10.195  1.00 84.60           C  
ATOM   2922  NE  ARG A 187     -16.137  -9.976   9.275  1.00 84.60           N  
ATOM   2923  CZ  ARG A 187     -17.442 -10.130   9.285  1.00 84.60           C  
ATOM   2924  NH1 ARG A 187     -18.060 -10.811  10.210  1.00 84.60           N1+
ATOM   2925  NH2 ARG A 187     -18.147  -9.597   8.341  1.00 84.60           N  
ATOM   2926  H   ARG A 187     -12.335  -7.487   8.389  1.00 84.60           H  
ATOM   2927  HA  ARG A 187     -11.178 -10.183   9.004  1.00 84.60           H  
ATOM   2928  HB2 ARG A 187     -13.923  -9.432   7.952  1.00 84.60           H  
ATOM   2929  HB3 ARG A 187     -13.339 -11.067   8.278  1.00 84.60           H  
ATOM   2930  HG2 ARG A 187     -13.067 -10.409  10.709  1.00 84.60           H  
ATOM   2931  HG3 ARG A 187     -13.842  -8.859  10.328  1.00 84.60           H  
ATOM   2932  HD2 ARG A 187     -15.053 -11.626   9.983  1.00 84.60           H  
ATOM   2933  HD3 ARG A 187     -15.477 -10.435  11.227  1.00 84.60           H  
ATOM   2934  HE  ARG A 187     -15.800  -9.496   8.453  1.00 84.60           H  
ATOM   2935 HH11 ARG A 187     -17.508 -11.270  10.920  1.00 84.60           H  
ATOM   2936 HH12 ARG A 187     -19.069 -10.853  10.199  1.00 84.60           H  
ATOM   2937 HH21 ARG A 187     -19.141  -9.744   8.241  1.00 84.60           H  
ATOM   2938 HH22 ARG A 187     -17.610  -9.218   7.574  1.00 84.60           H  
ATOM   2939  N   VAL A 188     -10.247 -10.198   6.690  1.00 80.04           N  
ATOM   2940  CA  VAL A 188      -9.669 -10.246   5.334  1.00 80.04           C  
ATOM   2941  C   VAL A 188     -10.580 -10.996   4.351  1.00 80.04           C  
ATOM   2942  O   VAL A 188     -10.565 -10.700   3.159  1.00 80.04           O  
ATOM   2943  CB  VAL A 188      -8.255 -10.861   5.387  1.00 80.04           C  
ATOM   2944  CG1 VAL A 188      -7.599 -11.017   4.009  1.00 80.04           C  
ATOM   2945  CG2 VAL A 188      -7.315  -9.980   6.230  1.00 80.04           C  
ATOM   2946  H   VAL A 188      -9.740 -10.613   7.458  1.00 80.04           H  
ATOM   2947  HA  VAL A 188      -9.585  -9.225   4.959  1.00 80.04           H  
ATOM   2948  HB  VAL A 188      -8.313 -11.846   5.850  1.00 80.04           H  
ATOM   2949 HG11 VAL A 188      -6.584 -11.400   4.117  1.00 80.04           H  
ATOM   2950 HG12 VAL A 188      -8.163 -11.727   3.404  1.00 80.04           H  
ATOM   2951 HG13 VAL A 188      -7.570 -10.055   3.497  1.00 80.04           H  
ATOM   2952 HG21 VAL A 188      -7.677  -9.915   7.256  1.00 80.04           H  
ATOM   2953 HG22 VAL A 188      -7.270  -8.976   5.807  1.00 80.04           H  
ATOM   2954 HG23 VAL A 188      -6.315 -10.412   6.247  1.00 80.04           H  
ATOM   2955  N   GLU A 189     -11.413 -11.912   4.847  1.00 84.67           N  
ATOM   2956  CA  GLU A 189     -12.368 -12.698   4.061  1.00 84.67           C  
ATOM   2957  C   GLU A 189     -13.498 -11.856   3.444  1.00 84.67           C  
ATOM   2958  O   GLU A 189     -14.097 -12.277   2.457  1.00 84.67           O  
ATOM   2959  CB  GLU A 189     -12.983 -13.803   4.941  1.00 84.67           C  
ATOM   2960  CG  GLU A 189     -11.972 -14.735   5.642  1.00 84.67           C  
ATOM   2961  CD  GLU A 189     -11.227 -14.099   6.833  1.00 84.67           C  
ATOM   2962  OE1 GLU A 189     -10.072 -14.509   7.086  1.00 84.67           O  
ATOM   2963  OE2 GLU A 189     -11.773 -13.164   7.465  1.00 84.67           O1-
ATOM   2964  H   GLU A 189     -11.420 -12.065   5.845  1.00 84.67           H  
ATOM   2965  HA  GLU A 189     -11.839 -13.169   3.232  1.00 84.67           H  
ATOM   2966  HB2 GLU A 189     -13.607 -14.425   4.300  1.00 84.67           H  
ATOM   2967  HB3 GLU A 189     -13.638 -13.353   5.686  1.00 84.67           H  
ATOM   2968  HG2 GLU A 189     -11.255 -15.088   4.901  1.00 84.67           H  
ATOM   2969  HG3 GLU A 189     -12.516 -15.605   6.008  1.00 84.67           H  
ATOM   2970  N   ASP A 190     -13.775 -10.666   3.987  1.00 88.57           N  
ATOM   2971  CA  ASP A 190     -14.821  -9.773   3.477  1.00 88.57           C  
ATOM   2972  C   ASP A 190     -14.356  -8.977   2.239  1.00 88.57           C  
ATOM   2973  O   ASP A 190     -15.173  -8.394   1.522  1.00 88.57           O  
ATOM   2974  CB  ASP A 190     -15.251  -8.787   4.575  1.00 88.57           C  
ATOM   2975  CG  ASP A 190     -15.900  -9.386   5.828  1.00 88.57           C  
ATOM   2976  OD1 ASP A 190     -16.186 -10.597   5.911  1.00 88.57           O  
ATOM   2977  OD2 ASP A 190     -16.190  -8.591   6.756  1.00 88.57           O1-
ATOM   2978  H   ASP A 190     -13.264 -10.378   4.809  1.00 88.57           H  
ATOM   2979  HA  ASP A 190     -15.687 -10.367   3.186  1.00 88.57           H  
ATOM   2980  HB2 ASP A 190     -14.382  -8.201   4.874  1.00 88.57           H  
ATOM   2981  HB3 ASP A 190     -15.973  -8.095   4.142  1.00 88.57           H  
ATOM   2982  N   ILE A 191     -13.043  -8.905   1.985  1.00 85.43           N  
ATOM   2983  CA  ILE A 191     -12.471  -8.079   0.913  1.00 85.43           C  
ATOM   2984  C   ILE A 191     -12.942  -8.582  -0.459  1.00 85.43           C  
ATOM   2985  O   ILE A 191     -12.830  -9.757  -0.796  1.00 85.43           O  
ATOM   2986  CB  ILE A 191     -10.929  -7.999   1.018  1.00 85.43           C  
ATOM   2987  CG1 ILE A 191     -10.523  -7.323   2.351  1.00 85.43           C  
ATOM   2988  CG2 ILE A 191     -10.334  -7.231  -0.182  1.00 85.43           C  
ATOM   2989  CD1 ILE A 191      -9.010  -7.269   2.601  1.00 85.43           C  
ATOM   2990  H   ILE A 191     -12.426  -9.479   2.542  1.00 85.43           H  
ATOM   2991  HA  ILE A 191     -12.860  -7.069   1.037  1.00 85.43           H  
ATOM   2992  HB  ILE A 191     -10.529  -9.013   1.002  1.00 85.43           H  
ATOM   2993 HG12 ILE A 191     -10.920  -6.308   2.380  1.00 85.43           H  
ATOM   2994 HG13 ILE A 191     -10.964  -7.875   3.180  1.00 85.43           H  
ATOM   2995 HG21 ILE A 191     -10.748  -6.224  -0.223  1.00 85.43           H  
ATOM   2996 HG22 ILE A 191     -10.552  -7.753  -1.114  1.00 85.43           H  
ATOM   2997 HG23 ILE A 191      -9.250  -7.168  -0.096  1.00 85.43           H  
ATOM   2998 HD11 ILE A 191      -8.827  -6.977   3.635  1.00 85.43           H  
ATOM   2999 HD12 ILE A 191      -8.570  -8.250   2.424  1.00 85.43           H  
ATOM   3000 HD13 ILE A 191      -8.541  -6.532   1.948  1.00 85.43           H  
ATOM   3001  N   GLY A 192     -13.434  -7.658  -1.285  1.00 85.97           N  
ATOM   3002  CA  GLY A 192     -13.958  -7.921  -2.624  1.00 85.97           C  
ATOM   3003  C   GLY A 192     -15.454  -8.237  -2.667  1.00 85.97           C  
ATOM   3004  O   GLY A 192     -16.045  -8.126  -3.743  1.00 85.97           O  
ATOM   3005  H   GLY A 192     -13.491  -6.708  -0.947  1.00 85.97           H  
ATOM   3006  HA2 GLY A 192     -13.782  -7.041  -3.243  1.00 85.97           H  
ATOM   3007  HA3 GLY A 192     -13.426  -8.766  -3.060  1.00 85.97           H  
ATOM   3008  N   ALA A 193     -16.072  -8.570  -1.531  1.00 92.47           N  
ATOM   3009  CA  ALA A 193     -17.515  -8.752  -1.433  1.00 92.47           C  
ATOM   3010  C   ALA A 193     -18.264  -7.407  -1.463  1.00 92.47           C  
ATOM   3011  O   ALA A 193     -17.682  -6.331  -1.301  1.00 92.47           O  
ATOM   3012  CB  ALA A 193     -17.824  -9.571  -0.173  1.00 92.47           C  
ATOM   3013  H   ALA A 193     -15.538  -8.615  -0.675  1.00 92.47           H  
ATOM   3014  HA  ALA A 193     -17.848  -9.331  -2.294  1.00 92.47           H  
ATOM   3015  HB1 ALA A 193     -17.279 -10.515  -0.199  1.00 92.47           H  
ATOM   3016  HB2 ALA A 193     -18.892  -9.781  -0.110  1.00 92.47           H  
ATOM   3017  HB3 ALA A 193     -17.516  -9.015   0.712  1.00 92.47           H  
ATOM   3018  N   MET A 194     -19.580  -7.473  -1.661  1.00 94.44           N  
ATOM   3019  CA  MET A 194     -20.467  -6.315  -1.548  1.00 94.44           C  
ATOM   3020  C   MET A 194     -20.962  -6.184  -0.111  1.00 94.44           C  
ATOM   3021  O   MET A 194     -21.409  -7.172   0.478  1.00 94.44           O  
ATOM   3022  CB  MET A 194     -21.656  -6.446  -2.510  1.00 94.44           C  
ATOM   3023  CG  MET A 194     -21.220  -6.485  -3.978  1.00 94.44           C  
ATOM   3024  SD  MET A 194     -20.308  -5.031  -4.561  1.00 94.44           S  
ATOM   3025  CE  MET A 194     -21.624  -3.792  -4.493  1.00 94.44           C  
ATOM   3026  H   MET A 194     -20.007  -8.386  -1.741  1.00 94.44           H  
ATOM   3027  HA  MET A 194     -19.920  -5.408  -1.802  1.00 94.44           H  
ATOM   3028  HB2 MET A 194     -22.326  -5.600  -2.362  1.00 94.44           H  
ATOM   3029  HB3 MET A 194     -22.210  -7.357  -2.284  1.00 94.44           H  
ATOM   3030  HG2 MET A 194     -22.109  -6.603  -4.598  1.00 94.44           H  
ATOM   3031  HG3 MET A 194     -20.592  -7.362  -4.135  1.00 94.44           H  
ATOM   3032  HE1 MET A 194     -21.298  -2.923  -5.062  1.00 94.44           H  
ATOM   3033  HE2 MET A 194     -21.819  -3.502  -3.460  1.00 94.44           H  
ATOM   3034  HE3 MET A 194     -22.536  -4.185  -4.942  1.00 94.44           H  
ATOM   3035  N   ILE A 195     -20.947  -4.965   0.432  1.00 93.66           N  
ATOM   3036  CA  ILE A 195     -21.396  -4.683   1.802  1.00 93.66           C  
ATOM   3037  C   ILE A 195     -22.856  -5.078   2.053  1.00 93.66           C  
ATOM   3038  O   ILE A 195     -23.201  -5.463   3.166  1.00 93.66           O  
ATOM   3039  CB  ILE A 195     -21.140  -3.206   2.149  1.00 93.66           C  
ATOM   3040  CG1 ILE A 195     -21.343  -2.912   3.647  1.00 93.66           C  
ATOM   3041  CG2 ILE A 195     -22.046  -2.269   1.344  1.00 93.66           C  
ATOM   3042  CD1 ILE A 195     -20.298  -3.574   4.553  1.00 93.66           C  
ATOM   3043  H   ILE A 195     -20.533  -4.210  -0.095  1.00 93.66           H  
ATOM   3044  HA  ILE A 195     -20.785  -5.292   2.469  1.00 93.66           H  
ATOM   3045  HB  ILE A 195     -20.105  -2.977   1.895  1.00 93.66           H  
ATOM   3046 HG12 ILE A 195     -21.292  -1.832   3.790  1.00 93.66           H  
ATOM   3047 HG13 ILE A 195     -22.339  -3.216   3.969  1.00 93.66           H  
ATOM   3048 HG21 ILE A 195     -23.079  -2.407   1.662  1.00 93.66           H  
ATOM   3049 HG22 ILE A 195     -21.755  -1.233   1.516  1.00 93.66           H  
ATOM   3050 HG23 ILE A 195     -21.966  -2.484   0.278  1.00 93.66           H  
ATOM   3051 HD11 ILE A 195     -19.294  -3.302   4.228  1.00 93.66           H  
ATOM   3052 HD12 ILE A 195     -20.406  -4.659   4.535  1.00 93.66           H  
ATOM   3053 HD13 ILE A 195     -20.445  -3.231   5.577  1.00 93.66           H  
ATOM   3054  N   SER A 196     -23.687  -5.087   1.009  1.00 93.02           N  
ATOM   3055  CA  SER A 196     -25.072  -5.573   1.043  1.00 93.02           C  
ATOM   3056  C   SER A 196     -25.207  -7.041   1.474  1.00 93.02           C  
ATOM   3057  O   SER A 196     -26.299  -7.490   1.795  1.00 93.02           O  
ATOM   3058  CB  SER A 196     -25.686  -5.399  -0.348  1.00 93.02           C  
ATOM   3059  OG  SER A 196     -24.942  -6.141  -1.305  1.00 93.02           O  
ATOM   3060  H   SER A 196     -23.335  -4.791   0.110  1.00 93.02           H  
ATOM   3061  HA  SER A 196     -25.645  -4.974   1.751  1.00 93.02           H  
ATOM   3062  HB2 SER A 196     -25.675  -4.343  -0.619  1.00 93.02           H  
ATOM   3063  HB3 SER A 196     -26.720  -5.743  -0.334  1.00 93.02           H  
ATOM   3064  HG  SER A 196     -25.561  -6.736  -1.734  1.00 93.02           H  
ATOM   3065  N   SER A 197     -24.107  -7.803   1.503  1.00 93.01           N  
ATOM   3066  CA  SER A 197     -24.082  -9.174   2.036  1.00 93.01           C  
ATOM   3067  C   SER A 197     -24.000  -9.216   3.569  1.00 93.01           C  
ATOM   3068  O   SER A 197     -24.216 -10.270   4.162  1.00 93.01           O  
ATOM   3069  CB  SER A 197     -22.903  -9.965   1.455  1.00 93.01           C  
ATOM   3070  OG  SER A 197     -22.773  -9.760   0.059  1.00 93.01           O  
ATOM   3071  H   SER A 197     -23.235  -7.387   1.208  1.00 93.01           H  
ATOM   3072  HA  SER A 197     -25.002  -9.681   1.745  1.00 93.01           H  
ATOM   3073  HB2 SER A 197     -21.981  -9.646   1.941  1.00 93.01           H  
ATOM   3074  HB3 SER A 197     -23.051 -11.026   1.656  1.00 93.01           H  
ATOM   3075  HG  SER A 197     -22.441  -8.865  -0.043  1.00 93.01           H  
ATOM   3076  N   PHE A 198     -23.659  -8.093   4.210  1.00 91.48           N  
ATOM   3077  CA  PHE A 198     -23.382  -7.990   5.648  1.00 91.48           C  
ATOM   3078  C   PHE A 198     -24.325  -7.036   6.384  1.00 91.48           C  
ATOM   3079  O   PHE A 198     -24.470  -7.152   7.599  1.00 91.48           O  
ATOM   3080  CB  PHE A 198     -21.934  -7.525   5.847  1.00 91.48           C  
ATOM   3081  CG  PHE A 198     -20.899  -8.411   5.188  1.00 91.48           C  
ATOM   3082  CD1 PHE A 198     -20.436  -9.567   5.841  1.00 91.48           C  
ATOM   3083  CD2 PHE A 198     -20.410  -8.087   3.911  1.00 91.48           C  
ATOM   3084  CE1 PHE A 198     -19.451 -10.369   5.236  1.00 91.48           C  
ATOM   3085  CE2 PHE A 198     -19.442  -8.898   3.299  1.00 91.48           C  
ATOM   3086  CZ  PHE A 198     -18.950 -10.031   3.967  1.00 91.48           C  
ATOM   3087  H   PHE A 198     -23.516  -7.261   3.655  1.00 91.48           H  
ATOM   3088  HA  PHE A 198     -23.494  -8.968   6.114  1.00 91.48           H  
ATOM   3089  HB2 PHE A 198     -21.831  -6.511   5.459  1.00 91.48           H  
ATOM   3090  HB3 PHE A 198     -21.723  -7.481   6.916  1.00 91.48           H  
ATOM   3091  HD1 PHE A 198     -20.842  -9.837   6.804  1.00 91.48           H  
ATOM   3092  HD2 PHE A 198     -20.787  -7.217   3.395  1.00 91.48           H  
ATOM   3093  HE1 PHE A 198     -19.062 -11.241   5.740  1.00 91.48           H  
ATOM   3094  HE2 PHE A 198     -19.071  -8.643   2.318  1.00 91.48           H  
ATOM   3095  HZ  PHE A 198     -18.184 -10.642   3.514  1.00 91.48           H  
ATOM   3096  N   VAL A 199     -24.962  -6.106   5.668  1.00 91.60           N  
ATOM   3097  CA  VAL A 199     -25.924  -5.145   6.221  1.00 91.60           C  
ATOM   3098  C   VAL A 199     -27.266  -5.261   5.483  1.00 91.60           C  
ATOM   3099  O   VAL A 199     -27.256  -5.562   4.288  1.00 91.60           O  
ATOM   3100  CB  VAL A 199     -25.381  -3.699   6.201  1.00 91.60           C  
ATOM   3101  CG1 VAL A 199     -23.972  -3.601   6.807  1.00 91.60           C  
ATOM   3102  CG2 VAL A 199     -25.323  -3.070   4.804  1.00 91.60           C  
ATOM   3103  H   VAL A 199     -24.813  -6.079   4.669  1.00 91.60           H  
ATOM   3104  HA  VAL A 199     -26.085  -5.399   7.268  1.00 91.60           H  
ATOM   3105  HB  VAL A 199     -26.045  -3.089   6.813  1.00 91.60           H  
ATOM   3106 HG11 VAL A 199     -23.923  -4.150   7.747  1.00 91.60           H  
ATOM   3107 HG12 VAL A 199     -23.719  -2.555   6.984  1.00 91.60           H  
ATOM   3108 HG13 VAL A 199     -23.240  -4.034   6.126  1.00 91.60           H  
ATOM   3109 HG21 VAL A 199     -24.749  -3.698   4.124  1.00 91.60           H  
ATOM   3110 HG22 VAL A 199     -26.336  -2.962   4.415  1.00 91.60           H  
ATOM   3111 HG23 VAL A 199     -24.874  -2.078   4.858  1.00 91.60           H  
ATOM   3112  N   PRO A 200     -28.412  -5.021   6.150  1.00 91.79           N  
ATOM   3113  CA  PRO A 200     -29.719  -4.991   5.494  1.00 91.79           C  
ATOM   3114  C   PRO A 200     -29.774  -3.979   4.345  1.00 91.79           C  
ATOM   3115  O   PRO A 200     -29.084  -2.956   4.376  1.00 91.79           O  
ATOM   3116  CB  PRO A 200     -30.734  -4.642   6.586  1.00 91.79           C  
ATOM   3117  CG  PRO A 200     -30.049  -5.114   7.864  1.00 91.79           C  
ATOM   3118  CD  PRO A 200     -28.573  -4.842   7.583  1.00 91.79           C  
ATOM   3119  HA  PRO A 200     -29.936  -5.986   5.106  1.00 91.79           H  
ATOM   3120  HB2 PRO A 200     -31.687  -5.145   6.427  1.00 91.79           H  
ATOM   3121  HB3 PRO A 200     -30.880  -3.563   6.634  1.00 91.79           H  
ATOM   3122  HG2 PRO A 200     -30.409  -4.566   8.735  1.00 91.79           H  
ATOM   3123  HG3 PRO A 200     -30.207  -6.184   7.992  1.00 91.79           H  
ATOM   3124  HD2 PRO A 200     -28.321  -3.818   7.858  1.00 91.79           H  
ATOM   3125  HD3 PRO A 200     -27.967  -5.555   8.143  1.00 91.79           H  
ATOM   3126  N   GLU A 201     -30.628  -4.242   3.357  1.00 88.16           N  
ATOM   3127  CA  GLU A 201     -30.795  -3.387   2.175  1.00 88.16           C  
ATOM   3128  C   GLU A 201     -31.179  -1.954   2.569  1.00 88.16           C  
ATOM   3129  O   GLU A 201     -30.618  -0.994   2.048  1.00 88.16           O  
ATOM   3130  CB  GLU A 201     -31.839  -4.034   1.252  1.00 88.16           C  
ATOM   3131  CG  GLU A 201     -31.970  -3.338  -0.114  1.00 88.16           C  
ATOM   3132  CD  GLU A 201     -32.906  -4.081  -1.090  1.00 88.16           C  
ATOM   3133  OE1 GLU A 201     -33.069  -3.590  -2.231  1.00 88.16           O  
ATOM   3134  OE2 GLU A 201     -33.439  -5.155  -0.724  1.00 88.16           O1-
ATOM   3135  H   GLU A 201     -31.237  -5.044   3.435  1.00 88.16           H  
ATOM   3136  HA  GLU A 201     -29.848  -3.335   1.638  1.00 88.16           H  
ATOM   3137  HB2 GLU A 201     -32.808  -4.037   1.751  1.00 88.16           H  
ATOM   3138  HB3 GLU A 201     -31.535  -5.068   1.083  1.00 88.16           H  
ATOM   3139  HG2 GLU A 201     -32.345  -2.326   0.041  1.00 88.16           H  
ATOM   3140  HG3 GLU A 201     -30.978  -3.267  -0.559  1.00 88.16           H  
ATOM   3141  N   GLU A 202     -32.035  -1.784   3.580  1.00 86.91           N  
ATOM   3142  CA  GLU A 202     -32.441  -0.465   4.070  1.00 86.91           C  
ATOM   3143  C   GLU A 202     -31.263   0.324   4.655  1.00 86.91           C  
ATOM   3144  O   GLU A 202     -31.154   1.534   4.441  1.00 86.91           O  
ATOM   3145  CB  GLU A 202     -33.530  -0.591   5.151  1.00 86.91           C  
ATOM   3146  CG  GLU A 202     -34.807  -1.323   4.708  1.00 86.91           C  
ATOM   3147  CD  GLU A 202     -34.720  -2.861   4.730  1.00 86.91           C  
ATOM   3148  OE1 GLU A 202     -35.727  -3.482   4.329  1.00 86.91           O  
ATOM   3149  OE2 GLU A 202     -33.676  -3.403   5.168  1.00 86.91           O1-
ATOM   3150  H   GLU A 202     -32.458  -2.597   4.004  1.00 86.91           H  
ATOM   3151  HA  GLU A 202     -32.838   0.109   3.233  1.00 86.91           H  
ATOM   3152  HB2 GLU A 202     -33.818   0.421   5.434  1.00 86.91           H  
ATOM   3153  HB3 GLU A 202     -33.120  -1.064   6.043  1.00 86.91           H  
ATOM   3154  HG2 GLU A 202     -35.606  -1.022   5.386  1.00 86.91           H  
ATOM   3155  HG3 GLU A 202     -35.082  -0.979   3.711  1.00 86.91           H  
ATOM   3156  N   ALA A 203     -30.368  -0.352   5.383  1.00 87.84           N  
ATOM   3157  CA  ALA A 203     -29.158   0.263   5.918  1.00 87.84           C  
ATOM   3158  C   ALA A 203     -28.210   0.653   4.777  1.00 87.84           C  
ATOM   3159  O   ALA A 203     -27.710   1.777   4.748  1.00 87.84           O  
ATOM   3160  CB  ALA A 203     -28.498  -0.700   6.916  1.00 87.84           C  
ATOM   3161  H   ALA A 203     -30.466  -1.356   5.428  1.00 87.84           H  
ATOM   3162  HA  ALA A 203     -29.430   1.177   6.446  1.00 87.84           H  
ATOM   3163  HB1 ALA A 203     -27.572  -0.261   7.287  1.00 87.84           H  
ATOM   3164  HB2 ALA A 203     -28.262  -1.647   6.430  1.00 87.84           H  
ATOM   3165  HB3 ALA A 203     -29.172  -0.884   7.753  1.00 87.84           H  
ATOM   3166  N   PHE A 204     -28.014  -0.242   3.807  1.00 87.02           N  
ATOM   3167  CA  PHE A 204     -27.180  -0.002   2.632  1.00 87.02           C  
ATOM   3168  C   PHE A 204     -27.642   1.217   1.819  1.00 87.02           C  
ATOM   3169  O   PHE A 204     -26.843   2.118   1.547  1.00 87.02           O  
ATOM   3170  CB  PHE A 204     -27.185  -1.271   1.776  1.00 87.02           C  
ATOM   3171  CG  PHE A 204     -26.411  -1.146   0.487  1.00 87.02           C  
ATOM   3172  CD1 PHE A 204     -27.067  -1.250  -0.752  1.00 87.02           C  
ATOM   3173  CD2 PHE A 204     -25.027  -0.917   0.533  1.00 87.02           C  
ATOM   3174  CE1 PHE A 204     -26.323  -1.209  -1.942  1.00 87.02           C  
ATOM   3175  CE2 PHE A 204     -24.285  -0.878  -0.657  1.00 87.02           C  
ATOM   3176  CZ  PHE A 204     -24.927  -1.066  -1.893  1.00 87.02           C  
ATOM   3177  H   PHE A 204     -28.504  -1.123   3.868  1.00 87.02           H  
ATOM   3178  HA  PHE A 204     -26.161   0.198   2.963  1.00 87.02           H  
ATOM   3179  HB2 PHE A 204     -28.213  -1.544   1.538  1.00 87.02           H  
ATOM   3180  HB3 PHE A 204     -26.757  -2.093   2.350  1.00 87.02           H  
ATOM   3181  HD1 PHE A 204     -28.139  -1.363  -0.800  1.00 87.02           H  
ATOM   3182  HD2 PHE A 204     -24.543  -0.764   1.486  1.00 87.02           H  
ATOM   3183  HE1 PHE A 204     -26.835  -1.287  -2.889  1.00 87.02           H  
ATOM   3184  HE2 PHE A 204     -23.224  -0.677  -0.623  1.00 87.02           H  
ATOM   3185  HZ  PHE A 204     -24.360  -1.041  -2.812  1.00 87.02           H  
ATOM   3186  N   GLU A 205     -28.935   1.293   1.504  1.00 84.33           N  
ATOM   3187  CA  GLU A 205     -29.531   2.402   0.754  1.00 84.33           C  
ATOM   3188  C   GLU A 205     -29.400   3.736   1.498  1.00 84.33           C  
ATOM   3189  O   GLU A 205     -29.065   4.756   0.898  1.00 84.33           O  
ATOM   3190  CB  GLU A 205     -31.011   2.092   0.468  1.00 84.33           C  
ATOM   3191  CG  GLU A 205     -31.206   1.015  -0.615  1.00 84.33           C  
ATOM   3192  CD  GLU A 205     -30.588   1.410  -1.966  1.00 84.33           C  
ATOM   3193  OE1 GLU A 205     -30.025   0.521  -2.643  1.00 84.33           O  
ATOM   3194  OE2 GLU A 205     -30.633   2.618  -2.301  1.00 84.33           O1-
ATOM   3195  H   GLU A 205     -29.528   0.504   1.720  1.00 84.33           H  
ATOM   3196  HA  GLU A 205     -29.008   2.518  -0.195  1.00 84.33           H  
ATOM   3197  HB2 GLU A 205     -31.511   3.005   0.146  1.00 84.33           H  
ATOM   3198  HB3 GLU A 205     -31.495   1.768   1.389  1.00 84.33           H  
ATOM   3199  HG2 GLU A 205     -32.275   0.850  -0.747  1.00 84.33           H  
ATOM   3200  HG3 GLU A 205     -30.762   0.079  -0.276  1.00 84.33           H  
ATOM   3201  N   GLN A 206     -29.565   3.754   2.825  1.00 83.52           N  
ATOM   3202  CA  GLN A 206     -29.351   4.972   3.618  1.00 83.52           C  
ATOM   3203  C   GLN A 206     -27.887   5.439   3.601  1.00 83.52           C  
ATOM   3204  O   GLN A 206     -27.614   6.643   3.583  1.00 83.52           O  
ATOM   3205  CB  GLN A 206     -29.814   4.742   5.061  1.00 83.52           C  
ATOM   3206  CG  GLN A 206     -31.344   4.711   5.172  1.00 83.52           C  
ATOM   3207  CD  GLN A 206     -31.816   4.444   6.596  1.00 83.52           C  
ATOM   3208  NE2 GLN A 206     -33.059   4.057   6.776  1.00 83.52           N  
ATOM   3209  OE1 GLN A 206     -31.108   4.616   7.575  1.00 83.52           O  
ATOM   3210  H   GLN A 206     -29.838   2.899   3.290  1.00 83.52           H  
ATOM   3211  HA  GLN A 206     -29.943   5.778   3.185  1.00 83.52           H  
ATOM   3212  HB2 GLN A 206     -29.442   5.557   5.682  1.00 83.52           H  
ATOM   3213  HB3 GLN A 206     -29.399   3.807   5.436  1.00 83.52           H  
ATOM   3214  HG2 GLN A 206     -31.752   3.947   4.510  1.00 83.52           H  
ATOM   3215  HG3 GLN A 206     -31.747   5.673   4.854  1.00 83.52           H  
ATOM   3216 HE21 GLN A 206     -33.604   3.771   5.976  1.00 83.52           H  
ATOM   3217 HE22 GLN A 206     -33.289   3.783   7.721  1.00 83.52           H  
ATOM   3218  N   MET A 207     -26.931   4.508   3.580  1.00 82.36           N  
ATOM   3219  CA  MET A 207     -25.498   4.825   3.554  1.00 82.36           C  
ATOM   3220  C   MET A 207     -25.042   5.350   2.195  1.00 82.36           C  
ATOM   3221  O   MET A 207     -24.217   6.273   2.126  1.00 82.36           O  
ATOM   3222  CB  MET A 207     -24.686   3.573   3.877  1.00 82.36           C  
ATOM   3223  CG  MET A 207     -24.955   3.078   5.289  1.00 82.36           C  
ATOM   3224  SD  MET A 207     -24.495   1.351   5.481  1.00 82.36           S  
ATOM   3225  CE  MET A 207     -22.747   1.609   5.719  1.00 82.36           C  
ATOM   3226  H   MET A 207     -27.215   3.539   3.601  1.00 82.36           H  
ATOM   3227  HA  MET A 207     -25.285   5.591   4.300  1.00 82.36           H  
ATOM   3228  HB2 MET A 207     -23.623   3.789   3.778  1.00 82.36           H  
ATOM   3229  HB3 MET A 207     -24.943   2.785   3.169  1.00 82.36           H  
ATOM   3230  HG2 MET A 207     -26.017   3.176   5.514  1.00 82.36           H  
ATOM   3231  HG3 MET A 207     -24.415   3.696   6.007  1.00 82.36           H  
ATOM   3232  HE1 MET A 207     -22.597   2.405   6.449  1.00 82.36           H  
ATOM   3233  HE2 MET A 207     -22.321   0.688   6.118  1.00 82.36           H  
ATOM   3234  HE3 MET A 207     -22.298   1.862   4.759  1.00 82.36           H  
ATOM   3235  N   LEU A 208     -25.554   4.761   1.110  1.00 71.22           N  
ATOM   3236  CA  LEU A 208     -25.232   5.169  -0.254  1.00 71.22           C  
ATOM   3237  C   LEU A 208     -26.054   6.371  -0.723  1.00 71.22           C  
ATOM   3238  O   LEU A 208     -25.522   7.191  -1.465  1.00 71.22           O  
ATOM   3239  CB  LEU A 208     -25.397   3.990  -1.222  1.00 71.22           C  
ATOM   3240  CG  LEU A 208     -24.403   2.823  -1.065  1.00 71.22           C  
ATOM   3241  CD1 LEU A 208     -24.491   1.983  -2.333  1.00 71.22           C  
ATOM   3242  CD2 LEU A 208     -22.932   3.234  -0.925  1.00 71.22           C  
ATOM   3243  H   LEU A 208     -26.185   3.983   1.239  1.00 71.22           H  
ATOM   3244  HA  LEU A 208     -24.191   5.491  -0.296  1.00 71.22           H  
ATOM   3245  HB2 LEU A 208     -25.295   4.391  -2.231  1.00 71.22           H  
ATOM   3246  HB3 LEU A 208     -26.409   3.595  -1.135  1.00 71.22           H  
ATOM   3247  HG  LEU A 208     -24.676   2.219  -0.200  1.00 71.22           H  
ATOM   3248 HD11 LEU A 208     -25.484   1.538  -2.404  1.00 71.22           H  
ATOM   3249 HD12 LEU A 208     -23.730   1.202  -2.322  1.00 71.22           H  
ATOM   3250 HD13 LEU A 208     -24.316   2.597  -3.217  1.00 71.22           H  
ATOM   3251 HD21 LEU A 208     -22.320   2.337  -0.831  1.00 71.22           H  
ATOM   3252 HD22 LEU A 208     -22.620   3.769  -1.821  1.00 71.22           H  
ATOM   3253 HD23 LEU A 208     -22.788   3.838  -0.029  1.00 71.22           H  
ATOM   3254  N   GLY A 209     -27.286   6.550  -0.244  1.00 67.21           N  
ATOM   3255  CA  GLY A 209     -28.208   7.604  -0.685  1.00 67.21           C  
ATOM   3256  C   GLY A 209     -27.678   9.033  -0.519  1.00 67.21           C  
ATOM   3257  O   GLY A 209     -28.046   9.920  -1.284  1.00 67.21           O  
ATOM   3258  H   GLY A 209     -27.691   5.807   0.308  1.00 67.21           H  
ATOM   3259  HA2 GLY A 209     -28.451   7.445  -1.735  1.00 67.21           H  
ATOM   3260  HA3 GLY A 209     -29.128   7.515  -0.108  1.00 67.21           H  
ATOM   3261  N   GLN A 210     -26.731   9.262   0.398  1.00 60.27           N  
ATOM   3262  CA  GLN A 210     -26.057  10.561   0.541  1.00 60.27           C  
ATOM   3263  C   GLN A 210     -24.903  10.799  -0.453  1.00 60.27           C  
ATOM   3264  O   GLN A 210     -24.212  11.809  -0.363  1.00 60.27           O  
ATOM   3265  CB  GLN A 210     -25.614  10.783   1.992  1.00 60.27           C  
ATOM   3266  CG  GLN A 210     -26.818  10.902   2.936  1.00 60.27           C  
ATOM   3267  CD  GLN A 210     -26.466  11.549   4.271  1.00 60.27           C  
ATOM   3268  NE2 GLN A 210     -27.422  11.671   5.164  1.00 60.27           N  
ATOM   3269  OE1 GLN A 210     -25.346  11.953   4.548  1.00 60.27           O  
ATOM   3270  H   GLN A 210     -26.487   8.502   1.017  1.00 60.27           H  
ATOM   3271  HA  GLN A 210     -26.784  11.341   0.314  1.00 60.27           H  
ATOM   3272  HB2 GLN A 210     -25.054  11.717   2.035  1.00 60.27           H  
ATOM   3273  HB3 GLN A 210     -24.963   9.972   2.319  1.00 60.27           H  
ATOM   3274  HG2 GLN A 210     -27.239   9.913   3.119  1.00 60.27           H  
ATOM   3275  HG3 GLN A 210     -27.585  11.519   2.468  1.00 60.27           H  
ATOM   3276 HE21 GLN A 210     -28.360  11.367   4.946  1.00 60.27           H  
ATOM   3277 HE22 GLN A 210     -27.166  12.134   6.025  1.00 60.27           H  
ATOM   3278  N   LEU A 211     -24.658   9.898  -1.412  1.00 50.16           N  
ATOM   3279  CA  LEU A 211     -23.650  10.097  -2.466  1.00 50.16           C  
ATOM   3280  C   LEU A 211     -24.039  11.174  -3.489  1.00 50.16           C  
ATOM   3281  O   LEU A 211     -23.170  11.640  -4.222  1.00 50.16           O  
ATOM   3282  CB  LEU A 211     -23.362   8.759  -3.172  1.00 50.16           C  
ATOM   3283  CG  LEU A 211     -22.535   7.786  -2.320  1.00 50.16           C  
ATOM   3284  CD1 LEU A 211     -22.525   6.399  -2.944  1.00 50.16           C  
ATOM   3285  CD2 LEU A 211     -21.079   8.248  -2.183  1.00 50.16           C  
ATOM   3286  H   LEU A 211     -25.239   9.074  -1.464  1.00 50.16           H  
ATOM   3287  HA  LEU A 211     -22.732  10.465  -2.006  1.00 50.16           H  
ATOM   3288  HB2 LEU A 211     -22.820   8.952  -4.097  1.00 50.16           H  
ATOM   3289  HB3 LEU A 211     -24.309   8.298  -3.451  1.00 50.16           H  
ATOM   3290  HG  LEU A 211     -22.966   7.702  -1.322  1.00 50.16           H  
ATOM   3291 HD11 LEU A 211     -22.161   6.447  -3.970  1.00 50.16           H  
ATOM   3292 HD12 LEU A 211     -21.886   5.734  -2.364  1.00 50.16           H  
ATOM   3293 HD13 LEU A 211     -23.537   5.994  -2.959  1.00 50.16           H  
ATOM   3294 HD21 LEU A 211     -21.023   9.167  -1.600  1.00 50.16           H  
ATOM   3295 HD22 LEU A 211     -20.672   8.445  -3.175  1.00 50.16           H  
ATOM   3296 HD23 LEU A 211     -20.478   7.477  -1.702  1.00 50.16           H  
ATOM   3297  N   ASN A 212     -25.307  11.591  -3.510  1.00 48.70           N  
ATOM   3298  CA  ASN A 212     -25.834  12.543  -4.488  1.00 48.70           C  
ATOM   3299  C   ASN A 212     -25.982  13.980  -3.955  1.00 48.70           C  
ATOM   3300  O   ASN A 212     -26.369  14.865  -4.714  1.00 48.70           O  
ATOM   3301  CB  ASN A 212     -27.138  11.971  -5.065  1.00 48.70           C  
ATOM   3302  CG  ASN A 212     -26.910  10.717  -5.897  1.00 48.70           C  
ATOM   3303  ND2 ASN A 212     -27.907   9.873  -6.014  1.00 48.70           N  
ATOM   3304  OD1 ASN A 212     -25.854  10.471  -6.453  1.00 48.70           O  
ATOM   3305  H   ASN A 212     -25.960  11.154  -2.875  1.00 48.70           H  
ATOM   3306  HA  ASN A 212     -25.126  12.626  -5.313  1.00 48.70           H  
ATOM   3307  HB2 ASN A 212     -27.599  12.713  -5.716  1.00 48.70           H  
ATOM   3308  HB3 ASN A 212     -27.831  11.753  -4.252  1.00 48.70           H  
ATOM   3309 HD21 ASN A 212     -28.773  10.029  -5.519  1.00 48.70           H  
ATOM   3310 HD22 ASN A 212     -27.716   9.028  -6.533  1.00 48.70           H  
ATOM   3311  N   GLU A 213     -25.635  14.256  -2.691  1.00 48.39           N  
ATOM   3312  CA  GLU A 213     -25.533  15.636  -2.191  1.00 48.39           C  
ATOM   3313  C   GLU A 213     -24.159  16.228  -2.547  1.00 48.39           C  
ATOM   3314  O   GLU A 213     -23.289  16.458  -1.710  1.00 48.39           O  
ATOM   3315  CB  GLU A 213     -25.891  15.753  -0.700  1.00 48.39           C  
ATOM   3316  CG  GLU A 213     -27.392  15.519  -0.448  1.00 48.39           C  
ATOM   3317  CD  GLU A 213     -27.866  15.964   0.950  1.00 48.39           C  
ATOM   3318  OE1 GLU A 213     -29.088  15.858   1.199  1.00 48.39           O  
ATOM   3319  OE2 GLU A 213     -27.027  16.408   1.771  1.00 48.39           O1-
ATOM   3320  H   GLU A 213     -25.299  13.511  -2.099  1.00 48.39           H  
ATOM   3321  HA  GLU A 213     -26.263  16.251  -2.718  1.00 48.39           H  
ATOM   3322  HB2 GLU A 213     -25.299  15.048  -0.116  1.00 48.39           H  
ATOM   3323  HB3 GLU A 213     -25.644  16.767  -0.385  1.00 48.39           H  
ATOM   3324  HG2 GLU A 213     -27.960  16.076  -1.194  1.00 48.39           H  
ATOM   3325  HG3 GLU A 213     -27.609  14.459  -0.585  1.00 48.39           H  
ATOM   3326  N   THR A 214     -23.953  16.466  -3.842  1.00 40.87           N  
ATOM   3327  CA  THR A 214     -22.749  17.084  -4.423  1.00 40.87           C  
ATOM   3328  C   THR A 214     -22.584  18.579  -4.118  1.00 40.87           C  
ATOM   3329  O   THR A 214     -21.673  19.201  -4.656  1.00 40.87           O  
ATOM   3330  CB  THR A 214     -22.661  16.820  -5.945  1.00 40.87           C  
ATOM   3331  CG2 THR A 214     -21.691  15.678  -6.240  1.00 40.87           C  
ATOM   3332  OG1 THR A 214     -23.903  16.441  -6.504  1.00 40.87           O  
ATOM   3333  H   THR A 214     -24.664  16.156  -4.489  1.00 40.87           H  
ATOM   3334  HA  THR A 214     -21.888  16.608  -3.953  1.00 40.87           H  
ATOM   3335  HB  THR A 214     -22.305  17.705  -6.472  1.00 40.87           H  
ATOM   3336  HG1 THR A 214     -24.474  17.213  -6.519  1.00 40.87           H  
ATOM   3337 HG21 THR A 214     -22.009  14.779  -5.712  1.00 40.87           H  
ATOM   3338 HG22 THR A 214     -20.687  15.956  -5.919  1.00 40.87           H  
ATOM   3339 HG23 THR A 214     -21.679  15.479  -7.312  1.00 40.87           H  
ATOM   3340  N   ASP A 215     -23.395  19.169  -3.236  1.00 38.78           N  
ATOM   3341  CA  ASP A 215     -23.512  20.632  -3.131  1.00 38.78           C  
ATOM   3342  C   ASP A 215     -22.811  21.279  -1.927  1.00 38.78           C  
ATOM   3343  O   ASP A 215     -22.976  22.473  -1.680  1.00 38.78           O  
ATOM   3344  CB  ASP A 215     -24.992  21.051  -3.284  1.00 38.78           C  
ATOM   3345  CG  ASP A 215     -25.279  21.915  -4.525  1.00 38.78           C  
ATOM   3346  OD1 ASP A 215     -24.342  22.216  -5.300  1.00 38.78           O  
ATOM   3347  OD2 ASP A 215     -26.468  22.253  -4.706  1.00 38.78           O1-
ATOM   3348  H   ASP A 215     -24.094  18.603  -2.776  1.00 38.78           H  
ATOM   3349  HA  ASP A 215     -22.960  21.050  -3.972  1.00 38.78           H  
ATOM   3350  HB2 ASP A 215     -25.315  21.594  -2.397  1.00 38.78           H  
ATOM   3351  HB3 ASP A 215     -25.617  20.160  -3.346  1.00 38.78           H  
ATOM   3352  N   SER A 216     -22.004  20.553  -1.144  1.00 39.35           N  
ATOM   3353  CA  SER A 216     -21.318  21.173   0.008  1.00 39.35           C  
ATOM   3354  C   SER A 216     -20.033  20.482   0.473  1.00 39.35           C  
ATOM   3355  O   SER A 216     -19.837  20.368   1.672  1.00 39.35           O  
ATOM   3356  CB  SER A 216     -22.290  21.338   1.195  1.00 39.35           C  
ATOM   3357  OG  SER A 216     -23.368  22.201   0.905  1.00 39.35           O  
ATOM   3358  H   SER A 216     -21.930  19.562  -1.323  1.00 39.35           H  
ATOM   3359  HA  SER A 216     -21.006  22.175  -0.286  1.00 39.35           H  
ATOM   3360  HB2 SER A 216     -21.761  21.762   2.049  1.00 39.35           H  
ATOM   3361  HB3 SER A 216     -22.678  20.360   1.479  1.00 39.35           H  
ATOM   3362  HG  SER A 216     -23.367  22.372  -0.039  1.00 39.35           H  
ATOM   3363  N   GLY A 217     -19.149  20.024  -0.424  1.00 45.77           N  
ATOM   3364  CA  GLY A 217     -17.701  19.817  -0.165  1.00 45.77           C  
ATOM   3365  C   GLY A 217     -17.228  18.946   1.023  1.00 45.77           C  
ATOM   3366  O   GLY A 217     -16.027  18.775   1.201  1.00 45.77           O  
ATOM   3367  H   GLY A 217     -19.430  20.081  -1.392  1.00 45.77           H  
ATOM   3368  HA2 GLY A 217     -17.246  20.798  -0.029  1.00 45.77           H  
ATOM   3369  HA3 GLY A 217     -17.263  19.382  -1.063  1.00 45.77           H  
ATOM   3370  N   LEU A 218     -18.124  18.395   1.836  1.00 54.86           N  
ATOM   3371  CA  LEU A 218     -17.877  17.633   3.052  1.00 54.86           C  
ATOM   3372  C   LEU A 218     -19.104  16.740   3.251  1.00 54.86           C  
ATOM   3373  O   LEU A 218     -20.078  17.142   3.891  1.00 54.86           O  
ATOM   3374  CB  LEU A 218     -17.709  18.593   4.255  1.00 54.86           C  
ATOM   3375  CG  LEU A 218     -16.397  19.397   4.320  1.00 54.86           C  
ATOM   3376  CD1 LEU A 218     -16.493  20.453   5.422  1.00 54.86           C  
ATOM   3377  CD2 LEU A 218     -15.188  18.504   4.620  1.00 54.86           C  
ATOM   3378  H   LEU A 218     -19.081  18.681   1.686  1.00 54.86           H  
ATOM   3379  HA  LEU A 218     -16.993  17.005   2.942  1.00 54.86           H  
ATOM   3380  HB2 LEU A 218     -18.541  19.296   4.241  1.00 54.86           H  
ATOM   3381  HB3 LEU A 218     -17.793  18.010   5.173  1.00 54.86           H  
ATOM   3382  HG  LEU A 218     -16.232  19.936   3.387  1.00 54.86           H  
ATOM   3383 HD11 LEU A 218     -17.328  21.120   5.209  1.00 54.86           H  
ATOM   3384 HD12 LEU A 218     -15.575  21.041   5.446  1.00 54.86           H  
ATOM   3385 HD13 LEU A 218     -16.648  19.973   6.389  1.00 54.86           H  
ATOM   3386 HD21 LEU A 218     -15.042  17.811   3.792  1.00 54.86           H  
ATOM   3387 HD22 LEU A 218     -14.293  19.120   4.708  1.00 54.86           H  
ATOM   3388 HD23 LEU A 218     -15.351  17.946   5.542  1.00 54.86           H  
ATOM   3389  N   ALA A 219     -19.075  15.533   2.683  1.00 67.68           N  
ATOM   3390  CA  ALA A 219     -20.042  14.511   3.063  1.00 67.68           C  
ATOM   3391  C   ALA A 219     -20.037  14.391   4.601  1.00 67.68           C  
ATOM   3392  O   ALA A 219     -18.979  14.418   5.238  1.00 67.68           O  
ATOM   3393  CB  ALA A 219     -19.710  13.202   2.336  1.00 67.68           C  
ATOM   3394  H   ALA A 219     -18.271  15.263   2.134  1.00 67.68           H  
ATOM   3395  HA  ALA A 219     -21.034  14.835   2.749  1.00 67.68           H  
ATOM   3396  HB1 ALA A 219     -19.899  13.324   1.269  1.00 67.68           H  
ATOM   3397  HB2 ALA A 219     -20.343  12.400   2.716  1.00 67.68           H  
ATOM   3398  HB3 ALA A 219     -18.661  12.945   2.479  1.00 67.68           H  
ATOM   3399  N   LYS A 220     -21.218  14.346   5.216  1.00 79.78           N  
ATOM   3400  CA  LYS A 220     -21.339  14.228   6.673  1.00 79.78           C  
ATOM   3401  C   LYS A 220     -21.382  12.752   7.064  1.00 79.78           C  
ATOM   3402  O   LYS A 220     -21.835  11.927   6.271  1.00 79.78           O  
ATOM   3403  CB  LYS A 220     -22.556  15.009   7.183  1.00 79.78           C  
ATOM   3404  CG  LYS A 220     -22.308  16.521   7.083  1.00 79.78           C  
ATOM   3405  CD  LYS A 220     -23.516  17.302   7.604  1.00 79.78           C  
ATOM   3406  CE  LYS A 220     -23.276  18.801   7.407  1.00 79.78           C  
ATOM   3407  NZ  LYS A 220     -24.506  19.578   7.690  1.00 79.78           N1+
ATOM   3408  H   LYS A 220     -22.055  14.285   4.655  1.00 79.78           H  
ATOM   3409  HA  LYS A 220     -20.445  14.655   7.127  1.00 79.78           H  
ATOM   3410  HB2 LYS A 220     -23.435  14.732   6.600  1.00 79.78           H  
ATOM   3411  HB3 LYS A 220     -22.741  14.749   8.225  1.00 79.78           H  
ATOM   3412  HG2 LYS A 220     -21.427  16.785   7.668  1.00 79.78           H  
ATOM   3413  HG3 LYS A 220     -22.133  16.791   6.042  1.00 79.78           H  
ATOM   3414  HD2 LYS A 220     -24.396  16.994   7.039  1.00 79.78           H  
ATOM   3415  HD3 LYS A 220     -23.670  17.078   8.660  1.00 79.78           H  
ATOM   3416  HE2 LYS A 220     -22.972  18.959   6.373  1.00 79.78           H  
ATOM   3417  HE3 LYS A 220     -22.454  19.118   8.048  1.00 79.78           H  
ATOM   3418  HZ1 LYS A 220     -24.351  20.560   7.512  1.00 79.78           H  
ATOM   3419  HZ2 LYS A 220     -24.812  19.441   8.643  1.00 79.78           H  
ATOM   3420  HZ3 LYS A 220     -25.241  19.270   7.069  1.00 79.78           H  
ATOM   3421  N   PRO A 221     -20.918  12.397   8.272  1.00 88.02           N  
ATOM   3422  CA  PRO A 221     -21.120  11.052   8.772  1.00 88.02           C  
ATOM   3423  C   PRO A 221     -22.615  10.750   8.922  1.00 88.02           C  
ATOM   3424  O   PRO A 221     -23.380  11.592   9.398  1.00 88.02           O  
ATOM   3425  CB  PRO A 221     -20.380  10.988  10.105  1.00 88.02           C  
ATOM   3426  CG  PRO A 221     -20.343  12.442  10.576  1.00 88.02           C  
ATOM   3427  CD  PRO A 221     -20.270  13.233   9.272  1.00 88.02           C  
ATOM   3428  HA  PRO A 221     -20.672  10.344   8.074  1.00 88.02           H  
ATOM   3429  HB2 PRO A 221     -20.893  10.347  10.822  1.00 88.02           H  
ATOM   3430  HB3 PRO A 221     -19.365  10.636   9.924  1.00 88.02           H  
ATOM   3431  HG2 PRO A 221     -19.483  12.637  11.217  1.00 88.02           H  
ATOM   3432  HG3 PRO A 221     -21.271  12.680  11.095  1.00 88.02           H  
ATOM   3433  HD2 PRO A 221     -19.228  13.385   8.991  1.00 88.02           H  
ATOM   3434  HD3 PRO A 221     -20.774  14.192   9.390  1.00 88.02           H  
ATOM   3435  N   VAL A 222     -23.008   9.532   8.561  1.00 88.77           N  
ATOM   3436  CA  VAL A 222     -24.369   9.008   8.730  1.00 88.77           C  
ATOM   3437  C   VAL A 222     -24.329   7.936   9.799  1.00 88.77           C  
ATOM   3438  O   VAL A 222     -23.602   6.961   9.644  1.00 88.77           O  
ATOM   3439  CB  VAL A 222     -24.934   8.430   7.419  1.00 88.77           C  
ATOM   3440  CG1 VAL A 222     -26.383   7.956   7.593  1.00 88.77           C  
ATOM   3441  CG2 VAL A 222     -24.911   9.483   6.316  1.00 88.77           C  
ATOM   3442  H   VAL A 222     -22.307   8.905   8.192  1.00 88.77           H  
ATOM   3443  HA  VAL A 222     -25.034   9.809   9.055  1.00 88.77           H  
ATOM   3444  HB  VAL A 222     -24.326   7.584   7.099  1.00 88.77           H  
ATOM   3445 HG11 VAL A 222     -26.760   7.570   6.646  1.00 88.77           H  
ATOM   3446 HG12 VAL A 222     -26.440   7.150   8.326  1.00 88.77           H  
ATOM   3447 HG13 VAL A 222     -27.018   8.781   7.915  1.00 88.77           H  
ATOM   3448 HG21 VAL A 222     -25.438  10.374   6.655  1.00 88.77           H  
ATOM   3449 HG22 VAL A 222     -25.391   9.091   5.419  1.00 88.77           H  
ATOM   3450 HG23 VAL A 222     -23.886   9.756   6.063  1.00 88.77           H  
ATOM   3451  N   VAL A 223     -25.097   8.117  10.872  1.00 89.31           N  
ATOM   3452  CA  VAL A 223     -25.259   7.121  11.938  1.00 89.31           C  
ATOM   3453  C   VAL A 223     -26.650   6.519  11.817  1.00 89.31           C  
ATOM   3454  O   VAL A 223     -27.631   7.259  11.766  1.00 89.31           O  
ATOM   3455  CB  VAL A 223     -25.042   7.725  13.338  1.00 89.31           C  
ATOM   3456  CG1 VAL A 223     -25.138   6.650  14.429  1.00 89.31           C  
ATOM   3457  CG2 VAL A 223     -23.663   8.386  13.462  1.00 89.31           C  
ATOM   3458  H   VAL A 223     -25.723   8.909  10.884  1.00 89.31           H  
ATOM   3459  HA  VAL A 223     -24.529   6.322  11.805  1.00 89.31           H  
ATOM   3460  HB  VAL A 223     -25.800   8.485  13.528  1.00 89.31           H  
ATOM   3461 HG11 VAL A 223     -24.928   7.084  15.407  1.00 89.31           H  
ATOM   3462 HG12 VAL A 223     -24.427   5.849  14.227  1.00 89.31           H  
ATOM   3463 HG13 VAL A 223     -26.142   6.225  14.453  1.00 89.31           H  
ATOM   3464 HG21 VAL A 223     -23.567   9.203  12.746  1.00 89.31           H  
ATOM   3465 HG22 VAL A 223     -22.890   7.644  13.266  1.00 89.31           H  
ATOM   3466 HG23 VAL A 223     -23.527   8.788  14.466  1.00 89.31           H  
ATOM   3467  N   LEU A 224     -26.723   5.196  11.794  1.00 89.78           N  
ATOM   3468  CA  LEU A 224     -27.957   4.429  11.700  1.00 89.78           C  
ATOM   3469  C   LEU A 224     -27.900   3.212  12.627  1.00 89.78           C  
ATOM   3470  O   LEU A 224     -26.841   2.852  13.145  1.00 89.78           O  
ATOM   3471  CB  LEU A 224     -28.221   4.089  10.220  1.00 89.78           C  
ATOM   3472  CG  LEU A 224     -27.174   3.164   9.568  1.00 89.78           C  
ATOM   3473  CD1 LEU A 224     -27.676   1.720   9.546  1.00 89.78           C  
ATOM   3474  CD2 LEU A 224     -26.890   3.611   8.137  1.00 89.78           C  
ATOM   3475  H   LEU A 224     -25.870   4.661  11.877  1.00 89.78           H  
ATOM   3476  HA  LEU A 224     -28.787   5.046  12.045  1.00 89.78           H  
ATOM   3477  HB2 LEU A 224     -28.256   5.031   9.675  1.00 89.78           H  
ATOM   3478  HB3 LEU A 224     -29.212   3.646  10.124  1.00 89.78           H  
ATOM   3479  HG  LEU A 224     -26.233   3.203  10.117  1.00 89.78           H  
ATOM   3480 HD11 LEU A 224     -27.880   1.380  10.561  1.00 89.78           H  
ATOM   3481 HD12 LEU A 224     -26.938   1.055   9.099  1.00 89.78           H  
ATOM   3482 HD13 LEU A 224     -28.599   1.657   8.969  1.00 89.78           H  
ATOM   3483 HD21 LEU A 224     -26.174   2.920   7.692  1.00 89.78           H  
ATOM   3484 HD22 LEU A 224     -26.470   4.617   8.136  1.00 89.78           H  
ATOM   3485 HD23 LEU A 224     -27.810   3.596   7.553  1.00 89.78           H  
ATOM   3486  N   ASP A 225     -29.049   2.593  12.853  1.00 89.93           N  
ATOM   3487  CA  ASP A 225     -29.160   1.325  13.557  1.00 89.93           C  
ATOM   3488  C   ASP A 225     -29.993   0.330  12.754  1.00 89.93           C  
ATOM   3489  O   ASP A 225     -30.734   0.703  11.846  1.00 89.93           O  
ATOM   3490  CB  ASP A 225     -29.662   1.535  14.994  1.00 89.93           C  
ATOM   3491  CG  ASP A 225     -31.073   2.123  15.176  1.00 89.93           C  
ATOM   3492  OD1 ASP A 225     -31.880   2.159  14.235  1.00 89.93           O  
ATOM   3493  OD2 ASP A 225     -31.355   2.533  16.334  1.00 89.93           O1-
ATOM   3494  H   ASP A 225     -29.886   2.887  12.371  1.00 89.93           H  
ATOM   3495  HA  ASP A 225     -28.163   0.888  13.629  1.00 89.93           H  
ATOM   3496  HB2 ASP A 225     -29.629   0.577  15.513  1.00 89.93           H  
ATOM   3497  HB3 ASP A 225     -28.949   2.195  15.489  1.00 89.93           H  
ATOM   3498  N   TYR A 226     -29.802  -0.953  13.042  1.00 91.31           N  
ATOM   3499  CA  TYR A 226     -30.564  -2.034  12.427  1.00 91.31           C  
ATOM   3500  C   TYR A 226     -30.511  -3.301  13.291  1.00 91.31           C  
ATOM   3501  O   TYR A 226     -29.723  -3.388  14.236  1.00 91.31           O  
ATOM   3502  CB  TYR A 226     -30.040  -2.279  11.004  1.00 91.31           C  
ATOM   3503  CG  TYR A 226     -28.652  -2.878  10.908  1.00 91.31           C  
ATOM   3504  CD1 TYR A 226     -27.505  -2.069  10.775  1.00 91.31           C  
ATOM   3505  CD2 TYR A 226     -28.531  -4.274  10.872  1.00 91.31           C  
ATOM   3506  CE1 TYR A 226     -26.256  -2.671  10.514  1.00 91.31           C  
ATOM   3507  CE2 TYR A 226     -27.295  -4.878  10.625  1.00 91.31           C  
ATOM   3508  CZ  TYR A 226     -26.178  -4.073  10.373  1.00 91.31           C  
ATOM   3509  OH  TYR A 226     -25.071  -4.690   9.908  1.00 91.31           O  
ATOM   3510  H   TYR A 226     -29.136  -1.199  13.760  1.00 91.31           H  
ATOM   3511  HA  TYR A 226     -31.606  -1.723  12.353  1.00 91.31           H  
ATOM   3512  HB2 TYR A 226     -30.055  -1.347  10.440  1.00 91.31           H  
ATOM   3513  HB3 TYR A 226     -30.739  -2.947  10.499  1.00 91.31           H  
ATOM   3514  HD1 TYR A 226     -27.601  -0.994  10.817  1.00 91.31           H  
ATOM   3515  HD2 TYR A 226     -29.417  -4.887  10.946  1.00 91.31           H  
ATOM   3516  HE1 TYR A 226     -25.374  -2.069  10.355  1.00 91.31           H  
ATOM   3517  HE2 TYR A 226     -27.221  -5.950  10.517  1.00 91.31           H  
ATOM   3518  HH  TYR A 226     -24.324  -4.116   9.728  1.00 91.31           H  
ATOM   3519  N   GLU A 227     -31.341  -4.296  12.980  1.00 91.08           N  
ATOM   3520  CA  GLU A 227     -31.254  -5.634  13.578  1.00 91.08           C  
ATOM   3521  C   GLU A 227     -30.516  -6.586  12.637  1.00 91.08           C  
ATOM   3522  O   GLU A 227     -30.848  -6.678  11.454  1.00 91.08           O  
ATOM   3523  CB  GLU A 227     -32.644  -6.169  13.956  1.00 91.08           C  
ATOM   3524  CG  GLU A 227     -33.220  -5.360  15.125  1.00 91.08           C  
ATOM   3525  CD  GLU A 227     -34.545  -5.890  15.692  1.00 91.08           C  
ATOM   3526  OE1 GLU A 227     -34.918  -5.366  16.774  1.00 91.08           O  
ATOM   3527  OE2 GLU A 227     -35.177  -6.773  15.076  1.00 91.08           O1-
ATOM   3528  H   GLU A 227     -31.942  -4.199  12.175  1.00 91.08           H  
ATOM   3529  HA  GLU A 227     -30.671  -5.586  14.498  1.00 91.08           H  
ATOM   3530  HB2 GLU A 227     -32.542  -7.209  14.267  1.00 91.08           H  
ATOM   3531  HB3 GLU A 227     -33.311  -6.114  13.095  1.00 91.08           H  
ATOM   3532  HG2 GLU A 227     -32.481  -5.355  15.927  1.00 91.08           H  
ATOM   3533  HG3 GLU A 227     -33.367  -4.329  14.804  1.00 91.08           H  
ATOM   3534  N   ASP A 228     -29.488  -7.267  13.147  1.00 88.97           N  
ATOM   3535  CA  ASP A 228     -28.794  -8.308  12.391  1.00 88.97           C  
ATOM   3536  C   ASP A 228     -29.689  -9.546  12.180  1.00 88.97           C  
ATOM   3537  O   ASP A 228     -30.812  -9.640  12.680  1.00 88.97           O  
ATOM   3538  CB  ASP A 228     -27.409  -8.624  13.015  1.00 88.97           C  
ATOM   3539  CG  ASP A 228     -27.403  -9.334  14.382  1.00 88.97           C  
ATOM   3540  OD1 ASP A 228     -28.441  -9.921  14.755  1.00 88.97           O  
ATOM   3541  OD2 ASP A 228     -26.342  -9.325  15.068  1.00 88.97           O1-
ATOM   3542  H   ASP A 228     -29.287  -7.181  14.133  1.00 88.97           H  
ATOM   3543  HA  ASP A 228     -28.599  -7.907  11.396  1.00 88.97           H  
ATOM   3544  HB2 ASP A 228     -26.858  -9.251  12.313  1.00 88.97           H  
ATOM   3545  HB3 ASP A 228     -26.852  -7.691  13.102  1.00 88.97           H  
ATOM   3546  N   GLN A 229     -29.182 -10.533  11.439  1.00 84.54           N  
ATOM   3547  CA  GLN A 229     -29.912 -11.775  11.153  1.00 84.54           C  
ATOM   3548  C   GLN A 229     -30.262 -12.590  12.416  1.00 84.54           C  
ATOM   3549  O   GLN A 229     -31.122 -13.467  12.358  1.00 84.54           O  
ATOM   3550  CB  GLN A 229     -29.080 -12.639  10.193  1.00 84.54           C  
ATOM   3551  CG  GLN A 229     -28.852 -11.976   8.825  1.00 84.54           C  
ATOM   3552  CD  GLN A 229     -28.045 -12.851   7.868  1.00 84.54           C  
ATOM   3553  NE2 GLN A 229     -27.818 -12.398   6.655  1.00 84.54           N  
ATOM   3554  OE1 GLN A 229     -27.595 -13.942   8.179  1.00 84.54           O  
ATOM   3555  H   GLN A 229     -28.250 -10.425  11.064  1.00 84.54           H  
ATOM   3556  HA  GLN A 229     -30.855 -11.520  10.671  1.00 84.54           H  
ATOM   3557  HB2 GLN A 229     -28.117 -12.859  10.654  1.00 84.54           H  
ATOM   3558  HB3 GLN A 229     -29.604 -13.581  10.033  1.00 84.54           H  
ATOM   3559  HG2 GLN A 229     -28.318 -11.035   8.952  1.00 84.54           H  
ATOM   3560  HG3 GLN A 229     -29.818 -11.762   8.367  1.00 84.54           H  
ATOM   3561 HE21 GLN A 229     -27.232 -12.974   6.067  1.00 84.54           H  
ATOM   3562 HE22 GLN A 229     -28.138 -11.483   6.372  1.00 84.54           H  
ATOM   3563  N   GLU A 230     -29.621 -12.313  13.556  1.00 87.85           N  
ATOM   3564  CA  GLU A 230     -29.890 -12.949  14.850  1.00 87.85           C  
ATOM   3565  C   GLU A 230     -30.870 -12.127  15.713  1.00 87.85           C  
ATOM   3566  O   GLU A 230     -31.093 -12.460  16.880  1.00 87.85           O  
ATOM   3567  CB  GLU A 230     -28.568 -13.209  15.600  1.00 87.85           C  
ATOM   3568  CG  GLU A 230     -27.568 -14.094  14.836  1.00 87.85           C  
ATOM   3569  CD  GLU A 230     -26.274 -14.359  15.630  1.00 87.85           C  
ATOM   3570  OE1 GLU A 230     -25.435 -15.150  15.155  1.00 87.85           O  
ATOM   3571  OE2 GLU A 230     -26.096 -13.801  16.745  1.00 87.85           O1-
ATOM   3572  H   GLU A 230     -29.019 -11.503  13.583  1.00 87.85           H  
ATOM   3573  HA  GLU A 230     -30.368 -13.913  14.676  1.00 87.85           H  
ATOM   3574  HB2 GLU A 230     -28.800 -13.702  16.544  1.00 87.85           H  
ATOM   3575  HB3 GLU A 230     -28.095 -12.254  15.830  1.00 87.85           H  
ATOM   3576  HG2 GLU A 230     -27.304 -13.613  13.894  1.00 87.85           H  
ATOM   3577  HG3 GLU A 230     -28.050 -15.045  14.610  1.00 87.85           H  
ATOM   3578  N   GLY A 231     -31.446 -11.046  15.170  1.00 90.14           N  
ATOM   3579  CA  GLY A 231     -32.335 -10.126  15.885  1.00 90.14           C  
ATOM   3580  C   GLY A 231     -31.604  -9.235  16.890  1.00 90.14           C  
ATOM   3581  O   GLY A 231     -32.221  -8.661  17.790  1.00 90.14           O  
ATOM   3582  H   GLY A 231     -31.186 -10.793  14.227  1.00 90.14           H  
ATOM   3583  HA2 GLY A 231     -32.827  -9.481  15.158  1.00 90.14           H  
ATOM   3584  HA3 GLY A 231     -33.098 -10.695  16.417  1.00 90.14           H  
ATOM   3585  N   LYS A 232     -30.274  -9.133  16.802  1.00 90.04           N  
ATOM   3586  CA  LYS A 232     -29.488  -8.303  17.710  1.00 90.04           C  
ATOM   3587  C   LYS A 232     -29.299  -6.919  17.108  1.00 90.04           C  
ATOM   3588  O   LYS A 232     -28.975  -6.744  15.939  1.00 90.04           O  
ATOM   3589  CB  LYS A 232     -28.156  -8.967  18.034  1.00 90.04           C  
ATOM   3590  CG  LYS A 232     -28.265 -10.345  18.706  1.00 90.04           C  
ATOM   3591  CD  LYS A 232     -26.870 -10.964  18.828  1.00 90.04           C  
ATOM   3592  CE  LYS A 232     -26.872 -12.345  19.467  1.00 90.04           C  
ATOM   3593  NZ  LYS A 232     -25.580 -13.025  19.218  1.00 90.04           N1+
ATOM   3594  H   LYS A 232     -29.806  -9.575  16.023  1.00 90.04           H  
ATOM   3595  HA  LYS A 232     -30.041  -8.196  18.643  1.00 90.04           H  
ATOM   3596  HB2 LYS A 232     -27.590  -8.300  18.685  1.00 90.04           H  
ATOM   3597  HB3 LYS A 232     -27.625  -9.083  17.090  1.00 90.04           H  
ATOM   3598  HG2 LYS A 232     -28.888 -11.005  18.102  1.00 90.04           H  
ATOM   3599  HG3 LYS A 232     -28.713 -10.236  19.694  1.00 90.04           H  
ATOM   3600  HD2 LYS A 232     -26.468 -11.060  17.819  1.00 90.04           H  
ATOM   3601  HD3 LYS A 232     -26.245 -10.311  19.437  1.00 90.04           H  
ATOM   3602  HE2 LYS A 232     -27.666 -12.927  19.000  1.00 90.04           H  
ATOM   3603  HE3 LYS A 232     -27.083 -12.257  20.533  1.00 90.04           H  
ATOM   3604  HZ1 LYS A 232     -24.774 -12.461  19.446  1.00 90.04           H  
ATOM   3605  HZ2 LYS A 232     -25.552 -13.223  18.228  1.00 90.04           H  
ATOM   3606  HZ3 LYS A 232     -25.550 -13.942  19.640  1.00 90.04           H  
ATOM   3607  N   GLN A 233     -29.459  -5.917  17.958  1.00 91.00           N  
ATOM   3608  CA  GLN A 233     -29.359  -4.514  17.583  1.00 91.00           C  
ATOM   3609  C   GLN A 233     -27.905  -4.107  17.310  1.00 91.00           C  
ATOM   3610  O   GLN A 233     -27.025  -4.290  18.161  1.00 91.00           O  
ATOM   3611  CB  GLN A 233     -29.985  -3.691  18.712  1.00 91.00           C  
ATOM   3612  CG  GLN A 233     -31.523  -3.840  18.730  1.00 91.00           C  
ATOM   3613  CD  GLN A 233     -32.219  -2.896  17.756  1.00 91.00           C  
ATOM   3614  NE2 GLN A 233     -33.457  -3.115  17.389  1.00 91.00           N  
ATOM   3615  OE1 GLN A 233     -31.684  -1.856  17.408  1.00 91.00           O  
ATOM   3616  H   GLN A 233     -29.779  -6.146  18.889  1.00 91.00           H  
ATOM   3617  HA  GLN A 233     -29.932  -4.347  16.671  1.00 91.00           H  
ATOM   3618  HB2 GLN A 233     -29.700  -2.646  18.595  1.00 91.00           H  
ATOM   3619  HB3 GLN A 233     -29.583  -4.034  19.665  1.00 91.00           H  
ATOM   3620  HG2 GLN A 233     -31.886  -3.601  19.730  1.00 91.00           H  
ATOM   3621  HG3 GLN A 233     -31.819  -4.866  18.511  1.00 91.00           H  
ATOM   3622 HE21 GLN A 233     -33.898  -4.020  17.470  1.00 91.00           H  
ATOM   3623 HE22 GLN A 233     -33.814  -2.513  16.661  1.00 91.00           H  
ATOM   3624  N   MET A 234     -27.681  -3.511  16.145  1.00 91.30           N  
ATOM   3625  CA  MET A 234     -26.392  -3.040  15.657  1.00 91.30           C  
ATOM   3626  C   MET A 234     -26.440  -1.530  15.449  1.00 91.30           C  
ATOM   3627  O   MET A 234     -27.418  -1.001  14.930  1.00 91.30           O  
ATOM   3628  CB  MET A 234     -26.029  -3.757  14.349  1.00 91.30           C  
ATOM   3629  CG  MET A 234     -26.024  -5.288  14.490  1.00 91.30           C  
ATOM   3630  SD  MET A 234     -24.974  -5.977  15.811  1.00 91.30           S  
ATOM   3631  CE  MET A 234     -23.300  -5.707  15.176  1.00 91.30           C  
ATOM   3632  H   MET A 234     -28.458  -3.407  15.508  1.00 91.30           H  
ATOM   3633  HA  MET A 234     -25.617  -3.255  16.392  1.00 91.30           H  
ATOM   3634  HB2 MET A 234     -25.043  -3.412  14.037  1.00 91.30           H  
ATOM   3635  HB3 MET A 234     -26.746  -3.481  13.575  1.00 91.30           H  
ATOM   3636  HG2 MET A 234     -27.047  -5.614  14.678  1.00 91.30           H  
ATOM   3637  HG3 MET A 234     -25.738  -5.737  13.538  1.00 91.30           H  
ATOM   3638  HE1 MET A 234     -22.572  -6.037  15.918  1.00 91.30           H  
ATOM   3639  HE2 MET A 234     -23.151  -6.290  14.267  1.00 91.30           H  
ATOM   3640  HE3 MET A 234     -23.151  -4.644  14.986  1.00 91.30           H  
ATOM   3641  N   ASP A 235     -25.372  -0.847  15.846  1.00 90.60           N  
ATOM   3642  CA  ASP A 235     -25.149   0.554  15.512  1.00 90.60           C  
ATOM   3643  C   ASP A 235     -24.113   0.617  14.377  1.00 90.60           C  
ATOM   3644  O   ASP A 235     -23.082  -0.057  14.445  1.00 90.60           O  
ATOM   3645  CB  ASP A 235     -24.684   1.345  16.748  1.00 90.60           C  
ATOM   3646  CG  ASP A 235     -25.615   1.318  17.975  1.00 90.60           C  
ATOM   3647  OD1 ASP A 235     -26.841   1.524  17.835  1.00 90.60           O  
ATOM   3648  OD2 ASP A 235     -25.134   1.184  19.130  1.00 90.60           O1-
ATOM   3649  H   ASP A 235     -24.578  -1.357  16.206  1.00 90.60           H  
ATOM   3650  HA  ASP A 235     -26.076   1.007  15.159  1.00 90.60           H  
ATOM   3651  HB2 ASP A 235     -23.692   1.002  17.042  1.00 90.60           H  
ATOM   3652  HB3 ASP A 235     -24.613   2.383  16.422  1.00 90.60           H  
ATOM   3653  N   LEU A 236     -24.376   1.411  13.339  1.00 91.55           N  
ATOM   3654  CA  LEU A 236     -23.525   1.550  12.158  1.00 91.55           C  
ATOM   3655  C   LEU A 236     -23.283   3.027  11.851  1.00 91.55           C  
ATOM   3656  O   LEU A 236     -24.195   3.851  11.908  1.00 91.55           O  
ATOM   3657  CB  LEU A 236     -24.184   0.809  10.980  1.00 91.55           C  
ATOM   3658  CG  LEU A 236     -23.450   0.893   9.626  1.00 91.55           C  
ATOM   3659  CD1 LEU A 236     -22.139   0.117   9.601  1.00 91.55           C  
ATOM   3660  CD2 LEU A 236     -24.320   0.280   8.537  1.00 91.55           C  
ATOM   3661  H   LEU A 236     -25.239   1.935  13.339  1.00 91.55           H  
ATOM   3662  HA  LEU A 236     -22.560   1.084  12.359  1.00 91.55           H  
ATOM   3663  HB2 LEU A 236     -25.187   1.216  10.852  1.00 91.55           H  
ATOM   3664  HB3 LEU A 236     -24.287  -0.240  11.257  1.00 91.55           H  
ATOM   3665  HG  LEU A 236     -23.249   1.932   9.366  1.00 91.55           H  
ATOM   3666 HD11 LEU A 236     -21.601   0.340   8.680  1.00 91.55           H  
ATOM   3667 HD12 LEU A 236     -22.350  -0.951   9.636  1.00 91.55           H  
ATOM   3668 HD13 LEU A 236     -21.514   0.399  10.449  1.00 91.55           H  
ATOM   3669 HD21 LEU A 236     -23.712  -0.072   7.703  1.00 91.55           H  
ATOM   3670 HD22 LEU A 236     -24.886  -0.574   8.910  1.00 91.55           H  
ATOM   3671 HD23 LEU A 236     -25.017   1.035   8.172  1.00 91.55           H  
ATOM   3672  N   ILE A 237     -22.052   3.364  11.485  1.00 91.04           N  
ATOM   3673  CA  ILE A 237     -21.693   4.682  10.971  1.00 91.04           C  
ATOM   3674  C   ILE A 237     -21.016   4.559   9.610  1.00 91.04           C  
ATOM   3675  O   ILE A 237     -20.084   3.778   9.441  1.00 91.04           O  
ATOM   3676  CB  ILE A 237     -20.886   5.497  12.003  1.00 91.04           C  
ATOM   3677  CG1 ILE A 237     -20.574   6.904  11.453  1.00 91.04           C  
ATOM   3678  CG2 ILE A 237     -19.604   4.780  12.447  1.00 91.04           C  
ATOM   3679  CD1 ILE A 237     -19.941   7.827  12.492  1.00 91.04           C  
ATOM   3680  H   ILE A 237     -21.334   2.655  11.515  1.00 91.04           H  
ATOM   3681  HA  ILE A 237     -22.622   5.229  10.812  1.00 91.04           H  
ATOM   3682  HB  ILE A 237     -21.519   5.613  12.884  1.00 91.04           H  
ATOM   3683 HG12 ILE A 237     -19.896   6.831  10.603  1.00 91.04           H  
ATOM   3684 HG13 ILE A 237     -21.500   7.370  11.115  1.00 91.04           H  
ATOM   3685 HG21 ILE A 237     -19.125   5.314  13.268  1.00 91.04           H  
ATOM   3686 HG22 ILE A 237     -19.843   3.784  12.819  1.00 91.04           H  
ATOM   3687 HG23 ILE A 237     -18.911   4.704  11.608  1.00 91.04           H  
ATOM   3688 HD11 ILE A 237     -20.571   7.881  13.380  1.00 91.04           H  
ATOM   3689 HD12 ILE A 237     -19.821   8.824  12.067  1.00 91.04           H  
ATOM   3690 HD13 ILE A 237     -18.955   7.458  12.770  1.00 91.04           H  
ATOM   3691  N   SER A 238     -21.469   5.366   8.654  1.00 92.49           N  
ATOM   3692  CA  SER A 238     -20.781   5.640   7.394  1.00 92.49           C  
ATOM   3693  C   SER A 238     -20.060   6.979   7.511  1.00 92.49           C  
ATOM   3694  O   SER A 238     -20.703   8.014   7.680  1.00 92.49           O  
ATOM   3695  CB  SER A 238     -21.787   5.637   6.239  1.00 92.49           C  
ATOM   3696  OG  SER A 238     -21.251   6.277   5.098  1.00 92.49           O  
ATOM   3697  H   SER A 238     -22.260   5.949   8.889  1.00 92.49           H  
ATOM   3698  HA  SER A 238     -20.043   4.862   7.196  1.00 92.49           H  
ATOM   3699  HB2 SER A 238     -22.693   6.163   6.542  1.00 92.49           H  
ATOM   3700  HB3 SER A 238     -22.052   4.608   5.993  1.00 92.49           H  
ATOM   3701  HG  SER A 238     -21.259   7.218   5.285  1.00 92.49           H  
ATOM   3702  N   TYR A 239     -18.737   6.973   7.388  1.00 91.76           N  
ATOM   3703  CA  TYR A 239     -17.868   8.136   7.521  1.00 91.76           C  
ATOM   3704  C   TYR A 239     -17.037   8.324   6.239  1.00 91.76           C  
ATOM   3705  O   TYR A 239     -16.353   7.394   5.816  1.00 91.76           O  
ATOM   3706  CB  TYR A 239     -16.988   7.951   8.763  1.00 91.76           C  
ATOM   3707  CG  TYR A 239     -16.336   9.229   9.244  1.00 91.76           C  
ATOM   3708  CD1 TYR A 239     -15.233   9.769   8.556  1.00 91.76           C  
ATOM   3709  CD2 TYR A 239     -16.847   9.889  10.376  1.00 91.76           C  
ATOM   3710  CE1 TYR A 239     -14.670  10.990   8.968  1.00 91.76           C  
ATOM   3711  CE2 TYR A 239     -16.292  11.112  10.791  1.00 91.76           C  
ATOM   3712  CZ  TYR A 239     -15.209  11.669  10.082  1.00 91.76           C  
ATOM   3713  OH  TYR A 239     -14.683  12.850  10.490  1.00 91.76           O  
ATOM   3714  H   TYR A 239     -18.285   6.082   7.240  1.00 91.76           H  
ATOM   3715  HA  TYR A 239     -18.487   9.016   7.696  1.00 91.76           H  
ATOM   3716  HB2 TYR A 239     -16.216   7.208   8.563  1.00 91.76           H  
ATOM   3717  HB3 TYR A 239     -17.612   7.562   9.568  1.00 91.76           H  
ATOM   3718  HD1 TYR A 239     -14.817   9.251   7.705  1.00 91.76           H  
ATOM   3719  HD2 TYR A 239     -17.662   9.452  10.935  1.00 91.76           H  
ATOM   3720  HE1 TYR A 239     -13.837  11.402   8.418  1.00 91.76           H  
ATOM   3721  HE2 TYR A 239     -16.663  11.623  11.666  1.00 91.76           H  
ATOM   3722  HH  TYR A 239     -13.869  13.057  10.024  1.00 91.76           H  
ATOM   3723  N   PRO A 240     -17.072   9.492   5.584  1.00 91.08           N  
ATOM   3724  CA  PRO A 240     -16.334   9.709   4.342  1.00 91.08           C  
ATOM   3725  C   PRO A 240     -14.836   9.898   4.587  1.00 91.08           C  
ATOM   3726  O   PRO A 240     -14.433  10.536   5.562  1.00 91.08           O  
ATOM   3727  CB  PRO A 240     -16.960  10.947   3.713  1.00 91.08           C  
ATOM   3728  CG  PRO A 240     -17.491  11.722   4.915  1.00 91.08           C  
ATOM   3729  CD  PRO A 240     -17.820  10.674   5.968  1.00 91.08           C  
ATOM   3730  HA  PRO A 240     -16.470   8.861   3.670  1.00 91.08           H  
ATOM   3731  HB2 PRO A 240     -17.795  10.647   3.081  1.00 91.08           H  
ATOM   3732  HB3 PRO A 240     -16.239  11.529   3.138  1.00 91.08           H  
ATOM   3733  HG2 PRO A 240     -18.413  12.229   4.627  1.00 91.08           H  
ATOM   3734  HG3 PRO A 240     -16.738  12.416   5.287  1.00 91.08           H  
ATOM   3735  HD2 PRO A 240     -18.888  10.457   5.949  1.00 91.08           H  
ATOM   3736  HD3 PRO A 240     -17.521  11.027   6.955  1.00 91.08           H  
ATOM   3737  N   LEU A 241     -14.014   9.388   3.671  1.00 90.49           N  
ATOM   3738  CA  LEU A 241     -12.589   9.712   3.629  1.00 90.49           C  
ATOM   3739  C   LEU A 241     -12.344  11.022   2.878  1.00 90.49           C  
ATOM   3740  O   LEU A 241     -13.095  11.387   1.976  1.00 90.49           O  
ATOM   3741  CB  LEU A 241     -11.802   8.555   3.000  1.00 90.49           C  
ATOM   3742  CG  LEU A 241     -11.791   7.250   3.814  1.00 90.49           C  
ATOM   3743  CD1 LEU A 241     -10.692   6.356   3.239  1.00 90.49           C  
ATOM   3744  CD2 LEU A 241     -11.497   7.436   5.304  1.00 90.49           C  
ATOM   3745  H   LEU A 241     -14.400   8.901   2.874  1.00 90.49           H  
ATOM   3746  HA  LEU A 241     -12.219   9.868   4.643  1.00 90.49           H  
ATOM   3747  HB2 LEU A 241     -10.772   8.891   2.872  1.00 90.49           H  
ATOM   3748  HB3 LEU A 241     -12.203   8.350   2.008  1.00 90.49           H  
ATOM   3749  HG  LEU A 241     -12.753   6.747   3.711  1.00 90.49           H  
ATOM   3750 HD11 LEU A 241      -9.734   6.875   3.273  1.00 90.49           H  
ATOM   3751 HD12 LEU A 241     -10.926   6.102   2.205  1.00 90.49           H  
ATOM   3752 HD13 LEU A 241     -10.611   5.443   3.827  1.00 90.49           H  
ATOM   3753 HD21 LEU A 241     -10.590   8.027   5.436  1.00 90.49           H  
ATOM   3754 HD22 LEU A 241     -11.375   6.465   5.783  1.00 90.49           H  
ATOM   3755 HD23 LEU A 241     -12.338   7.944   5.777  1.00 90.49           H  
ATOM   3756  N   LYS A 242     -11.270  11.730   3.240  1.00 90.10           N  
ATOM   3757  CA  LYS A 242     -10.859  12.972   2.563  1.00 90.10           C  
ATOM   3758  C   LYS A 242      -9.913  12.718   1.389  1.00 90.10           C  
ATOM   3759  O   LYS A 242      -9.856  13.523   0.467  1.00 90.10           O  
ATOM   3760  CB  LYS A 242     -10.202  13.917   3.576  1.00 90.10           C  
ATOM   3761  CG  LYS A 242     -11.175  14.368   4.674  1.00 90.10           C  
ATOM   3762  CD  LYS A 242     -10.449  15.263   5.681  1.00 90.10           C  
ATOM   3763  CE  LYS A 242     -11.419  15.689   6.785  1.00 90.10           C  
ATOM   3764  NZ  LYS A 242     -10.719  16.422   7.868  1.00 90.10           N1+
ATOM   3765  H   LYS A 242     -10.697  11.371   3.990  1.00 90.10           H  
ATOM   3766  HA  LYS A 242     -11.736  13.462   2.140  1.00 90.10           H  
ATOM   3767  HB2 LYS A 242      -9.840  14.799   3.047  1.00 90.10           H  
ATOM   3768  HB3 LYS A 242      -9.347  13.414   4.028  1.00 90.10           H  
ATOM   3769  HG2 LYS A 242     -12.001  14.917   4.221  1.00 90.10           H  
ATOM   3770  HG3 LYS A 242     -11.570  13.498   5.198  1.00 90.10           H  
ATOM   3771  HD2 LYS A 242     -10.057  16.142   5.169  1.00 90.10           H  
ATOM   3772  HD3 LYS A 242      -9.624  14.697   6.115  1.00 90.10           H  
ATOM   3773  HE2 LYS A 242     -11.892  14.793   7.187  1.00 90.10           H  
ATOM   3774  HE3 LYS A 242     -12.201  16.305   6.341  1.00 90.10           H  
ATOM   3775  HZ1 LYS A 242     -10.691  15.854   8.702  1.00 90.10           H  
ATOM   3776  HZ2 LYS A 242     -11.196  17.286   8.083  1.00 90.10           H  
ATOM   3777  HZ3 LYS A 242      -9.767  16.622   7.595  1.00 90.10           H  
ATOM   3778  N   SER A 243      -9.138  11.635   1.444  1.00 85.26           N  
ATOM   3779  CA  SER A 243      -8.091  11.296   0.464  1.00 85.26           C  
ATOM   3780  C   SER A 243      -8.592  10.522  -0.761  1.00 85.26           C  
ATOM   3781  O   SER A 243      -7.872  10.405  -1.756  1.00 85.26           O  
ATOM   3782  CB  SER A 243      -6.991  10.487   1.161  1.00 85.26           C  
ATOM   3783  OG  SER A 243      -7.516   9.300   1.726  1.00 85.26           O  
ATOM   3784  H   SER A 243      -9.217  11.055   2.267  1.00 85.26           H  
ATOM   3785  HA  SER A 243      -7.642  12.215   0.089  1.00 85.26           H  
ATOM   3786  HB2 SER A 243      -6.558  11.090   1.959  1.00 85.26           H  
ATOM   3787  HB3 SER A 243      -6.209  10.239   0.444  1.00 85.26           H  
ATOM   3788  HG  SER A 243      -7.992   9.535   2.525  1.00 85.26           H  
ATOM   3789  N   THR A 244      -9.811   9.981  -0.692  1.00 86.19           N  
ATOM   3790  CA  THR A 244     -10.416   9.105  -1.706  1.00 86.19           C  
ATOM   3791  C   THR A 244     -11.918   9.349  -1.783  1.00 86.19           C  
ATOM   3792  O   THR A 244     -12.480  10.063  -0.957  1.00 86.19           O  
ATOM   3793  CB  THR A 244     -10.180   7.614  -1.403  1.00 86.19           C  
ATOM   3794  CG2 THR A 244      -8.776   7.283  -0.926  1.00 86.19           C  
ATOM   3795  OG1 THR A 244     -11.019   7.180  -0.365  1.00 86.19           O  
ATOM   3796  H   THR A 244     -10.390  10.218   0.101  1.00 86.19           H  
ATOM   3797  HA  THR A 244      -9.986   9.329  -2.682  1.00 86.19           H  
ATOM   3798  HB  THR A 244     -10.398   7.036  -2.300  1.00 86.19           H  
ATOM   3799  HG1 THR A 244     -10.689   7.579   0.443  1.00 86.19           H  
ATOM   3800 HG21 THR A 244      -8.660   7.548   0.125  1.00 86.19           H  
ATOM   3801 HG22 THR A 244      -8.041   7.842  -1.505  1.00 86.19           H  
ATOM   3802 HG23 THR A 244      -8.609   6.213  -1.048  1.00 86.19           H  
ATOM   3803  N   ASP A 245     -12.588   8.719  -2.741  1.00 85.83           N  
ATOM   3804  CA  ASP A 245     -14.044   8.723  -2.827  1.00 85.83           C  
ATOM   3805  C   ASP A 245     -14.711   7.543  -2.094  1.00 85.83           C  
ATOM   3806  O   ASP A 245     -15.888   7.249  -2.322  1.00 85.83           O  
ATOM   3807  CB  ASP A 245     -14.433   8.859  -4.297  1.00 85.83           C  
ATOM   3808  CG  ASP A 245     -14.191   7.613  -5.155  1.00 85.83           C  
ATOM   3809  OD1 ASP A 245     -13.284   6.817  -4.832  1.00 85.83           O  
ATOM   3810  OD2 ASP A 245     -14.903   7.540  -6.189  1.00 85.83           O1-
ATOM   3811  H   ASP A 245     -12.116   8.070  -3.354  1.00 85.83           H  
ATOM   3812  HA  ASP A 245     -14.411   9.619  -2.325  1.00 85.83           H  
ATOM   3813  HB2 ASP A 245     -13.881   9.691  -4.734  1.00 85.83           H  
ATOM   3814  HB3 ASP A 245     -15.487   9.134  -4.328  1.00 85.83           H  
ATOM   3815  N   TRP A 246     -13.963   6.876  -1.212  1.00 89.61           N  
ATOM   3816  CA  TRP A 246     -14.423   5.763  -0.389  1.00 89.61           C  
ATOM   3817  C   TRP A 246     -15.040   6.227   0.934  1.00 89.61           C  
ATOM   3818  O   TRP A 246     -14.826   7.345   1.413  1.00 89.61           O  
ATOM   3819  CB  TRP A 246     -13.266   4.783  -0.148  1.00 89.61           C  
ATOM   3820  CG  TRP A 246     -12.595   4.226  -1.369  1.00 89.61           C  
ATOM   3821  CD1 TRP A 246     -13.111   4.188  -2.619  1.00 89.61           C  
ATOM   3822  CD2 TRP A 246     -11.254   3.664  -1.488  1.00 89.61           C  
ATOM   3823  CE2 TRP A 246     -11.054   3.251  -2.837  1.00 89.61           C  
ATOM   3824  CE3 TRP A 246     -10.163   3.521  -0.610  1.00 89.61           C  
ATOM   3825  NE1 TRP A 246     -12.216   3.596  -3.481  1.00 89.61           N  
ATOM   3826  CZ2 TRP A 246      -9.849   2.703  -3.285  1.00 89.61           C  
ATOM   3827  CZ3 TRP A 246      -8.942   2.967  -1.039  1.00 89.61           C  
ATOM   3828  CH2 TRP A 246      -8.786   2.580  -2.383  1.00 89.61           C  
ATOM   3829  H   TRP A 246     -13.006   7.172  -1.082  1.00 89.61           H  
ATOM   3830  HA  TRP A 246     -15.201   5.229  -0.934  1.00 89.61           H  
ATOM   3831  HB2 TRP A 246     -12.513   5.271   0.470  1.00 89.61           H  
ATOM   3832  HB3 TRP A 246     -13.642   3.936   0.427  1.00 89.61           H  
ATOM   3833  HD1 TRP A 246     -14.068   4.593  -2.911  1.00 89.61           H  
ATOM   3834  HE1 TRP A 246     -12.376   3.534  -4.476  1.00 89.61           H  
ATOM   3835  HE3 TRP A 246     -10.261   3.925   0.386  1.00 89.61           H  
ATOM   3836  HZ2 TRP A 246      -9.732   2.422  -4.321  1.00 89.61           H  
ATOM   3837  HZ3 TRP A 246      -8.109   2.897  -0.355  1.00 89.61           H  
ATOM   3838  HH2 TRP A 246      -7.837   2.221  -2.755  1.00 89.61           H  
ATOM   3839  N   LYS A 247     -15.798   5.325   1.556  1.00 90.98           N  
ATOM   3840  CA  LYS A 247     -16.433   5.514   2.861  1.00 90.98           C  
ATOM   3841  C   LYS A 247     -15.979   4.433   3.829  1.00 90.98           C  
ATOM   3842  O   LYS A 247     -15.998   3.249   3.501  1.00 90.98           O  
ATOM   3843  CB  LYS A 247     -17.958   5.495   2.708  1.00 90.98           C  
ATOM   3844  CG  LYS A 247     -18.495   6.741   1.987  1.00 90.98           C  
ATOM   3845  CD  LYS A 247     -20.006   6.598   1.759  1.00 90.98           C  
ATOM   3846  CE  LYS A 247     -20.634   7.925   1.327  1.00 90.98           C  
ATOM   3847  NZ  LYS A 247     -22.103   7.792   1.151  1.00 90.98           N1+
ATOM   3848  H   LYS A 247     -15.915   4.430   1.102  1.00 90.98           H  
ATOM   3849  HA  LYS A 247     -16.137   6.475   3.282  1.00 90.98           H  
ATOM   3850  HB2 LYS A 247     -18.410   5.448   3.698  1.00 90.98           H  
ATOM   3851  HB3 LYS A 247     -18.249   4.599   2.159  1.00 90.98           H  
ATOM   3852  HG2 LYS A 247     -18.002   6.867   1.023  1.00 90.98           H  
ATOM   3853  HG3 LYS A 247     -18.299   7.617   2.605  1.00 90.98           H  
ATOM   3854  HD2 LYS A 247     -20.177   5.840   0.994  1.00 90.98           H  
ATOM   3855  HD3 LYS A 247     -20.480   6.264   2.681  1.00 90.98           H  
ATOM   3856  HE2 LYS A 247     -20.420   8.671   2.092  1.00 90.98           H  
ATOM   3857  HE3 LYS A 247     -20.166   8.251   0.397  1.00 90.98           H  
ATOM   3858  HZ1 LYS A 247     -22.327   7.165   0.392  1.00 90.98           H  
ATOM   3859  HZ2 LYS A 247     -22.545   8.681   0.964  1.00 90.98           H  
ATOM   3860  HZ3 LYS A 247     -22.558   7.385   1.956  1.00 90.98           H  
ATOM   3861  N   LEU A 248     -15.600   4.852   5.029  1.00 92.15           N  
ATOM   3862  CA  LEU A 248     -15.392   3.978   6.171  1.00 92.15           C  
ATOM   3863  C   LEU A 248     -16.748   3.615   6.767  1.00 92.15           C  
ATOM   3864  O   LEU A 248     -17.535   4.493   7.111  1.00 92.15           O  
ATOM   3865  CB  LEU A 248     -14.526   4.706   7.207  1.00 92.15           C  
ATOM   3866  CG  LEU A 248     -14.232   3.839   8.444  1.00 92.15           C  
ATOM   3867  CD1 LEU A 248     -13.145   2.817   8.127  1.00 92.15           C  
ATOM   3868  CD2 LEU A 248     -13.756   4.713   9.595  1.00 92.15           C  
ATOM   3869  H   LEU A 248     -15.669   5.841   5.221  1.00 92.15           H  
ATOM   3870  HA  LEU A 248     -14.882   3.072   5.845  1.00 92.15           H  
ATOM   3871  HB2 LEU A 248     -13.590   5.023   6.747  1.00 92.15           H  
ATOM   3872  HB3 LEU A 248     -15.058   5.603   7.522  1.00 92.15           H  
ATOM   3873  HG  LEU A 248     -15.129   3.320   8.782  1.00 92.15           H  
ATOM   3874 HD11 LEU A 248     -12.299   3.303   7.642  1.00 92.15           H  
ATOM   3875 HD12 LEU A 248     -12.798   2.356   9.052  1.00 92.15           H  
ATOM   3876 HD13 LEU A 248     -13.539   2.040   7.472  1.00 92.15           H  
ATOM   3877 HD21 LEU A 248     -14.491   5.493   9.793  1.00 92.15           H  
ATOM   3878 HD22 LEU A 248     -12.801   5.175   9.347  1.00 92.15           H  
ATOM   3879 HD23 LEU A 248     -13.656   4.097  10.489  1.00 92.15           H  
ATOM   3880  N   LEU A 249     -16.991   2.329   6.938  1.00 92.78           N  
ATOM   3881  CA  LEU A 249     -18.146   1.800   7.631  1.00 92.78           C  
ATOM   3882  C   LEU A 249     -17.665   1.183   8.934  1.00 92.78           C  
ATOM   3883  O   LEU A 249     -16.800   0.311   8.918  1.00 92.78           O  
ATOM   3884  CB  LEU A 249     -18.873   0.788   6.745  1.00 92.78           C  
ATOM   3885  CG  LEU A 249     -19.135   1.268   5.308  1.00 92.78           C  
ATOM   3886  CD1 LEU A 249     -19.941   0.186   4.603  1.00 92.78           C  
ATOM   3887  CD2 LEU A 249     -19.811   2.642   5.249  1.00 92.78           C  
ATOM   3888  H   LEU A 249     -16.286   1.667   6.647  1.00 92.78           H  
ATOM   3889  HA  LEU A 249     -18.843   2.608   7.855  1.00 92.78           H  
ATOM   3890  HB2 LEU A 249     -18.271  -0.120   6.693  1.00 92.78           H  
ATOM   3891  HB3 LEU A 249     -19.818   0.538   7.225  1.00 92.78           H  
ATOM   3892  HG  LEU A 249     -18.187   1.348   4.777  1.00 92.78           H  
ATOM   3893 HD11 LEU A 249     -20.727  -0.208   5.247  1.00 92.78           H  
ATOM   3894 HD12 LEU A 249     -20.372   0.560   3.674  1.00 92.78           H  
ATOM   3895 HD13 LEU A 249     -19.272  -0.643   4.371  1.00 92.78           H  
ATOM   3896 HD21 LEU A 249     -19.049   3.419   5.297  1.00 92.78           H  
ATOM   3897 HD22 LEU A 249     -20.479   2.774   6.100  1.00 92.78           H  
ATOM   3898 HD23 LEU A 249     -20.338   2.771   4.304  1.00 92.78           H  
ATOM   3899  N   PHE A 250     -18.205   1.639  10.055  1.00 91.47           N  
ATOM   3900  CA  PHE A 250     -17.923   1.046  11.355  1.00 91.47           C  
ATOM   3901  C   PHE A 250     -19.217   0.586  11.996  1.00 91.47           C  
ATOM   3902  O   PHE A 250     -20.133   1.381  12.202  1.00 91.47           O  
ATOM   3903  CB  PHE A 250     -17.143   2.012  12.248  1.00 91.47           C  
ATOM   3904  CG  PHE A 250     -16.939   1.475  13.650  1.00 91.47           C  
ATOM   3905  CD1 PHE A 250     -17.607   2.040  14.752  1.00 91.47           C  
ATOM   3906  CD2 PHE A 250     -16.110   0.358  13.842  1.00 91.47           C  
ATOM   3907  CE1 PHE A 250     -17.420   1.498  16.037  1.00 91.47           C  
ATOM   3908  CE2 PHE A 250     -15.892  -0.159  15.127  1.00 91.47           C  
ATOM   3909  CZ  PHE A 250     -16.555   0.407  16.226  1.00 91.47           C  
ATOM   3910  H   PHE A 250     -18.906   2.365   9.995  1.00 91.47           H  
ATOM   3911  HA  PHE A 250     -17.298   0.163  11.223  1.00 91.47           H  
ATOM   3912  HB2 PHE A 250     -16.167   2.195  11.798  1.00 91.47           H  
ATOM   3913  HB3 PHE A 250     -17.663   2.968  12.302  1.00 91.47           H  
ATOM   3914  HD1 PHE A 250     -18.270   2.880  14.610  1.00 91.47           H  
ATOM   3915  HD2 PHE A 250     -15.671  -0.134  12.987  1.00 91.47           H  
ATOM   3916  HE1 PHE A 250     -17.936   1.915  16.889  1.00 91.47           H  
ATOM   3917  HE2 PHE A 250     -15.247  -1.015  15.259  1.00 91.47           H  
ATOM   3918  HZ  PHE A 250     -16.423  -0.010  17.213  1.00 91.47           H  
ATOM   3919  N   GLN A 251     -19.274  -0.699  12.307  1.00 90.92           N  
ATOM   3920  CA  GLN A 251     -20.402  -1.328  12.961  1.00 90.92           C  
ATOM   3921  C   GLN A 251     -19.985  -1.861  14.321  1.00 90.92           C  
ATOM   3922  O   GLN A 251     -18.891  -2.403  14.472  1.00 90.92           O  
ATOM   3923  CB  GLN A 251     -20.925  -2.448  12.069  1.00 90.92           C  
ATOM   3924  CG  GLN A 251     -22.155  -3.121  12.674  1.00 90.92           C  
ATOM   3925  CD  GLN A 251     -22.711  -4.206  11.781  1.00 90.92           C  
ATOM   3926  NE2 GLN A 251     -23.734  -4.886  12.211  1.00 90.92           N  
ATOM   3927  OE1 GLN A 251     -22.278  -4.447  10.674  1.00 90.92           O  
ATOM   3928  H   GLN A 251     -18.463  -1.274  12.130  1.00 90.92           H  
ATOM   3929  HA  GLN A 251     -21.198  -0.596  13.101  1.00 90.92           H  
ATOM   3930  HB2 GLN A 251     -21.190  -2.030  11.097  1.00 90.92           H  
ATOM   3931  HB3 GLN A 251     -20.142  -3.193  11.926  1.00 90.92           H  
ATOM   3932  HG2 GLN A 251     -22.932  -2.378  12.854  1.00 90.92           H  
ATOM   3933  HG3 GLN A 251     -21.878  -3.590  13.618  1.00 90.92           H  
ATOM   3934 HE21 GLN A 251     -24.168  -4.702  13.104  1.00 90.92           H  
ATOM   3935 HE22 GLN A 251     -24.157  -5.491  11.521  1.00 90.92           H  
ATOM   3936  N   MET A 252     -20.886  -1.787  15.293  1.00 88.91           N  
ATOM   3937  CA  MET A 252     -20.743  -2.509  16.550  1.00 88.91           C  
ATOM   3938  C   MET A 252     -22.089  -2.965  17.099  1.00 88.91           C  
ATOM   3939  O   MET A 252     -23.137  -2.388  16.797  1.00 88.91           O  
ATOM   3940  CB  MET A 252     -19.969  -1.659  17.562  1.00 88.91           C  
ATOM   3941  CG  MET A 252     -20.729  -0.406  18.018  1.00 88.91           C  
ATOM   3942  SD  MET A 252     -19.767   0.703  19.087  1.00 88.91           S  
ATOM   3943  CE  MET A 252     -19.202  -0.459  20.360  1.00 88.91           C  
ATOM   3944  H   MET A 252     -21.751  -1.296  15.116  1.00 88.91           H  
ATOM   3945  HA  MET A 252     -20.158  -3.410  16.363  1.00 88.91           H  
ATOM   3946  HB2 MET A 252     -19.020  -1.355  17.120  1.00 88.91           H  
ATOM   3947  HB3 MET A 252     -19.751  -2.283  18.428  1.00 88.91           H  
ATOM   3948  HG2 MET A 252     -21.624  -0.712  18.560  1.00 88.91           H  
ATOM   3949  HG3 MET A 252     -21.043   0.158  17.140  1.00 88.91           H  
ATOM   3950  HE1 MET A 252     -18.436  -1.118  19.950  1.00 88.91           H  
ATOM   3951  HE2 MET A 252     -20.043  -1.060  20.707  1.00 88.91           H  
ATOM   3952  HE3 MET A 252     -18.779   0.092  21.199  1.00 88.91           H  
ATOM   3953  N   ARG A 253     -22.074  -3.994  17.945  1.00 88.82           N  
ATOM   3954  CA  ARG A 253     -23.284  -4.413  18.653  1.00 88.82           C  
ATOM   3955  C   ARG A 253     -23.688  -3.353  19.674  1.00 88.82           C  
ATOM   3956  O   ARG A 253     -22.869  -2.907  20.475  1.00 88.82           O  
ATOM   3957  CB  ARG A 253     -23.060  -5.796  19.268  1.00 88.82           C  
ATOM   3958  CG  ARG A 253     -24.380  -6.418  19.737  1.00 88.82           C  
ATOM   3959  CD  ARG A 253     -24.192  -7.840  20.289  1.00 88.82           C  
ATOM   3960  NE  ARG A 253     -23.585  -8.798  19.334  1.00 88.82           N  
ATOM   3961  CZ  ARG A 253     -24.088  -9.259  18.198  1.00 88.82           C  
ATOM   3962  NH1 ARG A 253     -25.152  -8.774  17.635  1.00 88.82           N1+
ATOM   3963  NH2 ARG A 253     -23.518 -10.253  17.587  1.00 88.82           N  
ATOM   3964  H   ARG A 253     -21.194  -4.453  18.133  1.00 88.82           H  
ATOM   3965  HA  ARG A 253     -24.088  -4.483  17.921  1.00 88.82           H  
ATOM   3966  HB2 ARG A 253     -22.361  -5.723  20.101  1.00 88.82           H  
ATOM   3967  HB3 ARG A 253     -22.625  -6.438  18.502  1.00 88.82           H  
ATOM   3968  HG2 ARG A 253     -24.813  -5.800  20.524  1.00 88.82           H  
ATOM   3969  HG3 ARG A 253     -25.088  -6.433  18.908  1.00 88.82           H  
ATOM   3970  HD2 ARG A 253     -25.164  -8.217  20.606  1.00 88.82           H  
ATOM   3971  HD3 ARG A 253     -23.553  -7.784  21.170  1.00 88.82           H  
ATOM   3972  HE  ARG A 253     -22.698  -9.200  19.604  1.00 88.82           H  
ATOM   3973 HH11 ARG A 253     -25.517  -7.875  17.914  1.00 88.82           H  
ATOM   3974 HH12 ARG A 253     -25.469  -9.092  16.730  1.00 88.82           H  
ATOM   3975 HH21 ARG A 253     -23.905 -10.526  16.695  1.00 88.82           H  
ATOM   3976 HH22 ARG A 253     -22.571 -10.522  17.811  1.00 88.82           H  
ATOM   3977  N   ARG A 254     -24.976  -3.010  19.725  1.00 85.66           N  
ATOM   3978  CA  ARG A 254     -25.511  -1.988  20.640  1.00 85.66           C  
ATOM   3979  C   ARG A 254     -25.236  -2.286  22.117  1.00 85.66           C  
ATOM   3980  O   ARG A 254     -25.076  -1.374  22.919  1.00 85.66           O  
ATOM   3981  CB  ARG A 254     -27.005  -1.834  20.345  1.00 85.66           C  
ATOM   3982  CG  ARG A 254     -27.698  -0.810  21.252  1.00 85.66           C  
ATOM   3983  CD  ARG A 254     -29.060  -0.432  20.661  1.00 85.66           C  
ATOM   3984  NE  ARG A 254     -28.884   0.481  19.522  1.00 85.66           N  
ATOM   3985  CZ  ARG A 254     -29.805   1.060  18.781  1.00 85.66           C  
ATOM   3986  NH1 ARG A 254     -31.056   0.722  18.699  1.00 85.66           N1+
ATOM   3987  NH2 ARG A 254     -29.435   2.088  18.109  1.00 85.66           N  
ATOM   3988  H   ARG A 254     -25.595  -3.405  19.031  1.00 85.66           H  
ATOM   3989  HA  ARG A 254     -25.017  -1.042  20.419  1.00 85.66           H  
ATOM   3990  HB2 ARG A 254     -27.502  -2.797  20.462  1.00 85.66           H  
ATOM   3991  HB3 ARG A 254     -27.104  -1.525  19.304  1.00 85.66           H  
ATOM   3992  HG2 ARG A 254     -27.079   0.083  21.346  1.00 85.66           H  
ATOM   3993  HG3 ARG A 254     -27.844  -1.246  22.241  1.00 85.66           H  
ATOM   3994  HD2 ARG A 254     -29.661   0.058  21.427  1.00 85.66           H  
ATOM   3995  HD3 ARG A 254     -29.587  -1.333  20.347  1.00 85.66           H  
ATOM   3996  HE  ARG A 254     -27.950   0.667  19.187  1.00 85.66           H  
ATOM   3997 HH11 ARG A 254     -31.236  -0.270  18.633  1.00 85.66           H  
ATOM   3998 HH12 ARG A 254     -31.546   1.239  17.983  1.00 85.66           H  
ATOM   3999 HH21 ARG A 254     -28.457   2.111  17.857  1.00 85.66           H  
ATOM   4000 HH22 ARG A 254     -30.082   2.450  17.423  1.00 85.66           H  
ATOM   4001  N   SER A 255     -25.158  -3.559  22.500  1.00 82.79           N  
ATOM   4002  CA  SER A 255     -24.784  -3.946  23.866  1.00 82.79           C  
ATOM   4003  C   SER A 255     -23.346  -3.550  24.224  1.00 82.79           C  
ATOM   4004  O   SER A 255     -23.071  -3.259  25.381  1.00 82.79           O  
ATOM   4005  CB  SER A 255     -24.971  -5.453  24.052  1.00 82.79           C  
ATOM   4006  OG  SER A 255     -24.201  -6.173  23.105  1.00 82.79           O  
ATOM   4007  H   SER A 255     -25.273  -4.283  21.805  1.00 82.79           H  
ATOM   4008  HA  SER A 255     -25.439  -3.435  24.571  1.00 82.79           H  
ATOM   4009  HB2 SER A 255     -24.675  -5.737  25.061  1.00 82.79           H  
ATOM   4010  HB3 SER A 255     -26.024  -5.700  23.916  1.00 82.79           H  
ATOM   4011  HG  SER A 255     -23.282  -6.143  23.381  1.00 82.79           H  
ATOM   4012  N   GLU A 256     -22.435  -3.515  23.248  1.00 79.11           N  
ATOM   4013  CA  GLU A 256     -21.036  -3.120  23.454  1.00 79.11           C  
ATOM   4014  C   GLU A 256     -20.892  -1.593  23.523  1.00 79.11           C  
ATOM   4015  O   GLU A 256     -20.075  -1.094  24.291  1.00 79.11           O  
ATOM   4016  CB  GLU A 256     -20.144  -3.719  22.348  1.00 79.11           C  
ATOM   4017  CG  GLU A 256     -20.165  -5.260  22.343  1.00 79.11           C  
ATOM   4018  CD  GLU A 256     -19.276  -5.893  21.258  1.00 79.11           C  
ATOM   4019  OE1 GLU A 256     -18.904  -7.081  21.412  1.00 79.11           O  
ATOM   4020  OE2 GLU A 256     -18.989  -5.250  20.229  1.00 79.11           O1-
ATOM   4021  H   GLU A 256     -22.728  -3.657  22.292  1.00 79.11           H  
ATOM   4022  HA  GLU A 256     -20.687  -3.507  24.411  1.00 79.11           H  
ATOM   4023  HB2 GLU A 256     -20.473  -3.348  21.377  1.00 79.11           H  
ATOM   4024  HB3 GLU A 256     -19.118  -3.387  22.509  1.00 79.11           H  
ATOM   4025  HG2 GLU A 256     -21.187  -5.608  22.193  1.00 79.11           H  
ATOM   4026  HG3 GLU A 256     -19.839  -5.611  23.322  1.00 79.11           H  
ATOM   4027  N   SER A 257     -21.732  -0.841  22.799  1.00 69.77           N  
ATOM   4028  CA  SER A 257     -21.751   0.628  22.871  1.00 69.77           C  
ATOM   4029  C   SER A 257     -22.348   1.141  24.190  1.00 69.77           C  
ATOM   4030  O   SER A 257     -21.913   2.161  24.722  1.00 69.77           O  
ATOM   4031  CB  SER A 257     -22.467   1.225  21.643  1.00 69.77           C  
ATOM   4032  OG  SER A 257     -23.867   0.980  21.612  1.00 69.77           O  
ATOM   4033  H   SER A 257     -22.378  -1.299  22.172  1.00 69.77           H  
ATOM   4034  HA  SER A 257     -20.720   0.979  22.842  1.00 69.77           H  
ATOM   4035  HB2 SER A 257     -22.298   2.301  21.630  1.00 69.77           H  
ATOM   4036  HB3 SER A 257     -22.022   0.802  20.742  1.00 69.77           H  
ATOM   4037  HG  SER A 257     -24.175   1.076  20.708  1.00 69.77           H  
ATOM   4038  N   VAL A 258     -23.325   0.421  24.754  1.00 66.91           N  
ATOM   4039  CA  VAL A 258     -24.023   0.809  25.994  1.00 66.91           C  
ATOM   4040  C   VAL A 258     -23.297   0.357  27.265  1.00 66.91           C  
ATOM   4041  O   VAL A 258     -23.445   1.022  28.286  1.00 66.91           O  
ATOM   4042  CB  VAL A 258     -25.487   0.322  25.968  1.00 66.91           C  
ATOM   4043  CG1 VAL A 258     -26.268   0.662  27.246  1.00 66.91           C  
ATOM   4044  CG2 VAL A 258     -26.261   0.992  24.820  1.00 66.91           C  
ATOM   4045  H   VAL A 258     -23.676  -0.364  24.223  1.00 66.91           H  
ATOM   4046  HA  VAL A 258     -24.046   1.898  26.040  1.00 66.91           H  
ATOM   4047  HB  VAL A 258     -25.504  -0.758  25.823  1.00 66.91           H  
ATOM   4048 HG11 VAL A 258     -26.192   1.726  27.471  1.00 66.91           H  
ATOM   4049 HG12 VAL A 258     -25.873   0.096  28.089  1.00 66.91           H  
ATOM   4050 HG13 VAL A 258     -27.316   0.381  27.134  1.00 66.91           H  
ATOM   4051 HG21 VAL A 258     -25.751   0.828  23.871  1.00 66.91           H  
ATOM   4052 HG22 VAL A 258     -27.260   0.561  24.760  1.00 66.91           H  
ATOM   4053 HG23 VAL A 258     -26.323   2.064  25.004  1.00 66.91           H  
ATOM   4054  N   ALA A 259     -22.464  -0.690  27.223  1.00 59.83           N  
ATOM   4055  CA  ALA A 259     -21.749  -1.193  28.405  1.00 59.83           C  
ATOM   4056  C   ALA A 259     -20.921  -0.107  29.130  1.00 59.83           C  
ATOM   4057  O   ALA A 259     -20.817  -0.112  30.356  1.00 59.83           O  
ATOM   4058  CB  ALA A 259     -20.858  -2.361  27.964  1.00 59.83           C  
ATOM   4059  H   ALA A 259     -22.385  -1.217  26.365  1.00 59.83           H  
ATOM   4060  HA  ALA A 259     -22.482  -1.567  29.119  1.00 59.83           H  
ATOM   4061  HB1 ALA A 259     -20.140  -2.025  27.215  1.00 59.83           H  
ATOM   4062  HB2 ALA A 259     -20.319  -2.753  28.826  1.00 59.83           H  
ATOM   4063  HB3 ALA A 259     -21.473  -3.157  27.543  1.00 59.83           H  
ATOM   4064  N   PHE A 260     -20.396   0.878  28.392  1.00 56.90           N  
ATOM   4065  CA  PHE A 260     -19.705   2.040  28.962  1.00 56.90           C  
ATOM   4066  C   PHE A 260     -20.643   2.985  29.746  1.00 56.90           C  
ATOM   4067  O   PHE A 260     -20.244   3.606  30.731  1.00 56.90           O  
ATOM   4068  CB  PHE A 260     -19.006   2.776  27.812  1.00 56.90           C  
ATOM   4069  CG  PHE A 260     -18.193   3.972  28.263  1.00 56.90           C  
ATOM   4070  CD1 PHE A 260     -18.688   5.277  28.080  1.00 56.90           C  
ATOM   4071  CD2 PHE A 260     -16.951   3.776  28.893  1.00 56.90           C  
ATOM   4072  CE1 PHE A 260     -17.943   6.381  28.531  1.00 56.90           C  
ATOM   4073  CE2 PHE A 260     -16.207   4.880  29.344  1.00 56.90           C  
ATOM   4074  CZ  PHE A 260     -16.705   6.182  29.166  1.00 56.90           C  
ATOM   4075  H   PHE A 260     -20.505   0.828  27.389  1.00 56.90           H  
ATOM   4076  HA  PHE A 260     -18.947   1.690  29.663  1.00 56.90           H  
ATOM   4077  HB2 PHE A 260     -18.337   2.082  27.302  1.00 56.90           H  
ATOM   4078  HB3 PHE A 260     -19.753   3.102  27.088  1.00 56.90           H  
ATOM   4079  HD1 PHE A 260     -19.636   5.432  27.587  1.00 56.90           H  
ATOM   4080  HD2 PHE A 260     -16.574   2.775  29.043  1.00 56.90           H  
ATOM   4081  HE1 PHE A 260     -18.325   7.380  28.383  1.00 56.90           H  
ATOM   4082  HE2 PHE A 260     -15.258   4.723  29.836  1.00 56.90           H  
ATOM   4083  HZ  PHE A 260     -16.134   7.030  29.517  1.00 56.90           H  
ATOM   4084  N   LEU A 261     -21.916   3.086  29.359  1.00 56.89           N  
ATOM   4085  CA  LEU A 261     -22.903   3.924  30.048  1.00 56.89           C  
ATOM   4086  C   LEU A 261     -23.353   3.310  31.379  1.00 56.89           C  
ATOM   4087  O   LEU A 261     -23.608   4.048  32.332  1.00 56.89           O  
ATOM   4088  CB  LEU A 261     -24.110   4.180  29.128  1.00 56.89           C  
ATOM   4089  CG  LEU A 261     -23.774   4.918  27.819  1.00 56.89           C  
ATOM   4090  CD1 LEU A 261     -25.029   5.022  26.949  1.00 56.89           C  
ATOM   4091  CD2 LEU A 261     -23.266   6.339  28.078  1.00 56.89           C  
ATOM   4092  H   LEU A 261     -22.244   2.460  28.637  1.00 56.89           H  
ATOM   4093  HA  LEU A 261     -22.439   4.879  30.297  1.00 56.89           H  
ATOM   4094  HB2 LEU A 261     -24.842   4.768  29.682  1.00 56.89           H  
ATOM   4095  HB3 LEU A 261     -24.576   3.224  28.889  1.00 56.89           H  
ATOM   4096  HG  LEU A 261     -23.019   4.362  27.262  1.00 56.89           H  
ATOM   4097 HD11 LEU A 261     -24.774   5.504  26.005  1.00 56.89           H  
ATOM   4098 HD12 LEU A 261     -25.791   5.601  27.471  1.00 56.89           H  
ATOM   4099 HD13 LEU A 261     -25.403   4.019  26.741  1.00 56.89           H  
ATOM   4100 HD21 LEU A 261     -23.987   6.898  28.674  1.00 56.89           H  
ATOM   4101 HD22 LEU A 261     -22.311   6.298  28.602  1.00 56.89           H  
ATOM   4102 HD23 LEU A 261     -23.098   6.842  27.126  1.00 56.89           H  
ATOM   4103  N   ASP A 262     -23.396   1.981  31.474  1.00 53.80           N  
ATOM   4104  CA  ASP A 262     -23.775   1.294  32.714  1.00 53.80           C  
ATOM   4105  C   ASP A 262     -22.719   1.481  33.815  1.00 53.80           C  
ATOM   4106  O   ASP A 262     -23.070   1.625  34.986  1.00 53.80           O  
ATOM   4107  CB  ASP A 262     -24.071  -0.185  32.427  1.00 53.80           C  
ATOM   4108  CG  ASP A 262     -25.363  -0.385  31.618  1.00 53.80           C  
ATOM   4109  OD1 ASP A 262     -26.271   0.481  31.709  1.00 53.80           O  
ATOM   4110  OD2 ASP A 262     -25.445  -1.416  30.916  1.00 53.80           O1-
ATOM   4111  H   ASP A 262     -23.217   1.424  30.651  1.00 53.80           H  
ATOM   4112  HA  ASP A 262     -24.690   1.745  33.096  1.00 53.80           H  
ATOM   4113  HB2 ASP A 262     -23.228  -0.626  31.895  1.00 53.80           H  
ATOM   4114  HB3 ASP A 262     -24.183  -0.709  33.376  1.00 53.80           H  
ATOM   4115  N   THR A 263     -21.438   1.622  33.449  1.00 55.02           N  
ATOM   4116  CA  THR A 263     -20.376   1.988  34.405  1.00 55.02           C  
ATOM   4117  C   THR A 263     -20.488   3.413  34.953  1.00 55.02           C  
ATOM   4118  O   THR A 263     -19.967   3.687  36.030  1.00 55.02           O  
ATOM   4119  CB  THR A 263     -18.968   1.765  33.829  1.00 55.02           C  
ATOM   4120  CG2 THR A 263     -18.643   0.277  33.737  1.00 55.02           C  
ATOM   4121  OG1 THR A 263     -18.765   2.268  32.527  1.00 55.02           O  
ATOM   4122  H   THR A 263     -21.190   1.439  32.488  1.00 55.02           H  
ATOM   4123  HA  THR A 263     -20.474   1.340  35.276  1.00 55.02           H  
ATOM   4124  HB  THR A 263     -18.240   2.229  34.494  1.00 55.02           H  
ATOM   4125  HG1 THR A 263     -19.463   2.864  32.247  1.00 55.02           H  
ATOM   4126 HG21 THR A 263     -18.716  -0.179  34.725  1.00 55.02           H  
ATOM   4127 HG22 THR A 263     -17.627   0.151  33.362  1.00 55.02           H  
ATOM   4128 HG23 THR A 263     -19.337  -0.218  33.057  1.00 55.02           H  
ATOM   4129  N   ILE A 264     -21.188   4.319  34.259  1.00 54.02           N  
ATOM   4130  CA  ILE A 264     -21.412   5.699  34.723  1.00 54.02           C  
ATOM   4131  C   ILE A 264     -22.635   5.776  35.645  1.00 54.02           C  
ATOM   4132  O   ILE A 264     -22.658   6.605  36.542  1.00 54.02           O  
ATOM   4133  CB  ILE A 264     -21.511   6.672  33.522  1.00 54.02           C  
ATOM   4134  CG1 ILE A 264     -20.175   6.688  32.741  1.00 54.02           C  
ATOM   4135  CG2 ILE A 264     -21.870   8.103  33.974  1.00 54.02           C  
ATOM   4136  CD1 ILE A 264     -20.228   7.453  31.412  1.00 54.02           C  
ATOM   4137  H   ILE A 264     -21.641   4.022  33.407  1.00 54.02           H  
ATOM   4138  HA  ILE A 264     -20.560   6.012  35.327  1.00 54.02           H  
ATOM   4139  HB  ILE A 264     -22.299   6.320  32.855  1.00 54.02           H  
ATOM   4140 HG12 ILE A 264     -19.394   7.119  33.367  1.00 54.02           H  
ATOM   4141 HG13 ILE A 264     -19.879   5.666  32.502  1.00 54.02           H  
ATOM   4142 HG21 ILE A 264     -21.131   8.463  34.689  1.00 54.02           H  
ATOM   4143 HG22 ILE A 264     -21.920   8.782  33.124  1.00 54.02           H  
ATOM   4144 HG23 ILE A 264     -22.850   8.116  34.452  1.00 54.02           H  
ATOM   4145 HD11 ILE A 264     -20.363   8.521  31.582  1.00 54.02           H  
ATOM   4146 HD12 ILE A 264     -19.286   7.308  30.884  1.00 54.02           H  
ATOM   4147 HD13 ILE A 264     -21.041   7.069  30.795  1.00 54.02           H  
ATOM   4148  N   LYS A 265     -23.641   4.911  35.466  1.00 52.94           N  
ATOM   4149  CA  LYS A 265     -24.841   4.886  36.324  1.00 52.94           C  
ATOM   4150  C   LYS A 265     -24.614   4.275  37.711  1.00 52.94           C  
ATOM   4151  O   LYS A 265     -25.461   4.446  38.582  1.00 52.94           O  
ATOM   4152  CB  LYS A 265     -25.962   4.123  35.614  1.00 52.94           C  
ATOM   4153  CG  LYS A 265     -26.596   4.920  34.470  1.00 52.94           C  
ATOM   4154  CD  LYS A 265     -27.754   4.086  33.920  1.00 52.94           C  
ATOM   4155  CE  LYS A 265     -28.551   4.826  32.852  1.00 52.94           C  
ATOM   4156  NZ  LYS A 265     -29.651   3.953  32.393  1.00 52.94           N1+
ATOM   4157  H   LYS A 265     -23.561   4.238  34.717  1.00 52.94           H  
ATOM   4158  HA  LYS A 265     -25.161   5.909  36.521  1.00 52.94           H  
ATOM   4159  HB2 LYS A 265     -26.741   3.901  36.344  1.00 52.94           H  
ATOM   4160  HB3 LYS A 265     -25.574   3.175  35.240  1.00 52.94           H  
ATOM   4161  HG2 LYS A 265     -25.863   5.102  33.684  1.00 52.94           H  
ATOM   4162  HG3 LYS A 265     -26.972   5.870  34.849  1.00 52.94           H  
ATOM   4163  HD2 LYS A 265     -28.422   3.827  34.741  1.00 52.94           H  
ATOM   4164  HD3 LYS A 265     -27.349   3.166  33.499  1.00 52.94           H  
ATOM   4165  HE2 LYS A 265     -28.949   5.746  33.281  1.00 52.94           H  
ATOM   4166  HE3 LYS A 265     -27.888   5.078  32.024  1.00 52.94           H  
ATOM   4167  HZ1 LYS A 265     -30.318   4.435  31.806  1.00 52.94           H  
ATOM   4168  HZ2 LYS A 265     -30.209   3.634  33.172  1.00 52.94           H  
ATOM   4169  HZ3 LYS A 265     -29.299   3.141  31.906  1.00 52.94           H  
ATOM   4170  N   LEU A 266     -23.528   3.524  37.890  1.00 51.64           N  
ATOM   4171  CA  LEU A 266     -23.173   2.864  39.152  1.00 51.64           C  
ATOM   4172  C   LEU A 266     -22.257   3.713  40.055  1.00 51.64           C  
ATOM   4173  O   LEU A 266     -21.974   3.283  41.172  1.00 51.64           O  
ATOM   4174  CB  LEU A 266     -22.576   1.479  38.828  1.00 51.64           C  
ATOM   4175  CG  LEU A 266     -23.634   0.439  38.407  1.00 51.64           C  
ATOM   4176  CD1 LEU A 266     -22.965  -0.748  37.714  1.00 51.64           C  
ATOM   4177  CD2 LEU A 266     -24.408  -0.102  39.615  1.00 51.64           C  
ATOM   4178  H   LEU A 266     -22.906   3.407  37.103  1.00 51.64           H  
ATOM   4179  HA  LEU A 266     -24.081   2.719  39.739  1.00 51.64           H  
ATOM   4180  HB2 LEU A 266     -21.844   1.600  38.030  1.00 51.64           H  
ATOM   4181  HB3 LEU A 266     -22.046   1.099  39.701  1.00 51.64           H  
ATOM   4182  HG  LEU A 266     -24.338   0.888  37.707  1.00 51.64           H  
ATOM   4183 HD11 LEU A 266     -22.249  -1.221  38.387  1.00 51.64           H  
ATOM   4184 HD12 LEU A 266     -22.446  -0.397  36.822  1.00 51.64           H  
ATOM   4185 HD13 LEU A 266     -23.720  -1.473  37.410  1.00 51.64           H  
ATOM   4186 HD21 LEU A 266     -23.718  -0.553  40.328  1.00 51.64           H  
ATOM   4187 HD22 LEU A 266     -25.130  -0.848  39.285  1.00 51.64           H  
ATOM   4188 HD23 LEU A 266     -24.945   0.710  40.105  1.00 51.64           H  
ATOM   4189  N   ASN A 267     -21.838   4.900  39.599  1.00 40.38           N  
ATOM   4190  CA  ASN A 267     -21.079   5.901  40.361  1.00 40.38           C  
ATOM   4191  C   ASN A 267     -21.894   7.188  40.533  1.00 40.38           C  
ATOM   4192  O   ASN A 267     -21.614   7.917  41.509  1.00 40.38           O  
ATOM   4193  CB  ASN A 267     -19.746   6.185  39.640  1.00 40.38           C  
ATOM   4194  CG  ASN A 267     -18.715   5.074  39.716  1.00 40.38           C  
ATOM   4195  ND2 ASN A 267     -17.838   5.003  38.742  1.00 40.38           N  
ATOM   4196  OD1 ASN A 267     -18.622   4.284  40.639  1.00 40.38           O  
ATOM   4197  OXT ASN A 267     -22.746   7.439  39.654  1.00 40.38           O1-
ATOM   4198  H   ASN A 267     -22.257   5.254  38.751  1.00 40.38           H  
ATOM   4199  HA  ASN A 267     -20.875   5.537  41.368  1.00 40.38           H  
ATOM   4200  HB2 ASN A 267     -19.962   6.417  38.597  1.00 40.38           H  
ATOM   4201  HB3 ASN A 267     -19.296   7.068  40.094  1.00 40.38           H  
ATOM   4202 HD21 ASN A 267     -17.224   4.202  38.783  1.00 40.38           H  
ATOM   4203 HD22 ASN A 267     -17.990   5.555  37.910  1.00 40.38           H  
TER   
END
HEADER    Guanosine_confidence-2.25
HETATM    1  N   UNK     0       5.428  -3.465  -6.153  0.00  0.00           N  
HETATM    2  C   UNK     0       5.276  -4.104  -7.425  0.00  0.00           C  
HETATM    3  N   UNK     0       4.075  -4.492  -7.890  0.00  0.00           N  
HETATM    4  C   UNK     0       3.939  -5.096  -9.095  0.00  0.00           C  
HETATM    5  C   UNK     0       5.039  -5.337  -9.892  0.00  0.00           C  
HETATM    6  N   UNK     0       4.644  -5.943 -11.030  0.00  0.00           N  
HETATM    7  C   UNK     0       3.312  -6.078 -10.940  0.00  0.00           C  
HETATM    8  N   UNK     0       2.880  -5.563  -9.764  0.00  0.00           N  
HETATM    9  C   UNK     0       1.496  -5.512  -9.279  0.00  0.00           C  
HETATM   10  O   UNK     0       0.849  -6.621  -9.801  0.00  0.00           O  
HETATM   11  C   UNK     0      -0.430  -6.242 -10.153  0.00  0.00           C  
HETATM   12  C   UNK     0      -0.974  -7.240 -11.145  0.00  0.00           C  
HETATM   13  O   UNK     0      -0.004  -7.984 -11.771  0.00  0.00           O  
HETATM   14  C   UNK     0      -0.201  -4.887 -10.775  0.00  0.00           C  
HETATM   15  O   UNK     0      -1.344  -4.129 -10.880  0.00  0.00           O  
HETATM   16  C   UNK     0       0.797  -4.289  -9.774  0.00  0.00           C  
HETATM   17  O   UNK     0       0.027  -3.688  -8.752  0.00  0.00           O  
HETATM   18  C   UNK     0       6.271  -4.932  -9.398  0.00  0.00           C  
HETATM   19  O   UNK     0       7.279  -5.148 -10.120  0.00  0.00           O  
HETATM   20  N   UNK     0       6.350  -4.338  -8.199  0.00  0.00           N  
CONECT    1    2
CONECT    2    1    3   20
CONECT    3    2    4
CONECT    4    3    5    8
CONECT    5    4    6   18
CONECT    6    5    7
CONECT    7    6    8
CONECT    8    4    7    9
CONECT    9    8   10   16
CONECT   10    9   11
CONECT   11   10   12   14
CONECT   12   11   13
CONECT   13   12
CONECT   14   11   15   16
CONECT   15   14
CONECT   16    9   14   17
CONECT   17   16
CONECT   18    5   19   20
CONECT   19   18
CONECT   20    2   18
END
HEADER    Inosine_confidence-1.83
HETATM    1  O   UNK     0       7.021  -6.112  -8.985  0.00  0.00           O  
HETATM    2  C   UNK     0       5.978  -5.536  -8.580  0.00  0.00           C  
HETATM    3  N   UNK     0       6.026  -4.649  -7.565  0.00  0.00           N  
HETATM    4  C   UNK     0       4.900  -4.047  -7.150  0.00  0.00           C  
HETATM    5  N   UNK     0       3.696  -4.288  -7.708  0.00  0.00           N  
HETATM    6  C   UNK     0       3.592  -5.160  -8.720  0.00  0.00           C  
HETATM    7  C   UNK     0       4.738  -5.798  -9.171  0.00  0.00           C  
HETATM    8  N   UNK     0       4.378  -6.599 -10.164  0.00  0.00           N  
HETATM    9  C   UNK     0       3.069  -6.477 -10.336  0.00  0.00           C  
HETATM   10  N   UNK     0       2.561  -5.596  -9.458  0.00  0.00           N  
HETATM   11  C   UNK     0       1.179  -5.236  -9.378  0.00  0.00           C  
HETATM   12  O   UNK     0       0.408  -6.374  -9.380  0.00  0.00           O  
HETATM   13  C   UNK     0      -0.204  -6.474 -10.618  0.00  0.00           C  
HETATM   14  C   UNK     0       0.734  -6.975 -11.693  0.00  0.00           C  
HETATM   15  O   UNK     0       0.716  -8.389 -11.695  0.00  0.00           O  
HETATM   16  C   UNK     0      -0.568  -5.036 -10.902  0.00  0.00           C  
HETATM   17  O   UNK     0      -1.602  -4.697 -10.031  0.00  0.00           O  
HETATM   18  C   UNK     0       0.715  -4.351 -10.486  0.00  0.00           C  
HETATM   19  O   UNK     0       0.451  -3.047 -10.071  0.00  0.00           O  
CONECT    1    2
CONECT    2    1    3    7
CONECT    3    2    4
CONECT    4    3    5
CONECT    5    4    6
CONECT    6    5    7   10
CONECT    7    2    6    8
CONECT    8    7    9
CONECT    9    8   10
CONECT   10    6    9   11
CONECT   11   10   12   18
CONECT   12   11   13
CONECT   13   12   14   16
CONECT   14   13   15
CONECT   15   14
CONECT   16   13   17   18
CONECT   17   16
CONECT   18   11   16   19
CONECT   19   18
END
HEADER    Xanthine_confidence-0.55
HETATM    1  O   UNK     0       4.153  -4.477  -6.038  0.00  0.00           O  
HETATM    2  C   UNK     0       3.573  -4.823  -7.113  0.00  0.00           C  
HETATM    3  N   UNK     0       2.765  -3.981  -7.781  0.00  0.00           N  
HETATM    4  C   UNK     0       2.142  -4.305  -8.906  0.00  0.00           C  
HETATM    5  N   UNK     0       1.307  -3.724  -9.780  0.00  0.00           N  
HETATM    6  C   UNK     0       0.979  -4.556 -10.786  0.00  0.00           C  
HETATM    7  N   UNK     0       1.622  -5.713 -10.560  0.00  0.00           N  
HETATM    8  C   UNK     0       2.333  -5.589  -9.428  0.00  0.00           C  
HETATM    9  C   UNK     0       3.167  -6.436  -8.726  0.00  0.00           C  
HETATM   10  O   UNK     0       3.358  -7.723  -9.249  0.00  0.00           O1-
HETATM   11  N   UNK     0       3.773  -6.064  -7.595  0.00  0.00           N1-
CONECT    1    2
CONECT    2    1    3   11
CONECT    3    2    4
CONECT    4    3    5    8
CONECT    5    4    6
CONECT    6    5    7
CONECT    7    6    8
CONECT    8    4    7    9
CONECT    9    8   10   11
CONECT   10    9
CONECT   11    2    9
END
HEADER    Hypoxanthine_confidence-0.08
HETATM    1  O   UNK     0       3.930  -4.147  -8.319  0.00  0.00           O  
HETATM    2  C   UNK     0       2.807  -3.810  -8.796  0.00  0.00           C  
HETATM    3  N   UNK     0       2.532  -2.528  -9.101  0.00  0.00           N  
HETATM    4  C   UNK     0       1.334  -2.181  -9.607  0.00  0.00           C  
HETATM    5  N   UNK     0       0.403  -3.133  -9.809  0.00  0.00           N  
HETATM    6  C   UNK     0       0.634  -4.437  -9.517  0.00  0.00           C  
HETATM    7  C   UNK     0       1.865  -4.801  -8.996  0.00  0.00           C  
HETATM    8  N   UNK     0       1.825  -6.131  -8.802  0.00  0.00           N  
HETATM    9  C   UNK     0       0.631  -6.632  -9.174  0.00  0.00           C  
HETATM   10  N   UNK     0      -0.074  -5.570  -9.606  0.00  0.00           N  
CONECT    1    2
CONECT    2    1    3    7
CONECT    3    2    4
CONECT    4    3    5
CONECT    5    4    6
CONECT    6    5    7   10
CONECT    7    2    6    8
CONECT    8    7    9
CONECT    9    8   10
CONECT   10    6    9
END
HEADER    Theophylline_confidence-0.94
HETATM    1  C   UNK     0      -0.725  -5.362 -10.787  0.00  0.00           C  
HETATM    2  N   UNK     0       0.569  -4.925 -10.330  0.00  0.00           N  
HETATM    3  C   UNK     0       1.470  -5.864  -9.973  0.00  0.00           C  
HETATM    4  C   UNK     0       2.718  -5.459  -9.532  0.00  0.00           C  
HETATM    5  N   UNK     0       3.429  -6.560  -9.239  0.00  0.00           N  
HETATM    6  C   UNK     0       2.681  -7.653  -9.477  0.00  0.00           C  
HETATM    7  N   UNK     0       1.493  -7.207  -9.923  0.00  0.00           N  
HETATM    8  C   UNK     0       2.988  -4.109  -9.476  0.00  0.00           C  
HETATM    9  O   UNK     0       4.113  -3.726  -9.079  0.00  0.00           O  
HETATM   10  N   UNK     0       2.069  -3.190  -9.839  0.00  0.00           N  
HETATM   11  C   UNK     0       2.311  -1.768  -9.795  0.00  0.00           C  
HETATM   12  C   UNK     0       0.870  -3.615 -10.262  0.00  0.00           C  
HETATM   13  O   UNK     0      -0.009  -2.780 -10.607  0.00  0.00           O  
CONECT    1    2
CONECT    2    1    3   12
CONECT    3    2    4    7
CONECT    4    3    5    8
CONECT    5    4    6
CONECT    6    5    7
CONECT    7    3    6
CONECT    8    4    9   10
CONECT    9    8
CONECT   10    8   12   11
CONECT   11   10
CONECT   12    2   10   13
CONECT   13   12
END
