# Supplementary material for: Ubiquitous purine sensor modulates diverse signal transduction pathways in bacteria
Source: Nat Commun. 2024 Jul 12;15:5867. doi: 10.1038/s41467-024-50275-3 (PMC11245519; doi:10.1038/s41467-024-50275-3)
Supplement: Supplementary file 9 — Source Data [file 41467_2024_50275_MOESM9_ESM.zip › ToshkaDev-Purine-pyrimidine_motif-f6b59c2/Models/R1_wdocked_ligands.pdb]

HEADER    R1_WP_219614703.1
ATOM      1  N   GLN A   1      27.640  10.104 -33.530  1.00 55.19           N  
ATOM      2  CA  GLN A   1      27.711   9.650 -32.122  1.00 55.19           C  
ATOM      3  C   GLN A   1      26.668  10.360 -31.260  1.00 55.19           C  
ATOM      4  O   GLN A   1      25.766   9.670 -30.816  1.00 55.19           O  
ATOM      5  CB  GLN A   1      29.135   9.687 -31.553  1.00 55.19           C  
ATOM      6  CG  GLN A   1      29.970   8.516 -32.113  1.00 55.19           C  
ATOM      7  CD  GLN A   1      31.379   8.469 -31.528  1.00 55.19           C  
ATOM      8  NE2 GLN A   1      32.084   7.370 -31.649  1.00 55.19           N  
ATOM      9  OE1 GLN A   1      31.870   9.439 -30.987  1.00 55.19           O  
ATOM     10  H   GLN A   1      28.247   9.535 -34.102  1.00 55.19           H  
ATOM     11  HA  GLN A   1      27.404   8.605 -32.097  1.00 55.19           H  
ATOM     12  HB2 GLN A   1      29.082   9.585 -30.469  1.00 55.19           H  
ATOM     13  HB3 GLN A   1      29.604  10.642 -31.794  1.00 55.19           H  
ATOM     14  HG2 GLN A   1      29.469   7.578 -31.873  1.00 55.19           H  
ATOM     15  HG3 GLN A   1      30.054   8.597 -33.196  1.00 55.19           H  
ATOM     16 HE21 GLN A   1      32.989   7.391 -31.202  1.00 55.19           H  
ATOM     17 HE22 GLN A   1      31.711   6.524 -32.057  1.00 55.19           H  
ATOM     18  H2  GLN A   1      27.925  11.069 -33.609  1.00 55.19           H  
ATOM     19  H3  GLN A   1      26.695  10.006 -33.873  1.00 55.19           H  
ATOM     20  N   ARG A   2      26.677  11.701 -31.132  1.00 59.37           N  
ATOM     21  CA  ARG A   2      25.643  12.449 -30.372  1.00 59.37           C  
ATOM     22  C   ARG A   2      24.190  12.170 -30.796  1.00 59.37           C  
ATOM     23  O   ARG A   2      23.340  12.021 -29.935  1.00 59.37           O  
ATOM     24  CB  ARG A   2      25.908  13.966 -30.428  1.00 59.37           C  
ATOM     25  CG  ARG A   2      27.125  14.391 -29.592  1.00 59.37           C  
ATOM     26  CD  ARG A   2      27.267  15.919 -29.583  1.00 59.37           C  
ATOM     27  NE  ARG A   2      28.446  16.348 -28.806  1.00 59.37           N  
ATOM     28  CZ  ARG A   2      28.942  17.573 -28.739  1.00 59.37           C  
ATOM     29  NH1 ARG A   2      28.415  18.572 -29.392  1.00 59.37           N1+
ATOM     30  NH2 ARG A   2      29.988  17.820 -28.001  1.00 59.37           N  
ATOM     31  H   ARG A   2      27.497  12.221 -31.412  1.00 59.37           H  
ATOM     32  HA  ARG A   2      25.682  12.136 -29.328  1.00 59.37           H  
ATOM     33  HB2 ARG A   2      25.034  14.479 -30.027  1.00 59.37           H  
ATOM     34  HB3 ARG A   2      26.038  14.282 -31.463  1.00 59.37           H  
ATOM     35  HG2 ARG A   2      28.029  13.945 -30.007  1.00 59.37           H  
ATOM     36  HG3 ARG A   2      26.996  14.040 -28.568  1.00 59.37           H  
ATOM     37  HD2 ARG A   2      26.369  16.350 -29.142  1.00 59.37           H  
ATOM     38  HD3 ARG A   2      27.357  16.269 -30.612  1.00 59.37           H  
ATOM     39  HE  ARG A   2      28.865  15.657 -28.201  1.00 59.37           H  
ATOM     40 HH11 ARG A   2      28.783  19.506 -29.285  1.00 59.37           H  
ATOM     41 HH12 ARG A   2      27.555  18.419 -29.901  1.00 59.37           H  
ATOM     42 HH21 ARG A   2      30.389  17.090 -27.430  1.00 59.37           H  
ATOM     43 HH22 ARG A   2      30.339  18.762 -27.910  1.00 59.37           H  
ATOM     44  N   SER A   3      23.917  12.027 -32.097  1.00 74.85           N  
ATOM     45  CA  SER A   3      22.557  11.753 -32.598  1.00 74.85           C  
ATOM     46  C   SER A   3      21.995  10.395 -32.164  1.00 74.85           C  
ATOM     47  O   SER A   3      20.803  10.282 -31.914  1.00 74.85           O  
ATOM     48  CB  SER A   3      22.535  11.827 -34.128  1.00 74.85           C  
ATOM     49  OG  SER A   3      23.485  10.932 -34.699  1.00 74.85           O  
ATOM     50  H   SER A   3      24.639  12.202 -32.781  1.00 74.85           H  
ATOM     51  HA  SER A   3      21.880  12.515 -32.211  1.00 74.85           H  
ATOM     52  HB2 SER A   3      21.535  11.573 -34.480  1.00 74.85           H  
ATOM     53  HB3 SER A   3      22.763  12.845 -34.444  1.00 74.85           H  
ATOM     54  HG  SER A   3      23.077  10.574 -35.491  1.00 74.85           H  
ATOM     55  N   ALA A   4      22.846   9.368 -32.061  1.00 71.70           N  
ATOM     56  CA  ALA A   4      22.430   8.036 -31.626  1.00 71.70           C  
ATOM     57  C   ALA A   4      22.179   7.995 -30.111  1.00 71.70           C  
ATOM     58  O   ALA A   4      21.180   7.430 -29.685  1.00 71.70           O  
ATOM     59  CB  ALA A   4      23.489   7.017 -32.064  1.00 71.70           C  
ATOM     60  H   ALA A   4      23.829   9.538 -32.215  1.00 71.70           H  
ATOM     61  HA  ALA A   4      21.489   7.779 -32.112  1.00 71.70           H  
ATOM     62  HB1 ALA A   4      24.443   7.232 -31.582  1.00 71.70           H  
ATOM     63  HB2 ALA A   4      23.603   7.040 -33.148  1.00 71.70           H  
ATOM     64  HB3 ALA A   4      23.165   6.019 -31.768  1.00 71.70           H  
ATOM     65  N   GLN A   5      23.043   8.647 -29.320  1.00 70.50           N  
ATOM     66  CA  GLN A   5      22.841   8.803 -27.874  1.00 70.50           C  
ATOM     67  C   GLN A   5      21.530   9.537 -27.578  1.00 70.50           C  
ATOM     68  O   GLN A   5      20.716   9.026 -26.821  1.00 70.50           O  
ATOM     69  CB  GLN A   5      24.027   9.556 -27.252  1.00 70.50           C  
ATOM     70  CG  GLN A   5      25.282   8.679 -27.165  1.00 70.50           C  
ATOM     71  CD  GLN A   5      26.494   9.449 -26.649  1.00 70.50           C  
ATOM     72  NE2 GLN A   5      27.318   8.837 -25.829  1.00 70.50           N  
ATOM     73  OE1 GLN A   5      26.759  10.581 -27.034  1.00 70.50           O  
ATOM     74  H   GLN A   5      23.843   9.102 -29.736  1.00 70.50           H  
ATOM     75  HA  GLN A   5      22.762   7.821 -27.408  1.00 70.50           H  
ATOM     76  HB2 GLN A   5      24.235  10.450 -27.839  1.00 70.50           H  
ATOM     77  HB3 GLN A   5      23.759   9.865 -26.242  1.00 70.50           H  
ATOM     78  HG2 GLN A   5      25.529   8.278 -28.148  1.00 70.50           H  
ATOM     79  HG3 GLN A   5      25.077   7.843 -26.496  1.00 70.50           H  
ATOM     80 HE21 GLN A   5      27.057   7.947 -25.428  1.00 70.50           H  
ATOM     81 HE22 GLN A   5      28.037   9.403 -25.400  1.00 70.50           H  
ATOM     82  N   GLN A   6      21.283  10.665 -28.256  1.00 78.22           N  
ATOM     83  CA  GLN A   6      20.038  11.423 -28.112  1.00 78.22           C  
ATOM     84  C   GLN A   6      18.808  10.593 -28.484  1.00 78.22           C  
ATOM     85  O   GLN A   6      17.847  10.589 -27.734  1.00 78.22           O  
ATOM     86  CB  GLN A   6      20.097  12.686 -28.982  1.00 78.22           C  
ATOM     87  CG  GLN A   6      21.000  13.754 -28.356  1.00 78.22           C  
ATOM     88  CD  GLN A   6      21.180  14.975 -29.250  1.00 78.22           C  
ATOM     89  NE2 GLN A   6      21.370  16.138 -28.667  1.00 78.22           N  
ATOM     90  OE1 GLN A   6      21.200  14.923 -30.473  1.00 78.22           O  
ATOM     91  H   GLN A   6      22.007  11.049 -28.846  1.00 78.22           H  
ATOM     92  HA  GLN A   6      19.916  11.713 -27.069  1.00 78.22           H  
ATOM     93  HB2 GLN A   6      20.454  12.424 -29.978  1.00 78.22           H  
ATOM     94  HB3 GLN A   6      19.094  13.103 -29.075  1.00 78.22           H  
ATOM     95  HG2 GLN A   6      20.558  14.065 -27.410  1.00 78.22           H  
ATOM     96  HG3 GLN A   6      21.985  13.340 -28.139  1.00 78.22           H  
ATOM     97 HE21 GLN A   6      21.268  16.196 -27.664  1.00 78.22           H  
ATOM     98 HE22 GLN A   6      21.340  16.950 -29.268  1.00 78.22           H  
ATOM     99  N   LEU A   7      18.831   9.850 -29.599  1.00 80.74           N  
ATOM    100  CA  LEU A   7      17.684   9.030 -30.006  1.00 80.74           C  
ATOM    101  C   LEU A   7      17.320   7.969 -28.957  1.00 80.74           C  
ATOM    102  O   LEU A   7      16.139   7.714 -28.729  1.00 80.74           O  
ATOM    103  CB  LEU A   7      17.996   8.371 -31.362  1.00 80.74           C  
ATOM    104  CG  LEU A   7      16.852   7.496 -31.916  1.00 80.74           C  
ATOM    105  CD1 LEU A   7      15.608   8.320 -32.256  1.00 80.74           C  
ATOM    106  CD2 LEU A   7      17.321   6.785 -33.186  1.00 80.74           C  
ATOM    107  H   LEU A   7      19.641   9.891 -30.201  1.00 80.74           H  
ATOM    108  HA  LEU A   7      16.822   9.687 -30.111  1.00 80.74           H  
ATOM    109  HB2 LEU A   7      18.882   7.747 -31.244  1.00 80.74           H  
ATOM    110  HB3 LEU A   7      18.227   9.151 -32.088  1.00 80.74           H  
ATOM    111  HG  LEU A   7      16.583   6.726 -31.193  1.00 80.74           H  
ATOM    112 HD11 LEU A   7      15.862   9.126 -32.945  1.00 80.74           H  
ATOM    113 HD12 LEU A   7      14.851   7.678 -32.707  1.00 80.74           H  
ATOM    114 HD13 LEU A   7      15.187   8.744 -31.345  1.00 80.74           H  
ATOM    115 HD21 LEU A   7      18.184   6.161 -32.955  1.00 80.74           H  
ATOM    116 HD22 LEU A   7      16.521   6.148 -33.563  1.00 80.74           H  
ATOM    117 HD23 LEU A   7      17.591   7.517 -33.946  1.00 80.74           H  
ATOM    118  N   ILE A   8      18.318   7.334 -28.339  1.00 72.86           N  
ATOM    119  CA  ILE A   8      18.067   6.280 -27.354  1.00 72.86           C  
ATOM    120  C   ILE A   8      17.706   6.869 -25.993  1.00 72.86           C  
ATOM    121  O   ILE A   8      16.801   6.348 -25.352  1.00 72.86           O  
ATOM    122  CB  ILE A   8      19.244   5.301 -27.252  1.00 72.86           C  
ATOM    123  CG1 ILE A   8      19.560   4.640 -28.616  1.00 72.86           C  
ATOM    124  CG2 ILE A   8      18.853   4.217 -26.224  1.00 72.86           C  
ATOM    125  CD1 ILE A   8      20.920   3.931 -28.701  1.00 72.86           C  
ATOM    126  H   ILE A   8      19.271   7.597 -28.543  1.00 72.86           H  
ATOM    127  HA  ILE A   8      17.202   5.706 -27.686  1.00 72.86           H  
ATOM    128  HB  ILE A   8      20.113   5.864 -26.913  1.00 72.86           H  
ATOM    129 HG12 ILE A   8      19.556   5.392 -29.405  1.00 72.86           H  
ATOM    130 HG13 ILE A   8      18.775   3.923 -28.855  1.00 72.86           H  
ATOM    131 HG21 ILE A   8      19.468   3.324 -26.330  1.00 72.86           H  
ATOM    132 HG22 ILE A   8      18.956   4.597 -25.208  1.00 72.86           H  
ATOM    133 HG23 ILE A   8      17.820   3.902 -26.371  1.00 72.86           H  
ATOM    134 HD11 ILE A   8      20.960   3.093 -28.006  1.00 72.86           H  
ATOM    135 HD12 ILE A   8      21.055   3.542 -29.710  1.00 72.86           H  
ATOM    136 HD13 ILE A   8      21.724   4.638 -28.496  1.00 72.86           H  
ATOM    137  N   GLU A   9      18.331   7.972 -25.578  1.00 79.21           N  
ATOM    138  CA  GLU A   9      17.897   8.725 -24.398  1.00 79.21           C  
ATOM    139  C   GLU A   9      16.429   9.143 -24.560  1.00 79.21           C  
ATOM    140  O   GLU A   9      15.598   8.797 -23.727  1.00 79.21           O  
ATOM    141  CB  GLU A   9      18.825   9.931 -24.189  1.00 79.21           C  
ATOM    142  CG  GLU A   9      18.548  10.662 -22.866  1.00 79.21           C  
ATOM    143  CD  GLU A   9      19.473  11.871 -22.634  1.00 79.21           C  
ATOM    144  OE1 GLU A   9      19.374  12.462 -21.534  1.00 79.21           O  
ATOM    145  OE2 GLU A   9      20.246  12.223 -23.560  1.00 79.21           O1-
ATOM    146  H   GLU A   9      19.089   8.355 -26.125  1.00 79.21           H  
ATOM    147  HA  GLU A   9      17.964   8.083 -23.521  1.00 79.21           H  
ATOM    148  HB2 GLU A   9      19.855   9.576 -24.177  1.00 79.21           H  
ATOM    149  HB3 GLU A   9      18.705  10.623 -25.023  1.00 79.21           H  
ATOM    150  HG2 GLU A   9      18.675   9.949 -22.051  1.00 79.21           H  
ATOM    151  HG3 GLU A   9      17.514  11.004 -22.861  1.00 79.21           H  
ATOM    152  N   THR A  10      16.064   9.747 -25.696  1.00 83.03           N  
ATOM    153  CA  THR A  10      14.672  10.057 -26.043  1.00 83.03           C  
ATOM    154  C   THR A  10      13.787   8.815 -25.964  1.00 83.03           C  
ATOM    155  O   THR A  10      12.750   8.850 -25.317  1.00 83.03           O  
ATOM    156  CB  THR A  10      14.593  10.678 -27.447  1.00 83.03           C  
ATOM    157  CG2 THR A  10      13.178  11.012 -27.897  1.00 83.03           C  
ATOM    158  OG1 THR A  10      15.272  11.911 -27.474  1.00 83.03           O  
ATOM    159  H   THR A  10      16.784  10.037 -26.342  1.00 83.03           H  
ATOM    160  HA  THR A  10      14.281  10.776 -25.323  1.00 83.03           H  
ATOM    161  HB  THR A  10      15.046  10.003 -28.173  1.00 83.03           H  
ATOM    162  HG1 THR A  10      14.810  12.493 -26.867  1.00 83.03           H  
ATOM    163 HG21 THR A  10      13.202  11.437 -28.901  1.00 83.03           H  
ATOM    164 HG22 THR A  10      12.747  11.747 -27.217  1.00 83.03           H  
ATOM    165 HG23 THR A  10      12.548  10.123 -27.913  1.00 83.03           H  
ATOM    166  N   ARG A  11      14.188   7.679 -26.544  1.00 83.71           N  
ATOM    167  CA  ARG A  11      13.404   6.436 -26.466  1.00 83.71           C  
ATOM    168  C   ARG A  11      13.241   5.928 -25.027  1.00 83.71           C  
ATOM    169  O   ARG A  11      12.145   5.516 -24.651  1.00 83.71           O  
ATOM    170  CB  ARG A  11      14.058   5.390 -27.372  1.00 83.71           C  
ATOM    171  CG  ARG A  11      13.307   4.058 -27.348  1.00 83.71           C  
ATOM    172  CD  ARG A  11      13.981   3.080 -28.303  1.00 83.71           C  
ATOM    173  NE  ARG A  11      13.497   1.722 -28.050  1.00 83.71           N  
ATOM    174  CZ  ARG A  11      13.490   0.706 -28.879  1.00 83.71           C  
ATOM    175  NH1 ARG A  11      13.953   0.789 -30.097  1.00 83.71           N1+
ATOM    176  NH2 ARG A  11      13.043  -0.432 -28.446  1.00 83.71           N  
ATOM    177  H   ARG A  11      15.056   7.686 -27.061  1.00 83.71           H  
ATOM    178  HA  ARG A  11      12.396   6.641 -26.827  1.00 83.71           H  
ATOM    179  HB2 ARG A  11      14.080   5.772 -28.393  1.00 83.71           H  
ATOM    180  HB3 ARG A  11      15.082   5.219 -27.040  1.00 83.71           H  
ATOM    181  HG2 ARG A  11      13.341   3.640 -26.342  1.00 83.71           H  
ATOM    182  HG3 ARG A  11      12.267   4.204 -27.643  1.00 83.71           H  
ATOM    183  HD2 ARG A  11      13.773   3.389 -29.327  1.00 83.71           H  
ATOM    184  HD3 ARG A  11      15.057   3.100 -28.130  1.00 83.71           H  
ATOM    185  HE  ARG A  11      13.343   1.479 -27.082  1.00 83.71           H  
ATOM    186 HH11 ARG A  11      14.366   1.667 -30.378  1.00 83.71           H  
ATOM    187 HH12 ARG A  11      13.997  -0.033 -30.683  1.00 83.71           H  
ATOM    188 HH21 ARG A  11      12.917  -0.475 -27.445  1.00 83.71           H  
ATOM    189 HH22 ARG A  11      13.131  -1.279 -28.988  1.00 83.71           H  
ATOM    190  N   MET A  12      14.297   5.961 -24.221  1.00 83.28           N  
ATOM    191  CA  MET A  12      14.271   5.521 -22.827  1.00 83.28           C  
ATOM    192  C   MET A  12      13.335   6.408 -21.996  1.00 83.28           C  
ATOM    193  O   MET A  12      12.466   5.898 -21.290  1.00 83.28           O  
ATOM    194  CB  MET A  12      15.706   5.512 -22.275  1.00 83.28           C  
ATOM    195  CG  MET A  12      15.804   4.941 -20.854  1.00 83.28           C  
ATOM    196  SD  MET A  12      15.285   3.214 -20.643  1.00 83.28           S  
ATOM    197  CE  MET A  12      16.557   2.335 -21.594  1.00 83.28           C  
ATOM    198  H   MET A  12      15.166   6.320 -24.590  1.00 83.28           H  
ATOM    199  HA  MET A  12      13.888   4.501 -22.797  1.00 83.28           H  
ATOM    200  HB2 MET A  12      16.098   6.529 -22.266  1.00 83.28           H  
ATOM    201  HB3 MET A  12      16.339   4.918 -22.934  1.00 83.28           H  
ATOM    202  HG2 MET A  12      16.838   5.025 -20.522  1.00 83.28           H  
ATOM    203  HG3 MET A  12      15.202   5.563 -20.191  1.00 83.28           H  
ATOM    204  HE1 MET A  12      16.377   1.263 -21.526  1.00 83.28           H  
ATOM    205  HE2 MET A  12      17.547   2.561 -21.197  1.00 83.28           H  
ATOM    206  HE3 MET A  12      16.502   2.623 -22.644  1.00 83.28           H  
ATOM    207  N   PHE A  13      13.460   7.731 -22.131  1.00 85.72           N  
ATOM    208  CA  PHE A  13      12.678   8.716 -21.383  1.00 85.72           C  
ATOM    209  C   PHE A  13      11.236   8.873 -21.878  1.00 85.72           C  
ATOM    210  O   PHE A  13      10.352   9.124 -21.067  1.00 85.72           O  
ATOM    211  CB  PHE A  13      13.400  10.069 -21.425  1.00 85.72           C  
ATOM    212  CG  PHE A  13      14.491  10.224 -20.382  1.00 85.72           C  
ATOM    213  CD1 PHE A  13      14.219  10.943 -19.205  1.00 85.72           C  
ATOM    214  CD2 PHE A  13      15.775   9.682 -20.580  1.00 85.72           C  
ATOM    215  CE1 PHE A  13      15.231  11.148 -18.251  1.00 85.72           C  
ATOM    216  CE2 PHE A  13      16.791   9.896 -19.637  1.00 85.72           C  
ATOM    217  CZ  PHE A  13      16.519  10.641 -18.481  1.00 85.72           C  
ATOM    218  H   PHE A  13      14.179   8.081 -22.748  1.00 85.72           H  
ATOM    219  HA  PHE A  13      12.613   8.400 -20.341  1.00 85.72           H  
ATOM    220  HB2 PHE A  13      12.667  10.858 -21.258  1.00 85.72           H  
ATOM    221  HB3 PHE A  13      13.814  10.241 -22.419  1.00 85.72           H  
ATOM    222  HD1 PHE A  13      13.239  11.370 -19.050  1.00 85.72           H  
ATOM    223  HD2 PHE A  13      16.005   9.112 -21.468  1.00 85.72           H  
ATOM    224  HE1 PHE A  13      15.032  11.731 -17.364  1.00 85.72           H  
ATOM    225  HE2 PHE A  13      17.787   9.518 -19.814  1.00 85.72           H  
ATOM    226  HZ  PHE A  13      17.315  10.851 -17.781  1.00 85.72           H  
ATOM    227  N   GLU A  14      10.973   8.729 -23.176  1.00 86.95           N  
ATOM    228  CA  GLU A  14       9.640   8.954 -23.756  1.00 86.95           C  
ATOM    229  C   GLU A  14       8.838   7.667 -23.959  1.00 86.95           C  
ATOM    230  O   GLU A  14       7.614   7.725 -24.078  1.00 86.95           O  
ATOM    231  CB  GLU A  14       9.735   9.705 -25.091  1.00 86.95           C  
ATOM    232  CG  GLU A  14      10.353  11.106 -24.966  1.00 86.95           C  
ATOM    233  CD  GLU A  14      10.309  11.893 -26.287  1.00 86.95           C  
ATOM    234  OE1 GLU A  14      10.685  13.087 -26.253  1.00 86.95           O  
ATOM    235  OE2 GLU A  14       9.921  11.313 -27.331  1.00 86.95           O1-
ATOM    236  H   GLU A  14      11.749   8.631 -23.815  1.00 86.95           H  
ATOM    237  HA  GLU A  14       9.054   9.577 -23.080  1.00 86.95           H  
ATOM    238  HB2 GLU A  14      10.294   9.105 -25.809  1.00 86.95           H  
ATOM    239  HB3 GLU A  14       8.722   9.820 -25.477  1.00 86.95           H  
ATOM    240  HG2 GLU A  14       9.800  11.659 -24.207  1.00 86.95           H  
ATOM    241  HG3 GLU A  14      11.388  11.025 -24.633  1.00 86.95           H  
ATOM    242  N   GLN A  15       9.488   6.498 -23.999  1.00 85.90           N  
ATOM    243  CA  GLN A  15       8.809   5.229 -24.268  1.00 85.90           C  
ATOM    244  C   GLN A  15       9.073   4.187 -23.187  1.00 85.90           C  
ATOM    245  O   GLN A  15       8.123   3.689 -22.590  1.00 85.90           O  
ATOM    246  CB  GLN A  15       9.155   4.689 -25.668  1.00 85.90           C  
ATOM    247  CG  GLN A  15       8.881   5.709 -26.783  1.00 85.90           C  
ATOM    248  CD  GLN A  15       9.127   5.158 -28.182  1.00 85.90           C  
ATOM    249  NE2 GLN A  15       8.862   5.944 -29.201  1.00 85.90           N  
ATOM    250  OE1 GLN A  15       9.554   4.035 -28.403  1.00 85.90           O  
ATOM    251  H   GLN A  15      10.494   6.504 -23.919  1.00 85.90           H  
ATOM    252  HA  GLN A  15       7.731   5.393 -24.256  1.00 85.90           H  
ATOM    253  HB2 GLN A  15      10.201   4.386 -25.710  1.00 85.90           H  
ATOM    254  HB3 GLN A  15       8.546   3.803 -25.849  1.00 85.90           H  
ATOM    255  HG2 GLN A  15       9.525   6.578 -26.651  1.00 85.90           H  
ATOM    256  HG3 GLN A  15       7.845   6.041 -26.716  1.00 85.90           H  
ATOM    257 HE21 GLN A  15       8.585   6.901 -29.033  1.00 85.90           H  
ATOM    258 HE22 GLN A  15       9.066   5.577 -30.120  1.00 85.90           H  
ATOM    259  N   GLU A  16      10.324   3.823 -22.919  1.00 86.68           N  
ATOM    260  CA  GLU A  16      10.606   2.628 -22.109  1.00 86.68           C  
ATOM    261  C   GLU A  16      10.318   2.835 -20.617  1.00 86.68           C  
ATOM    262  O   GLU A  16       9.514   2.088 -20.052  1.00 86.68           O  
ATOM    263  CB  GLU A  16      12.018   2.091 -22.376  1.00 86.68           C  
ATOM    264  CG  GLU A  16      12.176   1.726 -23.864  1.00 86.68           C  
ATOM    265  CD  GLU A  16      13.460   0.970 -24.225  1.00 86.68           C  
ATOM    266  OE1 GLU A  16      13.573   0.645 -25.440  1.00 86.68           O  
ATOM    267  OE2 GLU A  16      14.278   0.706 -23.323  1.00 86.68           O1-
ATOM    268  H   GLU A  16      11.085   4.288 -23.393  1.00 86.68           H  
ATOM    269  HA  GLU A  16       9.920   1.842 -22.425  1.00 86.68           H  
ATOM    270  HB2 GLU A  16      12.758   2.838 -22.089  1.00 86.68           H  
ATOM    271  HB3 GLU A  16      12.162   1.196 -21.770  1.00 86.68           H  
ATOM    272  HG2 GLU A  16      12.137   2.639 -24.459  1.00 86.68           H  
ATOM    273  HG3 GLU A  16      11.326   1.110 -24.158  1.00 86.68           H  
ATOM    274  N   LEU A  17      10.883   3.874 -19.991  1.00 90.21           N  
ATOM    275  CA  LEU A  17      10.636   4.194 -18.580  1.00 90.21           C  
ATOM    276  C   LEU A  17       9.172   4.573 -18.304  1.00 90.21           C  
ATOM    277  O   LEU A  17       8.620   4.038 -17.335  1.00 90.21           O  
ATOM    278  CB  LEU A  17      11.606   5.281 -18.072  1.00 90.21           C  
ATOM    279  CG  LEU A  17      13.080   4.857 -18.010  1.00 90.21           C  
ATOM    280  CD1 LEU A  17      13.943   6.060 -17.626  1.00 90.21           C  
ATOM    281  CD2 LEU A  17      13.323   3.747 -16.985  1.00 90.21           C  
ATOM    282  H   LEU A  17      11.500   4.478 -20.514  1.00 90.21           H  
ATOM    283  HA  LEU A  17      10.815   3.288 -18.000  1.00 90.21           H  
ATOM    284  HB2 LEU A  17      11.301   5.580 -17.069  1.00 90.21           H  
ATOM    285  HB3 LEU A  17      11.539   6.158 -18.715  1.00 90.21           H  
ATOM    286  HG  LEU A  17      13.391   4.508 -18.995  1.00 90.21           H  
ATOM    287 HD11 LEU A  17      14.995   5.775 -17.646  1.00 90.21           H  
ATOM    288 HD12 LEU A  17      13.794   6.869 -18.342  1.00 90.21           H  
ATOM    289 HD13 LEU A  17      13.691   6.406 -16.623  1.00 90.21           H  
ATOM    290 HD21 LEU A  17      14.392   3.539 -16.934  1.00 90.21           H  
ATOM    291 HD22 LEU A  17      12.970   4.053 -16.000  1.00 90.21           H  
ATOM    292 HD23 LEU A  17      12.823   2.829 -17.295  1.00 90.21           H  
ATOM    293  N   PRO A  18       8.487   5.398 -19.127  1.00 92.10           N  
ATOM    294  CA  PRO A  18       7.057   5.643 -18.948  1.00 92.10           C  
ATOM    295  C   PRO A  18       6.233   4.361 -19.024  1.00 92.10           C  
ATOM    296  O   PRO A  18       5.456   4.073 -18.117  1.00 92.10           O  
ATOM    297  CB  PRO A  18       6.644   6.634 -20.040  1.00 92.10           C  
ATOM    298  CG  PRO A  18       7.945   7.335 -20.397  1.00 92.10           C  
ATOM    299  CD  PRO A  18       9.013   6.271 -20.170  1.00 92.10           C  
ATOM    300  HA  PRO A  18       6.895   6.102 -17.973  1.00 92.10           H  
ATOM    301  HB2 PRO A  18       5.897   7.340 -19.678  1.00 92.10           H  
ATOM    302  HB3 PRO A  18       6.274   6.111 -20.922  1.00 92.10           H  
ATOM    303  HG2 PRO A  18       8.101   8.169 -19.713  1.00 92.10           H  
ATOM    304  HG3 PRO A  18       7.937   7.697 -21.425  1.00 92.10           H  
ATOM    305  HD2 PRO A  18       9.164   5.705 -21.089  1.00 92.10           H  
ATOM    306  HD3 PRO A  18       9.944   6.759 -19.879  1.00 92.10           H  
ATOM    307  N   ASN A  19       6.434   3.536 -20.059  1.00 90.86           N  
ATOM    308  CA  ASN A  19       5.669   2.298 -20.212  1.00 90.86           C  
ATOM    309  C   ASN A  19       5.959   1.299 -19.091  1.00 90.86           C  
ATOM    310  O   ASN A  19       5.070   0.557 -18.673  1.00 90.86           O  
ATOM    311  CB  ASN A  19       5.980   1.653 -21.570  1.00 90.86           C  
ATOM    312  CG  ASN A  19       5.315   2.368 -22.732  1.00 90.86           C  
ATOM    313  ND2 ASN A  19       5.965   2.451 -23.864  1.00 90.86           N  
ATOM    314  OD1 ASN A  19       4.179   2.798 -22.659  1.00 90.86           O  
ATOM    315  H   ASN A  19       7.106   3.789 -20.769  1.00 90.86           H  
ATOM    316  HA  ASN A  19       4.606   2.533 -20.162  1.00 90.86           H  
ATOM    317  HB2 ASN A  19       7.059   1.599 -21.718  1.00 90.86           H  
ATOM    318  HB3 ASN A  19       5.595   0.634 -21.578  1.00 90.86           H  
ATOM    319 HD21 ASN A  19       6.971   2.378 -23.809  1.00 90.86           H  
ATOM    320 HD22 ASN A  19       5.519   3.011 -24.576  1.00 90.86           H  
ATOM    321  N   LEU A  20       7.199   1.231 -18.609  1.00 89.68           N  
ATOM    322  CA  LEU A  20       7.552   0.363 -17.498  1.00 89.68           C  
ATOM    323  C   LEU A  20       6.911   0.840 -16.192  1.00 89.68           C  
ATOM    324  O   LEU A  20       6.158   0.084 -15.583  1.00 89.68           O  
ATOM    325  CB  LEU A  20       9.077   0.269 -17.403  1.00 89.68           C  
ATOM    326  CG  LEU A  20       9.514  -0.639 -16.249  1.00 89.68           C  
ATOM    327  CD1 LEU A  20       9.092  -2.099 -16.447  1.00 89.68           C  
ATOM    328  CD2 LEU A  20      11.017  -0.596 -16.122  1.00 89.68           C  
ATOM    329  H   LEU A  20       7.916   1.815 -19.015  1.00 89.68           H  
ATOM    330  HA  LEU A  20       7.154  -0.632 -17.697  1.00 89.68           H  
ATOM    331  HB2 LEU A  20       9.481  -0.116 -18.339  1.00 89.68           H  
ATOM    332  HB3 LEU A  20       9.486   1.266 -17.243  1.00 89.68           H  
ATOM    333  HG  LEU A  20       9.097  -0.269 -15.313  1.00 89.68           H  
ATOM    334 HD11 LEU A  20       8.008  -2.194 -16.381  1.00 89.68           H  
ATOM    335 HD12 LEU A  20       9.456  -2.468 -17.406  1.00 89.68           H  
ATOM    336 HD13 LEU A  20       9.526  -2.709 -15.655  1.00 89.68           H  
ATOM    337 HD21 LEU A  20      11.502  -1.062 -16.980  1.00 89.68           H  
ATOM    338 HD22 LEU A  20      11.358   0.435 -16.023  1.00 89.68           H  
ATOM    339 HD23 LEU A  20      11.254  -1.144 -15.211  1.00 89.68           H  
ATOM    340  N   THR A  21       7.159   2.087 -15.791  1.00 91.82           N  
ATOM    341  CA  THR A  21       6.640   2.639 -14.530  1.00 91.82           C  
ATOM    342  C   THR A  21       5.110   2.627 -14.490  1.00 91.82           C  
ATOM    343  O   THR A  21       4.531   2.236 -13.478  1.00 91.82           O  
ATOM    344  CB  THR A  21       7.163   4.060 -14.268  1.00 91.82           C  
ATOM    345  CG2 THR A  21       8.663   4.096 -13.967  1.00 91.82           C  
ATOM    346  OG1 THR A  21       6.911   4.885 -15.378  1.00 91.82           O  
ATOM    347  H   THR A  21       7.737   2.677 -16.373  1.00 91.82           H  
ATOM    348  HA  THR A  21       6.978   2.003 -13.712  1.00 91.82           H  
ATOM    349  HB  THR A  21       6.641   4.467 -13.402  1.00 91.82           H  
ATOM    350  HG1 THR A  21       7.505   4.622 -16.084  1.00 91.82           H  
ATOM    351 HG21 THR A  21       9.245   3.723 -14.810  1.00 91.82           H  
ATOM    352 HG22 THR A  21       8.877   3.483 -13.092  1.00 91.82           H  
ATOM    353 HG23 THR A  21       8.965   5.120 -13.749  1.00 91.82           H  
ATOM    354  N   GLN A  22       4.437   2.923 -15.608  1.00 90.36           N  
ATOM    355  CA  GLN A  22       2.978   2.829 -15.704  1.00 90.36           C  
ATOM    356  C   GLN A  22       2.457   1.390 -15.635  1.00 90.36           C  
ATOM    357  O   GLN A  22       1.405   1.160 -15.040  1.00 90.36           O  
ATOM    358  CB  GLN A  22       2.494   3.462 -17.011  1.00 90.36           C  
ATOM    359  CG  GLN A  22       2.628   4.989 -16.996  1.00 90.36           C  
ATOM    360  CD  GLN A  22       2.198   5.619 -18.314  1.00 90.36           C  
ATOM    361  NE2 GLN A  22       2.193   6.930 -18.379  1.00 90.36           N  
ATOM    362  OE1 GLN A  22       1.818   4.966 -19.276  1.00 90.36           O  
ATOM    363  H   GLN A  22       4.949   3.312 -16.387  1.00 90.36           H  
ATOM    364  HA  GLN A  22       2.537   3.373 -14.869  1.00 90.36           H  
ATOM    365  HB2 GLN A  22       1.440   3.219 -17.150  1.00 90.36           H  
ATOM    366  HB3 GLN A  22       3.052   3.042 -17.847  1.00 90.36           H  
ATOM    367  HG2 GLN A  22       2.006   5.394 -16.198  1.00 90.36           H  
ATOM    368  HG3 GLN A  22       3.657   5.281 -16.789  1.00 90.36           H  
ATOM    369 HE21 GLN A  22       2.004   7.337 -19.284  1.00 90.36           H  
ATOM    370 HE22 GLN A  22       2.578   7.453 -17.606  1.00 90.36           H  
ATOM    371  N   ARG A  23       3.146   0.407 -16.237  1.00 91.17           N  
ATOM    372  CA  ARG A  23       2.746  -1.009 -16.126  1.00 91.17           C  
ATOM    373  C   ARG A  23       2.836  -1.495 -14.684  1.00 91.17           C  
ATOM    374  O   ARG A  23       1.870  -2.071 -14.196  1.00 91.17           O  
ATOM    375  CB  ARG A  23       3.590  -1.908 -17.041  1.00 91.17           C  
ATOM    376  CG  ARG A  23       3.078  -1.903 -18.490  1.00 91.17           C  
ATOM    377  CD  ARG A  23       3.872  -2.875 -19.371  1.00 91.17           C  
ATOM    378  NE  ARG A  23       5.307  -2.540 -19.433  1.00 91.17           N  
ATOM    379  CZ  ARG A  23       6.274  -3.330 -19.872  1.00 91.17           C  
ATOM    380  NH1 ARG A  23       6.027  -4.511 -20.370  1.00 91.17           N1+
ATOM    381  NH2 ARG A  23       7.519  -2.949 -19.823  1.00 91.17           N  
ATOM    382  H   ARG A  23       4.011   0.641 -16.704  1.00 91.17           H  
ATOM    383  HA  ARG A  23       1.694  -1.111 -16.392  1.00 91.17           H  
ATOM    384  HB2 ARG A  23       4.633  -1.597 -16.999  1.00 91.17           H  
ATOM    385  HB3 ARG A  23       3.532  -2.932 -16.672  1.00 91.17           H  
ATOM    386  HG2 ARG A  23       3.117  -0.898 -18.911  1.00 91.17           H  
ATOM    387  HG3 ARG A  23       2.035  -2.220 -18.491  1.00 91.17           H  
ATOM    388  HD2 ARG A  23       3.746  -3.879 -18.966  1.00 91.17           H  
ATOM    389  HD3 ARG A  23       3.453  -2.850 -20.377  1.00 91.17           H  
ATOM    390  HE  ARG A  23       5.561  -1.624 -19.091  1.00 91.17           H  
ATOM    391 HH11 ARG A  23       6.789  -5.109 -20.657  1.00 91.17           H  
ATOM    392 HH12 ARG A  23       5.073  -4.844 -20.384  1.00 91.17           H  
ATOM    393 HH21 ARG A  23       8.262  -3.557 -20.137  1.00 91.17           H  
ATOM    394 HH22 ARG A  23       7.759  -2.043 -19.446  1.00 91.17           H  
ATOM    395  N   ILE A  24       3.943  -1.197 -14.008  1.00 92.47           N  
ATOM    396  CA  ILE A  24       4.150  -1.561 -12.601  1.00 92.47           C  
ATOM    397  C   ILE A  24       3.111  -0.870 -11.716  1.00 92.47           C  
ATOM    398  O   ILE A  24       2.454  -1.522 -10.910  1.00 92.47           O  
ATOM    399  CB  ILE A  24       5.575  -1.183 -12.157  1.00 92.47           C  
ATOM    400  CG1 ILE A  24       6.625  -1.925 -13.000  1.00 92.47           C  
ATOM    401  CG2 ILE A  24       5.765  -1.509 -10.664  1.00 92.47           C  
ATOM    402  CD1 ILE A  24       8.047  -1.417 -12.770  1.00 92.47           C  
ATOM    403  H   ILE A  24       4.684  -0.709 -14.492  1.00 92.47           H  
ATOM    404  HA  ILE A  24       4.022  -2.637 -12.485  1.00 92.47           H  
ATOM    405  HB  ILE A  24       5.708  -0.113 -12.315  1.00 92.47           H  
ATOM    406 HG12 ILE A  24       6.566  -2.984 -12.749  1.00 92.47           H  
ATOM    407 HG13 ILE A  24       6.409  -1.834 -14.064  1.00 92.47           H  
ATOM    408 HG21 ILE A  24       5.115  -0.882 -10.053  1.00 92.47           H  
ATOM    409 HG22 ILE A  24       5.527  -2.556 -10.476  1.00 92.47           H  
ATOM    410 HG23 ILE A  24       6.792  -1.325 -10.349  1.00 92.47           H  
ATOM    411 HD11 ILE A  24       8.704  -1.834 -13.534  1.00 92.47           H  
ATOM    412 HD12 ILE A  24       8.078  -0.330 -12.841  1.00 92.47           H  
ATOM    413 HD13 ILE A  24       8.398  -1.743 -11.791  1.00 92.47           H  
ATOM    414  N   GLY A  25       2.907   0.438 -11.908  1.00 90.97           N  
ATOM    415  CA  GLY A  25       1.912   1.201 -11.159  1.00 90.97           C  
ATOM    416  C   GLY A  25       0.502   0.623 -11.302  1.00 90.97           C  
ATOM    417  O   GLY A  25      -0.188   0.449 -10.302  1.00 90.97           O  
ATOM    418  H   GLY A  25       3.499   0.935 -12.558  1.00 90.97           H  
ATOM    419  HA2 GLY A  25       1.903   2.230 -11.517  1.00 90.97           H  
ATOM    420  HA3 GLY A  25       2.180   1.194 -10.102  1.00 90.97           H  
ATOM    421  N   LYS A  26       0.103   0.236 -12.522  1.00 91.01           N  
ATOM    422  CA  LYS A  26      -1.189  -0.422 -12.785  1.00 91.01           C  
ATOM    423  C   LYS A  26      -1.302  -1.803 -12.144  1.00 91.01           C  
ATOM    424  O   LYS A  26      -2.392  -2.181 -11.726  1.00 91.01           O  
ATOM    425  CB  LYS A  26      -1.414  -0.555 -14.295  1.00 91.01           C  
ATOM    426  CG  LYS A  26      -1.819   0.777 -14.932  1.00 91.01           C  
ATOM    427  CD  LYS A  26      -1.901   0.627 -16.453  1.00 91.01           C  
ATOM    428  CE  LYS A  26      -2.258   1.983 -17.063  1.00 91.01           C  
ATOM    429  NZ  LYS A  26      -2.263   1.936 -18.545  1.00 91.01           N1+
ATOM    430  H   LYS A  26       0.725   0.407 -13.299  1.00 91.01           H  
ATOM    431  HA  LYS A  26      -1.988   0.177 -12.348  1.00 91.01           H  
ATOM    432  HB2 LYS A  26      -2.216  -1.271 -14.473  1.00 91.01           H  
ATOM    433  HB3 LYS A  26      -0.507  -0.936 -14.764  1.00 91.01           H  
ATOM    434  HG2 LYS A  26      -1.093   1.550 -14.680  1.00 91.01           H  
ATOM    435  HG3 LYS A  26      -2.791   1.078 -14.542  1.00 91.01           H  
ATOM    436  HD2 LYS A  26      -0.931   0.299 -16.827  1.00 91.01           H  
ATOM    437  HD3 LYS A  26      -2.661  -0.113 -16.705  1.00 91.01           H  
ATOM    438  HE2 LYS A  26      -1.525   2.711 -16.716  1.00 91.01           H  
ATOM    439  HE3 LYS A  26      -3.231   2.292 -16.682  1.00 91.01           H  
ATOM    440  HZ1 LYS A  26      -2.945   1.271 -18.880  1.00 91.01           H  
ATOM    441  HZ2 LYS A  26      -2.476   2.851 -18.916  1.00 91.01           H  
ATOM    442  HZ3 LYS A  26      -1.346   1.679 -18.881  1.00 91.01           H  
ATOM    443  N   GLU A  27      -0.218  -2.572 -12.094  1.00 91.49           N  
ATOM    444  CA  GLU A  27      -0.213  -3.886 -11.447  1.00 91.49           C  
ATOM    445  C   GLU A  27      -0.421  -3.759  -9.934  1.00 91.49           C  
ATOM    446  O   GLU A  27      -1.300  -4.424  -9.382  1.00 91.49           O  
ATOM    447  CB  GLU A  27       1.076  -4.630 -11.813  1.00 91.49           C  
ATOM    448  CG  GLU A  27       1.043  -6.087 -11.325  1.00 91.49           C  
ATOM    449  CD  GLU A  27       2.163  -6.952 -11.924  1.00 91.49           C  
ATOM    450  OE1 GLU A  27       2.435  -8.021 -11.338  1.00 91.49           O  
ATOM    451  OE2 GLU A  27       2.688  -6.585 -13.002  1.00 91.49           O1-
ATOM    452  H   GLU A  27       0.648  -2.228 -12.484  1.00 91.49           H  
ATOM    453  HA  GLU A  27      -1.052  -4.465 -11.832  1.00 91.49           H  
ATOM    454  HB2 GLU A  27       1.158  -4.615 -12.900  1.00 91.49           H  
ATOM    455  HB3 GLU A  27       1.942  -4.122 -11.389  1.00 91.49           H  
ATOM    456  HG2 GLU A  27       0.085  -6.525 -11.604  1.00 91.49           H  
ATOM    457  HG3 GLU A  27       1.114  -6.095 -10.237  1.00 91.49           H  
ATOM    458  N   ILE A  28       0.293  -2.827  -9.295  1.00 91.02           N  
ATOM    459  CA  ILE A  28       0.124  -2.496  -7.873  1.00 91.02           C  
ATOM    460  C   ILE A  28      -1.291  -1.980  -7.605  1.00 91.02           C  
ATOM    461  O   ILE A  28      -1.959  -2.449  -6.687  1.00 91.02           O  
ATOM    462  CB  ILE A  28       1.180  -1.455  -7.441  1.00 91.02           C  
ATOM    463  CG1 ILE A  28       2.596  -2.058  -7.546  1.00 91.02           C  
ATOM    464  CG2 ILE A  28       0.927  -0.941  -6.009  1.00 91.02           C  
ATOM    465  CD1 ILE A  28       3.687  -0.995  -7.427  1.00 91.02           C  
ATOM    466  H   ILE A  28       0.995  -2.328  -9.822  1.00 91.02           H  
ATOM    467  HA  ILE A  28       0.259  -3.401  -7.281  1.00 91.02           H  
ATOM    468  HB  ILE A  28       1.114  -0.605  -8.120  1.00 91.02           H  
ATOM    469 HG12 ILE A  28       2.739  -2.817  -6.777  1.00 91.02           H  
ATOM    470 HG13 ILE A  28       2.724  -2.541  -8.515  1.00 91.02           H  
ATOM    471 HG21 ILE A  28       1.706  -0.240  -5.710  1.00 91.02           H  
ATOM    472 HG22 ILE A  28      -0.024  -0.411  -5.957  1.00 91.02           H  
ATOM    473 HG23 ILE A  28       0.910  -1.778  -5.311  1.00 91.02           H  
ATOM    474 HD11 ILE A  28       3.844  -0.727  -6.382  1.00 91.02           H  
ATOM    475 HD12 ILE A  28       3.416  -0.111  -8.004  1.00 91.02           H  
ATOM    476 HD13 ILE A  28       4.608  -1.406  -7.839  1.00 91.02           H  
ATOM    477  N   GLU A  29      -1.781  -1.037  -8.412  1.00 90.93           N  
ATOM    478  CA  GLU A  29      -3.123  -0.474  -8.247  1.00 90.93           C  
ATOM    479  C   GLU A  29      -4.208  -1.545  -8.397  1.00 90.93           C  
ATOM    480  O   GLU A  29      -5.151  -1.580  -7.606  1.00 90.93           O  
ATOM    481  CB  GLU A  29      -3.319   0.669  -9.251  1.00 90.93           C  
ATOM    482  CG  GLU A  29      -4.665   1.385  -9.066  1.00 90.93           C  
ATOM    483  CD  GLU A  29      -4.776   2.653  -9.927  1.00 90.93           C  
ATOM    484  OE1 GLU A  29      -5.435   3.612  -9.460  1.00 90.93           O  
ATOM    485  OE2 GLU A  29      -4.204   2.671 -11.042  1.00 90.93           O1-
ATOM    486  H   GLU A  29      -1.184  -0.653  -9.131  1.00 90.93           H  
ATOM    487  HA  GLU A  29      -3.210  -0.064  -7.241  1.00 90.93           H  
ATOM    488  HB2 GLU A  29      -2.520   1.396  -9.105  1.00 90.93           H  
ATOM    489  HB3 GLU A  29      -3.252   0.274 -10.265  1.00 90.93           H  
ATOM    490  HG2 GLU A  29      -5.475   0.704  -9.331  1.00 90.93           H  
ATOM    491  HG3 GLU A  29      -4.773   1.651  -8.015  1.00 90.93           H  
ATOM    492  N   LYS A  30      -4.067  -2.463  -9.360  1.00 92.63           N  
ATOM    493  CA  LYS A  30      -4.992  -3.588  -9.545  1.00 92.63           C  
ATOM    494  C   LYS A  30      -5.003  -4.519  -8.333  1.00 92.63           C  
ATOM    495  O   LYS A  30      -6.082  -4.897  -7.874  1.00 92.63           O  
ATOM    496  CB  LYS A  30      -4.609  -4.337 -10.828  1.00 92.63           C  
ATOM    497  CG  LYS A  30      -5.500  -5.561 -11.075  1.00 92.63           C  
ATOM    498  CD  LYS A  30      -5.054  -6.298 -12.338  1.00 92.63           C  
ATOM    499  CE  LYS A  30      -5.872  -7.583 -12.484  1.00 92.63           C  
ATOM    500  NZ  LYS A  30      -5.369  -8.406 -13.608  1.00 92.63           N1+
ATOM    501  H   LYS A  30      -3.271  -2.380  -9.976  1.00 92.63           H  
ATOM    502  HA  LYS A  30      -6.003  -3.191  -9.646  1.00 92.63           H  
ATOM    503  HB2 LYS A  30      -3.571  -4.660 -10.756  1.00 92.63           H  
ATOM    504  HB3 LYS A  30      -4.698  -3.654 -11.673  1.00 92.63           H  
ATOM    505  HG2 LYS A  30      -5.421  -6.251 -10.235  1.00 92.63           H  
ATOM    506  HG3 LYS A  30      -6.538  -5.244 -11.179  1.00 92.63           H  
ATOM    507  HD2 LYS A  30      -3.996  -6.544 -12.244  1.00 92.63           H  
ATOM    508  HD3 LYS A  30      -5.198  -5.654 -13.205  1.00 92.63           H  
ATOM    509  HE2 LYS A  30      -5.793  -8.142 -11.551  1.00 92.63           H  
ATOM    510  HE3 LYS A  30      -6.920  -7.321 -12.629  1.00 92.63           H  
ATOM    511  HZ1 LYS A  30      -5.884  -9.273 -13.672  1.00 92.63           H  
ATOM    512  HZ2 LYS A  30      -4.397  -8.629 -13.452  1.00 92.63           H  
ATOM    513  HZ3 LYS A  30      -5.444  -7.902 -14.480  1.00 92.63           H  
ATOM    514  N   ASP A  31      -3.828  -4.894  -7.836  1.00 91.47           N  
ATOM    515  CA  ASP A  31      -3.687  -5.756  -6.661  1.00 91.47           C  
ATOM    516  C   ASP A  31      -4.333  -5.111  -5.426  1.00 91.47           C  
ATOM    517  O   ASP A  31      -5.209  -5.699  -4.790  1.00 91.47           O  
ATOM    518  CB  ASP A  31      -2.196  -6.050  -6.457  1.00 91.47           C  
ATOM    519  CG  ASP A  31      -1.930  -6.928  -5.237  1.00 91.47           C  
ATOM    520  OD1 ASP A  31      -2.541  -8.012  -5.099  1.00 91.47           O  
ATOM    521  OD2 ASP A  31      -1.070  -6.557  -4.408  1.00 91.47           O1-
ATOM    522  H   ASP A  31      -2.985  -4.542  -8.266  1.00 91.47           H  
ATOM    523  HA  ASP A  31      -4.197  -6.703  -6.839  1.00 91.47           H  
ATOM    524  HB2 ASP A  31      -1.653  -5.112  -6.348  1.00 91.47           H  
ATOM    525  HB3 ASP A  31      -1.812  -6.560  -7.340  1.00 91.47           H  
ATOM    526  N   LEU A  32      -4.010  -3.846  -5.152  1.00 92.57           N  
ATOM    527  CA  LEU A  32      -4.582  -3.115  -4.024  1.00 92.57           C  
ATOM    528  C   LEU A  32      -6.082  -2.874  -4.181  1.00 92.57           C  
ATOM    529  O   LEU A  32      -6.813  -2.987  -3.201  1.00 92.57           O  
ATOM    530  CB  LEU A  32      -3.834  -1.793  -3.846  1.00 92.57           C  
ATOM    531  CG  LEU A  32      -2.364  -1.976  -3.439  1.00 92.57           C  
ATOM    532  CD1 LEU A  32      -1.744  -0.596  -3.353  1.00 92.57           C  
ATOM    533  CD2 LEU A  32      -2.202  -2.644  -2.072  1.00 92.57           C  
ATOM    534  H   LEU A  32      -3.302  -3.398  -5.715  1.00 92.57           H  
ATOM    535  HA  LEU A  32      -4.466  -3.718  -3.124  1.00 92.57           H  
ATOM    536  HB2 LEU A  32      -3.883  -1.233  -4.780  1.00 92.57           H  
ATOM    537  HB3 LEU A  32      -4.336  -1.212  -3.073  1.00 92.57           H  
ATOM    538  HG  LEU A  32      -1.821  -2.564  -4.180  1.00 92.57           H  
ATOM    539 HD11 LEU A  32      -1.844  -0.082  -4.309  1.00 92.57           H  
ATOM    540 HD12 LEU A  32      -2.272  -0.045  -2.575  1.00 92.57           H  
ATOM    541 HD13 LEU A  32      -0.687  -0.684  -3.103  1.00 92.57           H  
ATOM    542 HD21 LEU A  32      -1.147  -2.658  -1.801  1.00 92.57           H  
ATOM    543 HD22 LEU A  32      -2.542  -3.679  -2.119  1.00 92.57           H  
ATOM    544 HD23 LEU A  32      -2.765  -2.103  -1.312  1.00 92.57           H  
ATOM    545  N   THR A  33      -6.571  -2.601  -5.392  1.00 94.50           N  
ATOM    546  CA  THR A  33      -8.010  -2.460  -5.668  1.00 94.50           C  
ATOM    547  C   THR A  33      -8.764  -3.746  -5.333  1.00 94.50           C  
ATOM    548  O   THR A  33      -9.863  -3.690  -4.779  1.00 94.50           O  
ATOM    549  CB  THR A  33      -8.258  -2.089  -7.138  1.00 94.50           C  
ATOM    550  CG2 THR A  33      -9.744  -2.010  -7.496  1.00 94.50           C  
ATOM    551  OG1 THR A  33      -7.737  -0.816  -7.409  1.00 94.50           O  
ATOM    552  H   THR A  33      -5.914  -2.464  -6.147  1.00 94.50           H  
ATOM    553  HA  THR A  33      -8.412  -1.660  -5.046  1.00 94.50           H  
ATOM    554  HB  THR A  33      -7.777  -2.817  -7.790  1.00 94.50           H  
ATOM    555  HG1 THR A  33      -6.780  -0.889  -7.414  1.00 94.50           H  
ATOM    556 HG21 THR A  33     -10.265  -1.387  -6.770  1.00 94.50           H  
ATOM    557 HG22 THR A  33     -10.178  -3.010  -7.510  1.00 94.50           H  
ATOM    558 HG23 THR A  33      -9.851  -1.572  -8.489  1.00 94.50           H  
ATOM    559  N   SER A  34      -8.179  -4.912  -5.625  1.00 95.81           N  
ATOM    560  CA  SER A  34      -8.750  -6.206  -5.236  1.00 95.81           C  
ATOM    561  C   SER A  34      -8.893  -6.311  -3.713  1.00 95.81           C  
ATOM    562  O   SER A  34      -9.985  -6.582  -3.209  1.00 95.81           O  
ATOM    563  CB  SER A  34      -7.878  -7.343  -5.775  1.00 95.81           C  
ATOM    564  OG  SER A  34      -8.523  -8.581  -5.560  1.00 95.81           O  
ATOM    565  H   SER A  34      -7.267  -4.899  -6.060  1.00 95.81           H  
ATOM    566  HA  SER A  34      -9.744  -6.304  -5.673  1.00 95.81           H  
ATOM    567  HB2 SER A  34      -7.714  -7.204  -6.843  1.00 95.81           H  
ATOM    568  HB3 SER A  34      -6.915  -7.351  -5.265  1.00 95.81           H  
ATOM    569  HG  SER A  34      -7.856  -9.230  -5.327  1.00 95.81           H  
ATOM    570  N   VAL A  35      -7.826  -5.988  -2.973  1.00 96.70           N  
ATOM    571  CA  VAL A  35      -7.832  -5.988  -1.500  1.00 96.70           C  
ATOM    572  C   VAL A  35      -8.816  -4.951  -0.940  1.00 96.70           C  
ATOM    573  O   VAL A  35      -9.567  -5.252  -0.017  1.00 96.70           O  
ATOM    574  CB  VAL A  35      -6.409  -5.765  -0.948  1.00 96.70           C  
ATOM    575  CG1 VAL A  35      -6.385  -5.816   0.581  1.00 96.70           C  
ATOM    576  CG2 VAL A  35      -5.435  -6.847  -1.432  1.00 96.70           C  
ATOM    577  H   VAL A  35      -6.967  -5.752  -3.449  1.00 96.70           H  
ATOM    578  HA  VAL A  35      -8.173  -6.966  -1.159  1.00 96.70           H  
ATOM    579  HB  VAL A  35      -6.042  -4.791  -1.271  1.00 96.70           H  
ATOM    580 HG11 VAL A  35      -6.713  -6.797   0.926  1.00 96.70           H  
ATOM    581 HG12 VAL A  35      -5.375  -5.627   0.947  1.00 96.70           H  
ATOM    582 HG13 VAL A  35      -7.046  -5.055   0.996  1.00 96.70           H  
ATOM    583 HG21 VAL A  35      -5.322  -6.810  -2.516  1.00 96.70           H  
ATOM    584 HG22 VAL A  35      -5.796  -7.836  -1.147  1.00 96.70           H  
ATOM    585 HG23 VAL A  35      -4.455  -6.682  -0.986  1.00 96.70           H  
ATOM    586  N   ALA A  36      -8.895  -3.752  -1.521  1.00 97.55           N  
ATOM    587  CA  ALA A  36      -9.835  -2.710  -1.104  1.00 97.55           C  
ATOM    588  C   ALA A  36     -11.295  -3.141  -1.274  1.00 97.55           C  
ATOM    589  O   ALA A  36     -12.124  -2.896  -0.398  1.00 97.55           O  
ATOM    590  CB  ALA A  36      -9.559  -1.437  -1.913  1.00 97.55           C  
ATOM    591  H   ALA A  36      -8.241  -3.539  -2.261  1.00 97.55           H  
ATOM    592  HA  ALA A  36      -9.681  -2.497  -0.047  1.00 97.55           H  
ATOM    593  HB1 ALA A  36      -9.681  -1.632  -2.979  1.00 97.55           H  
ATOM    594  HB2 ALA A  36     -10.257  -0.655  -1.613  1.00 97.55           H  
ATOM    595  HB3 ALA A  36      -8.543  -1.091  -1.726  1.00 97.55           H  
ATOM    596  N   ASN A  37     -11.617  -3.817  -2.379  1.00 97.91           N  
ATOM    597  CA  ASN A  37     -12.955  -4.354  -2.599  1.00 97.91           C  
ATOM    598  C   ASN A  37     -13.291  -5.471  -1.603  1.00 97.91           C  
ATOM    599  O   ASN A  37     -14.420  -5.518  -1.117  1.00 97.91           O  
ATOM    600  CB  ASN A  37     -13.074  -4.824  -4.054  1.00 97.91           C  
ATOM    601  CG  ASN A  37     -13.187  -3.666  -5.029  1.00 97.91           C  
ATOM    602  ND2 ASN A  37     -12.633  -3.814  -6.208  1.00 97.91           N  
ATOM    603  OD1 ASN A  37     -13.810  -2.644  -4.770  1.00 97.91           O  
ATOM    604  H   ASN A  37     -10.899  -3.980  -3.071  1.00 97.91           H  
ATOM    605  HA  ASN A  37     -13.683  -3.562  -2.427  1.00 97.91           H  
ATOM    606  HB2 ASN A  37     -12.215  -5.445  -4.308  1.00 97.91           H  
ATOM    607  HB3 ASN A  37     -13.973  -5.431  -4.165  1.00 97.91           H  
ATOM    608 HD21 ASN A  37     -12.002  -4.589  -6.349  1.00 97.91           H  
ATOM    609 HD22 ASN A  37     -12.632  -3.002  -6.809  1.00 97.91           H  
ATOM    610  N   ALA A  38     -12.324  -6.318  -1.247  1.00 98.43           N  
ATOM    611  CA  ALA A  38     -12.497  -7.333  -0.211  1.00 98.43           C  
ATOM    612  C   ALA A  38     -12.720  -6.705   1.177  1.00 98.43           C  
ATOM    613  O   ALA A  38     -13.655  -7.083   1.881  1.00 98.43           O  
ATOM    614  CB  ALA A  38     -11.274  -8.251  -0.244  1.00 98.43           C  
ATOM    615  H   ALA A  38     -11.426  -6.261  -1.707  1.00 98.43           H  
ATOM    616  HA  ALA A  38     -13.376  -7.931  -0.449  1.00 98.43           H  
ATOM    617  HB1 ALA A  38     -11.125  -8.609  -1.263  1.00 98.43           H  
ATOM    618  HB2 ALA A  38     -11.427  -9.103   0.418  1.00 98.43           H  
ATOM    619  HB3 ALA A  38     -10.377  -7.713   0.063  1.00 98.43           H  
ATOM    620  N   ALA A  39     -11.936  -5.685   1.542  1.00 98.69           N  
ATOM    621  CA  ALA A  39     -12.116  -4.938   2.787  1.00 98.69           C  
ATOM    622  C   ALA A  39     -13.497  -4.265   2.829  1.00 98.69           C  
ATOM    623  O   ALA A  39     -14.206  -4.340   3.832  1.00 98.69           O  
ATOM    624  CB  ALA A  39     -10.987  -3.906   2.920  1.00 98.69           C  
ATOM    625  H   ALA A  39     -11.154  -5.445   0.948  1.00 98.69           H  
ATOM    626  HA  ALA A  39     -12.055  -5.630   3.627  1.00 98.69           H  
ATOM    627  HB1 ALA A  39     -11.064  -3.399   3.882  1.00 98.69           H  
ATOM    628  HB2 ALA A  39     -10.016  -4.398   2.862  1.00 98.69           H  
ATOM    629  HB3 ALA A  39     -11.052  -3.166   2.122  1.00 98.69           H  
ATOM    630  N   ARG A  40     -13.929  -3.670   1.710  1.00 98.62           N  
ATOM    631  CA  ARG A  40     -15.276  -3.109   1.563  1.00 98.62           C  
ATOM    632  C   ARG A  40     -16.357  -4.164   1.764  1.00 98.62           C  
ATOM    633  O   ARG A  40     -17.342  -3.869   2.436  1.00 98.62           O  
ATOM    634  CB  ARG A  40     -15.397  -2.412   0.201  1.00 98.62           C  
ATOM    635  CG  ARG A  40     -16.803  -1.841  -0.047  1.00 98.62           C  
ATOM    636  CD  ARG A  40     -16.908  -1.188  -1.426  1.00 98.62           C  
ATOM    637  NE  ARG A  40     -16.145   0.070  -1.505  1.00 98.62           N  
ATOM    638  CZ  ARG A  40     -15.660   0.636  -2.596  1.00 98.62           C  
ATOM    639  NH1 ARG A  40     -15.698   0.043  -3.758  1.00 98.62           N1+
ATOM    640  NH2 ARG A  40     -15.122   1.823  -2.537  1.00 98.62           N  
ATOM    641  H   ARG A  40     -13.282  -3.599   0.937  1.00 98.62           H  
ATOM    642  HA  ARG A  40     -15.427  -2.373   2.352  1.00 98.62           H  
ATOM    643  HB2 ARG A  40     -15.167  -3.125  -0.591  1.00 98.62           H  
ATOM    644  HB3 ARG A  40     -14.665  -1.606   0.156  1.00 98.62           H  
ATOM    645  HG2 ARG A  40     -17.535  -2.649  -0.017  1.00 98.62           H  
ATOM    646  HG3 ARG A  40     -17.056  -1.118   0.728  1.00 98.62           H  
ATOM    647  HD2 ARG A  40     -16.558  -1.901  -2.172  1.00 98.62           H  
ATOM    648  HD3 ARG A  40     -17.958  -0.972  -1.625  1.00 98.62           H  
ATOM    649  HE  ARG A  40     -16.004   0.571  -0.640  1.00 98.62           H  
ATOM    650 HH11 ARG A  40     -15.920  -0.942  -3.788  1.00 98.62           H  
ATOM    651 HH12 ARG A  40     -15.218   0.456  -4.545  1.00 98.62           H  
ATOM    652 HH21 ARG A  40     -15.160   2.371  -1.689  1.00 98.62           H  
ATOM    653 HH22 ARG A  40     -14.729   2.261  -3.358  1.00 98.62           H  
ATOM    654  N   GLN A  41     -16.211  -5.357   1.191  1.00 98.42           N  
ATOM    655  CA  GLN A  41     -17.183  -6.436   1.380  1.00 98.42           C  
ATOM    656  C   GLN A  41     -17.266  -6.859   2.847  1.00 98.42           C  
ATOM    657  O   GLN A  41     -18.365  -6.882   3.389  1.00 98.42           O  
ATOM    658  CB  GLN A  41     -16.852  -7.635   0.484  1.00 98.42           C  
ATOM    659  CG  GLN A  41     -17.247  -7.379  -0.977  1.00 98.42           C  
ATOM    660  CD  GLN A  41     -16.914  -8.555  -1.889  1.00 98.42           C  
ATOM    661  NE2 GLN A  41     -16.991  -8.382  -3.189  1.00 98.42           N  
ATOM    662  OE1 GLN A  41     -16.594  -9.654  -1.475  1.00 98.42           O  
ATOM    663  H   GLN A  41     -15.383  -5.537   0.641  1.00 98.42           H  
ATOM    664  HA  GLN A  41     -18.175  -6.072   1.110  1.00 98.42           H  
ATOM    665  HB2 GLN A  41     -15.789  -7.866   0.545  1.00 98.42           H  
ATOM    666  HB3 GLN A  41     -17.411  -8.500   0.840  1.00 98.42           H  
ATOM    667  HG2 GLN A  41     -16.736  -6.491  -1.349  1.00 98.42           H  
ATOM    668  HG3 GLN A  41     -18.321  -7.199  -1.031  1.00 98.42           H  
ATOM    669 HE21 GLN A  41     -17.234  -7.483  -3.581  1.00 98.42           H  
ATOM    670 HE22 GLN A  41     -16.745  -9.193  -3.737  1.00 98.42           H  
ATOM    671  N   LEU A  42     -16.128  -7.084   3.508  1.00 98.70           N  
ATOM    672  CA  LEU A  42     -16.084  -7.472   4.920  1.00 98.70           C  
ATOM    673  C   LEU A  42     -16.692  -6.403   5.841  1.00 98.70           C  
ATOM    674  O   LEU A  42     -17.527  -6.706   6.688  1.00 98.70           O  
ATOM    675  CB  LEU A  42     -14.623  -7.779   5.282  1.00 98.70           C  
ATOM    676  CG  LEU A  42     -14.398  -8.132   6.763  1.00 98.70           C  
ATOM    677  CD1 LEU A  42     -15.161  -9.387   7.188  1.00 98.70           C  
ATOM    678  CD2 LEU A  42     -12.909  -8.342   7.028  1.00 98.70           C  
ATOM    679  H   LEU A  42     -15.258  -7.058   2.996  1.00 98.70           H  
ATOM    680  HA  LEU A  42     -16.673  -8.381   5.046  1.00 98.70           H  
ATOM    681  HB2 LEU A  42     -14.291  -8.618   4.669  1.00 98.70           H  
ATOM    682  HB3 LEU A  42     -14.011  -6.912   5.034  1.00 98.70           H  
ATOM    683  HG  LEU A  42     -14.724  -7.295   7.381  1.00 98.70           H  
ATOM    684 HD11 LEU A  42     -14.910  -9.639   8.219  1.00 98.70           H  
ATOM    685 HD12 LEU A  42     -14.896 -10.228   6.547  1.00 98.70           H  
ATOM    686 HD13 LEU A  42     -16.236  -9.220   7.134  1.00 98.70           H  
ATOM    687 HD21 LEU A  42     -12.722  -8.258   8.099  1.00 98.70           H  
ATOM    688 HD22 LEU A  42     -12.307  -7.593   6.515  1.00 98.70           H  
ATOM    689 HD23 LEU A  42     -12.597  -9.329   6.685  1.00 98.70           H  
ATOM    690  N   ALA A  43     -16.339  -5.131   5.649  1.00 98.74           N  
ATOM    691  CA  ALA A  43     -16.896  -4.030   6.438  1.00 98.74           C  
ATOM    692  C   ALA A  43     -18.415  -3.847   6.240  1.00 98.74           C  
ATOM    693  O   ALA A  43     -19.077  -3.231   7.075  1.00 98.74           O  
ATOM    694  CB  ALA A  43     -16.159  -2.753   6.042  1.00 98.74           C  
ATOM    695  H   ALA A  43     -15.630  -4.925   4.960  1.00 98.74           H  
ATOM    696  HA  ALA A  43     -16.720  -4.229   7.495  1.00 98.74           H  
ATOM    697  HB1 ALA A  43     -16.555  -1.905   6.601  1.00 98.74           H  
ATOM    698  HB2 ALA A  43     -16.302  -2.593   4.973  1.00 98.74           H  
ATOM    699  HB3 ALA A  43     -15.095  -2.850   6.253  1.00 98.74           H  
ATOM    700  N   ASN A  44     -18.970  -4.348   5.133  1.00 98.63           N  
ATOM    701  CA  ASN A  44     -20.400  -4.303   4.831  1.00 98.63           C  
ATOM    702  C   ASN A  44     -21.092  -5.667   4.986  1.00 98.63           C  
ATOM    703  O   ASN A  44     -22.263  -5.788   4.618  1.00 98.63           O  
ATOM    704  CB  ASN A  44     -20.610  -3.691   3.438  1.00 98.63           C  
ATOM    705  CG  ASN A  44     -20.279  -2.215   3.409  1.00 98.63           C  
ATOM    706  ND2 ASN A  44     -19.201  -1.836   2.771  1.00 98.63           N  
ATOM    707  OD1 ASN A  44     -20.983  -1.383   3.964  1.00 98.63           O  
ATOM    708  H   ASN A  44     -18.380  -4.880   4.508  1.00 98.63           H  
ATOM    709  HA  ASN A  44     -20.894  -3.652   5.552  1.00 98.63           H  
ATOM    710  HB2 ASN A  44     -21.657  -3.789   3.151  1.00 98.63           H  
ATOM    711  HB3 ASN A  44     -20.010  -4.233   2.706  1.00 98.63           H  
ATOM    712 HD21 ASN A  44     -18.543  -2.555   2.508  1.00 98.63           H  
ATOM    713 HD22 ASN A  44     -18.951  -0.858   2.809  1.00 98.63           H  
ATOM    714  N   ASP A  45     -20.407  -6.680   5.521  1.00 98.35           N  
ATOM    715  CA  ASP A  45     -20.965  -8.018   5.668  1.00 98.35           C  
ATOM    716  C   ASP A  45     -22.174  -7.989   6.614  1.00 98.35           C  
ATOM    717  O   ASP A  45     -22.090  -7.578   7.775  1.00 98.35           O  
ATOM    718  CB  ASP A  45     -19.887  -9.003   6.132  1.00 98.35           C  
ATOM    719  CG  ASP A  45     -20.437 -10.430   6.152  1.00 98.35           C  
ATOM    720  OD1 ASP A  45     -21.443 -10.662   6.867  1.00 98.35           O  
ATOM    721  OD2 ASP A  45     -19.910 -11.259   5.383  1.00 98.35           O1-
ATOM    722  H   ASP A  45     -19.447  -6.548   5.806  1.00 98.35           H  
ATOM    723  HA  ASP A  45     -21.300  -8.352   4.687  1.00 98.35           H  
ATOM    724  HB2 ASP A  45     -19.041  -8.951   5.447  1.00 98.35           H  
ATOM    725  HB3 ASP A  45     -19.536  -8.728   7.126  1.00 98.35           H  
ATOM    726  N   ARG A  46     -23.337  -8.416   6.110  1.00 97.99           N  
ATOM    727  CA  ARG A  46     -24.594  -8.330   6.857  1.00 97.99           C  
ATOM    728  C   ARG A  46     -24.612  -9.235   8.088  1.00 97.99           C  
ATOM    729  O   ARG A  46     -25.232  -8.850   9.077  1.00 97.99           O  
ATOM    730  CB  ARG A  46     -25.776  -8.621   5.917  1.00 97.99           C  
ATOM    731  CG  ARG A  46     -27.156  -8.484   6.585  1.00 97.99           C  
ATOM    732  CD  ARG A  46     -27.374  -7.084   7.172  1.00 97.99           C  
ATOM    733  NE  ARG A  46     -28.724  -6.942   7.745  1.00 97.99           N  
ATOM    734  CZ  ARG A  46     -29.376  -5.810   7.936  1.00 97.99           C  
ATOM    735  NH1 ARG A  46     -28.870  -4.656   7.594  1.00 97.99           N1+
ATOM    736  NH2 ARG A  46     -30.558  -5.817   8.485  1.00 97.99           N  
ATOM    737  H   ARG A  46     -23.328  -8.794   5.173  1.00 97.99           H  
ATOM    738  HA  ARG A  46     -24.661  -7.310   7.235  1.00 97.99           H  
ATOM    739  HB2 ARG A  46     -25.679  -9.636   5.532  1.00 97.99           H  
ATOM    740  HB3 ARG A  46     -25.729  -7.936   5.071  1.00 97.99           H  
ATOM    741  HG2 ARG A  46     -27.264  -9.232   7.370  1.00 97.99           H  
ATOM    742  HG3 ARG A  46     -27.920  -8.676   5.831  1.00 97.99           H  
ATOM    743  HD2 ARG A  46     -26.646  -6.907   7.964  1.00 97.99           H  
ATOM    744  HD3 ARG A  46     -27.217  -6.354   6.378  1.00 97.99           H  
ATOM    745  HE  ARG A  46     -29.141  -7.787   8.110  1.00 97.99           H  
ATOM    746 HH11 ARG A  46     -29.371  -3.796   7.761  1.00 97.99           H  
ATOM    747 HH12 ARG A  46     -27.933  -4.646   7.217  1.00 97.99           H  
ATOM    748 HH21 ARG A  46     -30.936  -6.688   8.829  1.00 97.99           H  
ATOM    749 HH22 ARG A  46     -31.039  -4.949   8.674  1.00 97.99           H  
ATOM    750  N   PHE A  47     -23.971 -10.400   8.038  1.00 97.75           N  
ATOM    751  CA  PHE A  47     -23.907 -11.320   9.170  1.00 97.75           C  
ATOM    752  C   PHE A  47     -22.964 -10.792  10.247  1.00 97.75           C  
ATOM    753  O   PHE A  47     -23.328 -10.813  11.422  1.00 97.75           O  
ATOM    754  CB  PHE A  47     -23.477 -12.713   8.698  1.00 97.75           C  
ATOM    755  CG  PHE A  47     -24.535 -13.425   7.881  1.00 97.75           C  
ATOM    756  CD1 PHE A  47     -25.602 -14.068   8.535  1.00 97.75           C  
ATOM    757  CD2 PHE A  47     -24.455 -13.450   6.476  1.00 97.75           C  
ATOM    758  CE1 PHE A  47     -26.585 -14.742   7.789  1.00 97.75           C  
ATOM    759  CE2 PHE A  47     -25.440 -14.123   5.730  1.00 97.75           C  
ATOM    760  CZ  PHE A  47     -26.503 -14.771   6.386  1.00 97.75           C  
ATOM    761  H   PHE A  47     -23.316 -10.559   7.286  1.00 97.75           H  
ATOM    762  HA  PHE A  47     -24.894 -11.404   9.626  1.00 97.75           H  
ATOM    763  HB2 PHE A  47     -23.263 -13.325   9.574  1.00 97.75           H  
ATOM    764  HB3 PHE A  47     -22.553 -12.644   8.125  1.00 97.75           H  
ATOM    765  HD1 PHE A  47     -25.657 -14.054   9.613  1.00 97.75           H  
ATOM    766  HD2 PHE A  47     -23.624 -12.973   5.979  1.00 97.75           H  
ATOM    767  HE1 PHE A  47     -27.393 -15.248   8.296  1.00 97.75           H  
ATOM    768  HE2 PHE A  47     -25.362 -14.160   4.653  1.00 97.75           H  
ATOM    769  HZ  PHE A  47     -27.247 -15.301   5.811  1.00 97.75           H  
ATOM    770  N   VAL A  48     -21.817 -10.229   9.856  1.00 98.34           N  
ATOM    771  CA  VAL A  48     -20.896  -9.580  10.802  1.00 98.34           C  
ATOM    772  C   VAL A  48     -21.563  -8.372  11.462  1.00 98.34           C  
ATOM    773  O   VAL A  48     -21.534  -8.233  12.683  1.00 98.34           O  
ATOM    774  CB  VAL A  48     -19.580  -9.168  10.118  1.00 98.34           C  
ATOM    775  CG1 VAL A  48     -18.625  -8.503  11.115  1.00 98.34           C  
ATOM    776  CG2 VAL A  48     -18.863 -10.385   9.523  1.00 98.34           C  
ATOM    777  H   VAL A  48     -21.561 -10.287   8.881  1.00 98.34           H  
ATOM    778  HA  VAL A  48     -20.653 -10.291  11.592  1.00 98.34           H  
ATOM    779  HB  VAL A  48     -19.797  -8.453   9.325  1.00 98.34           H  
ATOM    780 HG11 VAL A  48     -19.036  -7.558  11.469  1.00 98.34           H  
ATOM    781 HG12 VAL A  48     -17.672  -8.298  10.627  1.00 98.34           H  
ATOM    782 HG13 VAL A  48     -18.450  -9.161  11.967  1.00 98.34           H  
ATOM    783 HG21 VAL A  48     -17.929 -10.079   9.051  1.00 98.34           H  
ATOM    784 HG22 VAL A  48     -18.644 -11.118  10.299  1.00 98.34           H  
ATOM    785 HG23 VAL A  48     -19.476 -10.866   8.761  1.00 98.34           H  
ATOM    786  N   LEU A  49     -22.236  -7.519  10.684  1.00 98.55           N  
ATOM    787  CA  LEU A  49     -22.937  -6.348  11.219  1.00 98.55           C  
ATOM    788  C   LEU A  49     -24.109  -6.724  12.138  1.00 98.55           C  
ATOM    789  O   LEU A  49     -24.328  -6.052  13.146  1.00 98.55           O  
ATOM    790  CB  LEU A  49     -23.423  -5.467  10.058  1.00 98.55           C  
ATOM    791  CG  LEU A  49     -22.297  -4.759   9.281  1.00 98.55           C  
ATOM    792  CD1 LEU A  49     -22.903  -4.074   8.056  1.00 98.55           C  
ATOM    793  CD2 LEU A  49     -21.584  -3.695  10.118  1.00 98.55           C  
ATOM    794  H   LEU A  49     -22.200  -7.660   9.685  1.00 98.55           H  
ATOM    795  HA  LEU A  49     -22.238  -5.780  11.834  1.00 98.55           H  
ATOM    796  HB2 LEU A  49     -23.991  -6.093   9.370  1.00 98.55           H  
ATOM    797  HB3 LEU A  49     -24.096  -4.708  10.455  1.00 98.55           H  
ATOM    798  HG  LEU A  49     -21.547  -5.477   8.950  1.00 98.55           H  
ATOM    799 HD11 LEU A  49     -23.646  -3.337   8.361  1.00 98.55           H  
ATOM    800 HD12 LEU A  49     -23.353  -4.828   7.410  1.00 98.55           H  
ATOM    801 HD13 LEU A  49     -22.099  -3.590   7.501  1.00 98.55           H  
ATOM    802 HD21 LEU A  49     -20.844  -3.197   9.492  1.00 98.55           H  
ATOM    803 HD22 LEU A  49     -22.299  -2.962  10.492  1.00 98.55           H  
ATOM    804 HD23 LEU A  49     -21.058  -4.163  10.950  1.00 98.55           H  
ATOM    805  N   ASP A  50     -24.854  -7.785  11.821  1.00 98.26           N  
ATOM    806  CA  ASP A  50     -25.907  -8.309  12.696  1.00 98.26           C  
ATOM    807  C   ASP A  50     -25.333  -8.891  13.998  1.00 98.26           C  
ATOM    808  O   ASP A  50     -25.839  -8.608  15.085  1.00 98.26           O  
ATOM    809  CB  ASP A  50     -26.727  -9.359  11.939  1.00 98.26           C  
ATOM    810  CG  ASP A  50     -27.814  -9.932  12.843  1.00 98.26           C  
ATOM    811  OD1 ASP A  50     -28.849  -9.249  13.005  1.00 98.26           O  
ATOM    812  OD2 ASP A  50     -27.579 -11.029  13.406  1.00 98.26           O1-
ATOM    813  H   ASP A  50     -24.646  -8.291  10.972  1.00 98.26           H  
ATOM    814  HA  ASP A  50     -26.579  -7.497  12.973  1.00 98.26           H  
ATOM    815  HB2 ASP A  50     -26.074 -10.162  11.597  1.00 98.26           H  
ATOM    816  HB3 ASP A  50     -27.190  -8.896  11.067  1.00 98.26           H  
ATOM    817  N   TRP A  51     -24.230  -9.638  13.914  1.00 98.27           N  
ATOM    818  CA  TRP A  51     -23.507 -10.145  15.080  1.00 98.27           C  
ATOM    819  C   TRP A  51     -23.021  -9.002  15.989  1.00 98.27           C  
ATOM    820  O   TRP A  51     -23.258  -9.020  17.200  1.00 98.27           O  
ATOM    821  CB  TRP A  51     -22.359 -11.032  14.585  1.00 98.27           C  
ATOM    822  CG  TRP A  51     -21.435 -11.510  15.654  1.00 98.27           C  
ATOM    823  CD1 TRP A  51     -21.673 -12.525  16.513  1.00 98.27           C  
ATOM    824  CD2 TRP A  51     -20.122 -10.987  16.004  1.00 98.27           C  
ATOM    825  CE2 TRP A  51     -19.619 -11.741  17.105  1.00 98.27           C  
ATOM    826  CE3 TRP A  51     -19.311  -9.952  15.495  1.00 98.27           C  
ATOM    827  NE1 TRP A  51     -20.607 -12.660  17.382  1.00 98.27           N  
ATOM    828  CZ2 TRP A  51     -18.373 -11.474  17.681  1.00 98.27           C  
ATOM    829  CZ3 TRP A  51     -18.065  -9.661  16.079  1.00 98.27           C  
ATOM    830  CH2 TRP A  51     -17.598 -10.427  17.159  1.00 98.27           C  
ATOM    831  H   TRP A  51     -23.858  -9.851  12.999  1.00 98.27           H  
ATOM    832  HA  TRP A  51     -24.179 -10.760  15.677  1.00 98.27           H  
ATOM    833  HB2 TRP A  51     -21.766 -10.485  13.852  1.00 98.27           H  
ATOM    834  HB3 TRP A  51     -22.780 -11.900  14.077  1.00 98.27           H  
ATOM    835  HD1 TRP A  51     -22.567 -13.131  16.513  1.00 98.27           H  
ATOM    836  HE1 TRP A  51     -20.562 -13.343  18.124  1.00 98.27           H  
ATOM    837  HE3 TRP A  51     -19.646  -9.406  14.625  1.00 98.27           H  
ATOM    838  HZ2 TRP A  51     -18.014 -12.062  18.513  1.00 98.27           H  
ATOM    839  HZ3 TRP A  51     -17.448  -8.869  15.681  1.00 98.27           H  
ATOM    840  HH2 TRP A  51     -16.624 -10.218  17.577  1.00 98.27           H  
ATOM    841  N   VAL A  52     -22.458  -7.942  15.403  1.00 98.08           N  
ATOM    842  CA  VAL A  52     -22.069  -6.705  16.099  1.00 98.08           C  
ATOM    843  C   VAL A  52     -23.278  -5.992  16.730  1.00 98.08           C  
ATOM    844  O   VAL A  52     -23.201  -5.497  17.860  1.00 98.08           O  
ATOM    845  CB  VAL A  52     -21.311  -5.794  15.110  1.00 98.08           C  
ATOM    846  CG1 VAL A  52     -21.135  -4.367  15.607  1.00 98.08           C  
ATOM    847  CG2 VAL A  52     -19.906  -6.310  14.819  1.00 98.08           C  
ATOM    848  H   VAL A  52     -22.259  -8.016  14.415  1.00 98.08           H  
ATOM    849  HA  VAL A  52     -21.388  -6.961  16.912  1.00 98.08           H  
ATOM    850  HB  VAL A  52     -21.863  -5.748  14.171  1.00 98.08           H  
ATOM    851 HG11 VAL A  52     -22.114  -3.887  15.581  1.00 98.08           H  
ATOM    852 HG12 VAL A  52     -20.708  -4.377  16.610  1.00 98.08           H  
ATOM    853 HG13 VAL A  52     -20.476  -3.810  14.941  1.00 98.08           H  
ATOM    854 HG21 VAL A  52     -19.439  -5.672  14.069  1.00 98.08           H  
ATOM    855 HG22 VAL A  52     -19.952  -7.318  14.405  1.00 98.08           H  
ATOM    856 HG23 VAL A  52     -19.301  -6.324  15.726  1.00 98.08           H  
ATOM    857  N   ALA A  53     -24.420  -5.942  16.039  1.00 97.73           N  
ATOM    858  CA  ALA A  53     -25.657  -5.343  16.547  1.00 97.73           C  
ATOM    859  C   ALA A  53     -26.259  -6.118  17.731  1.00 97.73           C  
ATOM    860  O   ALA A  53     -26.813  -5.501  18.639  1.00 97.73           O  
ATOM    861  CB  ALA A  53     -26.657  -5.209  15.395  1.00 97.73           C  
ATOM    862  H   ALA A  53     -24.434  -6.341  15.111  1.00 97.73           H  
ATOM    863  HA  ALA A  53     -25.437  -4.339  16.910  1.00 97.73           H  
ATOM    864  HB1 ALA A  53     -27.558  -4.707  15.748  1.00 97.73           H  
ATOM    865  HB2 ALA A  53     -26.928  -6.195  15.019  1.00 97.73           H  
ATOM    866  HB3 ALA A  53     -26.216  -4.627  14.585  1.00 97.73           H  
ATOM    867  N   ARG A  54     -26.093  -7.445  17.763  1.00 97.63           N  
ATOM    868  CA  ARG A  54     -26.518  -8.320  18.870  1.00 97.63           C  
ATOM    869  C   ARG A  54     -25.546  -8.351  20.054  1.00 97.63           C  
ATOM    870  O   ARG A  54     -25.750  -9.129  20.981  1.00 97.63           O  
ATOM    871  CB  ARG A  54     -26.815  -9.726  18.324  1.00 97.63           C  
ATOM    872  CG  ARG A  54     -28.096  -9.727  17.474  1.00 97.63           C  
ATOM    873  CD  ARG A  54     -28.512 -11.147  17.083  1.00 97.63           C  
ATOM    874  NE  ARG A  54     -27.608 -11.705  16.076  1.00 97.63           N  
ATOM    875  CZ  ARG A  54     -27.196 -12.942  15.926  1.00 97.63           C  
ATOM    876  NH1 ARG A  54     -27.623 -13.936  16.649  1.00 97.63           N1+
ATOM    877  NH2 ARG A  54     -26.363 -13.210  14.978  1.00 97.63           N  
ATOM    878  H   ARG A  54     -25.681  -7.879  16.950  1.00 97.63           H  
ATOM    879  HA  ARG A  54     -27.439  -7.918  19.292  1.00 97.63           H  
ATOM    880  HB2 ARG A  54     -26.963 -10.413  19.158  1.00 97.63           H  
ATOM    881  HB3 ARG A  54     -25.970 -10.080  17.734  1.00 97.63           H  
ATOM    882  HG2 ARG A  54     -27.959  -9.126  16.575  1.00 97.63           H  
ATOM    883  HG3 ARG A  54     -28.904  -9.287  18.059  1.00 97.63           H  
ATOM    884  HD2 ARG A  54     -29.515 -11.104  16.658  1.00 97.63           H  
ATOM    885  HD3 ARG A  54     -28.536 -11.770  17.978  1.00 97.63           H  
ATOM    886  HE  ARG A  54     -27.414 -11.119  15.276  1.00 97.63           H  
ATOM    887 HH11 ARG A  54     -28.329 -13.753  17.347  1.00 97.63           H  
ATOM    888 HH12 ARG A  54     -27.419 -14.852  16.277  1.00 97.63           H  
ATOM    889 HH21 ARG A  54     -25.701 -13.965  15.087  1.00 97.63           H  
ATOM    890 HH22 ARG A  54     -26.246 -12.501  14.268  1.00 97.63           H  
ATOM    891  N   GLY A  55     -24.519  -7.502  20.050  1.00 97.38           N  
ATOM    892  CA  GLY A  55     -23.564  -7.389  21.153  1.00 97.38           C  
ATOM    893  C   GLY A  55     -22.423  -8.401  21.097  1.00 97.38           C  
ATOM    894  O   GLY A  55     -21.857  -8.707  22.140  1.00 97.38           O  
ATOM    895  H   GLY A  55     -24.399  -6.904  19.245  1.00 97.38           H  
ATOM    896  HA2 GLY A  55     -24.082  -7.514  22.105  1.00 97.38           H  
ATOM    897  HA3 GLY A  55     -23.122  -6.393  21.131  1.00 97.38           H  
ATOM    898  N   MET A  56     -22.082  -8.897  19.902  1.00 97.34           N  
ATOM    899  CA  MET A  56     -20.940  -9.789  19.665  1.00 97.34           C  
ATOM    900  C   MET A  56     -20.979 -11.065  20.534  1.00 97.34           C  
ATOM    901  O   MET A  56     -20.023 -11.347  21.259  1.00 97.34           O  
ATOM    902  CB  MET A  56     -19.623  -8.995  19.790  1.00 97.34           C  
ATOM    903  CG  MET A  56     -19.561  -7.851  18.770  1.00 97.34           C  
ATOM    904  SD  MET A  56     -18.140  -6.739  18.909  1.00 97.34           S  
ATOM    905  CE  MET A  56     -18.525  -5.911  20.475  1.00 97.34           C  
ATOM    906  H   MET A  56     -22.633  -8.646  19.094  1.00 97.34           H  
ATOM    907  HA  MET A  56     -21.008 -10.126  18.631  1.00 97.34           H  
ATOM    908  HB2 MET A  56     -19.536  -8.589  20.798  1.00 97.34           H  
ATOM    909  HB3 MET A  56     -18.771  -9.655  19.626  1.00 97.34           H  
ATOM    910  HG2 MET A  56     -19.564  -8.283  17.769  1.00 97.34           H  
ATOM    911  HG3 MET A  56     -20.456  -7.236  18.870  1.00 97.34           H  
ATOM    912  HE1 MET A  56     -17.851  -6.279  21.249  1.00 97.34           H  
ATOM    913  HE2 MET A  56     -18.381  -4.837  20.359  1.00 97.34           H  
ATOM    914  HE3 MET A  56     -19.556  -6.111  20.768  1.00 97.34           H  
ATOM    915  N   PRO A  57     -22.086 -11.841  20.512  1.00 97.64           N  
ATOM    916  CA  PRO A  57     -22.210 -13.059  21.311  1.00 97.64           C  
ATOM    917  C   PRO A  57     -21.075 -14.042  21.002  1.00 97.64           C  
ATOM    918  O   PRO A  57     -20.779 -14.332  19.835  1.00 97.64           O  
ATOM    919  CB  PRO A  57     -23.585 -13.644  20.974  1.00 97.64           C  
ATOM    920  CG  PRO A  57     -23.876 -13.092  19.580  1.00 97.64           C  
ATOM    921  CD  PRO A  57     -23.241 -11.706  19.632  1.00 97.64           C  
ATOM    922  HA  PRO A  57     -22.181 -12.801  22.370  1.00 97.64           H  
ATOM    923  HB2 PRO A  57     -23.586 -14.734  20.975  1.00 97.64           H  
ATOM    924  HB3 PRO A  57     -24.324 -13.263  21.679  1.00 97.64           H  
ATOM    925  HG2 PRO A  57     -24.945 -13.039  19.377  1.00 97.64           H  
ATOM    926  HG3 PRO A  57     -23.372 -13.702  18.830  1.00 97.64           H  
ATOM    927  HD2 PRO A  57     -22.957 -11.382  18.631  1.00 97.64           H  
ATOM    928  HD3 PRO A  57     -23.945 -10.998  20.069  1.00 97.64           H  
ATOM    929  N   LYS A  58     -20.453 -14.566  22.063  1.00 96.63           N  
ATOM    930  CA  LYS A  58     -19.242 -15.392  21.986  1.00 96.63           C  
ATOM    931  C   LYS A  58     -19.464 -16.701  21.227  1.00 96.63           C  
ATOM    932  O   LYS A  58     -18.550 -17.209  20.592  1.00 96.63           O  
ATOM    933  CB  LYS A  58     -18.723 -15.631  23.411  1.00 96.63           C  
ATOM    934  CG  LYS A  58     -17.351 -16.315  23.389  1.00 96.63           C  
ATOM    935  CD  LYS A  58     -16.675 -16.275  24.759  1.00 96.63           C  
ATOM    936  CE  LYS A  58     -15.281 -16.881  24.597  1.00 96.63           C  
ATOM    937  NZ  LYS A  58     -14.452 -16.676  25.806  1.00 96.63           N1+
ATOM    938  H   LYS A  58     -20.817 -14.332  22.976  1.00 96.63           H  
ATOM    939  HA  LYS A  58     -18.486 -14.839  21.427  1.00 96.63           H  
ATOM    940  HB2 LYS A  58     -18.627 -14.665  23.907  1.00 96.63           H  
ATOM    941  HB3 LYS A  58     -19.432 -16.244  23.968  1.00 96.63           H  
ATOM    942  HG2 LYS A  58     -17.463 -17.353  23.075  1.00 96.63           H  
ATOM    943  HG3 LYS A  58     -16.713 -15.799  22.671  1.00 96.63           H  
ATOM    944  HD2 LYS A  58     -17.262 -16.844  25.480  1.00 96.63           H  
ATOM    945  HD3 LYS A  58     -16.593 -15.237  25.082  1.00 96.63           H  
ATOM    946  HE2 LYS A  58     -15.381 -17.940  24.361  1.00 96.63           H  
ATOM    947  HE3 LYS A  58     -14.807 -16.405  23.738  1.00 96.63           H  
ATOM    948  HZ1 LYS A  58     -14.348 -15.684  25.967  1.00 96.63           H  
ATOM    949  HZ2 LYS A  58     -14.879 -17.114  26.610  1.00 96.63           H  
ATOM    950  HZ3 LYS A  58     -13.532 -17.061  25.647  1.00 96.63           H  
ATOM    951  N   GLU A  59     -20.686 -17.225  21.233  1.00 97.14           N  
ATOM    952  CA  GLU A  59     -21.056 -18.473  20.558  1.00 97.14           C  
ATOM    953  C   GLU A  59     -20.923 -18.395  19.027  1.00 97.14           C  
ATOM    954  O   GLU A  59     -20.859 -19.430  18.369  1.00 97.14           O  
ATOM    955  CB  GLU A  59     -22.505 -18.859  20.913  1.00 97.14           C  
ATOM    956  CG  GLU A  59     -22.800 -19.033  22.416  1.00 97.14           C  
ATOM    957  CD  GLU A  59     -22.914 -17.719  23.213  1.00 97.14           C  
ATOM    958  OE1 GLU A  59     -22.824 -17.791  24.456  1.00 97.14           O  
ATOM    959  OE2 GLU A  59     -23.048 -16.641  22.585  1.00 97.14           O1-
ATOM    960  H   GLU A  59     -21.407 -16.743  21.750  1.00 97.14           H  
ATOM    961  HA  GLU A  59     -20.391 -19.268  20.895  1.00 97.14           H  
ATOM    962  HB2 GLU A  59     -22.717 -19.813  20.431  1.00 97.14           H  
ATOM    963  HB3 GLU A  59     -23.193 -18.129  20.485  1.00 97.14           H  
ATOM    964  HG2 GLU A  59     -22.025 -19.664  22.850  1.00 97.14           H  
ATOM    965  HG3 GLU A  59     -23.746 -19.567  22.507  1.00 97.14           H  
ATOM    966  N   GLN A  60     -20.900 -17.186  18.455  1.00 96.41           N  
ATOM    967  CA  GLN A  60     -20.788 -16.940  17.009  1.00 96.41           C  
ATOM    968  C   GLN A  60     -19.469 -16.265  16.611  1.00 96.41           C  
ATOM    969  O   GLN A  60     -19.231 -16.060  15.424  1.00 96.41           O  
ATOM    970  CB  GLN A  60     -21.990 -16.101  16.558  1.00 96.41           C  
ATOM    971  CG  GLN A  60     -23.278 -16.932  16.527  1.00 96.41           C  
ATOM    972  CD  GLN A  60     -24.528 -16.068  16.481  1.00 96.41           C  
ATOM    973  NE2 GLN A  60     -25.653 -16.604  16.899  1.00 96.41           N  
ATOM    974  OE1 GLN A  60     -24.539 -14.899  16.129  1.00 96.41           O  
ATOM    975  H   GLN A  60     -20.940 -16.381  19.064  1.00 96.41           H  
ATOM    976  HA  GLN A  60     -20.808 -17.888  16.471  1.00 96.41           H  
ATOM    977  HB2 GLN A  60     -22.106 -15.270  17.254  1.00 96.41           H  
ATOM    978  HB3 GLN A  60     -21.817 -15.698  15.560  1.00 96.41           H  
ATOM    979  HG2 GLN A  60     -23.332 -17.551  17.422  1.00 96.41           H  
ATOM    980  HG3 GLN A  60     -23.265 -17.592  15.660  1.00 96.41           H  
ATOM    981 HE21 GLN A  60     -25.617 -17.562  17.217  1.00 96.41           H  
ATOM    982 HE22 GLN A  60     -26.337 -15.959  17.266  1.00 96.41           H  
ATOM    983  N   GLU A  61     -18.604 -15.943  17.576  1.00 97.94           N  
ATOM    984  CA  GLU A  61     -17.308 -15.293  17.340  1.00 97.94           C  
ATOM    985  C   GLU A  61     -16.432 -16.095  16.363  1.00 97.94           C  
ATOM    986  O   GLU A  61     -15.788 -15.520  15.486  1.00 97.94           O  
ATOM    987  CB  GLU A  61     -16.617 -15.144  18.707  1.00 97.94           C  
ATOM    988  CG  GLU A  61     -15.242 -14.467  18.653  1.00 97.94           C  
ATOM    989  CD  GLU A  61     -14.592 -14.392  20.047  1.00 97.94           C  
ATOM    990  OE1 GLU A  61     -14.128 -13.294  20.422  1.00 97.94           O  
ATOM    991  OE2 GLU A  61     -14.565 -15.419  20.767  1.00 97.94           O1-
ATOM    992  H   GLU A  61     -18.822 -16.205  18.527  1.00 97.94           H  
ATOM    993  HA  GLU A  61     -17.464 -14.304  16.910  1.00 97.94           H  
ATOM    994  HB2 GLU A  61     -17.264 -14.561  19.362  1.00 97.94           H  
ATOM    995  HB3 GLU A  61     -16.500 -16.138  19.138  1.00 97.94           H  
ATOM    996  HG2 GLU A  61     -15.361 -13.466  18.238  1.00 97.94           H  
ATOM    997  HG3 GLU A  61     -14.589 -15.035  17.992  1.00 97.94           H  
ATOM    998  N   SER A  62     -16.464 -17.428  16.454  1.00 97.90           N  
ATOM    999  CA  SER A  62     -15.705 -18.324  15.574  1.00 97.90           C  
ATOM   1000  C   SER A  62     -16.028 -18.142  14.090  1.00 97.90           C  
ATOM   1001  O   SER A  62     -15.129 -18.275  13.271  1.00 97.90           O  
ATOM   1002  CB  SER A  62     -15.944 -19.783  15.973  1.00 97.90           C  
ATOM   1003  OG  SER A  62     -17.330 -20.049  16.109  1.00 97.90           O  
ATOM   1004  H   SER A  62     -17.072 -17.850  17.141  1.00 97.90           H  
ATOM   1005  HA  SER A  62     -14.643 -18.113  15.696  1.00 97.90           H  
ATOM   1006  HB2 SER A  62     -15.451 -19.973  16.926  1.00 97.90           H  
ATOM   1007  HB3 SER A  62     -15.516 -20.442  15.217  1.00 97.90           H  
ATOM   1008  HG  SER A  62     -17.448 -20.986  16.280  1.00 97.90           H  
ATOM   1009  N   ILE A  63     -17.263 -17.767  13.737  1.00 97.89           N  
ATOM   1010  CA  ILE A  63     -17.667 -17.539  12.341  1.00 97.89           C  
ATOM   1011  C   ILE A  63     -16.923 -16.334  11.756  1.00 97.89           C  
ATOM   1012  O   ILE A  63     -16.421 -16.413  10.638  1.00 97.89           O  
ATOM   1013  CB  ILE A  63     -19.199 -17.355  12.234  1.00 97.89           C  
ATOM   1014  CG1 ILE A  63     -19.938 -18.607  12.765  1.00 97.89           C  
ATOM   1015  CG2 ILE A  63     -19.616 -17.055  10.779  1.00 97.89           C  
ATOM   1016  CD1 ILE A  63     -21.462 -18.447  12.853  1.00 97.89           C  
ATOM   1017  H   ILE A  63     -17.935 -17.595  14.471  1.00 97.89           H  
ATOM   1018  HA  ILE A  63     -17.379 -18.409  11.749  1.00 97.89           H  
ATOM   1019  HB  ILE A  63     -19.486 -16.499  12.844  1.00 97.89           H  
ATOM   1020 HG12 ILE A  63     -19.705 -19.462  12.131  1.00 97.89           H  
ATOM   1021 HG13 ILE A  63     -19.590 -18.833  13.773  1.00 97.89           H  
ATOM   1022 HG21 ILE A  63     -19.317 -17.877  10.128  1.00 97.89           H  
ATOM   1023 HG22 ILE A  63     -20.693 -16.904  10.706  1.00 97.89           H  
ATOM   1024 HG23 ILE A  63     -19.143 -16.141  10.422  1.00 97.89           H  
ATOM   1025 HD11 ILE A  63     -21.882 -19.308  13.373  1.00 97.89           H  
ATOM   1026 HD12 ILE A  63     -21.901 -18.398  11.857  1.00 97.89           H  
ATOM   1027 HD13 ILE A  63     -21.707 -17.543  13.410  1.00 97.89           H  
ATOM   1028  N   LEU A  64     -16.814 -15.237  12.516  1.00 98.43           N  
ATOM   1029  CA  LEU A  64     -16.024 -14.075  12.100  1.00 98.43           C  
ATOM   1030  C   LEU A  64     -14.550 -14.461  11.957  1.00 98.43           C  
ATOM   1031  O   LEU A  64     -13.921 -14.120  10.962  1.00 98.43           O  
ATOM   1032  CB  LEU A  64     -16.202 -12.926  13.113  1.00 98.43           C  
ATOM   1033  CG  LEU A  64     -15.269 -11.720  12.863  1.00 98.43           C  
ATOM   1034  CD1 LEU A  64     -15.560 -11.024  11.532  1.00 98.43           C  
ATOM   1035  CD2 LEU A  64     -15.431 -10.691  13.979  1.00 98.43           C  
ATOM   1036  H   LEU A  64     -17.181 -15.263  13.457  1.00 98.43           H  
ATOM   1037  HA  LEU A  64     -16.374 -13.748  11.121  1.00 98.43           H  
ATOM   1038  HB2 LEU A  64     -15.996 -13.307  14.113  1.00 98.43           H  
ATOM   1039  HB3 LEU A  64     -17.239 -12.590  13.089  1.00 98.43           H  
ATOM   1040  HG  LEU A  64     -14.229 -12.044  12.874  1.00 98.43           H  
ATOM   1041 HD11 LEU A  64     -14.907 -10.158  11.416  1.00 98.43           H  
ATOM   1042 HD12 LEU A  64     -15.369 -11.706  10.704  1.00 98.43           H  
ATOM   1043 HD13 LEU A  64     -16.600 -10.701  11.498  1.00 98.43           H  
ATOM   1044 HD21 LEU A  64     -16.445 -10.291  13.963  1.00 98.43           H  
ATOM   1045 HD22 LEU A  64     -15.241 -11.158  14.945  1.00 98.43           H  
ATOM   1046 HD23 LEU A  64     -14.718  -9.879  13.839  1.00 98.43           H  
ATOM   1047  N   ILE A  65     -14.000 -15.178  12.939  1.00 98.70           N  
ATOM   1048  CA  ILE A  65     -12.592 -15.595  12.924  1.00 98.70           C  
ATOM   1049  C   ILE A  65     -12.294 -16.456  11.692  1.00 98.70           C  
ATOM   1050  O   ILE A  65     -11.300 -16.221  11.006  1.00 98.70           O  
ATOM   1051  CB  ILE A  65     -12.243 -16.330  14.235  1.00 98.70           C  
ATOM   1052  CG1 ILE A  65     -12.351 -15.359  15.430  1.00 98.70           C  
ATOM   1053  CG2 ILE A  65     -10.826 -16.926  14.170  1.00 98.70           C  
ATOM   1054  CD1 ILE A  65     -12.209 -16.043  16.797  1.00 98.70           C  
ATOM   1055  H   ILE A  65     -14.579 -15.435  13.725  1.00 98.70           H  
ATOM   1056  HA  ILE A  65     -11.964 -14.708  12.849  1.00 98.70           H  
ATOM   1057  HB  ILE A  65     -12.949 -17.148  14.378  1.00 98.70           H  
ATOM   1058 HG12 ILE A  65     -11.591 -14.585  15.320  1.00 98.70           H  
ATOM   1059 HG13 ILE A  65     -13.320 -14.860  15.418  1.00 98.70           H  
ATOM   1060 HG21 ILE A  65     -10.101 -16.126  14.021  1.00 98.70           H  
ATOM   1061 HG22 ILE A  65     -10.586 -17.465  15.086  1.00 98.70           H  
ATOM   1062 HG23 ILE A  65     -10.763 -17.634  13.343  1.00 98.70           H  
ATOM   1063 HD11 ILE A  65     -12.952 -16.834  16.897  1.00 98.70           H  
ATOM   1064 HD12 ILE A  65     -11.210 -16.459  16.926  1.00 98.70           H  
ATOM   1065 HD13 ILE A  65     -12.368 -15.307  17.585  1.00 98.70           H  
ATOM   1066  N   ASP A  66     -13.153 -17.427  11.386  1.00 98.58           N  
ATOM   1067  CA  ASP A  66     -12.982 -18.297  10.225  1.00 98.58           C  
ATOM   1068  C   ASP A  66     -13.146 -17.515   8.912  1.00 98.58           C  
ATOM   1069  O   ASP A  66     -12.319 -17.673   8.019  1.00 98.58           O  
ATOM   1070  CB  ASP A  66     -13.915 -19.512  10.340  1.00 98.58           C  
ATOM   1071  CG  ASP A  66     -13.515 -20.484  11.471  1.00 98.58           C  
ATOM   1072  OD1 ASP A  66     -12.337 -20.455  11.937  1.00 98.58           O  
ATOM   1073  OD2 ASP A  66     -14.389 -21.293  11.861  1.00 98.58           O1-
ATOM   1074  H   ASP A  66     -13.939 -17.603  11.995  1.00 98.58           H  
ATOM   1075  HA  ASP A  66     -11.960 -18.674  10.220  1.00 98.58           H  
ATOM   1076  HB2 ASP A  66     -14.938 -19.166  10.495  1.00 98.58           H  
ATOM   1077  HB3 ASP A  66     -13.885 -20.060   9.399  1.00 98.58           H  
ATOM   1078  N   GLN A  67     -14.082 -16.560   8.831  1.00 98.56           N  
ATOM   1079  CA  GLN A  67     -14.180 -15.642   7.689  1.00 98.56           C  
ATOM   1080  C   GLN A  67     -12.894 -14.820   7.494  1.00 98.56           C  
ATOM   1081  O   GLN A  67     -12.429 -14.651   6.367  1.00 98.56           O  
ATOM   1082  CB  GLN A  67     -15.406 -14.731   7.876  1.00 98.56           C  
ATOM   1083  CG  GLN A  67     -15.622 -13.764   6.698  1.00 98.56           C  
ATOM   1084  CD  GLN A  67     -16.930 -12.978   6.796  1.00 98.56           C  
ATOM   1085  NE2 GLN A  67     -17.300 -12.275   5.747  1.00 98.56           N  
ATOM   1086  OE1 GLN A  67     -17.635 -12.984   7.791  1.00 98.56           O  
ATOM   1087  H   GLN A  67     -14.747 -16.467   9.586  1.00 98.56           H  
ATOM   1088  HA  GLN A  67     -14.324 -16.239   6.789  1.00 98.56           H  
ATOM   1089  HB2 GLN A  67     -15.299 -14.148   8.791  1.00 98.56           H  
ATOM   1090  HB3 GLN A  67     -16.289 -15.363   7.974  1.00 98.56           H  
ATOM   1091  HG2 GLN A  67     -15.633 -14.337   5.771  1.00 98.56           H  
ATOM   1092  HG3 GLN A  67     -14.799 -13.052   6.650  1.00 98.56           H  
ATOM   1093 HE21 GLN A  67     -18.241 -11.908   5.758  1.00 98.56           H  
ATOM   1094 HE22 GLN A  67     -16.753 -12.293   4.898  1.00 98.56           H  
ATOM   1095  N   LEU A  68     -12.283 -14.323   8.575  1.00 98.83           N  
ATOM   1096  CA  LEU A  68     -11.017 -13.590   8.502  1.00 98.83           C  
ATOM   1097  C   LEU A  68      -9.865 -14.498   8.035  1.00 98.83           C  
ATOM   1098  O   LEU A  68      -9.068 -14.066   7.203  1.00 98.83           O  
ATOM   1099  CB  LEU A  68     -10.719 -12.920   9.858  1.00 98.83           C  
ATOM   1100  CG  LEU A  68     -11.695 -11.797  10.264  1.00 98.83           C  
ATOM   1101  CD1 LEU A  68     -11.362 -11.282  11.663  1.00 98.83           C  
ATOM   1102  CD2 LEU A  68     -11.653 -10.604   9.315  1.00 98.83           C  
ATOM   1103  H   LEU A  68     -12.713 -14.480   9.475  1.00 98.83           H  
ATOM   1104  HA  LEU A  68     -11.112 -12.815   7.742  1.00 98.83           H  
ATOM   1105  HB2 LEU A  68      -9.712 -12.506   9.829  1.00 98.83           H  
ATOM   1106  HB3 LEU A  68     -10.743 -13.688  10.632  1.00 98.83           H  
ATOM   1107  HG  LEU A  68     -12.720 -12.166  10.268  1.00 98.83           H  
ATOM   1108 HD11 LEU A  68     -11.382 -12.111  12.370  1.00 98.83           H  
ATOM   1109 HD12 LEU A  68     -12.104 -10.545  11.973  1.00 98.83           H  
ATOM   1110 HD13 LEU A  68     -10.374 -10.823  11.660  1.00 98.83           H  
ATOM   1111 HD21 LEU A  68     -12.017 -10.908   8.333  1.00 98.83           H  
ATOM   1112 HD22 LEU A  68     -12.305  -9.820   9.700  1.00 98.83           H  
ATOM   1113 HD23 LEU A  68     -10.634 -10.227   9.230  1.00 98.83           H  
ATOM   1114  N   LYS A  69      -9.795 -15.756   8.494  1.00 98.73           N  
ATOM   1115  CA  LYS A  69      -8.812 -16.748   8.007  1.00 98.73           C  
ATOM   1116  C   LYS A  69      -9.017 -17.106   6.536  1.00 98.73           C  
ATOM   1117  O   LYS A  69      -8.049 -17.203   5.785  1.00 98.73           O  
ATOM   1118  CB  LYS A  69      -8.908 -18.043   8.817  1.00 98.73           C  
ATOM   1119  CG  LYS A  69      -8.411 -17.916  10.258  1.00 98.73           C  
ATOM   1120  CD  LYS A  69      -8.752 -19.220  10.976  1.00 98.73           C  
ATOM   1121  CE  LYS A  69      -8.520 -19.104  12.476  1.00 98.73           C  
ATOM   1122  NZ  LYS A  69      -9.353 -20.118  13.164  1.00 98.73           N1+
ATOM   1123  H   LYS A  69     -10.494 -16.052   9.160  1.00 98.73           H  
ATOM   1124  HA  LYS A  69      -7.805 -16.339   8.088  1.00 98.73           H  
ATOM   1125  HB2 LYS A  69      -8.314 -18.811   8.321  1.00 98.73           H  
ATOM   1126  HB3 LYS A  69      -9.946 -18.376   8.812  1.00 98.73           H  
ATOM   1127  HG2 LYS A  69      -8.914 -17.085  10.753  1.00 98.73           H  
ATOM   1128  HG3 LYS A  69      -7.334 -17.749  10.272  1.00 98.73           H  
ATOM   1129  HD2 LYS A  69      -9.808 -19.431  10.806  1.00 98.73           H  
ATOM   1130  HD3 LYS A  69      -8.162 -20.039  10.565  1.00 98.73           H  
ATOM   1131  HE2 LYS A  69      -8.823 -18.104  12.788  1.00 98.73           H  
ATOM   1132  HE3 LYS A  69      -7.459 -19.211  12.701  1.00 98.73           H  
ATOM   1133  HZ1 LYS A  69      -9.341 -19.975  14.164  1.00 98.73           H  
ATOM   1134  HZ2 LYS A  69     -10.309 -20.039  12.848  1.00 98.73           H  
ATOM   1135  HZ3 LYS A  69      -9.058 -21.054  12.925  1.00 98.73           H  
ATOM   1136  N   ASP A  70     -10.261 -17.274   6.105  1.00 98.52           N  
ATOM   1137  CA  ASP A  70     -10.574 -17.549   4.704  1.00 98.52           C  
ATOM   1138  C   ASP A  70     -10.115 -16.387   3.818  1.00 98.52           C  
ATOM   1139  O   ASP A  70      -9.503 -16.598   2.770  1.00 98.52           O  
ATOM   1140  CB  ASP A  70     -12.081 -17.800   4.539  1.00 98.52           C  
ATOM   1141  CG  ASP A  70     -12.554 -19.154   5.084  1.00 98.52           C  
ATOM   1142  OD1 ASP A  70     -11.699 -20.049   5.288  1.00 98.52           O  
ATOM   1143  OD2 ASP A  70     -13.790 -19.310   5.198  1.00 98.52           O1-
ATOM   1144  H   ASP A  70     -11.014 -17.299   6.779  1.00 98.52           H  
ATOM   1145  HA  ASP A  70     -10.036 -18.441   4.382  1.00 98.52           H  
ATOM   1146  HB2 ASP A  70     -12.639 -16.998   5.021  1.00 98.52           H  
ATOM   1147  HB3 ASP A  70     -12.316 -17.773   3.475  1.00 98.52           H  
ATOM   1148  N   MET A  71     -10.316 -15.146   4.272  1.00 98.33           N  
ATOM   1149  CA  MET A  71      -9.828 -13.962   3.569  1.00 98.33           C  
ATOM   1150  C   MET A  71      -8.300 -13.877   3.533  1.00 98.33           C  
ATOM   1151  O   MET A  71      -7.752 -13.501   2.492  1.00 98.33           O  
ATOM   1152  CB  MET A  71     -10.413 -12.693   4.193  1.00 98.33           C  
ATOM   1153  CG  MET A  71     -11.906 -12.561   3.884  1.00 98.33           C  
ATOM   1154  SD  MET A  71     -12.648 -11.039   4.516  1.00 98.33           S  
ATOM   1155  CE  MET A  71     -12.043  -9.873   3.273  1.00 98.33           C  
ATOM   1156  H   MET A  71     -10.843 -15.035   5.126  1.00 98.33           H  
ATOM   1157  HA  MET A  71     -10.163 -14.020   2.534  1.00 98.33           H  
ATOM   1158  HB2 MET A  71      -9.893 -11.829   3.779  1.00 98.33           H  
ATOM   1159  HB3 MET A  71     -10.263 -12.700   5.273  1.00 98.33           H  
ATOM   1160  HG2 MET A  71     -12.439 -13.409   4.315  1.00 98.33           H  
ATOM   1161  HG3 MET A  71     -12.053 -12.599   2.804  1.00 98.33           H  
ATOM   1162  HE1 MET A  71     -10.955  -9.913   3.229  1.00 98.33           H  
ATOM   1163  HE2 MET A  71     -12.458 -10.137   2.300  1.00 98.33           H  
ATOM   1164  HE3 MET A  71     -12.357  -8.863   3.537  1.00 98.33           H  
ATOM   1165  N   THR A  72      -7.587 -14.231   4.612  1.00 98.39           N  
ATOM   1166  CA  THR A  72      -6.116 -14.243   4.565  1.00 98.39           C  
ATOM   1167  C   THR A  72      -5.597 -15.252   3.549  1.00 98.39           C  
ATOM   1168  O   THR A  72      -4.739 -14.900   2.736  1.00 98.39           O  
ATOM   1169  CB  THR A  72      -5.417 -14.464   5.917  1.00 98.39           C  
ATOM   1170  CG2 THR A  72      -5.692 -13.368   6.942  1.00 98.39           C  
ATOM   1171  OG1 THR A  72      -5.780 -15.679   6.508  1.00 98.39           O  
ATOM   1172  H   THR A  72      -8.058 -14.549   5.448  1.00 98.39           H  
ATOM   1173  HA  THR A  72      -5.807 -13.269   4.188  1.00 98.39           H  
ATOM   1174  HB  THR A  72      -4.342 -14.484   5.737  1.00 98.39           H  
ATOM   1175  HG1 THR A  72      -5.276 -15.778   7.319  1.00 98.39           H  
ATOM   1176 HG21 THR A  72      -5.507 -12.392   6.494  1.00 98.39           H  
ATOM   1177 HG22 THR A  72      -6.726 -13.421   7.283  1.00 98.39           H  
ATOM   1178 HG23 THR A  72      -5.029 -13.493   7.798  1.00 98.39           H  
ATOM   1179  N   ALA A  73      -6.170 -16.457   3.517  1.00 97.97           N  
ATOM   1180  CA  ALA A  73      -5.815 -17.488   2.548  1.00 97.97           C  
ATOM   1181  C   ALA A  73      -6.171 -17.086   1.105  1.00 97.97           C  
ATOM   1182  O   ALA A  73      -5.346 -17.228   0.203  1.00 97.97           O  
ATOM   1183  CB  ALA A  73      -6.507 -18.791   2.964  1.00 97.97           C  
ATOM   1184  H   ALA A  73      -6.847 -16.678   4.232  1.00 97.97           H  
ATOM   1185  HA  ALA A  73      -4.737 -17.643   2.587  1.00 97.97           H  
ATOM   1186  HB1 ALA A  73      -6.199 -19.066   3.973  1.00 97.97           H  
ATOM   1187  HB2 ALA A  73      -6.233 -19.590   2.276  1.00 97.97           H  
ATOM   1188  HB3 ALA A  73      -7.589 -18.662   2.953  1.00 97.97           H  
ATOM   1189  N   GLN A  74      -7.373 -16.547   0.880  1.00 96.97           N  
ATOM   1190  CA  GLN A  74      -7.875 -16.206  -0.454  1.00 96.97           C  
ATOM   1191  C   GLN A  74      -7.081 -15.074  -1.123  1.00 96.97           C  
ATOM   1192  O   GLN A  74      -6.875 -15.108  -2.337  1.00 96.97           O  
ATOM   1193  CB  GLN A  74      -9.365 -15.841  -0.337  1.00 96.97           C  
ATOM   1194  CG  GLN A  74     -10.002 -15.519  -1.698  1.00 96.97           C  
ATOM   1195  CD  GLN A  74     -11.478 -15.152  -1.612  1.00 96.97           C  
ATOM   1196  NE2 GLN A  74     -12.105 -14.848  -2.727  1.00 96.97           N  
ATOM   1197  OE1 GLN A  74     -12.107 -15.096  -0.572  1.00 96.97           O  
ATOM   1198  H   GLN A  74      -8.017 -16.486   1.656  1.00 96.97           H  
ATOM   1199  HA  GLN A  74      -7.784 -17.086  -1.089  1.00 96.97           H  
ATOM   1200  HB2 GLN A  74      -9.899 -16.682   0.104  1.00 96.97           H  
ATOM   1201  HB3 GLN A  74      -9.474 -14.979   0.322  1.00 96.97           H  
ATOM   1202  HG2 GLN A  74      -9.488 -14.673  -2.155  1.00 96.97           H  
ATOM   1203  HG3 GLN A  74      -9.895 -16.382  -2.355  1.00 96.97           H  
ATOM   1204 HE21 GLN A  74     -13.086 -14.632  -2.623  1.00 96.97           H  
ATOM   1205 HE22 GLN A  74     -11.608 -14.847  -3.607  1.00 96.97           H  
ATOM   1206  N   TYR A  75      -6.649 -14.071  -0.354  1.00 95.50           N  
ATOM   1207  CA  TYR A  75      -5.989 -12.869  -0.880  1.00 95.50           C  
ATOM   1208  C   TYR A  75      -4.475 -12.825  -0.604  1.00 95.50           C  
ATOM   1209  O   TYR A  75      -3.826 -11.833  -0.941  1.00 95.50           O  
ATOM   1210  CB  TYR A  75      -6.730 -11.623  -0.372  1.00 95.50           C  
ATOM   1211  CG  TYR A  75      -8.130 -11.454  -0.925  1.00 95.50           C  
ATOM   1212  CD1 TYR A  75      -8.337 -10.738  -2.120  1.00 95.50           C  
ATOM   1213  CD2 TYR A  75      -9.227 -12.007  -0.238  1.00 95.50           C  
ATOM   1214  CE1 TYR A  75      -9.641 -10.589  -2.631  1.00 95.50           C  
ATOM   1215  CE2 TYR A  75     -10.529 -11.869  -0.746  1.00 95.50           C  
ATOM   1216  CZ  TYR A  75     -10.736 -11.162  -1.949  1.00 95.50           C  
ATOM   1217  OH  TYR A  75     -11.995 -11.014  -2.434  1.00 95.50           O  
ATOM   1218  H   TYR A  75      -6.882 -14.095   0.629  1.00 95.50           H  
ATOM   1219  HA  TYR A  75      -6.079 -12.864  -1.966  1.00 95.50           H  
ATOM   1220  HB2 TYR A  75      -6.810 -11.677   0.714  1.00 95.50           H  
ATOM   1221  HB3 TYR A  75      -6.155 -10.731  -0.621  1.00 95.50           H  
ATOM   1222  HD1 TYR A  75      -7.495 -10.304  -2.638  1.00 95.50           H  
ATOM   1223  HD2 TYR A  75      -9.069 -12.553   0.681  1.00 95.50           H  
ATOM   1224  HE1 TYR A  75      -9.819 -10.031  -3.538  1.00 95.50           H  
ATOM   1225  HE2 TYR A  75     -11.360 -12.315  -0.220  1.00 95.50           H  
ATOM   1226  HH  TYR A  75     -12.635 -11.438  -1.858  1.00 95.50           H  
ATOM   1227  N   GLY A  76      -3.899 -13.875  -0.004  1.00 94.45           N  
ATOM   1228  CA  GLY A  76      -2.475 -13.925   0.349  1.00 94.45           C  
ATOM   1229  C   GLY A  76      -2.078 -12.837   1.351  1.00 94.45           C  
ATOM   1230  O   GLY A  76      -1.067 -12.157   1.170  1.00 94.45           O  
ATOM   1231  H   GLY A  76      -4.482 -14.654   0.269  1.00 94.45           H  
ATOM   1232  HA2 GLY A  76      -1.871 -13.809  -0.551  1.00 94.45           H  
ATOM   1233  HA3 GLY A  76      -2.260 -14.894   0.799  1.00 94.45           H  
ATOM   1234  N   LEU A  77      -2.915 -12.619   2.367  1.00 97.32           N  
ATOM   1235  CA  LEU A  77      -2.731 -11.572   3.374  1.00 97.32           C  
ATOM   1236  C   LEU A  77      -1.978 -12.118   4.585  1.00 97.32           C  
ATOM   1237  O   LEU A  77      -2.159 -13.268   4.976  1.00 97.32           O  
ATOM   1238  CB  LEU A  77      -4.079 -10.986   3.825  1.00 97.32           C  
ATOM   1239  CG  LEU A  77      -5.035 -10.578   2.698  1.00 97.32           C  
ATOM   1240  CD1 LEU A  77      -6.402 -10.250   3.289  1.00 97.32           C  
ATOM   1241  CD2 LEU A  77      -4.520  -9.366   1.920  1.00 97.32           C  
ATOM   1242  H   LEU A  77      -3.668 -13.280   2.493  1.00 97.32           H  
ATOM   1243  HA  LEU A  77      -2.139 -10.765   2.942  1.00 97.32           H  
ATOM   1244  HB2 LEU A  77      -4.568 -11.724   4.462  1.00 97.32           H  
ATOM   1245  HB3 LEU A  77      -3.902 -10.119   4.461  1.00 97.32           H  
ATOM   1246  HG  LEU A  77      -5.153 -11.417   2.012  1.00 97.32           H  
ATOM   1247 HD11 LEU A  77      -6.295  -9.489   4.062  1.00 97.32           H  
ATOM   1248 HD12 LEU A  77      -7.072  -9.903   2.502  1.00 97.32           H  
ATOM   1249 HD13 LEU A  77      -6.831 -11.147   3.735  1.00 97.32           H  
ATOM   1250 HD21 LEU A  77      -5.252  -9.075   1.167  1.00 97.32           H  
ATOM   1251 HD22 LEU A  77      -3.595  -9.637   1.412  1.00 97.32           H  
ATOM   1252 HD23 LEU A  77      -4.340  -8.532   2.598  1.00 97.32           H  
ATOM   1253  N   VAL A  78      -1.212 -11.249   5.244  1.00 96.90           N  
ATOM   1254  CA  VAL A  78      -0.635 -11.546   6.567  1.00 96.90           C  
ATOM   1255  C   VAL A  78      -1.575 -11.170   7.704  1.00 96.90           C  
ATOM   1256  O   VAL A  78      -1.383 -11.592   8.840  1.00 96.90           O  
ATOM   1257  CB  VAL A  78       0.727 -10.868   6.774  1.00 96.90           C  
ATOM   1258  CG1 VAL A  78       1.761 -11.466   5.822  1.00 96.90           C  
ATOM   1259  CG2 VAL A  78       0.679  -9.346   6.586  1.00 96.90           C  
ATOM   1260  H   VAL A  78      -1.172 -10.300   4.900  1.00 96.90           H  
ATOM   1261  HA  VAL A  78      -0.479 -12.620   6.657  1.00 96.90           H  
ATOM   1262  HB  VAL A  78       1.059 -11.073   7.791  1.00 96.90           H  
ATOM   1263 HG11 VAL A  78       2.753 -11.192   6.182  1.00 96.90           H  
ATOM   1264 HG12 VAL A  78       1.696 -12.554   5.841  1.00 96.90           H  
ATOM   1265 HG13 VAL A  78       1.606 -11.113   4.802  1.00 96.90           H  
ATOM   1266 HG21 VAL A  78       0.370  -9.094   5.571  1.00 96.90           H  
ATOM   1267 HG22 VAL A  78      -0.011  -8.897   7.301  1.00 96.90           H  
ATOM   1268 HG23 VAL A  78       1.679  -8.948   6.761  1.00 96.90           H  
ATOM   1269  N   THR A  79      -2.583 -10.336   7.444  1.00 98.09           N  
ATOM   1270  CA  THR A  79      -3.602  -9.989   8.438  1.00 98.09           C  
ATOM   1271  C   THR A  79      -4.918  -9.655   7.748  1.00 98.09           C  
ATOM   1272  O   THR A  79      -4.938  -8.915   6.766  1.00 98.09           O  
ATOM   1273  CB  THR A  79      -3.126  -8.829   9.335  1.00 98.09           C  
ATOM   1274  CG2 THR A  79      -4.128  -8.447  10.425  1.00 98.09           C  
ATOM   1275  OG1 THR A  79      -1.916  -9.184   9.986  1.00 98.09           O  
ATOM   1276  H   THR A  79      -2.692  -9.979   6.505  1.00 98.09           H  
ATOM   1277  HA  THR A  79      -3.773 -10.860   9.071  1.00 98.09           H  
ATOM   1278  HB  THR A  79      -2.940  -7.948   8.720  1.00 98.09           H  
ATOM   1279  HG1 THR A  79      -1.704 -10.066   9.670  1.00 98.09           H  
ATOM   1280 HG21 THR A  79      -3.682  -7.707  11.089  1.00 98.09           H  
ATOM   1281 HG22 THR A  79      -4.410  -9.326  11.005  1.00 98.09           H  
ATOM   1282 HG23 THR A  79      -5.020  -8.011   9.974  1.00 98.09           H  
ATOM   1283  N   ALA A  80      -6.016 -10.176   8.283  1.00 98.71           N  
ATOM   1284  CA  ALA A  80      -7.367  -9.713   8.009  1.00 98.71           C  
ATOM   1285  C   ALA A  80      -8.006  -9.353   9.346  1.00 98.71           C  
ATOM   1286  O   ALA A  80      -7.959 -10.140  10.292  1.00 98.71           O  
ATOM   1287  CB  ALA A  80      -8.158 -10.794   7.267  1.00 98.71           C  
ATOM   1288  H   ALA A  80      -5.916 -10.799   9.072  1.00 98.71           H  
ATOM   1289  HA  ALA A  80      -7.331  -8.817   7.389  1.00 98.71           H  
ATOM   1290  HB1 ALA A  80      -8.232 -11.685   7.891  1.00 98.71           H  
ATOM   1291  HB2 ALA A  80      -7.663 -11.048   6.330  1.00 98.71           H  
ATOM   1292  HB3 ALA A  80      -9.165 -10.436   7.051  1.00 98.71           H  
ATOM   1293  N   SER A  81      -8.572  -8.156   9.441  1.00 98.71           N  
ATOM   1294  CA  SER A  81      -9.123  -7.638  10.681  1.00 98.71           C  
ATOM   1295  C   SER A  81     -10.462  -6.950  10.486  1.00 98.71           C  
ATOM   1296  O   SER A  81     -10.779  -6.411   9.422  1.00 98.71           O  
ATOM   1297  CB  SER A  81      -8.108  -6.734  11.388  1.00 98.71           C  
ATOM   1298  OG  SER A  81      -7.870  -5.514  10.712  1.00 98.71           O  
ATOM   1299  H   SER A  81      -8.514  -7.513   8.664  1.00 98.71           H  
ATOM   1300  HA  SER A  81      -9.319  -8.482  11.342  1.00 98.71           H  
ATOM   1301  HB2 SER A  81      -8.480  -6.506  12.387  1.00 98.71           H  
ATOM   1302  HB3 SER A  81      -7.168  -7.274  11.496  1.00 98.71           H  
ATOM   1303  HG  SER A  81      -7.242  -5.019  11.243  1.00 98.71           H  
ATOM   1304  N   PHE A  82     -11.247  -6.970  11.557  1.00 98.87           N  
ATOM   1305  CA  PHE A  82     -12.506  -6.259  11.673  1.00 98.87           C  
ATOM   1306  C   PHE A  82     -12.521  -5.489  12.994  1.00 98.87           C  
ATOM   1307  O   PHE A  82     -12.156  -6.019  14.045  1.00 98.87           O  
ATOM   1308  CB  PHE A  82     -13.677  -7.242  11.549  1.00 98.87           C  
ATOM   1309  CG  PHE A  82     -15.030  -6.566  11.650  1.00 98.87           C  
ATOM   1310  CD1 PHE A  82     -15.605  -6.348  12.914  1.00 98.87           C  
ATOM   1311  CD2 PHE A  82     -15.693  -6.116  10.492  1.00 98.87           C  
ATOM   1312  CE1 PHE A  82     -16.825  -5.665  13.024  1.00 98.87           C  
ATOM   1313  CE2 PHE A  82     -16.932  -5.459  10.599  1.00 98.87           C  
ATOM   1314  CZ  PHE A  82     -17.495  -5.228  11.867  1.00 98.87           C  
ATOM   1315  H   PHE A  82     -10.890  -7.412  12.392  1.00 98.87           H  
ATOM   1316  HA  PHE A  82     -12.589  -5.540  10.858  1.00 98.87           H  
ATOM   1317  HB2 PHE A  82     -13.596  -7.995  12.333  1.00 98.87           H  
ATOM   1318  HB3 PHE A  82     -13.609  -7.755  10.589  1.00 98.87           H  
ATOM   1319  HD1 PHE A  82     -15.098  -6.687  13.805  1.00 98.87           H  
ATOM   1320  HD2 PHE A  82     -15.256  -6.287   9.519  1.00 98.87           H  
ATOM   1321  HE1 PHE A  82     -17.235  -5.476  14.005  1.00 98.87           H  
ATOM   1322  HE2 PHE A  82     -17.453  -5.149   9.705  1.00 98.87           H  
ATOM   1323  HZ  PHE A  82     -18.446  -4.722  11.954  1.00 98.87           H  
ATOM   1324  N   ALA A  83     -12.957  -4.237  12.941  1.00 98.78           N  
ATOM   1325  CA  ALA A  83     -13.219  -3.404  14.098  1.00 98.78           C  
ATOM   1326  C   ALA A  83     -14.664  -2.907  14.057  1.00 98.78           C  
ATOM   1327  O   ALA A  83     -15.142  -2.426  13.026  1.00 98.78           O  
ATOM   1328  CB  ALA A  83     -12.229  -2.233  14.144  1.00 98.78           C  
ATOM   1329  H   ALA A  83     -13.264  -3.881  12.047  1.00 98.78           H  
ATOM   1330  HA  ALA A  83     -13.081  -4.002  14.999  1.00 98.78           H  
ATOM   1331  HB1 ALA A  83     -11.215  -2.563  13.920  1.00 98.78           H  
ATOM   1332  HB2 ALA A  83     -12.251  -1.776  15.134  1.00 98.78           H  
ATOM   1333  HB3 ALA A  83     -12.512  -1.488  13.401  1.00 98.78           H  
ATOM   1334  N   ASP A  84     -15.344  -2.940  15.198  1.00 98.61           N  
ATOM   1335  CA  ASP A  84     -16.581  -2.184  15.355  1.00 98.61           C  
ATOM   1336  C   ASP A  84     -16.257  -0.712  15.650  1.00 98.61           C  
ATOM   1337  O   ASP A  84     -15.690  -0.381  16.691  1.00 98.61           O  
ATOM   1338  CB  ASP A  84     -17.456  -2.820  16.434  1.00 98.61           C  
ATOM   1339  CG  ASP A  84     -18.635  -1.925  16.810  1.00 98.61           C  
ATOM   1340  OD1 ASP A  84     -19.217  -1.211  15.966  1.00 98.61           O  
ATOM   1341  OD2 ASP A  84     -18.997  -1.894  18.004  1.00 98.61           O1-
ATOM   1342  H   ASP A  84     -14.902  -3.341  16.013  1.00 98.61           H  
ATOM   1343  HA  ASP A  84     -17.150  -2.226  14.427  1.00 98.61           H  
ATOM   1344  HB2 ASP A  84     -17.835  -3.775  16.071  1.00 98.61           H  
ATOM   1345  HB3 ASP A  84     -16.849  -3.004  17.321  1.00 98.61           H  
ATOM   1346  N   ARG A  85     -16.674   0.192  14.758  1.00 98.10           N  
ATOM   1347  CA  ARG A  85     -16.481   1.648  14.882  1.00 98.10           C  
ATOM   1348  C   ARG A  85     -17.084   2.226  16.163  1.00 98.10           C  
ATOM   1349  O   ARG A  85     -16.626   3.269  16.615  1.00 98.10           O  
ATOM   1350  CB  ARG A  85     -17.073   2.378  13.664  1.00 98.10           C  
ATOM   1351  CG  ARG A  85     -16.344   2.061  12.351  1.00 98.10           C  
ATOM   1352  CD  ARG A  85     -16.997   2.764  11.152  1.00 98.10           C  
ATOM   1353  NE  ARG A  85     -16.725   4.219  11.106  1.00 98.10           N  
ATOM   1354  CZ  ARG A  85     -17.602   5.211  11.092  1.00 98.10           C  
ATOM   1355  NH1 ARG A  85     -18.880   5.071  11.267  1.00 98.10           N1+
ATOM   1356  NH2 ARG A  85     -17.206   6.429  10.873  1.00 98.10           N  
ATOM   1357  H   ARG A  85     -17.134  -0.170  13.935  1.00 98.10           H  
ATOM   1358  HA  ARG A  85     -15.413   1.862  14.926  1.00 98.10           H  
ATOM   1359  HB2 ARG A  85     -18.127   2.117  13.567  1.00 98.10           H  
ATOM   1360  HB3 ARG A  85     -17.007   3.453  13.836  1.00 98.10           H  
ATOM   1361  HG2 ARG A  85     -15.297   2.356  12.426  1.00 98.10           H  
ATOM   1362  HG3 ARG A  85     -16.376   0.986  12.171  1.00 98.10           H  
ATOM   1363  HD2 ARG A  85     -16.600   2.309  10.245  1.00 98.10           H  
ATOM   1364  HD3 ARG A  85     -18.068   2.560  11.158  1.00 98.10           H  
ATOM   1365  HE  ARG A  85     -15.794   4.491  10.824  1.00 98.10           H  
ATOM   1366 HH11 ARG A  85     -19.480   5.842  11.011  1.00 98.10           H  
ATOM   1367 HH12 ARG A  85     -19.264   4.145  11.395  1.00 98.10           H  
ATOM   1368 HH21 ARG A  85     -17.884   7.168  10.755  1.00 98.10           H  
ATOM   1369 HH22 ARG A  85     -16.233   6.621  10.687  1.00 98.10           H  
ATOM   1370  N   GLN A  86     -18.112   1.588  16.732  1.00 96.94           N  
ATOM   1371  CA  GLN A  86     -18.805   2.100  17.915  1.00 96.94           C  
ATOM   1372  C   GLN A  86     -18.153   1.660  19.231  1.00 96.94           C  
ATOM   1373  O   GLN A  86     -17.898   2.503  20.086  1.00 96.94           O  
ATOM   1374  CB  GLN A  86     -20.287   1.708  17.840  1.00 96.94           C  
ATOM   1375  CG  GLN A  86     -21.094   2.314  18.998  1.00 96.94           C  
ATOM   1376  CD  GLN A  86     -22.587   2.018  18.907  1.00 96.94           C  
ATOM   1377  NE2 GLN A  86     -23.315   2.186  19.989  1.00 96.94           N  
ATOM   1378  OE1 GLN A  86     -23.136   1.640  17.884  1.00 96.94           O  
ATOM   1379  H   GLN A  86     -18.417   0.717  16.321  1.00 96.94           H  
ATOM   1380  HA  GLN A  86     -18.755   3.188  17.899  1.00 96.94           H  
ATOM   1381  HB2 GLN A  86     -20.381   0.623  17.867  1.00 96.94           H  
ATOM   1382  HB3 GLN A  86     -20.694   2.070  16.896  1.00 96.94           H  
ATOM   1383  HG2 GLN A  86     -20.727   1.914  19.943  1.00 96.94           H  
ATOM   1384  HG3 GLN A  86     -20.960   3.395  19.008  1.00 96.94           H  
ATOM   1385 HE21 GLN A  86     -22.887   2.489  20.852  1.00 96.94           H  
ATOM   1386 HE22 GLN A  86     -24.301   1.986  19.897  1.00 96.94           H  
ATOM   1387  N   SER A  87     -17.917   0.359  19.422  1.00 97.74           N  
ATOM   1388  CA  SER A  87     -17.327  -0.169  20.663  1.00 97.74           C  
ATOM   1389  C   SER A  87     -15.799  -0.199  20.661  1.00 97.74           C  
ATOM   1390  O   SER A  87     -15.206  -0.400  21.717  1.00 97.74           O  
ATOM   1391  CB  SER A  87     -17.847  -1.575  20.965  1.00 97.74           C  
ATOM   1392  OG  SER A  87     -17.432  -2.474  19.963  1.00 97.74           O  
ATOM   1393  H   SER A  87     -18.188  -0.306  18.712  1.00 97.74           H  
ATOM   1394  HA  SER A  87     -17.625   0.471  21.493  1.00 97.74           H  
ATOM   1395  HB2 SER A  87     -17.442  -1.899  21.924  1.00 97.74           H  
ATOM   1396  HB3 SER A  87     -18.936  -1.571  21.022  1.00 97.74           H  
ATOM   1397  HG  SER A  87     -18.007  -2.343  19.206  1.00 97.74           H  
ATOM   1398  N   ALA A  88     -15.171  -0.008  19.496  1.00 98.37           N  
ATOM   1399  CA  ALA A  88     -13.736  -0.168  19.285  1.00 98.37           C  
ATOM   1400  C   ALA A  88     -13.217  -1.600  19.532  1.00 98.37           C  
ATOM   1401  O   ALA A  88     -12.008  -1.797  19.656  1.00 98.37           O  
ATOM   1402  CB  ALA A  88     -12.990   0.937  20.046  1.00 98.37           C  
ATOM   1403  H   ALA A  88     -15.730   0.099  18.661  1.00 98.37           H  
ATOM   1404  HA  ALA A  88     -13.561   0.013  18.224  1.00 98.37           H  
ATOM   1405  HB1 ALA A  88     -11.970   1.011  19.668  1.00 98.37           H  
ATOM   1406  HB2 ALA A  88     -12.950   0.710  21.112  1.00 98.37           H  
ATOM   1407  HB3 ALA A  88     -13.482   1.897  19.896  1.00 98.37           H  
ATOM   1408  N   ALA A  89     -14.106  -2.600  19.582  1.00 98.66           N  
ATOM   1409  CA  ALA A  89     -13.723  -4.005  19.657  1.00 98.66           C  
ATOM   1410  C   ALA A  89     -13.010  -4.426  18.368  1.00 98.66           C  
ATOM   1411  O   ALA A  89     -13.552  -4.241  17.275  1.00 98.66           O  
ATOM   1412  CB  ALA A  89     -14.968  -4.855  19.935  1.00 98.66           C  
ATOM   1413  H   ALA A  89     -15.091  -2.387  19.508  1.00 98.66           H  
ATOM   1414  HA  ALA A  89     -13.029  -4.133  20.488  1.00 98.66           H  
ATOM   1415  HB1 ALA A  89     -15.450  -4.511  20.850  1.00 98.66           H  
ATOM   1416  HB2 ALA A  89     -14.678  -5.897  20.070  1.00 98.66           H  
ATOM   1417  HB3 ALA A  89     -15.670  -4.779  19.105  1.00 98.66           H  
ATOM   1418  N   TYR A  90     -11.799  -4.970  18.505  1.00 98.63           N  
ATOM   1419  CA  TYR A  90     -10.912  -5.287  17.393  1.00 98.63           C  
ATOM   1420  C   TYR A  90     -10.548  -6.767  17.355  1.00 98.63           C  
ATOM   1421  O   TYR A  90     -10.100  -7.347  18.348  1.00 98.63           O  
ATOM   1422  CB  TYR A  90      -9.663  -4.403  17.470  1.00 98.63           C  
ATOM   1423  CG  TYR A  90      -8.717  -4.512  16.290  1.00 98.63           C  
ATOM   1424  CD1 TYR A  90      -7.339  -4.728  16.485  1.00 98.63           C  
ATOM   1425  CD2 TYR A  90      -9.217  -4.348  14.987  1.00 98.63           C  
ATOM   1426  CE1 TYR A  90      -6.465  -4.772  15.378  1.00 98.63           C  
ATOM   1427  CE2 TYR A  90      -8.351  -4.369  13.883  1.00 98.63           C  
ATOM   1428  CZ  TYR A  90      -6.973  -4.593  14.072  1.00 98.63           C  
ATOM   1429  OH  TYR A  90      -6.146  -4.642  12.993  1.00 98.63           O  
ATOM   1430  H   TYR A  90     -11.406  -5.053  19.432  1.00 98.63           H  
ATOM   1431  HA  TYR A  90     -11.431  -5.053  16.463  1.00 98.63           H  
ATOM   1432  HB2 TYR A  90      -9.120  -4.628  18.388  1.00 98.63           H  
ATOM   1433  HB3 TYR A  90     -10.000  -3.367  17.521  1.00 98.63           H  
ATOM   1434  HD1 TYR A  90      -6.950  -4.860  17.484  1.00 98.63           H  
ATOM   1435  HD2 TYR A  90     -10.277  -4.218  14.830  1.00 98.63           H  
ATOM   1436  HE1 TYR A  90      -5.410  -4.946  15.529  1.00 98.63           H  
ATOM   1437  HE2 TYR A  90      -8.743  -4.228  12.886  1.00 98.63           H  
ATOM   1438  HH  TYR A  90      -5.229  -4.748  13.255  1.00 98.63           H  
ATOM   1439  N   TYR A  91     -10.720  -7.348  16.173  1.00 98.74           N  
ATOM   1440  CA  TYR A  91     -10.534  -8.759  15.879  1.00 98.74           C  
ATOM   1441  C   TYR A  91      -9.593  -8.914  14.693  1.00 98.74           C  
ATOM   1442  O   TYR A  91      -9.642  -8.117  13.754  1.00 98.74           O  
ATOM   1443  CB  TYR A  91     -11.891  -9.394  15.546  1.00 98.74           C  
ATOM   1444  CG  TYR A  91     -12.880  -9.373  16.691  1.00 98.74           C  
ATOM   1445  CD1 TYR A  91     -13.061 -10.529  17.467  1.00 98.74           C  
ATOM   1446  CD2 TYR A  91     -13.621  -8.208  16.981  1.00 98.74           C  
ATOM   1447  CE1 TYR A  91     -13.954 -10.509  18.548  1.00 98.74           C  
ATOM   1448  CE2 TYR A  91     -14.507  -8.187  18.075  1.00 98.74           C  
ATOM   1449  CZ  TYR A  91     -14.657  -9.336  18.877  1.00 98.74           C  
ATOM   1450  OH  TYR A  91     -15.493  -9.336  19.947  1.00 98.74           O  
ATOM   1451  H   TYR A  91     -11.070  -6.785  15.411  1.00 98.74           H  
ATOM   1452  HA  TYR A  91     -10.104  -9.269  16.741  1.00 98.74           H  
ATOM   1453  HB2 TYR A  91     -12.330  -8.875  14.694  1.00 98.74           H  
ATOM   1454  HB3 TYR A  91     -11.726 -10.428  15.242  1.00 98.74           H  
ATOM   1455  HD1 TYR A  91     -12.520 -11.435  17.234  1.00 98.74           H  
ATOM   1456  HD2 TYR A  91     -13.506  -7.328  16.365  1.00 98.74           H  
ATOM   1457  HE1 TYR A  91     -14.105 -11.404  19.134  1.00 98.74           H  
ATOM   1458  HE2 TYR A  91     -15.087  -7.304  18.300  1.00 98.74           H  
ATOM   1459  HH  TYR A  91     -15.478 -10.194  20.378  1.00 98.74           H  
ATOM   1460  N   ASN A  92      -8.787  -9.969  14.697  1.00 98.35           N  
ATOM   1461  CA  ASN A  92      -8.086 -10.445  13.509  1.00 98.35           C  
ATOM   1462  C   ASN A  92      -8.383 -11.937  13.269  1.00 98.35           C  
ATOM   1463  O   ASN A  92      -9.190 -12.542  13.976  1.00 98.35           O  
ATOM   1464  CB  ASN A  92      -6.586 -10.101  13.621  1.00 98.35           C  
ATOM   1465  CG  ASN A  92      -5.818 -11.020  14.557  1.00 98.35           C  
ATOM   1466  ND2 ASN A  92      -4.511 -11.031  14.478  1.00 98.35           N  
ATOM   1467  OD1 ASN A  92      -6.378 -11.781  15.321  1.00 98.35           O  
ATOM   1468  H   ASN A  92      -8.811 -10.593  15.490  1.00 98.35           H  
ATOM   1469  HA  ASN A  92      -8.474  -9.919  12.637  1.00 98.35           H  
ATOM   1470  HB2 ASN A  92      -6.468  -9.070  13.953  1.00 98.35           H  
ATOM   1471  HB3 ASN A  92      -6.142 -10.185  12.629  1.00 98.35           H  
ATOM   1472 HD21 ASN A  92      -4.034 -10.457  13.797  1.00 98.35           H  
ATOM   1473 HD22 ASN A  92      -4.068 -11.862  14.842  1.00 98.35           H  
ATOM   1474  N   GLN A  93      -7.709 -12.539  12.288  1.00 98.28           N  
ATOM   1475  CA  GLN A  93      -7.826 -13.970  11.983  1.00 98.28           C  
ATOM   1476  C   GLN A  93      -7.455 -14.921  13.143  1.00 98.28           C  
ATOM   1477  O   GLN A  93      -7.725 -16.119  13.054  1.00 98.28           O  
ATOM   1478  CB  GLN A  93      -7.011 -14.289  10.717  1.00 98.28           C  
ATOM   1479  CG  GLN A  93      -5.481 -14.283  10.907  1.00 98.28           C  
ATOM   1480  CD  GLN A  93      -4.846 -12.900  11.004  1.00 98.28           C  
ATOM   1481  NE2 GLN A  93      -3.682 -12.793  11.598  1.00 98.28           N  
ATOM   1482  OE1 GLN A  93      -5.363 -11.894  10.535  1.00 98.28           O  
ATOM   1483  H   GLN A  93      -7.133 -11.974  11.681  1.00 98.28           H  
ATOM   1484  HA  GLN A  93      -8.873 -14.175  11.758  1.00 98.28           H  
ATOM   1485  HB2 GLN A  93      -7.288 -13.601   9.918  1.00 98.28           H  
ATOM   1486  HB3 GLN A  93      -7.294 -15.288  10.385  1.00 98.28           H  
ATOM   1487  HG2 GLN A  93      -5.208 -14.871  11.783  1.00 98.28           H  
ATOM   1488  HG3 GLN A  93      -5.032 -14.780  10.047  1.00 98.28           H  
ATOM   1489 HE21 GLN A  93      -3.395 -13.518  12.240  1.00 98.28           H  
ATOM   1490 HE22 GLN A  93      -3.230 -11.891  11.625  1.00 98.28           H  
ATOM   1491  N   ASP A  94      -6.851 -14.412  14.220  1.00 97.79           N  
ATOM   1492  CA  ASP A  94      -6.457 -15.180  15.406  1.00 97.79           C  
ATOM   1493  C   ASP A  94      -7.447 -15.011  16.574  1.00 97.79           C  
ATOM   1494  O   ASP A  94      -7.369 -15.746  17.559  1.00 97.79           O  
ATOM   1495  CB  ASP A  94      -5.025 -14.804  15.818  1.00 97.79           C  
ATOM   1496  CG  ASP A  94      -4.045 -14.893  14.644  1.00 97.79           C  
ATOM   1497  OD1 ASP A  94      -3.951 -15.981  14.037  1.00 97.79           O  
ATOM   1498  OD2 ASP A  94      -3.419 -13.852  14.322  1.00 97.79           O1-
ATOM   1499  H   ASP A  94      -6.677 -13.418  14.258  1.00 97.79           H  
ATOM   1500  HA  ASP A  94      -6.445 -16.240  15.151  1.00 97.79           H  
ATOM   1501  HB2 ASP A  94      -5.015 -13.794  16.227  1.00 97.79           H  
ATOM   1502  HB3 ASP A  94      -4.692 -15.483  16.603  1.00 97.79           H  
ATOM   1503  N   GLY A  95      -8.406 -14.085  16.461  1.00 98.21           N  
ATOM   1504  CA  GLY A  95      -9.458 -13.860  17.449  1.00 98.21           C  
ATOM   1505  C   GLY A  95      -9.608 -12.412  17.894  1.00 98.21           C  
ATOM   1506  O   GLY A  95      -9.148 -11.472  17.242  1.00 98.21           O  
ATOM   1507  H   GLY A  95      -8.400 -13.493  15.643  1.00 98.21           H  
ATOM   1508  HA2 GLY A  95     -10.414 -14.165  17.024  1.00 98.21           H  
ATOM   1509  HA3 GLY A  95      -9.277 -14.470  18.334  1.00 98.21           H  
ATOM   1510  N   PHE A  96     -10.292 -12.232  19.025  1.00 98.17           N  
ATOM   1511  CA  PHE A  96     -10.359 -10.942  19.701  1.00 98.17           C  
ATOM   1512  C   PHE A  96      -8.971 -10.523  20.183  1.00 98.17           C  
ATOM   1513  O   PHE A  96      -8.309 -11.261  20.914  1.00 98.17           O  
ATOM   1514  CB  PHE A  96     -11.319 -11.018  20.891  1.00 98.17           C  
ATOM   1515  CG  PHE A  96     -11.425  -9.712  21.656  1.00 98.17           C  
ATOM   1516  CD1 PHE A  96     -10.895  -9.607  22.955  1.00 98.17           C  
ATOM   1517  CD2 PHE A  96     -12.029  -8.590  21.060  1.00 98.17           C  
ATOM   1518  CE1 PHE A  96     -11.014  -8.403  23.672  1.00 98.17           C  
ATOM   1519  CE2 PHE A  96     -12.157  -7.389  21.777  1.00 98.17           C  
ATOM   1520  CZ  PHE A  96     -11.664  -7.300  23.089  1.00 98.17           C  
ATOM   1521  H   PHE A  96     -10.680 -13.035  19.499  1.00 98.17           H  
ATOM   1522  HA  PHE A  96     -10.728 -10.193  19.001  1.00 98.17           H  
ATOM   1523  HB2 PHE A  96     -12.313 -11.298  20.541  1.00 98.17           H  
ATOM   1524  HB3 PHE A  96     -10.985 -11.806  21.566  1.00 98.17           H  
ATOM   1525  HD1 PHE A  96     -10.395 -10.455  23.400  1.00 98.17           H  
ATOM   1526  HD2 PHE A  96     -12.395  -8.648  20.045  1.00 98.17           H  
ATOM   1527  HE1 PHE A  96     -10.614  -8.332  24.672  1.00 98.17           H  
ATOM   1528  HE2 PHE A  96     -12.638  -6.536  21.322  1.00 98.17           H  
ATOM   1529  HZ  PHE A  96     -11.783  -6.379  23.641  1.00 98.17           H  
ATOM   1530  N   LEU A  97      -8.556  -9.313  19.815  1.00 96.80           N  
ATOM   1531  CA  LEU A  97      -7.281  -8.750  20.241  1.00 96.80           C  
ATOM   1532  C   LEU A  97      -7.467  -7.874  21.477  1.00 96.80           C  
ATOM   1533  O   LEU A  97      -6.853  -8.117  22.515  1.00 96.80           O  
ATOM   1534  CB  LEU A  97      -6.641  -7.986  19.068  1.00 96.80           C  
ATOM   1535  CG  LEU A  97      -6.239  -8.877  17.876  1.00 96.80           C  
ATOM   1536  CD1 LEU A  97      -5.684  -7.985  16.766  1.00 96.80           C  
ATOM   1537  CD2 LEU A  97      -5.166  -9.898  18.256  1.00 96.80           C  
ATOM   1538  H   LEU A  97      -9.154  -8.763  19.215  1.00 96.80           H  
ATOM   1539  HA  LEU A  97      -6.608  -9.552  20.542  1.00 96.80           H  
ATOM   1540  HB2 LEU A  97      -7.341  -7.229  18.715  1.00 96.80           H  
ATOM   1541  HB3 LEU A  97      -5.750  -7.477  19.435  1.00 96.80           H  
ATOM   1542  HG  LEU A  97      -7.112  -9.402  17.489  1.00 96.80           H  
ATOM   1543 HD11 LEU A  97      -5.280  -8.605  15.966  1.00 96.80           H  
ATOM   1544 HD12 LEU A  97      -4.889  -7.346  17.151  1.00 96.80           H  
ATOM   1545 HD13 LEU A  97      -6.495  -7.380  16.359  1.00 96.80           H  
ATOM   1546 HD21 LEU A  97      -4.299  -9.402  18.692  1.00 96.80           H  
ATOM   1547 HD22 LEU A  97      -5.575 -10.624  18.959  1.00 96.80           H  
ATOM   1548 HD23 LEU A  97      -4.858 -10.452  17.369  1.00 96.80           H  
ATOM   1549  N   ARG A  98      -8.291  -6.828  21.354  1.00 97.62           N  
ATOM   1550  CA  ARG A  98      -8.545  -5.834  22.406  1.00 97.62           C  
ATOM   1551  C   ARG A  98      -9.642  -4.861  21.996  1.00 97.62           C  
ATOM   1552  O   ARG A  98     -10.011  -4.774  20.828  1.00 97.62           O  
ATOM   1553  CB  ARG A  98      -7.248  -5.066  22.741  1.00 97.62           C  
ATOM   1554  CG  ARG A  98      -6.605  -4.339  21.548  1.00 97.62           C  
ATOM   1555  CD  ARG A  98      -5.156  -4.009  21.911  1.00 97.62           C  
ATOM   1556  NE  ARG A  98      -4.495  -3.216  20.866  1.00 97.62           N  
ATOM   1557  CZ  ARG A  98      -4.415  -1.907  20.821  1.00 97.62           C  
ATOM   1558  NH1 ARG A  98      -5.030  -1.137  21.664  1.00 97.62           N1+
ATOM   1559  NH2 ARG A  98      -3.664  -1.364  19.923  1.00 97.62           N  
ATOM   1560  H   ARG A  98      -8.808  -6.742  20.491  1.00 97.62           H  
ATOM   1561  HA  ARG A  98      -8.883  -6.364  23.297  1.00 97.62           H  
ATOM   1562  HB2 ARG A  98      -7.449  -4.335  23.525  1.00 97.62           H  
ATOM   1563  HB3 ARG A  98      -6.525  -5.766  23.160  1.00 97.62           H  
ATOM   1564  HG2 ARG A  98      -6.603  -4.971  20.660  1.00 97.62           H  
ATOM   1565  HG3 ARG A  98      -7.160  -3.426  21.333  1.00 97.62           H  
ATOM   1566  HD2 ARG A  98      -4.608  -4.942  22.041  1.00 97.62           H  
ATOM   1567  HD3 ARG A  98      -5.130  -3.475  22.861  1.00 97.62           H  
ATOM   1568  HE  ARG A  98      -3.957  -3.696  20.159  1.00 97.62           H  
ATOM   1569 HH11 ARG A  98      -5.135  -0.164  21.415  1.00 97.62           H  
ATOM   1570 HH12 ARG A  98      -5.629  -1.525  22.379  1.00 97.62           H  
ATOM   1571 HH21 ARG A  98      -3.148  -0.578  20.291  1.00 97.62           H  
ATOM   1572 HH22 ARG A  98      -4.190  -0.922  19.182  1.00 97.62           H  
ATOM   1573  N   ASN A  99     -10.086  -4.060  22.959  1.00 98.23           N  
ATOM   1574  CA  ASN A  99     -10.721  -2.787  22.646  1.00 98.23           C  
ATOM   1575  C   ASN A  99      -9.624  -1.753  22.379  1.00 98.23           C  
ATOM   1576  O   ASN A  99      -8.691  -1.613  23.175  1.00 98.23           O  
ATOM   1577  CB  ASN A  99     -11.668  -2.376  23.780  1.00 98.23           C  
ATOM   1578  CG  ASN A  99     -12.868  -3.299  23.881  1.00 98.23           C  
ATOM   1579  ND2 ASN A  99     -13.424  -3.467  25.056  1.00 98.23           N  
ATOM   1580  OD1 ASN A  99     -13.319  -3.905  22.928  1.00 98.23           O  
ATOM   1581  H   ASN A  99      -9.691  -4.170  23.882  1.00 98.23           H  
ATOM   1582  HA  ASN A  99     -11.313  -2.891  21.737  1.00 98.23           H  
ATOM   1583  HB2 ASN A  99     -12.042  -1.372  23.582  1.00 98.23           H  
ATOM   1584  HB3 ASN A  99     -11.125  -2.362  24.725  1.00 98.23           H  
ATOM   1585 HD21 ASN A  99     -14.232  -4.073  25.065  1.00 98.23           H  
ATOM   1586 HD22 ASN A  99     -13.103  -2.941  25.857  1.00 98.23           H  
ATOM   1587  N   LEU A 100      -9.719  -1.065  21.247  1.00 98.20           N  
ATOM   1588  CA  LEU A 100      -8.803   0.016  20.890  1.00 98.20           C  
ATOM   1589  C   LEU A 100      -9.031   1.208  21.832  1.00 98.20           C  
ATOM   1590  O   LEU A 100     -10.143   1.396  22.330  1.00 98.20           O  
ATOM   1591  CB  LEU A 100      -8.974   0.378  19.401  1.00 98.20           C  
ATOM   1592  CG  LEU A 100      -8.855  -0.816  18.434  1.00 98.20           C  
ATOM   1593  CD1 LEU A 100      -9.253  -0.406  17.019  1.00 98.20           C  
ATOM   1594  CD2 LEU A 100      -7.442  -1.391  18.367  1.00 98.20           C  
ATOM   1595  H   LEU A 100     -10.506  -1.243  20.641  1.00 98.20           H  
ATOM   1596  HA  LEU A 100      -7.781  -0.328  21.047  1.00 98.20           H  
ATOM   1597  HB2 LEU A 100      -9.952   0.839  19.261  1.00 98.20           H  
ATOM   1598  HB3 LEU A 100      -8.235   1.131  19.127  1.00 98.20           H  
ATOM   1599  HG  LEU A 100      -9.533  -1.607  18.754  1.00 98.20           H  
ATOM   1600 HD11 LEU A 100     -10.279  -0.039  17.024  1.00 98.20           H  
ATOM   1601 HD12 LEU A 100      -8.580   0.372  16.658  1.00 98.20           H  
ATOM   1602 HD13 LEU A 100      -9.194  -1.268  16.354  1.00 98.20           H  
ATOM   1603 HD21 LEU A 100      -6.777  -0.676  17.884  1.00 98.20           H  
ATOM   1604 HD22 LEU A 100      -7.079  -1.627  19.367  1.00 98.20           H  
ATOM   1605 HD23 LEU A 100      -7.455  -2.304  17.772  1.00 98.20           H  
ATOM   1606  N   THR A 101      -7.989   2.002  22.095  1.00 98.02           N  
ATOM   1607  CA  THR A 101      -8.085   3.204  22.947  1.00 98.02           C  
ATOM   1608  C   THR A 101      -7.461   4.428  22.274  1.00 98.02           C  
ATOM   1609  O   THR A 101      -6.539   4.275  21.469  1.00 98.02           O  
ATOM   1610  CB  THR A 101      -7.507   3.031  24.365  1.00 98.02           C  
ATOM   1611  CG2 THR A 101      -7.781   1.664  24.990  1.00 98.02           C  
ATOM   1612  OG1 THR A 101      -6.123   3.296  24.434  1.00 98.02           O  
ATOM   1613  H   THR A 101      -7.106   1.809  21.642  1.00 98.02           H  
ATOM   1614  HA  THR A 101      -9.147   3.411  23.080  1.00 98.02           H  
ATOM   1615  HB  THR A 101      -7.996   3.772  24.997  1.00 98.02           H  
ATOM   1616  HG1 THR A 101      -6.058   4.089  24.972  1.00 98.02           H  
ATOM   1617 HG21 THR A 101      -8.848   1.448  24.948  1.00 98.02           H  
ATOM   1618 HG22 THR A 101      -7.456   1.672  26.031  1.00 98.02           H  
ATOM   1619 HG23 THR A 101      -7.234   0.890  24.452  1.00 98.02           H  
ATOM   1620  N   PRO A 102      -7.925   5.659  22.564  1.00 96.73           N  
ATOM   1621  CA  PRO A 102      -7.397   6.861  21.915  1.00 96.73           C  
ATOM   1622  C   PRO A 102      -5.887   7.059  22.094  1.00 96.73           C  
ATOM   1623  O   PRO A 102      -5.234   7.607  21.209  1.00 96.73           O  
ATOM   1624  CB  PRO A 102      -8.181   8.025  22.529  1.00 96.73           C  
ATOM   1625  CG  PRO A 102      -9.500   7.383  22.950  1.00 96.73           C  
ATOM   1626  CD  PRO A 102      -9.059   5.999  23.413  1.00 96.73           C  
ATOM   1627  HA  PRO A 102      -7.611   6.808  20.847  1.00 96.73           H  
ATOM   1628  HB2 PRO A 102      -7.668   8.398  23.415  1.00 96.73           H  
ATOM   1629  HB3 PRO A 102      -8.334   8.830  21.810  1.00 96.73           H  
ATOM   1630  HG2 PRO A 102      -9.985   7.940  23.751  1.00 96.73           H  
ATOM   1631  HG3 PRO A 102     -10.158   7.290  22.086  1.00 96.73           H  
ATOM   1632  HD2 PRO A 102      -8.734   6.044  24.452  1.00 96.73           H  
ATOM   1633  HD3 PRO A 102      -9.890   5.301  23.305  1.00 96.73           H  
ATOM   1634  N   GLU A 103      -5.334   6.602  23.219  1.00 96.25           N  
ATOM   1635  CA  GLU A 103      -3.923   6.762  23.579  1.00 96.25           C  
ATOM   1636  C   GLU A 103      -3.006   5.837  22.772  1.00 96.25           C  
ATOM   1637  O   GLU A 103      -1.870   6.206  22.482  1.00 96.25           O  
ATOM   1638  CB  GLU A 103      -3.708   6.484  25.081  1.00 96.25           C  
ATOM   1639  CG  GLU A 103      -4.543   7.347  26.044  1.00 96.25           C  
ATOM   1640  CD  GLU A 103      -6.045   7.016  26.025  1.00 96.25           C  
ATOM   1641  OE1 GLU A 103      -6.847   7.951  26.239  1.00 96.25           O  
ATOM   1642  OE2 GLU A 103      -6.390   5.845  25.719  1.00 96.25           O1-
ATOM   1643  H   GLU A 103      -5.943   6.194  23.913  1.00 96.25           H  
ATOM   1644  HA  GLU A 103      -3.615   7.787  23.367  1.00 96.25           H  
ATOM   1645  HB2 GLU A 103      -2.657   6.670  25.303  1.00 96.25           H  
ATOM   1646  HB3 GLU A 103      -3.893   5.429  25.286  1.00 96.25           H  
ATOM   1647  HG2 GLU A 103      -4.166   7.190  27.055  1.00 96.25           H  
ATOM   1648  HG3 GLU A 103      -4.387   8.396  25.792  1.00 96.25           H  
ATOM   1649  N   GLN A 104      -3.483   4.640  22.417  1.00 94.75           N  
ATOM   1650  CA  GLN A 104      -2.684   3.613  21.737  1.00 94.75           C  
ATOM   1651  C   GLN A 104      -3.042   3.467  20.251  1.00 94.75           C  
ATOM   1652  O   GLN A 104      -2.215   3.016  19.463  1.00 94.75           O  
ATOM   1653  CB  GLN A 104      -2.839   2.275  22.478  1.00 94.75           C  
ATOM   1654  CG  GLN A 104      -2.323   2.348  23.926  1.00 94.75           C  
ATOM   1655  CD  GLN A 104      -2.421   1.021  24.672  1.00 94.75           C  
ATOM   1656  NE2 GLN A 104      -2.174   1.020  25.964  1.00 94.75           N  
ATOM   1657  OE1 GLN A 104      -2.699  -0.037  24.132  1.00 94.75           O  
ATOM   1658  H   GLN A 104      -4.435   4.414  22.666  1.00 94.75           H  
ATOM   1659  HA  GLN A 104      -1.630   3.890  21.771  1.00 94.75           H  
ATOM   1660  HB2 GLN A 104      -2.273   1.513  21.942  1.00 94.75           H  
ATOM   1661  HB3 GLN A 104      -3.889   1.986  22.484  1.00 94.75           H  
ATOM   1662  HG2 GLN A 104      -2.905   3.085  24.481  1.00 94.75           H  
ATOM   1663  HG3 GLN A 104      -1.281   2.667  23.922  1.00 94.75           H  
ATOM   1664 HE21 GLN A 104      -2.275   0.127  26.425  1.00 94.75           H  
ATOM   1665 HE22 GLN A 104      -1.984   1.886  26.447  1.00 94.75           H  
ATOM   1666  N   ASP A 105      -4.250   3.873  19.851  1.00 96.38           N  
ATOM   1667  CA  ASP A 105      -4.832   3.600  18.532  1.00 96.38           C  
ATOM   1668  C   ASP A 105      -5.271   4.871  17.813  1.00 96.38           C  
ATOM   1669  O   ASP A 105      -6.346   4.939  17.212  1.00 96.38           O  
ATOM   1670  CB  ASP A 105      -5.981   2.604  18.649  1.00 96.38           C  
ATOM   1671  CG  ASP A 105      -5.476   1.334  19.285  1.00 96.38           C  
ATOM   1672  OD1 ASP A 105      -4.783   0.576  18.572  1.00 96.38           O  
ATOM   1673  OD2 ASP A 105      -5.756   1.116  20.484  1.00 96.38           O1-
ATOM   1674  H   ASP A 105      -4.892   4.185  20.565  1.00 96.38           H  
ATOM   1675  HA  ASP A 105      -4.073   3.136  17.903  1.00 96.38           H  
ATOM   1676  HB2 ASP A 105      -6.360   2.364  17.656  1.00 96.38           H  
ATOM   1677  HB3 ASP A 105      -6.794   3.030  19.236  1.00 96.38           H  
ATOM   1678  N   ALA A 106      -4.417   5.894  17.839  1.00 95.83           N  
ATOM   1679  CA  ALA A 106      -4.668   7.158  17.150  1.00 95.83           C  
ATOM   1680  C   ALA A 106      -5.051   6.966  15.668  1.00 95.83           C  
ATOM   1681  O   ALA A 106      -5.856   7.734  15.142  1.00 95.83           O  
ATOM   1682  CB  ALA A 106      -3.420   8.034  17.289  1.00 95.83           C  
ATOM   1683  H   ALA A 106      -3.598   5.809  18.423  1.00 95.83           H  
ATOM   1684  HA  ALA A 106      -5.501   7.659  17.645  1.00 95.83           H  
ATOM   1685  HB1 ALA A 106      -3.203   8.199  18.345  1.00 95.83           H  
ATOM   1686  HB2 ALA A 106      -2.564   7.551  16.818  1.00 95.83           H  
ATOM   1687  HB3 ALA A 106      -3.594   8.999  16.812  1.00 95.83           H  
ATOM   1688  N   TRP A 107      -4.540   5.915  15.013  1.00 94.85           N  
ATOM   1689  CA  TRP A 107      -4.917   5.539  13.648  1.00 94.85           C  
ATOM   1690  C   TRP A 107      -6.422   5.243  13.519  1.00 94.85           C  
ATOM   1691  O   TRP A 107      -7.063   5.759  12.610  1.00 94.85           O  
ATOM   1692  CB  TRP A 107      -4.067   4.338  13.196  1.00 94.85           C  
ATOM   1693  CG  TRP A 107      -4.429   3.021  13.821  1.00 94.85           C  
ATOM   1694  CD1 TRP A 107      -3.908   2.493  14.954  1.00 94.85           C  
ATOM   1695  CD2 TRP A 107      -5.456   2.078  13.380  1.00 94.85           C  
ATOM   1696  CE2 TRP A 107      -5.521   1.006  14.320  1.00 94.85           C  
ATOM   1697  CE3 TRP A 107      -6.371   2.051  12.303  1.00 94.85           C  
ATOM   1698  NE1 TRP A 107      -4.565   1.317  15.266  1.00 94.85           N  
ATOM   1699  CZ2 TRP A 107      -6.436  -0.048  14.187  1.00 94.85           C  
ATOM   1700  CZ3 TRP A 107      -7.295   0.998  12.162  1.00 94.85           C  
ATOM   1701  CH2 TRP A 107      -7.325  -0.051  13.098  1.00 94.85           C  
ATOM   1702  H   TRP A 107      -3.919   5.300  15.519  1.00 94.85           H  
ATOM   1703  HA  TRP A 107      -4.699   6.377  12.986  1.00 94.85           H  
ATOM   1704  HB2 TRP A 107      -4.181   4.233  12.117  1.00 94.85           H  
ATOM   1705  HB3 TRP A 107      -3.014   4.548  13.387  1.00 94.85           H  
ATOM   1706  HD1 TRP A 107      -3.120   2.934  15.548  1.00 94.85           H  
ATOM   1707  HE1 TRP A 107      -4.398   0.791  16.112  1.00 94.85           H  
ATOM   1708  HE3 TRP A 107      -6.351   2.848  11.574  1.00 94.85           H  
ATOM   1709  HZ2 TRP A 107      -6.458  -0.846  14.915  1.00 94.85           H  
ATOM   1710  HZ3 TRP A 107      -7.969   0.978  11.318  1.00 94.85           H  
ATOM   1711  HH2 TRP A 107      -8.024  -0.866  12.976  1.00 94.85           H  
ATOM   1712  N   PHE A 108      -7.014   4.482  14.447  1.00 98.03           N  
ATOM   1713  CA  PHE A 108      -8.423   4.084  14.409  1.00 98.03           C  
ATOM   1714  C   PHE A 108      -9.334   5.275  14.701  1.00 98.03           C  
ATOM   1715  O   PHE A 108     -10.273   5.554  13.954  1.00 98.03           O  
ATOM   1716  CB  PHE A 108      -8.656   2.954  15.421  1.00 98.03           C  
ATOM   1717  CG  PHE A 108     -10.116   2.609  15.651  1.00 98.03           C  
ATOM   1718  CD1 PHE A 108     -10.800   3.156  16.753  1.00 98.03           C  
ATOM   1719  CD2 PHE A 108     -10.789   1.730  14.782  1.00 98.03           C  
ATOM   1720  CE1 PHE A 108     -12.143   2.825  16.994  1.00 98.03           C  
ATOM   1721  CE2 PHE A 108     -12.133   1.389  15.030  1.00 98.03           C  
ATOM   1722  CZ  PHE A 108     -12.805   1.931  16.139  1.00 98.03           C  
ATOM   1723  H   PHE A 108      -6.451   4.138  15.211  1.00 98.03           H  
ATOM   1724  HA  PHE A 108      -8.669   3.712  13.415  1.00 98.03           H  
ATOM   1725  HB2 PHE A 108      -8.133   2.064  15.073  1.00 98.03           H  
ATOM   1726  HB3 PHE A 108      -8.219   3.234  16.380  1.00 98.03           H  
ATOM   1727  HD1 PHE A 108     -10.287   3.822  17.431  1.00 98.03           H  
ATOM   1728  HD2 PHE A 108     -10.266   1.293  13.945  1.00 98.03           H  
ATOM   1729  HE1 PHE A 108     -12.657   3.234  17.851  1.00 98.03           H  
ATOM   1730  HE2 PHE A 108     -12.645   0.688  14.388  1.00 98.03           H  
ATOM   1731  HZ  PHE A 108     -13.822   1.640  16.356  1.00 98.03           H  
ATOM   1732  N   TYR A 109      -9.038   6.031  15.759  1.00 97.61           N  
ATOM   1733  CA  TYR A 109      -9.842   7.198  16.135  1.00 97.61           C  
ATOM   1734  C   TYR A 109      -9.677   8.372  15.165  1.00 97.61           C  
ATOM   1735  O   TYR A 109     -10.610   9.152  14.979  1.00 97.61           O  
ATOM   1736  CB  TYR A 109      -9.503   7.624  17.563  1.00 97.61           C  
ATOM   1737  CG  TYR A 109      -9.992   6.633  18.594  1.00 97.61           C  
ATOM   1738  CD1 TYR A 109     -11.319   6.698  19.064  1.00 97.61           C  
ATOM   1739  CD2 TYR A 109      -9.136   5.614  19.043  1.00 97.61           C  
ATOM   1740  CE1 TYR A 109     -11.774   5.769  20.019  1.00 97.61           C  
ATOM   1741  CE2 TYR A 109      -9.604   4.659  19.957  1.00 97.61           C  
ATOM   1742  CZ  TYR A 109     -10.907   4.756  20.476  1.00 97.61           C  
ATOM   1743  OH  TYR A 109     -11.314   3.875  21.416  1.00 97.61           O  
ATOM   1744  H   TYR A 109      -8.257   5.754  16.337  1.00 97.61           H  
ATOM   1745  HA  TYR A 109     -10.894   6.915  16.123  1.00 97.61           H  
ATOM   1746  HB2 TYR A 109      -9.973   8.586  17.766  1.00 97.61           H  
ATOM   1747  HB3 TYR A 109      -8.425   7.755  17.660  1.00 97.61           H  
ATOM   1748  HD1 TYR A 109     -11.992   7.453  18.688  1.00 97.61           H  
ATOM   1749  HD2 TYR A 109      -8.120   5.547  18.685  1.00 97.61           H  
ATOM   1750  HE1 TYR A 109     -12.786   5.819  20.394  1.00 97.61           H  
ATOM   1751  HE2 TYR A 109      -8.973   3.836  20.258  1.00 97.61           H  
ATOM   1752  HH  TYR A 109     -12.248   3.929  21.634  1.00 97.61           H  
ATOM   1753  N   GLY A 110      -8.504   8.513  14.545  1.00 96.30           N  
ATOM   1754  CA  GLY A 110      -8.279   9.457  13.454  1.00 96.30           C  
ATOM   1755  C   GLY A 110      -9.053   9.048  12.204  1.00 96.30           C  
ATOM   1756  O   GLY A 110      -9.768   9.868  11.628  1.00 96.30           O  
ATOM   1757  H   GLY A 110      -7.745   7.892  14.784  1.00 96.30           H  
ATOM   1758  HA2 GLY A 110      -7.216   9.470  13.211  1.00 96.30           H  
ATOM   1759  HA3 GLY A 110      -8.590  10.458  13.753  1.00 96.30           H  
ATOM   1760  N   TYR A 111      -8.985   7.768  11.830  1.00 97.54           N  
ATOM   1761  CA  TYR A 111      -9.662   7.261  10.644  1.00 97.54           C  
ATOM   1762  C   TYR A 111     -11.185   7.319  10.767  1.00 97.54           C  
ATOM   1763  O   TYR A 111     -11.849   7.826   9.870  1.00 97.54           O  
ATOM   1764  CB  TYR A 111      -9.190   5.836  10.338  1.00 97.54           C  
ATOM   1765  CG  TYR A 111      -9.757   5.237   9.064  1.00 97.54           C  
ATOM   1766  CD1 TYR A 111      -9.990   3.850   8.993  1.00 97.54           C  
ATOM   1767  CD2 TYR A 111     -10.019   6.048   7.940  1.00 97.54           C  
ATOM   1768  CE1 TYR A 111     -10.489   3.274   7.810  1.00 97.54           C  
ATOM   1769  CE2 TYR A 111     -10.538   5.482   6.769  1.00 97.54           C  
ATOM   1770  CZ  TYR A 111     -10.751   4.097   6.696  1.00 97.54           C  
ATOM   1771  OH  TYR A 111     -11.153   3.574   5.521  1.00 97.54           O  
ATOM   1772  H   TYR A 111      -8.365   7.138  12.320  1.00 97.54           H  
ATOM   1773  HA  TYR A 111      -9.373   7.908   9.816  1.00 97.54           H  
ATOM   1774  HB2 TYR A 111      -8.104   5.848  10.245  1.00 97.54           H  
ATOM   1775  HB3 TYR A 111      -9.447   5.192  11.179  1.00 97.54           H  
ATOM   1776  HD1 TYR A 111      -9.751   3.225   9.841  1.00 97.54           H  
ATOM   1777  HD2 TYR A 111      -9.815   7.109   7.949  1.00 97.54           H  
ATOM   1778  HE1 TYR A 111     -10.665   2.210   7.750  1.00 97.54           H  
ATOM   1779  HE2 TYR A 111     -10.727   6.088   5.895  1.00 97.54           H  
ATOM   1780  HH  TYR A 111     -11.081   2.619   5.458  1.00 97.54           H  
ATOM   1781  N   THR A 112     -11.753   6.911  11.902  1.00 97.71           N  
ATOM   1782  CA  THR A 112     -13.211   6.949  12.128  1.00 97.71           C  
ATOM   1783  C   THR A 112     -13.821   8.352  12.057  1.00 97.71           C  
ATOM   1784  O   THR A 112     -15.013   8.474  11.776  1.00 97.71           O  
ATOM   1785  CB  THR A 112     -13.603   6.293  13.457  1.00 97.71           C  
ATOM   1786  CG2 THR A 112     -13.440   4.774  13.418  1.00 97.71           C  
ATOM   1787  OG1 THR A 112     -12.800   6.782  14.499  1.00 97.71           O  
ATOM   1788  H   THR A 112     -11.163   6.496  12.608  1.00 97.71           H  
ATOM   1789  HA  THR A 112     -13.685   6.375  11.332  1.00 97.71           H  
ATOM   1790  HB  THR A 112     -14.647   6.519  13.675  1.00 97.71           H  
ATOM   1791  HG1 THR A 112     -11.993   6.263  14.467  1.00 97.71           H  
ATOM   1792 HG21 THR A 112     -13.691   4.354  14.391  1.00 97.71           H  
ATOM   1793 HG22 THR A 112     -12.421   4.491  13.154  1.00 97.71           H  
ATOM   1794 HG23 THR A 112     -14.117   4.361  12.670  1.00 97.71           H  
ATOM   1795  N   LYS A 113     -13.016   9.404  12.264  1.00 96.24           N  
ATOM   1796  CA  LYS A 113     -13.401  10.819  12.098  1.00 96.24           C  
ATOM   1797  C   LYS A 113     -13.162  11.361  10.685  1.00 96.24           C  
ATOM   1798  O   LYS A 113     -13.662  12.436  10.359  1.00 96.24           O  
ATOM   1799  CB  LYS A 113     -12.622  11.674  13.105  1.00 96.24           C  
ATOM   1800  CG  LYS A 113     -13.016  11.385  14.558  1.00 96.24           C  
ATOM   1801  CD  LYS A 113     -12.075  12.135  15.505  1.00 96.24           C  
ATOM   1802  CE  LYS A 113     -12.364  11.716  16.947  1.00 96.24           C  
ATOM   1803  NZ  LYS A 113     -11.374  12.300  17.883  1.00 96.24           N1+
ATOM   1804  H   LYS A 113     -12.057   9.202  12.511  1.00 96.24           H  
ATOM   1805  HA  LYS A 113     -14.470  10.927  12.283  1.00 96.24           H  
ATOM   1806  HB2 LYS A 113     -12.810  12.728  12.902  1.00 96.24           H  
ATOM   1807  HB3 LYS A 113     -11.556  11.487  12.970  1.00 96.24           H  
ATOM   1808  HG2 LYS A 113     -14.044  11.707  14.728  1.00 96.24           H  
ATOM   1809  HG3 LYS A 113     -12.948  10.316  14.758  1.00 96.24           H  
ATOM   1810  HD2 LYS A 113     -11.046  11.875  15.256  1.00 96.24           H  
ATOM   1811  HD3 LYS A 113     -12.215  13.209  15.386  1.00 96.24           H  
ATOM   1812  HE2 LYS A 113     -13.377  12.023  17.208  1.00 96.24           H  
ATOM   1813  HE3 LYS A 113     -12.321  10.627  16.991  1.00 96.24           H  
ATOM   1814  HZ1 LYS A 113     -11.562  11.998  18.828  1.00 96.24           H  
ATOM   1815  HZ2 LYS A 113     -11.396  13.309  17.843  1.00 96.24           H  
ATOM   1816  HZ3 LYS A 113     -10.448  11.984  17.631  1.00 96.24           H  
ATOM   1817  N   SER A 114     -12.376  10.663   9.869  1.00 96.08           N  
ATOM   1818  CA  SER A 114     -12.110  11.036   8.481  1.00 96.08           C  
ATOM   1819  C   SER A 114     -13.373  10.869   7.626  1.00 96.08           C  
ATOM   1820  O   SER A 114     -14.109   9.900   7.818  1.00 96.08           O  
ATOM   1821  CB  SER A 114     -10.986  10.168   7.907  1.00 96.08           C  
ATOM   1822  OG  SER A 114     -10.682  10.551   6.579  1.00 96.08           O  
ATOM   1823  H   SER A 114     -12.052   9.758  10.181  1.00 96.08           H  
ATOM   1824  HA  SER A 114     -11.783  12.076   8.467  1.00 96.08           H  
ATOM   1825  HB2 SER A 114     -11.302   9.125   7.897  1.00 96.08           H  
ATOM   1826  HB3 SER A 114     -10.096  10.267   8.529  1.00 96.08           H  
ATOM   1827  HG  SER A 114      -9.986   9.974   6.255  1.00 96.08           H  
ATOM   1828  N   PRO A 115     -13.622  11.752   6.640  1.00 96.26           N  
ATOM   1829  CA  PRO A 115     -14.701  11.565   5.671  1.00 96.26           C  
ATOM   1830  C   PRO A 115     -14.377  10.507   4.600  1.00 96.26           C  
ATOM   1831  O   PRO A 115     -15.204  10.264   3.725  1.00 96.26           O  
ATOM   1832  CB  PRO A 115     -14.899  12.953   5.055  1.00 96.26           C  
ATOM   1833  CG  PRO A 115     -13.484  13.531   5.060  1.00 96.26           C  
ATOM   1834  CD  PRO A 115     -12.904  12.994   6.368  1.00 96.26           C  
ATOM   1835  HA  PRO A 115     -15.615  11.259   6.180  1.00 96.26           H  
ATOM   1836  HB2 PRO A 115     -15.318  12.912   4.050  1.00 96.26           H  
ATOM   1837  HB3 PRO A 115     -15.539  13.551   5.705  1.00 96.26           H  
ATOM   1838  HG2 PRO A 115     -13.491  14.621   5.038  1.00 96.26           H  
ATOM   1839  HG3 PRO A 115     -12.920  13.132   4.217  1.00 96.26           H  
ATOM   1840  HD2 PRO A 115     -11.832  12.829   6.260  1.00 96.26           H  
ATOM   1841  HD3 PRO A 115     -13.096  13.702   7.174  1.00 96.26           H  
ATOM   1842  N   GLN A 116     -13.177   9.918   4.621  1.00 95.58           N  
ATOM   1843  CA  GLN A 116     -12.741   8.919   3.644  1.00 95.58           C  
ATOM   1844  C   GLN A 116     -13.191   7.517   4.064  1.00 95.58           C  
ATOM   1845  O   GLN A 116     -12.978   7.102   5.204  1.00 95.58           O  
ATOM   1846  CB  GLN A 116     -11.218   8.984   3.458  1.00 95.58           C  
ATOM   1847  CG  GLN A 116     -10.746  10.358   2.949  1.00 95.58           C  
ATOM   1848  CD  GLN A 116      -9.230  10.455   2.806  1.00 95.58           C  
ATOM   1849  NE2 GLN A 116      -8.694  11.635   2.590  1.00 95.58           N  
ATOM   1850  OE1 GLN A 116      -8.486   9.500   2.908  1.00 95.58           O  
ATOM   1851  H   GLN A 116     -12.554  10.120   5.390  1.00 95.58           H  
ATOM   1852  HA  GLN A 116     -13.202   9.141   2.682  1.00 95.58           H  
ATOM   1853  HB2 GLN A 116     -10.729   8.758   4.406  1.00 95.58           H  
ATOM   1854  HB3 GLN A 116     -10.925   8.223   2.734  1.00 95.58           H  
ATOM   1855  HG2 GLN A 116     -11.200  10.557   1.978  1.00 95.58           H  
ATOM   1856  HG3 GLN A 116     -11.065  11.136   3.643  1.00 95.58           H  
ATOM   1857 HE21 GLN A 116      -7.691  11.625   2.472  1.00 95.58           H  
ATOM   1858 HE22 GLN A 116      -9.268  12.457   2.465  1.00 95.58           H  
ATOM   1859  N   ASP A 117     -13.812   6.786   3.141  1.00 97.41           N  
ATOM   1860  CA  ASP A 117     -14.251   5.401   3.339  1.00 97.41           C  
ATOM   1861  C   ASP A 117     -13.118   4.385   3.162  1.00 97.41           C  
ATOM   1862  O   ASP A 117     -13.239   3.264   3.645  1.00 97.41           O  
ATOM   1863  CB  ASP A 117     -15.416   5.088   2.381  1.00 97.41           C  
ATOM   1864  CG  ASP A 117     -15.037   5.079   0.888  1.00 97.41           C  
ATOM   1865  OD1 ASP A 117     -14.044   5.744   0.519  1.00 97.41           O  
ATOM   1866  OD2 ASP A 117     -15.761   4.418   0.102  1.00 97.41           O1-
ATOM   1867  H   ASP A 117     -13.897   7.138   2.198  1.00 97.41           H  
ATOM   1868  HA  ASP A 117     -14.624   5.292   4.358  1.00 97.41           H  
ATOM   1869  HB2 ASP A 117     -16.206   5.824   2.534  1.00 97.41           H  
ATOM   1870  HB3 ASP A 117     -15.824   4.113   2.646  1.00 97.41           H  
ATOM   1871  N   LEU A 118     -12.037   4.779   2.487  1.00 96.26           N  
ATOM   1872  CA  LEU A 118     -10.833   3.999   2.236  1.00 96.26           C  
ATOM   1873  C   LEU A 118      -9.611   4.726   2.816  1.00 96.26           C  
ATOM   1874  O   LEU A 118      -9.422   5.916   2.574  1.00 96.26           O  
ATOM   1875  CB  LEU A 118     -10.713   3.789   0.716  1.00 96.26           C  
ATOM   1876  CG  LEU A 118      -9.535   2.900   0.280  1.00 96.26           C  
ATOM   1877  CD1 LEU A 118      -9.776   1.424   0.597  1.00 96.26           C  
ATOM   1878  CD2 LEU A 118      -9.328   3.015  -1.229  1.00 96.26           C  
ATOM   1879  H   LEU A 118     -12.085   5.692   2.057  1.00 96.26           H  
ATOM   1880  HA  LEU A 118     -10.936   3.028   2.721  1.00 96.26           H  
ATOM   1881  HB2 LEU A 118     -11.641   3.357   0.341  1.00 96.26           H  
ATOM   1882  HB3 LEU A 118     -10.599   4.770   0.254  1.00 96.26           H  
ATOM   1883  HG  LEU A 118      -8.619   3.229   0.771  1.00 96.26           H  
ATOM   1884 HD11 LEU A 118     -10.713   1.090   0.151  1.00 96.26           H  
ATOM   1885 HD12 LEU A 118      -9.822   1.278   1.677  1.00 96.26           H  
ATOM   1886 HD13 LEU A 118      -8.952   0.828   0.205  1.00 96.26           H  
ATOM   1887 HD21 LEU A 118      -8.433   2.461  -1.513  1.00 96.26           H  
ATOM   1888 HD22 LEU A 118      -9.175   4.060  -1.497  1.00 96.26           H  
ATOM   1889 HD23 LEU A 118     -10.196   2.628  -1.763  1.00 96.26           H  
ATOM   1890  N   MET A 119      -8.753   4.004   3.534  1.00 94.77           N  
ATOM   1891  CA  MET A 119      -7.478   4.511   4.044  1.00 94.77           C  
ATOM   1892  C   MET A 119      -6.408   3.443   3.928  1.00 94.77           C  
ATOM   1893  O   MET A 119      -6.593   2.307   4.366  1.00 94.77           O  
ATOM   1894  CB  MET A 119      -7.614   4.956   5.505  1.00 94.77           C  
ATOM   1895  CG  MET A 119      -6.294   5.412   6.145  1.00 94.77           C  
ATOM   1896  SD  MET A 119      -6.401   5.763   7.919  1.00 94.77           S  
ATOM   1897  CE  MET A 119      -6.467   4.070   8.573  1.00 94.77           C  
ATOM   1898  H   MET A 119      -8.995   3.043   3.727  1.00 94.77           H  
ATOM   1899  HA  MET A 119      -7.172   5.375   3.453  1.00 94.77           H  
ATOM   1900  HB2 MET A 119      -8.023   4.130   6.087  1.00 94.77           H  
ATOM   1901  HB3 MET A 119      -8.302   5.801   5.536  1.00 94.77           H  
ATOM   1902  HG2 MET A 119      -5.960   6.315   5.634  1.00 94.77           H  
ATOM   1903  HG3 MET A 119      -5.529   4.648   6.014  1.00 94.77           H  
ATOM   1904  HE1 MET A 119      -5.568   3.526   8.283  1.00 94.77           H  
ATOM   1905  HE2 MET A 119      -7.343   3.551   8.183  1.00 94.77           H  
ATOM   1906  HE3 MET A 119      -6.528   4.107   9.660  1.00 94.77           H  
ATOM   1907  N   LEU A 120      -5.251   3.837   3.412  1.00 90.84           N  
ATOM   1908  CA  LEU A 120      -4.067   3.002   3.437  1.00 90.84           C  
ATOM   1909  C   LEU A 120      -3.132   3.447   4.550  1.00 90.84           C  
ATOM   1910  O   LEU A 120      -2.934   4.640   4.776  1.00 90.84           O  
ATOM   1911  CB  LEU A 120      -3.400   2.979   2.067  1.00 90.84           C  
ATOM   1912  CG  LEU A 120      -4.170   2.066   1.099  1.00 90.84           C  
ATOM   1913  CD1 LEU A 120      -5.457   2.665   0.519  1.00 90.84           C  
ATOM   1914  CD2 LEU A 120      -3.273   1.821  -0.079  1.00 90.84           C  
ATOM   1915  H   LEU A 120      -5.146   4.793   3.103  1.00 90.84           H  
ATOM   1916  HA  LEU A 120      -4.361   1.978   3.667  1.00 90.84           H  
ATOM   1917  HB2 LEU A 120      -3.314   3.988   1.663  1.00 90.84           H  
ATOM   1918  HB3 LEU A 120      -2.395   2.578   2.199  1.00 90.84           H  
ATOM   1919  HG  LEU A 120      -4.389   1.108   1.572  1.00 90.84           H  
ATOM   1920 HD11 LEU A 120      -5.272   3.670   0.139  1.00 90.84           H  
ATOM   1921 HD12 LEU A 120      -5.827   2.044  -0.297  1.00 90.84           H  
ATOM   1922 HD13 LEU A 120      -6.235   2.700   1.281  1.00 90.84           H  
ATOM   1923 HD21 LEU A 120      -3.745   1.126  -0.773  1.00 90.84           H  
ATOM   1924 HD22 LEU A 120      -3.145   2.798  -0.546  1.00 90.84           H  
ATOM   1925 HD23 LEU A 120      -2.316   1.409   0.242  1.00 90.84           H  
ATOM   1926  N   SER A 121      -2.563   2.478   5.255  1.00 89.85           N  
ATOM   1927  CA  SER A 121      -1.674   2.737   6.384  1.00 89.85           C  
ATOM   1928  C   SER A 121      -0.574   1.693   6.451  1.00 89.85           C  
ATOM   1929  O   SER A 121      -0.828   0.507   6.258  1.00 89.85           O  
ATOM   1930  CB  SER A 121      -2.466   2.782   7.697  1.00 89.85           C  
ATOM   1931  OG  SER A 121      -3.189   1.585   7.914  1.00 89.85           O  
ATOM   1932  H   SER A 121      -2.782   1.519   5.024  1.00 89.85           H  
ATOM   1933  HA  SER A 121      -1.202   3.710   6.248  1.00 89.85           H  
ATOM   1934  HB2 SER A 121      -3.166   3.616   7.661  1.00 89.85           H  
ATOM   1935  HB3 SER A 121      -1.779   2.944   8.528  1.00 89.85           H  
ATOM   1936  HG  SER A 121      -2.574   0.849   7.866  1.00 89.85           H  
ATOM   1937  N   ILE A 122       0.641   2.123   6.776  1.00 87.79           N  
ATOM   1938  CA  ILE A 122       1.739   1.211   7.090  1.00 87.79           C  
ATOM   1939  C   ILE A 122       1.784   1.020   8.600  1.00 87.79           C  
ATOM   1940  O   ILE A 122       1.758   2.000   9.345  1.00 87.79           O  
ATOM   1941  CB  ILE A 122       3.082   1.719   6.542  1.00 87.79           C  
ATOM   1942  CG1 ILE A 122       3.005   1.899   5.012  1.00 87.79           C  
ATOM   1943  CG2 ILE A 122       4.212   0.743   6.919  1.00 87.79           C  
ATOM   1944  CD1 ILE A 122       4.327   2.428   4.454  1.00 87.79           C  
ATOM   1945  H   ILE A 122       0.776   3.103   6.979  1.00 87.79           H  
ATOM   1946  HA  ILE A 122       1.546   0.246   6.623  1.00 87.79           H  
ATOM   1947  HB  ILE A 122       3.298   2.686   6.998  1.00 87.79           H  
ATOM   1948 HG12 ILE A 122       2.229   2.625   4.772  1.00 87.79           H  
ATOM   1949 HG13 ILE A 122       2.758   0.952   4.531  1.00 87.79           H  
ATOM   1950 HG21 ILE A 122       3.991  -0.242   6.507  1.00 87.79           H  
ATOM   1951 HG22 ILE A 122       5.175   1.082   6.537  1.00 87.79           H  
ATOM   1952 HG23 ILE A 122       4.316   0.667   8.001  1.00 87.79           H  
ATOM   1953 HD11 ILE A 122       4.834   3.019   5.217  1.00 87.79           H  
ATOM   1954 HD12 ILE A 122       4.969   1.600   4.154  1.00 87.79           H  
ATOM   1955 HD13 ILE A 122       4.142   3.081   3.601  1.00 87.79           H  
ATOM   1956  N   PHE A 123       1.883  -0.228   9.040  1.00 89.02           N  
ATOM   1957  CA  PHE A 123       2.079  -0.567  10.441  1.00 89.02           C  
ATOM   1958  C   PHE A 123       3.338  -1.413  10.605  1.00 89.02           C  
ATOM   1959  O   PHE A 123       3.553  -2.357   9.845  1.00 89.02           O  
ATOM   1960  CB  PHE A 123       0.833  -1.269  10.980  1.00 89.02           C  
ATOM   1961  CG  PHE A 123       0.870  -1.428  12.483  1.00 89.02           C  
ATOM   1962  CD1 PHE A 123       1.181  -2.672  13.062  1.00 89.02           C  
ATOM   1963  CD2 PHE A 123       0.623  -0.312  13.307  1.00 89.02           C  
ATOM   1964  CE1 PHE A 123       1.236  -2.793  14.461  1.00 89.02           C  
ATOM   1965  CE2 PHE A 123       0.685  -0.438  14.705  1.00 89.02           C  
ATOM   1966  CZ  PHE A 123       0.993  -1.681  15.282  1.00 89.02           C  
ATOM   1967  H   PHE A 123       1.900  -0.979   8.365  1.00 89.02           H  
ATOM   1968  HA  PHE A 123       2.218   0.347  11.018  1.00 89.02           H  
ATOM   1969  HB2 PHE A 123      -0.050  -0.685  10.719  1.00 89.02           H  
ATOM   1970  HB3 PHE A 123       0.740  -2.246  10.508  1.00 89.02           H  
ATOM   1971  HD1 PHE A 123       1.367  -3.539  12.447  1.00 89.02           H  
ATOM   1972  HD2 PHE A 123       0.381   0.643  12.864  1.00 89.02           H  
ATOM   1973  HE1 PHE A 123       1.456  -3.749  14.913  1.00 89.02           H  
ATOM   1974  HE2 PHE A 123       0.492   0.415  15.338  1.00 89.02           H  
ATOM   1975  HZ  PHE A 123       1.039  -1.788  16.356  1.00 89.02           H  
ATOM   1976  N   ARG A 124       4.168  -1.067  11.592  1.00 87.18           N  
ATOM   1977  CA  ARG A 124       5.328  -1.861  11.998  1.00 87.18           C  
ATOM   1978  C   ARG A 124       4.995  -2.575  13.297  1.00 87.18           C  
ATOM   1979  O   ARG A 124       4.773  -1.934  14.321  1.00 87.18           O  
ATOM   1980  CB  ARG A 124       6.575  -0.976  12.109  1.00 87.18           C  
ATOM   1981  CG  ARG A 124       7.819  -1.801  12.487  1.00 87.18           C  
ATOM   1982  CD  ARG A 124       9.074  -0.926  12.585  1.00 87.18           C  
ATOM   1983  NE  ARG A 124       9.390  -0.242  11.313  1.00 87.18           N  
ATOM   1984  CZ  ARG A 124      10.065  -0.737  10.290  1.00 87.18           C  
ATOM   1985  NH1 ARG A 124      10.529  -1.958  10.285  1.00 87.18           N1+
ATOM   1986  NH2 ARG A 124      10.272   0.002   9.233  1.00 87.18           N  
ATOM   1987  H   ARG A 124       3.874  -0.330  12.218  1.00 87.18           H  
ATOM   1988  HA  ARG A 124       5.527  -2.626  11.248  1.00 87.18           H  
ATOM   1989  HB2 ARG A 124       6.736  -0.494  11.146  1.00 87.18           H  
ATOM   1990  HB3 ARG A 124       6.410  -0.207  12.863  1.00 87.18           H  
ATOM   1991  HG2 ARG A 124       7.663  -2.269  13.459  1.00 87.18           H  
ATOM   1992  HG3 ARG A 124       7.976  -2.591  11.752  1.00 87.18           H  
ATOM   1993  HD2 ARG A 124       8.914  -0.179  13.362  1.00 87.18           H  
ATOM   1994  HD3 ARG A 124       9.914  -1.548  12.896  1.00 87.18           H  
ATOM   1995  HE  ARG A 124       9.044   0.700  11.201  1.00 87.18           H  
ATOM   1996 HH11 ARG A 124      10.235  -2.605  11.003  1.00 87.18           H  
ATOM   1997 HH12 ARG A 124      10.969  -2.339   9.460  1.00 87.18           H  
ATOM   1998 HH21 ARG A 124      10.812  -0.358   8.459  1.00 87.18           H  
ATOM   1999 HH22 ARG A 124       9.857   0.918   9.145  1.00 87.18           H  
ATOM   2000  N   GLU A 125       4.984  -3.891  13.227  1.00 86.74           N  
ATOM   2001  CA  GLU A 125       4.773  -4.783  14.353  1.00 86.74           C  
ATOM   2002  C   GLU A 125       5.977  -4.766  15.304  1.00 86.74           C  
ATOM   2003  O   GLU A 125       7.105  -4.425  14.933  1.00 86.74           O  
ATOM   2004  CB  GLU A 125       4.546  -6.198  13.810  1.00 86.74           C  
ATOM   2005  CG  GLU A 125       3.305  -6.364  12.918  1.00 86.74           C  
ATOM   2006  CD  GLU A 125       1.970  -6.246  13.661  1.00 86.74           C  
ATOM   2007  OE1 GLU A 125       0.931  -6.366  12.966  1.00 86.74           O  
ATOM   2008  OE2 GLU A 125       1.978  -6.082  14.901  1.00 86.74           O1-
ATOM   2009  H   GLU A 125       5.223  -4.323  12.346  1.00 86.74           H  
ATOM   2010  HA  GLU A 125       3.891  -4.468  14.910  1.00 86.74           H  
ATOM   2011  HB2 GLU A 125       4.493  -6.907  14.636  1.00 86.74           H  
ATOM   2012  HB3 GLU A 125       5.416  -6.447  13.202  1.00 86.74           H  
ATOM   2013  HG2 GLU A 125       3.354  -7.357  12.472  1.00 86.74           H  
ATOM   2014  HG3 GLU A 125       3.332  -5.642  12.101  1.00 86.74           H  
ATOM   2015  N   THR A 126       5.760  -5.185  16.551  1.00 84.93           N  
ATOM   2016  CA  THR A 126       6.815  -5.248  17.580  1.00 84.93           C  
ATOM   2017  C   THR A 126       7.927  -6.242  17.243  1.00 84.93           C  
ATOM   2018  O   THR A 126       9.061  -6.060  17.680  1.00 84.93           O  
ATOM   2019  CB  THR A 126       6.224  -5.636  18.940  1.00 84.93           C  
ATOM   2020  CG2 THR A 126       5.290  -4.561  19.491  1.00 84.93           C  
ATOM   2021  OG1 THR A 126       5.474  -6.822  18.813  1.00 84.93           O  
ATOM   2022  H   THR A 126       4.838  -5.517  16.795  1.00 84.93           H  
ATOM   2023  HA  THR A 126       7.281  -4.267  17.667  1.00 84.93           H  
ATOM   2024  HB  THR A 126       7.033  -5.794  19.654  1.00 84.93           H  
ATOM   2025  HG1 THR A 126       4.950  -6.933  19.609  1.00 84.93           H  
ATOM   2026 HG21 THR A 126       4.428  -4.435  18.837  1.00 84.93           H  
ATOM   2027 HG22 THR A 126       4.948  -4.846  20.486  1.00 84.93           H  
ATOM   2028 HG23 THR A 126       5.825  -3.614  19.561  1.00 84.93           H  
ATOM   2029  N   ASN A 127       7.625  -7.266  16.442  1.00 86.50           N  
ATOM   2030  CA  ASN A 127       8.601  -8.221  15.913  1.00 86.50           C  
ATOM   2031  C   ASN A 127       9.409  -7.666  14.718  1.00 86.50           C  
ATOM   2032  O   ASN A 127      10.279  -8.362  14.202  1.00 86.50           O  
ATOM   2033  CB  ASN A 127       7.877  -9.545  15.580  1.00 86.50           C  
ATOM   2034  CG  ASN A 127       6.918  -9.432  14.405  1.00 86.50           C  
ATOM   2035  ND2 ASN A 127       6.243 -10.489  14.026  1.00 86.50           N  
ATOM   2036  OD1 ASN A 127       6.755  -8.382  13.819  1.00 86.50           O  
ATOM   2037  H   ASN A 127       6.677  -7.326  16.097  1.00 86.50           H  
ATOM   2038  HA  ASN A 127       9.329  -8.428  16.697  1.00 86.50           H  
ATOM   2039  HB2 ASN A 127       8.623 -10.300  15.330  1.00 86.50           H  
ATOM   2040  HB3 ASN A 127       7.321  -9.888  16.453  1.00 86.50           H  
ATOM   2041 HD21 ASN A 127       6.370 -11.389  14.467  1.00 86.50           H  
ATOM   2042 HD22 ASN A 127       5.634 -10.358  13.231  1.00 86.50           H  
ATOM   2043  N   GLY A 128       9.131  -6.434  14.278  1.00 85.00           N  
ATOM   2044  CA  GLY A 128       9.791  -5.770  13.156  1.00 85.00           C  
ATOM   2045  C   GLY A 128       9.104  -5.953  11.802  1.00 85.00           C  
ATOM   2046  O   GLY A 128       9.456  -5.218  10.876  1.00 85.00           O  
ATOM   2047  H   GLY A 128       8.373  -5.931  14.718  1.00 85.00           H  
ATOM   2048  HA2 GLY A 128       9.834  -4.702  13.367  1.00 85.00           H  
ATOM   2049  HA3 GLY A 128      10.811  -6.144  13.064  1.00 85.00           H  
ATOM   2050  N   GLU A 129       8.121  -6.857  11.688  1.00 87.63           N  
ATOM   2051  CA  GLU A 129       7.336  -7.054  10.466  1.00 87.63           C  
ATOM   2052  C   GLU A 129       6.621  -5.754  10.085  1.00 87.63           C  
ATOM   2053  O   GLU A 129       6.041  -5.071  10.929  1.00 87.63           O  
ATOM   2054  CB  GLU A 129       6.327  -8.209  10.634  1.00 87.63           C  
ATOM   2055  CG  GLU A 129       5.572  -8.526   9.331  1.00 87.63           C  
ATOM   2056  CD  GLU A 129       4.547  -9.663   9.471  1.00 87.63           C  
ATOM   2057  OE1 GLU A 129       4.347 -10.380   8.466  1.00 87.63           O  
ATOM   2058  OE2 GLU A 129       3.888  -9.751  10.535  1.00 87.63           O1-
ATOM   2059  H   GLU A 129       7.832  -7.372  12.508  1.00 87.63           H  
ATOM   2060  HA  GLU A 129       8.020  -7.320   9.660  1.00 87.63           H  
ATOM   2061  HB2 GLU A 129       5.606  -7.940  11.406  1.00 87.63           H  
ATOM   2062  HB3 GLU A 129       6.863  -9.103  10.953  1.00 87.63           H  
ATOM   2063  HG2 GLU A 129       6.302  -8.778   8.561  1.00 87.63           H  
ATOM   2064  HG3 GLU A 129       5.036  -7.636   9.001  1.00 87.63           H  
ATOM   2065  N   VAL A 130       6.658  -5.401   8.802  1.00 89.04           N  
ATOM   2066  CA  VAL A 130       5.966  -4.219   8.288  1.00 89.04           C  
ATOM   2067  C   VAL A 130       4.831  -4.657   7.378  1.00 89.04           C  
ATOM   2068  O   VAL A 130       4.993  -5.529   6.524  1.00 89.04           O  
ATOM   2069  CB  VAL A 130       6.918  -3.233   7.598  1.00 89.04           C  
ATOM   2070  CG1 VAL A 130       6.189  -1.910   7.336  1.00 89.04           C  
ATOM   2071  CG2 VAL A 130       8.138  -2.903   8.459  1.00 89.04           C  
ATOM   2072  H   VAL A 130       7.107  -6.016   8.139  1.00 89.04           H  
ATOM   2073  HA  VAL A 130       5.519  -3.685   9.126  1.00 89.04           H  
ATOM   2074  HB  VAL A 130       7.268  -3.657   6.657  1.00 89.04           H  
ATOM   2075 HG11 VAL A 130       6.884  -1.147   6.985  1.00 89.04           H  
ATOM   2076 HG12 VAL A 130       5.721  -1.551   8.253  1.00 89.04           H  
ATOM   2077 HG13 VAL A 130       5.426  -2.060   6.572  1.00 89.04           H  
ATOM   2078 HG21 VAL A 130       8.756  -2.168   7.943  1.00 89.04           H  
ATOM   2079 HG22 VAL A 130       7.807  -2.511   9.421  1.00 89.04           H  
ATOM   2080 HG23 VAL A 130       8.734  -3.802   8.618  1.00 89.04           H  
ATOM   2081  N   LYS A 131       3.670  -4.035   7.558  1.00 93.02           N  
ATOM   2082  CA  LYS A 131       2.430  -4.386   6.873  1.00 93.02           C  
ATOM   2083  C   LYS A 131       1.832  -3.161   6.204  1.00 93.02           C  
ATOM   2084  O   LYS A 131       1.722  -2.109   6.833  1.00 93.02           O  
ATOM   2085  CB  LYS A 131       1.451  -4.986   7.889  1.00 93.02           C  
ATOM   2086  CG  LYS A 131       1.985  -6.263   8.548  1.00 93.02           C  
ATOM   2087  CD  LYS A 131       0.960  -6.824   9.536  1.00 93.02           C  
ATOM   2088  CE  LYS A 131       1.535  -8.077  10.192  1.00 93.02           C  
ATOM   2089  NZ  LYS A 131       0.699  -8.531  11.319  1.00 93.02           N1+
ATOM   2090  H   LYS A 131       3.615  -3.360   8.308  1.00 93.02           H  
ATOM   2091  HA  LYS A 131       2.628  -5.132   6.104  1.00 93.02           H  
ATOM   2092  HB2 LYS A 131       0.520  -5.222   7.374  1.00 93.02           H  
ATOM   2093  HB3 LYS A 131       1.245  -4.245   8.662  1.00 93.02           H  
ATOM   2094  HG2 LYS A 131       2.902  -6.044   9.094  1.00 93.02           H  
ATOM   2095  HG3 LYS A 131       2.204  -7.003   7.778  1.00 93.02           H  
ATOM   2096  HD2 LYS A 131       0.762  -6.074  10.303  1.00 93.02           H  
ATOM   2097  HD3 LYS A 131       0.030  -7.066   9.021  1.00 93.02           H  
ATOM   2098  HE2 LYS A 131       1.647  -8.871   9.453  1.00 93.02           H  
ATOM   2099  HE3 LYS A 131       2.535  -7.852  10.564  1.00 93.02           H  
ATOM   2100  HZ1 LYS A 131       0.653  -7.794  12.008  1.00 93.02           H  
ATOM   2101  HZ2 LYS A 131      -0.238  -8.755  11.013  1.00 93.02           H  
ATOM   2102  HZ3 LYS A 131       1.139  -9.334  11.746  1.00 93.02           H  
ATOM   2103  N   LEU A 132       1.399  -3.311   4.955  1.00 92.27           N  
ATOM   2104  CA  LEU A 132       0.543  -2.332   4.291  1.00 92.27           C  
ATOM   2105  C   LEU A 132      -0.911  -2.753   4.486  1.00 92.27           C  
ATOM   2106  O   LEU A 132      -1.347  -3.743   3.901  1.00 92.27           O  
ATOM   2107  CB  LEU A 132       0.910  -2.216   2.801  1.00 92.27           C  
ATOM   2108  CG  LEU A 132      -0.010  -1.241   2.033  1.00 92.27           C  
ATOM   2109  CD1 LEU A 132       0.123   0.198   2.537  1.00 92.27           C  
ATOM   2110  CD2 LEU A 132       0.329  -1.257   0.547  1.00 92.27           C  
ATOM   2111  H   LEU A 132       1.499  -4.221   4.529  1.00 92.27           H  
ATOM   2112  HA  LEU A 132       0.686  -1.356   4.753  1.00 92.27           H  
ATOM   2113  HB2 LEU A 132       1.943  -1.882   2.713  1.00 92.27           H  
ATOM   2114  HB3 LEU A 132       0.834  -3.202   2.343  1.00 92.27           H  
ATOM   2115  HG  LEU A 132      -1.050  -1.550   2.134  1.00 92.27           H  
ATOM   2116 HD11 LEU A 132       1.170   0.501   2.521  1.00 92.27           H  
ATOM   2117 HD12 LEU A 132      -0.269   0.279   3.551  1.00 92.27           H  
ATOM   2118 HD13 LEU A 132      -0.453   0.867   1.898  1.00 92.27           H  
ATOM   2119 HD21 LEU A 132       1.363  -0.945   0.395  1.00 92.27           H  
ATOM   2120 HD22 LEU A 132      -0.336  -0.585   0.005  1.00 92.27           H  
ATOM   2121 HD23 LEU A 132       0.191  -2.267   0.160  1.00 92.27           H  
ATOM   2122  N   PHE A 133      -1.647  -1.992   5.286  1.00 95.72           N  
ATOM   2123  CA  PHE A 133      -3.081  -2.156   5.476  1.00 95.72           C  
ATOM   2124  C   PHE A 133      -3.861  -1.348   4.444  1.00 95.72           C  
ATOM   2125  O   PHE A 133      -3.617  -0.156   4.251  1.00 95.72           O  
ATOM   2126  CB  PHE A 133      -3.485  -1.740   6.892  1.00 95.72           C  
ATOM   2127  CG  PHE A 133      -3.213  -2.779   7.955  1.00 95.72           C  
ATOM   2128  CD1 PHE A 133      -4.266  -3.597   8.408  1.00 95.72           C  
ATOM   2129  CD2 PHE A 133      -1.924  -2.923   8.503  1.00 95.72           C  
ATOM   2130  CE1 PHE A 133      -4.032  -4.564   9.400  1.00 95.72           C  
ATOM   2131  CE2 PHE A 133      -1.693  -3.889   9.498  1.00 95.72           C  
ATOM   2132  CZ  PHE A 133      -2.743  -4.712   9.942  1.00 95.72           C  
ATOM   2133  H   PHE A 133      -1.216  -1.179   5.702  1.00 95.72           H  
ATOM   2134  HA  PHE A 133      -3.342  -3.207   5.355  1.00 95.72           H  
ATOM   2135  HB2 PHE A 133      -2.969  -0.817   7.158  1.00 95.72           H  
ATOM   2136  HB3 PHE A 133      -4.555  -1.531   6.897  1.00 95.72           H  
ATOM   2137  HD1 PHE A 133      -5.259  -3.478   8.001  1.00 95.72           H  
ATOM   2138  HD2 PHE A 133      -1.114  -2.294   8.165  1.00 95.72           H  
ATOM   2139  HE1 PHE A 133      -4.844  -5.188   9.745  1.00 95.72           H  
ATOM   2140  HE2 PHE A 133      -0.713  -3.998   9.937  1.00 95.72           H  
ATOM   2141  HZ  PHE A 133      -2.559  -5.449  10.711  1.00 95.72           H  
ATOM   2142  N   VAL A 134      -4.854  -1.998   3.847  1.00 96.70           N  
ATOM   2143  CA  VAL A 134      -5.941  -1.389   3.090  1.00 96.70           C  
ATOM   2144  C   VAL A 134      -7.186  -1.468   3.964  1.00 96.70           C  
ATOM   2145  O   VAL A 134      -7.720  -2.551   4.211  1.00 96.70           O  
ATOM   2146  CB  VAL A 134      -6.149  -2.114   1.751  1.00 96.70           C  
ATOM   2147  CG1 VAL A 134      -7.215  -1.399   0.922  1.00 96.70           C  
ATOM   2148  CG2 VAL A 134      -4.867  -2.172   0.909  1.00 96.70           C  
ATOM   2149  H   VAL A 134      -4.935  -2.987   4.033  1.00 96.70           H  
ATOM   2150  HA  VAL A 134      -5.711  -0.343   2.887  1.00 96.70           H  
ATOM   2151  HB  VAL A 134      -6.477  -3.135   1.944  1.00 96.70           H  
ATOM   2152 HG11 VAL A 134      -8.175  -1.424   1.437  1.00 96.70           H  
ATOM   2153 HG12 VAL A 134      -6.918  -0.365   0.744  1.00 96.70           H  
ATOM   2154 HG13 VAL A 134      -7.310  -1.914  -0.034  1.00 96.70           H  
ATOM   2155 HG21 VAL A 134      -4.484  -1.167   0.732  1.00 96.70           H  
ATOM   2156 HG22 VAL A 134      -5.071  -2.654  -0.047  1.00 96.70           H  
ATOM   2157 HG23 VAL A 134      -4.106  -2.759   1.425  1.00 96.70           H  
ATOM   2158  N   ASN A 135      -7.624  -0.319   4.469  1.00 98.29           N  
ATOM   2159  CA  ASN A 135      -8.721  -0.232   5.421  1.00 98.29           C  
ATOM   2160  C   ASN A 135      -9.958   0.350   4.755  1.00 98.29           C  
ATOM   2161  O   ASN A 135      -9.869   1.386   4.103  1.00 98.29           O  
ATOM   2162  CB  ASN A 135      -8.331   0.608   6.643  1.00 98.29           C  
ATOM   2163  CG  ASN A 135      -7.022   0.185   7.268  1.00 98.29           C  
ATOM   2164  ND2 ASN A 135      -5.958   0.885   6.948  1.00 98.29           N  
ATOM   2165  OD1 ASN A 135      -6.959  -0.758   8.034  1.00 98.29           O  
ATOM   2166  H   ASN A 135      -7.143   0.537   4.235  1.00 98.29           H  
ATOM   2167  HA  ASN A 135      -8.956  -1.236   5.774  1.00 98.29           H  
ATOM   2168  HB2 ASN A 135      -9.104   0.498   7.404  1.00 98.29           H  
ATOM   2169  HB3 ASN A 135      -8.270   1.660   6.364  1.00 98.29           H  
ATOM   2170 HD21 ASN A 135      -5.089   0.698   7.427  1.00 98.29           H  
ATOM   2171 HD22 ASN A 135      -6.022   1.571   6.210  1.00 98.29           H  
ATOM   2172  N   PHE A 136     -11.122  -0.240   5.001  1.00 98.67           N  
ATOM   2173  CA  PHE A 136     -12.410   0.306   4.591  1.00 98.67           C  
ATOM   2174  C   PHE A 136     -13.310   0.529   5.807  1.00 98.67           C  
ATOM   2175  O   PHE A 136     -13.355  -0.322   6.692  1.00 98.67           O  
ATOM   2176  CB  PHE A 136     -13.070  -0.607   3.554  1.00 98.67           C  
ATOM   2177  CG  PHE A 136     -14.310   0.015   2.946  1.00 98.67           C  
ATOM   2178  CD1 PHE A 136     -15.552  -0.094   3.597  1.00 98.67           C  
ATOM   2179  CD2 PHE A 136     -14.208   0.788   1.777  1.00 98.67           C  
ATOM   2180  CE1 PHE A 136     -16.691   0.543   3.081  1.00 98.67           C  
ATOM   2181  CE2 PHE A 136     -15.343   1.437   1.268  1.00 98.67           C  
ATOM   2182  CZ  PHE A 136     -16.586   1.315   1.911  1.00 98.67           C  
ATOM   2183  H   PHE A 136     -11.124  -1.055   5.598  1.00 98.67           H  
ATOM   2184  HA  PHE A 136     -12.243   1.268   4.106  1.00 98.67           H  
ATOM   2185  HB2 PHE A 136     -12.356  -0.817   2.758  1.00 98.67           H  
ATOM   2186  HB3 PHE A 136     -13.333  -1.553   4.026  1.00 98.67           H  
ATOM   2187  HD1 PHE A 136     -15.613  -0.617   4.540  1.00 98.67           H  
ATOM   2188  HD2 PHE A 136     -13.245   0.936   1.311  1.00 98.67           H  
ATOM   2189  HE1 PHE A 136     -17.622   0.509   3.629  1.00 98.67           H  
ATOM   2190  HE2 PHE A 136     -15.233   2.104   0.425  1.00 98.67           H  
ATOM   2191  HZ  PHE A 136     -17.435   1.875   1.548  1.00 98.67           H  
ATOM   2192  N   GLN A 137     -14.059   1.632   5.846  1.00 98.72           N  
ATOM   2193  CA  GLN A 137     -15.048   1.897   6.891  1.00 98.72           C  
ATOM   2194  C   GLN A 137     -16.429   2.257   6.334  1.00 98.72           C  
ATOM   2195  O   GLN A 137     -16.566   2.975   5.344  1.00 98.72           O  
ATOM   2196  CB  GLN A 137     -14.538   2.968   7.868  1.00 98.72           C  
ATOM   2197  CG  GLN A 137     -14.419   4.375   7.259  1.00 98.72           C  
ATOM   2198  CD  GLN A 137     -14.091   5.428   8.306  1.00 98.72           C  
ATOM   2199  NE2 GLN A 137     -13.327   6.426   7.944  1.00 98.72           N  
ATOM   2200  OE1 GLN A 137     -14.564   5.386   9.440  1.00 98.72           O  
ATOM   2201  H   GLN A 137     -13.986   2.284   5.078  1.00 98.72           H  
ATOM   2202  HA  GLN A 137     -15.187   0.987   7.475  1.00 98.72           H  
ATOM   2203  HB2 GLN A 137     -13.565   2.666   8.256  1.00 98.72           H  
ATOM   2204  HB3 GLN A 137     -15.234   3.008   8.706  1.00 98.72           H  
ATOM   2205  HG2 GLN A 137     -13.646   4.370   6.490  1.00 98.72           H  
ATOM   2206  HG3 GLN A 137     -15.358   4.675   6.795  1.00 98.72           H  
ATOM   2207 HE21 GLN A 137     -13.048   7.109   8.634  1.00 98.72           H  
ATOM   2208 HE22 GLN A 137     -13.032   6.521   6.983  1.00 98.72           H  
ATOM   2209  N   GLN A 138     -17.484   1.837   7.032  1.00 98.54           N  
ATOM   2210  CA  GLN A 138     -18.811   2.408   6.836  1.00 98.54           C  
ATOM   2211  C   GLN A 138     -18.859   3.813   7.445  1.00 98.54           C  
ATOM   2212  O   GLN A 138     -18.964   3.931   8.661  1.00 98.54           O  
ATOM   2213  CB  GLN A 138     -19.881   1.538   7.506  1.00 98.54           C  
ATOM   2214  CG  GLN A 138     -20.052   0.151   6.890  1.00 98.54           C  
ATOM   2215  CD  GLN A 138     -21.309  -0.518   7.436  1.00 98.54           C  
ATOM   2216  NE2 GLN A 138     -22.178  -0.991   6.571  1.00 98.54           N  
ATOM   2217  OE1 GLN A 138     -21.557  -0.565   8.637  1.00 98.54           O  
ATOM   2218  H   GLN A 138     -17.331   1.220   7.816  1.00 98.54           H  
ATOM   2219  HA  GLN A 138     -19.028   2.476   5.769  1.00 98.54           H  
ATOM   2220  HB2 GLN A 138     -20.832   2.062   7.408  1.00 98.54           H  
ATOM   2221  HB3 GLN A 138     -19.650   1.423   8.565  1.00 98.54           H  
ATOM   2222  HG2 GLN A 138     -20.130   0.252   5.808  1.00 98.54           H  
ATOM   2223  HG3 GLN A 138     -19.187  -0.472   7.119  1.00 98.54           H  
ATOM   2224 HE21 GLN A 138     -22.938  -1.540   6.948  1.00 98.54           H  
ATOM   2225 HE22 GLN A 138     -21.903  -1.055   5.602  1.00 98.54           H  
ATOM   2226  N   LEU A 139     -18.865   4.875   6.633  1.00 97.60           N  
ATOM   2227  CA  LEU A 139     -18.903   6.264   7.132  1.00 97.60           C  
ATOM   2228  C   LEU A 139     -20.049   6.519   8.133  1.00 97.60           C  
ATOM   2229  O   LEU A 139     -19.835   7.103   9.196  1.00 97.60           O  
ATOM   2230  CB  LEU A 139     -19.003   7.233   5.936  1.00 97.60           C  
ATOM   2231  CG  LEU A 139     -17.765   7.255   5.020  1.00 97.60           C  
ATOM   2232  CD1 LEU A 139     -18.024   8.182   3.833  1.00 97.60           C  
ATOM   2233  CD2 LEU A 139     -16.522   7.746   5.759  1.00 97.60           C  
ATOM   2234  H   LEU A 139     -18.649   4.721   5.659  1.00 97.60           H  
ATOM   2235  HA  LEU A 139     -17.979   6.464   7.675  1.00 97.60           H  
ATOM   2236  HB2 LEU A 139     -19.878   6.970   5.342  1.00 97.60           H  
ATOM   2237  HB3 LEU A 139     -19.157   8.241   6.322  1.00 97.60           H  
ATOM   2238  HG  LEU A 139     -17.578   6.251   4.638  1.00 97.60           H  
ATOM   2239 HD11 LEU A 139     -18.189   9.202   4.180  1.00 97.60           H  
ATOM   2240 HD12 LEU A 139     -18.888   7.837   3.266  1.00 97.60           H  
ATOM   2241 HD13 LEU A 139     -17.154   8.179   3.176  1.00 97.60           H  
ATOM   2242 HD21 LEU A 139     -15.700   7.851   5.050  1.00 97.60           H  
ATOM   2243 HD22 LEU A 139     -16.705   8.717   6.221  1.00 97.60           H  
ATOM   2244 HD23 LEU A 139     -16.210   7.032   6.520  1.00 97.60           H  
ATOM   2245  N   ASN A 140     -21.239   5.982   7.842  1.00 94.90           N  
ATOM   2246  CA  ASN A 140     -22.442   6.093   8.680  1.00 94.90           C  
ATOM   2247  C   ASN A 140     -22.835   4.767   9.354  1.00 94.90           C  
ATOM   2248  O   ASN A 140     -24.001   4.563   9.684  1.00 94.90           O  
ATOM   2249  CB  ASN A 140     -23.589   6.667   7.831  1.00 94.90           C  
ATOM   2250  CG  ASN A 140     -23.282   8.051   7.301  1.00 94.90           C  
ATOM   2251  ND2 ASN A 140     -23.584   8.315   6.052  1.00 94.90           N  
ATOM   2252  OD1 ASN A 140     -22.769   8.911   7.989  1.00 94.90           O  
ATOM   2253  H   ASN A 140     -21.312   5.485   6.966  1.00 94.90           H  
ATOM   2254  HA  ASN A 140     -22.248   6.797   9.489  1.00 94.90           H  
ATOM   2255  HB2 ASN A 140     -24.488   6.752   8.441  1.00 94.90           H  
ATOM   2256  HB3 ASN A 140     -23.802   5.989   7.004  1.00 94.90           H  
ATOM   2257 HD21 ASN A 140     -23.357   9.249   5.740  1.00 94.90           H  
ATOM   2258 HD22 ASN A 140     -24.029   7.626   5.463  1.00 94.90           H  
ATOM   2259  N   GLY A 141     -21.894   3.834   9.496  1.00 97.40           N  
ATOM   2260  CA  GLY A 141     -22.173   2.497  10.018  1.00 97.40           C  
ATOM   2261  C   GLY A 141     -21.174   2.044  11.070  1.00 97.40           C  
ATOM   2262  O   GLY A 141     -20.442   2.849  11.643  1.00 97.40           O  
ATOM   2263  H   GLY A 141     -20.939   4.060   9.259  1.00 97.40           H  
ATOM   2264  HA2 GLY A 141     -23.162   2.460  10.476  1.00 97.40           H  
ATOM   2265  HA3 GLY A 141     -22.175   1.784   9.193  1.00 97.40           H  
ATOM   2266  N   ARG A 142     -21.164   0.742  11.343  1.00 98.05           N  
ATOM   2267  CA  ARG A 142     -20.353   0.139  12.411  1.00 98.05           C  
ATOM   2268  C   ARG A 142     -19.154  -0.636  11.887  1.00 98.05           C  
ATOM   2269  O   ARG A 142     -18.177  -0.764  12.608  1.00 98.05           O  
ATOM   2270  CB  ARG A 142     -21.241  -0.736  13.305  1.00 98.05           C  
ATOM   2271  CG  ARG A 142     -22.117   0.140  14.214  1.00 98.05           C  
ATOM   2272  CD  ARG A 142     -22.905  -0.681  15.238  1.00 98.05           C  
ATOM   2273  NE  ARG A 142     -22.046  -1.217  16.310  1.00 98.05           N  
ATOM   2274  CZ  ARG A 142     -22.435  -2.021  17.283  1.00 98.05           C  
ATOM   2275  NH1 ARG A 142     -23.644  -2.498  17.349  1.00 98.05           N1+
ATOM   2276  NH2 ARG A 142     -21.618  -2.436  18.198  1.00 98.05           N  
ATOM   2277  H   ARG A 142     -21.722   0.137  10.757  1.00 98.05           H  
ATOM   2278  HA  ARG A 142     -19.922   0.917  13.041  1.00 98.05           H  
ATOM   2279  HB2 ARG A 142     -21.870  -1.380  12.689  1.00 98.05           H  
ATOM   2280  HB3 ARG A 142     -20.609  -1.378  13.918  1.00 98.05           H  
ATOM   2281  HG2 ARG A 142     -21.492   0.855  14.748  1.00 98.05           H  
ATOM   2282  HG3 ARG A 142     -22.824   0.696  13.598  1.00 98.05           H  
ATOM   2283  HD2 ARG A 142     -23.651  -0.027  15.690  1.00 98.05           H  
ATOM   2284  HD3 ARG A 142     -23.417  -1.494  14.723  1.00 98.05           H  
ATOM   2285  HE  ARG A 142     -21.054  -1.034  16.257  1.00 98.05           H  
ATOM   2286 HH11 ARG A 142     -23.827  -3.268  17.976  1.00 98.05           H  
ATOM   2287 HH12 ARG A 142     -24.320  -2.193  16.663  1.00 98.05           H  
ATOM   2288 HH21 ARG A 142     -20.649  -2.156  18.141  1.00 98.05           H  
ATOM   2289 HH22 ARG A 142     -21.875  -3.188  18.820  1.00 98.05           H  
ATOM   2290  N   GLY A 143     -19.199  -1.121  10.651  1.00 98.69           N  
ATOM   2291  CA  GLY A 143     -18.117  -1.937  10.115  1.00 98.69           C  
ATOM   2292  C   GLY A 143     -16.883  -1.124   9.742  1.00 98.69           C  
ATOM   2293  O   GLY A 143     -16.976  -0.123   9.026  1.00 98.69           O  
ATOM   2294  H   GLY A 143     -20.020  -0.973  10.081  1.00 98.69           H  
ATOM   2295  HA2 GLY A 143     -18.461  -2.469   9.228  1.00 98.69           H  
ATOM   2296  HA3 GLY A 143     -17.833  -2.683  10.857  1.00 98.69           H  
ATOM   2297  N   LEU A 144     -15.724  -1.586  10.198  1.00 98.83           N  
ATOM   2298  CA  LEU A 144     -14.412  -1.204   9.697  1.00 98.83           C  
ATOM   2299  C   LEU A 144     -13.614  -2.487   9.485  1.00 98.83           C  
ATOM   2300  O   LEU A 144     -13.516  -3.308  10.388  1.00 98.83           O  
ATOM   2301  CB  LEU A 144     -13.770  -0.215  10.683  1.00 98.83           C  
ATOM   2302  CG  LEU A 144     -12.398   0.366  10.288  1.00 98.83           C  
ATOM   2303  CD1 LEU A 144     -12.156   1.607  11.151  1.00 98.83           C  
ATOM   2304  CD2 LEU A 144     -11.212  -0.577  10.513  1.00 98.83           C  
ATOM   2305  H   LEU A 144     -15.733  -2.320  10.892  1.00 98.83           H  
ATOM   2306  HA  LEU A 144     -14.530  -0.708   8.734  1.00 98.83           H  
ATOM   2307  HB2 LEU A 144     -13.692  -0.682  11.665  1.00 98.83           H  
ATOM   2308  HB3 LEU A 144     -14.465   0.621  10.771  1.00 98.83           H  
ATOM   2309  HG  LEU A 144     -12.416   0.673   9.242  1.00 98.83           H  
ATOM   2310 HD11 LEU A 144     -12.249   1.348  12.206  1.00 98.83           H  
ATOM   2311 HD12 LEU A 144     -11.154   1.998  10.976  1.00 98.83           H  
ATOM   2312 HD13 LEU A 144     -12.882   2.381  10.902  1.00 98.83           H  
ATOM   2313 HD21 LEU A 144     -10.276  -0.054  10.318  1.00 98.83           H  
ATOM   2314 HD22 LEU A 144     -11.251  -1.426   9.829  1.00 98.83           H  
ATOM   2315 HD23 LEU A 144     -11.207  -0.946  11.538  1.00 98.83           H  
ATOM   2316  N   ALA A 145     -13.054  -2.666   8.299  1.00 98.86           N  
ATOM   2317  CA  ALA A 145     -12.211  -3.806   7.969  1.00 98.86           C  
ATOM   2318  C   ALA A 145     -10.818  -3.329   7.569  1.00 98.86           C  
ATOM   2319  O   ALA A 145     -10.695  -2.325   6.868  1.00 98.86           O  
ATOM   2320  CB  ALA A 145     -12.870  -4.603   6.849  1.00 98.86           C  
ATOM   2321  H   ALA A 145     -13.124  -1.926   7.614  1.00 98.86           H  
ATOM   2322  HA  ALA A 145     -12.109  -4.460   8.835  1.00 98.86           H  
ATOM   2323  HB1 ALA A 145     -13.827  -5.001   7.187  1.00 98.86           H  
ATOM   2324  HB2 ALA A 145     -13.016  -3.953   5.987  1.00 98.86           H  
ATOM   2325  HB3 ALA A 145     -12.211  -5.423   6.560  1.00 98.86           H  
ATOM   2326  N   GLY A 146      -9.788  -4.060   7.984  1.00 98.56           N  
ATOM   2327  CA  GLY A 146      -8.400  -3.829   7.599  1.00 98.56           C  
ATOM   2328  C   GLY A 146      -7.797  -5.104   7.030  1.00 98.56           C  
ATOM   2329  O   GLY A 146      -7.779  -6.135   7.692  1.00 98.56           O  
ATOM   2330  H   GLY A 146      -9.976  -4.880   8.543  1.00 98.56           H  
ATOM   2331  HA2 GLY A 146      -7.824  -3.536   8.477  1.00 98.56           H  
ATOM   2332  HA3 GLY A 146      -8.323  -3.032   6.859  1.00 98.56           H  
ATOM   2333  N   LEU A 147      -7.301  -5.056   5.798  1.00 98.52           N  
ATOM   2334  CA  LEU A 147      -6.636  -6.192   5.159  1.00 98.52           C  
ATOM   2335  C   LEU A 147      -5.193  -5.818   4.854  1.00 98.52           C  
ATOM   2336  O   LEU A 147      -4.952  -4.767   4.261  1.00 98.52           O  
ATOM   2337  CB  LEU A 147      -7.389  -6.581   3.884  1.00 98.52           C  
ATOM   2338  CG  LEU A 147      -8.857  -6.995   4.075  1.00 98.52           C  
ATOM   2339  CD1 LEU A 147      -9.386  -7.484   2.732  1.00 98.52           C  
ATOM   2340  CD2 LEU A 147      -9.091  -8.106   5.095  1.00 98.52           C  
ATOM   2341  H   LEU A 147      -7.361  -4.190   5.281  1.00 98.52           H  
ATOM   2342  HA  LEU A 147      -6.620  -7.055   5.825  1.00 98.52           H  
ATOM   2343  HB2 LEU A 147      -6.847  -7.392   3.398  1.00 98.52           H  
ATOM   2344  HB3 LEU A 147      -7.372  -5.721   3.214  1.00 98.52           H  
ATOM   2345  HG  LEU A 147      -9.439  -6.125   4.380  1.00 98.52           H  
ATOM   2346 HD11 LEU A 147     -10.461  -7.649   2.807  1.00 98.52           H  
ATOM   2347 HD12 LEU A 147      -9.195  -6.728   1.971  1.00 98.52           H  
ATOM   2348 HD13 LEU A 147      -8.896  -8.414   2.444  1.00 98.52           H  
ATOM   2349 HD21 LEU A 147      -8.485  -8.980   4.853  1.00 98.52           H  
ATOM   2350 HD22 LEU A 147     -10.143  -8.392   5.100  1.00 98.52           H  
ATOM   2351 HD23 LEU A 147      -8.844  -7.751   6.095  1.00 98.52           H  
ATOM   2352  N   ALA A 148      -4.240  -6.656   5.252  1.00 97.37           N  
ATOM   2353  CA  ALA A 148      -2.828  -6.310   5.202  1.00 97.37           C  
ATOM   2354  C   ALA A 148      -1.987  -7.282   4.381  1.00 97.37           C  
ATOM   2355  O   ALA A 148      -2.019  -8.496   4.600  1.00 97.37           O  
ATOM   2356  CB  ALA A 148      -2.277  -6.152   6.616  1.00 97.37           C  
ATOM   2357  H   ALA A 148      -4.504  -7.509   5.724  1.00 97.37           H  
ATOM   2358  HA  ALA A 148      -2.748  -5.333   4.726  1.00 97.37           H  
ATOM   2359  HB1 ALA A 148      -3.051  -5.761   7.276  1.00 97.37           H  
ATOM   2360  HB2 ALA A 148      -1.925  -7.112   6.995  1.00 97.37           H  
ATOM   2361  HB3 ALA A 148      -1.449  -5.443   6.587  1.00 97.37           H  
ATOM   2362  N   LYS A 149      -1.157  -6.729   3.496  1.00 94.69           N  
ATOM   2363  CA  LYS A 149      -0.079  -7.466   2.826  1.00 94.69           C  
ATOM   2364  C   LYS A 149       1.239  -7.231   3.557  1.00 94.69           C  
ATOM   2365  O   LYS A 149       1.458  -6.158   4.125  1.00 94.69           O  
ATOM   2366  CB  LYS A 149       0.013  -7.100   1.333  1.00 94.69           C  
ATOM   2367  CG  LYS A 149      -1.316  -7.354   0.601  1.00 94.69           C  
ATOM   2368  CD  LYS A 149      -1.203  -7.324  -0.930  1.00 94.69           C  
ATOM   2369  CE  LYS A 149      -0.712  -8.667  -1.487  1.00 94.69           C  
ATOM   2370  NZ  LYS A 149      -0.890  -8.736  -2.956  1.00 94.69           N1+
ATOM   2371  H   LYS A 149      -1.158  -5.721   3.428  1.00 94.69           H  
ATOM   2372  HA  LYS A 149      -0.292  -8.533   2.885  1.00 94.69           H  
ATOM   2373  HB2 LYS A 149       0.287  -6.050   1.227  1.00 94.69           H  
ATOM   2374  HB3 LYS A 149       0.795  -7.706   0.876  1.00 94.69           H  
ATOM   2375  HG2 LYS A 149      -2.028  -6.585   0.904  1.00 94.69           H  
ATOM   2376  HG3 LYS A 149      -1.719  -8.321   0.905  1.00 94.69           H  
ATOM   2377  HD2 LYS A 149      -2.194  -7.128  -1.339  1.00 94.69           H  
ATOM   2378  HD3 LYS A 149      -0.543  -6.517  -1.248  1.00 94.69           H  
ATOM   2379  HE2 LYS A 149      -1.275  -9.474  -1.017  1.00 94.69           H  
ATOM   2380  HE3 LYS A 149       0.339  -8.794  -1.228  1.00 94.69           H  
ATOM   2381  HZ1 LYS A 149      -1.856  -8.695  -3.249  1.00 94.69           H  
ATOM   2382  HZ2 LYS A 149      -0.543  -7.906  -3.416  1.00 94.69           H  
ATOM   2383  HZ3 LYS A 149      -0.475  -9.555  -3.377  1.00 94.69           H  
ATOM   2384  N   SER A 150       2.121  -8.228   3.521  1.00 92.83           N  
ATOM   2385  CA  SER A 150       3.499  -8.055   3.981  1.00 92.83           C  
ATOM   2386  C   SER A 150       4.232  -7.097   3.049  1.00 92.83           C  
ATOM   2387  O   SER A 150       4.162  -7.234   1.822  1.00 92.83           O  
ATOM   2388  CB  SER A 150       4.240  -9.392   4.050  1.00 92.83           C  
ATOM   2389  OG  SER A 150       5.616  -9.173   4.271  1.00 92.83           O  
ATOM   2390  H   SER A 150       1.879  -9.075   3.025  1.00 92.83           H  
ATOM   2391  HA  SER A 150       3.492  -7.628   4.984  1.00 92.83           H  
ATOM   2392  HB2 SER A 150       3.839  -9.989   4.869  1.00 92.83           H  
ATOM   2393  HB3 SER A 150       4.113  -9.932   3.112  1.00 92.83           H  
ATOM   2394  HG  SER A 150       5.880  -9.603   5.088  1.00 92.83           H  
ATOM   2395  N   LEU A 151       4.962  -6.153   3.638  1.00 87.22           N  
ATOM   2396  CA  LEU A 151       5.830  -5.251   2.896  1.00 87.22           C  
ATOM   2397  C   LEU A 151       6.898  -6.026   2.110  1.00 87.22           C  
ATOM   2398  O   LEU A 151       7.161  -5.703   0.955  1.00 87.22           O  
ATOM   2399  CB  LEU A 151       6.481  -4.284   3.897  1.00 87.22           C  
ATOM   2400  CG  LEU A 151       6.855  -2.960   3.239  1.00 87.22           C  
ATOM   2401  CD1 LEU A 151       5.599  -2.077   3.152  1.00 87.22           C  
ATOM   2402  CD2 LEU A 151       7.907  -2.210   4.041  1.00 87.22           C  
ATOM   2403  H   LEU A 151       4.988  -6.114   4.647  1.00 87.22           H  
ATOM   2404  HA  LEU A 151       5.220  -4.700   2.181  1.00 87.22           H  
ATOM   2405  HB2 LEU A 151       5.791  -4.069   4.713  1.00 87.22           H  
ATOM   2406  HB3 LEU A 151       7.368  -4.755   4.321  1.00 87.22           H  
ATOM   2407  HG  LEU A 151       7.269  -3.172   2.253  1.00 87.22           H  
ATOM   2408 HD11 LEU A 151       4.866  -2.519   2.477  1.00 87.22           H  
ATOM   2409 HD12 LEU A 151       5.851  -1.069   2.820  1.00 87.22           H  
ATOM   2410 HD13 LEU A 151       5.144  -1.980   4.138  1.00 87.22           H  
ATOM   2411 HD21 LEU A 151       8.140  -1.271   3.538  1.00 87.22           H  
ATOM   2412 HD22 LEU A 151       7.534  -1.986   5.040  1.00 87.22           H  
ATOM   2413 HD23 LEU A 151       8.808  -2.818   4.115  1.00 87.22           H  
ATOM   2414  N   ASP A 152       7.440  -7.099   2.689  1.00 89.02           N  
ATOM   2415  CA  ASP A 152       8.464  -7.939   2.059  1.00 89.02           C  
ATOM   2416  C   ASP A 152       7.930  -8.636   0.804  1.00 89.02           C  
ATOM   2417  O   ASP A 152       8.629  -8.746  -0.207  1.00 89.02           O  
ATOM   2418  CB  ASP A 152       8.964  -9.001   3.050  1.00 89.02           C  
ATOM   2419  CG  ASP A 152       9.681  -8.424   4.273  1.00 89.02           C  
ATOM   2420  OD1 ASP A 152      10.127  -7.257   4.203  1.00 89.02           O  
ATOM   2421  OD2 ASP A 152       9.759  -9.162   5.277  1.00 89.02           O1-
ATOM   2422  H   ASP A 152       7.189  -7.313   3.644  1.00 89.02           H  
ATOM   2423  HA  ASP A 152       9.310  -7.316   1.768  1.00 89.02           H  
ATOM   2424  HB2 ASP A 152       8.124  -9.614   3.377  1.00 89.02           H  
ATOM   2425  HB3 ASP A 152       9.665  -9.654   2.529  1.00 89.02           H  
ATOM   2426  N   SER A 153       6.659  -9.054   0.823  1.00 89.40           N  
ATOM   2427  CA  SER A 153       6.002  -9.607  -0.366  1.00 89.40           C  
ATOM   2428  C   SER A 153       5.861  -8.560  -1.472  1.00 89.40           C  
ATOM   2429  O   SER A 153       6.004  -8.903  -2.645  1.00 89.40           O  
ATOM   2430  CB  SER A 153       4.624 -10.168  -0.015  1.00 89.40           C  
ATOM   2431  OG  SER A 153       4.000 -10.690  -1.175  1.00 89.40           O  
ATOM   2432  H   SER A 153       6.134  -8.916   1.674  1.00 89.40           H  
ATOM   2433  HA  SER A 153       6.615 -10.423  -0.750  1.00 89.40           H  
ATOM   2434  HB2 SER A 153       3.999  -9.377   0.399  1.00 89.40           H  
ATOM   2435  HB3 SER A 153       4.730 -10.960   0.727  1.00 89.40           H  
ATOM   2436  HG  SER A 153       4.531 -10.466  -1.943  1.00 89.40           H  
ATOM   2437  N   MET A 154       5.596  -7.298  -1.124  1.00 89.23           N  
ATOM   2438  CA  MET A 154       5.526  -6.210  -2.103  1.00 89.23           C  
ATOM   2439  C   MET A 154       6.909  -5.852  -2.652  1.00 89.23           C  
ATOM   2440  O   MET A 154       7.055  -5.677  -3.858  1.00 89.23           O  
ATOM   2441  CB  MET A 154       4.877  -4.965  -1.494  1.00 89.23           C  
ATOM   2442  CG  MET A 154       3.411  -5.175  -1.110  1.00 89.23           C  
ATOM   2443  SD  MET A 154       2.639  -3.655  -0.500  1.00 89.23           S  
ATOM   2444  CE  MET A 154       2.372  -2.757  -2.058  1.00 89.23           C  
ATOM   2445  H   MET A 154       5.517  -7.072  -0.143  1.00 89.23           H  
ATOM   2446  HA  MET A 154       4.917  -6.530  -2.949  1.00 89.23           H  
ATOM   2447  HB2 MET A 154       5.433  -4.644  -0.612  1.00 89.23           H  
ATOM   2448  HB3 MET A 154       4.933  -4.165  -2.232  1.00 89.23           H  
ATOM   2449  HG2 MET A 154       3.357  -5.926  -0.322  1.00 89.23           H  
ATOM   2450  HG3 MET A 154       2.854  -5.536  -1.974  1.00 89.23           H  
ATOM   2451  HE1 MET A 154       1.465  -3.124  -2.537  1.00 89.23           H  
ATOM   2452  HE2 MET A 154       3.215  -2.895  -2.735  1.00 89.23           H  
ATOM   2453  HE3 MET A 154       2.259  -1.693  -1.848  1.00 89.23           H  
ATOM   2454  N   VAL A 155       7.940  -5.803  -1.803  1.00 89.81           N  
ATOM   2455  CA  VAL A 155       9.333  -5.614  -2.242  1.00 89.81           C  
ATOM   2456  C   VAL A 155       9.757  -6.743  -3.185  1.00 89.81           C  
ATOM   2457  O   VAL A 155      10.331  -6.480  -4.238  1.00 89.81           O  
ATOM   2458  CB  VAL A 155      10.288  -5.508  -1.034  1.00 89.81           C  
ATOM   2459  CG1 VAL A 155      11.760  -5.478  -1.464  1.00 89.81           C  
ATOM   2460  CG2 VAL A 155      10.025  -4.217  -0.244  1.00 89.81           C  
ATOM   2461  H   VAL A 155       7.758  -5.922  -0.816  1.00 89.81           H  
ATOM   2462  HA  VAL A 155       9.401  -4.686  -2.810  1.00 89.81           H  
ATOM   2463  HB  VAL A 155      10.136  -6.363  -0.375  1.00 89.81           H  
ATOM   2464 HG11 VAL A 155      11.922  -4.685  -2.194  1.00 89.81           H  
ATOM   2465 HG12 VAL A 155      12.050  -6.435  -1.897  1.00 89.81           H  
ATOM   2466 HG13 VAL A 155      12.395  -5.301  -0.596  1.00 89.81           H  
ATOM   2467 HG21 VAL A 155      10.692  -4.176   0.617  1.00 89.81           H  
ATOM   2468 HG22 VAL A 155      10.202  -3.347  -0.877  1.00 89.81           H  
ATOM   2469 HG23 VAL A 155       8.999  -4.197   0.122  1.00 89.81           H  
ATOM   2470  N   SER A 156       9.403  -7.990  -2.865  1.00 90.63           N  
ATOM   2471  CA  SER A 156       9.684  -9.153  -3.718  1.00 90.63           C  
ATOM   2472  C   SER A 156       8.967  -9.073  -5.069  1.00 90.63           C  
ATOM   2473  O   SER A 156       9.548  -9.413  -6.095  1.00 90.63           O  
ATOM   2474  CB  SER A 156       9.272 -10.446  -3.012  1.00 90.63           C  
ATOM   2475  OG  SER A 156       9.957 -10.591  -1.785  1.00 90.63           O  
ATOM   2476  H   SER A 156       8.972  -8.144  -1.965  1.00 90.63           H  
ATOM   2477  HA  SER A 156      10.755  -9.199  -3.913  1.00 90.63           H  
ATOM   2478  HB2 SER A 156       8.197 -10.442  -2.828  1.00 90.63           H  
ATOM   2479  HB3 SER A 156       9.514 -11.293  -3.654  1.00 90.63           H  
ATOM   2480  HG  SER A 156       9.607  -9.957  -1.155  1.00 90.63           H  
ATOM   2481  N   MET A 157       7.722  -8.586  -5.093  1.00 89.32           N  
ATOM   2482  CA  MET A 157       7.000  -8.313  -6.339  1.00 89.32           C  
ATOM   2483  C   MET A 157       7.724  -7.246  -7.169  1.00 89.32           C  
ATOM   2484  O   MET A 157       7.945  -7.452  -8.361  1.00 89.32           O  
ATOM   2485  CB  MET A 157       5.560  -7.891  -6.014  1.00 89.32           C  
ATOM   2486  CG  MET A 157       4.726  -7.562  -7.258  1.00 89.32           C  
ATOM   2487  SD  MET A 157       3.117  -6.818  -6.876  1.00 89.32           S  
ATOM   2488  CE  MET A 157       2.228  -8.252  -6.218  1.00 89.32           C  
ATOM   2489  H   MET A 157       7.276  -8.350  -4.217  1.00 89.32           H  
ATOM   2490  HA  MET A 157       6.968  -9.226  -6.934  1.00 89.32           H  
ATOM   2491  HB2 MET A 157       5.073  -8.695  -5.462  1.00 89.32           H  
ATOM   2492  HB3 MET A 157       5.576  -7.005  -5.378  1.00 89.32           H  
ATOM   2493  HG2 MET A 157       5.269  -6.844  -7.874  1.00 89.32           H  
ATOM   2494  HG3 MET A 157       4.575  -8.466  -7.849  1.00 89.32           H  
ATOM   2495  HE1 MET A 157       2.724  -8.617  -5.319  1.00 89.32           H  
ATOM   2496  HE2 MET A 157       1.208  -7.954  -5.974  1.00 89.32           H  
ATOM   2497  HE3 MET A 157       2.201  -9.038  -6.972  1.00 89.32           H  
ATOM   2498  N   LEU A 158       8.138  -6.139  -6.540  1.00 90.17           N  
ATOM   2499  CA  LEU A 158       8.863  -5.060  -7.212  1.00 90.17           C  
ATOM   2500  C   LEU A 158      10.216  -5.516  -7.775  1.00 90.17           C  
ATOM   2501  O   LEU A 158      10.614  -5.069  -8.849  1.00 90.17           O  
ATOM   2502  CB  LEU A 158       9.057  -3.871  -6.257  1.00 90.17           C  
ATOM   2503  CG  LEU A 158       7.780  -3.066  -5.966  1.00 90.17           C  
ATOM   2504  CD1 LEU A 158       8.114  -1.941  -4.985  1.00 90.17           C  
ATOM   2505  CD2 LEU A 158       7.202  -2.434  -7.232  1.00 90.17           C  
ATOM   2506  H   LEU A 158       7.925  -6.036  -5.558  1.00 90.17           H  
ATOM   2507  HA  LEU A 158       8.259  -4.729  -8.057  1.00 90.17           H  
ATOM   2508  HB2 LEU A 158       9.789  -3.194  -6.695  1.00 90.17           H  
ATOM   2509  HB3 LEU A 158       9.472  -4.234  -5.317  1.00 90.17           H  
ATOM   2510  HG  LEU A 158       7.020  -3.705  -5.516  1.00 90.17           H  
ATOM   2511 HD11 LEU A 158       8.509  -2.369  -4.064  1.00 90.17           H  
ATOM   2512 HD12 LEU A 158       8.856  -1.273  -5.423  1.00 90.17           H  
ATOM   2513 HD13 LEU A 158       7.208  -1.381  -4.752  1.00 90.17           H  
ATOM   2514 HD21 LEU A 158       6.662  -3.183  -7.811  1.00 90.17           H  
ATOM   2515 HD22 LEU A 158       6.515  -1.637  -6.948  1.00 90.17           H  
ATOM   2516 HD23 LEU A 158       8.001  -2.007  -7.837  1.00 90.17           H  
ATOM   2517  N   ALA A 159      10.896  -6.441  -7.095  1.00 89.51           N  
ATOM   2518  CA  ALA A 159      12.182  -6.989  -7.524  1.00 89.51           C  
ATOM   2519  C   ALA A 159      12.115  -7.762  -8.858  1.00 89.51           C  
ATOM   2520  O   ALA A 159      13.147  -7.951  -9.506  1.00 89.51           O  
ATOM   2521  CB  ALA A 159      12.727  -7.869  -6.394  1.00 89.51           C  
ATOM   2522  H   ALA A 159      10.540  -6.724  -6.193  1.00 89.51           H  
ATOM   2523  HA  ALA A 159      12.871  -6.158  -7.674  1.00 89.51           H  
ATOM   2524  HB1 ALA A 159      13.725  -8.220  -6.655  1.00 89.51           H  
ATOM   2525  HB2 ALA A 159      12.077  -8.731  -6.243  1.00 89.51           H  
ATOM   2526  HB3 ALA A 159      12.784  -7.294  -5.469  1.00 89.51           H  
ATOM   2527  N   ASN A 160      10.921  -8.176  -9.301  1.00 88.35           N  
ATOM   2528  CA  ASN A 160      10.734  -8.800 -10.613  1.00 88.35           C  
ATOM   2529  C   ASN A 160      10.855  -7.798 -11.773  1.00 88.35           C  
ATOM   2530  O   ASN A 160      11.085  -8.204 -12.914  1.00 88.35           O  
ATOM   2531  CB  ASN A 160       9.376  -9.515 -10.648  1.00 88.35           C  
ATOM   2532  CG  ASN A 160       9.302 -10.684  -9.686  1.00 88.35           C  
ATOM   2533  ND2 ASN A 160       8.152 -10.917  -9.102  1.00 88.35           N  
ATOM   2534  OD1 ASN A 160      10.252 -11.419  -9.472  1.00 88.35           O  
ATOM   2535  H   ASN A 160      10.108  -8.008  -8.726  1.00 88.35           H  
ATOM   2536  HA  ASN A 160      11.517  -9.544 -10.761  1.00 88.35           H  
ATOM   2537  HB2 ASN A 160       9.204  -9.909 -11.650  1.00 88.35           H  
ATOM   2538  HB3 ASN A 160       8.582  -8.799 -10.433  1.00 88.35           H  
ATOM   2539 HD21 ASN A 160       7.396 -10.259  -9.225  1.00 88.35           H  
ATOM   2540 HD22 ASN A 160       8.158 -11.639  -8.396  1.00 88.35           H  
ATOM   2541  N   PHE A 161      10.730  -6.496 -11.508  1.00 86.45           N  
ATOM   2542  CA  PHE A 161      10.866  -5.452 -12.519  1.00 86.45           C  
ATOM   2543  C   PHE A 161      12.306  -4.947 -12.580  1.00 86.45           C  
ATOM   2544  O   PHE A 161      12.647  -3.897 -12.036  1.00 86.45           O  
ATOM   2545  CB  PHE A 161       9.860  -4.333 -12.267  1.00 86.45           C  
ATOM   2546  CG  PHE A 161       8.427  -4.810 -12.169  1.00 86.45           C  
ATOM   2547  CD1 PHE A 161       7.716  -5.214 -13.316  1.00 86.45           C  
ATOM   2548  CD2 PHE A 161       7.806  -4.850 -10.912  1.00 86.45           C  
ATOM   2549  CE1 PHE A 161       6.381  -5.643 -13.192  1.00 86.45           C  
ATOM   2550  CE2 PHE A 161       6.483  -5.298 -10.782  1.00 86.45           C  
ATOM   2551  CZ  PHE A 161       5.771  -5.689 -11.926  1.00 86.45           C  
ATOM   2552  H   PHE A 161      10.577  -6.203 -10.553  1.00 86.45           H  
ATOM   2553  HA  PHE A 161      10.630  -5.872 -13.497  1.00 86.45           H  
ATOM   2554  HB2 PHE A 161      10.126  -3.808 -11.349  1.00 86.45           H  
ATOM   2555  HB3 PHE A 161       9.942  -3.622 -13.089  1.00 86.45           H  
ATOM   2556  HD1 PHE A 161       8.193  -5.194 -14.284  1.00 86.45           H  
ATOM   2557  HD2 PHE A 161       8.363  -4.527 -10.045  1.00 86.45           H  
ATOM   2558  HE1 PHE A 161       5.819  -5.965 -14.056  1.00 86.45           H  
ATOM   2559  HE2 PHE A 161       6.015  -5.350  -9.810  1.00 86.45           H  
ATOM   2560  HZ  PHE A 161       4.758  -6.050 -11.826  1.00 86.45           H  
ATOM   2561  N   ARG A 162      13.165  -5.717 -13.249  1.00 79.45           N  
ATOM   2562  CA  ARG A 162      14.547  -5.307 -13.524  1.00 79.45           C  
ATOM   2563  C   ARG A 162      14.607  -4.259 -14.629  1.00 79.45           C  
ATOM   2564  O   ARG A 162      13.896  -4.373 -15.629  1.00 79.45           O  
ATOM   2565  CB  ARG A 162      15.408  -6.521 -13.877  1.00 79.45           C  
ATOM   2566  CG  ARG A 162      15.657  -7.382 -12.636  1.00 79.45           C  
ATOM   2567  CD  ARG A 162      16.604  -8.524 -12.996  1.00 79.45           C  
ATOM   2568  NE  ARG A 162      17.124  -9.173 -11.784  1.00 79.45           N  
ATOM   2569  CZ  ARG A 162      18.092 -10.066 -11.747  1.00 79.45           C  
ATOM   2570  NH1 ARG A 162      18.608 -10.562 -12.837  1.00 79.45           N1+
ATOM   2571  NH2 ARG A 162      18.567 -10.474 -10.604  1.00 79.45           N  
ATOM   2572  H   ARG A 162      12.817  -6.579 -13.642  1.00 79.45           H  
ATOM   2573  HA  ARG A 162      14.958  -4.835 -12.631  1.00 79.45           H  
ATOM   2574  HB2 ARG A 162      16.367  -6.168 -14.256  1.00 79.45           H  
ATOM   2575  HB3 ARG A 162      14.922  -7.110 -14.655  1.00 79.45           H  
ATOM   2576  HG2 ARG A 162      16.117  -6.762 -11.866  1.00 79.45           H  
ATOM   2577  HG3 ARG A 162      14.719  -7.787 -12.255  1.00 79.45           H  
ATOM   2578  HD2 ARG A 162      17.439  -8.113 -13.564  1.00 79.45           H  
ATOM   2579  HD3 ARG A 162      16.072  -9.245 -13.616  1.00 79.45           H  
ATOM   2580  HE  ARG A 162      16.755  -8.836 -10.906  1.00 79.45           H  
ATOM   2581 HH11 ARG A 162      18.312 -10.158 -13.715  1.00 79.45           H  
ATOM   2582 HH12 ARG A 162      19.422 -11.159 -12.803  1.00 79.45           H  
ATOM   2583 HH21 ARG A 162      18.218 -10.058  -9.752  1.00 79.45           H  
ATOM   2584 HH22 ARG A 162      19.347 -11.115 -10.578  1.00 79.45           H  
ATOM   2585  N   ILE A 163      15.477  -3.268 -14.450  1.00 82.81           N  
ATOM   2586  CA  ILE A 163      15.726  -2.198 -15.421  1.00 82.81           C  
ATOM   2587  C   ILE A 163      17.224  -2.128 -15.664  1.00 82.81           C  
ATOM   2588  O   ILE A 163      17.971  -1.828 -14.741  1.00 82.81           O  
ATOM   2589  CB  ILE A 163      15.207  -0.826 -14.932  1.00 82.81           C  
ATOM   2590  CG1 ILE A 163      13.880  -0.963 -14.165  1.00 82.81           C  
ATOM   2591  CG2 ILE A 163      15.098   0.084 -16.171  1.00 82.81           C  
ATOM   2592  CD1 ILE A 163      13.251   0.354 -13.705  1.00 82.81           C  
ATOM   2593  H   ILE A 163      16.032  -3.259 -13.606  1.00 82.81           H  
ATOM   2594  HA  ILE A 163      15.231  -2.447 -16.360  1.00 82.81           H  
ATOM   2595  HB  ILE A 163      15.928  -0.392 -14.240  1.00 82.81           H  
ATOM   2596 HG12 ILE A 163      14.055  -1.540 -13.257  1.00 82.81           H  
ATOM   2597 HG13 ILE A 163      13.194  -1.539 -14.787  1.00 82.81           H  
ATOM   2598 HG21 ILE A 163      14.738   1.076 -15.895  1.00 82.81           H  
ATOM   2599 HG22 ILE A 163      14.404  -0.344 -16.895  1.00 82.81           H  
ATOM   2600 HG23 ILE A 163      16.076   0.203 -16.637  1.00 82.81           H  
ATOM   2601 HD11 ILE A 163      13.938   0.857 -13.024  1.00 82.81           H  
ATOM   2602 HD12 ILE A 163      12.320   0.140 -13.180  1.00 82.81           H  
ATOM   2603 HD13 ILE A 163      13.026   1.007 -14.548  1.00 82.81           H  
ATOM   2604  N   GLY A 164      17.675  -2.421 -16.880  1.00 82.93           N  
ATOM   2605  CA  GLY A 164      19.102  -2.660 -17.095  1.00 82.93           C  
ATOM   2606  C   GLY A 164      19.603  -3.864 -16.286  1.00 82.93           C  
ATOM   2607  O   GLY A 164      18.846  -4.802 -16.009  1.00 82.93           O  
ATOM   2608  H   GLY A 164      17.026  -2.701 -17.602  1.00 82.93           H  
ATOM   2609  HA2 GLY A 164      19.666  -1.778 -16.792  1.00 82.93           H  
ATOM   2610  HA3 GLY A 164      19.300  -2.848 -18.150  1.00 82.93           H  
ATOM   2611  N   ASP A 165      20.875  -3.824 -15.905  1.00 86.82           N  
ATOM   2612  CA  ASP A 165      21.556  -4.897 -15.180  1.00 86.82           C  
ATOM   2613  C   ASP A 165      21.348  -4.788 -13.658  1.00 86.82           C  
ATOM   2614  O   ASP A 165      21.222  -5.814 -12.981  1.00 86.82           O  
ATOM   2615  CB  ASP A 165      23.056  -4.894 -15.541  1.00 86.82           C  
ATOM   2616  CG  ASP A 165      23.371  -5.377 -16.969  1.00 86.82           C  
ATOM   2617  OD1 ASP A 165      22.599  -6.202 -17.512  1.00 86.82           O  
ATOM   2618  OD2 ASP A 165      24.440  -4.997 -17.501  1.00 86.82           O1-
ATOM   2619  H   ASP A 165      21.357  -2.940 -15.978  1.00 86.82           H  
ATOM   2620  HA  ASP A 165      21.139  -5.855 -15.489  1.00 86.82           H  
ATOM   2621  HB2 ASP A 165      23.575  -5.558 -14.850  1.00 86.82           H  
ATOM   2622  HB3 ASP A 165      23.459  -3.891 -15.400  1.00 86.82           H  
ATOM   2623  N   SER A 166      21.277  -3.569 -13.110  1.00 91.95           N  
ATOM   2624  CA  SER A 166      21.150  -3.329 -11.664  1.00 91.95           C  
ATOM   2625  C   SER A 166      20.089  -2.303 -11.261  1.00 91.95           C  
ATOM   2626  O   SER A 166      19.874  -2.087 -10.066  1.00 91.95           O  
ATOM   2627  CB  SER A 166      22.511  -2.972 -11.063  1.00 91.95           C  
ATOM   2628  OG  SER A 166      22.906  -1.658 -11.374  1.00 91.95           O  
ATOM   2629  H   SER A 166      21.442  -2.776 -13.713  1.00 91.95           H  
ATOM   2630  HA  SER A 166      20.835  -4.260 -11.191  1.00 91.95           H  
ATOM   2631  HB2 SER A 166      22.446  -3.062  -9.978  1.00 91.95           H  
ATOM   2632  HB3 SER A 166      23.265  -3.673 -11.421  1.00 91.95           H  
ATOM   2633  HG  SER A 166      23.159  -1.628 -12.300  1.00 91.95           H  
ATOM   2634  N   GLY A 167      19.383  -1.698 -12.219  1.00 93.19           N  
ATOM   2635  CA  GLY A 167      18.273  -0.799 -11.924  1.00 93.19           C  
ATOM   2636  C   GLY A 167      17.095  -1.511 -11.256  1.00 93.19           C  
ATOM   2637  O   GLY A 167      16.784  -2.677 -11.523  1.00 93.19           O  
ATOM   2638  H   GLY A 167      19.574  -1.918 -13.187  1.00 93.19           H  
ATOM   2639  HA2 GLY A 167      18.641  -0.027 -11.248  1.00 93.19           H  
ATOM   2640  HA3 GLY A 167      17.925  -0.306 -12.832  1.00 93.19           H  
ATOM   2641  N   PHE A 168      16.430  -0.783 -10.366  1.00 94.39           N  
ATOM   2642  CA  PHE A 168      15.400  -1.311  -9.480  1.00 94.39           C  
ATOM   2643  C   PHE A 168      14.265  -0.312  -9.279  1.00 94.39           C  
ATOM   2644  O   PHE A 168      14.353   0.865  -9.638  1.00 94.39           O  
ATOM   2645  CB  PHE A 168      16.035  -1.715  -8.139  1.00 94.39           C  
ATOM   2646  CG  PHE A 168      16.669  -0.569  -7.370  1.00 94.39           C  
ATOM   2647  CD1 PHE A 168      18.030  -0.265  -7.564  1.00 94.39           C  
ATOM   2648  CD2 PHE A 168      15.904   0.203  -6.474  1.00 94.39           C  
ATOM   2649  CE1 PHE A 168      18.625   0.799  -6.866  1.00 94.39           C  
ATOM   2650  CE2 PHE A 168      16.501   1.269  -5.778  1.00 94.39           C  
ATOM   2651  CZ  PHE A 168      17.861   1.564  -5.970  1.00 94.39           C  
ATOM   2652  H   PHE A 168      16.693   0.186 -10.259  1.00 94.39           H  
ATOM   2653  HA  PHE A 168      14.966  -2.203  -9.932  1.00 94.39           H  
ATOM   2654  HB2 PHE A 168      15.277  -2.184  -7.512  1.00 94.39           H  
ATOM   2655  HB3 PHE A 168      16.796  -2.471  -8.330  1.00 94.39           H  
ATOM   2656  HD1 PHE A 168      18.621  -0.847  -8.255  1.00 94.39           H  
ATOM   2657  HD2 PHE A 168      14.857  -0.014  -6.323  1.00 94.39           H  
ATOM   2658  HE1 PHE A 168      19.669   1.027  -7.023  1.00 94.39           H  
ATOM   2659  HE2 PHE A 168      15.917   1.870  -5.096  1.00 94.39           H  
ATOM   2660  HZ  PHE A 168      18.312   2.386  -5.433  1.00 94.39           H  
ATOM   2661  N   VAL A 169      13.185  -0.800  -8.675  1.00 95.22           N  
ATOM   2662  CA  VAL A 169      11.988  -0.016  -8.390  1.00 95.22           C  
ATOM   2663  C   VAL A 169      11.709  -0.004  -6.895  1.00 95.22           C  
ATOM   2664  O   VAL A 169      11.876  -1.005  -6.199  1.00 95.22           O  
ATOM   2665  CB  VAL A 169      10.797  -0.525  -9.213  1.00 95.22           C  
ATOM   2666  CG1 VAL A 169       9.558   0.335  -8.988  1.00 95.22           C  
ATOM   2667  CG2 VAL A 169      11.127  -0.455 -10.710  1.00 95.22           C  
ATOM   2668  H   VAL A 169      13.187  -1.769  -8.389  1.00 95.22           H  
ATOM   2669  HA  VAL A 169      12.169   1.015  -8.693  1.00 95.22           H  
ATOM   2670  HB  VAL A 169      10.569  -1.556  -8.944  1.00 95.22           H  
ATOM   2671 HG11 VAL A 169       9.794   1.380  -9.186  1.00 95.22           H  
ATOM   2672 HG12 VAL A 169       9.199   0.225  -7.965  1.00 95.22           H  
ATOM   2673 HG13 VAL A 169       8.779   0.002  -9.674  1.00 95.22           H  
ATOM   2674 HG21 VAL A 169      10.252  -0.706 -11.310  1.00 95.22           H  
ATOM   2675 HG22 VAL A 169      11.461   0.550 -10.970  1.00 95.22           H  
ATOM   2676 HG23 VAL A 169      11.911  -1.170 -10.957  1.00 95.22           H  
ATOM   2677  N   PHE A 170      11.283   1.148  -6.400  1.00 94.51           N  
ATOM   2678  CA  PHE A 170      10.921   1.385  -5.012  1.00 94.51           C  
ATOM   2679  C   PHE A 170       9.725   2.348  -4.944  1.00 94.51           C  
ATOM   2680  O   PHE A 170       9.206   2.767  -5.981  1.00 94.51           O  
ATOM   2681  CB  PHE A 170      12.187   1.864  -4.292  1.00 94.51           C  
ATOM   2682  CG  PHE A 170      12.632   3.279  -4.559  1.00 94.51           C  
ATOM   2683  CD1 PHE A 170      13.563   3.522  -5.582  1.00 94.51           C  
ATOM   2684  CD2 PHE A 170      12.215   4.329  -3.715  1.00 94.51           C  
ATOM   2685  CE1 PHE A 170      14.112   4.802  -5.734  1.00 94.51           C  
ATOM   2686  CE2 PHE A 170      12.752   5.617  -3.885  1.00 94.51           C  
ATOM   2687  CZ  PHE A 170      13.718   5.843  -4.881  1.00 94.51           C  
ATOM   2688  H   PHE A 170      11.203   1.932  -7.032  1.00 94.51           H  
ATOM   2689  HA  PHE A 170      10.610   0.444  -4.557  1.00 94.51           H  
ATOM   2690  HB2 PHE A 170      12.066   1.767  -3.213  1.00 94.51           H  
ATOM   2691  HB3 PHE A 170      13.007   1.191  -4.543  1.00 94.51           H  
ATOM   2692  HD1 PHE A 170      13.886   2.722  -6.231  1.00 94.51           H  
ATOM   2693  HD2 PHE A 170      11.514   4.140  -2.915  1.00 94.51           H  
ATOM   2694  HE1 PHE A 170      14.863   4.982  -6.489  1.00 94.51           H  
ATOM   2695  HE2 PHE A 170      12.456   6.423  -3.231  1.00 94.51           H  
ATOM   2696  HZ  PHE A 170      14.179   6.814  -4.990  1.00 94.51           H  
ATOM   2697  N   MET A 171       9.229   2.670  -3.747  1.00 94.32           N  
ATOM   2698  CA  MET A 171       8.080   3.573  -3.600  1.00 94.32           C  
ATOM   2699  C   MET A 171       8.280   4.613  -2.512  1.00 94.32           C  
ATOM   2700  O   MET A 171       8.873   4.333  -1.467  1.00 94.32           O  
ATOM   2701  CB  MET A 171       6.774   2.812  -3.337  1.00 94.32           C  
ATOM   2702  CG  MET A 171       6.431   1.844  -4.469  1.00 94.32           C  
ATOM   2703  SD  MET A 171       4.802   1.077  -4.320  1.00 94.32           S  
ATOM   2704  CE  MET A 171       3.778   2.485  -4.756  1.00 94.32           C  
ATOM   2705  H   MET A 171       9.704   2.349  -2.915  1.00 94.32           H  
ATOM   2706  HA  MET A 171       7.955   4.125  -4.532  1.00 94.32           H  
ATOM   2707  HB2 MET A 171       6.839   2.269  -2.394  1.00 94.32           H  
ATOM   2708  HB3 MET A 171       5.969   3.542  -3.248  1.00 94.32           H  
ATOM   2709  HG2 MET A 171       7.180   1.053  -4.498  1.00 94.32           H  
ATOM   2710  HG3 MET A 171       6.471   2.387  -5.414  1.00 94.32           H  
ATOM   2711  HE1 MET A 171       2.750   2.129  -4.826  1.00 94.32           H  
ATOM   2712  HE2 MET A 171       4.098   2.877  -5.722  1.00 94.32           H  
ATOM   2713  HE3 MET A 171       3.853   3.276  -4.010  1.00 94.32           H  
ATOM   2714  N   THR A 172       7.709   5.793  -2.733  1.00 94.66           N  
ATOM   2715  CA  THR A 172       7.655   6.875  -1.750  1.00 94.66           C  
ATOM   2716  C   THR A 172       6.230   7.348  -1.530  1.00 94.66           C  
ATOM   2717  O   THR A 172       5.408   7.286  -2.441  1.00 94.66           O  
ATOM   2718  CB  THR A 172       8.536   8.072  -2.134  1.00 94.66           C  
ATOM   2719  CG2 THR A 172       9.957   7.667  -2.517  1.00 94.66           C  
ATOM   2720  OG1 THR A 172       8.003   8.814  -3.206  1.00 94.66           O  
ATOM   2721  H   THR A 172       7.234   5.943  -3.612  1.00 94.66           H  
ATOM   2722  HA  THR A 172       8.017   6.485  -0.799  1.00 94.66           H  
ATOM   2723  HB  THR A 172       8.589   8.732  -1.268  1.00 94.66           H  
ATOM   2724  HG1 THR A 172       7.170   9.196  -2.921  1.00 94.66           H  
ATOM   2725 HG21 THR A 172      10.530   8.565  -2.748  1.00 94.66           H  
ATOM   2726 HG22 THR A 172      10.431   7.145  -1.686  1.00 94.66           H  
ATOM   2727 HG23 THR A 172       9.947   7.024  -3.397  1.00 94.66           H  
ATOM   2728  N   ASP A 173       5.938   7.891  -0.353  1.00 92.52           N  
ATOM   2729  CA  ASP A 173       4.690   8.631  -0.157  1.00 92.52           C  
ATOM   2730  C   ASP A 173       4.702   9.992  -0.878  1.00 92.52           C  
ATOM   2731  O   ASP A 173       5.686  10.372  -1.527  1.00 92.52           O  
ATOM   2732  CB  ASP A 173       4.347   8.729   1.340  1.00 92.52           C  
ATOM   2733  CG  ASP A 173       5.262   9.626   2.178  1.00 92.52           C  
ATOM   2734  OD1 ASP A 173       5.946  10.521   1.625  1.00 92.52           O  
ATOM   2735  OD2 ASP A 173       5.272   9.427   3.411  1.00 92.52           O1-
ATOM   2736  H   ASP A 173       6.661   7.954   0.350  1.00 92.52           H  
ATOM   2737  HA  ASP A 173       3.888   8.055  -0.618  1.00 92.52           H  
ATOM   2738  HB2 ASP A 173       4.358   7.723   1.760  1.00 92.52           H  
ATOM   2739  HB3 ASP A 173       3.327   9.100   1.438  1.00 92.52           H  
ATOM   2740  N   GLY A 174       3.606  10.743  -0.743  1.00 91.41           N  
ATOM   2741  CA  GLY A 174       3.445  12.076  -1.322  1.00 91.41           C  
ATOM   2742  C   GLY A 174       4.509  13.104  -0.909  1.00 91.41           C  
ATOM   2743  O   GLY A 174       4.742  14.066  -1.636  1.00 91.41           O  
ATOM   2744  H   GLY A 174       2.791  10.327  -0.315  1.00 91.41           H  
ATOM   2745  HA2 GLY A 174       3.449  11.974  -2.408  1.00 91.41           H  
ATOM   2746  HA3 GLY A 174       2.470  12.464  -1.029  1.00 91.41           H  
ATOM   2747  N   SER A 175       5.175  12.897   0.232  1.00 92.07           N  
ATOM   2748  CA  SER A 175       6.262  13.751   0.732  1.00 92.07           C  
ATOM   2749  C   SER A 175       7.650  13.319   0.243  1.00 92.07           C  
ATOM   2750  O   SER A 175       8.650  13.968   0.556  1.00 92.07           O  
ATOM   2751  CB  SER A 175       6.223  13.802   2.264  1.00 92.07           C  
ATOM   2752  OG  SER A 175       6.775  12.642   2.865  1.00 92.07           O  
ATOM   2753  H   SER A 175       5.022  12.023   0.714  1.00 92.07           H  
ATOM   2754  HA  SER A 175       6.100  14.765   0.365  1.00 92.07           H  
ATOM   2755  HB2 SER A 175       5.193  13.931   2.597  1.00 92.07           H  
ATOM   2756  HB3 SER A 175       6.799  14.665   2.598  1.00 92.07           H  
ATOM   2757  HG  SER A 175       6.372  11.858   2.485  1.00 92.07           H  
ATOM   2758  N   GLY A 176       7.735  12.203  -0.486  1.00 94.40           N  
ATOM   2759  CA  GLY A 176       8.989  11.597  -0.921  1.00 94.40           C  
ATOM   2760  C   GLY A 176       9.622  10.666   0.113  1.00 94.40           C  
ATOM   2761  O   GLY A 176      10.731  10.188  -0.116  1.00 94.40           O  
ATOM   2762  H   GLY A 176       6.880  11.714  -0.709  1.00 94.40           H  
ATOM   2763  HA2 GLY A 176       9.710  12.379  -1.155  1.00 94.40           H  
ATOM   2764  HA3 GLY A 176       8.802  11.024  -1.829  1.00 94.40           H  
ATOM   2765  N   LYS A 177       8.968  10.378   1.248  1.00 94.53           N  
ATOM   2766  CA  LYS A 177       9.511   9.441   2.241  1.00 94.53           C  
ATOM   2767  C   LYS A 177       9.486   8.025   1.672  1.00 94.53           C  
ATOM   2768  O   LYS A 177       8.443   7.583   1.199  1.00 94.53           O  
ATOM   2769  CB  LYS A 177       8.714   9.552   3.552  1.00 94.53           C  
ATOM   2770  CG  LYS A 177       9.169   8.598   4.665  1.00 94.53           C  
ATOM   2771  CD  LYS A 177      10.583   8.896   5.170  1.00 94.53           C  
ATOM   2772  CE  LYS A 177      10.644   9.920   6.301  1.00 94.53           C  
ATOM   2773  NZ  LYS A 177      12.000   9.893   6.907  1.00 94.53           N1+
ATOM   2774  H   LYS A 177       8.018  10.704   1.355  1.00 94.53           H  
ATOM   2775  HA  LYS A 177      10.554   9.706   2.417  1.00 94.53           H  
ATOM   2776  HB2 LYS A 177       7.675   9.308   3.329  1.00 94.53           H  
ATOM   2777  HB3 LYS A 177       8.748  10.579   3.916  1.00 94.53           H  
ATOM   2778  HG2 LYS A 177       9.137   7.574   4.292  1.00 94.53           H  
ATOM   2779  HG3 LYS A 177       8.470   8.659   5.499  1.00 94.53           H  
ATOM   2780  HD2 LYS A 177      11.207   9.265   4.355  1.00 94.53           H  
ATOM   2781  HD3 LYS A 177      11.018   7.955   5.507  1.00 94.53           H  
ATOM   2782  HE2 LYS A 177       9.901   9.655   7.053  1.00 94.53           H  
ATOM   2783  HE3 LYS A 177      10.408  10.908   5.906  1.00 94.53           H  
ATOM   2784  HZ1 LYS A 177      12.164   8.978   7.301  1.00 94.53           H  
ATOM   2785  HZ2 LYS A 177      12.733  10.012   6.224  1.00 94.53           H  
ATOM   2786  HZ3 LYS A 177      12.112  10.571   7.648  1.00 94.53           H  
ATOM   2787  N   VAL A 178      10.610   7.312   1.732  1.00 93.91           N  
ATOM   2788  CA  VAL A 178      10.728   5.943   1.209  1.00 93.91           C  
ATOM   2789  C   VAL A 178       9.858   4.994   2.032  1.00 93.91           C  
ATOM   2790  O   VAL A 178      10.031   4.888   3.245  1.00 93.91           O  
ATOM   2791  CB  VAL A 178      12.201   5.493   1.196  1.00 93.91           C  
ATOM   2792  CG1 VAL A 178      12.346   4.045   0.723  1.00 93.91           C  
ATOM   2793  CG2 VAL A 178      13.034   6.368   0.248  1.00 93.91           C  
ATOM   2794  H   VAL A 178      11.428   7.719   2.162  1.00 93.91           H  
ATOM   2795  HA  VAL A 178      10.366   5.924   0.181  1.00 93.91           H  
ATOM   2796  HB  VAL A 178      12.610   5.576   2.203  1.00 93.91           H  
ATOM   2797 HG11 VAL A 178      11.922   3.928  -0.274  1.00 93.91           H  
ATOM   2798 HG12 VAL A 178      13.405   3.787   0.696  1.00 93.91           H  
ATOM   2799 HG13 VAL A 178      11.852   3.360   1.412  1.00 93.91           H  
ATOM   2800 HG21 VAL A 178      13.003   7.412   0.560  1.00 93.91           H  
ATOM   2801 HG22 VAL A 178      14.074   6.041   0.267  1.00 93.91           H  
ATOM   2802 HG23 VAL A 178      12.656   6.286  -0.771  1.00 93.91           H  
ATOM   2803  N   LYS A 179       8.922   4.306   1.370  1.00 90.29           N  
ATOM   2804  CA  LYS A 179       7.959   3.374   1.985  1.00 90.29           C  
ATOM   2805  C   LYS A 179       8.182   1.922   1.589  1.00 90.29           C  
ATOM   2806  O   LYS A 179       7.942   1.037   2.399  1.00 90.29           O  
ATOM   2807  CB  LYS A 179       6.521   3.799   1.635  1.00 90.29           C  
ATOM   2808  CG  LYS A 179       6.095   5.166   2.196  1.00 90.29           C  
ATOM   2809  CD  LYS A 179       6.455   5.332   3.677  1.00 90.29           C  
ATOM   2810  CE  LYS A 179       5.871   6.600   4.281  1.00 90.29           C  
ATOM   2811  NZ  LYS A 179       6.073   6.588   5.746  1.00 90.29           N1+
ATOM   2812  H   LYS A 179       8.861   4.459   0.373  1.00 90.29           H  
ATOM   2813  HA  LYS A 179       8.080   3.376   3.068  1.00 90.29           H  
ATOM   2814  HB2 LYS A 179       5.840   3.044   2.028  1.00 90.29           H  
ATOM   2815  HB3 LYS A 179       6.398   3.814   0.553  1.00 90.29           H  
ATOM   2816  HG2 LYS A 179       6.576   5.957   1.620  1.00 90.29           H  
ATOM   2817  HG3 LYS A 179       5.017   5.266   2.072  1.00 90.29           H  
ATOM   2818  HD2 LYS A 179       6.104   4.463   4.234  1.00 90.29           H  
ATOM   2819  HD3 LYS A 179       7.538   5.386   3.788  1.00 90.29           H  
ATOM   2820  HE2 LYS A 179       4.811   6.677   4.039  1.00 90.29           H  
ATOM   2821  HE3 LYS A 179       6.373   7.459   3.836  1.00 90.29           H  
ATOM   2822  HZ1 LYS A 179       6.998   6.253   5.976  1.00 90.29           H  
ATOM   2823  HZ2 LYS A 179       5.927   7.508   6.138  1.00 90.29           H  
ATOM   2824  HZ3 LYS A 179       5.467   5.912   6.189  1.00 90.29           H  
ATOM   2825  N   LEU A 180       8.673   1.688   0.376  1.00 91.16           N  
ATOM   2826  CA  LEU A 180       9.164   0.394  -0.096  1.00 91.16           C  
ATOM   2827  C   LEU A 180      10.536   0.609  -0.693  1.00 91.16           C  
ATOM   2828  O   LEU A 180      10.708   1.593  -1.406  1.00 91.16           O  
ATOM   2829  CB  LEU A 180       8.249  -0.186  -1.188  1.00 91.16           C  
ATOM   2830  CG  LEU A 180       6.818  -0.501  -0.745  1.00 91.16           C  
ATOM   2831  CD1 LEU A 180       6.021  -1.117  -1.883  1.00 91.16           C  
ATOM   2832  CD2 LEU A 180       6.834  -1.555   0.330  1.00 91.16           C  
ATOM   2833  H   LEU A 180       8.860   2.486  -0.214  1.00 91.16           H  
ATOM   2834  HA  LEU A 180       9.257  -0.308   0.733  1.00 91.16           H  
ATOM   2835  HB2 LEU A 180       8.701  -1.105  -1.562  1.00 91.16           H  
ATOM   2836  HB3 LEU A 180       8.210   0.513  -2.023  1.00 91.16           H  
ATOM   2837  HG  LEU A 180       6.318   0.401  -0.392  1.00 91.16           H  
ATOM   2838 HD11 LEU A 180       6.162  -0.515  -2.781  1.00 91.16           H  
ATOM   2839 HD12 LEU A 180       6.377  -2.123  -2.105  1.00 91.16           H  
ATOM   2840 HD13 LEU A 180       4.962  -1.151  -1.625  1.00 91.16           H  
ATOM   2841 HD21 LEU A 180       7.385  -2.434  -0.003  1.00 91.16           H  
ATOM   2842 HD22 LEU A 180       7.315  -1.145   1.218  1.00 91.16           H  
ATOM   2843 HD23 LEU A 180       5.807  -1.847   0.546  1.00 91.16           H  
ATOM   2844  N   HIS A 181      11.476  -0.296  -0.437  1.00 93.19           N  
ATOM   2845  CA  HIS A 181      12.799  -0.273  -1.051  1.00 93.19           C  
ATOM   2846  C   HIS A 181      13.457  -1.662  -0.965  1.00 93.19           C  
ATOM   2847  O   HIS A 181      13.251  -2.340   0.043  1.00 93.19           O  
ATOM   2848  CB  HIS A 181      13.646   0.796  -0.346  1.00 93.19           C  
ATOM   2849  CG  HIS A 181      14.906   1.133  -1.087  1.00 93.19           C  
ATOM   2850  CD2 HIS A 181      15.074   2.082  -2.057  1.00 93.19           C  
ATOM   2851  ND1 HIS A 181      16.109   0.506  -0.921  1.00 93.19           N  
ATOM   2852  CE1 HIS A 181      16.972   0.999  -1.824  1.00 93.19           C  
ATOM   2853  NE2 HIS A 181      16.394   1.996  -2.507  1.00 93.19           N  
ATOM   2854  H   HIS A 181      11.274  -1.074   0.176  1.00 93.19           H  
ATOM   2855  HA  HIS A 181      12.684   0.007  -2.098  1.00 93.19           H  
ATOM   2856  HB2 HIS A 181      13.063   1.713  -0.267  1.00 93.19           H  
ATOM   2857  HB3 HIS A 181      13.890   0.465   0.664  1.00 93.19           H  
ATOM   2858  HD1 HIS A 181      16.345  -0.068  -0.124  1.00 93.19           H  
ATOM   2859  HD2 HIS A 181      14.321   2.764  -2.423  1.00 93.19           H  
ATOM   2860  HE1 HIS A 181      18.013   0.724  -1.910  1.00 93.19           H  
ATOM   2861  N   PRO A 182      14.253  -2.090  -1.969  1.00 91.45           N  
ATOM   2862  CA  PRO A 182      14.999  -3.353  -1.900  1.00 91.45           C  
ATOM   2863  C   PRO A 182      15.942  -3.447  -0.691  1.00 91.45           C  
ATOM   2864  O   PRO A 182      16.059  -4.493  -0.064  1.00 91.45           O  
ATOM   2865  CB  PRO A 182      15.775  -3.436  -3.219  1.00 91.45           C  
ATOM   2866  CG  PRO A 182      14.924  -2.617  -4.187  1.00 91.45           C  
ATOM   2867  CD  PRO A 182      14.378  -1.501  -3.301  1.00 91.45           C  
ATOM   2868  HA  PRO A 182      14.290  -4.180  -1.851  1.00 91.45           H  
ATOM   2869  HB2 PRO A 182      15.886  -4.467  -3.555  1.00 91.45           H  
ATOM   2870  HB3 PRO A 182      16.752  -2.963  -3.117  1.00 91.45           H  
ATOM   2871  HG2 PRO A 182      14.100  -3.225  -4.560  1.00 91.45           H  
ATOM   2872  HG3 PRO A 182      15.519  -2.225  -5.012  1.00 91.45           H  
ATOM   2873  HD2 PRO A 182      15.085  -0.672  -3.279  1.00 91.45           H  
ATOM   2874  HD3 PRO A 182      13.417  -1.169  -3.693  1.00 91.45           H  
ATOM   2875  N   ASP A 183      16.589  -2.335  -0.337  1.00 91.15           N  
ATOM   2876  CA  ASP A 183      17.292  -2.168   0.941  1.00 91.15           C  
ATOM   2877  C   ASP A 183      16.322  -1.692   2.036  1.00 91.15           C  
ATOM   2878  O   ASP A 183      15.926  -0.521   2.069  1.00 91.15           O  
ATOM   2879  CB  ASP A 183      18.502  -1.230   0.776  1.00 91.15           C  
ATOM   2880  CG  ASP A 183      19.227  -0.919   2.091  1.00 91.15           C  
ATOM   2881  OD1 ASP A 183      18.950  -1.604   3.104  1.00 91.15           O  
ATOM   2882  OD2 ASP A 183      20.008   0.060   2.090  1.00 91.15           O1-
ATOM   2883  H   ASP A 183      16.510  -1.549  -0.966  1.00 91.15           H  
ATOM   2884  HA  ASP A 183      17.691  -3.133   1.253  1.00 91.15           H  
ATOM   2885  HB2 ASP A 183      18.180  -0.282   0.344  1.00 91.15           H  
ATOM   2886  HB3 ASP A 183      19.209  -1.689   0.084  1.00 91.15           H  
ATOM   2887  N   ALA A 184      15.977  -2.600   2.951  1.00 86.99           N  
ATOM   2888  CA  ALA A 184      15.078  -2.341   4.072  1.00 86.99           C  
ATOM   2889  C   ALA A 184      15.579  -1.234   5.018  1.00 86.99           C  
ATOM   2890  O   ALA A 184      14.762  -0.567   5.655  1.00 86.99           O  
ATOM   2891  CB  ALA A 184      14.873  -3.658   4.831  1.00 86.99           C  
ATOM   2892  H   ALA A 184      16.325  -3.540   2.831  1.00 86.99           H  
ATOM   2893  HA  ALA A 184      14.117  -2.022   3.670  1.00 86.99           H  
ATOM   2894  HB1 ALA A 184      14.464  -4.412   4.158  1.00 86.99           H  
ATOM   2895  HB2 ALA A 184      14.168  -3.504   5.648  1.00 86.99           H  
ATOM   2896  HB3 ALA A 184      15.821  -4.011   5.236  1.00 86.99           H  
ATOM   2897  N   ALA A 185      16.893  -0.980   5.090  1.00 90.10           N  
ATOM   2898  CA  ALA A 185      17.457   0.061   5.950  1.00 90.10           C  
ATOM   2899  C   ALA A 185      17.124   1.488   5.478  1.00 90.10           C  
ATOM   2900  O   ALA A 185      17.375   2.447   6.215  1.00 90.10           O  
ATOM   2901  CB  ALA A 185      18.972  -0.151   6.054  1.00 90.10           C  
ATOM   2902  H   ALA A 185      17.525  -1.472   4.476  1.00 90.10           H  
ATOM   2903  HA  ALA A 185      17.028  -0.053   6.946  1.00 90.10           H  
ATOM   2904  HB1 ALA A 185      19.393   0.539   6.786  1.00 90.10           H  
ATOM   2905  HB2 ALA A 185      19.183  -1.173   6.368  1.00 90.10           H  
ATOM   2906  HB3 ALA A 185      19.441   0.024   5.086  1.00 90.10           H  
ATOM   2907  N   ARG A 186      16.586   1.648   4.260  1.00 91.67           N  
ATOM   2908  CA  ARG A 186      16.125   2.938   3.716  1.00 91.67           C  
ATOM   2909  C   ARG A 186      14.664   3.241   4.027  1.00 91.67           C  
ATOM   2910  O   ARG A 186      14.271   4.407   4.013  1.00 91.67           O  
ATOM   2911  CB  ARG A 186      16.356   2.987   2.201  1.00 91.67           C  
ATOM   2912  CG  ARG A 186      17.830   2.764   1.857  1.00 91.67           C  
ATOM   2913  CD  ARG A 186      18.161   3.340   0.483  1.00 91.67           C  
ATOM   2914  NE  ARG A 186      19.582   3.145   0.195  1.00 91.67           N  
ATOM   2915  CZ  ARG A 186      20.279   3.735  -0.752  1.00 91.67           C  
ATOM   2916  NH1 ARG A 186      19.759   4.273  -1.816  1.00 91.67           N1+
ATOM   2917  NH2 ARG A 186      21.561   3.772  -0.626  1.00 91.67           N  
ATOM   2918  H   ARG A 186      16.486   0.825   3.683  1.00 91.67           H  
ATOM   2919  HA  ARG A 186      16.703   3.752   4.155  1.00 91.67           H  
ATOM   2920  HB2 ARG A 186      15.747   2.234   1.700  1.00 91.67           H  
ATOM   2921  HB3 ARG A 186      16.049   3.969   1.843  1.00 91.67           H  
ATOM   2922  HG2 ARG A 186      18.462   3.251   2.600  1.00 91.67           H  
ATOM   2923  HG3 ARG A 186      18.037   1.694   1.867  1.00 91.67           H  
ATOM   2924  HD2 ARG A 186      17.541   2.864  -0.277  1.00 91.67           H  
ATOM   2925  HD3 ARG A 186      17.940   4.407   0.492  1.00 91.67           H  
ATOM   2926  HE  ARG A 186      20.098   2.580   0.855  1.00 91.67           H  
ATOM   2927 HH11 ARG A 186      20.389   4.731  -2.459  1.00 91.67           H  
ATOM   2928 HH12 ARG A 186      18.769   4.183  -1.996  1.00 91.67           H  
ATOM   2929 HH21 ARG A 186      22.034   3.410   0.190  1.00 91.67           H  
ATOM   2930 HH22 ARG A 186      22.122   4.279  -1.296  1.00 91.67           H  
ATOM   2931  N   ILE A 187      13.863   2.219   4.324  1.00 88.52           N  
ATOM   2932  CA  ILE A 187      12.419   2.348   4.560  1.00 88.52           C  
ATOM   2933  C   ILE A 187      12.169   3.195   5.810  1.00 88.52           C  
ATOM   2934  O   ILE A 187      12.768   2.964   6.857  1.00 88.52           O  
ATOM   2935  CB  ILE A 187      11.753   0.957   4.646  1.00 88.52           C  
ATOM   2936  CG1 ILE A 187      11.971   0.199   3.312  1.00 88.52           C  
ATOM   2937  CG2 ILE A 187      10.256   1.096   4.979  1.00 88.52           C  
ATOM   2938  CD1 ILE A 187      11.418  -1.228   3.293  1.00 88.52           C  
ATOM   2939  H   ILE A 187      14.279   1.304   4.420  1.00 88.52           H  
ATOM   2940  HA  ILE A 187      11.982   2.875   3.712  1.00 88.52           H  
ATOM   2941  HB  ILE A 187      12.227   0.392   5.449  1.00 88.52           H  
ATOM   2942 HG12 ILE A 187      11.518   0.761   2.496  1.00 88.52           H  
ATOM   2943 HG13 ILE A 187      13.039   0.121   3.112  1.00 88.52           H  
ATOM   2944 HG21 ILE A 187       9.758   1.704   4.223  1.00 88.52           H  
ATOM   2945 HG22 ILE A 187      10.113   1.560   5.955  1.00 88.52           H  
ATOM   2946 HG23 ILE A 187       9.778   0.117   5.013  1.00 88.52           H  
ATOM   2947 HD11 ILE A 187      10.333  -1.198   3.195  1.00 88.52           H  
ATOM   2948 HD12 ILE A 187      11.822  -1.760   2.432  1.00 88.52           H  
ATOM   2949 HD13 ILE A 187      11.700  -1.757   4.203  1.00 88.52           H  
ATOM   2950  N   ASP A 188      11.308   4.208   5.684  1.00 89.29           N  
ATOM   2951  CA  ASP A 188      11.001   5.259   6.669  1.00 89.29           C  
ATOM   2952  C   ASP A 188      12.192   6.113   7.150  1.00 89.29           C  
ATOM   2953  O   ASP A 188      11.997   7.177   7.753  1.00 89.29           O  
ATOM   2954  CB  ASP A 188      10.185   4.693   7.840  1.00 89.29           C  
ATOM   2955  CG  ASP A 188       8.765   4.300   7.434  1.00 89.29           C  
ATOM   2956  OD1 ASP A 188       8.107   5.113   6.730  1.00 89.29           O  
ATOM   2957  OD2 ASP A 188       8.315   3.227   7.893  1.00 89.29           O1-
ATOM   2958  H   ASP A 188      10.853   4.305   4.788  1.00 89.29           H  
ATOM   2959  HA  ASP A 188      10.346   5.962   6.155  1.00 89.29           H  
ATOM   2960  HB2 ASP A 188      10.102   5.457   8.613  1.00 89.29           H  
ATOM   2961  HB3 ASP A 188      10.702   3.838   8.278  1.00 89.29           H  
ATOM   2962  N   ARG A 189      13.423   5.723   6.817  1.00 92.05           N  
ATOM   2963  CA  ARG A 189      14.652   6.450   7.125  1.00 92.05           C  
ATOM   2964  C   ARG A 189      14.904   7.540   6.086  1.00 92.05           C  
ATOM   2965  O   ARG A 189      14.904   8.718   6.444  1.00 92.05           O  
ATOM   2966  CB  ARG A 189      15.783   5.417   7.290  1.00 92.05           C  
ATOM   2967  CG  ARG A 189      17.098   6.008   7.828  1.00 92.05           C  
ATOM   2968  CD  ARG A 189      18.121   6.236   6.718  1.00 92.05           C  
ATOM   2969  NE  ARG A 189      18.689   4.968   6.224  1.00 92.05           N  
ATOM   2970  CZ  ARG A 189      19.666   4.833   5.345  1.00 92.05           C  
ATOM   2971  NH1 ARG A 189      20.158   5.842   4.688  1.00 92.05           N1+
ATOM   2972  NH2 ARG A 189      20.155   3.647   5.117  1.00 92.05           N  
ATOM   2973  H   ARG A 189      13.503   4.828   6.357  1.00 92.05           H  
ATOM   2974  HA  ARG A 189      14.522   6.959   8.080  1.00 92.05           H  
ATOM   2975  HB2 ARG A 189      15.446   4.669   8.007  1.00 92.05           H  
ATOM   2976  HB3 ARG A 189      15.953   4.900   6.346  1.00 92.05           H  
ATOM   2977  HG2 ARG A 189      17.527   5.322   8.559  1.00 92.05           H  
ATOM   2978  HG3 ARG A 189      16.898   6.953   8.332  1.00 92.05           H  
ATOM   2979  HD2 ARG A 189      18.924   6.871   7.093  1.00 92.05           H  
ATOM   2980  HD3 ARG A 189      17.602   6.764   5.918  1.00 92.05           H  
ATOM   2981  HE  ARG A 189      18.246   4.110   6.520  1.00 92.05           H  
ATOM   2982 HH11 ARG A 189      19.513   6.608   4.560  1.00 92.05           H  
ATOM   2983 HH12 ARG A 189      20.759   5.679   3.893  1.00 92.05           H  
ATOM   2984 HH21 ARG A 189      19.686   2.849   5.522  1.00 92.05           H  
ATOM   2985 HH22 ARG A 189      20.848   3.521   4.394  1.00 92.05           H  
ATOM   2986  N   ASP A 190      14.995   7.170   4.812  1.00 94.68           N  
ATOM   2987  CA  ASP A 190      15.362   8.083   3.725  1.00 94.68           C  
ATOM   2988  C   ASP A 190      14.160   8.822   3.125  1.00 94.68           C  
ATOM   2989  O   ASP A 190      13.022   8.346   3.125  1.00 94.68           O  
ATOM   2990  CB  ASP A 190      16.138   7.331   2.630  1.00 94.68           C  
ATOM   2991  CG  ASP A 190      17.528   6.881   3.084  1.00 94.68           C  
ATOM   2992  OD1 ASP A 190      18.153   7.577   3.914  1.00 94.68           O  
ATOM   2993  OD2 ASP A 190      17.984   5.811   2.637  1.00 94.68           O1-
ATOM   2994  H   ASP A 190      14.850   6.198   4.579  1.00 94.68           H  
ATOM   2995  HA  ASP A 190      16.030   8.844   4.127  1.00 94.68           H  
ATOM   2996  HB2 ASP A 190      16.265   7.990   1.771  1.00 94.68           H  
ATOM   2997  HB3 ASP A 190      15.556   6.468   2.308  1.00 94.68           H  
ATOM   2998  N   ASN A 191      14.424  10.003   2.572  1.00 94.65           N  
ATOM   2999  CA  ASN A 191      13.506  10.736   1.705  1.00 94.65           C  
ATOM   3000  C   ASN A 191      14.161  10.916   0.329  1.00 94.65           C  
ATOM   3001  O   ASN A 191      15.360  11.166   0.262  1.00 94.65           O  
ATOM   3002  CB  ASN A 191      13.142  12.068   2.383  1.00 94.65           C  
ATOM   3003  CG  ASN A 191      12.104  12.852   1.599  1.00 94.65           C  
ATOM   3004  ND2 ASN A 191      10.884  12.938   2.073  1.00 94.65           N  
ATOM   3005  OD1 ASN A 191      12.378  13.383   0.535  1.00 94.65           O  
ATOM   3006  H   ASN A 191      15.380  10.329   2.596  1.00 94.65           H  
ATOM   3007  HA  ASN A 191      12.596  10.154   1.560  1.00 94.65           H  
ATOM   3008  HB2 ASN A 191      12.764  11.871   3.386  1.00 94.65           H  
ATOM   3009  HB3 ASN A 191      14.036  12.685   2.474  1.00 94.65           H  
ATOM   3010 HD21 ASN A 191      10.603  12.485   2.931  1.00 94.65           H  
ATOM   3011 HD22 ASN A 191      10.213  13.446   1.515  1.00 94.65           H  
ATOM   3012  N   LEU A 192      13.391  10.832  -0.758  1.00 93.06           N  
ATOM   3013  CA  LEU A 192      13.885  10.965  -2.133  1.00 93.06           C  
ATOM   3014  C   LEU A 192      14.723  12.234  -2.342  1.00 93.06           C  
ATOM   3015  O   LEU A 192      15.748  12.193  -3.011  1.00 93.06           O  
ATOM   3016  CB  LEU A 192      12.672  10.965  -3.081  1.00 93.06           C  
ATOM   3017  CG  LEU A 192      13.033  10.916  -4.579  1.00 93.06           C  
ATOM   3018  CD1 LEU A 192      13.737   9.609  -4.937  1.00 93.06           C  
ATOM   3019  CD2 LEU A 192      11.758  11.010  -5.416  1.00 93.06           C  
ATOM   3020  H   LEU A 192      12.411  10.622  -0.633  1.00 93.06           H  
ATOM   3021  HA  LEU A 192      14.519  10.106  -2.352  1.00 93.06           H  
ATOM   3022  HB2 LEU A 192      12.052  10.100  -2.848  1.00 93.06           H  
ATOM   3023  HB3 LEU A 192      12.077  11.859  -2.892  1.00 93.06           H  
ATOM   3024  HG  LEU A 192      13.675  11.757  -4.841  1.00 93.06           H  
ATOM   3025 HD11 LEU A 192      13.146   8.767  -4.577  1.00 93.06           H  
ATOM   3026 HD12 LEU A 192      13.845   9.529  -6.018  1.00 93.06           H  
ATOM   3027 HD13 LEU A 192      14.734   9.583  -4.496  1.00 93.06           H  
ATOM   3028 HD21 LEU A 192      11.084  10.190  -5.170  1.00 93.06           H  
ATOM   3029 HD22 LEU A 192      11.263  11.962  -5.223  1.00 93.06           H  
ATOM   3030 HD23 LEU A 192      12.007  10.959  -6.476  1.00 93.06           H  
ATOM   3031  N   THR A 193      14.316  13.343  -1.721  1.00 86.60           N  
ATOM   3032  CA  THR A 193      15.027  14.632  -1.802  1.00 86.60           C  
ATOM   3033  C   THR A 193      16.373  14.645  -1.072  1.00 86.60           C  
ATOM   3034  O   THR A 193      17.204  15.501  -1.351  1.00 86.60           O  
ATOM   3035  CB  THR A 193      14.165  15.778  -1.252  1.00 86.60           C  
ATOM   3036  CG2 THR A 193      12.842  15.937  -2.000  1.00 86.60           C  
ATOM   3037  OG1 THR A 193      13.854  15.580   0.111  1.00 86.60           O  
ATOM   3038  H   THR A 193      13.490  13.285  -1.144  1.00 86.60           H  
ATOM   3039  HA  THR A 193      15.245  14.844  -2.848  1.00 86.60           H  
ATOM   3040  HB  THR A 193      14.724  16.709  -1.346  1.00 86.60           H  
ATOM   3041  HG1 THR A 193      13.217  14.864   0.172  1.00 86.60           H  
ATOM   3042 HG21 THR A 193      13.038  16.113  -3.058  1.00 86.60           H  
ATOM   3043 HG22 THR A 193      12.224  15.046  -1.892  1.00 86.60           H  
ATOM   3044 HG23 THR A 193      12.305  16.795  -1.596  1.00 86.60           H  
ATOM   3045  N   GLN A 194      16.587  13.716  -0.136  1.00 87.44           N  
ATOM   3046  CA  GLN A 194      17.836  13.548   0.615  1.00 87.44           C  
ATOM   3047  C   GLN A 194      18.720  12.455   0.008  1.00 87.44           C  
ATOM   3048  O   GLN A 194      19.940  12.551   0.059  1.00 87.44           O  
ATOM   3049  CB  GLN A 194      17.507  13.177   2.069  1.00 87.44           C  
ATOM   3050  CG  GLN A 194      16.759  14.289   2.815  1.00 87.44           C  
ATOM   3051  CD  GLN A 194      16.295  13.864   4.204  1.00 87.44           C  
ATOM   3052  NE2 GLN A 194      15.986  14.806   5.067  1.00 87.44           N  
ATOM   3053  OE1 GLN A 194      16.150  12.701   4.543  1.00 87.44           O  
ATOM   3054  H   GLN A 194      15.870  13.018  -0.001  1.00 87.44           H  
ATOM   3055  HA  GLN A 194      18.409  14.475   0.602  1.00 87.44           H  
ATOM   3056  HB2 GLN A 194      16.907  12.267   2.076  1.00 87.44           H  
ATOM   3057  HB3 GLN A 194      18.436  12.971   2.600  1.00 87.44           H  
ATOM   3058  HG2 GLN A 194      17.417  15.154   2.905  1.00 87.44           H  
ATOM   3059  HG3 GLN A 194      15.877  14.593   2.251  1.00 87.44           H  
ATOM   3060 HE21 GLN A 194      16.093  15.778   4.813  1.00 87.44           H  
ATOM   3061 HE22 GLN A 194      15.722  14.489   5.989  1.00 87.44           H  
ATOM   3062  N   LEU A 195      18.089  11.417  -0.546  1.00 86.99           N  
ATOM   3063  CA  LEU A 195      18.740  10.261  -1.155  1.00 86.99           C  
ATOM   3064  C   LEU A 195      19.407  10.615  -2.485  1.00 86.99           C  
ATOM   3065  O   LEU A 195      20.442  10.047  -2.820  1.00 86.99           O  
ATOM   3066  CB  LEU A 195      17.655   9.179  -1.296  1.00 86.99           C  
ATOM   3067  CG  LEU A 195      18.121   7.851  -1.927  1.00 86.99           C  
ATOM   3068  CD1 LEU A 195      17.404   6.696  -1.226  1.00 86.99           C  
ATOM   3069  CD2 LEU A 195      17.752   7.776  -3.410  1.00 86.99           C  
ATOM   3070  H   LEU A 195      17.080  11.406  -0.500  1.00 86.99           H  
ATOM   3071  HA  LEU A 195      19.521   9.896  -0.488  1.00 86.99           H  
ATOM   3072  HB2 LEU A 195      17.288   8.977  -0.290  1.00 86.99           H  
ATOM   3073  HB3 LEU A 195      16.818   9.576  -1.871  1.00 86.99           H  
ATOM   3074  HG  LEU A 195      19.195   7.722  -1.801  1.00 86.99           H  
ATOM   3075 HD11 LEU A 195      17.775   6.609  -0.205  1.00 86.99           H  
ATOM   3076 HD12 LEU A 195      16.329   6.876  -1.210  1.00 86.99           H  
ATOM   3077 HD13 LEU A 195      17.588   5.764  -1.761  1.00 86.99           H  
ATOM   3078 HD21 LEU A 195      18.197   8.616  -3.944  1.00 86.99           H  
ATOM   3079 HD22 LEU A 195      18.127   6.849  -3.844  1.00 86.99           H  
ATOM   3080 HD23 LEU A 195      16.670   7.811  -3.538  1.00 86.99           H  
ATOM   3081  N   ALA A 196      18.814  11.547  -3.228  1.00 88.32           N  
ATOM   3082  CA  ALA A 196      19.287  11.958  -4.534  1.00 88.32           C  
ATOM   3083  C   ALA A 196      19.688  13.433  -4.527  1.00 88.32           C  
ATOM   3084  O   ALA A 196      18.878  14.306  -4.206  1.00 88.32           O  
ATOM   3085  CB  ALA A 196      18.181  11.647  -5.536  1.00 88.32           C  
ATOM   3086  H   ALA A 196      17.963  11.971  -2.889  1.00 88.32           H  
ATOM   3087  HA  ALA A 196      20.161  11.368  -4.811  1.00 88.32           H  
ATOM   3088  HB1 ALA A 196      17.284  12.214  -5.290  1.00 88.32           H  
ATOM   3089  HB2 ALA A 196      17.953  10.582  -5.486  1.00 88.32           H  
ATOM   3090  HB3 ALA A 196      18.511  11.905  -6.542  1.00 88.32           H  
ATOM   3091  N   SER A 197      20.929  13.717  -4.918  1.00 84.17           N  
ATOM   3092  CA  SER A 197      21.356  15.090  -5.179  1.00 84.17           C  
ATOM   3093  C   SER A 197      20.911  15.533  -6.583  1.00 84.17           C  
ATOM   3094  O   SER A 197      20.811  14.720  -7.505  1.00 84.17           O  
ATOM   3095  CB  SER A 197      22.853  15.265  -4.914  1.00 84.17           C  
ATOM   3096  OG  SER A 197      23.633  14.728  -5.948  1.00 84.17           O  
ATOM   3097  H   SER A 197      21.521  12.954  -5.214  1.00 84.17           H  
ATOM   3098  HA  SER A 197      20.848  15.735  -4.463  1.00 84.17           H  
ATOM   3099  HB2 SER A 197      23.070  16.331  -4.843  1.00 84.17           H  
ATOM   3100  HB3 SER A 197      23.120  14.795  -3.967  1.00 84.17           H  
ATOM   3101  HG  SER A 197      23.698  13.774  -5.860  1.00 84.17           H  
ATOM   3102  N   GLY A 198      20.580  16.821  -6.734  1.00 74.58           N  
ATOM   3103  CA  GLY A 198      20.013  17.396  -7.963  1.00 74.58           C  
ATOM   3104  C   GLY A 198      18.578  17.917  -7.799  1.00 74.58           C  
ATOM   3105  O   GLY A 198      18.060  18.047  -6.689  1.00 74.58           O  
ATOM   3106  H   GLY A 198      20.605  17.409  -5.913  1.00 74.58           H  
ATOM   3107  HA2 GLY A 198      20.644  18.222  -8.291  1.00 74.58           H  
ATOM   3108  HA3 GLY A 198      20.014  16.650  -8.758  1.00 74.58           H  
ATOM   3109  N   THR A 199      17.921  18.267  -8.910  1.00 73.54           N  
ATOM   3110  CA  THR A 199      16.552  18.816  -8.897  1.00 73.54           C  
ATOM   3111  C   THR A 199      15.503  17.702  -8.882  1.00 73.54           C  
ATOM   3112  O   THR A 199      14.950  17.329  -9.910  1.00 73.54           O  
ATOM   3113  CB  THR A 199      16.311  19.798 -10.059  1.00 73.54           C  
ATOM   3114  CG2 THR A 199      14.987  20.555  -9.910  1.00 73.54           C  
ATOM   3115  OG1 THR A 199      17.324  20.779 -10.083  1.00 73.54           O  
ATOM   3116  H   THR A 199      18.370  18.131  -9.804  1.00 73.54           H  
ATOM   3117  HA  THR A 199      16.423  19.384  -7.976  1.00 73.54           H  
ATOM   3118  HB  THR A 199      16.320  19.263 -11.009  1.00 73.54           H  
ATOM   3119  HG1 THR A 199      17.484  21.073  -9.183  1.00 73.54           H  
ATOM   3120 HG21 THR A 199      14.946  21.066  -8.948  1.00 73.54           H  
ATOM   3121 HG22 THR A 199      14.147  19.865  -9.995  1.00 73.54           H  
ATOM   3122 HG23 THR A 199      14.905  21.290 -10.711  1.00 73.54           H  
ATOM   3123  N   THR A 200      15.166  17.199  -7.695  1.00 78.77           N  
ATOM   3124  CA  THR A 200      14.096  16.196  -7.508  1.00 78.77           C  
ATOM   3125  C   THR A 200      12.692  16.801  -7.398  1.00 78.77           C  
ATOM   3126  O   THR A 200      11.704  16.071  -7.446  1.00 78.77           O  
ATOM   3127  CB  THR A 200      14.381  15.327  -6.278  1.00 78.77           C  
ATOM   3128  CG2 THR A 200      15.600  14.434  -6.479  1.00 78.77           C  
ATOM   3129  OG1 THR A 200      14.661  16.148  -5.170  1.00 78.77           O  
ATOM   3130  H   THR A 200      15.720  17.448  -6.889  1.00 78.77           H  
ATOM   3131  HA  THR A 200      14.078  15.535  -8.374  1.00 78.77           H  
ATOM   3132  HB  THR A 200      13.518  14.697  -6.060  1.00 78.77           H  
ATOM   3133  HG1 THR A 200      15.505  15.851  -4.822  1.00 78.77           H  
ATOM   3134 HG21 THR A 200      15.732  13.811  -5.595  1.00 78.77           H  
ATOM   3135 HG22 THR A 200      16.501  15.028  -6.635  1.00 78.77           H  
ATOM   3136 HG23 THR A 200      15.447  13.784  -7.341  1.00 78.77           H  
ATOM   3137  N   ALA A 201      12.574  18.132  -7.304  1.00 76.52           N  
ATOM   3138  CA  ALA A 201      11.308  18.836  -7.066  1.00 76.52           C  
ATOM   3139  C   ALA A 201      10.206  18.519  -8.096  1.00 76.52           C  
ATOM   3140  O   ALA A 201       9.025  18.523  -7.757  1.00 76.52           O  
ATOM   3141  CB  ALA A 201      11.603  20.342  -7.035  1.00 76.52           C  
ATOM   3142  H   ALA A 201      13.430  18.667  -7.253  1.00 76.52           H  
ATOM   3143  HA  ALA A 201      10.927  18.538  -6.089  1.00 76.52           H  
ATOM   3144  HB1 ALA A 201      11.983  20.670  -8.002  1.00 76.52           H  
ATOM   3145  HB2 ALA A 201      12.336  20.563  -6.259  1.00 76.52           H  
ATOM   3146  HB3 ALA A 201      10.683  20.885  -6.815  1.00 76.52           H  
ATOM   3147  N   ASN A 202      10.582  18.201  -9.338  1.00 86.79           N  
ATOM   3148  CA  ASN A 202       9.624  17.917 -10.408  1.00 86.79           C  
ATOM   3149  C   ASN A 202       9.103  16.468 -10.399  1.00 86.79           C  
ATOM   3150  O   ASN A 202       8.100  16.187 -11.051  1.00 86.79           O  
ATOM   3151  CB  ASN A 202      10.265  18.294 -11.753  1.00 86.79           C  
ATOM   3152  CG  ASN A 202      10.541  19.784 -11.885  1.00 86.79           C  
ATOM   3153  ND2 ASN A 202      11.410  20.161 -12.792  1.00 86.79           N  
ATOM   3154  OD1 ASN A 202      10.001  20.626 -11.188  1.00 86.79           O  
ATOM   3155  H   ASN A 202      11.568  18.191  -9.553  1.00 86.79           H  
ATOM   3156  HA  ASN A 202       8.749  18.552 -10.269  1.00 86.79           H  
ATOM   3157  HB2 ASN A 202      11.194  17.740 -11.882  1.00 86.79           H  
ATOM   3158  HB3 ASN A 202       9.590  18.013 -12.561  1.00 86.79           H  
ATOM   3159 HD21 ASN A 202      11.579  21.155 -12.866  1.00 86.79           H  
ATOM   3160 HD22 ASN A 202      11.871  19.479 -13.377  1.00 86.79           H  
ATOM   3161  N   LEU A 203       9.742  15.559  -9.651  1.00 93.04           N  
ATOM   3162  CA  LEU A 203       9.399  14.133  -9.647  1.00 93.04           C  
ATOM   3163  C   LEU A 203       8.095  13.821  -8.898  1.00 93.04           C  
ATOM   3164  O   LEU A 203       7.435  12.829  -9.204  1.00 93.04           O  
ATOM   3165  CB  LEU A 203      10.556  13.335  -9.022  1.00 93.04           C  
ATOM   3166  CG  LEU A 203      11.880  13.325  -9.805  1.00 93.04           C  
ATOM   3167  CD1 LEU A 203      12.884  12.472  -9.025  1.00 93.04           C  
ATOM   3168  CD2 LEU A 203      11.710  12.757 -11.217  1.00 93.04           C  
ATOM   3169  H   LEU A 203      10.514  15.859  -9.074  1.00 93.04           H  
ATOM   3170  HA  LEU A 203       9.250  13.798 -10.673  1.00 93.04           H  
ATOM   3171  HB2 LEU A 203      10.739  13.711  -8.015  1.00 93.04           H  
ATOM   3172  HB3 LEU A 203      10.226  12.301  -8.917  1.00 93.04           H  
ATOM   3173  HG  LEU A 203      12.271  14.340  -9.875  1.00 93.04           H  
ATOM   3174 HD11 LEU A 203      12.988  12.855  -8.010  1.00 93.04           H  
ATOM   3175 HD12 LEU A 203      13.862  12.499  -9.505  1.00 93.04           H  
ATOM   3176 HD13 LEU A 203      12.543  11.437  -8.987  1.00 93.04           H  
ATOM   3177 HD21 LEU A 203      12.685  12.612 -11.683  1.00 93.04           H  
ATOM   3178 HD22 LEU A 203      11.195  11.797 -11.186  1.00 93.04           H  
ATOM   3179 HD23 LEU A 203      11.136  13.449 -11.834  1.00 93.04           H  
ATOM   3180  N   LEU A 204       7.716  14.646  -7.918  1.00 93.65           N  
ATOM   3181  CA  LEU A 204       6.605  14.378  -6.995  1.00 93.65           C  
ATOM   3182  C   LEU A 204       5.414  15.324  -7.239  1.00 93.65           C  
ATOM   3183  O   LEU A 204       4.850  15.900  -6.311  1.00 93.65           O  
ATOM   3184  CB  LEU A 204       7.114  14.372  -5.540  1.00 93.65           C  
ATOM   3185  CG  LEU A 204       8.303  13.431  -5.256  1.00 93.65           C  
ATOM   3186  CD1 LEU A 204       8.676  13.530  -3.778  1.00 93.65           C  
ATOM   3187  CD2 LEU A 204       8.006  11.963  -5.563  1.00 93.65           C  
ATOM   3188  H   LEU A 204       8.296  15.453  -7.738  1.00 93.65           H  
ATOM   3189  HA  LEU A 204       6.222  13.377  -7.195  1.00 93.65           H  
ATOM   3190  HB2 LEU A 204       6.287  14.089  -4.890  1.00 93.65           H  
ATOM   3191  HB3 LEU A 204       7.410  15.387  -5.277  1.00 93.65           H  
ATOM   3192  HG  LEU A 204       9.165  13.743  -5.845  1.00 93.65           H  
ATOM   3193 HD11 LEU A 204       9.530  12.885  -3.572  1.00 93.65           H  
ATOM   3194 HD12 LEU A 204       8.945  14.558  -3.534  1.00 93.65           H  
ATOM   3195 HD13 LEU A 204       7.830  13.227  -3.162  1.00 93.65           H  
ATOM   3196 HD21 LEU A 204       7.180  11.620  -4.940  1.00 93.65           H  
ATOM   3197 HD22 LEU A 204       7.751  11.830  -6.615  1.00 93.65           H  
ATOM   3198 HD23 LEU A 204       8.879  11.348  -5.343  1.00 93.65           H  
ATOM   3199  N   THR A 205       5.037  15.504  -8.508  1.00 93.93           N  
ATOM   3200  CA  THR A 205       4.040  16.495  -8.969  1.00 93.93           C  
ATOM   3201  C   THR A 205       2.696  15.889  -9.408  1.00 93.93           C  
ATOM   3202  O   THR A 205       1.935  16.512 -10.146  1.00 93.93           O  
ATOM   3203  CB  THR A 205       4.638  17.379 -10.076  1.00 93.93           C  
ATOM   3204  CG2 THR A 205       5.785  18.252  -9.571  1.00 93.93           C  
ATOM   3205  OG1 THR A 205       5.129  16.565 -11.117  1.00 93.93           O  
ATOM   3206  H   THR A 205       5.568  15.021  -9.219  1.00 93.93           H  
ATOM   3207  HA  THR A 205       3.800  17.156  -8.136  1.00 93.93           H  
ATOM   3208  HB  THR A 205       3.867  18.039 -10.475  1.00 93.93           H  
ATOM   3209  HG1 THR A 205       6.089  16.568 -11.105  1.00 93.93           H  
ATOM   3210 HG21 THR A 205       6.587  17.637  -9.163  1.00 93.93           H  
ATOM   3211 HG22 THR A 205       5.421  18.917  -8.788  1.00 93.93           H  
ATOM   3212 HG23 THR A 205       6.174  18.854 -10.392  1.00 93.93           H  
ATOM   3213  N   LYS A 206       2.377  14.668  -8.958  1.00 94.96           N  
ATOM   3214  CA  LYS A 206       1.173  13.883  -9.313  1.00 94.96           C  
ATOM   3215  C   LYS A 206       0.999  13.648 -10.821  1.00 94.96           C  
ATOM   3216  O   LYS A 206      -0.116  13.498 -11.318  1.00 94.96           O  
ATOM   3217  CB  LYS A 206      -0.093  14.439  -8.628  1.00 94.96           C  
ATOM   3218  CG  LYS A 206       0.052  14.480  -7.101  1.00 94.96           C  
ATOM   3219  CD  LYS A 206      -1.266  14.761  -6.369  1.00 94.96           C  
ATOM   3220  CE  LYS A 206      -0.975  14.719  -4.861  1.00 94.96           C  
ATOM   3221  NZ  LYS A 206      -2.120  14.249  -4.051  1.00 94.96           N1+
ATOM   3222  H   LYS A 206       2.992  14.276  -8.260  1.00 94.96           H  
ATOM   3223  HA  LYS A 206       1.322  12.885  -8.901  1.00 94.96           H  
ATOM   3224  HB2 LYS A 206      -0.311  15.439  -9.002  1.00 94.96           H  
ATOM   3225  HB3 LYS A 206      -0.934  13.790  -8.873  1.00 94.96           H  
ATOM   3226  HG2 LYS A 206       0.420  13.509  -6.767  1.00 94.96           H  
ATOM   3227  HG3 LYS A 206       0.780  15.244  -6.827  1.00 94.96           H  
ATOM   3228  HD2 LYS A 206      -1.980  13.981  -6.633  1.00 94.96           H  
ATOM   3229  HD3 LYS A 206      -1.662  15.736  -6.653  1.00 94.96           H  
ATOM   3230  HE2 LYS A 206      -0.173  13.997  -4.704  1.00 94.96           H  
ATOM   3231  HE3 LYS A 206      -0.615  15.689  -4.520  1.00 94.96           H  
ATOM   3232  HZ1 LYS A 206      -2.335  13.304  -4.337  1.00 94.96           H  
ATOM   3233  HZ2 LYS A 206      -1.818  14.030  -3.112  1.00 94.96           H  
ATOM   3234  HZ3 LYS A 206      -2.933  14.849  -4.053  1.00 94.96           H  
ATOM   3235  N   GLN A 207       2.110  13.610 -11.554  1.00 94.18           N  
ATOM   3236  CA  GLN A 207       2.136  13.325 -12.987  1.00 94.18           C  
ATOM   3237  C   GLN A 207       2.136  11.817 -13.260  1.00 94.18           C  
ATOM   3238  O   GLN A 207       2.651  11.020 -12.474  1.00 94.18           O  
ATOM   3239  CB  GLN A 207       3.345  14.017 -13.634  1.00 94.18           C  
ATOM   3240  CG  GLN A 207       3.189  15.546 -13.616  1.00 94.18           C  
ATOM   3241  CD  GLN A 207       4.382  16.287 -14.214  1.00 94.18           C  
ATOM   3242  NE2 GLN A 207       4.267  17.579 -14.426  1.00 94.18           N  
ATOM   3243  OE1 GLN A 207       5.424  15.744 -14.525  1.00 94.18           O  
ATOM   3244  H   GLN A 207       2.993  13.751 -11.085  1.00 94.18           H  
ATOM   3245  HA  GLN A 207       1.234  13.738 -13.439  1.00 94.18           H  
ATOM   3246  HB2 GLN A 207       3.434  13.692 -14.670  1.00 94.18           H  
ATOM   3247  HB3 GLN A 207       4.254  13.732 -13.104  1.00 94.18           H  
ATOM   3248  HG2 GLN A 207       3.050  15.896 -12.593  1.00 94.18           H  
ATOM   3249  HG3 GLN A 207       2.298  15.816 -14.184  1.00 94.18           H  
ATOM   3250 HE21 GLN A 207       3.452  18.080 -14.105  1.00 94.18           H  
ATOM   3251 HE22 GLN A 207       5.100  18.021 -14.788  1.00 94.18           H  
ATOM   3252  N   ALA A 208       1.589  11.430 -14.415  1.00 92.74           N  
ATOM   3253  CA  ALA A 208       1.625  10.044 -14.887  1.00 92.74           C  
ATOM   3254  C   ALA A 208       3.053   9.550 -15.175  1.00 92.74           C  
ATOM   3255  O   ALA A 208       3.287   8.346 -15.203  1.00 92.74           O  
ATOM   3256  CB  ALA A 208       0.759   9.944 -16.148  1.00 92.74           C  
ATOM   3257  H   ALA A 208       1.166  12.126 -15.012  1.00 92.74           H  
ATOM   3258  HA  ALA A 208       1.206   9.395 -14.117  1.00 92.74           H  
ATOM   3259  HB1 ALA A 208       0.738   8.910 -16.491  1.00 92.74           H  
ATOM   3260  HB2 ALA A 208       1.169  10.573 -16.938  1.00 92.74           H  
ATOM   3261  HB3 ALA A 208      -0.261  10.258 -15.923  1.00 92.74           H  
ATOM   3262  N   PHE A 209       3.980  10.474 -15.429  1.00 94.38           N  
ATOM   3263  CA  PHE A 209       5.399  10.201 -15.582  1.00 94.38           C  
ATOM   3264  C   PHE A 209       6.206  11.484 -15.358  1.00 94.38           C  
ATOM   3265  O   PHE A 209       5.828  12.535 -15.875  1.00 94.38           O  
ATOM   3266  CB  PHE A 209       5.668   9.653 -16.986  1.00 94.38           C  
ATOM   3267  CG  PHE A 209       7.129   9.349 -17.218  1.00 94.38           C  
ATOM   3268  CD1 PHE A 209       7.926  10.227 -17.976  1.00 94.38           C  
ATOM   3269  CD2 PHE A 209       7.697   8.198 -16.646  1.00 94.38           C  
ATOM   3270  CE1 PHE A 209       9.284   9.933 -18.187  1.00 94.38           C  
ATOM   3271  CE2 PHE A 209       9.045   7.891 -16.885  1.00 94.38           C  
ATOM   3272  CZ  PHE A 209       9.840   8.757 -17.656  1.00 94.38           C  
ATOM   3273  H   PHE A 209       3.719  11.450 -15.422  1.00 94.38           H  
ATOM   3274  HA  PHE A 209       5.699   9.449 -14.853  1.00 94.38           H  
ATOM   3275  HB2 PHE A 209       5.328  10.377 -17.727  1.00 94.38           H  
ATOM   3276  HB3 PHE A 209       5.101   8.734 -17.133  1.00 94.38           H  
ATOM   3277  HD1 PHE A 209       7.500  11.122 -18.403  1.00 94.38           H  
ATOM   3278  HD2 PHE A 209       7.094   7.540 -16.038  1.00 94.38           H  
ATOM   3279  HE1 PHE A 209       9.894  10.589 -18.791  1.00 94.38           H  
ATOM   3280  HE2 PHE A 209       9.462   6.980 -16.481  1.00 94.38           H  
ATOM   3281  HZ  PHE A 209      10.876   8.518 -17.849  1.00 94.38           H  
ATOM   3282  N   ALA A 210       7.322  11.382 -14.645  1.00 94.49           N  
ATOM   3283  CA  ALA A 210       8.376  12.389 -14.602  1.00 94.49           C  
ATOM   3284  C   ALA A 210       9.731  11.684 -14.501  1.00 94.49           C  
ATOM   3285  O   ALA A 210       9.815  10.584 -13.966  1.00 94.49           O  
ATOM   3286  CB  ALA A 210       8.134  13.338 -13.422  1.00 94.49           C  
ATOM   3287  H   ALA A 210       7.527  10.498 -14.201  1.00 94.49           H  
ATOM   3288  HA  ALA A 210       8.358  12.968 -15.526  1.00 94.49           H  
ATOM   3289  HB1 ALA A 210       7.178  13.846 -13.548  1.00 94.49           H  
ATOM   3290  HB2 ALA A 210       8.115  12.775 -12.489  1.00 94.49           H  
ATOM   3291  HB3 ALA A 210       8.925  14.087 -13.376  1.00 94.49           H  
ATOM   3292  N   ALA A 211      10.803  12.296 -14.996  1.00 92.87           N  
ATOM   3293  CA  ALA A 211      12.143  11.745 -14.839  1.00 92.87           C  
ATOM   3294  C   ALA A 211      13.202  12.844 -14.755  1.00 92.87           C  
ATOM   3295  O   ALA A 211      13.010  13.944 -15.271  1.00 92.87           O  
ATOM   3296  CB  ALA A 211      12.429  10.749 -15.970  1.00 92.87           C  
ATOM   3297  H   ALA A 211      10.719  13.206 -15.426  1.00 92.87           H  
ATOM   3298  HA  ALA A 211      12.165  11.210 -13.889  1.00 92.87           H  
ATOM   3299  HB1 ALA A 211      12.348  11.253 -16.933  1.00 92.87           H  
ATOM   3300  HB2 ALA A 211      13.430  10.334 -15.855  1.00 92.87           H  
ATOM   3301  HB3 ALA A 211      11.708   9.933 -15.928  1.00 92.87           H  
ATOM   3302  N   THR A 212      14.319  12.541 -14.101  1.00 92.63           N  
ATOM   3303  CA  THR A 212      15.483  13.425 -14.002  1.00 92.63           C  
ATOM   3304  C   THR A 212      16.765  12.611 -13.887  1.00 92.63           C  
ATOM   3305  O   THR A 212      16.771  11.516 -13.324  1.00 92.63           O  
ATOM   3306  CB  THR A 212      15.352  14.399 -12.816  1.00 92.63           C  
ATOM   3307  CG2 THR A 212      15.477  13.743 -11.442  1.00 92.63           C  
ATOM   3308  OG1 THR A 212      16.346  15.396 -12.891  1.00 92.63           O  
ATOM   3309  H   THR A 212      14.395  11.622 -13.689  1.00 92.63           H  
ATOM   3310  HA  THR A 212      15.543  14.023 -14.911  1.00 92.63           H  
ATOM   3311  HB  THR A 212      14.378  14.883 -12.882  1.00 92.63           H  
ATOM   3312  HG1 THR A 212      17.151  15.054 -12.495  1.00 92.63           H  
ATOM   3313 HG21 THR A 212      15.106  14.427 -10.679  1.00 92.63           H  
ATOM   3314 HG22 THR A 212      16.516  13.494 -11.226  1.00 92.63           H  
ATOM   3315 HG23 THR A 212      14.898  12.819 -11.427  1.00 92.63           H  
ATOM   3316  N   GLN A 213      17.863  13.183 -14.371  1.00 91.81           N  
ATOM   3317  CA  GLN A 213      19.202  12.784 -13.947  1.00 91.81           C  
ATOM   3318  C   GLN A 213      19.411  13.210 -12.487  1.00 91.81           C  
ATOM   3319  O   GLN A 213      18.937  14.276 -12.072  1.00 91.81           O  
ATOM   3320  CB  GLN A 213      20.249  13.427 -14.869  1.00 91.81           C  
ATOM   3321  CG  GLN A 213      20.259  12.797 -16.273  1.00 91.81           C  
ATOM   3322  CD  GLN A 213      21.084  13.571 -17.292  1.00 91.81           C  
ATOM   3323  NE2 GLN A 213      20.884  13.342 -18.573  1.00 91.81           N  
ATOM   3324  OE1 GLN A 213      21.893  14.423 -16.960  1.00 91.81           O  
ATOM   3325  H   GLN A 213      17.777  14.089 -14.809  1.00 91.81           H  
ATOM   3326  HA  GLN A 213      19.302  11.700 -14.004  1.00 91.81           H  
ATOM   3327  HB2 GLN A 213      21.238  13.302 -14.430  1.00 91.81           H  
ATOM   3328  HB3 GLN A 213      20.043  14.495 -14.948  1.00 91.81           H  
ATOM   3329  HG2 GLN A 213      19.242  12.700 -16.653  1.00 91.81           H  
ATOM   3330  HG3 GLN A 213      20.719  11.812 -16.197  1.00 91.81           H  
ATOM   3331 HE21 GLN A 213      21.522  13.786 -19.219  1.00 91.81           H  
ATOM   3332 HE22 GLN A 213      20.252  12.637 -18.924  1.00 91.81           H  
ATOM   3333  N   ALA A 214      20.089  12.370 -11.715  1.00 93.91           N  
ATOM   3334  CA  ALA A 214      20.437  12.608 -10.322  1.00 93.91           C  
ATOM   3335  C   ALA A 214      21.700  11.823  -9.942  1.00 93.91           C  
ATOM   3336  O   ALA A 214      22.203  11.010 -10.717  1.00 93.91           O  
ATOM   3337  CB  ALA A 214      19.246  12.199  -9.445  1.00 93.91           C  
ATOM   3338  H   ALA A 214      20.426  11.506 -12.116  1.00 93.91           H  
ATOM   3339  HA  ALA A 214      20.642  13.668 -10.169  1.00 93.91           H  
ATOM   3340  HB1 ALA A 214      18.354  12.750  -9.745  1.00 93.91           H  
ATOM   3341  HB2 ALA A 214      19.065  11.128  -9.539  1.00 93.91           H  
ATOM   3342  HB3 ALA A 214      19.474  12.443  -8.408  1.00 93.91           H  
ATOM   3343  N   GLU A 215      22.190  12.033  -8.725  1.00 94.46           N  
ATOM   3344  CA  GLU A 215      23.255  11.214  -8.145  1.00 94.46           C  
ATOM   3345  C   GLU A 215      22.792  10.630  -6.811  1.00 94.46           C  
ATOM   3346  O   GLU A 215      22.289  11.363  -5.954  1.00 94.46           O  
ATOM   3347  CB  GLU A 215      24.530  12.051  -8.007  1.00 94.46           C  
ATOM   3348  CG  GLU A 215      25.766  11.233  -7.627  1.00 94.46           C  
ATOM   3349  CD  GLU A 215      26.932  12.172  -7.296  1.00 94.46           C  
ATOM   3350  OE1 GLU A 215      27.339  12.185  -6.113  1.00 94.46           O  
ATOM   3351  OE2 GLU A 215      27.387  12.891  -8.213  1.00 94.46           O1-
ATOM   3352  H   GLU A 215      21.768  12.742  -8.143  1.00 94.46           H  
ATOM   3353  HA  GLU A 215      23.483  10.387  -8.818  1.00 94.46           H  
ATOM   3354  HB2 GLU A 215      24.724  12.560  -8.950  1.00 94.46           H  
ATOM   3355  HB3 GLU A 215      24.367  12.803  -7.235  1.00 94.46           H  
ATOM   3356  HG2 GLU A 215      26.039  10.586  -8.461  1.00 94.46           H  
ATOM   3357  HG3 GLU A 215      25.541  10.606  -6.764  1.00 94.46           H  
ATOM   3358  N   VAL A 216      22.966   9.320  -6.642  1.00 93.65           N  
ATOM   3359  CA  VAL A 216      22.633   8.567  -5.426  1.00 93.65           C  
ATOM   3360  C   VAL A 216      23.892   7.831  -4.978  1.00 93.65           C  
ATOM   3361  O   VAL A 216      24.482   7.096  -5.763  1.00 93.65           O  
ATOM   3362  CB  VAL A 216      21.461   7.597  -5.682  1.00 93.65           C  
ATOM   3363  CG1 VAL A 216      21.134   6.751  -4.445  1.00 93.65           C  
ATOM   3364  CG2 VAL A 216      20.192   8.367  -6.070  1.00 93.65           C  
ATOM   3365  H   VAL A 216      23.432   8.809  -7.378  1.00 93.65           H  
ATOM   3366  HA  VAL A 216      22.336   9.255  -4.634  1.00 93.65           H  
ATOM   3367  HB  VAL A 216      21.718   6.925  -6.501  1.00 93.65           H  
ATOM   3368 HG11 VAL A 216      21.972   6.090  -4.224  1.00 93.65           H  
ATOM   3369 HG12 VAL A 216      20.253   6.139  -4.638  1.00 93.65           H  
ATOM   3370 HG13 VAL A 216      20.951   7.399  -3.588  1.00 93.65           H  
ATOM   3371 HG21 VAL A 216      20.359   8.937  -6.983  1.00 93.65           H  
ATOM   3372 HG22 VAL A 216      19.365   7.675  -6.231  1.00 93.65           H  
ATOM   3373 HG23 VAL A 216      19.940   9.066  -5.272  1.00 93.65           H  
ATOM   3374  N   ASP A 217      24.332   8.057  -3.738  1.00 91.82           N  
ATOM   3375  CA  ASP A 217      25.555   7.466  -3.160  1.00 91.82           C  
ATOM   3376  C   ASP A 217      26.829   7.639  -4.019  1.00 91.82           C  
ATOM   3377  O   ASP A 217      27.678   6.750  -4.083  1.00 91.82           O  
ATOM   3378  CB  ASP A 217      25.322   6.000  -2.764  1.00 91.82           C  
ATOM   3379  CG  ASP A 217      24.103   5.819  -1.871  1.00 91.82           C  
ATOM   3380  OD1 ASP A 217      24.038   6.447  -0.792  1.00 91.82           O  
ATOM   3381  OD2 ASP A 217      23.218   5.021  -2.254  1.00 91.82           O1-
ATOM   3382  H   ASP A 217      23.758   8.623  -3.130  1.00 91.82           H  
ATOM   3383  HA  ASP A 217      25.752   8.005  -2.233  1.00 91.82           H  
ATOM   3384  HB2 ASP A 217      25.207   5.397  -3.665  1.00 91.82           H  
ATOM   3385  HB3 ASP A 217      26.194   5.634  -2.222  1.00 91.82           H  
ATOM   3386  N   GLY A 218      26.980   8.782  -4.700  1.00 91.99           N  
ATOM   3387  CA  GLY A 218      28.126   9.039  -5.583  1.00 91.99           C  
ATOM   3388  C   GLY A 218      27.993   8.455  -6.994  1.00 91.99           C  
ATOM   3389  O   GLY A 218      28.905   8.606  -7.806  1.00 91.99           O  
ATOM   3390  H   GLY A 218      26.262   9.489  -4.641  1.00 91.99           H  
ATOM   3391  HA2 GLY A 218      29.024   8.613  -5.137  1.00 91.99           H  
ATOM   3392  HA3 GLY A 218      28.289  10.114  -5.670  1.00 91.99           H  
ATOM   3393  N   GLN A 219      26.886   7.774  -7.302  1.00 94.40           N  
ATOM   3394  CA  GLN A 219      26.633   7.158  -8.601  1.00 94.40           C  
ATOM   3395  C   GLN A 219      25.609   7.966  -9.404  1.00 94.40           C  
ATOM   3396  O   GLN A 219      24.511   8.249  -8.921  1.00 94.40           O  
ATOM   3397  CB  GLN A 219      26.187   5.706  -8.382  1.00 94.40           C  
ATOM   3398  CG  GLN A 219      26.039   4.932  -9.700  1.00 94.40           C  
ATOM   3399  CD  GLN A 219      25.690   3.462  -9.490  1.00 94.40           C  
ATOM   3400  NE2 GLN A 219      25.600   2.688 -10.547  1.00 94.40           N  
ATOM   3401  OE1 GLN A 219      25.500   2.963  -8.395  1.00 94.40           O  
ATOM   3402  H   GLN A 219      26.182   7.649  -6.589  1.00 94.40           H  
ATOM   3403  HA  GLN A 219      27.564   7.133  -9.167  1.00 94.40           H  
ATOM   3404  HB2 GLN A 219      26.930   5.203  -7.763  1.00 94.40           H  
ATOM   3405  HB3 GLN A 219      25.233   5.692  -7.856  1.00 94.40           H  
ATOM   3406  HG2 GLN A 219      25.250   5.383 -10.302  1.00 94.40           H  
ATOM   3407  HG3 GLN A 219      26.975   4.989 -10.257  1.00 94.40           H  
ATOM   3408 HE21 GLN A 219      25.344   1.728 -10.367  1.00 94.40           H  
ATOM   3409 HE22 GLN A 219      25.739   3.061 -11.476  1.00 94.40           H  
ATOM   3410  N   ALA A 220      25.947   8.287 -10.656  1.00 94.28           N  
ATOM   3411  CA  ALA A 220      25.027   8.923 -11.594  1.00 94.28           C  
ATOM   3412  C   ALA A 220      23.895   7.960 -11.994  1.00 94.28           C  
ATOM   3413  O   ALA A 220      24.136   6.831 -12.443  1.00 94.28           O  
ATOM   3414  CB  ALA A 220      25.811   9.424 -12.809  1.00 94.28           C  
ATOM   3415  H   ALA A 220      26.876   8.067 -10.983  1.00 94.28           H  
ATOM   3416  HA  ALA A 220      24.583   9.790 -11.105  1.00 94.28           H  
ATOM   3417  HB1 ALA A 220      26.609  10.094 -12.489  1.00 94.28           H  
ATOM   3418  HB2 ALA A 220      25.138   9.978 -13.464  1.00 94.28           H  
ATOM   3419  HB3 ALA A 220      26.233   8.586 -13.364  1.00 94.28           H  
ATOM   3420  N   VAL A 221      22.655   8.410 -11.819  1.00 94.29           N  
ATOM   3421  CA  VAL A 221      21.439   7.627 -12.048  1.00 94.29           C  
ATOM   3422  C   VAL A 221      20.372   8.448 -12.767  1.00 94.29           C  
ATOM   3423  O   VAL A 221      20.327   9.675 -12.685  1.00 94.29           O  
ATOM   3424  CB  VAL A 221      20.859   7.045 -10.737  1.00 94.29           C  
ATOM   3425  CG1 VAL A 221      21.827   6.086 -10.032  1.00 94.29           C  
ATOM   3426  CG2 VAL A 221      20.431   8.117  -9.729  1.00 94.29           C  
ATOM   3427  H   VAL A 221      22.534   9.358 -11.491  1.00 94.29           H  
ATOM   3428  HA  VAL A 221      21.683   6.788 -12.700  1.00 94.29           H  
ATOM   3429  HB  VAL A 221      19.970   6.468 -10.991  1.00 94.29           H  
ATOM   3430 HG11 VAL A 221      22.724   6.616  -9.713  1.00 94.29           H  
ATOM   3431 HG12 VAL A 221      22.109   5.279 -10.708  1.00 94.29           H  
ATOM   3432 HG13 VAL A 221      21.347   5.658  -9.151  1.00 94.29           H  
ATOM   3433 HG21 VAL A 221      19.719   8.805 -10.183  1.00 94.29           H  
ATOM   3434 HG22 VAL A 221      19.951   7.637  -8.876  1.00 94.29           H  
ATOM   3435 HG23 VAL A 221      21.301   8.677  -9.386  1.00 94.29           H  
ATOM   3436  N   ILE A 222      19.449   7.749 -13.416  1.00 92.50           N  
ATOM   3437  CA  ILE A 222      18.148   8.284 -13.800  1.00 92.50           C  
ATOM   3438  C   ILE A 222      17.126   7.864 -12.756  1.00 92.50           C  
ATOM   3439  O   ILE A 222      16.999   6.681 -12.434  1.00 92.50           O  
ATOM   3440  CB  ILE A 222      17.749   7.824 -15.215  1.00 92.50           C  
ATOM   3441  CG1 ILE A 222      18.801   8.228 -16.266  1.00 92.50           C  
ATOM   3442  CG2 ILE A 222      16.368   8.381 -15.610  1.00 92.50           C  
ATOM   3443  CD1 ILE A 222      19.252   9.683 -16.216  1.00 92.50           C  
ATOM   3444  H   ILE A 222      19.567   6.747 -13.458  1.00 92.50           H  
ATOM   3445  HA  ILE A 222      18.192   9.373 -13.801  1.00 92.50           H  
ATOM   3446  HB  ILE A 222      17.679   6.736 -15.220  1.00 92.50           H  
ATOM   3447 HG12 ILE A 222      19.690   7.611 -16.132  1.00 92.50           H  
ATOM   3448 HG13 ILE A 222      18.398   8.033 -17.260  1.00 92.50           H  
ATOM   3449 HG21 ILE A 222      15.591   7.942 -14.983  1.00 92.50           H  
ATOM   3450 HG22 ILE A 222      16.146   8.126 -16.647  1.00 92.50           H  
ATOM   3451 HG23 ILE A 222      16.343   9.465 -15.499  1.00 92.50           H  
ATOM   3452 HD11 ILE A 222      18.413  10.349 -16.013  1.00 92.50           H  
ATOM   3453 HD12 ILE A 222      19.711   9.944 -17.170  1.00 92.50           H  
ATOM   3454 HD13 ILE A 222      19.992   9.801 -15.426  1.00 92.50           H  
ATOM   3455  N   LEU A 223      16.378   8.846 -12.260  1.00 94.75           N  
ATOM   3456  CA  LEU A 223      15.187   8.632 -11.454  1.00 94.75           C  
ATOM   3457  C   LEU A 223      13.964   8.904 -12.314  1.00 94.75           C  
ATOM   3458  O   LEU A 223      13.819  10.006 -12.840  1.00 94.75           O  
ATOM   3459  CB  LEU A 223      15.207   9.540 -10.219  1.00 94.75           C  
ATOM   3460  CG  LEU A 223      16.354   9.236  -9.247  1.00 94.75           C  
ATOM   3461  CD1 LEU A 223      16.307  10.251  -8.112  1.00 94.75           C  
ATOM   3462  CD2 LEU A 223      16.260   7.834  -8.642  1.00 94.75           C  
ATOM   3463  H   LEU A 223      16.557   9.784 -12.588  1.00 94.75           H  
ATOM   3464  HA  LEU A 223      15.144   7.595 -11.124  1.00 94.75           H  
ATOM   3465  HB2 LEU A 223      15.294  10.575 -10.551  1.00 94.75           H  
ATOM   3466  HB3 LEU A 223      14.259   9.431  -9.691  1.00 94.75           H  
ATOM   3467  HG  LEU A 223      17.311   9.338  -9.758  1.00 94.75           H  
ATOM   3468 HD11 LEU A 223      15.350  10.200  -7.592  1.00 94.75           H  
ATOM   3469 HD12 LEU A 223      16.458  11.255  -8.508  1.00 94.75           H  
ATOM   3470 HD13 LEU A 223      17.115  10.017  -7.420  1.00 94.75           H  
ATOM   3471 HD21 LEU A 223      17.046   7.696  -7.900  1.00 94.75           H  
ATOM   3472 HD22 LEU A 223      16.402   7.089  -9.424  1.00 94.75           H  
ATOM   3473 HD23 LEU A 223      15.288   7.687  -8.170  1.00 94.75           H  
ATOM   3474  N   ALA A 224      13.079   7.921 -12.428  1.00 94.29           N  
ATOM   3475  CA  ALA A 224      11.798   8.056 -13.105  1.00 94.29           C  
ATOM   3476  C   ALA A 224      10.657   7.734 -12.143  1.00 94.29           C  
ATOM   3477  O   ALA A 224      10.678   6.705 -11.470  1.00 94.29           O  
ATOM   3478  CB  ALA A 224      11.788   7.174 -14.351  1.00 94.29           C  
ATOM   3479  H   ALA A 224      13.287   7.042 -11.976  1.00 94.29           H  
ATOM   3480  HA  ALA A 224      11.668   9.087 -13.434  1.00 94.29           H  
ATOM   3481  HB1 ALA A 224      12.048   6.146 -14.097  1.00 94.29           H  
ATOM   3482  HB2 ALA A 224      10.791   7.198 -14.792  1.00 94.29           H  
ATOM   3483  HB3 ALA A 224      12.509   7.565 -15.070  1.00 94.29           H  
ATOM   3484  N   THR A 225       9.655   8.601 -12.077  1.00 95.49           N  
ATOM   3485  CA  THR A 225       8.516   8.472 -11.176  1.00 95.49           C  
ATOM   3486  C   THR A 225       7.200   8.342 -11.922  1.00 95.49           C  
ATOM   3487  O   THR A 225       6.996   8.931 -12.982  1.00 95.49           O  
ATOM   3488  CB  THR A 225       8.445   9.605 -10.144  1.00 95.49           C  
ATOM   3489  CG2 THR A 225       9.696   9.637  -9.272  1.00 95.49           C  
ATOM   3490  OG1 THR A 225       8.328  10.851 -10.781  1.00 95.49           O  
ATOM   3491  H   THR A 225       9.672   9.414 -12.675  1.00 95.49           H  
ATOM   3492  HA  THR A 225       8.654   7.545 -10.620  1.00 95.49           H  
ATOM   3493  HB  THR A 225       7.576   9.442  -9.506  1.00 95.49           H  
ATOM   3494  HG1 THR A 225       7.967  11.484 -10.156  1.00 95.49           H  
ATOM   3495 HG21 THR A 225      10.539  10.044  -9.831  1.00 95.49           H  
ATOM   3496 HG22 THR A 225       9.944   8.619  -8.971  1.00 95.49           H  
ATOM   3497 HG23 THR A 225       9.506  10.233  -8.380  1.00 95.49           H  
ATOM   3498  N   SER A 226       6.279   7.579 -11.337  1.00 95.19           N  
ATOM   3499  CA  SER A 226       4.874   7.524 -11.747  1.00 95.19           C  
ATOM   3500  C   SER A 226       3.999   7.643 -10.510  1.00 95.19           C  
ATOM   3501  O   SER A 226       4.190   6.916  -9.533  1.00 95.19           O  
ATOM   3502  CB  SER A 226       4.571   6.227 -12.503  1.00 95.19           C  
ATOM   3503  OG  SER A 226       3.195   6.124 -12.832  1.00 95.19           O  
ATOM   3504  H   SER A 226       6.541   7.102 -10.487  1.00 95.19           H  
ATOM   3505  HA  SER A 226       4.652   8.357 -12.414  1.00 95.19           H  
ATOM   3506  HB2 SER A 226       4.859   5.371 -11.893  1.00 95.19           H  
ATOM   3507  HB3 SER A 226       5.154   6.215 -13.425  1.00 95.19           H  
ATOM   3508  HG  SER A 226       2.664   6.089 -12.033  1.00 95.19           H  
ATOM   3509  N   TYR A 227       3.020   8.541 -10.554  1.00 95.44           N  
ATOM   3510  CA  TYR A 227       2.032   8.691  -9.493  1.00 95.44           C  
ATOM   3511  C   TYR A 227       1.027   7.529  -9.492  1.00 95.44           C  
ATOM   3512  O   TYR A 227       0.550   7.125 -10.554  1.00 95.44           O  
ATOM   3513  CB  TYR A 227       1.337  10.039  -9.687  1.00 95.44           C  
ATOM   3514  CG  TYR A 227       0.281  10.348  -8.653  1.00 95.44           C  
ATOM   3515  CD1 TYR A 227      -1.048  10.575  -9.054  1.00 95.44           C  
ATOM   3516  CD2 TYR A 227       0.629  10.415  -7.293  1.00 95.44           C  
ATOM   3517  CE1 TYR A 227      -2.037  10.856  -8.095  1.00 95.44           C  
ATOM   3518  CE2 TYR A 227      -0.353  10.711  -6.335  1.00 95.44           C  
ATOM   3519  CZ  TYR A 227      -1.693  10.920  -6.729  1.00 95.44           C  
ATOM   3520  OH  TYR A 227      -2.664  11.187  -5.815  1.00 95.44           O  
ATOM   3521  H   TYR A 227       2.925   9.122 -11.375  1.00 95.44           H  
ATOM   3522  HA  TYR A 227       2.545   8.699  -8.531  1.00 95.44           H  
ATOM   3523  HB2 TYR A 227       0.880  10.055 -10.676  1.00 95.44           H  
ATOM   3524  HB3 TYR A 227       2.090  10.826  -9.658  1.00 95.44           H  
ATOM   3525  HD1 TYR A 227      -1.309  10.532 -10.101  1.00 95.44           H  
ATOM   3526  HD2 TYR A 227       1.646  10.240  -6.974  1.00 95.44           H  
ATOM   3527  HE1 TYR A 227      -3.057  11.027  -8.406  1.00 95.44           H  
ATOM   3528  HE2 TYR A 227      -0.075  10.769  -5.294  1.00 95.44           H  
ATOM   3529  HH  TYR A 227      -3.546  11.049  -6.167  1.00 95.44           H  
ATOM   3530  N   ILE A 228       0.688   7.012  -8.307  1.00 92.72           N  
ATOM   3531  CA  ILE A 228      -0.343   5.986  -8.103  1.00 92.72           C  
ATOM   3532  C   ILE A 228      -1.492   6.610  -7.294  1.00 92.72           C  
ATOM   3533  O   ILE A 228      -1.385   6.722  -6.068  1.00 92.72           O  
ATOM   3534  CB  ILE A 228       0.229   4.713  -7.445  1.00 92.72           C  
ATOM   3535  CG1 ILE A 228       1.405   4.168  -8.291  1.00 92.72           C  
ATOM   3536  CG2 ILE A 228      -0.897   3.665  -7.306  1.00 92.72           C  
ATOM   3537  CD1 ILE A 228       1.957   2.831  -7.795  1.00 92.72           C  
ATOM   3538  H   ILE A 228       1.141   7.379  -7.482  1.00 92.72           H  
ATOM   3539  HA  ILE A 228      -0.722   5.663  -9.073  1.00 92.72           H  
ATOM   3540  HB  ILE A 228       0.604   4.961  -6.452  1.00 92.72           H  
ATOM   3541 HG12 ILE A 228       1.088   4.048  -9.327  1.00 92.72           H  
ATOM   3542 HG13 ILE A 228       2.223   4.887  -8.266  1.00 92.72           H  
ATOM   3543 HG21 ILE A 228      -1.276   3.391  -8.291  1.00 92.72           H  
ATOM   3544 HG22 ILE A 228      -0.532   2.767  -6.809  1.00 92.72           H  
ATOM   3545 HG23 ILE A 228      -1.719   4.053  -6.705  1.00 92.72           H  
ATOM   3546 HD11 ILE A 228       2.082   2.881  -6.713  1.00 92.72           H  
ATOM   3547 HD12 ILE A 228       2.918   2.628  -8.267  1.00 92.72           H  
ATOM   3548 HD13 ILE A 228       1.269   2.023  -8.040  1.00 92.72           H  
ATOM   3549  N   PRO A 229      -2.600   7.014  -7.950  1.00 90.46           N  
ATOM   3550  CA  PRO A 229      -3.663   7.794  -7.318  1.00 90.46           C  
ATOM   3551  C   PRO A 229      -4.296   7.142  -6.092  1.00 90.46           C  
ATOM   3552  O   PRO A 229      -4.527   7.832  -5.104  1.00 90.46           O  
ATOM   3553  CB  PRO A 229      -4.709   8.032  -8.411  1.00 90.46           C  
ATOM   3554  CG  PRO A 229      -3.892   7.991  -9.697  1.00 90.46           C  
ATOM   3555  CD  PRO A 229      -2.829   6.944  -9.390  1.00 90.46           C  
ATOM   3556  HA  PRO A 229      -3.243   8.751  -7.007  1.00 90.46           H  
ATOM   3557  HB2 PRO A 229      -5.214   8.989  -8.283  1.00 90.46           H  
ATOM   3558  HB3 PRO A 229      -5.434   7.218  -8.426  1.00 90.46           H  
ATOM   3559  HG2 PRO A 229      -3.419   8.958  -9.868  1.00 90.46           H  
ATOM   3560  HG3 PRO A 229      -4.501   7.704 -10.555  1.00 90.46           H  
ATOM   3561  HD2 PRO A 229      -1.930   7.174  -9.961  1.00 90.46           H  
ATOM   3562  HD3 PRO A 229      -3.199   5.952  -9.650  1.00 90.46           H  
ATOM   3563  N   MET A 230      -4.537   5.827  -6.131  1.00 85.11           N  
ATOM   3564  CA  MET A 230      -5.146   5.089  -5.018  1.00 85.11           C  
ATOM   3565  C   MET A 230      -4.330   5.181  -3.717  1.00 85.11           C  
ATOM   3566  O   MET A 230      -4.895   5.120  -2.628  1.00 85.11           O  
ATOM   3567  CB  MET A 230      -5.317   3.623  -5.451  1.00 85.11           C  
ATOM   3568  CG  MET A 230      -5.990   2.782  -4.365  1.00 85.11           C  
ATOM   3569  SD  MET A 230      -6.234   1.049  -4.807  1.00 85.11           S  
ATOM   3570  CE  MET A 230      -6.681   0.462  -3.160  1.00 85.11           C  
ATOM   3571  H   MET A 230      -4.374   5.332  -6.997  1.00 85.11           H  
ATOM   3572  HA  MET A 230      -6.130   5.511  -4.814  1.00 85.11           H  
ATOM   3573  HB2 MET A 230      -5.927   3.584  -6.353  1.00 85.11           H  
ATOM   3574  HB3 MET A 230      -4.340   3.193  -5.675  1.00 85.11           H  
ATOM   3575  HG2 MET A 230      -6.957   3.222  -4.120  1.00 85.11           H  
ATOM   3576  HG3 MET A 230      -5.369   2.800  -3.470  1.00 85.11           H  
ATOM   3577  HE1 MET A 230      -7.583   0.977  -2.828  1.00 85.11           H  
ATOM   3578  HE2 MET A 230      -6.887  -0.608  -3.197  1.00 85.11           H  
ATOM   3579  HE3 MET A 230      -5.866   0.653  -2.462  1.00 85.11           H  
ATOM   3580  N   LEU A 231      -3.007   5.317  -3.833  1.00 84.31           N  
ATOM   3581  CA  LEU A 231      -2.080   5.369  -2.704  1.00 84.31           C  
ATOM   3582  C   LEU A 231      -1.749   6.799  -2.258  1.00 84.31           C  
ATOM   3583  O   LEU A 231      -1.270   6.993  -1.146  1.00 84.31           O  
ATOM   3584  CB  LEU A 231      -0.777   4.675  -3.133  1.00 84.31           C  
ATOM   3585  CG  LEU A 231      -0.883   3.183  -3.466  1.00 84.31           C  
ATOM   3586  CD1 LEU A 231       0.461   2.632  -3.903  1.00 84.31           C  
ATOM   3587  CD2 LEU A 231      -1.302   2.404  -2.246  1.00 84.31           C  
ATOM   3588  H   LEU A 231      -2.623   5.444  -4.759  1.00 84.31           H  
ATOM   3589  HA  LEU A 231      -2.507   4.854  -1.843  1.00 84.31           H  
ATOM   3590  HB2 LEU A 231      -0.386   5.194  -4.008  1.00 84.31           H  
ATOM   3591  HB3 LEU A 231      -0.058   4.789  -2.323  1.00 84.31           H  
ATOM   3592  HG  LEU A 231      -1.598   3.023  -4.273  1.00 84.31           H  
ATOM   3593 HD11 LEU A 231       1.177   2.706  -3.084  1.00 84.31           H  
ATOM   3594 HD12 LEU A 231       0.818   3.216  -4.751  1.00 84.31           H  
ATOM   3595 HD13 LEU A 231       0.355   1.591  -4.208  1.00 84.31           H  
ATOM   3596 HD21 LEU A 231      -1.129   2.992  -1.344  1.00 84.31           H  
ATOM   3597 HD22 LEU A 231      -0.725   1.486  -2.133  1.00 84.31           H  
ATOM   3598 HD23 LEU A 231      -2.356   2.172  -2.401  1.00 84.31           H  
ATOM   3599  N   ASP A 232      -1.917   7.776  -3.152  1.00 90.36           N  
ATOM   3600  CA  ASP A 232      -1.207   9.063  -3.111  1.00 90.36           C  
ATOM   3601  C   ASP A 232       0.324   8.894  -2.961  1.00 90.36           C  
ATOM   3602  O   ASP A 232       1.005   9.654  -2.269  1.00 90.36           O  
ATOM   3603  CB  ASP A 232      -1.844  10.030  -2.091  1.00 90.36           C  
ATOM   3604  CG  ASP A 232      -1.497  11.508  -2.345  1.00 90.36           C  
ATOM   3605  OD1 ASP A 232      -1.073  11.872  -3.463  1.00 90.36           O  
ATOM   3606  OD2 ASP A 232      -1.789  12.380  -1.499  1.00 90.36           O1-
ATOM   3607  H   ASP A 232      -2.412   7.550  -4.003  1.00 90.36           H  
ATOM   3608  HA  ASP A 232      -1.367   9.501  -4.096  1.00 90.36           H  
ATOM   3609  HB2 ASP A 232      -2.928   9.933  -2.151  1.00 90.36           H  
ATOM   3610  HB3 ASP A 232      -1.537   9.753  -1.083  1.00 90.36           H  
ATOM   3611  N   TRP A 233       0.867   7.833  -3.568  1.00 93.39           N  
ATOM   3612  CA  TRP A 233       2.289   7.473  -3.542  1.00 93.39           C  
ATOM   3613  C   TRP A 233       2.889   7.555  -4.943  1.00 93.39           C  
ATOM   3614  O   TRP A 233       2.182   7.617  -5.952  1.00 93.39           O  
ATOM   3615  CB  TRP A 233       2.503   6.067  -2.951  1.00 93.39           C  
ATOM   3616  CG  TRP A 233       2.295   5.881  -1.476  1.00 93.39           C  
ATOM   3617  CD1 TRP A 233       1.678   6.733  -0.625  1.00 93.39           C  
ATOM   3618  CD2 TRP A 233       2.652   4.722  -0.663  1.00 93.39           C  
ATOM   3619  CE2 TRP A 233       2.178   4.934   0.666  1.00 93.39           C  
ATOM   3620  CE3 TRP A 233       3.292   3.492  -0.925  1.00 93.39           C  
ATOM   3621  NE1 TRP A 233       1.616   6.188   0.637  1.00 93.39           N  
ATOM   3622  CZ2 TRP A 233       2.287   3.961   1.668  1.00 93.39           C  
ATOM   3623  CZ3 TRP A 233       3.410   2.506   0.069  1.00 93.39           C  
ATOM   3624  CH2 TRP A 233       2.890   2.732   1.353  1.00 93.39           C  
ATOM   3625  H   TRP A 233       0.256   7.281  -4.153  1.00 93.39           H  
ATOM   3626  HA  TRP A 233       2.839   8.183  -2.924  1.00 93.39           H  
ATOM   3627  HB2 TRP A 233       3.527   5.751  -3.151  1.00 93.39           H  
ATOM   3628  HB3 TRP A 233       1.873   5.361  -3.491  1.00 93.39           H  
ATOM   3629  HD1 TRP A 233       1.231   7.678  -0.896  1.00 93.39           H  
ATOM   3630  HE1 TRP A 233       1.081   6.612   1.381  1.00 93.39           H  
ATOM   3631  HE3 TRP A 233       3.674   3.297  -1.916  1.00 93.39           H  
ATOM   3632  HZ2 TRP A 233       1.879   4.143   2.651  1.00 93.39           H  
ATOM   3633  HZ3 TRP A 233       3.878   1.561  -0.163  1.00 93.39           H  
ATOM   3634  HH2 TRP A 233       2.950   1.943   2.089  1.00 93.39           H  
ATOM   3635  N   TYR A 234       4.213   7.500  -4.998  1.00 95.12           N  
ATOM   3636  CA  TYR A 234       4.981   7.450  -6.228  1.00 95.12           C  
ATOM   3637  C   TYR A 234       5.741   6.137  -6.310  1.00 95.12           C  
ATOM   3638  O   TYR A 234       6.434   5.740  -5.372  1.00 95.12           O  
ATOM   3639  CB  TYR A 234       5.917   8.654  -6.312  1.00 95.12           C  
ATOM   3640  CG  TYR A 234       5.163   9.963  -6.360  1.00 95.12           C  
ATOM   3641  CD1 TYR A 234       4.824  10.532  -7.602  1.00 95.12           C  
ATOM   3642  CD2 TYR A 234       4.777  10.595  -5.162  1.00 95.12           C  
ATOM   3643  CE1 TYR A 234       4.099  11.736  -7.650  1.00 95.12           C  
ATOM   3644  CE2 TYR A 234       4.081  11.812  -5.210  1.00 95.12           C  
ATOM   3645  CZ  TYR A 234       3.730  12.371  -6.447  1.00 95.12           C  
ATOM   3646  OH  TYR A 234       3.073  13.553  -6.461  1.00 95.12           O  
ATOM   3647  H   TYR A 234       4.722   7.420  -4.129  1.00 95.12           H  
ATOM   3648  HA  TYR A 234       4.307   7.503  -7.083  1.00 95.12           H  
ATOM   3649  HB2 TYR A 234       6.530   8.564  -7.209  1.00 95.12           H  
ATOM   3650  HB3 TYR A 234       6.589   8.653  -5.454  1.00 95.12           H  
ATOM   3651  HD1 TYR A 234       5.123  10.045  -8.519  1.00 95.12           H  
ATOM   3652  HD2 TYR A 234       5.042  10.161  -4.209  1.00 95.12           H  
ATOM   3653  HE1 TYR A 234       3.849  12.182  -8.601  1.00 95.12           H  
ATOM   3654  HE2 TYR A 234       3.824  12.339  -4.303  1.00 95.12           H  
ATOM   3655  HH  TYR A 234       3.047  13.936  -5.581  1.00 95.12           H  
ATOM   3656  N   LEU A 235       5.629   5.484  -7.460  1.00 95.51           N  
ATOM   3657  CA  LEU A 235       6.609   4.505  -7.895  1.00 95.51           C  
ATOM   3658  C   LEU A 235       7.864   5.258  -8.332  1.00 95.51           C  
ATOM   3659  O   LEU A 235       7.740   6.252  -9.045  1.00 95.51           O  
ATOM   3660  CB  LEU A 235       6.021   3.724  -9.074  1.00 95.51           C  
ATOM   3661  CG  LEU A 235       6.835   2.463  -9.389  1.00 95.51           C  
ATOM   3662  CD1 LEU A 235       6.424   1.337  -8.438  1.00 95.51           C  
ATOM   3663  CD2 LEU A 235       6.589   2.050 -10.832  1.00 95.51           C  
ATOM   3664  H   LEU A 235       5.045   5.895  -8.174  1.00 95.51           H  
ATOM   3665  HA  LEU A 235       6.851   3.832  -7.072  1.00 95.51           H  
ATOM   3666  HB2 LEU A 235       6.007   4.380  -9.945  1.00 95.51           H  
ATOM   3667  HB3 LEU A 235       4.989   3.448  -8.860  1.00 95.51           H  
ATOM   3668  HG  LEU A 235       7.900   2.666  -9.280  1.00 95.51           H  
ATOM   3669 HD11 LEU A 235       5.338   1.242  -8.411  1.00 95.51           H  
ATOM   3670 HD12 LEU A 235       6.797   1.547  -7.436  1.00 95.51           H  
ATOM   3671 HD13 LEU A 235       6.838   0.381  -8.760  1.00 95.51           H  
ATOM   3672 HD21 LEU A 235       5.532   1.826 -10.976  1.00 95.51           H  
ATOM   3673 HD22 LEU A 235       7.195   1.175 -11.065  1.00 95.51           H  
ATOM   3674 HD23 LEU A 235       6.883   2.865 -11.494  1.00 95.51           H  
ATOM   3675  N   VAL A 236       9.043   4.776  -7.952  1.00 95.55           N  
ATOM   3676  CA  VAL A 236      10.328   5.342  -8.362  1.00 95.55           C  
ATOM   3677  C   VAL A 236      11.190   4.236  -8.954  1.00 95.55           C  
ATOM   3678  O   VAL A 236      11.523   3.270  -8.274  1.00 95.55           O  
ATOM   3679  CB  VAL A 236      11.056   6.033  -7.194  1.00 95.55           C  
ATOM   3680  CG1 VAL A 236      12.249   6.835  -7.737  1.00 95.55           C  
ATOM   3681  CG2 VAL A 236      10.144   6.972  -6.387  1.00 95.55           C  
ATOM   3682  H   VAL A 236       9.067   3.971  -7.343  1.00 95.55           H  
ATOM   3683  HA  VAL A 236      10.159   6.095  -9.132  1.00 95.55           H  
ATOM   3684  HB  VAL A 236      11.421   5.272  -6.505  1.00 95.55           H  
ATOM   3685 HG11 VAL A 236      12.725   7.392  -6.930  1.00 95.55           H  
ATOM   3686 HG12 VAL A 236      11.923   7.538  -8.503  1.00 95.55           H  
ATOM   3687 HG13 VAL A 236      12.987   6.160  -8.169  1.00 95.55           H  
ATOM   3688 HG21 VAL A 236      10.737   7.531  -5.663  1.00 95.55           H  
ATOM   3689 HG22 VAL A 236       9.623   7.669  -7.042  1.00 95.55           H  
ATOM   3690 HG23 VAL A 236       9.404   6.387  -5.840  1.00 95.55           H  
ATOM   3691  N   ALA A 237      11.546   4.372 -10.223  1.00 95.18           N  
ATOM   3692  CA  ALA A 237      12.580   3.588 -10.876  1.00 95.18           C  
ATOM   3693  C   ALA A 237      13.918   4.323 -10.747  1.00 95.18           C  
ATOM   3694  O   ALA A 237      14.005   5.499 -11.103  1.00 95.18           O  
ATOM   3695  CB  ALA A 237      12.173   3.375 -12.337  1.00 95.18           C  
ATOM   3696  H   ALA A 237      11.233   5.199 -10.711  1.00 95.18           H  
ATOM   3697  HA  ALA A 237      12.671   2.613 -10.398  1.00 95.18           H  
ATOM   3698  HB1 ALA A 237      11.883   4.327 -12.783  1.00 95.18           H  
ATOM   3699  HB2 ALA A 237      13.019   2.977 -12.897  1.00 95.18           H  
ATOM   3700  HB3 ALA A 237      11.334   2.681 -12.391  1.00 95.18           H  
ATOM   3701  N   GLN A 238      14.944   3.630 -10.259  1.00 94.73           N  
ATOM   3702  CA  GLN A 238      16.322   4.111 -10.219  1.00 94.73           C  
ATOM   3703  C   GLN A 238      17.175   3.228 -11.121  1.00 94.73           C  
ATOM   3704  O   GLN A 238      17.236   2.014 -10.930  1.00 94.73           O  
ATOM   3705  CB  GLN A 238      16.838   4.128  -8.774  1.00 94.73           C  
ATOM   3706  CG  GLN A 238      18.301   4.594  -8.686  1.00 94.73           C  
ATOM   3707  CD  GLN A 238      18.814   4.662  -7.251  1.00 94.73           C  
ATOM   3708  NE2 GLN A 238      20.036   4.240  -7.005  1.00 94.73           N  
ATOM   3709  OE1 GLN A 238      18.145   5.108  -6.332  1.00 94.73           O  
ATOM   3710  H   GLN A 238      14.793   2.665 -10.001  1.00 94.73           H  
ATOM   3711  HA  GLN A 238      16.365   5.130 -10.602  1.00 94.73           H  
ATOM   3712  HB2 GLN A 238      16.753   3.130  -8.344  1.00 94.73           H  
ATOM   3713  HB3 GLN A 238      16.216   4.813  -8.198  1.00 94.73           H  
ATOM   3714  HG2 GLN A 238      18.398   5.584  -9.132  1.00 94.73           H  
ATOM   3715  HG3 GLN A 238      18.933   3.905  -9.245  1.00 94.73           H  
ATOM   3716 HE21 GLN A 238      20.623   3.884  -7.746  1.00 94.73           H  
ATOM   3717 HE22 GLN A 238      20.382   4.361  -6.064  1.00 94.73           H  
ATOM   3718  N   VAL A 239      17.843   3.843 -12.091  1.00 93.35           N  
ATOM   3719  CA  VAL A 239      18.659   3.134 -13.082  1.00 93.35           C  
ATOM   3720  C   VAL A 239      20.017   3.813 -13.180  1.00 93.35           C  
ATOM   3721  O   VAL A 239      20.046   5.031 -13.358  1.00 93.35           O  
ATOM   3722  CB  VAL A 239      17.987   3.131 -14.468  1.00 93.35           C  
ATOM   3723  CG1 VAL A 239      18.676   2.125 -15.398  1.00 93.35           C  
ATOM   3724  CG2 VAL A 239      16.499   2.776 -14.396  1.00 93.35           C  
ATOM   3725  H   VAL A 239      17.723   4.839 -12.206  1.00 93.35           H  
ATOM   3726  HA  VAL A 239      18.786   2.095 -12.776  1.00 93.35           H  
ATOM   3727  HB  VAL A 239      18.065   4.125 -14.909  1.00 93.35           H  
ATOM   3728 HG11 VAL A 239      18.195   2.132 -16.376  1.00 93.35           H  
ATOM   3729 HG12 VAL A 239      18.616   1.119 -14.982  1.00 93.35           H  
ATOM   3730 HG13 VAL A 239      19.725   2.388 -15.535  1.00 93.35           H  
ATOM   3731 HG21 VAL A 239      15.950   3.547 -13.855  1.00 93.35           H  
ATOM   3732 HG22 VAL A 239      16.368   1.817 -13.894  1.00 93.35           H  
ATOM   3733 HG23 VAL A 239      16.099   2.736 -15.410  1.00 93.35           H  
ATOM   3734  N   PRO A 240      21.143   3.090 -13.094  1.00 93.95           N  
ATOM   3735  CA  PRO A 240      22.444   3.676 -13.385  1.00 93.95           C  
ATOM   3736  C   PRO A 240      22.484   4.288 -14.783  1.00 93.95           C  
ATOM   3737  O   PRO A 240      22.125   3.642 -15.769  1.00 93.95           O  
ATOM   3738  CB  PRO A 240      23.448   2.536 -13.246  1.00 93.95           C  
ATOM   3739  CG  PRO A 240      22.765   1.618 -12.238  1.00 93.95           C  
ATOM   3740  CD  PRO A 240      21.298   1.712 -12.647  1.00 93.95           C  
ATOM   3741  HA  PRO A 240      22.668   4.442 -12.644  1.00 93.95           H  
ATOM   3742  HB2 PRO A 240      23.553   2.008 -14.194  1.00 93.95           H  
ATOM   3743  HB3 PRO A 240      24.419   2.893 -12.904  1.00 93.95           H  
ATOM   3744  HG2 PRO A 240      23.153   0.603 -12.317  1.00 93.95           H  
ATOM   3745  HG3 PRO A 240      22.891   2.007 -11.227  1.00 93.95           H  
ATOM   3746  HD2 PRO A 240      21.096   1.029 -13.473  1.00 93.95           H  
ATOM   3747  HD3 PRO A 240      20.658   1.482 -11.795  1.00 93.95           H  
ATOM   3748  N   GLU A 241      22.970   5.522 -14.887  1.00 91.16           N  
ATOM   3749  CA  GLU A 241      23.029   6.231 -16.169  1.00 91.16           C  
ATOM   3750  C   GLU A 241      23.902   5.464 -17.183  1.00 91.16           C  
ATOM   3751  O   GLU A 241      23.558   5.320 -18.355  1.00 91.16           O  
ATOM   3752  CB  GLU A 241      23.569   7.643 -15.908  1.00 91.16           C  
ATOM   3753  CG  GLU A 241      23.203   8.601 -17.046  1.00 91.16           C  
ATOM   3754  CD  GLU A 241      23.958   9.937 -16.982  1.00 91.16           C  
ATOM   3755  OE1 GLU A 241      23.962  10.641 -18.019  1.00 91.16           O  
ATOM   3756  OE2 GLU A 241      24.561  10.235 -15.930  1.00 91.16           O1-
ATOM   3757  H   GLU A 241      23.269   6.010 -14.054  1.00 91.16           H  
ATOM   3758  HA  GLU A 241      22.023   6.306 -16.580  1.00 91.16           H  
ATOM   3759  HB2 GLU A 241      23.136   8.033 -14.987  1.00 91.16           H  
ATOM   3760  HB3 GLU A 241      24.652   7.591 -15.791  1.00 91.16           H  
ATOM   3761  HG2 GLU A 241      22.130   8.789 -17.008  1.00 91.16           H  
ATOM   3762  HG3 GLU A 241      23.413   8.104 -17.993  1.00 91.16           H  
ATOM   3763  N   ALA A 242      24.989   4.858 -16.695  1.00 90.33           N  
ATOM   3764  CA  ALA A 242      25.893   4.027 -17.484  1.00 90.33           C  
ATOM   3765  C   ALA A 242      25.257   2.735 -18.033  1.00 90.33           C  
ATOM   3766  O   ALA A 242      25.770   2.195 -19.008  1.00 90.33           O  
ATOM   3767  CB  ALA A 242      27.115   3.701 -16.617  1.00 90.33           C  
ATOM   3768  H   ALA A 242      25.196   4.999 -15.717  1.00 90.33           H  
ATOM   3769  HA  ALA A 242      26.226   4.607 -18.345  1.00 90.33           H  
ATOM   3770  HB1 ALA A 242      27.589   4.623 -16.280  1.00 90.33           H  
ATOM   3771  HB2 ALA A 242      27.833   3.128 -17.203  1.00 90.33           H  
ATOM   3772  HB3 ALA A 242      26.812   3.111 -15.752  1.00 90.33           H  
ATOM   3773  N   GLU A 243      24.164   2.228 -17.457  1.00 88.74           N  
ATOM   3774  CA  GLU A 243      23.477   1.033 -17.975  1.00 88.74           C  
ATOM   3775  C   GLU A 243      22.516   1.375 -19.111  1.00 88.74           C  
ATOM   3776  O   GLU A 243      22.462   0.652 -20.105  1.00 88.74           O  
ATOM   3777  CB  GLU A 243      22.721   0.316 -16.858  1.00 88.74           C  
ATOM   3778  CG  GLU A 243      23.689  -0.413 -15.923  1.00 88.74           C  
ATOM   3779  CD  GLU A 243      22.951  -1.144 -14.802  1.00 88.74           C  
ATOM   3780  OE1 GLU A 243      23.607  -1.473 -13.794  1.00 88.74           O  
ATOM   3781  OE2 GLU A 243      21.731  -1.392 -14.919  1.00 88.74           O1-
ATOM   3782  H   GLU A 243      23.726   2.730 -16.698  1.00 88.74           H  
ATOM   3783  HA  GLU A 243      24.206   0.333 -18.384  1.00 88.74           H  
ATOM   3784  HB2 GLU A 243      22.120   1.030 -16.296  1.00 88.74           H  
ATOM   3785  HB3 GLU A 243      22.056  -0.419 -17.311  1.00 88.74           H  
ATOM   3786  HG2 GLU A 243      24.390   0.302 -15.493  1.00 88.74           H  
ATOM   3787  HG3 GLU A 243      24.261  -1.138 -16.502  1.00 88.74           H  
ATOM   3788  N   ILE A 244      21.847   2.529 -19.021  1.00 80.34           N  
ATOM   3789  CA  ILE A 244      21.125   3.121 -20.159  1.00 80.34           C  
ATOM   3790  C   ILE A 244      22.126   3.334 -21.305  1.00 80.34           C  
ATOM   3791  O   ILE A 244      21.884   2.901 -22.427  1.00 80.34           O  
ATOM   3792  CB  ILE A 244      20.429   4.429 -19.722  1.00 80.34           C  
ATOM   3793  CG1 ILE A 244      19.395   4.128 -18.612  1.00 80.34           C  
ATOM   3794  CG2 ILE A 244      19.764   5.123 -20.926  1.00 80.34           C  
ATOM   3795  CD1 ILE A 244      18.860   5.386 -17.935  1.00 80.34           C  
ATOM   3796  H   ILE A 244      21.950   3.074 -18.177  1.00 80.34           H  
ATOM   3797  HA  ILE A 244      20.373   2.414 -20.509  1.00 80.34           H  
ATOM   3798  HB  ILE A 244      21.182   5.107 -19.319  1.00 80.34           H  
ATOM   3799 HG12 ILE A 244      18.562   3.561 -19.028  1.00 80.34           H  
ATOM   3800 HG13 ILE A 244      19.855   3.527 -17.828  1.00 80.34           H  
ATOM   3801 HG21 ILE A 244      19.032   4.459 -21.385  1.00 80.34           H  
ATOM   3802 HG22 ILE A 244      20.514   5.391 -21.670  1.00 80.34           H  
ATOM   3803 HG23 ILE A 244      19.279   6.049 -20.615  1.00 80.34           H  
ATOM   3804 HD11 ILE A 244      19.711   5.962 -17.570  1.00 80.34           H  
ATOM   3805 HD12 ILE A 244      18.273   5.984 -18.632  1.00 80.34           H  
ATOM   3806 HD13 ILE A 244      18.224   5.104 -17.096  1.00 80.34           H  
ATOM   3807  N   TYR A 245      23.291   3.881 -20.938  1.00 76.24           N  
ATOM   3808  CA  TYR A 245      24.623   3.820 -21.552  1.00 76.24           C  
ATOM   3809  C   TYR A 245      25.018   2.553 -22.337  1.00 76.24           C  
ATOM   3810  O   TYR A 245      25.420   2.587 -23.500  1.00 76.24           O  
ATOM   3811  CB  TYR A 245      25.123   5.134 -22.142  1.00 76.24           C  
ATOM   3812  CG  TYR A 245      24.542   6.420 -21.600  1.00 76.24           C  
ATOM   3813  CD1 TYR A 245      23.393   6.968 -22.198  1.00 76.24           C  
ATOM   3814  CD2 TYR A 245      25.190   7.112 -20.562  1.00 76.24           C  
ATOM   3815  CE1 TYR A 245      22.943   8.248 -21.834  1.00 76.24           C  
ATOM   3816  CE2 TYR A 245      24.717   8.377 -20.169  1.00 76.24           C  
ATOM   3817  CZ  TYR A 245      23.597   8.951 -20.806  1.00 76.24           C  
ATOM   3818  OH  TYR A 245      23.119  10.159 -20.422  1.00 76.24           O  
ATOM   3819  H   TYR A 245      23.285   4.290 -20.014  1.00 76.24           H  
ATOM   3820  HA  TYR A 245      25.262   3.745 -20.672  1.00 76.24           H  
ATOM   3821  HB2 TYR A 245      24.965   5.124 -23.221  1.00 76.24           H  
ATOM   3822  HB3 TYR A 245      26.205   5.165 -22.014  1.00 76.24           H  
ATOM   3823  HD1 TYR A 245      22.815   6.382 -22.896  1.00 76.24           H  
ATOM   3824  HD2 TYR A 245      26.051   6.684 -20.072  1.00 76.24           H  
ATOM   3825  HE1 TYR A 245      22.058   8.679 -22.278  1.00 76.24           H  
ATOM   3826  HE2 TYR A 245      25.208   8.920 -19.376  1.00 76.24           H  
ATOM   3827  HH  TYR A 245      23.478  10.433 -19.575  1.00 76.24           H  
ATOM   3828  N   ALA A 246      25.005   1.417 -21.653  1.00 72.97           N  
ATOM   3829  CA  ALA A 246      25.633   0.185 -22.122  1.00 72.97           C  
ATOM   3830  C   ALA A 246      24.721  -0.629 -23.047  1.00 72.97           C  
ATOM   3831  O   ALA A 246      25.199  -1.230 -24.014  1.00 72.97           O  
ATOM   3832  CB  ALA A 246      26.063  -0.619 -20.895  1.00 72.97           C  
ATOM   3833  H   ALA A 246      24.710   1.451 -20.688  1.00 72.97           H  
ATOM   3834  HA  ALA A 246      26.528   0.436 -22.691  1.00 72.97           H  
ATOM   3835  HB1 ALA A 246      26.564  -1.533 -21.213  1.00 72.97           H  
ATOM   3836  HB2 ALA A 246      25.189  -0.882 -20.298  1.00 72.97           H  
ATOM   3837  HB3 ALA A 246      26.750  -0.030 -20.287  1.00 72.97           H  
ATOM   3838  N   GLU A 247      23.405  -0.597 -22.815  1.00 65.22           N  
ATOM   3839  CA  GLU A 247      22.433  -1.132 -23.777  1.00 65.22           C  
ATOM   3840  C   GLU A 247      22.541  -0.406 -25.136  1.00 65.22           C  
ATOM   3841  O   GLU A 247      22.298  -1.014 -26.184  1.00 65.22           O  
ATOM   3842  CB  GLU A 247      21.016  -1.069 -23.175  1.00 65.22           C  
ATOM   3843  CG  GLU A 247      20.791  -2.123 -22.068  1.00 65.22           C  
ATOM   3844  CD  GLU A 247      20.969  -3.563 -22.593  1.00 65.22           C  
ATOM   3845  OE1 GLU A 247      21.850  -4.306 -22.083  1.00 65.22           O  
ATOM   3846  OE2 GLU A 247      20.297  -3.911 -23.588  1.00 65.22           O1-
ATOM   3847  H   GLU A 247      23.060  -0.127 -21.991  1.00 65.22           H  
ATOM   3848  HA  GLU A 247      22.673  -2.176 -23.980  1.00 65.22           H  
ATOM   3849  HB2 GLU A 247      20.839  -0.074 -22.768  1.00 65.22           H  
ATOM   3850  HB3 GLU A 247      20.287  -1.237 -23.968  1.00 65.22           H  
ATOM   3851  HG2 GLU A 247      21.488  -1.937 -21.251  1.00 65.22           H  
ATOM   3852  HG3 GLU A 247      19.781  -2.006 -21.676  1.00 65.22           H  
ATOM   3853  N   LEU A 248      23.041   0.846 -25.146  1.00 61.05           N  
ATOM   3854  CA  LEU A 248      23.338   1.600 -26.371  1.00 61.05           C  
ATOM   3855  C   LEU A 248      24.388   0.938 -27.276  1.00 61.05           C  
ATOM   3856  O   LEU A 248      24.287   1.039 -28.501  1.00 61.05           O  
ATOM   3857  CB  LEU A 248      23.898   3.009 -26.103  1.00 61.05           C  
ATOM   3858  CG  LEU A 248      23.252   3.988 -25.113  1.00 61.05           C  
ATOM   3859  CD1 LEU A 248      23.854   5.358 -25.431  1.00 61.05           C  
ATOM   3860  CD2 LEU A 248      21.768   4.126 -25.254  1.00 61.05           C  
ATOM   3861  H   LEU A 248      23.223   1.285 -24.255  1.00 61.05           H  
ATOM   3862  HA  LEU A 248      22.415   1.687 -26.944  1.00 61.05           H  
ATOM   3863  HB2 LEU A 248      23.892   3.492 -27.080  1.00 61.05           H  
ATOM   3864  HB3 LEU A 248      24.951   2.919 -25.836  1.00 61.05           H  
ATOM   3865  HG  LEU A 248      23.459   3.719 -24.077  1.00 61.05           H  
ATOM   3866 HD11 LEU A 248      23.619   5.633 -26.460  1.00 61.05           H  
ATOM   3867 HD12 LEU A 248      24.938   5.314 -25.327  1.00 61.05           H  
ATOM   3868 HD13 LEU A 248      23.442   6.139 -24.792  1.00 61.05           H  
ATOM   3869 HD21 LEU A 248      21.308   3.158 -25.058  1.00 61.05           H  
ATOM   3870 HD22 LEU A 248      21.563   4.468 -26.268  1.00 61.05           H  
ATOM   3871 HD23 LEU A 248      21.390   4.841 -24.524  1.00 61.05           H  
ATOM   3872  N   ASP A 249      25.426   0.323 -26.700  1.00 56.01           N  
ATOM   3873  CA  ASP A 249      26.532  -0.248 -27.478  1.00 56.01           C  
ATOM   3874  C   ASP A 249      26.155  -1.615 -28.062  1.00 56.01           C  
ATOM   3875  O   ASP A 249      26.537  -1.931 -29.193  1.00 56.01           O  
ATOM   3876  CB  ASP A 249      27.820  -0.320 -26.632  1.00 56.01           C  
ATOM   3877  CG  ASP A 249      28.680   0.956 -26.674  1.00 56.01           C  
ATOM   3878  OD1 ASP A 249      28.581   1.734 -27.661  1.00 56.01           O  
ATOM   3879  OD2 ASP A 249      29.534   1.099 -25.773  1.00 56.01           O1-
ATOM   3880  H   ASP A 249      25.456   0.269 -25.692  1.00 56.01           H  
ATOM   3881  HA  ASP A 249      26.724   0.394 -28.337  1.00 56.01           H  
ATOM   3882  HB2 ASP A 249      28.436  -1.132 -27.016  1.00 56.01           H  
ATOM   3883  HB3 ASP A 249      27.566  -0.563 -25.600  1.00 56.01           H  
ATOM   3884  N   LYS A 250      25.338  -2.398 -27.341  1.00 57.65           N  
ATOM   3885  CA  LYS A 250      24.848  -3.707 -27.804  1.00 57.65           C  
ATOM   3886  C   LYS A 250      23.864  -3.572 -28.968  1.00 57.65           C  
ATOM   3887  O   LYS A 250      24.002  -4.287 -29.957  1.00 57.65           O  
ATOM   3888  CB  LYS A 250      24.197  -4.478 -26.648  1.00 57.65           C  
ATOM   3889  CG  LYS A 250      25.159  -4.861 -25.508  1.00 57.65           C  
ATOM   3890  CD  LYS A 250      24.361  -5.610 -24.427  1.00 57.65           C  
ATOM   3891  CE  LYS A 250      25.103  -5.738 -23.090  1.00 57.65           C  
ATOM   3892  NZ  LYS A 250      24.129  -5.947 -21.980  1.00 57.65           N1+
ATOM   3893  H   LYS A 250      25.035  -2.049 -26.443  1.00 57.65           H  
ATOM   3894  HA  LYS A 250      25.690  -4.288 -28.182  1.00 57.65           H  
ATOM   3895  HB2 LYS A 250      23.386  -3.873 -26.242  1.00 57.65           H  
ATOM   3896  HB3 LYS A 250      23.761  -5.393 -27.049  1.00 57.65           H  
ATOM   3897  HG2 LYS A 250      25.961  -5.496 -25.887  1.00 57.65           H  
ATOM   3898  HG3 LYS A 250      25.587  -3.956 -25.078  1.00 57.65           H  
ATOM   3899  HD2 LYS A 250      23.446  -5.046 -24.244  1.00 57.65           H  
ATOM   3900  HD3 LYS A 250      24.078  -6.597 -24.792  1.00 57.65           H  
ATOM   3901  HE2 LYS A 250      25.632  -4.802 -22.911  1.00 57.65           H  
ATOM   3902  HE3 LYS A 250      25.832  -6.547 -23.140  1.00 57.65           H  
ATOM   3903  HZ1 LYS A 250      24.528  -5.835 -21.059  1.00 57.65           H  
ATOM   3904  HZ2 LYS A 250      23.638  -6.828 -22.031  1.00 57.65           H  
ATOM   3905  HZ3 LYS A 250      23.392  -5.257 -22.016  1.00 57.65           H  
ATOM   3906  N   ALA A 251      22.922  -2.626 -28.902  1.00 54.41           N  
ATOM   3907  CA  ALA A 251      21.932  -2.404 -29.964  1.00 54.41           C  
ATOM   3908  C   ALA A 251      22.532  -1.858 -31.277  1.00 54.41           C  
ATOM   3909  O   ALA A 251      21.873  -1.896 -32.309  1.00 54.41           O  
ATOM   3910  CB  ALA A 251      20.842  -1.472 -29.421  1.00 54.41           C  
ATOM   3911  H   ALA A 251      22.839  -2.087 -28.051  1.00 54.41           H  
ATOM   3912  HA  ALA A 251      21.469  -3.361 -30.207  1.00 54.41           H  
ATOM   3913  HB1 ALA A 251      20.065  -1.338 -30.173  1.00 54.41           H  
ATOM   3914  HB2 ALA A 251      20.399  -1.905 -28.524  1.00 54.41           H  
ATOM   3915  HB3 ALA A 251      21.272  -0.502 -29.170  1.00 54.41           H  
ATOM   3916  N   ARG A 252      23.772  -1.345 -31.257  1.00 50.20           N  
ATOM   3917  CA  ARG A 252      24.502  -0.892 -32.457  1.00 50.20           C  
ATOM   3918  C   ARG A 252      25.290  -2.014 -33.144  1.00 50.20           C  
ATOM   3919  O   ARG A 252      25.715  -1.845 -34.285  1.00 50.20           O  
ATOM   3920  CB  ARG A 252      25.430   0.265 -32.052  1.00 50.20           C  
ATOM   3921  CG  ARG A 252      25.847   1.134 -33.250  1.00 50.20           C  
ATOM   3922  CD  ARG A 252      26.877   2.192 -32.845  1.00 50.20           C  
ATOM   3923  NE  ARG A 252      28.234   1.620 -32.739  1.00 50.20           N  
ATOM   3924  CZ  ARG A 252      29.248   2.119 -32.056  1.00 50.20           C  
ATOM   3925  NH1 ARG A 252      29.132   3.220 -31.367  1.00 50.20           N1+
ATOM   3926  NH2 ARG A 252      30.395   1.504 -32.019  1.00 50.20           N  
ATOM   3927  H   ARG A 252      24.236  -1.293 -30.361  1.00 50.20           H  
ATOM   3928  HA  ARG A 252      23.772  -0.544 -33.188  1.00 50.20           H  
ATOM   3929  HB2 ARG A 252      26.311  -0.144 -31.556  1.00 50.20           H  
ATOM   3930  HB3 ARG A 252      24.912   0.905 -31.338  1.00 50.20           H  
ATOM   3931  HG2 ARG A 252      24.957   1.636 -33.632  1.00 50.20           H  
ATOM   3932  HG3 ARG A 252      26.266   0.531 -34.056  1.00 50.20           H  
ATOM   3933  HD2 ARG A 252      26.884   2.970 -33.609  1.00 50.20           H  
ATOM   3934  HD3 ARG A 252      26.563   2.631 -31.898  1.00 50.20           H  
ATOM   3935  HE  ARG A 252      28.362   0.709 -33.156  1.00 50.20           H  
ATOM   3936 HH11 ARG A 252      29.757   3.319 -30.580  1.00 50.20           H  
ATOM   3937 HH12 ARG A 252      28.180   3.514 -31.198  1.00 50.20           H  
ATOM   3938 HH21 ARG A 252      30.464   0.579 -32.418  1.00 50.20           H  
ATOM   3939 HH22 ARG A 252      31.092   1.798 -31.349  1.00 50.20           H  
ATOM   3940  N   LEU A 253      25.575  -3.104 -32.430  1.00 52.56           N  
ATOM   3941  CA  LEU A 253      26.360  -4.242 -32.925  1.00 52.56           C  
ATOM   3942  C   LEU A 253      25.497  -5.318 -33.609  1.00 52.56           C  
ATOM   3943  O   LEU A 253      26.051  -6.264 -34.170  1.00 52.56           O  
ATOM   3944  CB  LEU A 253      27.188  -4.818 -31.760  1.00 52.56           C  
ATOM   3945  CG  LEU A 253      28.404  -3.955 -31.375  1.00 52.56           C  
ATOM   3946  CD1 LEU A 253      28.942  -4.380 -30.010  1.00 52.56           C  
ATOM   3947  CD2 LEU A 253      29.546  -4.096 -32.391  1.00 52.56           C  
ATOM   3948  H   LEU A 253      25.167  -3.186 -31.509  1.00 52.56           H  
ATOM   3949  HA  LEU A 253      27.041  -3.892 -33.701  1.00 52.56           H  
ATOM   3950  HB2 LEU A 253      27.543  -5.815 -32.024  1.00 52.56           H  
ATOM   3951  HB3 LEU A 253      26.533  -4.929 -30.896  1.00 52.56           H  
ATOM   3952  HG  LEU A 253      28.114  -2.906 -31.319  1.00 52.56           H  
ATOM   3953 HD11 LEU A 253      29.236  -5.429 -30.030  1.00 52.56           H  
ATOM   3954 HD12 LEU A 253      28.162  -4.242 -29.260  1.00 52.56           H  
ATOM   3955 HD13 LEU A 253      29.794  -3.759 -29.732  1.00 52.56           H  
ATOM   3956 HD21 LEU A 253      29.219  -3.743 -33.369  1.00 52.56           H  
ATOM   3957 HD22 LEU A 253      29.839  -5.143 -32.471  1.00 52.56           H  
ATOM   3958 HD23 LEU A 253      30.402  -3.505 -32.065  1.00 52.56           H  
ATOM   3959  N   HIS A 254      24.175  -5.155 -33.593  1.00 42.95           N  
ATOM   3960  CA  HIS A 254      23.191  -6.009 -34.256  1.00 42.95           C  
ATOM   3961  C   HIS A 254      22.348  -5.193 -35.235  1.00 42.95           C  
ATOM   3962  O   HIS A 254      21.932  -5.785 -36.255  1.00 42.95           O  
ATOM   3963  CB  HIS A 254      22.338  -6.702 -33.184  1.00 42.95           C  
ATOM   3964  CG  HIS A 254      23.122  -7.696 -32.368  1.00 42.95           C  
ATOM   3965  CD2 HIS A 254      23.310  -7.705 -31.012  1.00 42.95           C  
ATOM   3966  ND1 HIS A 254      23.821  -8.759 -32.880  1.00 42.95           N  
ATOM   3967  CE1 HIS A 254      24.409  -9.404 -31.861  1.00 42.95           C  
ATOM   3968  NE2 HIS A 254      24.120  -8.807 -30.695  1.00 42.95           N  
ATOM   3969  OXT HIS A 254      22.162  -3.991 -34.949  1.00 42.95           O1-
ATOM   3970  H   HIS A 254      23.798  -4.293 -33.224  1.00 42.95           H  
ATOM   3971  HA  HIS A 254      23.696  -6.764 -34.859  1.00 42.95           H  
ATOM   3972  HB2 HIS A 254      21.522  -7.230 -33.677  1.00 42.95           H  
ATOM   3973  HB3 HIS A 254      21.903  -5.947 -32.529  1.00 42.95           H  
ATOM   3974  HD1 HIS A 254      23.965  -8.923 -33.866  1.00 42.95           H  
ATOM   3975  HD2 HIS A 254      22.915  -6.979 -30.317  1.00 42.95           H  
ATOM   3976  HE1 HIS A 254      25.058 -10.262 -31.962  1.00 42.95           H  
TER   
END
HEADER    Adenine_confidence-1.31
HETATM    1  N   UNK     0      -4.128   0.460  11.984  0.00  0.00           N  
HETATM    2  C   UNK     0      -4.192  -0.799  12.647  0.00  0.00           C  
HETATM    3  C   UNK     0      -5.349  -1.554  12.610  0.00  0.00           C  
HETATM    4  N   UNK     0      -6.559  -1.396  12.054  0.00  0.00           N  
HETATM    5  C   UNK     0      -7.338  -2.466  12.336  0.00  0.00           C  
HETATM    6  N   UNK     0      -6.577  -3.287  13.080  0.00  0.00           N  
HETATM    7  C   UNK     0      -5.351  -2.767  13.271  0.00  0.00           C  
HETATM    8  N   UNK     0      -4.256  -3.203  13.934  0.00  0.00           N  
HETATM    9  C   UNK     0      -3.140  -2.451  13.957  0.00  0.00           C  
HETATM   10  N   UNK     0      -3.127  -1.280  13.323  0.00  0.00           N  
CONECT    1    2
CONECT    2    1    3   10
CONECT    3    2    4    7
CONECT    4    3    5
CONECT    5    4    6
CONECT    6    5    7
CONECT    7    3    6    8
CONECT    8    7    9
CONECT    9    8   10
CONECT   10    2    9
END
HEADER    Adenosine_confidence-0.36
HETATM    1  N   UNK     0      -3.718   1.533  11.208  0.00  0.00           N  
HETATM    2  C   UNK     0      -4.404   0.330  11.539  0.00  0.00           C  
HETATM    3  C   UNK     0      -3.875  -0.457  12.552  0.00  0.00           C  
HETATM    4  N   UNK     0      -2.790  -0.324  13.337  0.00  0.00           N  
HETATM    5  C   UNK     0      -2.754  -1.394  14.158  0.00  0.00           C  
HETATM    6  N   UNK     0      -3.802  -2.196  13.897  0.00  0.00           N  
HETATM    7  C   UNK     0      -4.137  -3.444  14.547  0.00  0.00           C  
HETATM    8  O   UNK     0      -3.420  -3.656  15.699  0.00  0.00           O  
HETATM    9  C   UNK     0      -3.369  -5.041  15.845  0.00  0.00           C  
HETATM   10  C   UNK     0      -2.412  -5.488  16.904  0.00  0.00           C  
HETATM   11  O   UNK     0      -1.337  -4.655  17.077  0.00  0.00           O  
HETATM   12  C   UNK     0      -2.914  -5.440  14.450  0.00  0.00           C  
HETATM   13  O   UNK     0      -3.044  -6.802  14.233  0.00  0.00           O  
HETATM   14  C   UNK     0      -3.907  -4.631  13.639  0.00  0.00           C  
HETATM   15  O   UNK     0      -5.068  -5.386  13.536  0.00  0.00           O  
HETATM   16  C   UNK     0      -4.521  -1.633  12.895  0.00  0.00           C  
HETATM   17  N   UNK     0      -5.643  -1.994  12.249  0.00  0.00           N  
HETATM   18  C   UNK     0      -6.152  -1.228  11.267  0.00  0.00           C  
HETATM   19  N   UNK     0      -5.514  -0.088  10.944  0.00  0.00           N  
CONECT    1    2
CONECT    2    1    3   19
CONECT    3    2    4   16
CONECT    4    3    5
CONECT    5    4    6
CONECT    6    5   16    7
CONECT    7    6    8   14
CONECT    8    7    9
CONECT    9    8   10   12
CONECT   10    9   11
CONECT   11   10
CONECT   12    9   13   14
CONECT   13   12
CONECT   14    7   12   15
CONECT   15   14
CONECT   16    3    6   17
CONECT   17   16   18
CONECT   18   17   19
CONECT   19    2   18
END
HEADER    Guanosine_confidence-0.51
HETATM    1  N   UNK     0      -7.331  -1.069  11.117  0.00  0.00           N  
HETATM    2  C   UNK     0      -6.098  -0.780  11.771  0.00  0.00           C  
HETATM    3  N   UNK     0      -5.511  -1.735  12.521  0.00  0.00           N  
HETATM    4  C   UNK     0      -4.357  -1.429  13.119  0.00  0.00           C  
HETATM    5  C   UNK     0      -3.796  -0.190  12.972  0.00  0.00           C  
HETATM    6  N   UNK     0      -2.661  -0.167  13.672  0.00  0.00           N  
HETATM    7  C   UNK     0      -2.499  -1.354  14.250  0.00  0.00           C  
HETATM    8  N   UNK     0      -3.549  -2.146  13.911  0.00  0.00           N  
HETATM    9  C   UNK     0      -3.648  -3.482  14.386  0.00  0.00           C  
HETATM   10  O   UNK     0      -2.614  -3.921  15.167  0.00  0.00           O  
HETATM   11  C   UNK     0      -3.019  -5.233  15.417  0.00  0.00           C  
HETATM   12  C   UNK     0      -1.950  -6.067  16.060  0.00  0.00           C  
HETATM   13  O   UNK     0      -1.158  -5.209  16.823  0.00  0.00           O  
HETATM   14  C   UNK     0      -3.480  -5.803  14.094  0.00  0.00           C  
HETATM   15  O   UNK     0      -4.732  -6.446  14.223  0.00  0.00           O  
HETATM   16  C   UNK     0      -3.683  -4.519  13.277  0.00  0.00           C  
HETATM   17  O   UNK     0      -4.910  -4.531  12.655  0.00  0.00           O  
HETATM   18  C   UNK     0      -4.403   0.781  12.203  0.00  0.00           C  
HETATM   19  O   UNK     0      -3.866   1.898  12.091  0.00  0.00           O  
HETATM   20  N   UNK     0      -5.572   0.448  11.607  0.00  0.00           N  
CONECT    1    2
CONECT    2    1    3   20
CONECT    3    2    4
CONECT    4    3    5    8
CONECT    5    4    6   18
CONECT    6    5    7
CONECT    7    6    8
CONECT    8    4    7    9
CONECT    9    8   10   16
CONECT   10    9   11
CONECT   11   10   12   14
CONECT   12   11   13
CONECT   13   12
CONECT   14   11   15   16
CONECT   15   14
CONECT   16    9   14   17
CONECT   17   16
CONECT   18    5   19   20
CONECT   19   18
CONECT   20    2   18
END
HEADER    Inosine_confidence-1.32
HETATM    1  O   UNK     0      -6.470   0.734  10.803  0.00  0.00           O  
HETATM    2  C   UNK     0      -6.352  -0.358  11.445  0.00  0.00           C  
HETATM    3  N   UNK     0      -7.314  -1.283  11.256  0.00  0.00           N  
HETATM    4  C   UNK     0      -7.183  -2.442  11.943  0.00  0.00           C  
HETATM    5  N   UNK     0      -6.149  -2.642  12.761  0.00  0.00           N  
HETATM    6  C   UNK     0      -5.176  -1.747  12.973  0.00  0.00           C  
HETATM    7  C   UNK     0      -5.279  -0.538  12.280  0.00  0.00           C  
HETATM    8  N   UNK     0      -4.223   0.195  12.632  0.00  0.00           N  
HETATM    9  C   UNK     0      -3.489  -0.520  13.507  0.00  0.00           C  
HETATM   10  N   UNK     0      -4.062  -1.717  13.726  0.00  0.00           N  
HETATM   11  C   UNK     0      -3.606  -2.771  14.583  0.00  0.00           C  
HETATM   12  O   UNK     0      -2.754  -2.306  15.589  0.00  0.00           O  
HETATM   13  C   UNK     0      -2.124  -3.488  16.021  0.00  0.00           C  
HETATM   14  C   UNK     0      -0.976  -3.182  16.952  0.00  0.00           C  
HETATM   15  O   UNK     0      -0.560  -1.879  16.735  0.00  0.00           O  
HETATM   16  C   UNK     0      -1.603  -4.000  14.680  0.00  0.00           C  
HETATM   17  O   UNK     0      -1.156  -5.293  14.759  0.00  0.00           O  
HETATM   18  C   UNK     0      -2.852  -3.845  13.838  0.00  0.00           C  
HETATM   19  O   UNK     0      -3.523  -5.086  13.896  0.00  0.00           O  
CONECT    1    2
CONECT    2    1    3    7
CONECT    3    2    4
CONECT    4    3    5
CONECT    5    4    6
CONECT    6    5    7   10
CONECT    7    2    6    8
CONECT    8    7    9
CONECT    9    8   10
CONECT   10    6    9   11
CONECT   11   10   12   18
CONECT   12   11   13
CONECT   13   12   14   16
CONECT   14   13   15
CONECT   15   14
CONECT   16   13   17   18
CONECT   17   16
CONECT   18   11   16   19
CONECT   19   18
END
HEADER    Theophylline_confidence-2.42
HETATM    1  C   UNK     0      -6.034   0.102  11.592  0.00  0.00           C  
HETATM    2  N   UNK     0      -6.066  -1.143  12.316  0.00  0.00           N  
HETATM    3  C   UNK     0      -5.013  -1.496  13.091  0.00  0.00           C  
HETATM    4  C   UNK     0      -4.998  -2.684  13.806  0.00  0.00           C  
HETATM    5  N   UNK     0      -3.842  -2.794  14.493  0.00  0.00           N  
HETATM    6  C   UNK     0      -3.144  -1.679  14.205  0.00  0.00           C  
HETATM    7  N   UNK     0      -3.850  -0.904  13.365  0.00  0.00           N  
HETATM    8  C   UNK     0      -6.118  -3.484  13.679  0.00  0.00           C  
HETATM    9  O   UNK     0      -6.144  -4.560  14.305  0.00  0.00           O  
HETATM   10  N   UNK     0      -7.166  -3.138  12.910  0.00  0.00           N  
HETATM   11  C   UNK     0      -8.350  -3.995  12.783  0.00  0.00           C  
HETATM   12  C   UNK     0      -7.118  -1.971  12.242  0.00  0.00           C  
HETATM   13  O   UNK     0      -8.085  -1.627  11.517  0.00  0.00           O  
CONECT    1    2
CONECT    2    1    3   12
CONECT    3    2    4    7
CONECT    4    3    5    8
CONECT    5    4    6
CONECT    6    5    7
CONECT    7    3    6
CONECT    8    4    9   10
CONECT    9    8
CONECT   10    8   12   11
CONECT   11   10
CONECT   12    2   10   13
CONECT   13   12
END
HEADER    Cytosine_confidence-0.62
HETATM    1  N   UNK     0      -2.622  -1.220  14.962  0.00  0.00           N  
HETATM    2  C   UNK     0      -3.664  -1.855  14.269  0.00  0.00           C  
HETATM    3  N   UNK     0      -4.265  -1.262  13.209  0.00  0.00           N  
HETATM    4  C   UNK     0      -5.262  -1.854  12.535  0.00  0.00           C  
HETATM    5  O   UNK     0      -5.810  -1.276  11.543  0.00  0.00           O  
HETATM    6  N   UNK     0      -5.748  -3.070  12.847  0.00  0.00           N  
HETATM    7  C   UNK     0      -5.168  -3.678  13.895  0.00  0.00           C  
HETATM    8  C   UNK     0      -4.143  -3.113  14.617  0.00  0.00           C  
CONECT    1    2
CONECT    2    1    3    8
CONECT    3    2    4
CONECT    4    3    5    6
CONECT    5    4
CONECT    6    4    7
CONECT    7    6    8
CONECT    8    2    7
END
HEADER    Thymine_confidence-2.11
HETATM    1  C   UNK     0      -6.915  -3.001  12.899  0.00  0.00           C  
HETATM    2  C   UNK     0      -5.585  -2.723  13.517  0.00  0.00           C  
HETATM    3  C   UNK     0      -4.854  -3.717  14.115  0.00  0.00           C  
HETATM    4  N   UNK     0      -3.667  -3.392  14.648  0.00  0.00           N  
HETATM    5  C   UNK     0      -3.149  -2.155  14.634  0.00  0.00           C  
HETATM    6  O   UNK     0      -2.025  -1.892  15.150  0.00  0.00           O  
HETATM    7  N   UNK     0      -3.865  -1.179  14.048  0.00  0.00           N  
HETATM    8  C   UNK     0      -5.072  -1.442  13.490  0.00  0.00           C  
HETATM    9  O   UNK     0      -5.727  -0.505  12.944  0.00  0.00           O  
CONECT    1    2
CONECT    2    1    3    8
CONECT    3    2    4
CONECT    4    3    5
CONECT    5    4    6    7
CONECT    6    5
CONECT    7    5    8
CONECT    8    2    7    9
CONECT    9    8
END
