# Supplementary material for: Ubiquitous purine sensor modulates diverse signal transduction pathways in bacteria
Source: Nat Commun. 2024 Jul 12;15:5867. doi: 10.1038/s41467-024-50275-3 (PMC11245519; doi:10.1038/s41467-024-50275-3)
Supplement: Supplementary file 9 — Source Data [file 41467_2024_50275_MOESM9_ESM.zip › ToshkaDev-Purine-pyrimidine_motif-f6b59c2/Models/R2_wdocked_ligands.pdb]

HEADER    R2_WP_107944080.1
ATOM      1  N   ASN A   1      26.149   5.836 -28.459  1.00 63.73           N  
ATOM      2  CA  ASN A   1      26.680   4.618 -29.123  1.00 63.73           C  
ATOM      3  C   ASN A   1      25.500   3.663 -29.333  1.00 63.73           C  
ATOM      4  O   ASN A   1      24.619   3.659 -28.485  1.00 63.73           O  
ATOM      5  CB  ASN A   1      27.829   4.036 -28.261  1.00 63.73           C  
ATOM      6  CG  ASN A   1      28.393   2.687 -28.700  1.00 63.73           C  
ATOM      7  ND2 ASN A   1      29.421   2.196 -28.044  1.00 63.73           N  
ATOM      8  OD1 ASN A   1      27.904   2.055 -29.618  1.00 63.73           O  
ATOM      9  H   ASN A   1      26.883   6.506 -28.280  1.00 63.73           H  
ATOM     10  HA  ASN A   1      27.077   4.876 -30.105  1.00 63.73           H  
ATOM     11  HB2 ASN A   1      28.652   4.750 -28.241  1.00 63.73           H  
ATOM     12  HB3 ASN A   1      27.482   3.912 -27.235  1.00 63.73           H  
ATOM     13 HD21 ASN A   1      29.768   1.285 -28.310  1.00 63.73           H  
ATOM     14 HD22 ASN A   1      29.786   2.644 -27.215  1.00 63.73           H  
ATOM     15  H2  ASN A   1      25.422   6.259 -29.018  1.00 63.73           H  
ATOM     16  H3  ASN A   1      25.735   5.567 -27.578  1.00 63.73           H  
ATOM     17  N   LEU A   2      25.443   2.900 -30.435  1.00 74.05           N  
ATOM     18  CA  LEU A   2      24.393   1.900 -30.705  1.00 74.05           C  
ATOM     19  C   LEU A   2      24.158   0.953 -29.510  1.00 74.05           C  
ATOM     20  O   LEU A   2      23.016   0.618 -29.213  1.00 74.05           O  
ATOM     21  CB  LEU A   2      24.819   1.087 -31.947  1.00 74.05           C  
ATOM     22  CG  LEU A   2      23.708   0.192 -32.536  1.00 74.05           C  
ATOM     23  CD1 LEU A   2      22.748   1.007 -33.405  1.00 74.05           C  
ATOM     24  CD2 LEU A   2      24.320  -0.907 -33.404  1.00 74.05           C  
ATOM     25  H   LEU A   2      26.256   2.864 -31.032  1.00 74.05           H  
ATOM     26  HA  LEU A   2      23.455   2.417 -30.909  1.00 74.05           H  
ATOM     27  HB2 LEU A   2      25.664   0.460 -31.664  1.00 74.05           H  
ATOM     28  HB3 LEU A   2      25.165   1.766 -32.727  1.00 74.05           H  
ATOM     29  HG  LEU A   2      23.147  -0.289 -31.735  1.00 74.05           H  
ATOM     30 HD11 LEU A   2      23.283   1.471 -34.233  1.00 74.05           H  
ATOM     31 HD12 LEU A   2      21.973   0.352 -33.804  1.00 74.05           H  
ATOM     32 HD13 LEU A   2      22.266   1.778 -32.803  1.00 74.05           H  
ATOM     33 HD21 LEU A   2      24.896  -0.469 -34.219  1.00 74.05           H  
ATOM     34 HD22 LEU A   2      23.529  -1.532 -33.818  1.00 74.05           H  
ATOM     35 HD23 LEU A   2      24.972  -1.534 -32.796  1.00 74.05           H  
ATOM     36  N   TYR A   3      25.225   0.577 -28.795  1.00 72.93           N  
ATOM     37  CA  TYR A   3      25.133  -0.248 -27.585  1.00 72.93           C  
ATOM     38  C   TYR A   3      24.374   0.450 -26.451  1.00 72.93           C  
ATOM     39  O   TYR A   3      23.453  -0.133 -25.893  1.00 72.93           O  
ATOM     40  CB  TYR A   3      26.537  -0.664 -27.134  1.00 72.93           C  
ATOM     41  CG  TYR A   3      27.140  -1.747 -28.005  1.00 72.93           C  
ATOM     42  CD1 TYR A   3      26.798  -3.091 -27.763  1.00 72.93           C  
ATOM     43  CD2 TYR A   3      28.030  -1.425 -29.048  1.00 72.93           C  
ATOM     44  CE1 TYR A   3      27.345  -4.113 -28.561  1.00 72.93           C  
ATOM     45  CE2 TYR A   3      28.587  -2.445 -29.843  1.00 72.93           C  
ATOM     46  CZ  TYR A   3      28.244  -3.793 -29.597  1.00 72.93           C  
ATOM     47  OH  TYR A   3      28.776  -4.784 -30.357  1.00 72.93           O  
ATOM     48  H   TYR A   3      26.143   0.848 -29.117  1.00 72.93           H  
ATOM     49  HA  TYR A   3      24.572  -1.153 -27.819  1.00 72.93           H  
ATOM     50  HB2 TYR A   3      26.477  -1.049 -26.116  1.00 72.93           H  
ATOM     51  HB3 TYR A   3      27.194   0.206 -27.112  1.00 72.93           H  
ATOM     52  HD1 TYR A   3      26.138  -3.342 -26.946  1.00 72.93           H  
ATOM     53  HD2 TYR A   3      28.300  -0.395 -29.233  1.00 72.93           H  
ATOM     54  HE1 TYR A   3      27.110  -5.149 -28.365  1.00 72.93           H  
ATOM     55  HE2 TYR A   3      29.282  -2.200 -30.632  1.00 72.93           H  
ATOM     56  HH  TYR A   3      29.447  -4.458 -30.962  1.00 72.93           H  
ATOM     57  N   THR A   4      24.688   1.717 -26.165  1.00 75.84           N  
ATOM     58  CA  THR A   4      23.956   2.527 -25.177  1.00 75.84           C  
ATOM     59  C   THR A   4      22.472   2.616 -25.524  1.00 75.84           C  
ATOM     60  O   THR A   4      21.626   2.438 -24.658  1.00 75.84           O  
ATOM     61  CB  THR A   4      24.497   3.963 -25.121  1.00 75.84           C  
ATOM     62  CG2 THR A   4      24.064   4.702 -23.858  1.00 75.84           C  
ATOM     63  OG1 THR A   4      25.907   3.983 -25.200  1.00 75.84           O  
ATOM     64  H   THR A   4      25.467   2.152 -26.638  1.00 75.84           H  
ATOM     65  HA  THR A   4      24.047   2.066 -24.193  1.00 75.84           H  
ATOM     66  HB  THR A   4      24.121   4.512 -25.984  1.00 75.84           H  
ATOM     67  HG1 THR A   4      26.228   3.866 -24.302  1.00 75.84           H  
ATOM     68 HG21 THR A   4      24.431   5.728 -23.880  1.00 75.84           H  
ATOM     69 HG22 THR A   4      22.977   4.734 -23.793  1.00 75.84           H  
ATOM     70 HG23 THR A   4      24.451   4.199 -22.972  1.00 75.84           H  
ATOM     71  N   GLU A   5      22.144   2.847 -26.798  1.00 81.96           N  
ATOM     72  CA  GLU A   5      20.747   2.923 -27.238  1.00 81.96           C  
ATOM     73  C   GLU A   5      20.011   1.596 -27.046  1.00 81.96           C  
ATOM     74  O   GLU A   5      18.858   1.604 -26.626  1.00 81.96           O  
ATOM     75  CB  GLU A   5      20.673   3.370 -28.707  1.00 81.96           C  
ATOM     76  CG  GLU A   5      20.977   4.865 -28.888  1.00 81.96           C  
ATOM     77  CD  GLU A   5      19.982   5.758 -28.128  1.00 81.96           C  
ATOM     78  OE1 GLU A   5      20.441   6.651 -27.379  1.00 81.96           O  
ATOM     79  OE2 GLU A   5      18.761   5.541 -28.254  1.00 81.96           O1-
ATOM     80  H   GLU A   5      22.879   2.960 -27.482  1.00 81.96           H  
ATOM     81  HA  GLU A   5      20.215   3.647 -26.621  1.00 81.96           H  
ATOM     82  HB2 GLU A   5      21.377   2.789 -29.302  1.00 81.96           H  
ATOM     83  HB3 GLU A   5      19.673   3.171 -29.092  1.00 81.96           H  
ATOM     84  HG2 GLU A   5      20.933   5.102 -29.951  1.00 81.96           H  
ATOM     85  HG3 GLU A   5      21.995   5.064 -28.552  1.00 81.96           H  
ATOM     86  N   LYS A   6      20.673   0.456 -27.275  1.00 81.72           N  
ATOM     87  CA  LYS A   6      20.092  -0.861 -26.992  1.00 81.72           C  
ATOM     88  C   LYS A   6      19.811  -1.049 -25.498  1.00 81.72           C  
ATOM     89  O   LYS A   6      18.710  -1.454 -25.140  1.00 81.72           O  
ATOM     90  CB  LYS A   6      21.011  -1.955 -27.549  1.00 81.72           C  
ATOM     91  CG  LYS A   6      20.369  -3.334 -27.366  1.00 81.72           C  
ATOM     92  CD  LYS A   6      21.278  -4.443 -27.888  1.00 81.72           C  
ATOM     93  CE  LYS A   6      20.609  -5.773 -27.538  1.00 81.72           C  
ATOM     94  NZ  LYS A   6      21.499  -6.920 -27.829  1.00 81.72           N1+
ATOM     95  H   LYS A   6      21.624   0.509 -27.614  1.00 81.72           H  
ATOM     96  HA  LYS A   6      19.124  -0.933 -27.488  1.00 81.72           H  
ATOM     97  HB2 LYS A   6      21.970  -1.932 -27.032  1.00 81.72           H  
ATOM     98  HB3 LYS A   6      21.178  -1.777 -28.611  1.00 81.72           H  
ATOM     99  HG2 LYS A   6      20.186  -3.514 -26.306  1.00 81.72           H  
ATOM    100  HG3 LYS A   6      19.418  -3.364 -27.898  1.00 81.72           H  
ATOM    101  HD2 LYS A   6      22.246  -4.374 -27.392  1.00 81.72           H  
ATOM    102  HD3 LYS A   6      21.401  -4.347 -28.967  1.00 81.72           H  
ATOM    103  HE2 LYS A   6      20.373  -5.757 -26.475  1.00 81.72           H  
ATOM    104  HE3 LYS A   6      19.666  -5.850 -28.079  1.00 81.72           H  
ATOM    105  HZ1 LYS A   6      21.725  -6.963 -28.813  1.00 81.72           H  
ATOM    106  HZ2 LYS A   6      22.342  -6.823 -27.282  1.00 81.72           H  
ATOM    107  HZ3 LYS A   6      21.047  -7.774 -27.536  1.00 81.72           H  
ATOM    108  N   VAL A   7      20.764  -0.715 -24.628  1.00 80.61           N  
ATOM    109  CA  VAL A   7      20.581  -0.840 -23.171  1.00 80.61           C  
ATOM    110  C   VAL A   7      19.436   0.052 -22.682  1.00 80.61           C  
ATOM    111  O   VAL A   7      18.562  -0.398 -21.946  1.00 80.61           O  
ATOM    112  CB  VAL A   7      21.886  -0.522 -22.424  1.00 80.61           C  
ATOM    113  CG1 VAL A   7      21.685  -0.571 -20.910  1.00 80.61           C  
ATOM    114  CG2 VAL A   7      22.980  -1.536 -22.774  1.00 80.61           C  
ATOM    115  H   VAL A   7      21.656  -0.400 -24.983  1.00 80.61           H  
ATOM    116  HA  VAL A   7      20.311  -1.871 -22.940  1.00 80.61           H  
ATOM    117  HB  VAL A   7      22.232   0.474 -22.700  1.00 80.61           H  
ATOM    118 HG11 VAL A   7      21.069   0.259 -20.564  1.00 80.61           H  
ATOM    119 HG12 VAL A   7      21.222  -1.516 -20.624  1.00 80.61           H  
ATOM    120 HG13 VAL A   7      22.659  -0.525 -20.423  1.00 80.61           H  
ATOM    121 HG21 VAL A   7      22.683  -2.532 -22.443  1.00 80.61           H  
ATOM    122 HG22 VAL A   7      23.165  -1.567 -23.848  1.00 80.61           H  
ATOM    123 HG23 VAL A   7      23.906  -1.266 -22.268  1.00 80.61           H  
ATOM    124  N   VAL A   8      19.382   1.301 -23.151  1.00 83.96           N  
ATOM    125  CA  VAL A   8      18.329   2.260 -22.780  1.00 83.96           C  
ATOM    126  C   VAL A   8      16.956   1.842 -23.300  1.00 83.96           C  
ATOM    127  O   VAL A   8      15.957   2.012 -22.601  1.00 83.96           O  
ATOM    128  CB  VAL A   8      18.700   3.666 -23.291  1.00 83.96           C  
ATOM    129  CG1 VAL A   8      17.571   4.693 -23.124  1.00 83.96           C  
ATOM    130  CG2 VAL A   8      19.897   4.188 -22.495  1.00 83.96           C  
ATOM    131  H   VAL A   8      20.132   1.617 -23.748  1.00 83.96           H  
ATOM    132  HA  VAL A   8      18.253   2.294 -21.693  1.00 83.96           H  
ATOM    133  HB  VAL A   8      18.965   3.616 -24.347  1.00 83.96           H  
ATOM    134 HG11 VAL A   8      17.230   4.704 -22.088  1.00 83.96           H  
ATOM    135 HG12 VAL A   8      16.734   4.444 -23.776  1.00 83.96           H  
ATOM    136 HG13 VAL A   8      17.929   5.685 -23.397  1.00 83.96           H  
ATOM    137 HG21 VAL A   8      19.619   4.220 -21.442  1.00 83.96           H  
ATOM    138 HG22 VAL A   8      20.759   3.529 -22.599  1.00 83.96           H  
ATOM    139 HG23 VAL A   8      20.177   5.187 -22.832  1.00 83.96           H  
ATOM    140  N   LYS A   9      16.885   1.324 -24.528  1.00 84.56           N  
ATOM    141  CA  LYS A   9      15.617   1.011 -25.192  1.00 84.56           C  
ATOM    142  C   LYS A   9      15.049  -0.348 -24.798  1.00 84.56           C  
ATOM    143  O   LYS A   9      13.830  -0.469 -24.704  1.00 84.56           O  
ATOM    144  CB  LYS A   9      15.830   1.114 -26.703  1.00 84.56           C  
ATOM    145  CG  LYS A   9      14.515   0.968 -27.469  1.00 84.56           C  
ATOM    146  CD  LYS A   9      14.785   1.076 -28.965  1.00 84.56           C  
ATOM    147  CE  LYS A   9      13.486   0.761 -29.700  1.00 84.56           C  
ATOM    148  NZ  LYS A   9      13.709   0.762 -31.162  1.00 84.56           N1+
ATOM    149  H   LYS A   9      17.738   1.233 -25.061  1.00 84.56           H  
ATOM    150  HA  LYS A   9      14.873   1.749 -24.891  1.00 84.56           H  
ATOM    151  HB2 LYS A   9      16.521   0.331 -27.018  1.00 84.56           H  
ATOM    152  HB3 LYS A   9      16.265   2.086 -26.935  1.00 84.56           H  
ATOM    153  HG2 LYS A   9      13.819   1.749 -27.161  1.00 84.56           H  
ATOM    154  HG3 LYS A   9      14.074  -0.008 -27.266  1.00 84.56           H  
ATOM    155  HD2 LYS A   9      15.547   0.347 -29.238  1.00 84.56           H  
ATOM    156  HD3 LYS A   9      15.133   2.081 -29.203  1.00 84.56           H  
ATOM    157  HE2 LYS A   9      12.732   1.495 -29.415  1.00 84.56           H  
ATOM    158  HE3 LYS A   9      13.147  -0.220 -29.368  1.00 84.56           H  
ATOM    159  HZ1 LYS A   9      14.413   0.071 -31.378  1.00 84.56           H  
ATOM    160  HZ2 LYS A   9      14.037   1.670 -31.460  1.00 84.56           H  
ATOM    161  HZ3 LYS A   9      12.855   0.523 -31.645  1.00 84.56           H  
ATOM    162  N   ASP A  10      15.905  -1.338 -24.571  1.00 85.31           N  
ATOM    163  CA  ASP A  10      15.474  -2.721 -24.379  1.00 85.31           C  
ATOM    164  C   ASP A  10      15.715  -3.180 -22.936  1.00 85.31           C  
ATOM    165  O   ASP A  10      14.785  -3.617 -22.259  1.00 85.31           O  
ATOM    166  CB  ASP A  10      16.162  -3.640 -25.409  1.00 85.31           C  
ATOM    167  CG  ASP A  10      15.916  -3.272 -26.886  1.00 85.31           C  
ATOM    168  OD1 ASP A  10      14.878  -2.648 -27.212  1.00 85.31           O  
ATOM    169  OD2 ASP A  10      16.771  -3.653 -27.722  1.00 85.31           O1-
ATOM    170  H   ASP A  10      16.891  -1.161 -24.697  1.00 85.31           H  
ATOM    171  HA  ASP A  10      14.401  -2.799 -24.558  1.00 85.31           H  
ATOM    172  HB2 ASP A  10      17.235  -3.646 -25.220  1.00 85.31           H  
ATOM    173  HB3 ASP A  10      15.800  -4.656 -25.250  1.00 85.31           H  
ATOM    174  N   GLU A  11      16.940  -3.049 -22.425  1.00 86.21           N  
ATOM    175  CA  GLU A  11      17.320  -3.647 -21.137  1.00 86.21           C  
ATOM    176  C   GLU A  11      16.751  -2.883 -19.939  1.00 86.21           C  
ATOM    177  O   GLU A  11      16.227  -3.500 -19.010  1.00 86.21           O  
ATOM    178  CB  GLU A  11      18.845  -3.781 -21.027  1.00 86.21           C  
ATOM    179  CG  GLU A  11      19.408  -4.704 -22.121  1.00 86.21           C  
ATOM    180  CD  GLU A  11      20.924  -4.923 -22.036  1.00 86.21           C  
ATOM    181  OE1 GLU A  11      21.455  -5.513 -23.010  1.00 86.21           O  
ATOM    182  OE2 GLU A  11      21.536  -4.490 -21.037  1.00 86.21           O1-
ATOM    183  H   GLU A  11      17.658  -2.610 -22.984  1.00 86.21           H  
ATOM    184  HA  GLU A  11      16.901  -4.652 -21.084  1.00 86.21           H  
ATOM    185  HB2 GLU A  11      19.080  -4.205 -20.051  1.00 86.21           H  
ATOM    186  HB3 GLU A  11      19.305  -2.796 -21.100  1.00 86.21           H  
ATOM    187  HG2 GLU A  11      19.178  -4.278 -23.098  1.00 86.21           H  
ATOM    188  HG3 GLU A  11      18.907  -5.670 -22.054  1.00 86.21           H  
ATOM    189  N   LEU A  12      16.772  -1.548 -19.973  1.00 88.25           N  
ATOM    190  CA  LEU A  12      16.249  -0.730 -18.882  1.00 88.25           C  
ATOM    191  C   LEU A  12      14.733  -0.927 -18.673  1.00 88.25           C  
ATOM    192  O   LEU A  12      14.333  -1.207 -17.540  1.00 88.25           O  
ATOM    193  CB  LEU A  12      16.673   0.736 -19.085  1.00 88.25           C  
ATOM    194  CG  LEU A  12      16.056   1.682 -18.044  1.00 88.25           C  
ATOM    195  CD1 LEU A  12      16.705   1.492 -16.682  1.00 88.25           C  
ATOM    196  CD2 LEU A  12      16.263   3.125 -18.458  1.00 88.25           C  
ATOM    197  H   LEU A  12      17.246  -1.100 -20.743  1.00 88.25           H  
ATOM    198  HA  LEU A  12      16.728  -1.080 -17.968  1.00 88.25           H  
ATOM    199  HB2 LEU A  12      17.760   0.795 -19.022  1.00 88.25           H  
ATOM    200  HB3 LEU A  12      16.406   1.073 -20.086  1.00 88.25           H  
ATOM    201  HG  LEU A  12      14.981   1.522 -17.961  1.00 88.25           H  
ATOM    202 HD11 LEU A  12      16.529   0.476 -16.326  1.00 88.25           H  
ATOM    203 HD12 LEU A  12      16.271   2.194 -15.970  1.00 88.25           H  
ATOM    204 HD13 LEU A  12      17.779   1.664 -16.750  1.00 88.25           H  
ATOM    205 HD21 LEU A  12      15.817   3.295 -19.437  1.00 88.25           H  
ATOM    206 HD22 LEU A  12      17.333   3.328 -18.500  1.00 88.25           H  
ATOM    207 HD23 LEU A  12      15.794   3.783 -17.726  1.00 88.25           H  
ATOM    208  N   PRO A  13      13.860  -0.840 -19.701  1.00 92.14           N  
ATOM    209  CA  PRO A  13      12.437  -1.128 -19.525  1.00 92.14           C  
ATOM    210  C   PRO A  13      12.161  -2.526 -18.981  1.00 92.14           C  
ATOM    211  O   PRO A  13      11.236  -2.694 -18.182  1.00 92.14           O  
ATOM    212  CB  PRO A  13      11.805  -0.978 -20.909  1.00 92.14           C  
ATOM    213  CG  PRO A  13      12.702   0.058 -21.556  1.00 92.14           C  
ATOM    214  CD  PRO A  13      14.086  -0.321 -21.044  1.00 92.14           C  
ATOM    215  HA  PRO A  13      12.009  -0.389 -18.846  1.00 92.14           H  
ATOM    216  HB2 PRO A  13      11.874  -1.911 -21.469  1.00 92.14           H  
ATOM    217  HB3 PRO A  13      10.771  -0.639 -20.848  1.00 92.14           H  
ATOM    218  HG2 PRO A  13      12.628   0.039 -22.643  1.00 92.14           H  
ATOM    219  HG3 PRO A  13      12.419   1.037 -21.168  1.00 92.14           H  
ATOM    220  HD2 PRO A  13      14.525  -1.092 -21.678  1.00 92.14           H  
ATOM    221  HD3 PRO A  13      14.708   0.574 -21.042  1.00 92.14           H  
ATOM    222  N   LEU A  14      12.951  -3.522 -19.394  1.00 92.32           N  
ATOM    223  CA  LEU A  14      12.842  -4.886 -18.884  1.00 92.32           C  
ATOM    224  C   LEU A  14      13.243  -4.960 -17.408  1.00 92.32           C  
ATOM    225  O   LEU A  14      12.494  -5.524 -16.614  1.00 92.32           O  
ATOM    226  CB  LEU A  14      13.695  -5.833 -19.747  1.00 92.32           C  
ATOM    227  CG  LEU A  14      13.130  -6.097 -21.154  1.00 92.32           C  
ATOM    228  CD1 LEU A  14      14.155  -6.882 -21.974  1.00 92.32           C  
ATOM    229  CD2 LEU A  14      11.833  -6.910 -21.113  1.00 92.32           C  
ATOM    230  H   LEU A  14      13.692  -3.317 -20.049  1.00 92.32           H  
ATOM    231  HA  LEU A  14      11.800  -5.202 -18.933  1.00 92.32           H  
ATOM    232  HB2 LEU A  14      14.697  -5.415 -19.841  1.00 92.32           H  
ATOM    233  HB3 LEU A  14      13.787  -6.789 -19.230  1.00 92.32           H  
ATOM    234  HG  LEU A  14      12.915  -5.153 -21.656  1.00 92.32           H  
ATOM    235 HD11 LEU A  14      15.078  -6.307 -22.043  1.00 92.32           H  
ATOM    236 HD12 LEU A  14      13.776  -7.039 -22.984  1.00 92.32           H  
ATOM    237 HD13 LEU A  14      14.364  -7.843 -21.503  1.00 92.32           H  
ATOM    238 HD21 LEU A  14      11.993  -7.841 -20.570  1.00 92.32           H  
ATOM    239 HD22 LEU A  14      11.044  -6.335 -20.628  1.00 92.32           H  
ATOM    240 HD23 LEU A  14      11.515  -7.136 -22.131  1.00 92.32           H  
ATOM    241  N   ALA A  15      14.357  -4.338 -17.016  1.00 93.11           N  
ATOM    242  CA  ALA A  15      14.804  -4.293 -15.626  1.00 93.11           C  
ATOM    243  C   ALA A  15      13.770  -3.610 -14.717  1.00 93.11           C  
ATOM    244  O   ALA A  15      13.366  -4.178 -13.701  1.00 93.11           O  
ATOM    245  CB  ALA A  15      16.166  -3.592 -15.569  1.00 93.11           C  
ATOM    246  H   ALA A  15      14.942  -3.904 -17.715  1.00 93.11           H  
ATOM    247  HA  ALA A  15      14.931  -5.315 -15.269  1.00 93.11           H  
ATOM    248  HB1 ALA A  15      16.540  -3.609 -14.545  1.00 93.11           H  
ATOM    249  HB2 ALA A  15      16.078  -2.557 -15.899  1.00 93.11           H  
ATOM    250  HB3 ALA A  15      16.878  -4.108 -16.213  1.00 93.11           H  
ATOM    251  N   VAL A  16      13.264  -2.438 -15.116  1.00 96.60           N  
ATOM    252  CA  VAL A  16      12.213  -1.729 -14.366  1.00 96.60           C  
ATOM    253  C   VAL A  16      10.928  -2.557 -14.310  1.00 96.60           C  
ATOM    254  O   VAL A  16      10.292  -2.624 -13.260  1.00 96.60           O  
ATOM    255  CB  VAL A  16      11.947  -0.330 -14.958  1.00 96.60           C  
ATOM    256  CG1 VAL A  16      10.838   0.412 -14.198  1.00 96.60           C  
ATOM    257  CG2 VAL A  16      13.200   0.553 -14.881  1.00 96.60           C  
ATOM    258  H   VAL A  16      13.643  -2.017 -15.952  1.00 96.60           H  
ATOM    259  HA  VAL A  16      12.553  -1.605 -13.338  1.00 96.60           H  
ATOM    260  HB  VAL A  16      11.649  -0.429 -16.002  1.00 96.60           H  
ATOM    261 HG11 VAL A  16      10.723   1.420 -14.598  1.00 96.60           H  
ATOM    262 HG12 VAL A  16      11.088   0.480 -13.139  1.00 96.60           H  
ATOM    263 HG13 VAL A  16       9.885  -0.107 -14.306  1.00 96.60           H  
ATOM    264 HG21 VAL A  16      12.992   1.540 -15.293  1.00 96.60           H  
ATOM    265 HG22 VAL A  16      13.520   0.660 -13.844  1.00 96.60           H  
ATOM    266 HG23 VAL A  16      14.022   0.112 -15.445  1.00 96.60           H  
ATOM    267  N   SER A  17      10.556  -3.232 -15.403  1.00 95.42           N  
ATOM    268  CA  SER A  17       9.372  -4.099 -15.428  1.00 95.42           C  
ATOM    269  C   SER A  17       9.510  -5.309 -14.506  1.00 95.42           C  
ATOM    270  O   SER A  17       8.545  -5.647 -13.824  1.00 95.42           O  
ATOM    271  CB  SER A  17       9.053  -4.584 -16.844  1.00 95.42           C  
ATOM    272  OG  SER A  17       8.694  -3.495 -17.675  1.00 95.42           O  
ATOM    273  H   SER A  17      11.124  -3.158 -16.235  1.00 95.42           H  
ATOM    274  HA  SER A  17       8.519  -3.523 -15.068  1.00 95.42           H  
ATOM    275  HB2 SER A  17       9.915  -5.104 -17.262  1.00 95.42           H  
ATOM    276  HB3 SER A  17       8.215  -5.279 -16.798  1.00 95.42           H  
ATOM    277  HG  SER A  17       9.525  -3.071 -17.901  1.00 95.42           H  
ATOM    278  N   ASN A  18      10.690  -5.930 -14.440  1.00 94.93           N  
ATOM    279  CA  ASN A  18      10.954  -7.051 -13.536  1.00 94.93           C  
ATOM    280  C   ASN A  18      10.820  -6.612 -12.074  1.00 94.93           C  
ATOM    281  O   ASN A  18      10.081  -7.231 -11.310  1.00 94.93           O  
ATOM    282  CB  ASN A  18      12.350  -7.630 -13.825  1.00 94.93           C  
ATOM    283  CG  ASN A  18      12.427  -8.401 -15.129  1.00 94.93           C  
ATOM    284  ND2 ASN A  18      13.619  -8.657 -15.612  1.00 94.93           N  
ATOM    285  OD1 ASN A  18      11.440  -8.808 -15.720  1.00 94.93           O  
ATOM    286  H   ASN A  18      11.433  -5.632 -15.056  1.00 94.93           H  
ATOM    287  HA  ASN A  18      10.209  -7.829 -13.700  1.00 94.93           H  
ATOM    288  HB2 ASN A  18      12.617  -8.320 -13.024  1.00 94.93           H  
ATOM    289  HB3 ASN A  18      13.087  -6.827 -13.837  1.00 94.93           H  
ATOM    290 HD21 ASN A  18      14.445  -8.331 -15.131  1.00 94.93           H  
ATOM    291 HD22 ASN A  18      13.648  -9.161 -16.487  1.00 94.93           H  
ATOM    292  N   VAL A  19      11.447  -5.490 -11.705  1.00 95.66           N  
ATOM    293  CA  VAL A  19      11.356  -4.952 -10.340  1.00 95.66           C  
ATOM    294  C   VAL A  19       9.919  -4.546  -9.995  1.00 95.66           C  
ATOM    295  O   VAL A  19       9.445  -4.831  -8.895  1.00 95.66           O  
ATOM    296  CB  VAL A  19      12.343  -3.786 -10.146  1.00 95.66           C  
ATOM    297  CG1 VAL A  19      12.224  -3.200  -8.739  1.00 95.66           C  
ATOM    298  CG2 VAL A  19      13.790  -4.277 -10.294  1.00 95.66           C  
ATOM    299  H   VAL A  19      12.037  -5.021 -12.378  1.00 95.66           H  
ATOM    300  HA  VAL A  19      11.632  -5.745  -9.646  1.00 95.66           H  
ATOM    301  HB  VAL A  19      12.148  -3.003 -10.879  1.00 95.66           H  
ATOM    302 HG11 VAL A  19      12.330  -4.010  -8.017  1.00 95.66           H  
ATOM    303 HG12 VAL A  19      11.251  -2.730  -8.599  1.00 95.66           H  
ATOM    304 HG13 VAL A  19      12.995  -2.447  -8.578  1.00 95.66           H  
ATOM    305 HG21 VAL A  19      13.968  -4.653 -11.302  1.00 95.66           H  
ATOM    306 HG22 VAL A  19      14.488  -3.462 -10.108  1.00 95.66           H  
ATOM    307 HG23 VAL A  19      13.988  -5.082  -9.586  1.00 95.66           H  
ATOM    308  N   ALA A  20       9.188  -3.941 -10.936  1.00 96.30           N  
ATOM    309  CA  ALA A  20       7.778  -3.609 -10.744  1.00 96.30           C  
ATOM    310  C   ALA A  20       6.911  -4.858 -10.552  1.00 96.30           C  
ATOM    311  O   ALA A  20       6.009  -4.844  -9.717  1.00 96.30           O  
ATOM    312  CB  ALA A  20       7.293  -2.780 -11.935  1.00 96.30           C  
ATOM    313  H   ALA A  20       9.626  -3.700 -11.813  1.00 96.30           H  
ATOM    314  HA  ALA A  20       7.682  -3.010  -9.839  1.00 96.30           H  
ATOM    315  HB1 ALA A  20       7.917  -1.892 -12.040  1.00 96.30           H  
ATOM    316  HB2 ALA A  20       7.352  -3.373 -12.848  1.00 96.30           H  
ATOM    317  HB3 ALA A  20       6.261  -2.472 -11.773  1.00 96.30           H  
ATOM    318  N   GLY A  21       7.204  -5.939 -11.279  1.00 95.51           N  
ATOM    319  CA  GLY A  21       6.547  -7.233 -11.113  1.00 95.51           C  
ATOM    320  C   GLY A  21       6.788  -7.837  -9.731  1.00 95.51           C  
ATOM    321  O   GLY A  21       5.843  -8.287  -9.093  1.00 95.51           O  
ATOM    322  H   GLY A  21       7.945  -5.873 -11.962  1.00 95.51           H  
ATOM    323  HA2 GLY A  21       5.473  -7.122 -11.263  1.00 95.51           H  
ATOM    324  HA3 GLY A  21       6.941  -7.924 -11.858  1.00 95.51           H  
ATOM    325  N   GLU A  22       8.023  -7.789  -9.226  1.00 94.25           N  
ATOM    326  CA  GLU A  22       8.353  -8.275  -7.880  1.00 94.25           C  
ATOM    327  C   GLU A  22       7.650  -7.475  -6.775  1.00 94.25           C  
ATOM    328  O   GLU A  22       7.096  -8.060  -5.842  1.00 94.25           O  
ATOM    329  CB  GLU A  22       9.867  -8.202  -7.647  1.00 94.25           C  
ATOM    330  CG  GLU A  22      10.663  -9.238  -8.450  1.00 94.25           C  
ATOM    331  CD  GLU A  22      12.172  -9.097  -8.201  1.00 94.25           C  
ATOM    332  OE1 GLU A  22      12.957  -9.445  -9.104  1.00 94.25           O  
ATOM    333  OE2 GLU A  22      12.550  -8.651  -7.086  1.00 94.25           O1-
ATOM    334  H   GLU A  22       8.770  -7.449  -9.814  1.00 94.25           H  
ATOM    335  HA  GLU A  22       8.033  -9.312  -7.781  1.00 94.25           H  
ATOM    336  HB2 GLU A  22      10.049  -8.378  -6.587  1.00 94.25           H  
ATOM    337  HB3 GLU A  22      10.225  -7.202  -7.891  1.00 94.25           H  
ATOM    338  HG2 GLU A  22      10.451  -9.119  -9.513  1.00 94.25           H  
ATOM    339  HG3 GLU A  22      10.341 -10.236  -8.150  1.00 94.25           H  
ATOM    340  N   ILE A  23       7.651  -6.141  -6.881  1.00 93.03           N  
ATOM    341  CA  ILE A  23       6.962  -5.265  -5.923  1.00 93.03           C  
ATOM    342  C   ILE A  23       5.452  -5.491  -6.005  1.00 93.03           C  
ATOM    343  O   ILE A  23       4.810  -5.691  -4.976  1.00 93.03           O  
ATOM    344  CB  ILE A  23       7.334  -3.786  -6.164  1.00 93.03           C  
ATOM    345  CG1 ILE A  23       8.825  -3.545  -5.833  1.00 93.03           C  
ATOM    346  CG2 ILE A  23       6.457  -2.846  -5.310  1.00 93.03           C  
ATOM    347  CD1 ILE A  23       9.360  -2.248  -6.444  1.00 93.03           C  
ATOM    348  H   ILE A  23       8.139  -5.726  -7.662  1.00 93.03           H  
ATOM    349  HA  ILE A  23       7.270  -5.536  -4.913  1.00 93.03           H  
ATOM    350  HB  ILE A  23       7.163  -3.557  -7.216  1.00 93.03           H  
ATOM    351 HG12 ILE A  23       8.962  -3.520  -4.751  1.00 93.03           H  
ATOM    352 HG13 ILE A  23       9.434  -4.360  -6.224  1.00 93.03           H  
ATOM    353 HG21 ILE A  23       5.406  -2.935  -5.588  1.00 93.03           H  
ATOM    354 HG22 ILE A  23       6.740  -1.805  -5.464  1.00 93.03           H  
ATOM    355 HG23 ILE A  23       6.563  -3.091  -4.253  1.00 93.03           H  
ATOM    356 HD11 ILE A  23       8.802  -1.382  -6.087  1.00 93.03           H  
ATOM    357 HD12 ILE A  23       9.261  -2.299  -7.528  1.00 93.03           H  
ATOM    358 HD13 ILE A  23      10.413  -2.129  -6.186  1.00 93.03           H  
ATOM    359  N   GLY A  24       4.890  -5.507  -7.216  1.00 93.99           N  
ATOM    360  CA  GLY A  24       3.471  -5.769  -7.446  1.00 93.99           C  
ATOM    361  C   GLY A  24       3.043  -7.107  -6.854  1.00 93.99           C  
ATOM    362  O   GLY A  24       2.084  -7.153  -6.094  1.00 93.99           O  
ATOM    363  H   GLY A  24       5.476  -5.354  -8.025  1.00 93.99           H  
ATOM    364  HA2 GLY A  24       2.872  -4.981  -6.992  1.00 93.99           H  
ATOM    365  HA3 GLY A  24       3.280  -5.791  -8.519  1.00 93.99           H  
ATOM    366  N   TYR A  25       3.818  -8.169  -7.082  1.00 93.88           N  
ATOM    367  CA  TYR A  25       3.558  -9.488  -6.506  1.00 93.88           C  
ATOM    368  C   TYR A  25       3.550  -9.475  -4.970  1.00 93.88           C  
ATOM    369  O   TYR A  25       2.669 -10.070  -4.344  1.00 93.88           O  
ATOM    370  CB  TYR A  25       4.615 -10.467  -7.028  1.00 93.88           C  
ATOM    371  CG  TYR A  25       4.474 -11.856  -6.443  1.00 93.88           C  
ATOM    372  CD1 TYR A  25       5.324 -12.278  -5.402  1.00 93.88           C  
ATOM    373  CD2 TYR A  25       3.459 -12.707  -6.916  1.00 93.88           C  
ATOM    374  CE1 TYR A  25       5.168 -13.560  -4.843  1.00 93.88           C  
ATOM    375  CE2 TYR A  25       3.294 -13.986  -6.355  1.00 93.88           C  
ATOM    376  CZ  TYR A  25       4.151 -14.415  -5.322  1.00 93.88           C  
ATOM    377  OH  TYR A  25       4.005 -15.658  -4.794  1.00 93.88           O  
ATOM    378  H   TYR A  25       4.601  -8.072  -7.712  1.00 93.88           H  
ATOM    379  HA  TYR A  25       2.574  -9.823  -6.835  1.00 93.88           H  
ATOM    380  HB2 TYR A  25       4.527 -10.535  -8.112  1.00 93.88           H  
ATOM    381  HB3 TYR A  25       5.609 -10.084  -6.801  1.00 93.88           H  
ATOM    382  HD1 TYR A  25       6.094 -11.613  -5.040  1.00 93.88           H  
ATOM    383  HD2 TYR A  25       2.799 -12.369  -7.702  1.00 93.88           H  
ATOM    384  HE1 TYR A  25       5.832 -13.886  -4.056  1.00 93.88           H  
ATOM    385  HE2 TYR A  25       2.516 -14.645  -6.712  1.00 93.88           H  
ATOM    386  HH  TYR A  25       4.730 -15.872  -4.202  1.00 93.88           H  
ATOM    387  N   ALA A  26       4.510  -8.785  -4.346  1.00 90.70           N  
ATOM    388  CA  ALA A  26       4.560  -8.661  -2.892  1.00 90.70           C  
ATOM    389  C   ALA A  26       3.317  -7.943  -2.339  1.00 90.70           C  
ATOM    390  O   ALA A  26       2.732  -8.398  -1.357  1.00 90.70           O  
ATOM    391  CB  ALA A  26       5.856  -7.943  -2.498  1.00 90.70           C  
ATOM    392  H   ALA A  26       5.210  -8.312  -4.900  1.00 90.70           H  
ATOM    393  HA  ALA A  26       4.575  -9.661  -2.460  1.00 90.70           H  
ATOM    394  HB1 ALA A  26       6.715  -8.485  -2.894  1.00 90.70           H  
ATOM    395  HB2 ALA A  26       5.860  -6.930  -2.900  1.00 90.70           H  
ATOM    396  HB3 ALA A  26       5.932  -7.893  -1.412  1.00 90.70           H  
ATOM    397  N   ILE A  27       2.879  -6.867  -2.994  1.00 90.24           N  
ATOM    398  CA  ILE A  27       1.684  -6.111  -2.607  1.00 90.24           C  
ATOM    399  C   ILE A  27       0.403  -6.916  -2.850  1.00 90.24           C  
ATOM    400  O   ILE A  27      -0.462  -6.964  -1.976  1.00 90.24           O  
ATOM    401  CB  ILE A  27       1.667  -4.766  -3.356  1.00 90.24           C  
ATOM    402  CG1 ILE A  27       2.859  -3.863  -2.960  1.00 90.24           C  
ATOM    403  CG2 ILE A  27       0.333  -4.038  -3.151  1.00 90.24           C  
ATOM    404  CD1 ILE A  27       2.914  -3.405  -1.496  1.00 90.24           C  
ATOM    405  H   ILE A  27       3.393  -6.563  -3.809  1.00 90.24           H  
ATOM    406  HA  ILE A  27       1.723  -5.915  -1.535  1.00 90.24           H  
ATOM    407  HB  ILE A  27       1.757  -4.972  -4.423  1.00 90.24           H  
ATOM    408 HG12 ILE A  27       3.795  -4.381  -3.167  1.00 90.24           H  
ATOM    409 HG13 ILE A  27       2.844  -2.982  -3.603  1.00 90.24           H  
ATOM    410 HG21 ILE A  27      -0.474  -4.599  -3.623  1.00 90.24           H  
ATOM    411 HG22 ILE A  27       0.375  -3.072  -3.655  1.00 90.24           H  
ATOM    412 HG23 ILE A  27       0.111  -3.904  -2.093  1.00 90.24           H  
ATOM    413 HD11 ILE A  27       3.773  -2.748  -1.362  1.00 90.24           H  
ATOM    414 HD12 ILE A  27       2.012  -2.854  -1.232  1.00 90.24           H  
ATOM    415 HD13 ILE A  27       3.030  -4.263  -0.834  1.00 90.24           H  
ATOM    416  N   ASP A  28       0.293  -7.603  -3.984  1.00 92.61           N  
ATOM    417  CA  ASP A  28      -0.868  -8.427  -4.327  1.00 92.61           C  
ATOM    418  C   ASP A  28      -1.065  -9.556  -3.321  1.00 92.61           C  
ATOM    419  O   ASP A  28      -2.195  -9.863  -2.941  1.00 92.61           O  
ATOM    420  CB  ASP A  28      -0.699  -9.031  -5.731  1.00 92.61           C  
ATOM    421  CG  ASP A  28      -0.874  -8.015  -6.860  1.00 92.61           C  
ATOM    422  OD1 ASP A  28      -1.309  -6.879  -6.570  1.00 92.61           O  
ATOM    423  OD2 ASP A  28      -0.607  -8.390  -8.020  1.00 92.61           O1-
ATOM    424  H   ASP A  28       0.997  -7.471  -4.696  1.00 92.61           H  
ATOM    425  HA  ASP A  28      -1.765  -7.809  -4.313  1.00 92.61           H  
ATOM    426  HB2 ASP A  28       0.281  -9.502  -5.811  1.00 92.61           H  
ATOM    427  HB3 ASP A  28      -1.454  -9.805  -5.866  1.00 92.61           H  
ATOM    428  N   LYS A  29       0.027 -10.152  -2.827  1.00 91.80           N  
ATOM    429  CA  LYS A  29      -0.042 -11.142  -1.748  1.00 91.80           C  
ATOM    430  C   LYS A  29      -0.715 -10.558  -0.504  1.00 91.80           C  
ATOM    431  O   LYS A  29      -1.570 -11.214   0.080  1.00 91.80           O  
ATOM    432  CB  LYS A  29       1.371 -11.665  -1.460  1.00 91.80           C  
ATOM    433  CG  LYS A  29       1.349 -12.787  -0.414  1.00 91.80           C  
ATOM    434  CD  LYS A  29       2.761 -13.331  -0.176  1.00 91.80           C  
ATOM    435  CE  LYS A  29       2.706 -14.384   0.936  1.00 91.80           C  
ATOM    436  NZ  LYS A  29       4.058 -14.884   1.286  1.00 91.80           N1+
ATOM    437  H   LYS A  29       0.923  -9.881  -3.206  1.00 91.80           H  
ATOM    438  HA  LYS A  29      -0.666 -11.971  -2.080  1.00 91.80           H  
ATOM    439  HB2 LYS A  29       1.997 -10.849  -1.099  1.00 91.80           H  
ATOM    440  HB3 LYS A  29       1.800 -12.048  -2.385  1.00 91.80           H  
ATOM    441  HG2 LYS A  29       0.961 -12.400   0.528  1.00 91.80           H  
ATOM    442  HG3 LYS A  29       0.703 -13.594  -0.760  1.00 91.80           H  
ATOM    443  HD2 LYS A  29       3.411 -12.509   0.124  1.00 91.80           H  
ATOM    444  HD3 LYS A  29       3.138 -13.773  -1.098  1.00 91.80           H  
ATOM    445  HE2 LYS A  29       2.065 -15.204   0.611  1.00 91.80           H  
ATOM    446  HE3 LYS A  29       2.245 -13.928   1.812  1.00 91.80           H  
ATOM    447  HZ1 LYS A  29       4.487 -15.340   0.493  1.00 91.80           H  
ATOM    448  HZ2 LYS A  29       4.644 -14.116   1.579  1.00 91.80           H  
ATOM    449  HZ3 LYS A  29       3.999 -15.538   2.054  1.00 91.80           H  
ATOM    450  N   ILE A  30      -0.374  -9.327  -0.131  1.00 91.18           N  
ATOM    451  CA  ILE A  30      -0.945  -8.641   1.034  1.00 91.18           C  
ATOM    452  C   ILE A  30      -2.413  -8.283   0.782  1.00 91.18           C  
ATOM    453  O   ILE A  30      -3.263  -8.562   1.626  1.00 91.18           O  
ATOM    454  CB  ILE A  30      -0.073  -7.417   1.393  1.00 91.18           C  
ATOM    455  CG1 ILE A  30       1.375  -7.849   1.722  1.00 91.18           C  
ATOM    456  CG2 ILE A  30      -0.664  -6.591   2.545  1.00 91.18           C  
ATOM    457  CD1 ILE A  30       1.570  -8.661   3.010  1.00 91.18           C  
ATOM    458  H   ILE A  30       0.287  -8.826  -0.707  1.00 91.18           H  
ATOM    459  HA  ILE A  30      -0.941  -9.327   1.881  1.00 91.18           H  
ATOM    460  HB  ILE A  30      -0.027  -6.761   0.523  1.00 91.18           H  
ATOM    461 HG12 ILE A  30       1.999  -6.957   1.771  1.00 91.18           H  
ATOM    462 HG13 ILE A  30       1.775  -8.447   0.904  1.00 91.18           H  
ATOM    463 HG21 ILE A  30      -1.634  -6.180   2.266  1.00 91.18           H  
ATOM    464 HG22 ILE A  30       0.002  -5.762   2.784  1.00 91.18           H  
ATOM    465 HG23 ILE A  30      -0.774  -7.213   3.433  1.00 91.18           H  
ATOM    466 HD11 ILE A  30       1.329  -8.050   3.880  1.00 91.18           H  
ATOM    467 HD12 ILE A  30       0.951  -9.558   3.001  1.00 91.18           H  
ATOM    468 HD13 ILE A  30       2.615  -8.960   3.087  1.00 91.18           H  
ATOM    469  N   ILE A  31      -2.751  -7.759  -0.398  1.00 93.09           N  
ATOM    470  CA  ILE A  31      -4.142  -7.449  -0.756  1.00 93.09           C  
ATOM    471  C   ILE A  31      -5.018  -8.702  -0.717  1.00 93.09           C  
ATOM    472  O   ILE A  31      -6.104  -8.681  -0.137  1.00 93.09           O  
ATOM    473  CB  ILE A  31      -4.213  -6.723  -2.116  1.00 93.09           C  
ATOM    474  CG1 ILE A  31      -3.579  -5.318  -1.991  1.00 93.09           C  
ATOM    475  CG2 ILE A  31      -5.668  -6.602  -2.612  1.00 93.09           C  
ATOM    476  CD1 ILE A  31      -3.348  -4.649  -3.346  1.00 93.09           C  
ATOM    477  H   ILE A  31      -2.018  -7.554  -1.062  1.00 93.09           H  
ATOM    478  HA  ILE A  31      -4.542  -6.788   0.013  1.00 93.09           H  
ATOM    479  HB  ILE A  31      -3.651  -7.304  -2.847  1.00 93.09           H  
ATOM    480 HG12 ILE A  31      -2.609  -5.392  -1.499  1.00 93.09           H  
ATOM    481 HG13 ILE A  31      -4.215  -4.676  -1.382  1.00 93.09           H  
ATOM    482 HG21 ILE A  31      -6.265  -6.065  -1.875  1.00 93.09           H  
ATOM    483 HG22 ILE A  31      -6.100  -7.588  -2.783  1.00 93.09           H  
ATOM    484 HG23 ILE A  31      -5.704  -6.071  -3.564  1.00 93.09           H  
ATOM    485 HD11 ILE A  31      -2.771  -3.734  -3.208  1.00 93.09           H  
ATOM    486 HD12 ILE A  31      -4.293  -4.388  -3.823  1.00 93.09           H  
ATOM    487 HD13 ILE A  31      -2.785  -5.331  -3.983  1.00 93.09           H  
ATOM    488  N   ASN A  32      -4.527  -9.813  -1.265  1.00 93.31           N  
ATOM    489  CA  ASN A  32      -5.243 -11.082  -1.243  1.00 93.31           C  
ATOM    490  C   ASN A  32      -5.412 -11.627   0.181  1.00 93.31           C  
ATOM    491  O   ASN A  32      -6.493 -12.114   0.505  1.00 93.31           O  
ATOM    492  CB  ASN A  32      -4.522 -12.073  -2.165  1.00 93.31           C  
ATOM    493  CG  ASN A  32      -4.744 -11.745  -3.630  1.00 93.31           C  
ATOM    494  ND2 ASN A  32      -3.736 -11.872  -4.456  1.00 93.31           N  
ATOM    495  OD1 ASN A  32      -5.830 -11.396  -4.056  1.00 93.31           O  
ATOM    496  H   ASN A  32      -3.640  -9.762  -1.744  1.00 93.31           H  
ATOM    497  HA  ASN A  32      -6.250 -10.920  -1.628  1.00 93.31           H  
ATOM    498  HB2 ASN A  32      -3.456 -12.083  -1.935  1.00 93.31           H  
ATOM    499  HB3 ASN A  32      -4.917 -13.075  -1.995  1.00 93.31           H  
ATOM    500 HD21 ASN A  32      -2.804 -11.884  -4.068  1.00 93.31           H  
ATOM    501 HD22 ASN A  32      -3.907 -11.550  -5.399  1.00 93.31           H  
ATOM    502  N   THR A  33      -4.405 -11.490   1.052  1.00 92.24           N  
ATOM    503  CA  THR A  33      -4.547 -11.823   2.478  1.00 92.24           C  
ATOM    504  C   THR A  33      -5.643 -10.982   3.135  1.00 92.24           C  
ATOM    505  O   THR A  33      -6.513 -11.541   3.800  1.00 92.24           O  
ATOM    506  CB  THR A  33      -3.220 -11.642   3.230  1.00 92.24           C  
ATOM    507  CG2 THR A  33      -3.328 -11.946   4.724  1.00 92.24           C  
ATOM    508  OG1 THR A  33      -2.263 -12.543   2.731  1.00 92.24           O  
ATOM    509  H   THR A  33      -3.508 -11.158   0.728  1.00 92.24           H  
ATOM    510  HA  THR A  33      -4.840 -12.869   2.566  1.00 92.24           H  
ATOM    511  HB  THR A  33      -2.855 -10.623   3.104  1.00 92.24           H  
ATOM    512  HG1 THR A  33      -1.602 -12.656   3.418  1.00 92.24           H  
ATOM    513 HG21 THR A  33      -2.350 -11.841   5.193  1.00 92.24           H  
ATOM    514 HG22 THR A  33      -3.702 -12.958   4.876  1.00 92.24           H  
ATOM    515 HG23 THR A  33      -4.005 -11.240   5.207  1.00 92.24           H  
ATOM    516  N   SER A  34      -5.659  -9.662   2.909  1.00 93.68           N  
ATOM    517  CA  SER A  34      -6.698  -8.774   3.459  1.00 93.68           C  
ATOM    518  C   SER A  34      -8.095  -9.177   2.973  1.00 93.68           C  
ATOM    519  O   SER A  34      -9.024  -9.307   3.771  1.00 93.68           O  
ATOM    520  CB  SER A  34      -6.407  -7.310   3.101  1.00 93.68           C  
ATOM    521  OG  SER A  34      -7.181  -6.453   3.928  1.00 93.68           O  
ATOM    522  H   SER A  34      -4.929  -9.262   2.336  1.00 93.68           H  
ATOM    523  HA  SER A  34      -6.687  -8.863   4.545  1.00 93.68           H  
ATOM    524  HB2 SER A  34      -6.645  -7.125   2.053  1.00 93.68           H  
ATOM    525  HB3 SER A  34      -5.349  -7.102   3.258  1.00 93.68           H  
ATOM    526  HG  SER A  34      -6.749  -5.602   4.022  1.00 93.68           H  
ATOM    527  N   TYR A  35      -8.235  -9.491   1.682  1.00 93.58           N  
ATOM    528  CA  TYR A  35      -9.491  -9.981   1.120  1.00 93.58           C  
ATOM    529  C   TYR A  35      -9.931 -11.313   1.745  1.00 93.58           C  
ATOM    530  O   TYR A  35     -11.104 -11.480   2.082  1.00 93.58           O  
ATOM    531  CB  TYR A  35      -9.354 -10.121  -0.398  1.00 93.58           C  
ATOM    532  CG  TYR A  35     -10.604 -10.681  -1.049  1.00 93.58           C  
ATOM    533  CD1 TYR A  35     -10.668 -12.042  -1.411  1.00 93.58           C  
ATOM    534  CD2 TYR A  35     -11.720  -9.846  -1.246  1.00 93.58           C  
ATOM    535  CE1 TYR A  35     -11.846 -12.567  -1.978  1.00 93.58           C  
ATOM    536  CE2 TYR A  35     -12.890 -10.363  -1.834  1.00 93.58           C  
ATOM    537  CZ  TYR A  35     -12.952 -11.723  -2.202  1.00 93.58           C  
ATOM    538  OH  TYR A  35     -14.087 -12.213  -2.768  1.00 93.58           O  
ATOM    539  H   TYR A  35      -7.452  -9.339   1.062  1.00 93.58           H  
ATOM    540  HA  TYR A  35     -10.269  -9.244   1.325  1.00 93.58           H  
ATOM    541  HB2 TYR A  35      -8.511 -10.773  -0.627  1.00 93.58           H  
ATOM    542  HB3 TYR A  35      -9.139  -9.142  -0.825  1.00 93.58           H  
ATOM    543  HD1 TYR A  35      -9.812 -12.681  -1.250  1.00 93.58           H  
ATOM    544  HD2 TYR A  35     -11.671  -8.809  -0.950  1.00 93.58           H  
ATOM    545  HE1 TYR A  35     -11.900 -13.606  -2.267  1.00 93.58           H  
ATOM    546  HE2 TYR A  35     -13.739  -9.717  -2.002  1.00 93.58           H  
ATOM    547  HH  TYR A  35     -14.641 -11.502  -3.098  1.00 93.58           H  
ATOM    548  N   GLN A  36      -9.013 -12.262   1.948  1.00 93.41           N  
ATOM    549  CA  GLN A  36      -9.327 -13.557   2.563  1.00 93.41           C  
ATOM    550  C   GLN A  36      -9.850 -13.415   3.996  1.00 93.41           C  
ATOM    551  O   GLN A  36     -10.760 -14.150   4.382  1.00 93.41           O  
ATOM    552  CB  GLN A  36      -8.089 -14.461   2.539  1.00 93.41           C  
ATOM    553  CG  GLN A  36      -7.837 -15.046   1.143  1.00 93.41           C  
ATOM    554  CD  GLN A  36      -6.566 -15.886   1.077  1.00 93.41           C  
ATOM    555  NE2 GLN A  36      -6.374 -16.634   0.013  1.00 93.41           N  
ATOM    556  OE1 GLN A  36      -5.729 -15.916   1.962  1.00 93.41           O  
ATOM    557  H   GLN A  36      -8.062 -12.082   1.660  1.00 93.41           H  
ATOM    558  HA  GLN A  36     -10.119 -14.036   1.988  1.00 93.41           H  
ATOM    559  HB2 GLN A  36      -8.243 -15.291   3.228  1.00 93.41           H  
ATOM    560  HB3 GLN A  36      -7.217 -13.898   2.872  1.00 93.41           H  
ATOM    561  HG2 GLN A  36      -8.683 -15.678   0.874  1.00 93.41           H  
ATOM    562  HG3 GLN A  36      -7.768 -14.251   0.401  1.00 93.41           H  
ATOM    563 HE21 GLN A  36      -7.030 -16.620  -0.755  1.00 93.41           H  
ATOM    564 HE22 GLN A  36      -5.518 -17.171   0.012  1.00 93.41           H  
ATOM    565  N   MET A  37      -9.361 -12.432   4.762  1.00 93.17           N  
ATOM    566  CA  MET A  37      -9.868 -12.149   6.112  1.00 93.17           C  
ATOM    567  C   MET A  37     -11.367 -11.819   6.119  1.00 93.17           C  
ATOM    568  O   MET A  37     -12.054 -12.141   7.087  1.00 93.17           O  
ATOM    569  CB  MET A  37      -9.098 -10.983   6.743  1.00 93.17           C  
ATOM    570  CG  MET A  37      -7.621 -11.297   6.982  1.00 93.17           C  
ATOM    571  SD  MET A  37      -6.617  -9.850   7.379  1.00 93.17           S  
ATOM    572  CE  MET A  37      -7.361  -9.285   8.938  1.00 93.17           C  
ATOM    573  H   MET A  37      -8.610 -11.865   4.395  1.00 93.17           H  
ATOM    574  HA  MET A  37      -9.733 -13.038   6.728  1.00 93.17           H  
ATOM    575  HB2 MET A  37      -9.557 -10.739   7.701  1.00 93.17           H  
ATOM    576  HB3 MET A  37      -9.181 -10.103   6.105  1.00 93.17           H  
ATOM    577  HG2 MET A  37      -7.534 -12.017   7.796  1.00 93.17           H  
ATOM    578  HG3 MET A  37      -7.198 -11.758   6.089  1.00 93.17           H  
ATOM    579  HE1 MET A  37      -8.400  -9.000   8.776  1.00 93.17           H  
ATOM    580  HE2 MET A  37      -6.815  -8.414   9.302  1.00 93.17           H  
ATOM    581  HE3 MET A  37      -7.312 -10.074   9.688  1.00 93.17           H  
ATOM    582  N   THR A  38     -11.898 -11.253   5.029  1.00 93.78           N  
ATOM    583  CA  THR A  38     -13.331 -10.930   4.897  1.00 93.78           C  
ATOM    584  C   THR A  38     -14.230 -12.164   4.806  1.00 93.78           C  
ATOM    585  O   THR A  38     -15.442 -12.051   4.970  1.00 93.78           O  
ATOM    586  CB  THR A  38     -13.627 -10.034   3.681  1.00 93.78           C  
ATOM    587  CG2 THR A  38     -12.675  -8.846   3.567  1.00 93.78           C  
ATOM    588  OG1 THR A  38     -13.591 -10.760   2.468  1.00 93.78           O  
ATOM    589  H   THR A  38     -11.280 -11.018   4.266  1.00 93.78           H  
ATOM    590  HA  THR A  38     -13.638 -10.384   5.789  1.00 93.78           H  
ATOM    591  HB  THR A  38     -14.640  -9.647   3.790  1.00 93.78           H  
ATOM    592  HG1 THR A  38     -12.668 -10.957   2.294  1.00 93.78           H  
ATOM    593 HG21 THR A  38     -12.745  -8.233   4.466  1.00 93.78           H  
ATOM    594 HG22 THR A  38     -11.644  -9.172   3.429  1.00 93.78           H  
ATOM    595 HG23 THR A  38     -12.972  -8.244   2.708  1.00 93.78           H  
ATOM    596  N   LYS A  39     -13.656 -13.344   4.531  1.00 93.64           N  
ATOM    597  CA  LYS A  39     -14.376 -14.616   4.345  1.00 93.64           C  
ATOM    598  C   LYS A  39     -14.360 -15.498   5.595  1.00 93.64           C  
ATOM    599  O   LYS A  39     -14.661 -16.686   5.523  1.00 93.64           O  
ATOM    600  CB  LYS A  39     -13.854 -15.339   3.085  1.00 93.64           C  
ATOM    601  CG  LYS A  39     -13.827 -14.470   1.812  1.00 93.64           C  
ATOM    602  CD  LYS A  39     -15.185 -13.813   1.516  1.00 93.64           C  
ATOM    603  CE  LYS A  39     -15.088 -12.837   0.342  1.00 93.64           C  
ATOM    604  NZ  LYS A  39     -16.243 -11.906   0.360  1.00 93.64           N1+
ATOM    605  H   LYS A  39     -12.650 -13.362   4.435  1.00 93.64           H  
ATOM    606  HA  LYS A  39     -15.435 -14.402   4.202  1.00 93.64           H  
ATOM    607  HB2 LYS A  39     -12.843 -15.698   3.276  1.00 93.64           H  
ATOM    608  HB3 LYS A  39     -14.484 -16.208   2.895  1.00 93.64           H  
ATOM    609  HG2 LYS A  39     -13.539 -15.093   0.966  1.00 93.64           H  
ATOM    610  HG3 LYS A  39     -13.071 -13.693   1.927  1.00 93.64           H  
ATOM    611  HD2 LYS A  39     -15.505 -13.242   2.387  1.00 93.64           H  
ATOM    612  HD3 LYS A  39     -15.929 -14.581   1.305  1.00 93.64           H  
ATOM    613  HE2 LYS A  39     -15.033 -13.390  -0.595  1.00 93.64           H  
ATOM    614  HE3 LYS A  39     -14.168 -12.264   0.453  1.00 93.64           H  
ATOM    615  HZ1 LYS A  39     -17.124 -12.398   0.310  1.00 93.64           H  
ATOM    616  HZ2 LYS A  39     -16.180 -11.230  -0.388  1.00 93.64           H  
ATOM    617  HZ3 LYS A  39     -16.233 -11.387   1.227  1.00 93.64           H  
ATOM    618  N   ASN A  40     -14.004 -14.927   6.743  1.00 94.09           N  
ATOM    619  CA  ASN A  40     -13.958 -15.638   8.011  1.00 94.09           C  
ATOM    620  C   ASN A  40     -15.367 -15.781   8.620  1.00 94.09           C  
ATOM    621  O   ASN A  40     -15.847 -14.898   9.328  1.00 94.09           O  
ATOM    622  CB  ASN A  40     -12.945 -14.921   8.920  1.00 94.09           C  
ATOM    623  CG  ASN A  40     -12.705 -15.662  10.221  1.00 94.09           C  
ATOM    624  ND2 ASN A  40     -11.618 -15.380  10.899  1.00 94.09           N  
ATOM    625  OD1 ASN A  40     -13.475 -16.509  10.645  1.00 94.09           O  
ATOM    626  H   ASN A  40     -13.768 -13.944   6.736  1.00 94.09           H  
ATOM    627  HA  ASN A  40     -13.579 -16.644   7.831  1.00 94.09           H  
ATOM    628  HB2 ASN A  40     -13.295 -13.915   9.151  1.00 94.09           H  
ATOM    629  HB3 ASN A  40     -11.994 -14.837   8.393  1.00 94.09           H  
ATOM    630 HD21 ASN A  40     -10.952 -14.704  10.552  1.00 94.09           H  
ATOM    631 HD22 ASN A  40     -11.463 -15.889  11.757  1.00 94.09           H  
ATOM    632  N   ASP A  41     -16.018 -16.922   8.387  1.00 95.26           N  
ATOM    633  CA  ASP A  41     -17.360 -17.204   8.918  1.00 95.26           C  
ATOM    634  C   ASP A  41     -17.425 -17.248  10.456  1.00 95.26           C  
ATOM    635  O   ASP A  41     -18.473 -16.946  11.030  1.00 95.26           O  
ATOM    636  CB  ASP A  41     -17.886 -18.523   8.316  1.00 95.26           C  
ATOM    637  CG  ASP A  41     -18.661 -18.348   7.001  1.00 95.26           C  
ATOM    638  OD1 ASP A  41     -18.891 -17.201   6.554  1.00 95.26           O  
ATOM    639  OD2 ASP A  41     -19.182 -19.355   6.479  1.00 95.26           O1-
ATOM    640  H   ASP A  41     -15.635 -17.555   7.700  1.00 95.26           H  
ATOM    641  HA  ASP A  41     -18.024 -16.392   8.623  1.00 95.26           H  
ATOM    642  HB2 ASP A  41     -18.570 -18.982   9.029  1.00 95.26           H  
ATOM    643  HB3 ASP A  41     -17.059 -19.218   8.166  1.00 95.26           H  
ATOM    644  N   TYR A  42     -16.318 -17.555  11.142  1.00 95.17           N  
ATOM    645  CA  TYR A  42     -16.260 -17.484  12.605  1.00 95.17           C  
ATOM    646  C   TYR A  42     -16.341 -16.037  13.098  1.00 95.17           C  
ATOM    647  O   TYR A  42     -17.038 -15.767  14.074  1.00 95.17           O  
ATOM    648  CB  TYR A  42     -14.987 -18.153  13.140  1.00 95.17           C  
ATOM    649  CG  TYR A  42     -14.868 -19.627  12.814  1.00 95.17           C  
ATOM    650  CD1 TYR A  42     -15.454 -20.577  13.672  1.00 95.17           C  
ATOM    651  CD2 TYR A  42     -14.168 -20.047  11.666  1.00 95.17           C  
ATOM    652  CE1 TYR A  42     -15.341 -21.950  13.388  1.00 95.17           C  
ATOM    653  CE2 TYR A  42     -14.058 -21.421  11.375  1.00 95.17           C  
ATOM    654  CZ  TYR A  42     -14.642 -22.373  12.236  1.00 95.17           C  
ATOM    655  OH  TYR A  42     -14.523 -23.697  11.961  1.00 95.17           O  
ATOM    656  H   TYR A  42     -15.460 -17.716  10.633  1.00 95.17           H  
ATOM    657  HA  TYR A  42     -17.120 -18.014  13.015  1.00 95.17           H  
ATOM    658  HB2 TYR A  42     -14.977 -18.043  14.224  1.00 95.17           H  
ATOM    659  HB3 TYR A  42     -14.106 -17.631  12.768  1.00 95.17           H  
ATOM    660  HD1 TYR A  42     -15.981 -20.246  14.555  1.00 95.17           H  
ATOM    661  HD2 TYR A  42     -13.712 -19.316  11.015  1.00 95.17           H  
ATOM    662  HE1 TYR A  42     -15.782 -22.679  14.052  1.00 95.17           H  
ATOM    663  HE2 TYR A  42     -13.523 -21.755  10.499  1.00 95.17           H  
ATOM    664  HH  TYR A  42     -14.947 -24.243  12.627  1.00 95.17           H  
ATOM    665  N   LEU A  43     -15.685 -15.103  12.397  1.00 96.45           N  
ATOM    666  CA  LEU A  43     -15.787 -13.671  12.685  1.00 96.45           C  
ATOM    667  C   LEU A  43     -17.224 -13.179  12.478  1.00 96.45           C  
ATOM    668  O   LEU A  43     -17.774 -12.515  13.351  1.00 96.45           O  
ATOM    669  CB  LEU A  43     -14.780 -12.895  11.811  1.00 96.45           C  
ATOM    670  CG  LEU A  43     -14.870 -11.363  11.936  1.00 96.45           C  
ATOM    671  CD1 LEU A  43     -14.511 -10.884  13.341  1.00 96.45           C  
ATOM    672  CD2 LEU A  43     -13.923 -10.699  10.938  1.00 96.45           C  
ATOM    673  H   LEU A  43     -15.168 -15.397  11.581  1.00 96.45           H  
ATOM    674  HA  LEU A  43     -15.539 -13.512  13.735  1.00 96.45           H  
ATOM    675  HB2 LEU A  43     -13.770 -13.216  12.065  1.00 96.45           H  
ATOM    676  HB3 LEU A  43     -14.959 -13.141  10.764  1.00 96.45           H  
ATOM    677  HG  LEU A  43     -15.883 -11.041  11.693  1.00 96.45           H  
ATOM    678 HD11 LEU A  43     -15.221 -11.280  14.066  1.00 96.45           H  
ATOM    679 HD12 LEU A  43     -14.560  -9.795  13.378  1.00 96.45           H  
ATOM    680 HD13 LEU A  43     -13.503 -11.209  13.599  1.00 96.45           H  
ATOM    681 HD21 LEU A  43     -14.184 -11.001   9.923  1.00 96.45           H  
ATOM    682 HD22 LEU A  43     -14.020  -9.615  11.010  1.00 96.45           H  
ATOM    683 HD23 LEU A  43     -12.892 -10.984  11.146  1.00 96.45           H  
ATOM    684  N   LEU A  44     -17.850 -13.539  11.353  1.00 96.71           N  
ATOM    685  CA  LEU A  44     -19.225 -13.131  11.044  1.00 96.71           C  
ATOM    686  C   LEU A  44     -20.219 -13.635  12.092  1.00 96.71           C  
ATOM    687  O   LEU A  44     -21.029 -12.859  12.600  1.00 96.71           O  
ATOM    688  CB  LEU A  44     -19.615 -13.635   9.649  1.00 96.71           C  
ATOM    689  CG  LEU A  44     -18.754 -13.060   8.516  1.00 96.71           C  
ATOM    690  CD1 LEU A  44     -19.261 -13.592   7.185  1.00 96.71           C  
ATOM    691  CD2 LEU A  44     -18.816 -11.539   8.450  1.00 96.71           C  
ATOM    692  H   LEU A  44     -17.334 -14.085  10.677  1.00 96.71           H  
ATOM    693  HA  LEU A  44     -19.292 -12.044  11.060  1.00 96.71           H  
ATOM    694  HB2 LEU A  44     -19.541 -14.723   9.630  1.00 96.71           H  
ATOM    695  HB3 LEU A  44     -20.656 -13.366   9.468  1.00 96.71           H  
ATOM    696  HG  LEU A  44     -17.714 -13.364   8.637  1.00 96.71           H  
ATOM    697 HD11 LEU A  44     -20.273 -13.224   7.017  1.00 96.71           H  
ATOM    698 HD12 LEU A  44     -19.247 -14.682   7.202  1.00 96.71           H  
ATOM    699 HD13 LEU A  44     -18.607 -13.253   6.381  1.00 96.71           H  
ATOM    700 HD21 LEU A  44     -18.270 -11.102   9.286  1.00 96.71           H  
ATOM    701 HD22 LEU A  44     -19.853 -11.205   8.470  1.00 96.71           H  
ATOM    702 HD23 LEU A  44     -18.353 -11.219   7.517  1.00 96.71           H  
ATOM    703  N   LYS A  45     -20.100 -14.911  12.471  1.00 96.77           N  
ATOM    704  CA  LYS A  45     -20.908 -15.507  13.535  1.00 96.77           C  
ATOM    705  C   LYS A  45     -20.726 -14.766  14.863  1.00 96.77           C  
ATOM    706  O   LYS A  45     -21.715 -14.416  15.499  1.00 96.77           O  
ATOM    707  CB  LYS A  45     -20.553 -16.995  13.642  1.00 96.77           C  
ATOM    708  CG  LYS A  45     -21.361 -17.666  14.753  1.00 96.77           C  
ATOM    709  CD  LYS A  45     -21.064 -19.163  14.843  1.00 96.77           C  
ATOM    710  CE  LYS A  45     -21.757 -19.636  16.119  1.00 96.77           C  
ATOM    711  NZ  LYS A  45     -21.583 -21.074  16.389  1.00 96.77           N1+
ATOM    712  H   LYS A  45     -19.415 -15.487  12.002  1.00 96.77           H  
ATOM    713  HA  LYS A  45     -21.961 -15.407  13.272  1.00 96.77           H  
ATOM    714  HB2 LYS A  45     -19.489 -17.103  13.855  1.00 96.77           H  
ATOM    715  HB3 LYS A  45     -20.771 -17.482  12.692  1.00 96.77           H  
ATOM    716  HG2 LYS A  45     -22.425 -17.520  14.570  1.00 96.77           H  
ATOM    717  HG3 LYS A  45     -21.103 -17.207  15.707  1.00 96.77           H  
ATOM    718  HD2 LYS A  45     -21.462 -19.675  13.967  1.00 96.77           H  
ATOM    719  HD3 LYS A  45     -19.988 -19.321  14.923  1.00 96.77           H  
ATOM    720  HE2 LYS A  45     -22.814 -19.373  16.074  1.00 96.77           H  
ATOM    721  HE3 LYS A  45     -21.348 -19.061  16.950  1.00 96.77           H  
ATOM    722  HZ1 LYS A  45     -21.997 -21.625  15.650  1.00 96.77           H  
ATOM    723  HZ2 LYS A  45     -20.600 -21.279  16.494  1.00 96.77           H  
ATOM    724  HZ3 LYS A  45     -22.046 -21.267  17.266  1.00 96.77           H  
ATOM    725  N   TRP A  46     -19.483 -14.483  15.252  1.00 97.58           N  
ATOM    726  CA  TRP A  46     -19.183 -13.767  16.493  1.00 97.58           C  
ATOM    727  C   TRP A  46     -19.782 -12.344  16.519  1.00 97.58           C  
ATOM    728  O   TRP A  46     -20.287 -11.901  17.554  1.00 97.58           O  
ATOM    729  CB  TRP A  46     -17.662 -13.768  16.682  1.00 97.58           C  
ATOM    730  CG  TRP A  46     -17.183 -13.002  17.868  1.00 97.58           C  
ATOM    731  CD1 TRP A  46     -17.208 -13.426  19.152  1.00 97.58           C  
ATOM    732  CD2 TRP A  46     -16.685 -11.634  17.905  1.00 97.58           C  
ATOM    733  CE2 TRP A  46     -16.415 -11.294  19.262  1.00 97.58           C  
ATOM    734  CE3 TRP A  46     -16.469 -10.638  16.930  1.00 97.58           C  
ATOM    735  NE1 TRP A  46     -16.759 -12.415  19.982  1.00 97.58           N  
ATOM    736  CZ2 TRP A  46     -15.957 -10.029  19.639  1.00 97.58           C  
ATOM    737  CZ3 TRP A  46     -15.991  -9.367  17.293  1.00 97.58           C  
ATOM    738  CH2 TRP A  46     -15.734  -9.068  18.641  1.00 97.58           C  
ATOM    739  H   TRP A  46     -18.712 -14.800  14.682  1.00 97.58           H  
ATOM    740  HA  TRP A  46     -19.630 -14.308  17.327  1.00 97.58           H  
ATOM    741  HB2 TRP A  46     -17.321 -14.799  16.776  1.00 97.58           H  
ATOM    742  HB3 TRP A  46     -17.191 -13.344  15.795  1.00 97.58           H  
ATOM    743  HD1 TRP A  46     -17.582 -14.385  19.478  1.00 97.58           H  
ATOM    744  HE1 TRP A  46     -16.794 -12.459  20.990  1.00 97.58           H  
ATOM    745  HE3 TRP A  46     -16.681 -10.865  15.895  1.00 97.58           H  
ATOM    746  HZ2 TRP A  46     -15.805  -9.800  20.684  1.00 97.58           H  
ATOM    747  HZ3 TRP A  46     -15.831  -8.612  16.537  1.00 97.58           H  
ATOM    748  HH2 TRP A  46     -15.376  -8.086  18.912  1.00 97.58           H  
ATOM    749  N   ILE A  47     -19.813 -11.640  15.380  1.00 97.50           N  
ATOM    750  CA  ILE A  47     -20.466 -10.320  15.257  1.00 97.50           C  
ATOM    751  C   ILE A  47     -21.991 -10.438  15.418  1.00 97.50           C  
ATOM    752  O   ILE A  47     -22.620  -9.654  16.147  1.00 97.50           O  
ATOM    753  CB  ILE A  47     -20.110  -9.660  13.903  1.00 97.50           C  
ATOM    754  CG1 ILE A  47     -18.596  -9.386  13.782  1.00 97.50           C  
ATOM    755  CG2 ILE A  47     -20.874  -8.331  13.721  1.00 97.50           C  
ATOM    756  CD1 ILE A  47     -18.149  -9.261  12.324  1.00 97.50           C  
ATOM    757  H   ILE A  47     -19.366 -12.036  14.565  1.00 97.50           H  
ATOM    758  HA  ILE A  47     -20.102  -9.676  16.057  1.00 97.50           H  
ATOM    759  HB  ILE A  47     -20.409 -10.339  13.105  1.00 97.50           H  
ATOM    760 HG12 ILE A  47     -18.024 -10.199  14.230  1.00 97.50           H  
ATOM    761 HG13 ILE A  47     -18.340  -8.476  14.324  1.00 97.50           H  
ATOM    762 HG21 ILE A  47     -20.535  -7.806  12.828  1.00 97.50           H  
ATOM    763 HG22 ILE A  47     -20.702  -7.685  14.582  1.00 97.50           H  
ATOM    764 HG23 ILE A  47     -21.943  -8.517  13.615  1.00 97.50           H  
ATOM    765 HD11 ILE A  47     -18.594  -8.378  11.866  1.00 97.50           H  
ATOM    766 HD12 ILE A  47     -17.063  -9.178  12.289  1.00 97.50           H  
ATOM    767 HD13 ILE A  47     -18.445 -10.147  11.762  1.00 97.50           H  
ATOM    768  N   ASP A  48     -22.606 -11.423  14.758  1.00 96.52           N  
ATOM    769  CA  ASP A  48     -24.051 -11.653  14.838  1.00 96.52           C  
ATOM    770  C   ASP A  48     -24.494 -12.014  16.264  1.00 96.52           C  
ATOM    771  O   ASP A  48     -25.500 -11.481  16.740  1.00 96.52           O  
ATOM    772  CB  ASP A  48     -24.488 -12.711  13.811  1.00 96.52           C  
ATOM    773  CG  ASP A  48     -24.655 -12.145  12.391  1.00 96.52           C  
ATOM    774  OD1 ASP A  48     -24.960 -10.929  12.239  1.00 96.52           O  
ATOM    775  OD2 ASP A  48     -24.564 -12.939  11.433  1.00 96.52           O1-
ATOM    776  H   ASP A  48     -22.055 -12.035  14.172  1.00 96.52           H  
ATOM    777  HA  ASP A  48     -24.561 -10.719  14.598  1.00 96.52           H  
ATOM    778  HB2 ASP A  48     -25.455 -13.110  14.116  1.00 96.52           H  
ATOM    779  HB3 ASP A  48     -23.775 -13.535  13.804  1.00 96.52           H  
ATOM    780  N   GLU A  49     -23.682 -12.783  16.995  1.00 96.85           N  
ATOM    781  CA  GLU A  49     -23.874 -13.114  18.417  1.00 96.85           C  
ATOM    782  C   GLU A  49     -23.700 -11.914  19.369  1.00 96.85           C  
ATOM    783  O   GLU A  49     -23.979 -12.023  20.561  1.00 96.85           O  
ATOM    784  CB  GLU A  49     -22.936 -14.273  18.802  1.00 96.85           C  
ATOM    785  CG  GLU A  49     -23.406 -15.598  18.173  1.00 96.85           C  
ATOM    786  CD  GLU A  49     -22.451 -16.782  18.397  1.00 96.85           C  
ATOM    787  OE1 GLU A  49     -22.854 -17.918  18.043  1.00 96.85           O  
ATOM    788  OE2 GLU A  49     -21.311 -16.585  18.869  1.00 96.85           O1-
ATOM    789  H   GLU A  49     -22.892 -13.205  16.527  1.00 96.85           H  
ATOM    790  HA  GLU A  49     -24.899 -13.456  18.556  1.00 96.85           H  
ATOM    791  HB2 GLU A  49     -22.930 -14.394  19.885  1.00 96.85           H  
ATOM    792  HB3 GLU A  49     -21.924 -14.037  18.473  1.00 96.85           H  
ATOM    793  HG2 GLU A  49     -23.544 -15.467  17.100  1.00 96.85           H  
ATOM    794  HG3 GLU A  49     -24.380 -15.846  18.595  1.00 96.85           H  
ATOM    795  N   GLY A  50     -23.310 -10.740  18.860  1.00 96.94           N  
ATOM    796  CA  GLY A  50     -23.212  -9.515  19.658  1.00 96.94           C  
ATOM    797  C   GLY A  50     -21.836  -9.251  20.245  1.00 96.94           C  
ATOM    798  O   GLY A  50     -21.751  -8.545  21.245  1.00 96.94           O  
ATOM    799  H   GLY A  50     -23.029 -10.728  17.890  1.00 96.94           H  
ATOM    800  HA2 GLY A  50     -23.432  -8.654  19.027  1.00 96.94           H  
ATOM    801  HA3 GLY A  50     -23.929  -9.543  20.478  1.00 96.94           H  
ATOM    802  N   GLU A  51     -20.786  -9.772  19.609  1.00 97.52           N  
ATOM    803  CA  GLU A  51     -19.389  -9.529  19.984  1.00 97.52           C  
ATOM    804  C   GLU A  51     -19.087  -9.925  21.444  1.00 97.52           C  
ATOM    805  O   GLU A  51     -18.509  -9.134  22.203  1.00 97.52           O  
ATOM    806  CB  GLU A  51     -19.004  -8.076  19.655  1.00 97.52           C  
ATOM    807  CG  GLU A  51     -19.200  -7.739  18.171  1.00 97.52           C  
ATOM    808  CD  GLU A  51     -19.159  -6.237  17.905  1.00 97.52           C  
ATOM    809  OE1 GLU A  51     -19.698  -5.836  16.852  1.00 97.52           O  
ATOM    810  OE2 GLU A  51     -18.664  -5.442  18.733  1.00 97.52           O1-
ATOM    811  H   GLU A  51     -20.943 -10.397  18.831  1.00 97.52           H  
ATOM    812  HA  GLU A  51     -18.775 -10.174  19.356  1.00 97.52           H  
ATOM    813  HB2 GLU A  51     -17.960  -7.905  19.916  1.00 97.52           H  
ATOM    814  HB3 GLU A  51     -19.614  -7.402  20.257  1.00 97.52           H  
ATOM    815  HG2 GLU A  51     -18.436  -8.239  17.576  1.00 97.52           H  
ATOM    816  HG3 GLU A  51     -20.171  -8.098  17.829  1.00 97.52           H  
ATOM    817  N   PRO A  52     -19.500 -11.131  21.889  1.00 97.28           N  
ATOM    818  CA  PRO A  52     -19.330 -11.540  23.274  1.00 97.28           C  
ATOM    819  C   PRO A  52     -17.843 -11.602  23.650  1.00 97.28           C  
ATOM    820  O   PRO A  52     -16.966 -11.937  22.845  1.00 97.28           O  
ATOM    821  CB  PRO A  52     -20.059 -12.880  23.392  1.00 97.28           C  
ATOM    822  CG  PRO A  52     -19.894 -13.479  21.996  1.00 97.28           C  
ATOM    823  CD  PRO A  52     -20.053 -12.241  21.114  1.00 97.28           C  
ATOM    824  HA  PRO A  52     -19.826 -10.813  23.918  1.00 97.28           H  
ATOM    825  HB2 PRO A  52     -21.117 -12.699  23.578  1.00 97.28           H  
ATOM    826  HB3 PRO A  52     -19.652 -13.514  24.181  1.00 97.28           H  
ATOM    827  HG2 PRO A  52     -18.893 -13.895  21.880  1.00 97.28           H  
ATOM    828  HG3 PRO A  52     -20.654 -14.230  21.780  1.00 97.28           H  
ATOM    829  HD2 PRO A  52     -19.534 -12.377  20.166  1.00 97.28           H  
ATOM    830  HD3 PRO A  52     -21.115 -12.068  20.935  1.00 97.28           H  
ATOM    831  N   LYS A  53     -17.549 -11.232  24.903  1.00 96.74           N  
ATOM    832  CA  LYS A  53     -16.175 -11.023  25.391  1.00 96.74           C  
ATOM    833  C   LYS A  53     -15.312 -12.286  25.370  1.00 96.74           C  
ATOM    834  O   LYS A  53     -14.094 -12.176  25.276  1.00 96.74           O  
ATOM    835  CB  LYS A  53     -16.191 -10.458  26.818  1.00 96.74           C  
ATOM    836  CG  LYS A  53     -16.706  -9.016  26.888  1.00 96.74           C  
ATOM    837  CD  LYS A  53     -16.585  -8.493  28.325  1.00 96.74           C  
ATOM    838  CE  LYS A  53     -17.075  -7.044  28.398  1.00 96.74           C  
ATOM    839  NZ  LYS A  53     -16.994  -6.513  29.782  1.00 96.74           N1+
ATOM    840  H   LYS A  53     -18.327 -10.995  25.502  1.00 96.74           H  
ATOM    841  HA  LYS A  53     -15.680 -10.313  24.727  1.00 96.74           H  
ATOM    842  HB2 LYS A  53     -16.799 -11.101  27.454  1.00 96.74           H  
ATOM    843  HB3 LYS A  53     -15.170 -10.472  27.201  1.00 96.74           H  
ATOM    844  HG2 LYS A  53     -16.112  -8.388  26.223  1.00 96.74           H  
ATOM    845  HG3 LYS A  53     -17.749  -8.982  26.573  1.00 96.74           H  
ATOM    846  HD2 LYS A  53     -17.187  -9.120  28.982  1.00 96.74           H  
ATOM    847  HD3 LYS A  53     -15.542  -8.543  28.636  1.00 96.74           H  
ATOM    848  HE2 LYS A  53     -16.470  -6.439  27.723  1.00 96.74           H  
ATOM    849  HE3 LYS A  53     -18.104  -7.009  28.039  1.00 96.74           H  
ATOM    850  HZ1 LYS A  53     -17.561  -7.071  30.404  1.00 96.74           H  
ATOM    851  HZ2 LYS A  53     -16.038  -6.531  30.107  1.00 96.74           H  
ATOM    852  HZ3 LYS A  53     -17.327  -5.560  29.809  1.00 96.74           H  
ATOM    853  N   ASP A  54     -15.923 -13.457  25.480  1.00 95.81           N  
ATOM    854  CA  ASP A  54     -15.248 -14.757  25.450  1.00 95.81           C  
ATOM    855  C   ASP A  54     -14.582 -15.053  24.094  1.00 95.81           C  
ATOM    856  O   ASP A  54     -13.528 -15.685  24.062  1.00 95.81           O  
ATOM    857  CB  ASP A  54     -16.248 -15.857  25.856  1.00 95.81           C  
ATOM    858  CG  ASP A  54     -17.508 -15.951  24.983  1.00 95.81           C  
ATOM    859  OD1 ASP A  54     -17.736 -15.020  24.175  1.00 95.81           O  
ATOM    860  OD2 ASP A  54     -18.266 -16.919  25.192  1.00 95.81           O1-
ATOM    861  H   ASP A  54     -16.922 -13.490  25.334  1.00 95.81           H  
ATOM    862  HA  ASP A  54     -14.449 -14.749  26.191  1.00 95.81           H  
ATOM    863  HB2 ASP A  54     -15.731 -16.817  25.836  1.00 95.81           H  
ATOM    864  HB3 ASP A  54     -16.558 -15.673  26.885  1.00 95.81           H  
ATOM    865  N   GLY A  55     -15.114 -14.519  22.989  1.00 95.72           N  
ATOM    866  CA  GLY A  55     -14.508 -14.637  21.657  1.00 95.72           C  
ATOM    867  C   GLY A  55     -13.315 -13.707  21.392  1.00 95.72           C  
ATOM    868  O   GLY A  55     -12.579 -13.917  20.424  1.00 95.72           O  
ATOM    869  H   GLY A  55     -16.040 -14.127  23.073  1.00 95.72           H  
ATOM    870  HA2 GLY A  55     -14.171 -15.664  21.512  1.00 95.72           H  
ATOM    871  HA3 GLY A  55     -15.271 -14.429  20.906  1.00 95.72           H  
ATOM    872  N   LEU A  56     -13.068 -12.700  22.243  1.00 97.07           N  
ATOM    873  CA  LEU A  56     -12.019 -11.695  22.001  1.00 97.07           C  
ATOM    874  C   LEU A  56     -10.617 -12.300  21.949  1.00 97.07           C  
ATOM    875  O   LEU A  56      -9.816 -11.911  21.104  1.00 97.07           O  
ATOM    876  CB  LEU A  56     -12.050 -10.602  23.083  1.00 97.07           C  
ATOM    877  CG  LEU A  56     -13.271  -9.676  23.017  1.00 97.07           C  
ATOM    878  CD1 LEU A  56     -13.253  -8.719  24.212  1.00 97.07           C  
ATOM    879  CD2 LEU A  56     -13.285  -8.826  21.748  1.00 97.07           C  
ATOM    880  H   LEU A  56     -13.667 -12.602  23.050  1.00 97.07           H  
ATOM    881  HA  LEU A  56     -12.188 -11.246  21.022  1.00 97.07           H  
ATOM    882  HB2 LEU A  56     -11.155  -9.987  22.978  1.00 97.07           H  
ATOM    883  HB3 LEU A  56     -12.009 -11.078  24.062  1.00 97.07           H  
ATOM    884  HG  LEU A  56     -14.183 -10.271  23.053  1.00 97.07           H  
ATOM    885 HD11 LEU A  56     -12.358  -8.099  24.180  1.00 97.07           H  
ATOM    886 HD12 LEU A  56     -13.260  -9.299  25.135  1.00 97.07           H  
ATOM    887 HD13 LEU A  56     -14.140  -8.086  24.183  1.00 97.07           H  
ATOM    888 HD21 LEU A  56     -13.344  -9.459  20.862  1.00 97.07           H  
ATOM    889 HD22 LEU A  56     -12.386  -8.213  21.688  1.00 97.07           H  
ATOM    890 HD23 LEU A  56     -14.174  -8.196  21.761  1.00 97.07           H  
ATOM    891  N   ALA A  57     -10.327 -13.273  22.814  1.00 97.52           N  
ATOM    892  CA  ALA A  57      -9.023 -13.929  22.828  1.00 97.52           C  
ATOM    893  C   ALA A  57      -8.726 -14.620  21.485  1.00 97.52           C  
ATOM    894  O   ALA A  57      -7.614 -14.522  20.971  1.00 97.52           O  
ATOM    895  CB  ALA A  57      -8.986 -14.916  23.999  1.00 97.52           C  
ATOM    896  H   ALA A  57     -11.044 -13.584  23.453  1.00 97.52           H  
ATOM    897  HA  ALA A  57      -8.251 -13.175  22.982  1.00 97.52           H  
ATOM    898  HB1 ALA A  57      -8.011 -15.402  24.034  1.00 97.52           H  
ATOM    899  HB2 ALA A  57      -9.148 -14.384  24.937  1.00 97.52           H  
ATOM    900  HB3 ALA A  57      -9.759 -15.674  23.877  1.00 97.52           H  
ATOM    901  N   THR A  58      -9.726 -15.263  20.877  1.00 97.35           N  
ATOM    902  CA  THR A  58      -9.586 -15.904  19.563  1.00 97.35           C  
ATOM    903  C   THR A  58      -9.359 -14.879  18.456  1.00 97.35           C  
ATOM    904  O   THR A  58      -8.477 -15.086  17.624  1.00 97.35           O  
ATOM    905  CB  THR A  58     -10.818 -16.763  19.251  1.00 97.35           C  
ATOM    906  CG2 THR A  58     -10.689 -17.540  17.942  1.00 97.35           C  
ATOM    907  OG1 THR A  58     -10.981 -17.718  20.272  1.00 97.35           O  
ATOM    908  H   THR A  58     -10.631 -15.300  21.324  1.00 97.35           H  
ATOM    909  HA  THR A  58      -8.713 -16.556  19.584  1.00 97.35           H  
ATOM    910  HB  THR A  58     -11.705 -16.131  19.210  1.00 97.35           H  
ATOM    911  HG1 THR A  58     -10.580 -18.538  19.974  1.00 97.35           H  
ATOM    912 HG21 THR A  58     -11.545 -18.205  17.826  1.00 97.35           H  
ATOM    913 HG22 THR A  58     -10.679 -16.849  17.099  1.00 97.35           H  
ATOM    914 HG23 THR A  58      -9.767 -18.122  17.935  1.00 97.35           H  
ATOM    915  N   LEU A  59     -10.092 -13.759  18.461  1.00 97.12           N  
ATOM    916  CA  LEU A  59      -9.893 -12.670  17.497  1.00 97.12           C  
ATOM    917  C   LEU A  59      -8.485 -12.060  17.602  1.00 97.12           C  
ATOM    918  O   LEU A  59      -7.806 -11.873  16.594  1.00 97.12           O  
ATOM    919  CB  LEU A  59     -10.987 -11.609  17.723  1.00 97.12           C  
ATOM    920  CG  LEU A  59     -10.856 -10.358  16.831  1.00 97.12           C  
ATOM    921  CD1 LEU A  59     -10.932 -10.702  15.342  1.00 97.12           C  
ATOM    922  CD2 LEU A  59     -11.977  -9.375  17.165  1.00 97.12           C  
ATOM    923  H   LEU A  59     -10.801 -13.649  19.171  1.00 97.12           H  
ATOM    924  HA  LEU A  59      -9.997 -13.076  16.491  1.00 97.12           H  
ATOM    925  HB2 LEU A  59     -10.953 -11.286  18.763  1.00 97.12           H  
ATOM    926  HB3 LEU A  59     -11.961 -12.068  17.550  1.00 97.12           H  
ATOM    927  HG  LEU A  59      -9.908  -9.860  17.030  1.00 97.12           H  
ATOM    928 HD11 LEU A  59     -10.042 -11.255  15.042  1.00 97.12           H  
ATOM    929 HD12 LEU A  59     -10.978  -9.787  14.751  1.00 97.12           H  
ATOM    930 HD13 LEU A  59     -11.819 -11.305  15.149  1.00 97.12           H  
ATOM    931 HD21 LEU A  59     -11.881  -8.479  16.552  1.00 97.12           H  
ATOM    932 HD22 LEU A  59     -11.918  -9.089  18.215  1.00 97.12           H  
ATOM    933 HD23 LEU A  59     -12.948  -9.832  16.976  1.00 97.12           H  
ATOM    934  N   PHE A  60      -8.027 -11.779  18.821  1.00 97.74           N  
ATOM    935  CA  PHE A  60      -6.703 -11.211  19.082  1.00 97.74           C  
ATOM    936  C   PHE A  60      -5.573 -12.165  18.690  1.00 97.74           C  
ATOM    937  O   PHE A  60      -4.611 -11.746  18.042  1.00 97.74           O  
ATOM    938  CB  PHE A  60      -6.638 -10.821  20.564  1.00 97.74           C  
ATOM    939  CG  PHE A  60      -7.515  -9.651  20.989  1.00 97.74           C  
ATOM    940  CD1 PHE A  60      -8.106  -8.768  20.058  1.00 97.74           C  
ATOM    941  CD2 PHE A  60      -7.739  -9.445  22.363  1.00 97.74           C  
ATOM    942  CE1 PHE A  60      -8.926  -7.716  20.496  1.00 97.74           C  
ATOM    943  CE2 PHE A  60      -8.563  -8.395  22.802  1.00 97.74           C  
ATOM    944  CZ  PHE A  60      -9.169  -7.538  21.867  1.00 97.74           C  
ATOM    945  H   PHE A  60      -8.641 -11.924  19.610  1.00 97.74           H  
ATOM    946  HA  PHE A  60      -6.554 -10.321  18.471  1.00 97.74           H  
ATOM    947  HB2 PHE A  60      -5.608 -10.587  20.834  1.00 97.74           H  
ATOM    948  HB3 PHE A  60      -6.917 -11.691  21.158  1.00 97.74           H  
ATOM    949  HD1 PHE A  60      -7.943  -8.876  18.996  1.00 97.74           H  
ATOM    950  HD2 PHE A  60      -7.274 -10.101  23.084  1.00 97.74           H  
ATOM    951  HE1 PHE A  60      -9.353  -7.039  19.772  1.00 97.74           H  
ATOM    952  HE2 PHE A  60      -8.720  -8.245  23.860  1.00 97.74           H  
ATOM    953  HZ  PHE A  60      -9.806  -6.733  22.202  1.00 97.74           H  
ATOM    954  N   ASN A  61      -5.719 -13.458  18.991  1.00 97.77           N  
ATOM    955  CA  ASN A  61      -4.774 -14.480  18.545  1.00 97.77           C  
ATOM    956  C   ASN A  61      -4.736 -14.574  17.016  1.00 97.77           C  
ATOM    957  O   ASN A  61      -3.654 -14.532  16.441  1.00 97.77           O  
ATOM    958  CB  ASN A  61      -5.134 -15.828  19.184  1.00 97.77           C  
ATOM    959  CG  ASN A  61      -4.817 -15.886  20.667  1.00 97.77           C  
ATOM    960  ND2 ASN A  61      -5.376 -16.841  21.371  1.00 97.77           N  
ATOM    961  OD1 ASN A  61      -4.049 -15.116  21.218  1.00 97.77           O  
ATOM    962  H   ASN A  61      -6.503 -13.739  19.562  1.00 97.77           H  
ATOM    963  HA  ASN A  61      -3.771 -14.200  18.865  1.00 97.77           H  
ATOM    964  HB2 ASN A  61      -4.555 -16.613  18.697  1.00 97.77           H  
ATOM    965  HB3 ASN A  61      -6.193 -16.037  19.028  1.00 97.77           H  
ATOM    966 HD21 ASN A  61      -5.161 -16.840  22.358  1.00 97.77           H  
ATOM    967 HD22 ASN A  61      -6.026 -17.478  20.932  1.00 97.77           H  
ATOM    968  N   TYR A  62      -5.895 -14.594  16.353  1.00 96.42           N  
ATOM    969  CA  TYR A  62      -5.978 -14.604  14.892  1.00 96.42           C  
ATOM    970  C   TYR A  62      -5.246 -13.409  14.261  1.00 96.42           C  
ATOM    971  O   TYR A  62      -4.411 -13.585  13.374  1.00 96.42           O  
ATOM    972  CB  TYR A  62      -7.455 -14.627  14.483  1.00 96.42           C  
ATOM    973  CG  TYR A  62      -7.677 -14.486  12.994  1.00 96.42           C  
ATOM    974  CD1 TYR A  62      -8.126 -13.264  12.454  1.00 96.42           C  
ATOM    975  CD2 TYR A  62      -7.406 -15.577  12.148  1.00 96.42           C  
ATOM    976  CE1 TYR A  62      -8.335 -13.143  11.068  1.00 96.42           C  
ATOM    977  CE2 TYR A  62      -7.609 -15.458  10.762  1.00 96.42           C  
ATOM    978  CZ  TYR A  62      -8.079 -14.245  10.224  1.00 96.42           C  
ATOM    979  OH  TYR A  62      -8.293 -14.144   8.888  1.00 96.42           O  
ATOM    980  H   TYR A  62      -6.757 -14.616  16.879  1.00 96.42           H  
ATOM    981  HA  TYR A  62      -5.497 -15.508  14.519  1.00 96.42           H  
ATOM    982  HB2 TYR A  62      -7.988 -13.822  14.991  1.00 96.42           H  
ATOM    983  HB3 TYR A  62      -7.896 -15.566  14.816  1.00 96.42           H  
ATOM    984  HD1 TYR A  62      -8.296 -12.416  13.101  1.00 96.42           H  
ATOM    985  HD2 TYR A  62      -7.034 -16.502  12.563  1.00 96.42           H  
ATOM    986  HE1 TYR A  62      -8.672 -12.202  10.660  1.00 96.42           H  
ATOM    987  HE2 TYR A  62      -7.401 -16.287  10.101  1.00 96.42           H  
ATOM    988  HH  TYR A  62      -8.551 -13.253   8.641  1.00 96.42           H  
ATOM    989  N   ASN A  63      -5.497 -12.197  14.759  1.00 96.20           N  
ATOM    990  CA  ASN A  63      -4.819 -10.988  14.288  1.00 96.20           C  
ATOM    991  C   ASN A  63      -3.304 -11.045  14.553  1.00 96.20           C  
ATOM    992  O   ASN A  63      -2.508 -10.700  13.682  1.00 96.20           O  
ATOM    993  CB  ASN A  63      -5.471  -9.773  14.970  1.00 96.20           C  
ATOM    994  CG  ASN A  63      -6.847  -9.425  14.429  1.00 96.20           C  
ATOM    995  ND2 ASN A  63      -7.549  -8.518  15.067  1.00 96.20           N  
ATOM    996  OD1 ASN A  63      -7.314  -9.941  13.426  1.00 96.20           O  
ATOM    997  H   ASN A  63      -6.212 -12.109  15.467  1.00 96.20           H  
ATOM    998  HA  ASN A  63      -4.949 -10.904  13.209  1.00 96.20           H  
ATOM    999  HB2 ASN A  63      -4.836  -8.897  14.836  1.00 96.20           H  
ATOM   1000  HB3 ASN A  63      -5.567  -9.981  16.035  1.00 96.20           H  
ATOM   1001 HD21 ASN A  63      -8.469  -8.322  14.699  1.00 96.20           H  
ATOM   1002 HD22 ASN A  63      -7.201  -8.072  15.904  1.00 96.20           H  
ATOM   1003  N   THR A  64      -2.893 -11.524  15.728  1.00 97.63           N  
ATOM   1004  CA  THR A  64      -1.476 -11.700  16.082  1.00 97.63           C  
ATOM   1005  C   THR A  64      -0.779 -12.708  15.165  1.00 97.63           C  
ATOM   1006  O   THR A  64       0.355 -12.480  14.738  1.00 97.63           O  
ATOM   1007  CB  THR A  64      -1.354 -12.142  17.548  1.00 97.63           C  
ATOM   1008  CG2 THR A  64       0.085 -12.445  17.962  1.00 97.63           C  
ATOM   1009  OG1 THR A  64      -1.792 -11.110  18.399  1.00 97.63           O  
ATOM   1010  H   THR A  64      -3.593 -11.808  16.399  1.00 97.63           H  
ATOM   1011  HA  THR A  64      -0.963 -10.745  15.968  1.00 97.63           H  
ATOM   1012  HB  THR A  64      -1.962 -13.030  17.722  1.00 97.63           H  
ATOM   1013  HG1 THR A  64      -2.749 -11.165  18.459  1.00 97.63           H  
ATOM   1014 HG21 THR A  64       0.413 -13.352  17.454  1.00 97.63           H  
ATOM   1015 HG22 THR A  64       0.120 -12.608  19.039  1.00 97.63           H  
ATOM   1016 HG23 THR A  64       0.729 -11.607  17.696  1.00 97.63           H  
ATOM   1017  N   ASP A  65      -1.441 -13.812  14.834  1.00 97.01           N  
ATOM   1018  CA  ASP A  65      -0.884 -14.850  13.970  1.00 97.01           C  
ATOM   1019  C   ASP A  65      -0.777 -14.376  12.517  1.00 97.01           C  
ATOM   1020  O   ASP A  65       0.245 -14.618  11.872  1.00 97.01           O  
ATOM   1021  CB  ASP A  65      -1.711 -16.135  14.113  1.00 97.01           C  
ATOM   1022  CG  ASP A  65      -1.535 -16.808  15.485  1.00 97.01           C  
ATOM   1023  OD1 ASP A  65      -0.517 -16.521  16.175  1.00 97.01           O  
ATOM   1024  OD2 ASP A  65      -2.399 -17.651  15.813  1.00 97.01           O1-
ATOM   1025  H   ASP A  65      -2.345 -13.986  15.249  1.00 97.01           H  
ATOM   1026  HA  ASP A  65       0.133 -15.072  14.295  1.00 97.01           H  
ATOM   1027  HB2 ASP A  65      -2.764 -15.910  13.943  1.00 97.01           H  
ATOM   1028  HB3 ASP A  65      -1.389 -16.841  13.347  1.00 97.01           H  
ATOM   1029  N   LEU A  66      -1.753 -13.601  12.030  1.00 94.52           N  
ATOM   1030  CA  LEU A  66      -1.648 -12.907  10.743  1.00 94.52           C  
ATOM   1031  C   LEU A  66      -0.462 -11.941  10.713  1.00 94.52           C  
ATOM   1032  O   LEU A  66       0.304 -11.941   9.747  1.00 94.52           O  
ATOM   1033  CB  LEU A  66      -2.937 -12.125  10.462  1.00 94.52           C  
ATOM   1034  CG  LEU A  66      -4.128 -12.983  10.020  1.00 94.52           C  
ATOM   1035  CD1 LEU A  66      -5.334 -12.056   9.945  1.00 94.52           C  
ATOM   1036  CD2 LEU A  66      -3.908 -13.609   8.639  1.00 94.52           C  
ATOM   1037  H   LEU A  66      -2.579 -13.463  12.595  1.00 94.52           H  
ATOM   1038  HA  LEU A  66      -1.477 -13.640   9.955  1.00 94.52           H  
ATOM   1039  HB2 LEU A  66      -3.214 -11.569  11.358  1.00 94.52           H  
ATOM   1040  HB3 LEU A  66      -2.735 -11.397   9.676  1.00 94.52           H  
ATOM   1041  HG  LEU A  66      -4.325 -13.775  10.742  1.00 94.52           H  
ATOM   1042 HD11 LEU A  66      -5.086 -11.171   9.359  1.00 94.52           H  
ATOM   1043 HD12 LEU A  66      -5.627 -11.758  10.952  1.00 94.52           H  
ATOM   1044 HD13 LEU A  66      -6.164 -12.579   9.469  1.00 94.52           H  
ATOM   1045 HD21 LEU A  66      -3.670 -12.836   7.908  1.00 94.52           H  
ATOM   1046 HD22 LEU A  66      -3.099 -14.338   8.685  1.00 94.52           H  
ATOM   1047 HD23 LEU A  66      -4.814 -14.128   8.328  1.00 94.52           H  
ATOM   1048  N   MET A  67      -0.279 -11.146  11.771  1.00 95.12           N  
ATOM   1049  CA  MET A  67       0.842 -10.210  11.853  1.00 95.12           C  
ATOM   1050  C   MET A  67       2.188 -10.921  11.740  1.00 95.12           C  
ATOM   1051  O   MET A  67       3.041 -10.492  10.964  1.00 95.12           O  
ATOM   1052  CB  MET A  67       0.782  -9.383  13.142  1.00 95.12           C  
ATOM   1053  CG  MET A  67      -0.317  -8.322  13.097  1.00 95.12           C  
ATOM   1054  SD  MET A  67      -0.608  -7.492  14.679  1.00 95.12           S  
ATOM   1055  CE  MET A  67       1.009  -6.724  14.959  1.00 95.12           C  
ATOM   1056  H   MET A  67      -0.956 -11.172  12.520  1.00 95.12           H  
ATOM   1057  HA  MET A  67       0.785  -9.541  10.994  1.00 95.12           H  
ATOM   1058  HB2 MET A  67       0.616 -10.039  13.997  1.00 95.12           H  
ATOM   1059  HB3 MET A  67       1.738  -8.878  13.277  1.00 95.12           H  
ATOM   1060  HG2 MET A  67      -1.251  -8.784  12.778  1.00 95.12           H  
ATOM   1061  HG3 MET A  67      -0.047  -7.569  12.357  1.00 95.12           H  
ATOM   1062  HE1 MET A  67       1.332  -6.203  14.057  1.00 95.12           H  
ATOM   1063  HE2 MET A  67       1.744  -7.488  15.210  1.00 95.12           H  
ATOM   1064  HE3 MET A  67       0.936  -6.011  15.780  1.00 95.12           H  
ATOM   1065  N   LYS A  68       2.359 -12.044  12.444  1.00 95.79           N  
ATOM   1066  CA  LYS A  68       3.579 -12.859  12.367  1.00 95.79           C  
ATOM   1067  C   LYS A  68       3.766 -13.495  10.989  1.00 95.79           C  
ATOM   1068  O   LYS A  68       4.869 -13.463  10.454  1.00 95.79           O  
ATOM   1069  CB  LYS A  68       3.533 -13.952  13.439  1.00 95.79           C  
ATOM   1070  CG  LYS A  68       3.630 -13.402  14.869  1.00 95.79           C  
ATOM   1071  CD  LYS A  68       3.297 -14.537  15.840  1.00 95.79           C  
ATOM   1072  CE  LYS A  68       3.206 -14.040  17.282  1.00 95.79           C  
ATOM   1073  NZ  LYS A  68       2.536 -15.069  18.119  1.00 95.79           N1+
ATOM   1074  H   LYS A  68       1.604 -12.341  13.046  1.00 95.79           H  
ATOM   1075  HA  LYS A  68       4.450 -12.224  12.533  1.00 95.79           H  
ATOM   1076  HB2 LYS A  68       4.361 -14.642  13.278  1.00 95.79           H  
ATOM   1077  HB3 LYS A  68       2.603 -14.509  13.321  1.00 95.79           H  
ATOM   1078  HG2 LYS A  68       2.921 -12.587  15.012  1.00 95.79           H  
ATOM   1079  HG3 LYS A  68       4.638 -13.032  15.056  1.00 95.79           H  
ATOM   1080  HD2 LYS A  68       2.328 -14.950  15.558  1.00 95.79           H  
ATOM   1081  HD3 LYS A  68       4.049 -15.322  15.763  1.00 95.79           H  
ATOM   1082  HE2 LYS A  68       4.205 -13.811  17.654  1.00 95.79           H  
ATOM   1083  HE3 LYS A  68       2.618 -13.123  17.286  1.00 95.79           H  
ATOM   1084  HZ1 LYS A  68       1.646 -15.311  17.707  1.00 95.79           H  
ATOM   1085  HZ2 LYS A  68       2.355 -14.725  19.052  1.00 95.79           H  
ATOM   1086  HZ3 LYS A  68       3.077 -15.921  18.159  1.00 95.79           H  
ATOM   1087  N   ALA A  69       2.707 -14.062  10.412  1.00 93.49           N  
ATOM   1088  CA  ALA A  69       2.783 -14.800   9.150  1.00 93.49           C  
ATOM   1089  C   ALA A  69       3.120 -13.911   7.941  1.00 93.49           C  
ATOM   1090  O   ALA A  69       3.747 -14.378   6.989  1.00 93.49           O  
ATOM   1091  CB  ALA A  69       1.447 -15.524   8.946  1.00 93.49           C  
ATOM   1092  H   ALA A  69       1.830 -14.066  10.912  1.00 93.49           H  
ATOM   1093  HA  ALA A  69       3.572 -15.548   9.229  1.00 93.49           H  
ATOM   1094  HB1 ALA A  69       1.468 -16.077   8.007  1.00 93.49           H  
ATOM   1095  HB2 ALA A  69       0.632 -14.802   8.917  1.00 93.49           H  
ATOM   1096  HB3 ALA A  69       1.275 -16.220   9.766  1.00 93.49           H  
ATOM   1097  N   PHE A  70       2.711 -12.640   7.976  1.00 90.68           N  
ATOM   1098  CA  PHE A  70       2.853 -11.711   6.852  1.00 90.68           C  
ATOM   1099  C   PHE A  70       3.740 -10.496   7.159  1.00 90.68           C  
ATOM   1100  O   PHE A  70       3.791  -9.579   6.345  1.00 90.68           O  
ATOM   1101  CB  PHE A  70       1.455 -11.334   6.342  1.00 90.68           C  
ATOM   1102  CG  PHE A  70       0.685 -12.501   5.761  1.00 90.68           C  
ATOM   1103  CD1 PHE A  70       0.893 -12.888   4.424  1.00 90.68           C  
ATOM   1104  CD2 PHE A  70      -0.241 -13.201   6.555  1.00 90.68           C  
ATOM   1105  CE1 PHE A  70       0.178 -13.974   3.888  1.00 90.68           C  
ATOM   1106  CE2 PHE A  70      -0.952 -14.288   6.021  1.00 90.68           C  
ATOM   1107  CZ  PHE A  70      -0.743 -14.673   4.687  1.00 90.68           C  
ATOM   1108  H   PHE A  70       2.144 -12.348   8.759  1.00 90.68           H  
ATOM   1109  HA  PHE A  70       3.360 -12.219   6.033  1.00 90.68           H  
ATOM   1110  HB2 PHE A  70       0.874 -10.921   7.167  1.00 90.68           H  
ATOM   1111  HB3 PHE A  70       1.540 -10.565   5.575  1.00 90.68           H  
ATOM   1112  HD1 PHE A  70       1.588 -12.333   3.811  1.00 90.68           H  
ATOM   1113  HD2 PHE A  70      -0.414 -12.900   7.578  1.00 90.68           H  
ATOM   1114  HE1 PHE A  70       0.300 -14.254   2.852  1.00 90.68           H  
ATOM   1115  HE2 PHE A  70      -1.667 -14.818   6.633  1.00 90.68           H  
ATOM   1116  HZ  PHE A  70      -1.310 -15.493   4.272  1.00 90.68           H  
ATOM   1117  N   ASN A  71       4.452 -10.498   8.294  1.00 89.87           N  
ATOM   1118  CA  ASN A  71       5.289  -9.384   8.757  1.00 89.87           C  
ATOM   1119  C   ASN A  71       4.533  -8.039   8.743  1.00 89.87           C  
ATOM   1120  O   ASN A  71       4.983  -7.049   8.169  1.00 89.87           O  
ATOM   1121  CB  ASN A  71       6.617  -9.375   7.980  1.00 89.87           C  
ATOM   1122  CG  ASN A  71       7.613  -8.415   8.606  1.00 89.87           C  
ATOM   1123  ND2 ASN A  71       8.056  -7.412   7.886  1.00 89.87           N  
ATOM   1124  OD1 ASN A  71       7.993  -8.567   9.754  1.00 89.87           O  
ATOM   1125  H   ASN A  71       4.349 -11.286   8.918  1.00 89.87           H  
ATOM   1126  HA  ASN A  71       5.526  -9.576   9.804  1.00 89.87           H  
ATOM   1127  HB2 ASN A  71       6.432  -9.091   6.945  1.00 89.87           H  
ATOM   1128  HB3 ASN A  71       7.060 -10.371   7.998  1.00 89.87           H  
ATOM   1129 HD21 ASN A  71       8.569  -6.701   8.388  1.00 89.87           H  
ATOM   1130 HD22 ASN A  71       7.544  -7.152   7.056  1.00 89.87           H  
ATOM   1131  N   LEU A  72       3.334  -8.030   9.328  1.00 93.50           N  
ATOM   1132  CA  LEU A  72       2.470  -6.851   9.371  1.00 93.50           C  
ATOM   1133  C   LEU A  72       2.730  -6.058  10.652  1.00 93.50           C  
ATOM   1134  O   LEU A  72       2.902  -6.635  11.727  1.00 93.50           O  
ATOM   1135  CB  LEU A  72       0.986  -7.242   9.269  1.00 93.50           C  
ATOM   1136  CG  LEU A  72       0.631  -8.163   8.093  1.00 93.50           C  
ATOM   1137  CD1 LEU A  72      -0.768  -8.742   8.305  1.00 93.50           C  
ATOM   1138  CD2 LEU A  72       0.688  -7.416   6.762  1.00 93.50           C  
ATOM   1139  H   LEU A  72       3.059  -8.856   9.840  1.00 93.50           H  
ATOM   1140  HA  LEU A  72       2.705  -6.207   8.523  1.00 93.50           H  
ATOM   1141  HB2 LEU A  72       0.385  -6.337   9.194  1.00 93.50           H  
ATOM   1142  HB3 LEU A  72       0.693  -7.715  10.206  1.00 93.50           H  
ATOM   1143  HG  LEU A  72       1.331  -8.998   8.057  1.00 93.50           H  
ATOM   1144 HD11 LEU A  72      -0.740  -9.461   9.124  1.00 93.50           H  
ATOM   1145 HD12 LEU A  72      -1.109  -9.254   7.406  1.00 93.50           H  
ATOM   1146 HD13 LEU A  72      -1.465  -7.947   8.573  1.00 93.50           H  
ATOM   1147 HD21 LEU A  72       0.057  -6.527   6.797  1.00 93.50           H  
ATOM   1148 HD22 LEU A  72       1.718  -7.123   6.556  1.00 93.50           H  
ATOM   1149 HD23 LEU A  72       0.350  -8.073   5.961  1.00 93.50           H  
ATOM   1150  N   SER A  73       2.657  -4.731  10.559  1.00 92.95           N  
ATOM   1151  CA  SER A  73       2.666  -3.856  11.735  1.00 92.95           C  
ATOM   1152  C   SER A  73       1.334  -3.896  12.488  1.00 92.95           C  
ATOM   1153  O   SER A  73       1.296  -3.611  13.684  1.00 92.95           O  
ATOM   1154  CB  SER A  73       3.006  -2.418  11.331  1.00 92.95           C  
ATOM   1155  OG  SER A  73       2.006  -1.860  10.495  1.00 92.95           O  
ATOM   1156  H   SER A  73       2.396  -4.326   9.672  1.00 92.95           H  
ATOM   1157  HA  SER A  73       3.438  -4.203  12.421  1.00 92.95           H  
ATOM   1158  HB2 SER A  73       3.962  -2.410  10.807  1.00 92.95           H  
ATOM   1159  HB3 SER A  73       3.098  -1.811  12.232  1.00 92.95           H  
ATOM   1160  HG  SER A  73       2.213  -0.938  10.328  1.00 92.95           H  
ATOM   1161  N   THR A  74       0.238  -4.256  11.810  1.00 93.87           N  
ATOM   1162  CA  THR A  74      -1.076  -4.430  12.434  1.00 93.87           C  
ATOM   1163  C   THR A  74      -1.992  -5.341  11.615  1.00 93.87           C  
ATOM   1164  O   THR A  74      -1.920  -5.381  10.386  1.00 93.87           O  
ATOM   1165  CB  THR A  74      -1.732  -3.060  12.691  1.00 93.87           C  
ATOM   1166  CG2 THR A  74      -2.153  -2.309  11.431  1.00 93.87           C  
ATOM   1167  OG1 THR A  74      -2.864  -3.199  13.517  1.00 93.87           O  
ATOM   1168  H   THR A  74       0.327  -4.430  10.819  1.00 93.87           H  
ATOM   1169  HA  THR A  74      -0.922  -4.904  13.403  1.00 93.87           H  
ATOM   1170  HB  THR A  74      -1.019  -2.433  13.225  1.00 93.87           H  
ATOM   1171  HG1 THR A  74      -2.550  -3.414  14.399  1.00 93.87           H  
ATOM   1172 HG21 THR A  74      -2.549  -1.335  11.720  1.00 93.87           H  
ATOM   1173 HG22 THR A  74      -1.278  -2.154  10.799  1.00 93.87           H  
ATOM   1174 HG23 THR A  74      -2.919  -2.860  10.886  1.00 93.87           H  
ATOM   1175  N   ALA A  75      -2.881  -6.044  12.311  1.00 95.72           N  
ATOM   1176  CA  ALA A  75      -4.079  -6.665  11.766  1.00 95.72           C  
ATOM   1177  C   ALA A  75      -5.256  -6.284  12.671  1.00 95.72           C  
ATOM   1178  O   ALA A  75      -5.140  -6.303  13.900  1.00 95.72           O  
ATOM   1179  CB  ALA A  75      -3.885  -8.181  11.668  1.00 95.72           C  
ATOM   1180  H   ALA A  75      -2.852  -5.976  13.318  1.00 95.72           H  
ATOM   1181  HA  ALA A  75      -4.271  -6.273  10.767  1.00 95.72           H  
ATOM   1182  HB1 ALA A  75      -4.786  -8.644  11.266  1.00 95.72           H  
ATOM   1183  HB2 ALA A  75      -3.684  -8.589  12.658  1.00 95.72           H  
ATOM   1184  HB3 ALA A  75      -3.046  -8.405  11.009  1.00 95.72           H  
ATOM   1185  N   MET A  76      -6.366  -5.885  12.061  1.00 95.83           N  
ATOM   1186  CA  MET A  76      -7.474  -5.247  12.760  1.00 95.83           C  
ATOM   1187  C   MET A  76      -8.822  -5.553  12.114  1.00 95.83           C  
ATOM   1188  O   MET A  76      -8.924  -5.918  10.939  1.00 95.83           O  
ATOM   1189  CB  MET A  76      -7.242  -3.725  12.837  1.00 95.83           C  
ATOM   1190  CG  MET A  76      -7.044  -3.109  11.451  1.00 95.83           C  
ATOM   1191  SD  MET A  76      -6.850  -1.320  11.408  1.00 95.83           S  
ATOM   1192  CE  MET A  76      -8.582  -0.792  11.383  1.00 95.83           C  
ATOM   1193  H   MET A  76      -6.395  -5.886  11.051  1.00 95.83           H  
ATOM   1194  HA  MET A  76      -7.511  -5.640  13.776  1.00 95.83           H  
ATOM   1195  HB2 MET A  76      -6.356  -3.528  13.441  1.00 95.83           H  
ATOM   1196  HB3 MET A  76      -8.097  -3.246  13.313  1.00 95.83           H  
ATOM   1197  HG2 MET A  76      -6.133  -3.528  11.024  1.00 95.83           H  
ATOM   1198  HG3 MET A  76      -7.882  -3.388  10.813  1.00 95.83           H  
ATOM   1199  HE1 MET A  76      -8.620   0.297  11.364  1.00 95.83           H  
ATOM   1200  HE2 MET A  76      -9.070  -1.185  10.492  1.00 95.83           H  
ATOM   1201  HE3 MET A  76      -9.095  -1.157  12.273  1.00 95.83           H  
ATOM   1202  N   PHE A  77      -9.871  -5.339  12.897  1.00 97.58           N  
ATOM   1203  CA  PHE A  77     -11.252  -5.367  12.449  1.00 97.58           C  
ATOM   1204  C   PHE A  77     -12.022  -4.222  13.107  1.00 97.58           C  
ATOM   1205  O   PHE A  77     -11.859  -3.971  14.297  1.00 97.58           O  
ATOM   1206  CB  PHE A  77     -11.862  -6.738  12.771  1.00 97.58           C  
ATOM   1207  CG  PHE A  77     -13.356  -6.795  12.538  1.00 97.58           C  
ATOM   1208  CD1 PHE A  77     -14.234  -6.929  13.630  1.00 97.58           C  
ATOM   1209  CD2 PHE A  77     -13.869  -6.645  11.236  1.00 97.58           C  
ATOM   1210  CE1 PHE A  77     -15.622  -6.889  13.421  1.00 97.58           C  
ATOM   1211  CE2 PHE A  77     -15.257  -6.596  11.030  1.00 97.58           C  
ATOM   1212  CZ  PHE A  77     -16.130  -6.700  12.124  1.00 97.58           C  
ATOM   1213  H   PHE A  77      -9.698  -5.016  13.838  1.00 97.58           H  
ATOM   1214  HA  PHE A  77     -11.289  -5.217  11.370  1.00 97.58           H  
ATOM   1215  HB2 PHE A  77     -11.656  -6.981  13.814  1.00 97.58           H  
ATOM   1216  HB3 PHE A  77     -11.380  -7.495  12.153  1.00 97.58           H  
ATOM   1217  HD1 PHE A  77     -13.848  -7.054  14.631  1.00 97.58           H  
ATOM   1218  HD2 PHE A  77     -13.202  -6.540  10.393  1.00 97.58           H  
ATOM   1219  HE1 PHE A  77     -16.298  -6.991  14.256  1.00 97.58           H  
ATOM   1220  HE2 PHE A  77     -15.655  -6.455  10.036  1.00 97.58           H  
ATOM   1221  HZ  PHE A  77     -17.195  -6.627  11.966  1.00 97.58           H  
ATOM   1222  N   VAL A  78     -12.870  -3.534  12.351  1.00 98.12           N  
ATOM   1223  CA  VAL A  78     -13.820  -2.554  12.878  1.00 98.12           C  
ATOM   1224  C   VAL A  78     -15.229  -3.039  12.591  1.00 98.12           C  
ATOM   1225  O   VAL A  78     -15.602  -3.163  11.424  1.00 98.12           O  
ATOM   1226  CB  VAL A  78     -13.608  -1.153  12.291  1.00 98.12           C  
ATOM   1227  CG1 VAL A  78     -14.577  -0.166  12.951  1.00 98.12           C  
ATOM   1228  CG2 VAL A  78     -12.178  -0.640  12.494  1.00 98.12           C  
ATOM   1229  H   VAL A  78     -12.929  -3.765  11.369  1.00 98.12           H  
ATOM   1230  HA  VAL A  78     -13.693  -2.475  13.958  1.00 98.12           H  
ATOM   1231  HB  VAL A  78     -13.802  -1.181  11.219  1.00 98.12           H  
ATOM   1232 HG11 VAL A  78     -14.348  -0.052  14.011  1.00 98.12           H  
ATOM   1233 HG12 VAL A  78     -14.492   0.797  12.447  1.00 98.12           H  
ATOM   1234 HG13 VAL A  78     -15.612  -0.489  12.841  1.00 98.12           H  
ATOM   1235 HG21 VAL A  78     -11.917  -0.650  13.552  1.00 98.12           H  
ATOM   1236 HG22 VAL A  78     -12.100   0.381  12.118  1.00 98.12           H  
ATOM   1237 HG23 VAL A  78     -11.480  -1.271  11.944  1.00 98.12           H  
ATOM   1238  N   SER A  79     -16.013  -3.267  13.641  1.00 98.30           N  
ATOM   1239  CA  SER A  79     -17.407  -3.697  13.514  1.00 98.30           C  
ATOM   1240  C   SER A  79     -18.323  -2.555  13.094  1.00 98.30           C  
ATOM   1241  O   SER A  79     -18.261  -1.472  13.665  1.00 98.30           O  
ATOM   1242  CB  SER A  79     -17.898  -4.267  14.838  1.00 98.30           C  
ATOM   1243  OG  SER A  79     -19.259  -4.614  14.711  1.00 98.30           O  
ATOM   1244  H   SER A  79     -15.647  -3.070  14.561  1.00 98.30           H  
ATOM   1245  HA  SER A  79     -17.475  -4.482  12.761  1.00 98.30           H  
ATOM   1246  HB2 SER A  79     -17.317  -5.151  15.104  1.00 98.30           H  
ATOM   1247  HB3 SER A  79     -17.785  -3.519  15.623  1.00 98.30           H  
ATOM   1248  HG  SER A  79     -19.473  -5.095  15.514  1.00 98.30           H  
ATOM   1249  N   ASP A  80     -19.232  -2.797  12.150  1.00 98.18           N  
ATOM   1250  CA  ASP A  80     -20.303  -1.845  11.826  1.00 98.18           C  
ATOM   1251  C   ASP A  80     -21.389  -1.770  12.900  1.00 98.18           C  
ATOM   1252  O   ASP A  80     -22.054  -0.748  13.053  1.00 98.18           O  
ATOM   1253  CB  ASP A  80     -20.930  -2.206  10.471  1.00 98.18           C  
ATOM   1254  CG  ASP A  80     -21.742  -1.030   9.922  1.00 98.18           C  
ATOM   1255  OD1 ASP A  80     -21.204   0.098   9.898  1.00 98.18           O  
ATOM   1256  OD2 ASP A  80     -22.870  -1.196   9.402  1.00 98.18           O1-
ATOM   1257  H   ASP A  80     -19.247  -3.709  11.717  1.00 98.18           H  
ATOM   1258  HA  ASP A  80     -19.879  -0.842  11.768  1.00 98.18           H  
ATOM   1259  HB2 ASP A  80     -21.562  -3.088  10.576  1.00 98.18           H  
ATOM   1260  HB3 ASP A  80     -20.138  -2.432   9.758  1.00 98.18           H  
ATOM   1261  N   LYS A  81     -21.565  -2.849  13.668  1.00 96.65           N  
ATOM   1262  CA  LYS A  81     -22.613  -2.950  14.688  1.00 96.65           C  
ATOM   1263  C   LYS A  81     -22.306  -2.082  15.903  1.00 96.65           C  
ATOM   1264  O   LYS A  81     -23.206  -1.448  16.445  1.00 96.65           O  
ATOM   1265  CB  LYS A  81     -22.764  -4.430  15.055  1.00 96.65           C  
ATOM   1266  CG  LYS A  81     -23.873  -4.718  16.078  1.00 96.65           C  
ATOM   1267  CD  LYS A  81     -23.961  -6.240  16.245  1.00 96.65           C  
ATOM   1268  CE  LYS A  81     -24.997  -6.697  17.276  1.00 96.65           C  
ATOM   1269  NZ  LYS A  81     -25.116  -8.182  17.230  1.00 96.65           N1+
ATOM   1270  H   LYS A  81     -20.914  -3.613  13.557  1.00 96.65           H  
ATOM   1271  HA  LYS A  81     -23.549  -2.581  14.269  1.00 96.65           H  
ATOM   1272  HB2 LYS A  81     -22.974  -4.985  14.141  1.00 96.65           H  
ATOM   1273  HB3 LYS A  81     -21.819  -4.795  15.459  1.00 96.65           H  
ATOM   1274  HG2 LYS A  81     -23.631  -4.258  17.036  1.00 96.65           H  
ATOM   1275  HG3 LYS A  81     -24.824  -4.331  15.713  1.00 96.65           H  
ATOM   1276  HD2 LYS A  81     -24.207  -6.679  15.278  1.00 96.65           H  
ATOM   1277  HD3 LYS A  81     -22.983  -6.617  16.545  1.00 96.65           H  
ATOM   1278  HE2 LYS A  81     -25.957  -6.227  17.061  1.00 96.65           H  
ATOM   1279  HE3 LYS A  81     -24.661  -6.372  18.261  1.00 96.65           H  
ATOM   1280  HZ1 LYS A  81     -25.601  -8.570  18.026  1.00 96.65           H  
ATOM   1281  HZ2 LYS A  81     -24.203  -8.612  17.187  1.00 96.65           H  
ATOM   1282  HZ3 LYS A  81     -25.579  -8.503  16.391  1.00 96.65           H  
ATOM   1283  N   THR A  82     -21.050  -2.074  16.337  1.00 97.69           N  
ATOM   1284  CA  THR A  82     -20.618  -1.405  17.574  1.00 97.69           C  
ATOM   1285  C   THR A  82     -19.624  -0.279  17.343  1.00 97.69           C  
ATOM   1286  O   THR A  82     -19.324   0.457  18.281  1.00 97.69           O  
ATOM   1287  CB  THR A  82     -19.988  -2.417  18.531  1.00 97.69           C  
ATOM   1288  CG2 THR A  82     -21.002  -3.482  18.955  1.00 97.69           C  
ATOM   1289  OG1 THR A  82     -18.889  -3.005  17.878  1.00 97.69           O  
ATOM   1290  H   THR A  82     -20.389  -2.689  15.883  1.00 97.69           H  
ATOM   1291  HA  THR A  82     -21.475  -0.957  18.077  1.00 97.69           H  
ATOM   1292  HB  THR A  82     -19.640  -1.901  19.426  1.00 97.69           H  
ATOM   1293  HG1 THR A  82     -18.856  -3.924  18.155  1.00 97.69           H  
ATOM   1294 HG21 THR A  82     -21.254  -4.125  18.112  1.00 97.69           H  
ATOM   1295 HG22 THR A  82     -20.579  -4.089  19.755  1.00 97.69           H  
ATOM   1296 HG23 THR A  82     -21.907  -3.001  19.325  1.00 97.69           H  
ATOM   1297  N   LEU A  83     -19.086  -0.154  16.125  1.00 98.39           N  
ATOM   1298  CA  LEU A  83     -17.967   0.733  15.798  1.00 98.39           C  
ATOM   1299  C   LEU A  83     -16.713   0.473  16.644  1.00 98.39           C  
ATOM   1300  O   LEU A  83     -15.795   1.291  16.646  1.00 98.39           O  
ATOM   1301  CB  LEU A  83     -18.439   2.198  15.776  1.00 98.39           C  
ATOM   1302  CG  LEU A  83     -19.564   2.483  14.764  1.00 98.39           C  
ATOM   1303  CD1 LEU A  83     -19.971   3.953  14.861  1.00 98.39           C  
ATOM   1304  CD2 LEU A  83     -19.146   2.209  13.316  1.00 98.39           C  
ATOM   1305  H   LEU A  83     -19.377  -0.794  15.400  1.00 98.39           H  
ATOM   1306  HA  LEU A  83     -17.641   0.497  14.785  1.00 98.39           H  
ATOM   1307  HB2 LEU A  83     -17.588   2.835  15.532  1.00 98.39           H  
ATOM   1308  HB3 LEU A  83     -18.775   2.483  16.773  1.00 98.39           H  
ATOM   1309  HG  LEU A  83     -20.438   1.876  15.001  1.00 98.39           H  
ATOM   1310 HD11 LEU A  83     -19.125   4.590  14.605  1.00 98.39           H  
ATOM   1311 HD12 LEU A  83     -20.279   4.176  15.883  1.00 98.39           H  
ATOM   1312 HD13 LEU A  83     -20.805   4.151  14.187  1.00 98.39           H  
ATOM   1313 HD21 LEU A  83     -19.950   2.494  12.637  1.00 98.39           H  
ATOM   1314 HD22 LEU A  83     -18.240   2.762  13.069  1.00 98.39           H  
ATOM   1315 HD23 LEU A  83     -18.967   1.143  13.173  1.00 98.39           H  
ATOM   1316  N   ASN A  84     -16.637  -0.670  17.334  1.00 98.46           N  
ATOM   1317  CA  ASN A  84     -15.442  -1.088  18.051  1.00 98.46           C  
ATOM   1318  C   ASN A  84     -14.320  -1.376  17.049  1.00 98.46           C  
ATOM   1319  O   ASN A  84     -14.482  -2.173  16.124  1.00 98.46           O  
ATOM   1320  CB  ASN A  84     -15.744  -2.338  18.888  1.00 98.46           C  
ATOM   1321  CG  ASN A  84     -16.582  -2.107  20.131  1.00 98.46           C  
ATOM   1322  ND2 ASN A  84     -17.315  -3.105  20.559  1.00 98.46           N  
ATOM   1323  OD1 ASN A  84     -16.559  -1.066  20.769  1.00 98.46           O  
ATOM   1324  H   ASN A  84     -17.419  -1.308  17.297  1.00 98.46           H  
ATOM   1325  HA  ASN A  84     -15.122  -0.284  18.715  1.00 98.46           H  
ATOM   1326  HB2 ASN A  84     -16.255  -3.062  18.254  1.00 98.46           H  
ATOM   1327  HB3 ASN A  84     -14.804  -2.783  19.216  1.00 98.46           H  
ATOM   1328 HD21 ASN A  84     -17.396  -3.930  19.982  1.00 98.46           H  
ATOM   1329 HD22 ASN A  84     -17.934  -2.947  21.341  1.00 98.46           H  
ATOM   1330  N   TYR A  85     -13.170  -0.748  17.275  1.00 97.87           N  
ATOM   1331  CA  TYR A  85     -11.924  -0.996  16.563  1.00 97.87           C  
ATOM   1332  C   TYR A  85     -11.112  -2.025  17.345  1.00 97.87           C  
ATOM   1333  O   TYR A  85     -10.486  -1.701  18.352  1.00 97.87           O  
ATOM   1334  CB  TYR A  85     -11.189   0.344  16.398  1.00 97.87           C  
ATOM   1335  CG  TYR A  85      -9.920   0.374  15.551  1.00 97.87           C  
ATOM   1336  CD1 TYR A  85      -9.629   1.562  14.855  1.00 97.87           C  
ATOM   1337  CD2 TYR A  85      -8.995  -0.694  15.486  1.00 97.87           C  
ATOM   1338  CE1 TYR A  85      -8.444   1.694  14.115  1.00 97.87           C  
ATOM   1339  CE2 TYR A  85      -7.809  -0.570  14.746  1.00 97.87           C  
ATOM   1340  CZ  TYR A  85      -7.522   0.635  14.077  1.00 97.87           C  
ATOM   1341  OH  TYR A  85      -6.351   0.801  13.415  1.00 97.87           O  
ATOM   1342  H   TYR A  85     -13.147  -0.069  18.022  1.00 97.87           H  
ATOM   1343  HA  TYR A  85     -12.143  -1.401  15.575  1.00 97.87           H  
ATOM   1344  HB2 TYR A  85     -10.939   0.734  17.384  1.00 97.87           H  
ATOM   1345  HB3 TYR A  85     -11.898   1.043  15.954  1.00 97.87           H  
ATOM   1346  HD1 TYR A  85     -10.302   2.403  14.928  1.00 97.87           H  
ATOM   1347  HD2 TYR A  85      -9.148  -1.629  16.005  1.00 97.87           H  
ATOM   1348  HE1 TYR A  85      -8.210   2.614  13.599  1.00 97.87           H  
ATOM   1349  HE2 TYR A  85      -7.107  -1.389  14.704  1.00 97.87           H  
ATOM   1350  HH  TYR A  85      -5.921  -0.038  13.235  1.00 97.87           H  
ATOM   1351  N   TYR A  86     -11.061  -3.252  16.844  1.00 97.66           N  
ATOM   1352  CA  TYR A  86     -10.256  -4.351  17.370  1.00 97.66           C  
ATOM   1353  C   TYR A  86      -8.876  -4.383  16.712  1.00 97.66           C  
ATOM   1354  O   TYR A  86      -8.779  -4.454  15.489  1.00 97.66           O  
ATOM   1355  CB  TYR A  86     -10.998  -5.668  17.120  1.00 97.66           C  
ATOM   1356  CG  TYR A  86     -12.377  -5.689  17.736  1.00 97.66           C  
ATOM   1357  CD1 TYR A  86     -12.515  -6.062  19.083  1.00 97.66           C  
ATOM   1358  CD2 TYR A  86     -13.503  -5.287  16.989  1.00 97.66           C  
ATOM   1359  CE1 TYR A  86     -13.776  -6.011  19.695  1.00 97.66           C  
ATOM   1360  CE2 TYR A  86     -14.769  -5.252  17.596  1.00 97.66           C  
ATOM   1361  CZ  TYR A  86     -14.895  -5.601  18.954  1.00 97.66           C  
ATOM   1362  OH  TYR A  86     -16.095  -5.561  19.563  1.00 97.66           O  
ATOM   1363  H   TYR A  86     -11.577  -3.440  15.997  1.00 97.66           H  
ATOM   1364  HA  TYR A  86     -10.131  -4.229  18.446  1.00 97.66           H  
ATOM   1365  HB2 TYR A  86     -10.409  -6.487  17.534  1.00 97.66           H  
ATOM   1366  HB3 TYR A  86     -11.086  -5.841  16.047  1.00 97.66           H  
ATOM   1367  HD1 TYR A  86     -11.650  -6.373  19.650  1.00 97.66           H  
ATOM   1368  HD2 TYR A  86     -13.401  -4.988  15.956  1.00 97.66           H  
ATOM   1369  HE1 TYR A  86     -13.888  -6.271  20.737  1.00 97.66           H  
ATOM   1370  HE2 TYR A  86     -15.645  -4.955  17.039  1.00 97.66           H  
ATOM   1371  HH  TYR A  86     -16.126  -6.013  20.409  1.00 97.66           H  
ATOM   1372  N   THR A  87      -7.813  -4.357  17.513  1.00 96.41           N  
ATOM   1373  CA  THR A  87      -6.436  -4.633  17.073  1.00 96.41           C  
ATOM   1374  C   THR A  87      -6.086  -6.094  17.367  1.00 96.41           C  
ATOM   1375  O   THR A  87      -6.961  -6.955  17.483  1.00 96.41           O  
ATOM   1376  CB  THR A  87      -5.434  -3.653  17.723  1.00 96.41           C  
ATOM   1377  CG2 THR A  87      -5.709  -2.209  17.302  1.00 96.41           C  
ATOM   1378  OG1 THR A  87      -5.506  -3.730  19.129  1.00 96.41           O  
ATOM   1379  H   THR A  87      -7.959  -4.290  18.510  1.00 96.41           H  
ATOM   1380  HA  THR A  87      -6.357  -4.507  15.993  1.00 96.41           H  
ATOM   1381  HB  THR A  87      -4.419  -3.897  17.410  1.00 96.41           H  
ATOM   1382  HG1 THR A  87      -4.639  -3.870  19.515  1.00 96.41           H  
ATOM   1383 HG21 THR A  87      -6.744  -1.941  17.513  1.00 96.41           H  
ATOM   1384 HG22 THR A  87      -5.043  -1.538  17.845  1.00 96.41           H  
ATOM   1385 HG23 THR A  87      -5.517  -2.107  16.234  1.00 96.41           H  
ATOM   1386  N   ASN A  88      -4.798  -6.407  17.465  1.00 95.39           N  
ATOM   1387  CA  ASN A  88      -4.302  -7.728  17.821  1.00 95.39           C  
ATOM   1388  C   ASN A  88      -4.283  -8.005  19.332  1.00 95.39           C  
ATOM   1389  O   ASN A  88      -4.016  -9.135  19.720  1.00 95.39           O  
ATOM   1390  CB  ASN A  88      -2.915  -7.864  17.190  1.00 95.39           C  
ATOM   1391  CG  ASN A  88      -1.924  -6.899  17.812  1.00 95.39           C  
ATOM   1392  ND2 ASN A  88      -1.036  -7.382  18.647  1.00 95.39           N  
ATOM   1393  OD1 ASN A  88      -1.987  -5.698  17.596  1.00 95.39           O  
ATOM   1394  H   ASN A  88      -4.100  -5.689  17.333  1.00 95.39           H  
ATOM   1395  HA  ASN A  88      -4.958  -8.483  17.388  1.00 95.39           H  
ATOM   1396  HB2 ASN A  88      -2.558  -8.887  17.311  1.00 95.39           H  
ATOM   1397  HB3 ASN A  88      -2.987  -7.659  16.122  1.00 95.39           H  
ATOM   1398 HD21 ASN A  88      -1.061  -8.364  18.881  1.00 95.39           H  
ATOM   1399 HD22 ASN A  88      -0.455  -6.710  19.127  1.00 95.39           H  
ATOM   1400  N   ASP A  89      -4.524  -7.000  20.174  1.00 95.43           N  
ATOM   1401  CA  ASP A  89      -4.356  -7.097  21.629  1.00 95.43           C  
ATOM   1402  C   ASP A  89      -5.448  -6.389  22.446  1.00 95.43           C  
ATOM   1403  O   ASP A  89      -5.563  -6.622  23.651  1.00 95.43           O  
ATOM   1404  CB  ASP A  89      -2.967  -6.538  21.993  1.00 95.43           C  
ATOM   1405  CG  ASP A  89      -2.805  -5.024  21.756  1.00 95.43           C  
ATOM   1406  OD1 ASP A  89      -3.463  -4.468  20.838  1.00 95.43           O  
ATOM   1407  OD2 ASP A  89      -2.022  -4.395  22.501  1.00 95.43           O1-
ATOM   1408  H   ASP A  89      -4.589  -6.068  19.793  1.00 95.43           H  
ATOM   1409  HA  ASP A  89      -4.384  -8.146  21.926  1.00 95.43           H  
ATOM   1410  HB2 ASP A  89      -2.209  -7.066  21.414  1.00 95.43           H  
ATOM   1411  HB3 ASP A  89      -2.779  -6.750  23.045  1.00 95.43           H  
ATOM   1412  N   LYS A  90      -6.247  -5.512  21.827  1.00 96.65           N  
ATOM   1413  CA  LYS A  90      -7.261  -4.717  22.527  1.00 96.65           C  
ATOM   1414  C   LYS A  90      -8.355  -4.202  21.597  1.00 96.65           C  
ATOM   1415  O   LYS A  90      -8.269  -4.264  20.373  1.00 96.65           O  
ATOM   1416  CB  LYS A  90      -6.566  -3.562  23.280  1.00 96.65           C  
ATOM   1417  CG  LYS A  90      -5.914  -2.533  22.345  1.00 96.65           C  
ATOM   1418  CD  LYS A  90      -4.909  -1.655  23.090  1.00 96.65           C  
ATOM   1419  CE  LYS A  90      -4.143  -0.825  22.059  1.00 96.65           C  
ATOM   1420  NZ  LYS A  90      -2.988  -0.136  22.678  1.00 96.65           N1+
ATOM   1421  H   LYS A  90      -6.098  -5.336  20.844  1.00 96.65           H  
ATOM   1422  HA  LYS A  90      -7.738  -5.364  23.263  1.00 96.65           H  
ATOM   1423  HB2 LYS A  90      -7.287  -3.050  23.919  1.00 96.65           H  
ATOM   1424  HB3 LYS A  90      -5.802  -3.987  23.931  1.00 96.65           H  
ATOM   1425  HG2 LYS A  90      -5.375  -3.057  21.556  1.00 96.65           H  
ATOM   1426  HG3 LYS A  90      -6.680  -1.910  21.885  1.00 96.65           H  
ATOM   1427  HD2 LYS A  90      -4.208  -2.299  23.621  1.00 96.65           H  
ATOM   1428  HD3 LYS A  90      -5.430  -1.009  23.797  1.00 96.65           H  
ATOM   1429  HE2 LYS A  90      -3.785  -1.509  21.290  1.00 96.65           H  
ATOM   1430  HE3 LYS A  90      -4.825  -0.114  21.591  1.00 96.65           H  
ATOM   1431  HZ1 LYS A  90      -2.474   0.379  21.978  1.00 96.65           H  
ATOM   1432  HZ2 LYS A  90      -2.368  -0.839  23.054  1.00 96.65           H  
ATOM   1433  HZ3 LYS A  90      -3.288   0.485  23.416  1.00 96.65           H  
ATOM   1434  N   ILE A  91      -9.381  -3.631  22.216  1.00 97.43           N  
ATOM   1435  CA  ILE A  91     -10.280  -2.687  21.553  1.00 97.43           C  
ATOM   1436  C   ILE A  91      -9.611  -1.316  21.665  1.00 97.43           C  
ATOM   1437  O   ILE A  91      -9.470  -0.790  22.767  1.00 97.43           O  
ATOM   1438  CB  ILE A  91     -11.691  -2.704  22.181  1.00 97.43           C  
ATOM   1439  CG1 ILE A  91     -12.215  -4.153  22.303  1.00 97.43           C  
ATOM   1440  CG2 ILE A  91     -12.622  -1.829  21.321  1.00 97.43           C  
ATOM   1441  CD1 ILE A  91     -13.618  -4.285  22.904  1.00 97.43           C  
ATOM   1442  H   ILE A  91      -9.355  -3.606  23.226  1.00 97.43           H  
ATOM   1443  HA  ILE A  91     -10.375  -2.956  20.501  1.00 97.43           H  
ATOM   1444  HB  ILE A  91     -11.641  -2.279  23.183  1.00 97.43           H  
ATOM   1445 HG12 ILE A  91     -12.201  -4.612  21.314  1.00 97.43           H  
ATOM   1446 HG13 ILE A  91     -11.550  -4.727  22.948  1.00 97.43           H  
ATOM   1447 HG21 ILE A  91     -12.699  -2.241  20.315  1.00 97.43           H  
ATOM   1448 HG22 ILE A  91     -12.236  -0.811  21.256  1.00 97.43           H  
ATOM   1449 HG23 ILE A  91     -13.617  -1.772  21.763  1.00 97.43           H  
ATOM   1450 HD11 ILE A  91     -13.837  -5.338  23.081  1.00 97.43           H  
ATOM   1451 HD12 ILE A  91     -13.670  -3.747  23.851  1.00 97.43           H  
ATOM   1452 HD13 ILE A  91     -14.365  -3.889  22.216  1.00 97.43           H  
ATOM   1453  N   LEU A  92      -9.138  -0.766  20.549  1.00 96.24           N  
ATOM   1454  CA  LEU A  92      -8.405   0.498  20.513  1.00 96.24           C  
ATOM   1455  C   LEU A  92      -9.305   1.677  20.893  1.00 96.24           C  
ATOM   1456  O   LEU A  92      -8.899   2.535  21.672  1.00 96.24           O  
ATOM   1457  CB  LEU A  92      -7.806   0.671  19.105  1.00 96.24           C  
ATOM   1458  CG  LEU A  92      -6.993   1.965  18.907  1.00 96.24           C  
ATOM   1459  CD1 LEU A  92      -5.752   2.002  19.803  1.00 96.24           C  
ATOM   1460  CD2 LEU A  92      -6.537   2.063  17.454  1.00 96.24           C  
ATOM   1461  H   LEU A  92      -9.317  -1.245  19.678  1.00 96.24           H  
ATOM   1462  HA  LEU A  92      -7.601   0.450  21.247  1.00 96.24           H  
ATOM   1463  HB2 LEU A  92      -7.157  -0.181  18.903  1.00 96.24           H  
ATOM   1464  HB3 LEU A  92      -8.614   0.656  18.375  1.00 96.24           H  
ATOM   1465  HG  LEU A  92      -7.615   2.833  19.125  1.00 96.24           H  
ATOM   1466 HD11 LEU A  92      -6.054   2.046  20.849  1.00 96.24           H  
ATOM   1467 HD12 LEU A  92      -5.172   2.898  19.580  1.00 96.24           H  
ATOM   1468 HD13 LEU A  92      -5.137   1.121  19.620  1.00 96.24           H  
ATOM   1469 HD21 LEU A  92      -5.966   2.980  17.308  1.00 96.24           H  
ATOM   1470 HD22 LEU A  92      -5.919   1.205  17.190  1.00 96.24           H  
ATOM   1471 HD23 LEU A  92      -7.408   2.087  16.798  1.00 96.24           H  
ATOM   1472  N   LYS A  93     -10.508   1.717  20.316  1.00 97.35           N  
ATOM   1473  CA  LYS A  93     -11.530   2.746  20.537  1.00 97.35           C  
ATOM   1474  C   LYS A  93     -12.857   2.327  19.909  1.00 97.35           C  
ATOM   1475  O   LYS A  93     -12.928   1.314  19.215  1.00 97.35           O  
ATOM   1476  CB  LYS A  93     -11.061   4.096  19.951  1.00 97.35           C  
ATOM   1477  CG  LYS A  93     -10.755   4.042  18.448  1.00 97.35           C  
ATOM   1478  CD  LYS A  93     -10.358   5.428  17.939  1.00 97.35           C  
ATOM   1479  CE  LYS A  93      -9.872   5.293  16.499  1.00 97.35           C  
ATOM   1480  NZ  LYS A  93      -9.496   6.597  15.934  1.00 97.35           N1+
ATOM   1481  H   LYS A  93     -10.754   0.950  19.706  1.00 97.35           H  
ATOM   1482  HA  LYS A  93     -11.687   2.865  21.609  1.00 97.35           H  
ATOM   1483  HB2 LYS A  93     -11.826   4.852  20.128  1.00 97.35           H  
ATOM   1484  HB3 LYS A  93     -10.166   4.425  20.479  1.00 97.35           H  
ATOM   1485  HG2 LYS A  93      -9.935   3.348  18.267  1.00 97.35           H  
ATOM   1486  HG3 LYS A  93     -11.633   3.700  17.900  1.00 97.35           H  
ATOM   1487  HD2 LYS A  93      -9.555   5.835  18.554  1.00 97.35           H  
ATOM   1488  HD3 LYS A  93     -11.222   6.092  17.977  1.00 97.35           H  
ATOM   1489  HE2 LYS A  93      -9.005   4.633  16.482  1.00 97.35           H  
ATOM   1490  HE3 LYS A  93     -10.658   4.852  15.887  1.00 97.35           H  
ATOM   1491  HZ1 LYS A  93     -10.300   7.128  15.631  1.00 97.35           H  
ATOM   1492  HZ2 LYS A  93      -8.846   7.113  16.509  1.00 97.35           H  
ATOM   1493  HZ3 LYS A  93      -8.945   6.455  15.099  1.00 97.35           H  
ATOM   1494  N   GLN A  94     -13.874   3.154  20.107  1.00 98.19           N  
ATOM   1495  CA  GLN A  94     -15.056   3.192  19.254  1.00 98.19           C  
ATOM   1496  C   GLN A  94     -14.911   4.331  18.249  1.00 98.19           C  
ATOM   1497  O   GLN A  94     -14.500   5.429  18.629  1.00 98.19           O  
ATOM   1498  CB  GLN A  94     -16.313   3.349  20.112  1.00 98.19           C  
ATOM   1499  CG  GLN A  94     -16.627   2.002  20.766  1.00 98.19           C  
ATOM   1500  CD  GLN A  94     -17.781   2.036  21.753  1.00 98.19           C  
ATOM   1501  NE2 GLN A  94     -18.222   0.877  22.179  1.00 98.19           N  
ATOM   1502  OE1 GLN A  94     -18.276   3.066  22.183  1.00 98.19           O  
ATOM   1503  H   GLN A  94     -13.712   3.977  20.671  1.00 98.19           H  
ATOM   1504  HA  GLN A  94     -15.138   2.259  18.697  1.00 98.19           H  
ATOM   1505  HB2 GLN A  94     -17.154   3.635  19.480  1.00 98.19           H  
ATOM   1506  HB3 GLN A  94     -16.157   4.118  20.868  1.00 98.19           H  
ATOM   1507  HG2 GLN A  94     -15.750   1.623  21.291  1.00 98.19           H  
ATOM   1508  HG3 GLN A  94     -16.883   1.303  19.970  1.00 98.19           H  
ATOM   1509 HE21 GLN A  94     -19.041   0.887  22.771  1.00 98.19           H  
ATOM   1510 HE22 GLN A  94     -17.821   0.050  21.761  1.00 98.19           H  
ATOM   1511  N   LEU A  95     -15.209   4.066  16.978  1.00 98.25           N  
ATOM   1512  CA  LEU A  95     -15.186   5.100  15.949  1.00 98.25           C  
ATOM   1513  C   LEU A  95     -16.365   6.060  16.112  1.00 98.25           C  
ATOM   1514  O   LEU A  95     -17.462   5.659  16.503  1.00 98.25           O  
ATOM   1515  CB  LEU A  95     -15.194   4.504  14.533  1.00 98.25           C  
ATOM   1516  CG  LEU A  95     -14.058   3.531  14.192  1.00 98.25           C  
ATOM   1517  CD1 LEU A  95     -14.021   3.362  12.679  1.00 98.25           C  
ATOM   1518  CD2 LEU A  95     -12.683   4.032  14.614  1.00 98.25           C  
ATOM   1519  H   LEU A  95     -15.541   3.143  16.737  1.00 98.25           H  
ATOM   1520  HA  LEU A  95     -14.274   5.685  16.072  1.00 98.25           H  
ATOM   1521  HB2 LEU A  95     -15.150   5.342  13.837  1.00 98.25           H  
ATOM   1522  HB3 LEU A  95     -16.144   3.999  14.356  1.00 98.25           H  
ATOM   1523  HG  LEU A  95     -14.243   2.563  14.659  1.00 98.25           H  
ATOM   1524 HD11 LEU A  95     -14.991   3.008  12.333  1.00 98.25           H  
ATOM   1525 HD12 LEU A  95     -13.247   2.648  12.394  1.00 98.25           H  
ATOM   1526 HD13 LEU A  95     -13.804   4.317  12.202  1.00 98.25           H  
ATOM   1527 HD21 LEU A  95     -12.548   5.060  14.280  1.00 98.25           H  
ATOM   1528 HD22 LEU A  95     -12.595   3.976  15.700  1.00 98.25           H  
ATOM   1529 HD23 LEU A  95     -11.923   3.413  14.139  1.00 98.25           H  
ATOM   1530  N   SER A  96     -16.155   7.315  15.726  1.00 97.77           N  
ATOM   1531  CA  SER A  96     -17.210   8.321  15.638  1.00 97.77           C  
ATOM   1532  C   SER A  96     -17.177   9.038  14.294  1.00 97.77           C  
ATOM   1533  O   SER A  96     -16.115   9.421  13.813  1.00 97.77           O  
ATOM   1534  CB  SER A  96     -17.078   9.327  16.779  1.00 97.77           C  
ATOM   1535  OG  SER A  96     -18.099  10.295  16.626  1.00 97.77           O  
ATOM   1536  H   SER A  96     -15.220   7.579  15.448  1.00 97.77           H  
ATOM   1537  HA  SER A  96     -18.182   7.838  15.737  1.00 97.77           H  
ATOM   1538  HB2 SER A  96     -17.191   8.812  17.733  1.00 97.77           H  
ATOM   1539  HB3 SER A  96     -16.102   9.810  16.737  1.00 97.77           H  
ATOM   1540  HG  SER A  96     -18.138  10.864  17.399  1.00 97.77           H  
ATOM   1541  N   LYS A  97     -18.354   9.297  13.709  1.00 96.09           N  
ATOM   1542  CA  LYS A  97     -18.479  10.136  12.501  1.00 96.09           C  
ATOM   1543  C   LYS A  97     -18.013  11.573  12.731  1.00 96.09           C  
ATOM   1544  O   LYS A  97     -17.603  12.235  11.784  1.00 96.09           O  
ATOM   1545  CB  LYS A  97     -19.933  10.167  12.019  1.00 96.09           C  
ATOM   1546  CG  LYS A  97     -20.364   8.824  11.429  1.00 96.09           C  
ATOM   1547  CD  LYS A  97     -21.783   8.930  10.871  1.00 96.09           C  
ATOM   1548  CE  LYS A  97     -22.197   7.583  10.276  1.00 96.09           C  
ATOM   1549  NZ  LYS A  97     -23.565   7.662   9.711  1.00 96.09           N1+
ATOM   1550  H   LYS A  97     -19.190   9.038  14.213  1.00 96.09           H  
ATOM   1551  HA  LYS A  97     -17.838   9.741  11.713  1.00 96.09           H  
ATOM   1552  HB2 LYS A  97     -20.587  10.443  12.845  1.00 96.09           H  
ATOM   1553  HB3 LYS A  97     -20.023  10.928  11.244  1.00 96.09           H  
ATOM   1554  HG2 LYS A  97     -19.685   8.559  10.619  1.00 96.09           H  
ATOM   1555  HG3 LYS A  97     -20.335   8.055  12.201  1.00 96.09           H  
ATOM   1556  HD2 LYS A  97     -21.804   9.699  10.099  1.00 96.09           H  
ATOM   1557  HD3 LYS A  97     -22.463   9.209  11.676  1.00 96.09           H  
ATOM   1558  HE2 LYS A  97     -21.475   7.311   9.507  1.00 96.09           H  
ATOM   1559  HE3 LYS A  97     -22.149   6.831  11.063  1.00 96.09           H  
ATOM   1560  HZ1 LYS A  97     -24.218   7.930  10.434  1.00 96.09           H  
ATOM   1561  HZ2 LYS A  97     -23.845   6.770   9.330  1.00 96.09           H  
ATOM   1562  HZ3 LYS A  97     -23.595   8.359   8.981  1.00 96.09           H  
ATOM   1563  N   ASP A  98     -18.063  12.031  13.979  1.00 96.87           N  
ATOM   1564  CA  ASP A  98     -17.674  13.388  14.362  1.00 96.87           C  
ATOM   1565  C   ASP A  98     -16.161  13.520  14.576  1.00 96.87           C  
ATOM   1566  O   ASP A  98     -15.655  14.625  14.763  1.00 96.87           O  
ATOM   1567  CB  ASP A  98     -18.441  13.800  15.624  1.00 96.87           C  
ATOM   1568  CG  ASP A  98     -19.956  13.662  15.462  1.00 96.87           C  
ATOM   1569  OD1 ASP A  98     -20.477  14.053  14.393  1.00 96.87           O  
ATOM   1570  OD2 ASP A  98     -20.578  13.126  16.405  1.00 96.87           O1-
ATOM   1571  H   ASP A  98     -18.437  11.430  14.700  1.00 96.87           H  
ATOM   1572  HA  ASP A  98     -17.954  14.074  13.563  1.00 96.87           H  
ATOM   1573  HB2 ASP A  98     -18.210  14.840  15.858  1.00 96.87           H  
ATOM   1574  HB3 ASP A  98     -18.105  13.185  16.458  1.00 96.87           H  
ATOM   1575  N   ASN A  99     -15.425  12.405  14.554  1.00 96.94           N  
ATOM   1576  CA  ASN A  99     -13.975  12.396  14.632  1.00 96.94           C  
ATOM   1577  C   ASN A  99     -13.381  12.317  13.215  1.00 96.94           C  
ATOM   1578  O   ASN A  99     -13.428  11.253  12.595  1.00 96.94           O  
ATOM   1579  CB  ASN A  99     -13.544  11.222  15.516  1.00 96.94           C  
ATOM   1580  CG  ASN A  99     -12.038  11.108  15.648  1.00 96.94           C  
ATOM   1581  ND2 ASN A  99     -11.579  10.018  16.206  1.00 96.94           N  
ATOM   1582  OD1 ASN A  99     -11.260  11.966  15.247  1.00 96.94           O  
ATOM   1583  H   ASN A  99     -15.883  11.532  14.333  1.00 96.94           H  
ATOM   1584  HA  ASN A  99     -13.631  13.305  15.125  1.00 96.94           H  
ATOM   1585  HB2 ASN A  99     -13.968  11.340  16.513  1.00 96.94           H  
ATOM   1586  HB3 ASN A  99     -13.929  10.298  15.086  1.00 96.94           H  
ATOM   1587 HD21 ASN A  99     -10.577   9.892  16.203  1.00 96.94           H  
ATOM   1588 HD22 ASN A  99     -12.209   9.229  16.234  1.00 96.94           H  
ATOM   1589  N   PRO A 100     -12.743  13.386  12.698  1.00 94.84           N  
ATOM   1590  CA  PRO A 100     -12.158  13.378  11.357  1.00 94.84           C  
ATOM   1591  C   PRO A 100     -11.124  12.268  11.143  1.00 94.84           C  
ATOM   1592  O   PRO A 100     -10.938  11.814  10.015  1.00 94.84           O  
ATOM   1593  CB  PRO A 100     -11.513  14.757  11.187  1.00 94.84           C  
ATOM   1594  CG  PRO A 100     -12.319  15.646  12.130  1.00 94.84           C  
ATOM   1595  CD  PRO A 100     -12.619  14.709  13.292  1.00 94.84           C  
ATOM   1596  HA  PRO A 100     -12.959  13.260  10.628  1.00 94.84           H  
ATOM   1597  HB2 PRO A 100     -10.475  14.732  11.520  1.00 94.84           H  
ATOM   1598  HB3 PRO A 100     -11.573  15.103  10.155  1.00 94.84           H  
ATOM   1599  HG2 PRO A 100     -13.251  15.943  11.649  1.00 94.84           H  
ATOM   1600  HG3 PRO A 100     -11.752  16.520  12.450  1.00 94.84           H  
ATOM   1601  HD2 PRO A 100     -13.536  15.033  13.784  1.00 94.84           H  
ATOM   1602  HD3 PRO A 100     -11.790  14.712  14.000  1.00 94.84           H  
ATOM   1603  N   ARG A 101     -10.471  11.795  12.214  1.00 93.18           N  
ATOM   1604  CA  ARG A 101      -9.505  10.691  12.145  1.00 93.18           C  
ATOM   1605  C   ARG A 101     -10.154   9.339  11.835  1.00 93.18           C  
ATOM   1606  O   ARG A 101      -9.455   8.436  11.393  1.00 93.18           O  
ATOM   1607  CB  ARG A 101      -8.694  10.659  13.448  1.00 93.18           C  
ATOM   1608  CG  ARG A 101      -7.431   9.800  13.300  1.00 93.18           C  
ATOM   1609  CD  ARG A 101      -6.454  10.066  14.446  1.00 93.18           C  
ATOM   1610  NE  ARG A 101      -5.159   9.415  14.181  1.00 93.18           N  
ATOM   1611  CZ  ARG A 101      -4.065   9.513  14.910  1.00 93.18           C  
ATOM   1612  NH1 ARG A 101      -4.045  10.212  16.011  1.00 93.18           N1+
ATOM   1613  NH2 ARG A 101      -2.976   8.882  14.561  1.00 93.18           N  
ATOM   1614  H   ARG A 101     -10.721  12.156  13.123  1.00 93.18           H  
ATOM   1615  HA  ARG A 101      -8.831  10.887  11.311  1.00 93.18           H  
ATOM   1616  HB2 ARG A 101      -8.397  11.678  13.693  1.00 93.18           H  
ATOM   1617  HB3 ARG A 101      -9.308  10.269  14.260  1.00 93.18           H  
ATOM   1618  HG2 ARG A 101      -7.697   8.743  13.292  1.00 93.18           H  
ATOM   1619  HG3 ARG A 101      -6.940  10.049  12.360  1.00 93.18           H  
ATOM   1620  HD2 ARG A 101      -6.886   9.692  15.374  1.00 93.18           H  
ATOM   1621  HD3 ARG A 101      -6.302  11.142  14.534  1.00 93.18           H  
ATOM   1622  HE  ARG A 101      -5.139   8.774  13.400  1.00 93.18           H  
ATOM   1623 HH11 ARG A 101      -4.927  10.580  16.339  1.00 93.18           H  
ATOM   1624 HH12 ARG A 101      -3.227  10.221  16.604  1.00 93.18           H  
ATOM   1625 HH21 ARG A 101      -2.979   8.282  13.749  1.00 93.18           H  
ATOM   1626 HH22 ARG A 101      -2.149   8.914  15.140  1.00 93.18           H  
ATOM   1627  N   ASP A 102     -11.466   9.217  12.012  1.00 96.23           N  
ATOM   1628  CA  ASP A 102     -12.231   7.992  11.754  1.00 96.23           C  
ATOM   1629  C   ASP A 102     -12.900   7.997  10.369  1.00 96.23           C  
ATOM   1630  O   ASP A 102     -13.526   7.010   9.983  1.00 96.23           O  
ATOM   1631  CB  ASP A 102     -13.264   7.792  12.876  1.00 96.23           C  
ATOM   1632  CG  ASP A 102     -12.643   7.691  14.272  1.00 96.23           C  
ATOM   1633  OD1 ASP A 102     -11.426   7.431  14.382  1.00 96.23           O  
ATOM   1634  OD2 ASP A 102     -13.357   7.862  15.284  1.00 96.23           O1-
ATOM   1635  H   ASP A 102     -11.984  10.010  12.362  1.00 96.23           H  
ATOM   1636  HA  ASP A 102     -11.556   7.137  11.773  1.00 96.23           H  
ATOM   1637  HB2 ASP A 102     -13.824   6.878  12.681  1.00 96.23           H  
ATOM   1638  HB3 ASP A 102     -13.961   8.630  12.851  1.00 96.23           H  
ATOM   1639  N   SER A 103     -12.750   9.088   9.605  1.00 95.39           N  
ATOM   1640  CA  SER A 103     -13.344   9.265   8.269  1.00 95.39           C  
ATOM   1641  C   SER A 103     -13.044   8.106   7.320  1.00 95.39           C  
ATOM   1642  O   SER A 103     -13.960   7.627   6.655  1.00 95.39           O  
ATOM   1643  CB  SER A 103     -12.865  10.570   7.623  1.00 95.39           C  
ATOM   1644  OG  SER A 103     -11.452  10.666   7.653  1.00 95.39           O  
ATOM   1645  H   SER A 103     -12.208   9.852   9.981  1.00 95.39           H  
ATOM   1646  HA  SER A 103     -14.428   9.325   8.371  1.00 95.39           H  
ATOM   1647  HB2 SER A 103     -13.293  11.417   8.160  1.00 95.39           H  
ATOM   1648  HB3 SER A 103     -13.206  10.604   6.589  1.00 95.39           H  
ATOM   1649  HG  SER A 103     -11.199  11.131   8.454  1.00 95.39           H  
ATOM   1650  N   TRP A 104     -11.815   7.578   7.352  1.00 94.24           N  
ATOM   1651  CA  TRP A 104     -11.375   6.464   6.508  1.00 94.24           C  
ATOM   1652  C   TRP A 104     -12.333   5.263   6.555  1.00 94.24           C  
ATOM   1653  O   TRP A 104     -12.586   4.637   5.529  1.00 94.24           O  
ATOM   1654  CB  TRP A 104      -9.961   6.026   6.930  1.00 94.24           C  
ATOM   1655  CG  TRP A 104      -9.881   5.301   8.245  1.00 94.24           C  
ATOM   1656  CD1 TRP A 104      -9.648   5.866   9.448  1.00 94.24           C  
ATOM   1657  CD2 TRP A 104     -10.104   3.883   8.514  1.00 94.24           C  
ATOM   1658  CE2 TRP A 104     -10.055   3.673   9.926  1.00 94.24           C  
ATOM   1659  CE3 TRP A 104     -10.380   2.762   7.702  1.00 94.24           C  
ATOM   1660  NE1 TRP A 104      -9.745   4.914  10.444  1.00 94.24           N  
ATOM   1661  CZ2 TRP A 104     -10.298   2.419  10.505  1.00 94.24           C  
ATOM   1662  CZ3 TRP A 104     -10.613   1.499   8.272  1.00 94.24           C  
ATOM   1663  CH2 TRP A 104     -10.590   1.329   9.666  1.00 94.24           C  
ATOM   1664  H   TRP A 104     -11.122   8.067   7.901  1.00 94.24           H  
ATOM   1665  HA  TRP A 104     -11.342   6.815   5.476  1.00 94.24           H  
ATOM   1666  HB2 TRP A 104      -9.568   5.362   6.160  1.00 94.24           H  
ATOM   1667  HB3 TRP A 104      -9.310   6.900   6.963  1.00 94.24           H  
ATOM   1668  HD1 TRP A 104      -9.445   6.917   9.598  1.00 94.24           H  
ATOM   1669  HE1 TRP A 104      -9.635   5.138  11.422  1.00 94.24           H  
ATOM   1670  HE3 TRP A 104     -10.407   2.881   6.629  1.00 94.24           H  
ATOM   1671  HZ2 TRP A 104     -10.264   2.296  11.578  1.00 94.24           H  
ATOM   1672  HZ3 TRP A 104     -10.793   0.650   7.630  1.00 94.24           H  
ATOM   1673  HH2 TRP A 104     -10.787   0.352  10.083  1.00 94.24           H  
ATOM   1674  N   TYR A 105     -12.904   4.945   7.721  1.00 97.09           N  
ATOM   1675  CA  TYR A 105     -13.819   3.814   7.869  1.00 97.09           C  
ATOM   1676  C   TYR A 105     -15.130   4.063   7.124  1.00 97.09           C  
ATOM   1677  O   TYR A 105     -15.643   3.187   6.427  1.00 97.09           O  
ATOM   1678  CB  TYR A 105     -14.094   3.584   9.356  1.00 97.09           C  
ATOM   1679  CG  TYR A 105     -15.192   2.571   9.603  1.00 97.09           C  
ATOM   1680  CD1 TYR A 105     -16.522   3.003   9.789  1.00 97.09           C  
ATOM   1681  CD2 TYR A 105     -14.881   1.200   9.613  1.00 97.09           C  
ATOM   1682  CE1 TYR A 105     -17.546   2.056   9.972  1.00 97.09           C  
ATOM   1683  CE2 TYR A 105     -15.898   0.254   9.824  1.00 97.09           C  
ATOM   1684  CZ  TYR A 105     -17.225   0.685   9.996  1.00 97.09           C  
ATOM   1685  OH  TYR A 105     -18.194  -0.229  10.196  1.00 97.09           O  
ATOM   1686  H   TYR A 105     -12.711   5.525   8.525  1.00 97.09           H  
ATOM   1687  HA  TYR A 105     -13.361   2.917   7.453  1.00 97.09           H  
ATOM   1688  HB2 TYR A 105     -14.387   4.528   9.816  1.00 97.09           H  
ATOM   1689  HB3 TYR A 105     -13.175   3.249   9.836  1.00 97.09           H  
ATOM   1690  HD1 TYR A 105     -16.750   4.058   9.791  1.00 97.09           H  
ATOM   1691  HD2 TYR A 105     -13.860   0.881   9.467  1.00 97.09           H  
ATOM   1692  HE1 TYR A 105     -18.571   2.359  10.127  1.00 97.09           H  
ATOM   1693  HE2 TYR A 105     -15.665  -0.801   9.852  1.00 97.09           H  
ATOM   1694  HH  TYR A 105     -17.846  -1.101  10.399  1.00 97.09           H  
ATOM   1695  N   PHE A 106     -15.669   5.275   7.255  1.00 97.31           N  
ATOM   1696  CA  PHE A 106     -16.908   5.665   6.594  1.00 97.31           C  
ATOM   1697  C   PHE A 106     -16.704   5.839   5.086  1.00 97.31           C  
ATOM   1698  O   PHE A 106     -17.598   5.489   4.315  1.00 97.31           O  
ATOM   1699  CB  PHE A 106     -17.466   6.928   7.259  1.00 97.31           C  
ATOM   1700  CG  PHE A 106     -17.735   6.755   8.744  1.00 97.31           C  
ATOM   1701  CD1 PHE A 106     -18.831   5.985   9.182  1.00 97.31           C  
ATOM   1702  CD2 PHE A 106     -16.850   7.304   9.690  1.00 97.31           C  
ATOM   1703  CE1 PHE A 106     -19.034   5.762  10.557  1.00 97.31           C  
ATOM   1704  CE2 PHE A 106     -17.054   7.086  11.062  1.00 97.31           C  
ATOM   1705  CZ  PHE A 106     -18.143   6.312  11.497  1.00 97.31           C  
ATOM   1706  H   PHE A 106     -15.141   5.980   7.749  1.00 97.31           H  
ATOM   1707  HA  PHE A 106     -17.634   4.862   6.726  1.00 97.31           H  
ATOM   1708  HB2 PHE A 106     -16.765   7.748   7.109  1.00 97.31           H  
ATOM   1709  HB3 PHE A 106     -18.399   7.200   6.765  1.00 97.31           H  
ATOM   1710  HD1 PHE A 106     -19.484   5.523   8.456  1.00 97.31           H  
ATOM   1711  HD2 PHE A 106     -15.991   7.874   9.365  1.00 97.31           H  
ATOM   1712  HE1 PHE A 106     -19.840   5.128  10.897  1.00 97.31           H  
ATOM   1713  HE2 PHE A 106     -16.354   7.493  11.777  1.00 97.31           H  
ATOM   1714  HZ  PHE A 106     -18.274   6.119  12.552  1.00 97.31           H  
ATOM   1715  N   ASP A 107     -15.524   6.291   4.662  1.00 95.57           N  
ATOM   1716  CA  ASP A 107     -15.133   6.354   3.255  1.00 95.57           C  
ATOM   1717  C   ASP A 107     -15.052   4.951   2.645  1.00 95.57           C  
ATOM   1718  O   ASP A 107     -15.609   4.716   1.574  1.00 95.57           O  
ATOM   1719  CB  ASP A 107     -13.787   7.078   3.108  1.00 95.57           C  
ATOM   1720  CG  ASP A 107     -13.835   8.557   3.506  1.00 95.57           C  
ATOM   1721  OD1 ASP A 107     -14.942   9.145   3.473  1.00 95.57           O  
ATOM   1722  OD2 ASP A 107     -12.747   9.090   3.811  1.00 95.57           O1-
ATOM   1723  H   ASP A 107     -14.873   6.656   5.342  1.00 95.57           H  
ATOM   1724  HA  ASP A 107     -15.884   6.915   2.699  1.00 95.57           H  
ATOM   1725  HB2 ASP A 107     -13.476   7.020   2.065  1.00 95.57           H  
ATOM   1726  HB3 ASP A 107     -13.035   6.566   3.709  1.00 95.57           H  
ATOM   1727  N   VAL A 108     -14.447   3.987   3.354  1.00 96.29           N  
ATOM   1728  CA  VAL A 108     -14.449   2.574   2.943  1.00 96.29           C  
ATOM   1729  C   VAL A 108     -15.879   2.057   2.865  1.00 96.29           C  
ATOM   1730  O   VAL A 108     -16.280   1.565   1.815  1.00 96.29           O  
ATOM   1731  CB  VAL A 108     -13.604   1.692   3.883  1.00 96.29           C  
ATOM   1732  CG1 VAL A 108     -13.748   0.195   3.555  1.00 96.29           C  
ATOM   1733  CG2 VAL A 108     -12.115   2.016   3.761  1.00 96.29           C  
ATOM   1734  H   VAL A 108     -13.969   4.249   4.204  1.00 96.29           H  
ATOM   1735  HA  VAL A 108     -14.028   2.502   1.940  1.00 96.29           H  
ATOM   1736  HB  VAL A 108     -13.916   1.857   4.914  1.00 96.29           H  
ATOM   1737 HG11 VAL A 108     -13.547   0.017   2.499  1.00 96.29           H  
ATOM   1738 HG12 VAL A 108     -14.754  -0.151   3.793  1.00 96.29           H  
ATOM   1739 HG13 VAL A 108     -13.042  -0.384   4.150  1.00 96.29           H  
ATOM   1740 HG21 VAL A 108     -11.733   1.566   2.845  1.00 96.29           H  
ATOM   1741 HG22 VAL A 108     -11.944   3.092   3.726  1.00 96.29           H  
ATOM   1742 HG23 VAL A 108     -11.580   1.602   4.616  1.00 96.29           H  
ATOM   1743  N   LYS A 109     -16.674   2.203   3.934  1.00 96.94           N  
ATOM   1744  CA  LYS A 109     -18.063   1.719   3.998  1.00 96.94           C  
ATOM   1745  C   LYS A 109     -18.899   2.212   2.812  1.00 96.94           C  
ATOM   1746  O   LYS A 109     -19.578   1.412   2.169  1.00 96.94           O  
ATOM   1747  CB  LYS A 109     -18.681   2.146   5.342  1.00 96.94           C  
ATOM   1748  CG  LYS A 109     -20.144   1.696   5.460  1.00 96.94           C  
ATOM   1749  CD  LYS A 109     -20.741   1.989   6.841  1.00 96.94           C  
ATOM   1750  CE  LYS A 109     -22.148   1.375   6.875  1.00 96.94           C  
ATOM   1751  NZ  LYS A 109     -22.730   1.377   8.236  1.00 96.94           N1+
ATOM   1752  H   LYS A 109     -16.275   2.633   4.756  1.00 96.94           H  
ATOM   1753  HA  LYS A 109     -18.060   0.630   3.948  1.00 96.94           H  
ATOM   1754  HB2 LYS A 109     -18.102   1.700   6.152  1.00 96.94           H  
ATOM   1755  HB3 LYS A 109     -18.636   3.231   5.439  1.00 96.94           H  
ATOM   1756  HG2 LYS A 109     -20.195   0.624   5.268  1.00 96.94           H  
ATOM   1757  HG3 LYS A 109     -20.747   2.211   4.712  1.00 96.94           H  
ATOM   1758  HD2 LYS A 109     -20.120   1.522   7.606  1.00 96.94           H  
ATOM   1759  HD3 LYS A 109     -20.787   3.064   7.010  1.00 96.94           H  
ATOM   1760  HE2 LYS A 109     -22.047   0.338   6.554  1.00 96.94           H  
ATOM   1761  HE3 LYS A 109     -22.798   1.884   6.164  1.00 96.94           H  
ATOM   1762  HZ1 LYS A 109     -23.261   0.534   8.406  1.00 96.94           H  
ATOM   1763  HZ2 LYS A 109     -21.998   1.195   8.908  1.00 96.94           H  
ATOM   1764  HZ3 LYS A 109     -23.239   2.210   8.495  1.00 96.94           H  
ATOM   1765  N   ASN A 110     -18.824   3.506   2.510  1.00 95.76           N  
ATOM   1766  CA  ASN A 110     -19.615   4.145   1.456  1.00 95.76           C  
ATOM   1767  C   ASN A 110     -18.982   4.029   0.057  1.00 95.76           C  
ATOM   1768  O   ASN A 110     -19.649   4.301  -0.943  1.00 95.76           O  
ATOM   1769  CB  ASN A 110     -19.833   5.613   1.845  1.00 95.76           C  
ATOM   1770  CG  ASN A 110     -20.606   5.789   3.140  1.00 95.76           C  
ATOM   1771  ND2 ASN A 110     -20.273   6.799   3.907  1.00 95.76           N  
ATOM   1772  OD1 ASN A 110     -21.520   5.053   3.483  1.00 95.76           O  
ATOM   1773  H   ASN A 110     -18.220   4.087   3.074  1.00 95.76           H  
ATOM   1774  HA  ASN A 110     -20.587   3.656   1.397  1.00 95.76           H  
ATOM   1775  HB2 ASN A 110     -20.394   6.114   1.056  1.00 95.76           H  
ATOM   1776  HB3 ASN A 110     -18.863   6.102   1.929  1.00 95.76           H  
ATOM   1777 HD21 ASN A 110     -20.750   6.877   4.793  1.00 95.76           H  
ATOM   1778 HD22 ASN A 110     -19.410   7.284   3.707  1.00 95.76           H  
ATOM   1779  N   GLY A 111     -17.708   3.641  -0.027  1.00 94.53           N  
ATOM   1780  CA  GLY A 111     -16.993   3.418  -1.278  1.00 94.53           C  
ATOM   1781  C   GLY A 111     -17.544   2.230  -2.068  1.00 94.53           C  
ATOM   1782  O   GLY A 111     -18.292   1.406  -1.548  1.00 94.53           O  
ATOM   1783  H   GLY A 111     -17.182   3.522   0.827  1.00 94.53           H  
ATOM   1784  HA2 GLY A 111     -15.943   3.230  -1.055  1.00 94.53           H  
ATOM   1785  HA3 GLY A 111     -17.059   4.317  -1.891  1.00 94.53           H  
ATOM   1786  N   LYS A 112     -17.179   2.129  -3.348  1.00 91.47           N  
ATOM   1787  CA  LYS A 112     -17.584   0.999  -4.208  1.00 91.47           C  
ATOM   1788  C   LYS A 112     -16.608  -0.170  -4.157  1.00 91.47           C  
ATOM   1789  O   LYS A 112     -17.012  -1.304  -4.386  1.00 91.47           O  
ATOM   1790  CB  LYS A 112     -17.749   1.470  -5.655  1.00 91.47           C  
ATOM   1791  CG  LYS A 112     -18.924   2.444  -5.794  1.00 91.47           C  
ATOM   1792  CD  LYS A 112     -19.084   2.846  -7.260  1.00 91.47           C  
ATOM   1793  CE  LYS A 112     -20.250   3.827  -7.396  1.00 91.47           C  
ATOM   1794  NZ  LYS A 112     -20.410   4.256  -8.805  1.00 91.47           N1+
ATOM   1795  H   LYS A 112     -16.559   2.831  -3.725  1.00 91.47           H  
ATOM   1796  HA  LYS A 112     -18.536   0.595  -3.865  1.00 91.47           H  
ATOM   1797  HB2 LYS A 112     -16.827   1.942  -5.993  1.00 91.47           H  
ATOM   1798  HB3 LYS A 112     -17.937   0.601  -6.285  1.00 91.47           H  
ATOM   1799  HG2 LYS A 112     -18.741   3.336  -5.195  1.00 91.47           H  
ATOM   1800  HG3 LYS A 112     -19.838   1.961  -5.448  1.00 91.47           H  
ATOM   1801  HD2 LYS A 112     -18.161   3.316  -7.602  1.00 91.47           H  
ATOM   1802  HD3 LYS A 112     -19.275   1.955  -7.858  1.00 91.47           H  
ATOM   1803  HE2 LYS A 112     -21.156   3.340  -7.037  1.00 91.47           H  
ATOM   1804  HE3 LYS A 112     -20.055   4.687  -6.755  1.00 91.47           H  
ATOM   1805  HZ1 LYS A 112     -21.180   4.905  -8.892  1.00 91.47           H  
ATOM   1806  HZ2 LYS A 112     -20.585   3.454  -9.393  1.00 91.47           H  
ATOM   1807  HZ3 LYS A 112     -19.564   4.705  -9.125  1.00 91.47           H  
ATOM   1808  N   GLU A 113     -15.347   0.118  -3.865  1.00 91.01           N  
ATOM   1809  CA  GLU A 113     -14.294  -0.885  -3.881  1.00 91.01           C  
ATOM   1810  C   GLU A 113     -14.395  -1.811  -2.671  1.00 91.01           C  
ATOM   1811  O   GLU A 113     -14.669  -1.375  -1.550  1.00 91.01           O  
ATOM   1812  CB  GLU A 113     -12.910  -0.222  -3.962  1.00 91.01           C  
ATOM   1813  CG  GLU A 113     -12.745   0.749  -5.144  1.00 91.01           C  
ATOM   1814  CD  GLU A 113     -13.103   0.124  -6.503  1.00 91.01           C  
ATOM   1815  OE1 GLU A 113     -13.588   0.889  -7.369  1.00 91.01           O  
ATOM   1816  OE2 GLU A 113     -12.958  -1.111  -6.646  1.00 91.01           O1-
ATOM   1817  H   GLU A 113     -15.084   1.074  -3.676  1.00 91.01           H  
ATOM   1818  HA  GLU A 113     -14.424  -1.501  -4.771  1.00 91.01           H  
ATOM   1819  HB2 GLU A 113     -12.716   0.321  -3.037  1.00 91.01           H  
ATOM   1820  HB3 GLU A 113     -12.165  -1.012  -4.058  1.00 91.01           H  
ATOM   1821  HG2 GLU A 113     -13.372   1.623  -4.966  1.00 91.01           H  
ATOM   1822  HG3 GLU A 113     -11.710   1.092  -5.168  1.00 91.01           H  
ATOM   1823  N   VAL A 114     -14.151  -3.102  -2.904  1.00 92.05           N  
ATOM   1824  CA  VAL A 114     -14.036  -4.089  -1.822  1.00 92.05           C  
ATOM   1825  C   VAL A 114     -12.766  -3.833  -1.024  1.00 92.05           C  
ATOM   1826  O   VAL A 114     -12.808  -3.875   0.202  1.00 92.05           O  
ATOM   1827  CB  VAL A 114     -14.038  -5.526  -2.368  1.00 92.05           C  
ATOM   1828  CG1 VAL A 114     -13.848  -6.561  -1.254  1.00 92.05           C  
ATOM   1829  CG2 VAL A 114     -15.364  -5.837  -3.073  1.00 92.05           C  
ATOM   1830  H   VAL A 114     -13.977  -3.391  -3.857  1.00 92.05           H  
ATOM   1831  HA  VAL A 114     -14.880  -3.974  -1.142  1.00 92.05           H  
ATOM   1832  HB  VAL A 114     -13.228  -5.640  -3.089  1.00 92.05           H  
ATOM   1833 HG11 VAL A 114     -13.940  -7.565  -1.668  1.00 92.05           H  
ATOM   1834 HG12 VAL A 114     -12.859  -6.467  -0.806  1.00 92.05           H  
ATOM   1835 HG13 VAL A 114     -14.601  -6.422  -0.479  1.00 92.05           H  
ATOM   1836 HG21 VAL A 114     -16.194  -5.712  -2.377  1.00 92.05           H  
ATOM   1837 HG22 VAL A 114     -15.511  -5.167  -3.920  1.00 92.05           H  
ATOM   1838 HG23 VAL A 114     -15.359  -6.862  -3.444  1.00 92.05           H  
ATOM   1839  N   ASN A 115     -11.669  -3.539  -1.725  1.00 92.89           N  
ATOM   1840  CA  ASN A 115     -10.378  -3.240  -1.131  1.00 92.89           C  
ATOM   1841  C   ASN A 115     -10.006  -1.785  -1.418  1.00 92.89           C  
ATOM   1842  O   ASN A 115     -10.132  -1.324  -2.551  1.00 92.89           O  
ATOM   1843  CB  ASN A 115      -9.308  -4.208  -1.658  1.00 92.89           C  
ATOM   1844  CG  ASN A 115      -9.601  -5.665  -1.354  1.00 92.89           C  
ATOM   1845  ND2 ASN A 115      -9.081  -6.567  -2.150  1.00 92.89           N  
ATOM   1846  OD1 ASN A 115     -10.308  -6.036  -0.438  1.00 92.89           O  
ATOM   1847  H   ASN A 115     -11.756  -3.415  -2.724  1.00 92.89           H  
ATOM   1848  HA  ASN A 115     -10.452  -3.385  -0.054  1.00 92.89           H  
ATOM   1849  HB2 ASN A 115      -8.350  -3.961  -1.201  1.00 92.89           H  
ATOM   1850  HB3 ASN A 115      -9.214  -4.078  -2.736  1.00 92.89           H  
ATOM   1851 HD21 ASN A 115      -8.465  -6.293  -2.902  1.00 92.89           H  
ATOM   1852 HD22 ASN A 115      -9.234  -7.530  -1.884  1.00 92.89           H  
ATOM   1853  N   SER A 116      -9.489  -1.079  -0.422  1.00 92.14           N  
ATOM   1854  CA  SER A 116      -8.891   0.240  -0.603  1.00 92.14           C  
ATOM   1855  C   SER A 116      -7.557   0.324   0.118  1.00 92.14           C  
ATOM   1856  O   SER A 116      -7.324  -0.354   1.122  1.00 92.14           O  
ATOM   1857  CB  SER A 116      -9.841   1.349  -0.150  1.00 92.14           C  
ATOM   1858  OG  SER A 116      -9.905   1.407   1.258  1.00 92.14           O  
ATOM   1859  H   SER A 116      -9.422  -1.508   0.491  1.00 92.14           H  
ATOM   1860  HA  SER A 116      -8.696   0.395  -1.664  1.00 92.14           H  
ATOM   1861  HB2 SER A 116     -10.833   1.170  -0.564  1.00 92.14           H  
ATOM   1862  HB3 SER A 116      -9.472   2.305  -0.524  1.00 92.14           H  
ATOM   1863  HG  SER A 116     -10.532   2.092   1.503  1.00 92.14           H  
ATOM   1864  N   LEU A 117      -6.670   1.164  -0.406  1.00 90.74           N  
ATOM   1865  CA  LEU A 117      -5.357   1.385   0.169  1.00 90.74           C  
ATOM   1866  C   LEU A 117      -5.198   2.836   0.586  1.00 90.74           C  
ATOM   1867  O   LEU A 117      -5.573   3.751  -0.147  1.00 90.74           O  
ATOM   1868  CB  LEU A 117      -4.246   0.964  -0.797  1.00 90.74           C  
ATOM   1869  CG  LEU A 117      -4.160  -0.556  -1.023  1.00 90.74           C  
ATOM   1870  CD1 LEU A 117      -5.046  -1.053  -2.167  1.00 90.74           C  
ATOM   1871  CD2 LEU A 117      -2.718  -0.881  -1.382  1.00 90.74           C  
ATOM   1872  H   LEU A 117      -6.922   1.713  -1.216  1.00 90.74           H  
ATOM   1873  HA  LEU A 117      -5.260   0.780   1.071  1.00 90.74           H  
ATOM   1874  HB2 LEU A 117      -4.362   1.478  -1.751  1.00 90.74           H  
ATOM   1875  HB3 LEU A 117      -3.309   1.301  -0.355  1.00 90.74           H  
ATOM   1876  HG  LEU A 117      -4.422  -1.086  -0.107  1.00 90.74           H  
ATOM   1877 HD11 LEU A 117      -4.906  -2.126  -2.300  1.00 90.74           H  
ATOM   1878 HD12 LEU A 117      -4.778  -0.553  -3.097  1.00 90.74           H  
ATOM   1879 HD13 LEU A 117      -6.100  -0.875  -1.952  1.00 90.74           H  
ATOM   1880 HD21 LEU A 117      -2.427  -0.222  -2.200  1.00 90.74           H  
ATOM   1881 HD22 LEU A 117      -2.074  -0.706  -0.520  1.00 90.74           H  
ATOM   1882 HD23 LEU A 117      -2.625  -1.924  -1.685  1.00 90.74           H  
ATOM   1883  N   ASN A 118      -4.590   3.049   1.746  1.00 89.11           N  
ATOM   1884  CA  ASN A 118      -4.215   4.381   2.191  1.00 89.11           C  
ATOM   1885  C   ASN A 118      -2.951   4.343   3.048  1.00 89.11           C  
ATOM   1886  O   ASN A 118      -2.701   3.391   3.783  1.00 89.11           O  
ATOM   1887  CB  ASN A 118      -5.397   5.058   2.908  1.00 89.11           C  
ATOM   1888  CG  ASN A 118      -5.734   4.440   4.251  1.00 89.11           C  
ATOM   1889  ND2 ASN A 118      -5.587   5.173   5.328  1.00 89.11           N  
ATOM   1890  OD1 ASN A 118      -6.150   3.304   4.357  1.00 89.11           O  
ATOM   1891  H   ASN A 118      -4.343   2.256   2.320  1.00 89.11           H  
ATOM   1892  HA  ASN A 118      -3.985   4.974   1.306  1.00 89.11           H  
ATOM   1893  HB2 ASN A 118      -6.286   5.002   2.279  1.00 89.11           H  
ATOM   1894  HB3 ASN A 118      -5.165   6.114   3.050  1.00 89.11           H  
ATOM   1895 HD21 ASN A 118      -5.954   4.781   6.183  1.00 89.11           H  
ATOM   1896 HD22 ASN A 118      -5.358   6.155   5.271  1.00 89.11           H  
ATOM   1897  N   ILE A 119      -2.161   5.413   2.969  1.00 88.61           N  
ATOM   1898  CA  ILE A 119      -1.041   5.639   3.881  1.00 88.61           C  
ATOM   1899  C   ILE A 119      -1.514   6.579   4.984  1.00 88.61           C  
ATOM   1900  O   ILE A 119      -1.981   7.681   4.697  1.00 88.61           O  
ATOM   1901  CB  ILE A 119       0.202   6.183   3.146  1.00 88.61           C  
ATOM   1902  CG1 ILE A 119       0.768   5.136   2.165  1.00 88.61           C  
ATOM   1903  CG2 ILE A 119       1.279   6.550   4.187  1.00 88.61           C  
ATOM   1904  CD1 ILE A 119       1.815   5.715   1.203  1.00 88.61           C  
ATOM   1905  H   ILE A 119      -2.450   6.182   2.382  1.00 88.61           H  
ATOM   1906  HA  ILE A 119      -0.753   4.692   4.337  1.00 88.61           H  
ATOM   1907  HB  ILE A 119      -0.077   7.079   2.592  1.00 88.61           H  
ATOM   1908 HG12 ILE A 119       1.218   4.324   2.736  1.00 88.61           H  
ATOM   1909 HG13 ILE A 119      -0.037   4.716   1.562  1.00 88.61           H  
ATOM   1910 HG21 ILE A 119       1.505   5.685   4.811  1.00 88.61           H  
ATOM   1911 HG22 ILE A 119       2.200   6.894   3.717  1.00 88.61           H  
ATOM   1912 HG23 ILE A 119       0.922   7.368   4.812  1.00 88.61           H  
ATOM   1913 HD11 ILE A 119       1.314   6.179   0.354  1.00 88.61           H  
ATOM   1914 HD12 ILE A 119       2.452   6.461   1.678  1.00 88.61           H  
ATOM   1915 HD13 ILE A 119       2.470   4.914   0.859  1.00 88.61           H  
ATOM   1916  N   GLN A 120      -1.355   6.170   6.240  1.00 89.21           N  
ATOM   1917  CA  GLN A 120      -1.630   7.027   7.392  1.00 89.21           C  
ATOM   1918  C   GLN A 120      -0.756   6.662   8.590  1.00 89.21           C  
ATOM   1919  O   GLN A 120      -0.217   5.559   8.688  1.00 89.21           O  
ATOM   1920  CB  GLN A 120      -3.126   6.989   7.752  1.00 89.21           C  
ATOM   1921  CG  GLN A 120      -3.592   5.626   8.285  1.00 89.21           C  
ATOM   1922  CD  GLN A 120      -5.095   5.541   8.517  1.00 89.21           C  
ATOM   1923  NE2 GLN A 120      -5.586   4.495   9.141  1.00 89.21           N  
ATOM   1924  OE1 GLN A 120      -5.859   6.393   8.104  1.00 89.21           O  
ATOM   1925  H   GLN A 120      -0.969   5.251   6.403  1.00 89.21           H  
ATOM   1926  HA  GLN A 120      -1.385   8.052   7.116  1.00 89.21           H  
ATOM   1927  HB2 GLN A 120      -3.328   7.748   8.509  1.00 89.21           H  
ATOM   1928  HB3 GLN A 120      -3.703   7.244   6.863  1.00 89.21           H  
ATOM   1929  HG2 GLN A 120      -3.332   4.865   7.550  1.00 89.21           H  
ATOM   1930  HG3 GLN A 120      -3.088   5.413   9.228  1.00 89.21           H  
ATOM   1931 HE21 GLN A 120      -5.010   3.700   9.378  1.00 89.21           H  
ATOM   1932 HE22 GLN A 120      -6.592   4.461   9.224  1.00 89.21           H  
ATOM   1933  N   VAL A 121      -0.635   7.594   9.532  1.00 90.91           N  
ATOM   1934  CA  VAL A 121       0.012   7.326  10.818  1.00 90.91           C  
ATOM   1935  C   VAL A 121      -0.908   6.452  11.666  1.00 90.91           C  
ATOM   1936  O   VAL A 121      -2.018   6.861  12.020  1.00 90.91           O  
ATOM   1937  CB  VAL A 121       0.380   8.627  11.547  1.00 90.91           C  
ATOM   1938  CG1 VAL A 121       1.034   8.329  12.898  1.00 90.91           C  
ATOM   1939  CG2 VAL A 121       1.372   9.449  10.712  1.00 90.91           C  
ATOM   1940  H   VAL A 121      -1.123   8.471   9.412  1.00 90.91           H  
ATOM   1941  HA  VAL A 121       0.936   6.777  10.640  1.00 90.91           H  
ATOM   1942  HB  VAL A 121      -0.518   9.223  11.712  1.00 90.91           H  
ATOM   1943 HG11 VAL A 121       0.335   7.828  13.568  1.00 90.91           H  
ATOM   1944 HG12 VAL A 121       1.905   7.692  12.745  1.00 90.91           H  
ATOM   1945 HG13 VAL A 121       1.357   9.257  13.371  1.00 90.91           H  
ATOM   1946 HG21 VAL A 121       0.927   9.736   9.759  1.00 90.91           H  
ATOM   1947 HG22 VAL A 121       2.275   8.869  10.527  1.00 90.91           H  
ATOM   1948 HG23 VAL A 121       1.641  10.358  11.250  1.00 90.91           H  
ATOM   1949  N   SER A 122      -0.428   5.257  12.003  1.00 91.08           N  
ATOM   1950  CA  SER A 122      -1.131   4.305  12.857  1.00 91.08           C  
ATOM   1951  C   SER A 122      -1.439   4.903  14.226  1.00 91.08           C  
ATOM   1952  O   SER A 122      -0.556   5.423  14.903  1.00 91.08           O  
ATOM   1953  CB  SER A 122      -0.268   3.053  13.019  1.00 91.08           C  
ATOM   1954  OG  SER A 122      -0.871   2.135  13.910  1.00 91.08           O  
ATOM   1955  H   SER A 122       0.501   5.014  11.690  1.00 91.08           H  
ATOM   1956  HA  SER A 122      -2.073   4.032  12.382  1.00 91.08           H  
ATOM   1957  HB2 SER A 122       0.707   3.349  13.407  1.00 91.08           H  
ATOM   1958  HB3 SER A 122      -0.129   2.578  12.048  1.00 91.08           H  
ATOM   1959  HG  SER A 122      -0.376   1.317  13.831  1.00 91.08           H  
ATOM   1960  N   GLU A 123      -2.692   4.794  14.663  1.00 89.36           N  
ATOM   1961  CA  GLU A 123      -3.085   5.131  16.038  1.00 89.36           C  
ATOM   1962  C   GLU A 123      -2.602   4.105  17.057  1.00 89.36           C  
ATOM   1963  O   GLU A 123      -2.420   4.439  18.224  1.00 89.36           O  
ATOM   1964  CB  GLU A 123      -4.610   5.242  16.117  1.00 89.36           C  
ATOM   1965  CG  GLU A 123      -5.018   6.578  15.526  1.00 89.36           C  
ATOM   1966  CD  GLU A 123      -6.520   6.796  15.559  1.00 89.36           C  
ATOM   1967  OE1 GLU A 123      -7.204   6.357  14.613  1.00 89.36           O  
ATOM   1968  OE2 GLU A 123      -7.010   7.449  16.508  1.00 89.36           O1-
ATOM   1969  H   GLU A 123      -3.389   4.388  14.055  1.00 89.36           H  
ATOM   1970  HA  GLU A 123      -2.638   6.081  16.331  1.00 89.36           H  
ATOM   1971  HB2 GLU A 123      -4.932   5.212  17.158  1.00 89.36           H  
ATOM   1972  HB3 GLU A 123      -5.079   4.424  15.570  1.00 89.36           H  
ATOM   1973  HG2 GLU A 123      -4.542   7.343  16.138  1.00 89.36           H  
ATOM   1974  HG3 GLU A 123      -4.660   6.654  14.499  1.00 89.36           H  
ATOM   1975  N   ALA A 124      -2.381   2.867  16.617  1.00 82.87           N  
ATOM   1976  CA  ALA A 124      -1.916   1.798  17.484  1.00 82.87           C  
ATOM   1977  C   ALA A 124      -0.406   1.890  17.752  1.00 82.87           C  
ATOM   1978  O   ALA A 124       0.024   1.613  18.870  1.00 82.87           O  
ATOM   1979  CB  ALA A 124      -2.316   0.462  16.849  1.00 82.87           C  
ATOM   1980  H   ALA A 124      -2.511   2.666  15.636  1.00 82.87           H  
ATOM   1981  HA  ALA A 124      -2.420   1.880  18.447  1.00 82.87           H  
ATOM   1982  HB1 ALA A 124      -1.838   0.345  15.876  1.00 82.87           H  
ATOM   1983  HB2 ALA A 124      -2.004  -0.358  17.495  1.00 82.87           H  
ATOM   1984  HB3 ALA A 124      -3.398   0.420  16.723  1.00 82.87           H  
ATOM   1985  N   THR A 125       0.389   2.274  16.745  1.00 83.85           N  
ATOM   1986  CA  THR A 125       1.862   2.203  16.811  1.00 83.85           C  
ATOM   1987  C   THR A 125       2.574   3.543  16.634  1.00 83.85           C  
ATOM   1988  O   THR A 125       3.752   3.646  16.957  1.00 83.85           O  
ATOM   1989  CB  THR A 125       2.425   1.208  15.781  1.00 83.85           C  
ATOM   1990  CG2 THR A 125       1.776  -0.176  15.857  1.00 83.85           C  
ATOM   1991  OG1 THR A 125       2.235   1.683  14.466  1.00 83.85           O  
ATOM   1992  H   THR A 125      -0.037   2.458  15.848  1.00 83.85           H  
ATOM   1993  HA  THR A 125       2.162   1.838  17.793  1.00 83.85           H  
ATOM   1994  HB  THR A 125       3.495   1.099  15.957  1.00 83.85           H  
ATOM   1995  HG1 THR A 125       2.957   1.317  13.950  1.00 83.85           H  
ATOM   1996 HG21 THR A 125       1.847  -0.557  16.875  1.00 83.85           H  
ATOM   1997 HG22 THR A 125       0.728  -0.130  15.562  1.00 83.85           H  
ATOM   1998 HG23 THR A 125       2.300  -0.863  15.192  1.00 83.85           H  
ATOM   1999  N   GLY A 126       1.904   4.572  16.103  1.00 88.04           N  
ATOM   2000  CA  GLY A 126       2.529   5.853  15.754  1.00 88.04           C  
ATOM   2001  C   GLY A 126       3.383   5.823  14.479  1.00 88.04           C  
ATOM   2002  O   GLY A 126       3.883   6.864  14.062  1.00 88.04           O  
ATOM   2003  H   GLY A 126       0.925   4.462  15.884  1.00 88.04           H  
ATOM   2004  HA2 GLY A 126       1.747   6.600  15.615  1.00 88.04           H  
ATOM   2005  HA3 GLY A 126       3.168   6.175  16.576  1.00 88.04           H  
ATOM   2006  N   SER A 127       3.537   4.664  13.833  1.00 89.03           N  
ATOM   2007  CA  SER A 127       4.316   4.515  12.599  1.00 89.03           C  
ATOM   2008  C   SER A 127       3.488   4.861  11.362  1.00 89.03           C  
ATOM   2009  O   SER A 127       2.288   4.568  11.292  1.00 89.03           O  
ATOM   2010  CB  SER A 127       4.863   3.090  12.457  1.00 89.03           C  
ATOM   2011  OG  SER A 127       5.460   2.654  13.663  1.00 89.03           O  
ATOM   2012  H   SER A 127       3.158   3.827  14.254  1.00 89.03           H  
ATOM   2013  HA  SER A 127       5.168   5.193  12.641  1.00 89.03           H  
ATOM   2014  HB2 SER A 127       4.042   2.416  12.213  1.00 89.03           H  
ATOM   2015  HB3 SER A 127       5.592   3.052  11.648  1.00 89.03           H  
ATOM   2016  HG  SER A 127       6.299   3.106  13.780  1.00 89.03           H  
ATOM   2017  N   LEU A 128       4.136   5.429  10.344  1.00 90.55           N  
ATOM   2018  CA  LEU A 128       3.526   5.604   9.029  1.00 90.55           C  
ATOM   2019  C   LEU A 128       3.289   4.223   8.402  1.00 90.55           C  
ATOM   2020  O   LEU A 128       4.204   3.414   8.296  1.00 90.55           O  
ATOM   2021  CB  LEU A 128       4.433   6.509   8.181  1.00 90.55           C  
ATOM   2022  CG  LEU A 128       3.781   7.040   6.895  1.00 90.55           C  
ATOM   2023  CD1 LEU A 128       2.521   7.861   7.183  1.00 90.55           C  
ATOM   2024  CD2 LEU A 128       4.765   7.967   6.184  1.00 90.55           C  
ATOM   2025  H   LEU A 128       5.129   5.593  10.426  1.00 90.55           H  
ATOM   2026  HA  LEU A 128       2.563   6.093   9.171  1.00 90.55           H  
ATOM   2027  HB2 LEU A 128       4.734   7.364   8.786  1.00 90.55           H  
ATOM   2028  HB3 LEU A 128       5.335   5.955   7.919  1.00 90.55           H  
ATOM   2029  HG  LEU A 128       3.528   6.204   6.243  1.00 90.55           H  
ATOM   2030 HD11 LEU A 128       1.701   7.194   7.447  1.00 90.55           H  
ATOM   2031 HD12 LEU A 128       2.237   8.429   6.297  1.00 90.55           H  
ATOM   2032 HD13 LEU A 128       2.710   8.561   7.996  1.00 90.55           H  
ATOM   2033 HD21 LEU A 128       4.395   8.215   5.189  1.00 90.55           H  
ATOM   2034 HD22 LEU A 128       5.737   7.482   6.097  1.00 90.55           H  
ATOM   2035 HD23 LEU A 128       4.899   8.884   6.757  1.00 90.55           H  
ATOM   2036  N   THR A 129       2.042   3.926   8.054  1.00 93.14           N  
ATOM   2037  CA  THR A 129       1.595   2.574   7.706  1.00 93.14           C  
ATOM   2038  C   THR A 129       0.806   2.616   6.405  1.00 93.14           C  
ATOM   2039  O   THR A 129      -0.075   3.465   6.251  1.00 93.14           O  
ATOM   2040  CB  THR A 129       0.741   2.007   8.853  1.00 93.14           C  
ATOM   2041  CG2 THR A 129       0.181   0.609   8.610  1.00 93.14           C  
ATOM   2042  OG1 THR A 129       1.500   1.935  10.043  1.00 93.14           O  
ATOM   2043  H   THR A 129       1.322   4.625   8.170  1.00 93.14           H  
ATOM   2044  HA  THR A 129       2.455   1.919   7.569  1.00 93.14           H  
ATOM   2045  HB  THR A 129      -0.089   2.692   9.030  1.00 93.14           H  
ATOM   2046  HG1 THR A 129       1.838   2.816  10.222  1.00 93.14           H  
ATOM   2047 HG21 THR A 129      -0.483   0.608   7.746  1.00 93.14           H  
ATOM   2048 HG22 THR A 129      -0.391   0.295   9.483  1.00 93.14           H  
ATOM   2049 HG23 THR A 129       0.995  -0.099   8.451  1.00 93.14           H  
ATOM   2050  N   LEU A 130       1.105   1.700   5.480  1.00 91.76           N  
ATOM   2051  CA  LEU A 130       0.235   1.408   4.341  1.00 91.76           C  
ATOM   2052  C   LEU A 130      -0.820   0.402   4.795  1.00 91.76           C  
ATOM   2053  O   LEU A 130      -0.482  -0.736   5.123  1.00 91.76           O  
ATOM   2054  CB  LEU A 130       1.056   0.862   3.157  1.00 91.76           C  
ATOM   2055  CG  LEU A 130       0.192   0.470   1.936  1.00 91.76           C  
ATOM   2056  CD1 LEU A 130      -0.495   1.680   1.305  1.00 91.76           C  
ATOM   2057  CD2 LEU A 130       1.045  -0.179   0.850  1.00 91.76           C  
ATOM   2058  H   LEU A 130       1.818   1.021   5.705  1.00 91.76           H  
ATOM   2059  HA  LEU A 130      -0.264   2.325   4.027  1.00 91.76           H  
ATOM   2060  HB2 LEU A 130       1.789   1.610   2.855  1.00 91.76           H  
ATOM   2061  HB3 LEU A 130       1.592  -0.024   3.497  1.00 91.76           H  
ATOM   2062  HG  LEU A 130      -0.570  -0.250   2.235  1.00 91.76           H  
ATOM   2063 HD11 LEU A 130      -1.211   2.113   2.004  1.00 91.76           H  
ATOM   2064 HD12 LEU A 130       0.250   2.423   1.018  1.00 91.76           H  
ATOM   2065 HD13 LEU A 130      -1.042   1.367   0.416  1.00 91.76           H  
ATOM   2066 HD21 LEU A 130       1.826   0.507   0.521  1.00 91.76           H  
ATOM   2067 HD22 LEU A 130       1.489  -1.095   1.239  1.00 91.76           H  
ATOM   2068 HD23 LEU A 130       0.421  -0.443  -0.003  1.00 91.76           H  
ATOM   2069  N   TYR A 131      -2.078   0.822   4.802  1.00 94.71           N  
ATOM   2070  CA  TYR A 131      -3.217  -0.032   5.100  1.00 94.71           C  
ATOM   2071  C   TYR A 131      -3.798  -0.618   3.822  1.00 94.71           C  
ATOM   2072  O   TYR A 131      -3.927   0.081   2.816  1.00 94.71           O  
ATOM   2073  CB  TYR A 131      -4.283   0.751   5.867  1.00 94.71           C  
ATOM   2074  CG  TYR A 131      -3.880   1.053   7.290  1.00 94.71           C  
ATOM   2075  CD1 TYR A 131      -4.229   0.160   8.320  1.00 94.71           C  
ATOM   2076  CD2 TYR A 131      -3.125   2.203   7.575  1.00 94.71           C  
ATOM   2077  CE1 TYR A 131      -3.835   0.427   9.642  1.00 94.71           C  
ATOM   2078  CE2 TYR A 131      -2.727   2.473   8.897  1.00 94.71           C  
ATOM   2079  CZ  TYR A 131      -3.079   1.578   9.929  1.00 94.71           C  
ATOM   2080  OH  TYR A 131      -2.671   1.820  11.198  1.00 94.71           O  
ATOM   2081  H   TYR A 131      -2.278   1.762   4.492  1.00 94.71           H  
ATOM   2082  HA  TYR A 131      -2.890  -0.854   5.737  1.00 94.71           H  
ATOM   2083  HB2 TYR A 131      -5.208   0.173   5.884  1.00 94.71           H  
ATOM   2084  HB3 TYR A 131      -4.488   1.684   5.343  1.00 94.71           H  
ATOM   2085  HD1 TYR A 131      -4.811  -0.721   8.096  1.00 94.71           H  
ATOM   2086  HD2 TYR A 131      -2.828   2.852   6.764  1.00 94.71           H  
ATOM   2087  HE1 TYR A 131      -4.120  -0.243  10.440  1.00 94.71           H  
ATOM   2088  HE2 TYR A 131      -2.125   3.343   9.112  1.00 94.71           H  
ATOM   2089  HH  TYR A 131      -2.075   2.571  11.231  1.00 94.71           H  
ATOM   2090  N   VAL A 132      -4.202  -1.883   3.902  1.00 95.72           N  
ATOM   2091  CA  VAL A 132      -5.156  -2.490   2.977  1.00 95.72           C  
ATOM   2092  C   VAL A 132      -6.438  -2.761   3.747  1.00 95.72           C  
ATOM   2093  O   VAL A 132      -6.490  -3.682   4.567  1.00 95.72           O  
ATOM   2094  CB  VAL A 132      -4.632  -3.783   2.337  1.00 95.72           C  
ATOM   2095  CG1 VAL A 132      -5.643  -4.225   1.273  1.00 95.72           C  
ATOM   2096  CG2 VAL A 132      -3.258  -3.604   1.681  1.00 95.72           C  
ATOM   2097  H   VAL A 132      -3.992  -2.386   4.753  1.00 95.72           H  
ATOM   2098  HA  VAL A 132      -5.377  -1.788   2.173  1.00 95.72           H  
ATOM   2099  HB  VAL A 132      -4.545  -4.566   3.090  1.00 95.72           H  
ATOM   2100 HG11 VAL A 132      -6.627  -4.399   1.709  1.00 95.72           H  
ATOM   2101 HG12 VAL A 132      -5.730  -3.463   0.498  1.00 95.72           H  
ATOM   2102 HG13 VAL A 132      -5.315  -5.159   0.818  1.00 95.72           H  
ATOM   2103 HG21 VAL A 132      -2.978  -4.517   1.155  1.00 95.72           H  
ATOM   2104 HG22 VAL A 132      -3.286  -2.778   0.970  1.00 95.72           H  
ATOM   2105 HG23 VAL A 132      -2.506  -3.394   2.441  1.00 95.72           H  
ATOM   2106  N   ASN A 133      -7.461  -1.963   3.468  1.00 96.47           N  
ATOM   2107  CA  ASN A 133      -8.786  -2.081   4.058  1.00 96.47           C  
ATOM   2108  C   ASN A 133      -9.662  -2.927   3.148  1.00 96.47           C  
ATOM   2109  O   ASN A 133      -9.720  -2.661   1.952  1.00 96.47           O  
ATOM   2110  CB  ASN A 133      -9.407  -0.691   4.233  1.00 96.47           C  
ATOM   2111  CG  ASN A 133      -8.461   0.290   4.882  1.00 96.47           C  
ATOM   2112  ND2 ASN A 133      -7.958   1.211   4.098  1.00 96.47           N  
ATOM   2113  OD1 ASN A 133      -8.157   0.203   6.059  1.00 96.47           O  
ATOM   2114  H   ASN A 133      -7.344  -1.281   2.732  1.00 96.47           H  
ATOM   2115  HA  ASN A 133      -8.712  -2.559   5.035  1.00 96.47           H  
ATOM   2116  HB2 ASN A 133     -10.304  -0.764   4.849  1.00 96.47           H  
ATOM   2117  HB3 ASN A 133      -9.704  -0.306   3.258  1.00 96.47           H  
ATOM   2118 HD21 ASN A 133      -7.293   1.870   4.478  1.00 96.47           H  
ATOM   2119 HD22 ASN A 133      -8.187   1.210   3.115  1.00 96.47           H  
ATOM   2120  N   SER A 134     -10.372  -3.889   3.718  1.00 97.19           N  
ATOM   2121  CA  SER A 134     -11.258  -4.790   2.993  1.00 97.19           C  
ATOM   2122  C   SER A 134     -12.636  -4.805   3.641  1.00 97.19           C  
ATOM   2123  O   SER A 134     -12.774  -5.012   4.853  1.00 97.19           O  
ATOM   2124  CB  SER A 134     -10.680  -6.203   2.932  1.00 97.19           C  
ATOM   2125  OG  SER A 134      -9.391  -6.204   2.359  1.00 97.19           O  
ATOM   2126  H   SER A 134     -10.263  -4.049   4.710  1.00 97.19           H  
ATOM   2127  HA  SER A 134     -11.354  -4.449   1.963  1.00 97.19           H  
ATOM   2128  HB2 SER A 134     -11.330  -6.811   2.303  1.00 97.19           H  
ATOM   2129  HB3 SER A 134     -10.634  -6.633   3.932  1.00 97.19           H  
ATOM   2130  HG  SER A 134      -8.741  -6.269   3.062  1.00 97.19           H  
ATOM   2131  N   LYS A 135     -13.675  -4.601   2.832  1.00 97.42           N  
ATOM   2132  CA  LYS A 135     -15.066  -4.679   3.279  1.00 97.42           C  
ATOM   2133  C   LYS A 135     -15.425  -6.101   3.690  1.00 97.42           C  
ATOM   2134  O   LYS A 135     -15.291  -7.043   2.909  1.00 97.42           O  
ATOM   2135  CB  LYS A 135     -16.008  -4.225   2.168  1.00 97.42           C  
ATOM   2136  CG  LYS A 135     -15.868  -2.738   1.839  1.00 97.42           C  
ATOM   2137  CD  LYS A 135     -17.008  -2.395   0.888  1.00 97.42           C  
ATOM   2138  CE  LYS A 135     -17.140  -0.897   0.731  1.00 97.42           C  
ATOM   2139  NZ  LYS A 135     -18.472  -0.580   0.192  1.00 97.42           N1+
ATOM   2140  H   LYS A 135     -13.482  -4.416   1.858  1.00 97.42           H  
ATOM   2141  HA  LYS A 135     -15.200  -4.032   4.146  1.00 97.42           H  
ATOM   2142  HB2 LYS A 135     -17.026  -4.415   2.506  1.00 97.42           H  
ATOM   2143  HB3 LYS A 135     -15.832  -4.816   1.269  1.00 97.42           H  
ATOM   2144  HG2 LYS A 135     -15.955  -2.148   2.751  1.00 97.42           H  
ATOM   2145  HG3 LYS A 135     -14.908  -2.533   1.364  1.00 97.42           H  
ATOM   2146  HD2 LYS A 135     -16.844  -2.861  -0.084  1.00 97.42           H  
ATOM   2147  HD3 LYS A 135     -17.938  -2.773   1.313  1.00 97.42           H  
ATOM   2148  HE2 LYS A 135     -16.347  -0.523   0.084  1.00 97.42           H  
ATOM   2149  HE3 LYS A 135     -17.036  -0.442   1.717  1.00 97.42           H  
ATOM   2150  HZ1 LYS A 135     -18.616  -1.063  -0.683  1.00 97.42           H  
ATOM   2151  HZ2 LYS A 135     -18.545   0.410   0.007  1.00 97.42           H  
ATOM   2152  HZ3 LYS A 135     -19.197  -0.850   0.841  1.00 97.42           H  
ATOM   2153  N   VAL A 136     -15.936  -6.247   4.906  1.00 97.89           N  
ATOM   2154  CA  VAL A 136     -16.479  -7.511   5.398  1.00 97.89           C  
ATOM   2155  C   VAL A 136     -17.964  -7.539   5.061  1.00 97.89           C  
ATOM   2156  O   VAL A 136     -18.778  -6.906   5.731  1.00 97.89           O  
ATOM   2157  CB  VAL A 136     -16.194  -7.702   6.896  1.00 97.89           C  
ATOM   2158  CG1 VAL A 136     -16.639  -9.093   7.340  1.00 97.89           C  
ATOM   2159  CG2 VAL A 136     -14.698  -7.575   7.199  1.00 97.89           C  
ATOM   2160  H   VAL A 136     -16.042  -5.429   5.488  1.00 97.89           H  
ATOM   2161  HA  VAL A 136     -15.998  -8.338   4.875  1.00 97.89           H  
ATOM   2162  HB  VAL A 136     -16.731  -6.953   7.477  1.00 97.89           H  
ATOM   2163 HG11 VAL A 136     -16.100  -9.863   6.788  1.00 97.89           H  
ATOM   2164 HG12 VAL A 136     -16.454  -9.218   8.407  1.00 97.89           H  
ATOM   2165 HG13 VAL A 136     -17.708  -9.197   7.156  1.00 97.89           H  
ATOM   2166 HG21 VAL A 136     -14.362  -6.562   6.975  1.00 97.89           H  
ATOM   2167 HG22 VAL A 136     -14.512  -7.774   8.254  1.00 97.89           H  
ATOM   2168 HG23 VAL A 136     -14.124  -8.281   6.600  1.00 97.89           H  
ATOM   2169  N   GLU A 137     -18.310  -8.249   3.990  1.00 95.73           N  
ATOM   2170  CA  GLU A 137     -19.674  -8.343   3.468  1.00 95.73           C  
ATOM   2171  C   GLU A 137     -20.071  -9.803   3.223  1.00 95.73           C  
ATOM   2172  O   GLU A 137     -19.291 -10.591   2.675  1.00 95.73           O  
ATOM   2173  CB  GLU A 137     -19.826  -7.520   2.176  1.00 95.73           C  
ATOM   2174  CG  GLU A 137     -19.728  -6.007   2.426  1.00 95.73           C  
ATOM   2175  CD  GLU A 137     -19.803  -5.148   1.155  1.00 95.73           C  
ATOM   2176  OE1 GLU A 137     -20.075  -3.932   1.303  1.00 95.73           O  
ATOM   2177  OE2 GLU A 137     -19.554  -5.683   0.053  1.00 95.73           O1-
ATOM   2178  H   GLU A 137     -17.580  -8.706   3.462  1.00 95.73           H  
ATOM   2179  HA  GLU A 137     -20.362  -7.932   4.208  1.00 95.73           H  
ATOM   2180  HB2 GLU A 137     -20.800  -7.732   1.737  1.00 95.73           H  
ATOM   2181  HB3 GLU A 137     -19.053  -7.830   1.473  1.00 95.73           H  
ATOM   2182  HG2 GLU A 137     -20.554  -5.724   3.078  1.00 95.73           H  
ATOM   2183  HG3 GLU A 137     -18.794  -5.787   2.943  1.00 95.73           H  
ATOM   2184  N   LYS A 138     -21.307 -10.150   3.593  1.00 95.17           N  
ATOM   2185  CA  LYS A 138     -21.934 -11.447   3.301  1.00 95.17           C  
ATOM   2186  C   LYS A 138     -23.406 -11.232   2.971  1.00 95.17           C  
ATOM   2187  O   LYS A 138     -24.094 -10.511   3.690  1.00 95.17           O  
ATOM   2188  CB  LYS A 138     -21.716 -12.413   4.478  1.00 95.17           C  
ATOM   2189  CG  LYS A 138     -22.260 -13.826   4.203  1.00 95.17           C  
ATOM   2190  CD  LYS A 138     -21.750 -14.821   5.254  1.00 95.17           C  
ATOM   2191  CE  LYS A 138     -22.192 -16.261   4.974  1.00 95.17           C  
ATOM   2192  NZ  LYS A 138     -21.517 -17.208   5.905  1.00 95.17           N1+
ATOM   2193  H   LYS A 138     -21.884  -9.440   4.021  1.00 95.17           H  
ATOM   2194  HA  LYS A 138     -21.453 -11.873   2.421  1.00 95.17           H  
ATOM   2195  HB2 LYS A 138     -20.643 -12.479   4.659  1.00 95.17           H  
ATOM   2196  HB3 LYS A 138     -22.190 -12.017   5.377  1.00 95.17           H  
ATOM   2197  HG2 LYS A 138     -23.350 -13.803   4.227  1.00 95.17           H  
ATOM   2198  HG3 LYS A 138     -21.931 -14.154   3.217  1.00 95.17           H  
ATOM   2199  HD2 LYS A 138     -22.102 -14.520   6.240  1.00 95.17           H  
ATOM   2200  HD3 LYS A 138     -20.660 -14.802   5.232  1.00 95.17           H  
ATOM   2201  HE2 LYS A 138     -21.927 -16.506   3.945  1.00 95.17           H  
ATOM   2202  HE3 LYS A 138     -23.277 -16.326   5.063  1.00 95.17           H  
ATOM   2203  HZ1 LYS A 138     -21.794 -17.062   6.865  1.00 95.17           H  
ATOM   2204  HZ2 LYS A 138     -21.658 -18.177   5.654  1.00 95.17           H  
ATOM   2205  HZ3 LYS A 138     -20.514 -17.093   5.897  1.00 95.17           H  
ATOM   2206  N   ASP A 139     -23.858 -11.812   1.860  1.00 93.93           N  
ATOM   2207  CA  ASP A 139     -25.243 -11.724   1.373  1.00 93.93           C  
ATOM   2208  C   ASP A 139     -25.773 -10.279   1.273  1.00 93.93           C  
ATOM   2209  O   ASP A 139     -26.906  -9.973   1.637  1.00 93.93           O  
ATOM   2210  CB  ASP A 139     -26.135 -12.692   2.170  1.00 93.93           C  
ATOM   2211  CG  ASP A 139     -25.564 -14.116   2.160  1.00 93.93           C  
ATOM   2212  OD1 ASP A 139     -25.065 -14.529   1.088  1.00 93.93           O  
ATOM   2213  OD2 ASP A 139     -25.553 -14.755   3.236  1.00 93.93           O1-
ATOM   2214  H   ASP A 139     -23.271 -12.498   1.408  1.00 93.93           H  
ATOM   2215  HA  ASP A 139     -25.237 -12.097   0.349  1.00 93.93           H  
ATOM   2216  HB2 ASP A 139     -26.225 -12.339   3.197  1.00 93.93           H  
ATOM   2217  HB3 ASP A 139     -27.130 -12.712   1.724  1.00 93.93           H  
ATOM   2218  N   GLY A 140     -24.917  -9.356   0.815  1.00 92.31           N  
ATOM   2219  CA  GLY A 140     -25.235  -7.930   0.672  1.00 92.31           C  
ATOM   2220  C   GLY A 140     -25.276  -7.133   1.983  1.00 92.31           C  
ATOM   2221  O   GLY A 140     -25.448  -5.916   1.943  1.00 92.31           O  
ATOM   2222  H   GLY A 140     -23.990  -9.665   0.559  1.00 92.31           H  
ATOM   2223  HA2 GLY A 140     -26.211  -7.832   0.197  1.00 92.31           H  
ATOM   2224  HA3 GLY A 140     -24.492  -7.465   0.024  1.00 92.31           H  
ATOM   2225  N   LYS A 141     -25.091  -7.778   3.142  1.00 95.41           N  
ATOM   2226  CA  LYS A 141     -24.963  -7.111   4.444  1.00 95.41           C  
ATOM   2227  C   LYS A 141     -23.501  -6.772   4.720  1.00 95.41           C  
ATOM   2228  O   LYS A 141     -22.635  -7.645   4.670  1.00 95.41           O  
ATOM   2229  CB  LYS A 141     -25.584  -7.997   5.536  1.00 95.41           C  
ATOM   2230  CG  LYS A 141     -25.458  -7.423   6.960  1.00 95.41           C  
ATOM   2231  CD  LYS A 141     -26.150  -8.363   7.960  1.00 95.41           C  
ATOM   2232  CE  LYS A 141     -25.698  -8.131   9.413  1.00 95.41           C  
ATOM   2233  NZ  LYS A 141     -25.943  -9.349  10.241  1.00 95.41           N1+
ATOM   2234  H   LYS A 141     -24.970  -8.780   3.114  1.00 95.41           H  
ATOM   2235  HA  LYS A 141     -25.525  -6.178   4.411  1.00 95.41           H  
ATOM   2236  HB2 LYS A 141     -25.097  -8.972   5.513  1.00 95.41           H  
ATOM   2237  HB3 LYS A 141     -26.639  -8.142   5.304  1.00 95.41           H  
ATOM   2238  HG2 LYS A 141     -25.913  -6.434   7.010  1.00 95.41           H  
ATOM   2239  HG3 LYS A 141     -24.402  -7.344   7.221  1.00 95.41           H  
ATOM   2240  HD2 LYS A 141     -27.231  -8.247   7.885  1.00 95.41           H  
ATOM   2241  HD3 LYS A 141     -25.905  -9.388   7.681  1.00 95.41           H  
ATOM   2242  HE2 LYS A 141     -26.205  -7.259   9.826  1.00 95.41           H  
ATOM   2243  HE3 LYS A 141     -24.627  -7.928   9.403  1.00 95.41           H  
ATOM   2244  HZ1 LYS A 141     -25.492 -10.156   9.836  1.00 95.41           H  
ATOM   2245  HZ2 LYS A 141     -25.501  -9.344  11.149  1.00 95.41           H  
ATOM   2246  HZ3 LYS A 141     -26.919  -9.580  10.362  1.00 95.41           H  
ATOM   2247  N   PHE A 142     -23.255  -5.513   5.069  1.00 97.07           N  
ATOM   2248  CA  PHE A 142     -21.967  -5.018   5.545  1.00 97.07           C  
ATOM   2249  C   PHE A 142     -21.829  -5.242   7.054  1.00 97.07           C  
ATOM   2250  O   PHE A 142     -22.707  -4.864   7.827  1.00 97.07           O  
ATOM   2251  CB  PHE A 142     -21.842  -3.543   5.149  1.00 97.07           C  
ATOM   2252  CG  PHE A 142     -20.545  -2.884   5.564  1.00 97.07           C  
ATOM   2253  CD1 PHE A 142     -20.498  -2.105   6.734  1.00 97.07           C  
ATOM   2254  CD2 PHE A 142     -19.395  -3.021   4.767  1.00 97.07           C  
ATOM   2255  CE1 PHE A 142     -19.315  -1.436   7.087  1.00 97.07           C  
ATOM   2256  CE2 PHE A 142     -18.208  -2.366   5.129  1.00 97.07           C  
ATOM   2257  CZ  PHE A 142     -18.175  -1.558   6.278  1.00 97.07           C  
ATOM   2258  H   PHE A 142     -24.027  -4.863   5.066  1.00 97.07           H  
ATOM   2259  HA  PHE A 142     -21.162  -5.570   5.059  1.00 97.07           H  
ATOM   2260  HB2 PHE A 142     -22.673  -2.989   5.586  1.00 97.07           H  
ATOM   2261  HB3 PHE A 142     -21.932  -3.465   4.066  1.00 97.07           H  
ATOM   2262  HD1 PHE A 142     -21.377  -2.015   7.356  1.00 97.07           H  
ATOM   2263  HD2 PHE A 142     -19.430  -3.609   3.861  1.00 97.07           H  
ATOM   2264  HE1 PHE A 142     -19.290  -0.822   7.974  1.00 97.07           H  
ATOM   2265  HE2 PHE A 142     -17.322  -2.475   4.521  1.00 97.07           H  
ATOM   2266  HZ  PHE A 142     -17.275  -1.021   6.537  1.00 97.07           H  
ATOM   2267  N   TYR A 143     -20.732  -5.874   7.463  1.00 98.19           N  
ATOM   2268  CA  TYR A 143     -20.416  -6.195   8.858  1.00 98.19           C  
ATOM   2269  C   TYR A 143     -19.334  -5.288   9.435  1.00 98.19           C  
ATOM   2270  O   TYR A 143     -19.194  -5.211  10.655  1.00 98.19           O  
ATOM   2271  CB  TYR A 143     -19.965  -7.657   8.950  1.00 98.19           C  
ATOM   2272  CG  TYR A 143     -21.089  -8.655   8.798  1.00 98.19           C  
ATOM   2273  CD1 TYR A 143     -21.646  -9.261   9.940  1.00 98.19           C  
ATOM   2274  CD2 TYR A 143     -21.578  -8.980   7.519  1.00 98.19           C  
ATOM   2275  CE1 TYR A 143     -22.701 -10.177   9.801  1.00 98.19           C  
ATOM   2276  CE2 TYR A 143     -22.648  -9.882   7.378  1.00 98.19           C  
ATOM   2277  CZ  TYR A 143     -23.214 -10.478   8.524  1.00 98.19           C  
ATOM   2278  OH  TYR A 143     -24.288 -11.298   8.401  1.00 98.19           O  
ATOM   2279  H   TYR A 143     -20.079  -6.188   6.759  1.00 98.19           H  
ATOM   2280  HA  TYR A 143     -21.302  -6.069   9.480  1.00 98.19           H  
ATOM   2281  HB2 TYR A 143     -19.496  -7.818   9.920  1.00 98.19           H  
ATOM   2282  HB3 TYR A 143     -19.205  -7.850   8.193  1.00 98.19           H  
ATOM   2283  HD1 TYR A 143     -21.249  -9.045  10.921  1.00 98.19           H  
ATOM   2284  HD2 TYR A 143     -21.139  -8.523   6.644  1.00 98.19           H  
ATOM   2285  HE1 TYR A 143     -23.099 -10.687  10.667  1.00 98.19           H  
ATOM   2286  HE2 TYR A 143     -23.043 -10.095   6.396  1.00 98.19           H  
ATOM   2287  HH  TYR A 143     -24.428 -11.577   7.493  1.00 98.19           H  
ATOM   2288  N   GLY A 144     -18.559  -4.615   8.583  1.00 98.19           N  
ATOM   2289  CA  GLY A 144     -17.437  -3.799   9.011  1.00 98.19           C  
ATOM   2290  C   GLY A 144     -16.268  -3.826   8.036  1.00 98.19           C  
ATOM   2291  O   GLY A 144     -16.409  -4.191   6.868  1.00 98.19           O  
ATOM   2292  H   GLY A 144     -18.710  -4.720   7.590  1.00 98.19           H  
ATOM   2293  HA2 GLY A 144     -17.083  -4.189   9.965  1.00 98.19           H  
ATOM   2294  HA3 GLY A 144     -17.759  -2.767   9.150  1.00 98.19           H  
ATOM   2295  N   VAL A 145     -15.094  -3.451   8.535  1.00 98.02           N  
ATOM   2296  CA  VAL A 145     -13.854  -3.394   7.753  1.00 98.02           C  
ATOM   2297  C   VAL A 145     -12.778  -4.204   8.456  1.00 98.02           C  
ATOM   2298  O   VAL A 145     -12.441  -3.927   9.605  1.00 98.02           O  
ATOM   2299  CB  VAL A 145     -13.394  -1.942   7.524  1.00 98.02           C  
ATOM   2300  CG1 VAL A 145     -12.125  -1.885   6.671  1.00 98.02           C  
ATOM   2301  CG2 VAL A 145     -14.470  -1.126   6.800  1.00 98.02           C  
ATOM   2302  H   VAL A 145     -15.046  -3.246   9.523  1.00 98.02           H  
ATOM   2303  HA  VAL A 145     -14.020  -3.841   6.773  1.00 98.02           H  
ATOM   2304  HB  VAL A 145     -13.191  -1.466   8.483  1.00 98.02           H  
ATOM   2305 HG11 VAL A 145     -12.267  -2.440   5.744  1.00 98.02           H  
ATOM   2306 HG12 VAL A 145     -11.280  -2.302   7.218  1.00 98.02           H  
ATOM   2307 HG13 VAL A 145     -11.898  -0.846   6.430  1.00 98.02           H  
ATOM   2308 HG21 VAL A 145     -15.339  -1.023   7.449  1.00 98.02           H  
ATOM   2309 HG22 VAL A 145     -14.100  -0.124   6.583  1.00 98.02           H  
ATOM   2310 HG23 VAL A 145     -14.758  -1.622   5.873  1.00 98.02           H  
ATOM   2311  N   SER A 146     -12.217  -5.186   7.760  1.00 97.09           N  
ATOM   2312  CA  SER A 146     -10.950  -5.802   8.146  1.00 97.09           C  
ATOM   2313  C   SER A 146      -9.827  -5.004   7.510  1.00 97.09           C  
ATOM   2314  O   SER A 146      -9.943  -4.590   6.360  1.00 97.09           O  
ATOM   2315  CB  SER A 146     -10.879  -7.261   7.695  1.00 97.09           C  
ATOM   2316  OG  SER A 146     -11.702  -8.060   8.521  1.00 97.09           O  
ATOM   2317  H   SER A 146     -12.509  -5.310   6.802  1.00 97.09           H  
ATOM   2318  HA  SER A 146     -10.827  -5.769   9.229  1.00 97.09           H  
ATOM   2319  HB2 SER A 146     -11.203  -7.342   6.657  1.00 97.09           H  
ATOM   2320  HB3 SER A 146      -9.851  -7.615   7.768  1.00 97.09           H  
ATOM   2321  HG  SER A 146     -11.330  -8.078   9.406  1.00 97.09           H  
ATOM   2322  N   ALA A 147      -8.736  -4.786   8.231  1.00 96.05           N  
ATOM   2323  CA  ALA A 147      -7.571  -4.153   7.643  1.00 96.05           C  
ATOM   2324  C   ALA A 147      -6.283  -4.782   8.155  1.00 96.05           C  
ATOM   2325  O   ALA A 147      -6.204  -5.297   9.272  1.00 96.05           O  
ATOM   2326  CB  ALA A 147      -7.628  -2.632   7.838  1.00 96.05           C  
ATOM   2327  H   ALA A 147      -8.664  -5.159   9.167  1.00 96.05           H  
ATOM   2328  HA  ALA A 147      -7.591  -4.344   6.570  1.00 96.05           H  
ATOM   2329  HB1 ALA A 147      -6.800  -2.161   7.307  1.00 96.05           H  
ATOM   2330  HB2 ALA A 147      -7.565  -2.372   8.894  1.00 96.05           H  
ATOM   2331  HB3 ALA A 147      -8.561  -2.240   7.433  1.00 96.05           H  
ATOM   2332  N   ILE A 148      -5.266  -4.716   7.311  1.00 95.85           N  
ATOM   2333  CA  ILE A 148      -3.890  -5.048   7.657  1.00 95.85           C  
ATOM   2334  C   ILE A 148      -3.001  -3.881   7.276  1.00 95.85           C  
ATOM   2335  O   ILE A 148      -3.279  -3.178   6.303  1.00 95.85           O  
ATOM   2336  CB  ILE A 148      -3.427  -6.362   7.008  1.00 95.85           C  
ATOM   2337  CG1 ILE A 148      -3.575  -6.341   5.476  1.00 95.85           C  
ATOM   2338  CG2 ILE A 148      -4.184  -7.530   7.653  1.00 95.85           C  
ATOM   2339  CD1 ILE A 148      -3.128  -7.646   4.823  1.00 95.85           C  
ATOM   2340  H   ILE A 148      -5.426  -4.278   6.415  1.00 95.85           H  
ATOM   2341  HA  ILE A 148      -3.813  -5.164   8.738  1.00 95.85           H  
ATOM   2342  HB  ILE A 148      -2.367  -6.478   7.234  1.00 95.85           H  
ATOM   2343 HG12 ILE A 148      -2.962  -5.537   5.068  1.00 95.85           H  
ATOM   2344 HG13 ILE A 148      -4.613  -6.153   5.202  1.00 95.85           H  
ATOM   2345 HG21 ILE A 148      -4.090  -7.481   8.738  1.00 95.85           H  
ATOM   2346 HG22 ILE A 148      -3.780  -8.487   7.323  1.00 95.85           H  
ATOM   2347 HG23 ILE A 148      -5.239  -7.467   7.386  1.00 95.85           H  
ATOM   2348 HD11 ILE A 148      -2.143  -7.935   5.190  1.00 95.85           H  
ATOM   2349 HD12 ILE A 148      -3.844  -8.442   5.024  1.00 95.85           H  
ATOM   2350 HD13 ILE A 148      -3.083  -7.480   3.747  1.00 95.85           H  
ATOM   2351  N   GLY A 149      -1.947  -3.672   8.053  1.00 94.12           N  
ATOM   2352  CA  GLY A 149      -1.006  -2.585   7.848  1.00 94.12           C  
ATOM   2353  C   GLY A 149       0.425  -3.087   7.748  1.00 94.12           C  
ATOM   2354  O   GLY A 149       0.846  -3.944   8.523  1.00 94.12           O  
ATOM   2355  H   GLY A 149      -1.785  -4.302   8.826  1.00 94.12           H  
ATOM   2356  HA2 GLY A 149      -1.258  -2.042   6.937  1.00 94.12           H  
ATOM   2357  HA3 GLY A 149      -1.070  -1.879   8.676  1.00 94.12           H  
ATOM   2358  N   MET A 150       1.175  -2.526   6.807  1.00 93.04           N  
ATOM   2359  CA  MET A 150       2.626  -2.685   6.709  1.00 93.04           C  
ATOM   2360  C   MET A 150       3.305  -1.386   7.118  1.00 93.04           C  
ATOM   2361  O   MET A 150       2.835  -0.305   6.746  1.00 93.04           O  
ATOM   2362  CB  MET A 150       3.025  -3.052   5.279  1.00 93.04           C  
ATOM   2363  CG  MET A 150       2.524  -4.441   4.891  1.00 93.04           C  
ATOM   2364  SD  MET A 150       2.986  -4.927   3.212  1.00 93.04           S  
ATOM   2365  CE  MET A 150       1.971  -3.802   2.219  1.00 93.04           C  
ATOM   2366  H   MET A 150       0.737  -1.849   6.199  1.00 93.04           H  
ATOM   2367  HA  MET A 150       2.969  -3.477   7.375  1.00 93.04           H  
ATOM   2368  HB2 MET A 150       2.613  -2.312   4.593  1.00 93.04           H  
ATOM   2369  HB3 MET A 150       4.112  -3.039   5.194  1.00 93.04           H  
ATOM   2370  HG2 MET A 150       1.438  -4.480   4.979  1.00 93.04           H  
ATOM   2371  HG3 MET A 150       2.949  -5.168   5.584  1.00 93.04           H  
ATOM   2372  HE1 MET A 150       1.073  -3.518   2.768  1.00 93.04           H  
ATOM   2373  HE2 MET A 150       2.555  -2.914   1.975  1.00 93.04           H  
ATOM   2374  HE3 MET A 150       1.684  -4.299   1.293  1.00 93.04           H  
ATOM   2375  N   ASN A 151       4.421  -1.474   7.845  1.00 91.27           N  
ATOM   2376  CA  ASN A 151       5.240  -0.291   8.077  1.00 91.27           C  
ATOM   2377  C   ASN A 151       5.721   0.241   6.720  1.00 91.27           C  
ATOM   2378  O   ASN A 151       6.227  -0.518   5.890  1.00 91.27           O  
ATOM   2379  CB  ASN A 151       6.392  -0.624   9.039  1.00 91.27           C  
ATOM   2380  CG  ASN A 151       7.182   0.605   9.457  1.00 91.27           C  
ATOM   2381  ND2 ASN A 151       7.962   0.523  10.502  1.00 91.27           N  
ATOM   2382  OD1 ASN A 151       7.105   1.666   8.867  1.00 91.27           O  
ATOM   2383  H   ASN A 151       4.831  -2.378   8.030  1.00 91.27           H  
ATOM   2384  HA  ASN A 151       4.621   0.479   8.539  1.00 91.27           H  
ATOM   2385  HB2 ASN A 151       7.080  -1.323   8.562  1.00 91.27           H  
ATOM   2386  HB3 ASN A 151       5.992  -1.098   9.936  1.00 91.27           H  
ATOM   2387 HD21 ASN A 151       8.173  -0.387  10.888  1.00 91.27           H  
ATOM   2388 HD22 ASN A 151       8.585   1.309  10.617  1.00 91.27           H  
ATOM   2389  N   LEU A 152       5.547   1.542   6.480  1.00 89.69           N  
ATOM   2390  CA  LEU A 152       6.006   2.150   5.239  1.00 89.69           C  
ATOM   2391  C   LEU A 152       7.523   1.992   5.070  1.00 89.69           C  
ATOM   2392  O   LEU A 152       7.976   1.818   3.943  1.00 89.69           O  
ATOM   2393  CB  LEU A 152       5.576   3.625   5.192  1.00 89.69           C  
ATOM   2394  CG  LEU A 152       5.699   4.218   3.775  1.00 89.69           C  
ATOM   2395  CD1 LEU A 152       4.648   3.628   2.833  1.00 89.69           C  
ATOM   2396  CD2 LEU A 152       5.493   5.726   3.798  1.00 89.69           C  
ATOM   2397  H   LEU A 152       5.208   2.138   7.222  1.00 89.69           H  
ATOM   2398  HA  LEU A 152       5.532   1.608   4.421  1.00 89.69           H  
ATOM   2399  HB2 LEU A 152       6.202   4.192   5.881  1.00 89.69           H  
ATOM   2400  HB3 LEU A 152       4.541   3.713   5.522  1.00 89.69           H  
ATOM   2401  HG  LEU A 152       6.692   4.029   3.367  1.00 89.69           H  
ATOM   2402 HD11 LEU A 152       4.590   4.224   1.922  1.00 89.69           H  
ATOM   2403 HD12 LEU A 152       4.932   2.612   2.559  1.00 89.69           H  
ATOM   2404 HD13 LEU A 152       3.670   3.620   3.313  1.00 89.69           H  
ATOM   2405 HD21 LEU A 152       4.499   5.962   4.177  1.00 89.69           H  
ATOM   2406 HD22 LEU A 152       6.269   6.172   4.420  1.00 89.69           H  
ATOM   2407 HD23 LEU A 152       5.603   6.126   2.790  1.00 89.69           H  
ATOM   2408  N   ASP A 153       8.292   1.963   6.161  1.00 89.74           N  
ATOM   2409  CA  ASP A 153       9.742   1.746   6.118  1.00 89.74           C  
ATOM   2410  C   ASP A 153      10.112   0.378   5.527  1.00 89.74           C  
ATOM   2411  O   ASP A 153      11.094   0.272   4.792  1.00 89.74           O  
ATOM   2412  CB  ASP A 153      10.345   1.872   7.525  1.00 89.74           C  
ATOM   2413  CG  ASP A 153      10.308   3.294   8.092  1.00 89.74           C  
ATOM   2414  OD1 ASP A 153      10.271   4.255   7.288  1.00 89.74           O  
ATOM   2415  OD2 ASP A 153      10.349   3.405   9.338  1.00 89.74           O1-
ATOM   2416  H   ASP A 153       7.865   2.110   7.065  1.00 89.74           H  
ATOM   2417  HA  ASP A 153      10.194   2.511   5.486  1.00 89.74           H  
ATOM   2418  HB2 ASP A 153      11.389   1.562   7.482  1.00 89.74           H  
ATOM   2419  HB3 ASP A 153       9.826   1.191   8.201  1.00 89.74           H  
ATOM   2420  N   ASP A 154       9.308  -0.661   5.772  1.00 90.50           N  
ATOM   2421  CA  ASP A 154       9.538  -1.991   5.196  1.00 90.50           C  
ATOM   2422  C   ASP A 154       9.321  -1.972   3.680  1.00 90.50           C  
ATOM   2423  O   ASP A 154      10.094  -2.564   2.927  1.00 90.50           O  
ATOM   2424  CB  ASP A 154       8.623  -3.038   5.849  1.00 90.50           C  
ATOM   2425  CG  ASP A 154       8.926  -3.274   7.330  1.00 90.50           C  
ATOM   2426  OD1 ASP A 154      10.099  -3.096   7.730  1.00 90.50           O  
ATOM   2427  OD2 ASP A 154       7.975  -3.644   8.054  1.00 90.50           O1-
ATOM   2428  H   ASP A 154       8.486  -0.519   6.341  1.00 90.50           H  
ATOM   2429  HA  ASP A 154      10.572  -2.284   5.378  1.00 90.50           H  
ATOM   2430  HB2 ASP A 154       8.756  -3.986   5.326  1.00 90.50           H  
ATOM   2431  HB3 ASP A 154       7.582  -2.739   5.729  1.00 90.50           H  
ATOM   2432  N   ILE A 155       8.318  -1.223   3.215  1.00 89.94           N  
ATOM   2433  CA  ILE A 155       8.049  -1.029   1.785  1.00 89.94           C  
ATOM   2434  C   ILE A 155       9.155  -0.181   1.152  1.00 89.94           C  
ATOM   2435  O   ILE A 155       9.667  -0.524   0.089  1.00 89.94           O  
ATOM   2436  CB  ILE A 155       6.662  -0.394   1.559  1.00 89.94           C  
ATOM   2437  CG1 ILE A 155       5.566  -1.234   2.252  1.00 89.94           C  
ATOM   2438  CG2 ILE A 155       6.379  -0.258   0.048  1.00 89.94           C  
ATOM   2439  CD1 ILE A 155       4.179  -0.608   2.149  1.00 89.94           C  
ATOM   2440  H   ILE A 155       7.750  -0.736   3.895  1.00 89.94           H  
ATOM   2441  HA  ILE A 155       8.061  -2.004   1.299  1.00 89.94           H  
ATOM   2442  HB  ILE A 155       6.658   0.604   1.997  1.00 89.94           H  
ATOM   2443 HG12 ILE A 155       5.787  -1.329   3.315  1.00 89.94           H  
ATOM   2444 HG13 ILE A 155       5.540  -2.235   1.821  1.00 89.94           H  
ATOM   2445 HG21 ILE A 155       5.435   0.261  -0.120  1.00 89.94           H  
ATOM   2446 HG22 ILE A 155       6.334  -1.244  -0.414  1.00 89.94           H  
ATOM   2447 HG23 ILE A 155       7.156   0.326  -0.445  1.00 89.94           H  
ATOM   2448 HD11 ILE A 155       4.211   0.437   2.458  1.00 89.94           H  
ATOM   2449 HD12 ILE A 155       3.814  -0.685   1.124  1.00 89.94           H  
ATOM   2450 HD13 ILE A 155       3.501  -1.145   2.812  1.00 89.94           H  
ATOM   2451  N   VAL A 156       9.577   0.898   1.816  1.00 92.51           N  
ATOM   2452  CA  VAL A 156      10.715   1.716   1.381  1.00 92.51           C  
ATOM   2453  C   VAL A 156      11.964   0.855   1.260  1.00 92.51           C  
ATOM   2454  O   VAL A 156      12.667   0.949   0.255  1.00 92.51           O  
ATOM   2455  CB  VAL A 156      10.939   2.912   2.329  1.00 92.51           C  
ATOM   2456  CG1 VAL A 156      12.249   3.651   2.028  1.00 92.51           C  
ATOM   2457  CG2 VAL A 156       9.813   3.948   2.213  1.00 92.51           C  
ATOM   2458  H   VAL A 156       9.122   1.127   2.688  1.00 92.51           H  
ATOM   2459  HA  VAL A 156      10.517   2.097   0.379  1.00 92.51           H  
ATOM   2460  HB  VAL A 156      10.979   2.550   3.356  1.00 92.51           H  
ATOM   2461 HG11 VAL A 156      12.291   3.930   0.975  1.00 92.51           H  
ATOM   2462 HG12 VAL A 156      13.100   3.018   2.280  1.00 92.51           H  
ATOM   2463 HG13 VAL A 156      12.308   4.552   2.639  1.00 92.51           H  
ATOM   2464 HG21 VAL A 156       8.836   3.465   2.242  1.00 92.51           H  
ATOM   2465 HG22 VAL A 156       9.876   4.641   3.052  1.00 92.51           H  
ATOM   2466 HG23 VAL A 156       9.904   4.513   1.285  1.00 92.51           H  
ATOM   2467  N   ASN A 157      12.235  -0.023   2.222  1.00 92.86           N  
ATOM   2468  CA  ASN A 157      13.367  -0.938   2.155  1.00 92.86           C  
ATOM   2469  C   ASN A 157      13.218  -1.959   1.026  1.00 92.86           C  
ATOM   2470  O   ASN A 157      14.173  -2.125   0.274  1.00 92.86           O  
ATOM   2471  CB  ASN A 157      13.571  -1.589   3.528  1.00 92.86           C  
ATOM   2472  CG  ASN A 157      14.182  -0.621   4.524  1.00 92.86           C  
ATOM   2473  ND2 ASN A 157      13.865  -0.771   5.788  1.00 92.86           N  
ATOM   2474  OD1 ASN A 157      14.986   0.243   4.177  1.00 92.86           O  
ATOM   2475  H   ASN A 157      11.640  -0.048   3.038  1.00 92.86           H  
ATOM   2476  HA  ASN A 157      14.262  -0.365   1.912  1.00 92.86           H  
ATOM   2477  HB2 ASN A 157      12.618  -1.961   3.905  1.00 92.86           H  
ATOM   2478  HB3 ASN A 157      14.250  -2.436   3.433  1.00 92.86           H  
ATOM   2479 HD21 ASN A 157      13.101  -1.383   6.035  1.00 92.86           H  
ATOM   2480 HD22 ASN A 157      14.182  -0.064   6.435  1.00 92.86           H  
ATOM   2481  N   LEU A 158      12.037  -2.558   0.841  1.00 92.23           N  
ATOM   2482  CA  LEU A 158      11.762  -3.483  -0.262  1.00 92.23           C  
ATOM   2483  C   LEU A 158      12.025  -2.846  -1.630  1.00 92.23           C  
ATOM   2484  O   LEU A 158      12.607  -3.494  -2.495  1.00 92.23           O  
ATOM   2485  CB  LEU A 158      10.301  -3.967  -0.166  1.00 92.23           C  
ATOM   2486  CG  LEU A 158       9.833  -4.829  -1.357  1.00 92.23           C  
ATOM   2487  CD1 LEU A 158      10.607  -6.146  -1.457  1.00 92.23           C  
ATOM   2488  CD2 LEU A 158       8.345  -5.147  -1.223  1.00 92.23           C  
ATOM   2489  H   LEU A 158      11.303  -2.394   1.515  1.00 92.23           H  
ATOM   2490  HA  LEU A 158      12.431  -4.339  -0.167  1.00 92.23           H  
ATOM   2491  HB2 LEU A 158       9.649  -3.094  -0.111  1.00 92.23           H  
ATOM   2492  HB3 LEU A 158      10.176  -4.531   0.758  1.00 92.23           H  
ATOM   2493  HG  LEU A 158       9.958  -4.278  -2.289  1.00 92.23           H  
ATOM   2494 HD11 LEU A 158      11.662  -5.943  -1.643  1.00 92.23           H  
ATOM   2495 HD12 LEU A 158      10.505  -6.705  -0.527  1.00 92.23           H  
ATOM   2496 HD13 LEU A 158      10.209  -6.740  -2.281  1.00 92.23           H  
ATOM   2497 HD21 LEU A 158       7.775  -4.219  -1.176  1.00 92.23           H  
ATOM   2498 HD22 LEU A 158       8.009  -5.717  -2.089  1.00 92.23           H  
ATOM   2499 HD23 LEU A 158       8.163  -5.723  -0.315  1.00 92.23           H  
ATOM   2500  N   VAL A 159      11.591  -1.600  -1.835  1.00 94.21           N  
ATOM   2501  CA  VAL A 159      11.773  -0.889  -3.108  1.00 94.21           C  
ATOM   2502  C   VAL A 159      13.222  -0.442  -3.276  1.00 94.21           C  
ATOM   2503  O   VAL A 159      13.825  -0.664  -4.320  1.00 94.21           O  
ATOM   2504  CB  VAL A 159      10.801   0.303  -3.214  1.00 94.21           C  
ATOM   2505  CG1 VAL A 159      11.029   1.129  -4.488  1.00 94.21           C  
ATOM   2506  CG2 VAL A 159       9.349  -0.192  -3.231  1.00 94.21           C  
ATOM   2507  H   VAL A 159      11.058  -1.159  -1.099  1.00 94.21           H  
ATOM   2508  HA  VAL A 159      11.557  -1.574  -3.929  1.00 94.21           H  
ATOM   2509  HB  VAL A 159      10.941   0.958  -2.354  1.00 94.21           H  
ATOM   2510 HG11 VAL A 159      10.291   1.929  -4.550  1.00 94.21           H  
ATOM   2511 HG12 VAL A 159      12.018   1.587  -4.476  1.00 94.21           H  
ATOM   2512 HG13 VAL A 159      10.939   0.489  -5.366  1.00 94.21           H  
ATOM   2513 HG21 VAL A 159       8.669   0.639  -3.416  1.00 94.21           H  
ATOM   2514 HG22 VAL A 159       9.216  -0.944  -4.009  1.00 94.21           H  
ATOM   2515 HG23 VAL A 159       9.082  -0.647  -2.277  1.00 94.21           H  
ATOM   2516  N   THR A 160      13.811   0.166  -2.248  1.00 91.21           N  
ATOM   2517  CA  THR A 160      15.152   0.767  -2.348  1.00 91.21           C  
ATOM   2518  C   THR A 160      16.298  -0.229  -2.201  1.00 91.21           C  
ATOM   2519  O   THR A 160      17.438   0.138  -2.468  1.00 91.21           O  
ATOM   2520  CB  THR A 160      15.352   1.920  -1.365  1.00 91.21           C  
ATOM   2521  CG2 THR A 160      14.353   3.056  -1.599  1.00 91.21           C  
ATOM   2522  OG1 THR A 160      15.236   1.467  -0.034  1.00 91.21           O  
ATOM   2523  H   THR A 160      13.282   0.278  -1.394  1.00 91.21           H  
ATOM   2524  HA  THR A 160      15.259   1.184  -3.350  1.00 91.21           H  
ATOM   2525  HB  THR A 160      16.354   2.324  -1.503  1.00 91.21           H  
ATOM   2526  HG1 THR A 160      14.309   1.243   0.077  1.00 91.21           H  
ATOM   2527 HG21 THR A 160      13.333   2.742  -1.377  1.00 91.21           H  
ATOM   2528 HG22 THR A 160      14.617   3.914  -0.981  1.00 91.21           H  
ATOM   2529 HG23 THR A 160      14.399   3.362  -2.644  1.00 91.21           H  
ATOM   2530  N   SER A 161      16.035  -1.475  -1.794  1.00 93.62           N  
ATOM   2531  CA  SER A 161      17.023  -2.558  -1.864  1.00 93.62           C  
ATOM   2532  C   SER A 161      17.181  -3.113  -3.280  1.00 93.62           C  
ATOM   2533  O   SER A 161      18.092  -3.902  -3.525  1.00 93.62           O  
ATOM   2534  CB  SER A 161      16.657  -3.698  -0.907  1.00 93.62           C  
ATOM   2535  OG  SER A 161      15.552  -4.446  -1.383  1.00 93.62           O  
ATOM   2536  H   SER A 161      15.107  -1.711  -1.472  1.00 93.62           H  
ATOM   2537  HA  SER A 161      17.994  -2.166  -1.562  1.00 93.62           H  
ATOM   2538  HB2 SER A 161      16.431  -3.292   0.079  1.00 93.62           H  
ATOM   2539  HB3 SER A 161      17.513  -4.366  -0.811  1.00 93.62           H  
ATOM   2540  HG  SER A 161      15.818  -4.891  -2.191  1.00 93.62           H  
ATOM   2541  N   LYS A 162      16.270  -2.774  -4.200  1.00 94.66           N  
ATOM   2542  CA  LYS A 162      16.348  -3.195  -5.599  1.00 94.66           C  
ATOM   2543  C   LYS A 162      17.414  -2.375  -6.311  1.00 94.66           C  
ATOM   2544  O   LYS A 162      17.596  -1.192  -6.043  1.00 94.66           O  
ATOM   2545  CB  LYS A 162      14.979  -3.086  -6.294  1.00 94.66           C  
ATOM   2546  CG  LYS A 162      13.869  -3.845  -5.554  1.00 94.66           C  
ATOM   2547  CD  LYS A 162      14.056  -5.366  -5.578  1.00 94.66           C  
ATOM   2548  CE  LYS A 162      12.958  -6.032  -4.746  1.00 94.66           C  
ATOM   2549  NZ  LYS A 162      13.113  -7.505  -4.758  1.00 94.66           N1+
ATOM   2550  H   LYS A 162      15.555  -2.106  -3.949  1.00 94.66           H  
ATOM   2551  HA  LYS A 162      16.679  -4.234  -5.630  1.00 94.66           H  
ATOM   2552  HB2 LYS A 162      15.058  -3.465  -7.313  1.00 94.66           H  
ATOM   2553  HB3 LYS A 162      14.694  -2.035  -6.352  1.00 94.66           H  
ATOM   2554  HG2 LYS A 162      13.852  -3.504  -4.519  1.00 94.66           H  
ATOM   2555  HG3 LYS A 162      12.900  -3.588  -5.984  1.00 94.66           H  
ATOM   2556  HD2 LYS A 162      15.026  -5.628  -5.156  1.00 94.66           H  
ATOM   2557  HD3 LYS A 162      14.003  -5.721  -6.607  1.00 94.66           H  
ATOM   2558  HE2 LYS A 162      13.004  -5.644  -3.729  1.00 94.66           H  
ATOM   2559  HE3 LYS A 162      11.991  -5.758  -5.169  1.00 94.66           H  
ATOM   2560  HZ1 LYS A 162      12.377  -7.964  -4.240  1.00 94.66           H  
ATOM   2561  HZ2 LYS A 162      13.017  -7.846  -5.704  1.00 94.66           H  
ATOM   2562  HZ3 LYS A 162      14.024  -7.800  -4.437  1.00 94.66           H  
ATOM   2563  N   THR A 163      18.097  -3.021  -7.241  1.00 90.95           N  
ATOM   2564  CA  THR A 163      19.107  -2.413  -8.100  1.00 90.95           C  
ATOM   2565  C   THR A 163      18.970  -3.003  -9.495  1.00 90.95           C  
ATOM   2566  O   THR A 163      18.548  -4.147  -9.656  1.00 90.95           O  
ATOM   2567  CB  THR A 163      20.525  -2.601  -7.534  1.00 90.95           C  
ATOM   2568  CG2 THR A 163      20.923  -4.057  -7.287  1.00 90.95           C  
ATOM   2569  OG1 THR A 163      21.460  -2.072  -8.440  1.00 90.95           O  
ATOM   2570  H   THR A 163      17.861  -3.983  -7.441  1.00 90.95           H  
ATOM   2571  HA  THR A 163      18.929  -1.340  -8.171  1.00 90.95           H  
ATOM   2572  HB  THR A 163      20.598  -2.053  -6.594  1.00 90.95           H  
ATOM   2573  HG1 THR A 163      22.275  -1.887  -7.967  1.00 90.95           H  
ATOM   2574 HG21 THR A 163      21.944  -4.096  -6.907  1.00 90.95           H  
ATOM   2575 HG22 THR A 163      20.869  -4.627  -8.214  1.00 90.95           H  
ATOM   2576 HG23 THR A 163      20.261  -4.506  -6.546  1.00 90.95           H  
ATOM   2577  N   MET A 164      19.301  -2.203 -10.496  1.00 88.11           N  
ATOM   2578  CA  MET A 164      19.446  -2.621 -11.888  1.00 88.11           C  
ATOM   2579  C   MET A 164      20.880  -2.415 -12.400  1.00 88.11           C  
ATOM   2580  O   MET A 164      21.130  -2.580 -13.584  1.00 88.11           O  
ATOM   2581  CB  MET A 164      18.353  -1.965 -12.750  1.00 88.11           C  
ATOM   2582  CG  MET A 164      18.181  -0.454 -12.553  1.00 88.11           C  
ATOM   2583  SD  MET A 164      16.805   0.229 -13.503  1.00 88.11           S  
ATOM   2584  CE  MET A 164      17.071   1.995 -13.233  1.00 88.11           C  
ATOM   2585  H   MET A 164      19.620  -1.275 -10.257  1.00 88.11           H  
ATOM   2586  HA  MET A 164      19.285  -3.698 -11.949  1.00 88.11           H  
ATOM   2587  HB2 MET A 164      18.549  -2.166 -13.803  1.00 88.11           H  
ATOM   2588  HB3 MET A 164      17.405  -2.441 -12.497  1.00 88.11           H  
ATOM   2589  HG2 MET A 164      17.989  -0.244 -11.501  1.00 88.11           H  
ATOM   2590  HG3 MET A 164      19.097   0.061 -12.843  1.00 88.11           H  
ATOM   2591  HE1 MET A 164      17.973   2.314 -13.754  1.00 88.11           H  
ATOM   2592  HE2 MET A 164      17.152   2.210 -12.167  1.00 88.11           H  
ATOM   2593  HE3 MET A 164      16.233   2.542 -13.664  1.00 88.11           H  
ATOM   2594  N   GLY A 165      21.822  -2.066 -11.521  1.00 84.96           N  
ATOM   2595  CA  GLY A 165      23.206  -1.729 -11.862  1.00 84.96           C  
ATOM   2596  C   GLY A 165      23.791  -0.703 -10.891  1.00 84.96           C  
ATOM   2597  O   GLY A 165      23.082  -0.187 -10.015  1.00 84.96           O  
ATOM   2598  H   GLY A 165      21.562  -1.982 -10.548  1.00 84.96           H  
ATOM   2599  HA2 GLY A 165      23.257  -1.314 -12.868  1.00 84.96           H  
ATOM   2600  HA3 GLY A 165      23.818  -2.630 -11.834  1.00 84.96           H  
ATOM   2601  N   GLU A 166      25.082  -0.405 -11.028  1.00 85.07           N  
ATOM   2602  CA  GLU A 166      25.749   0.573 -10.170  1.00 85.07           C  
ATOM   2603  C   GLU A 166      25.071   1.950 -10.262  1.00 85.07           C  
ATOM   2604  O   GLU A 166      24.632   2.398 -11.320  1.00 85.07           O  
ATOM   2605  CB  GLU A 166      27.256   0.638 -10.468  1.00 85.07           C  
ATOM   2606  CG  GLU A 166      27.959   1.537  -9.433  1.00 85.07           C  
ATOM   2607  CD  GLU A 166      29.492   1.526  -9.496  1.00 85.07           C  
ATOM   2608  OE1 GLU A 166      30.073   2.497  -8.954  1.00 85.07           O  
ATOM   2609  OE2 GLU A 166      30.070   0.525  -9.962  1.00 85.07           O1-
ATOM   2610  H   GLU A 166      25.610  -0.769 -11.809  1.00 85.07           H  
ATOM   2611  HA  GLU A 166      25.645   0.221  -9.143  1.00 85.07           H  
ATOM   2612  HB2 GLU A 166      27.659  -0.372 -10.403  1.00 85.07           H  
ATOM   2613  HB3 GLU A 166      27.421   1.029 -11.472  1.00 85.07           H  
ATOM   2614  HG2 GLU A 166      27.653   1.220  -8.436  1.00 85.07           H  
ATOM   2615  HG3 GLU A 166      27.614   2.562  -9.568  1.00 85.07           H  
ATOM   2616  N   GLY A 167      24.911   2.606  -9.109  1.00 84.46           N  
ATOM   2617  CA  GLY A 167      24.300   3.934  -9.024  1.00 84.46           C  
ATOM   2618  C   GLY A 167      22.798   3.985  -9.328  1.00 84.46           C  
ATOM   2619  O   GLY A 167      22.220   5.075  -9.287  1.00 84.46           O  
ATOM   2620  H   GLY A 167      25.327   2.210  -8.278  1.00 84.46           H  
ATOM   2621  HA2 GLY A 167      24.454   4.328  -8.020  1.00 84.46           H  
ATOM   2622  HA3 GLY A 167      24.803   4.590  -9.734  1.00 84.46           H  
ATOM   2623  N   SER A 168      22.156   2.846  -9.606  1.00 92.05           N  
ATOM   2624  CA  SER A 168      20.715   2.804  -9.837  1.00 92.05           C  
ATOM   2625  C   SER A 168      19.918   2.951  -8.542  1.00 92.05           C  
ATOM   2626  O   SER A 168      20.366   2.576  -7.455  1.00 92.05           O  
ATOM   2627  CB  SER A 168      20.294   1.561 -10.621  1.00 92.05           C  
ATOM   2628  OG  SER A 168      20.400   0.388  -9.845  1.00 92.05           O  
ATOM   2629  H   SER A 168      22.694   1.996  -9.686  1.00 92.05           H  
ATOM   2630  HA  SER A 168      20.481   3.663 -10.466  1.00 92.05           H  
ATOM   2631  HB2 SER A 168      19.258   1.683 -10.936  1.00 92.05           H  
ATOM   2632  HB3 SER A 168      20.921   1.464 -11.507  1.00 92.05           H  
ATOM   2633  HG  SER A 168      21.334   0.213  -9.711  1.00 92.05           H  
ATOM   2634  N   LYS A 169      18.710   3.502  -8.652  1.00 94.99           N  
ATOM   2635  CA  LYS A 169      17.757   3.566  -7.541  1.00 94.99           C  
ATOM   2636  C   LYS A 169      16.325   3.443  -8.037  1.00 94.99           C  
ATOM   2637  O   LYS A 169      16.023   3.781  -9.179  1.00 94.99           O  
ATOM   2638  CB  LYS A 169      17.971   4.844  -6.709  1.00 94.99           C  
ATOM   2639  CG  LYS A 169      17.685   6.122  -7.506  1.00 94.99           C  
ATOM   2640  CD  LYS A 169      17.679   7.370  -6.618  1.00 94.99           C  
ATOM   2641  CE  LYS A 169      17.256   8.496  -7.552  1.00 94.99           C  
ATOM   2642  NZ  LYS A 169      16.742   9.713  -6.889  1.00 94.99           N1+
ATOM   2643  H   LYS A 169      18.413   3.811  -9.567  1.00 94.99           H  
ATOM   2644  HA  LYS A 169      17.941   2.708  -6.895  1.00 94.99           H  
ATOM   2645  HB2 LYS A 169      17.309   4.807  -5.844  1.00 94.99           H  
ATOM   2646  HB3 LYS A 169      18.998   4.868  -6.347  1.00 94.99           H  
ATOM   2647  HG2 LYS A 169      18.436   6.235  -8.288  1.00 94.99           H  
ATOM   2648  HG3 LYS A 169      16.704   6.038  -7.974  1.00 94.99           H  
ATOM   2649  HD2 LYS A 169      16.944   7.246  -5.823  1.00 94.99           H  
ATOM   2650  HD3 LYS A 169      18.669   7.555  -6.202  1.00 94.99           H  
ATOM   2651  HE2 LYS A 169      16.454   8.110  -8.180  1.00 94.99           H  
ATOM   2652  HE3 LYS A 169      18.070   8.741  -8.234  1.00 94.99           H  
ATOM   2653  HZ1 LYS A 169      16.375  10.282  -7.638  1.00 94.99           H  
ATOM   2654  HZ2 LYS A 169      15.973   9.492  -6.273  1.00 94.99           H  
ATOM   2655  HZ3 LYS A 169      17.462  10.207  -6.381  1.00 94.99           H  
ATOM   2656  N   PHE A 170      15.444   3.034  -7.133  1.00 96.91           N  
ATOM   2657  CA  PHE A 170      14.013   2.955  -7.381  1.00 96.91           C  
ATOM   2658  C   PHE A 170      13.227   3.848  -6.426  1.00 96.91           C  
ATOM   2659  O   PHE A 170      13.590   4.013  -5.259  1.00 96.91           O  
ATOM   2660  CB  PHE A 170      13.550   1.500  -7.306  1.00 96.91           C  
ATOM   2661  CG  PHE A 170      14.060   0.660  -8.456  1.00 96.91           C  
ATOM   2662  CD1 PHE A 170      13.360   0.642  -9.675  1.00 96.91           C  
ATOM   2663  CD2 PHE A 170      15.252  -0.073  -8.325  1.00 96.91           C  
ATOM   2664  CE1 PHE A 170      13.834  -0.126 -10.751  1.00 96.91           C  
ATOM   2665  CE2 PHE A 170      15.732  -0.835  -9.403  1.00 96.91           C  
ATOM   2666  CZ  PHE A 170      15.022  -0.864 -10.615  1.00 96.91           C  
ATOM   2667  H   PHE A 170      15.775   2.790  -6.210  1.00 96.91           H  
ATOM   2668  HA  PHE A 170      13.812   3.306  -8.392  1.00 96.91           H  
ATOM   2669  HB2 PHE A 170      13.870   1.063  -6.361  1.00 96.91           H  
ATOM   2670  HB3 PHE A 170      12.460   1.483  -7.323  1.00 96.91           H  
ATOM   2671  HD1 PHE A 170      12.460   1.229  -9.789  1.00 96.91           H  
ATOM   2672  HD2 PHE A 170      15.804  -0.041  -7.397  1.00 96.91           H  
ATOM   2673  HE1 PHE A 170      13.291  -0.144 -11.684  1.00 96.91           H  
ATOM   2674  HE2 PHE A 170      16.650  -1.395  -9.307  1.00 96.91           H  
ATOM   2675  HZ  PHE A 170      15.389  -1.449 -11.445  1.00 96.91           H  
ATOM   2676  N   LEU A 171      12.130   4.400  -6.935  1.00 96.81           N  
ATOM   2677  CA  LEU A 171      11.128   5.132  -6.166  1.00 96.81           C  
ATOM   2678  C   LEU A 171       9.732   4.833  -6.714  1.00 96.81           C  
ATOM   2679  O   LEU A 171       9.597   4.368  -7.845  1.00 96.81           O  
ATOM   2680  CB  LEU A 171      11.481   6.634  -6.150  1.00 96.81           C  
ATOM   2681  CG  LEU A 171      11.382   7.376  -7.498  1.00 96.81           C  
ATOM   2682  CD1 LEU A 171       9.965   7.887  -7.787  1.00 96.81           C  
ATOM   2683  CD2 LEU A 171      12.285   8.605  -7.463  1.00 96.81           C  
ATOM   2684  H   LEU A 171      11.922   4.223  -7.907  1.00 96.81           H  
ATOM   2685  HA  LEU A 171      11.154   4.771  -5.138  1.00 96.81           H  
ATOM   2686  HB2 LEU A 171      12.501   6.716  -5.776  1.00 96.81           H  
ATOM   2687  HB3 LEU A 171      10.843   7.144  -5.427  1.00 96.81           H  
ATOM   2688  HG  LEU A 171      11.724   6.729  -8.306  1.00 96.81           H  
ATOM   2689 HD11 LEU A 171       9.588   8.468  -6.945  1.00 96.81           H  
ATOM   2690 HD12 LEU A 171       9.293   7.054  -7.988  1.00 96.81           H  
ATOM   2691 HD13 LEU A 171       9.976   8.515  -8.678  1.00 96.81           H  
ATOM   2692 HD21 LEU A 171      11.977   9.262  -6.650  1.00 96.81           H  
ATOM   2693 HD22 LEU A 171      13.320   8.293  -7.316  1.00 96.81           H  
ATOM   2694 HD23 LEU A 171      12.224   9.131  -8.415  1.00 96.81           H  
ATOM   2695  N   MET A 172       8.689   5.120  -5.937  1.00 97.21           N  
ATOM   2696  CA  MET A 172       7.305   5.005  -6.409  1.00 97.21           C  
ATOM   2697  C   MET A 172       6.555   6.325  -6.297  1.00 97.21           C  
ATOM   2698  O   MET A 172       6.682   7.041  -5.297  1.00 97.21           O  
ATOM   2699  CB  MET A 172       6.525   3.893  -5.699  1.00 97.21           C  
ATOM   2700  CG  MET A 172       7.238   2.541  -5.765  1.00 97.21           C  
ATOM   2701  SD  MET A 172       6.330   1.190  -4.976  1.00 97.21           S  
ATOM   2702  CE  MET A 172       4.939   1.048  -6.117  1.00 97.21           C  
ATOM   2703  H   MET A 172       8.869   5.525  -5.029  1.00 97.21           H  
ATOM   2704  HA  MET A 172       7.325   4.745  -7.467  1.00 97.21           H  
ATOM   2705  HB2 MET A 172       6.352   4.169  -4.659  1.00 97.21           H  
ATOM   2706  HB3 MET A 172       5.553   3.800  -6.183  1.00 97.21           H  
ATOM   2707  HG2 MET A 172       8.204   2.626  -5.267  1.00 97.21           H  
ATOM   2708  HG3 MET A 172       7.416   2.283  -6.809  1.00 97.21           H  
ATOM   2709  HE1 MET A 172       5.252   1.352  -7.117  1.00 97.21           H  
ATOM   2710  HE2 MET A 172       4.611   0.009  -6.137  1.00 97.21           H  
ATOM   2711  HE3 MET A 172       4.113   1.684  -5.797  1.00 97.21           H  
ATOM   2712  N   VAL A 173       5.730   6.602  -7.303  1.00 97.26           N  
ATOM   2713  CA  VAL A 173       4.833   7.758  -7.365  1.00 97.26           C  
ATOM   2714  C   VAL A 173       3.389   7.298  -7.513  1.00 97.26           C  
ATOM   2715  O   VAL A 173       3.126   6.288  -8.164  1.00 97.26           O  
ATOM   2716  CB  VAL A 173       5.217   8.741  -8.487  1.00 97.26           C  
ATOM   2717  CG1 VAL A 173       6.667   9.206  -8.345  1.00 97.26           C  
ATOM   2718  CG2 VAL A 173       5.073   8.167  -9.899  1.00 97.26           C  
ATOM   2719  H   VAL A 173       5.678   5.944  -8.068  1.00 97.26           H  
ATOM   2720  HA  VAL A 173       4.903   8.299  -6.421  1.00 97.26           H  
ATOM   2721  HB  VAL A 173       4.573   9.617  -8.408  1.00 97.26           H  
ATOM   2722 HG11 VAL A 173       6.868   9.959  -9.106  1.00 97.26           H  
ATOM   2723 HG12 VAL A 173       6.829   9.640  -7.358  1.00 97.26           H  
ATOM   2724 HG13 VAL A 173       7.346   8.367  -8.501  1.00 97.26           H  
ATOM   2725 HG21 VAL A 173       4.035   7.891 -10.088  1.00 97.26           H  
ATOM   2726 HG22 VAL A 173       5.355   8.920 -10.635  1.00 97.26           H  
ATOM   2727 HG23 VAL A 173       5.717   7.296 -10.018  1.00 97.26           H  
ATOM   2728  N   ASP A 174       2.447   8.031  -6.925  1.00 95.31           N  
ATOM   2729  CA  ASP A 174       1.027   7.783  -7.188  1.00 95.31           C  
ATOM   2730  C   ASP A 174       0.609   8.258  -8.589  1.00 95.31           C  
ATOM   2731  O   ASP A 174       1.380   8.912  -9.295  1.00 95.31           O  
ATOM   2732  CB  ASP A 174       0.144   8.337  -6.055  1.00 95.31           C  
ATOM   2733  CG  ASP A 174       0.037   9.865  -5.958  1.00 95.31           C  
ATOM   2734  OD1 ASP A 174       0.345  10.580  -6.937  1.00 95.31           O  
ATOM   2735  OD2 ASP A 174      -0.378  10.348  -4.878  1.00 95.31           O1-
ATOM   2736  H   ASP A 174       2.717   8.883  -6.455  1.00 95.31           H  
ATOM   2737  HA  ASP A 174       0.880   6.703  -7.191  1.00 95.31           H  
ATOM   2738  HB2 ASP A 174      -0.863   7.939  -6.183  1.00 95.31           H  
ATOM   2739  HB3 ASP A 174       0.520   7.944  -5.110  1.00 95.31           H  
ATOM   2740  N   SER A 175      -0.622   7.955  -9.001  1.00 95.35           N  
ATOM   2741  CA  SER A 175      -1.161   8.353 -10.308  1.00 95.35           C  
ATOM   2742  C   SER A 175      -1.252   9.867 -10.531  1.00 95.35           C  
ATOM   2743  O   SER A 175      -1.365  10.306 -11.677  1.00 95.35           O  
ATOM   2744  CB  SER A 175      -2.520   7.681 -10.540  1.00 95.35           C  
ATOM   2745  OG  SER A 175      -3.397   7.826  -9.441  1.00 95.35           O  
ATOM   2746  H   SER A 175      -1.223   7.385  -8.422  1.00 95.35           H  
ATOM   2747  HA  SER A 175      -0.479   7.980 -11.072  1.00 95.35           H  
ATOM   2748  HB2 SER A 175      -2.987   8.094 -11.435  1.00 95.35           H  
ATOM   2749  HB3 SER A 175      -2.353   6.618 -10.712  1.00 95.35           H  
ATOM   2750  HG  SER A 175      -3.925   7.024  -9.437  1.00 95.35           H  
ATOM   2751  N   SER A 176      -1.131  10.682  -9.478  1.00 95.94           N  
ATOM   2752  CA  SER A 176      -1.027  12.142  -9.583  1.00 95.94           C  
ATOM   2753  C   SER A 176       0.415  12.644  -9.736  1.00 95.94           C  
ATOM   2754  O   SER A 176       0.620  13.812 -10.073  1.00 95.94           O  
ATOM   2755  CB  SER A 176      -1.732  12.805  -8.395  1.00 95.94           C  
ATOM   2756  OG  SER A 176      -0.941  12.825  -7.226  1.00 95.94           O  
ATOM   2757  H   SER A 176      -0.963  10.264  -8.574  1.00 95.94           H  
ATOM   2758  HA  SER A 176      -1.560  12.457 -10.480  1.00 95.94           H  
ATOM   2759  HB2 SER A 176      -2.669  12.287  -8.194  1.00 95.94           H  
ATOM   2760  HB3 SER A 176      -1.960  13.837  -8.661  1.00 95.94           H  
ATOM   2761  HG  SER A 176      -0.572  11.955  -7.063  1.00 95.94           H  
ATOM   2762  N   GLY A 177       1.411  11.778  -9.521  1.00 97.52           N  
ATOM   2763  CA  GLY A 177       2.836  12.096  -9.596  1.00 97.52           C  
ATOM   2764  C   GLY A 177       3.503  12.383  -8.254  1.00 97.52           C  
ATOM   2765  O   GLY A 177       4.682  12.743  -8.234  1.00 97.52           O  
ATOM   2766  H   GLY A 177       1.165  10.837  -9.249  1.00 97.52           H  
ATOM   2767  HA2 GLY A 177       2.972  12.990 -10.204  1.00 97.52           H  
ATOM   2768  HA3 GLY A 177       3.357  11.261 -10.065  1.00 97.52           H  
ATOM   2769  N   ILE A 178       2.793  12.257  -7.131  1.00 97.37           N  
ATOM   2770  CA  ILE A 178       3.374  12.508  -5.810  1.00 97.37           C  
ATOM   2771  C   ILE A 178       4.260  11.331  -5.416  1.00 97.37           C  
ATOM   2772  O   ILE A 178       3.821  10.182  -5.442  1.00 97.37           O  
ATOM   2773  CB  ILE A 178       2.284  12.790  -4.756  1.00 97.37           C  
ATOM   2774  CG1 ILE A 178       1.459  14.050  -5.100  1.00 97.37           C  
ATOM   2775  CG2 ILE A 178       2.879  12.906  -3.338  1.00 97.37           C  
ATOM   2776  CD1 ILE A 178       2.217  15.379  -5.006  1.00 97.37           C  
ATOM   2777  H   ILE A 178       1.862  11.868  -7.185  1.00 97.37           H  
ATOM   2778  HA  ILE A 178       4.014  13.387  -5.876  1.00 97.37           H  
ATOM   2779  HB  ILE A 178       1.598  11.942  -4.750  1.00 97.37           H  
ATOM   2780 HG12 ILE A 178       0.599  14.098  -4.432  1.00 97.37           H  
ATOM   2781 HG13 ILE A 178       1.072  13.960  -6.115  1.00 97.37           H  
ATOM   2782 HG21 ILE A 178       3.708  13.614  -3.334  1.00 97.37           H  
ATOM   2783 HG22 ILE A 178       2.115  13.253  -2.642  1.00 97.37           H  
ATOM   2784 HG23 ILE A 178       3.244  11.935  -3.004  1.00 97.37           H  
ATOM   2785 HD11 ILE A 178       1.577  16.184  -5.367  1.00 97.37           H  
ATOM   2786 HD12 ILE A 178       2.489  15.590  -3.971  1.00 97.37           H  
ATOM   2787 HD13 ILE A 178       3.119  15.345  -5.616  1.00 97.37           H  
ATOM   2788  N   VAL A 179       5.492  11.618  -4.993  1.00 95.91           N  
ATOM   2789  CA  VAL A 179       6.421  10.603  -4.476  1.00 95.91           C  
ATOM   2790  C   VAL A 179       5.841   9.979  -3.205  1.00 95.91           C  
ATOM   2791  O   VAL A 179       5.573  10.683  -2.232  1.00 95.91           O  
ATOM   2792  CB  VAL A 179       7.817  11.206  -4.219  1.00 95.91           C  
ATOM   2793  CG1 VAL A 179       8.797  10.145  -3.702  1.00 95.91           C  
ATOM   2794  CG2 VAL A 179       8.418  11.808  -5.498  1.00 95.91           C  
ATOM   2795  H   VAL A 179       5.785  12.585  -5.005  1.00 95.91           H  
ATOM   2796  HA  VAL A 179       6.526   9.813  -5.219  1.00 95.91           H  
ATOM   2797  HB  VAL A 179       7.736  11.997  -3.473  1.00 95.91           H  
ATOM   2798 HG11 VAL A 179       8.873   9.321  -4.411  1.00 95.91           H  
ATOM   2799 HG12 VAL A 179       8.469   9.757  -2.737  1.00 95.91           H  
ATOM   2800 HG13 VAL A 179       9.785  10.586  -3.565  1.00 95.91           H  
ATOM   2801 HG21 VAL A 179       7.789  12.616  -5.872  1.00 95.91           H  
ATOM   2802 HG22 VAL A 179       9.406  12.217  -5.283  1.00 95.91           H  
ATOM   2803 HG23 VAL A 179       8.511  11.040  -6.267  1.00 95.91           H  
ATOM   2804  N   LYS A 180       5.649   8.656  -3.196  1.00 92.68           N  
ATOM   2805  CA  LYS A 180       5.140   7.892  -2.040  1.00 92.68           C  
ATOM   2806  C   LYS A 180       6.205   7.035  -1.380  1.00 92.68           C  
ATOM   2807  O   LYS A 180       6.183   6.899  -0.163  1.00 92.68           O  
ATOM   2808  CB  LYS A 180       3.970   6.988  -2.454  1.00 92.68           C  
ATOM   2809  CG  LYS A 180       2.748   7.744  -2.967  1.00 92.68           C  
ATOM   2810  CD  LYS A 180       2.117   8.696  -1.939  1.00 92.68           C  
ATOM   2811  CE  LYS A 180       0.939   9.291  -2.694  1.00 92.68           C  
ATOM   2812  NZ  LYS A 180       0.176  10.346  -1.999  1.00 92.68           N1+
ATOM   2813  H   LYS A 180       5.866   8.152  -4.044  1.00 92.68           H  
ATOM   2814  HA  LYS A 180       4.801   8.574  -1.260  1.00 92.68           H  
ATOM   2815  HB2 LYS A 180       4.305   6.306  -3.236  1.00 92.68           H  
ATOM   2816  HB3 LYS A 180       3.666   6.387  -1.598  1.00 92.68           H  
ATOM   2817  HG2 LYS A 180       3.030   8.303  -3.860  1.00 92.68           H  
ATOM   2818  HG3 LYS A 180       2.004   7.005  -3.267  1.00 92.68           H  
ATOM   2819  HD2 LYS A 180       1.779   8.144  -1.061  1.00 92.68           H  
ATOM   2820  HD3 LYS A 180       2.818   9.483  -1.661  1.00 92.68           H  
ATOM   2821  HE2 LYS A 180       0.266   8.490  -2.998  1.00 92.68           H  
ATOM   2822  HE3 LYS A 180       1.339   9.717  -3.614  1.00 92.68           H  
ATOM   2823  HZ1 LYS A 180      -0.367   9.973  -1.233  1.00 92.68           H  
ATOM   2824  HZ2 LYS A 180      -0.447  10.713  -2.704  1.00 92.68           H  
ATOM   2825  HZ3 LYS A 180       0.782  11.099  -1.705  1.00 92.68           H  
ATOM   2826  N   ILE A 181       7.117   6.472  -2.169  1.00 93.68           N  
ATOM   2827  CA  ILE A 181       8.170   5.580  -1.680  1.00 93.68           C  
ATOM   2828  C   ILE A 181       9.512   6.083  -2.187  1.00 93.68           C  
ATOM   2829  O   ILE A 181       9.788   6.006  -3.381  1.00 93.68           O  
ATOM   2830  CB  ILE A 181       7.921   4.120  -2.119  1.00 93.68           C  
ATOM   2831  CG1 ILE A 181       6.527   3.580  -1.732  1.00 93.68           C  
ATOM   2832  CG2 ILE A 181       9.009   3.209  -1.543  1.00 93.68           C  
ATOM   2833  CD1 ILE A 181       6.261   3.451  -0.227  1.00 93.68           C  
ATOM   2834  H   ILE A 181       7.068   6.651  -3.162  1.00 93.68           H  
ATOM   2835  HA  ILE A 181       8.193   5.603  -0.590  1.00 93.68           H  
ATOM   2836  HB  ILE A 181       8.003   4.070  -3.205  1.00 93.68           H  
ATOM   2837 HG12 ILE A 181       5.758   4.217  -2.169  1.00 93.68           H  
ATOM   2838 HG13 ILE A 181       6.406   2.592  -2.178  1.00 93.68           H  
ATOM   2839 HG21 ILE A 181       9.976   3.426  -1.997  1.00 93.68           H  
ATOM   2840 HG22 ILE A 181       8.762   2.165  -1.733  1.00 93.68           H  
ATOM   2841 HG23 ILE A 181       9.066   3.360  -0.465  1.00 93.68           H  
ATOM   2842 HD11 ILE A 181       6.928   2.714   0.219  1.00 93.68           H  
ATOM   2843 HD12 ILE A 181       5.234   3.115  -0.082  1.00 93.68           H  
ATOM   2844 HD13 ILE A 181       6.399   4.408   0.277  1.00 93.68           H  
ATOM   2845  N   GLU A 182      10.339   6.590  -1.277  1.00 93.17           N  
ATOM   2846  CA  GLU A 182      11.736   6.936  -1.524  1.00 93.17           C  
ATOM   2847  C   GLU A 182      12.485   7.091  -0.189  1.00 93.17           C  
ATOM   2848  O   GLU A 182      11.896   7.488   0.814  1.00 93.17           O  
ATOM   2849  CB  GLU A 182      11.822   8.248  -2.324  1.00 93.17           C  
ATOM   2850  CG  GLU A 182      13.258   8.481  -2.811  1.00 93.17           C  
ATOM   2851  CD  GLU A 182      13.394   9.706  -3.695  1.00 93.17           C  
ATOM   2852  OE1 GLU A 182      14.298   9.724  -4.563  1.00 93.17           O  
ATOM   2853  OE2 GLU A 182      12.664  10.699  -3.485  1.00 93.17           O1-
ATOM   2854  H   GLU A 182      10.019   6.687  -0.324  1.00 93.17           H  
ATOM   2855  HA  GLU A 182      12.199   6.136  -2.102  1.00 93.17           H  
ATOM   2856  HB2 GLU A 182      11.499   9.078  -1.696  1.00 93.17           H  
ATOM   2857  HB3 GLU A 182      11.172   8.196  -3.197  1.00 93.17           H  
ATOM   2858  HG2 GLU A 182      13.921   8.633  -1.959  1.00 93.17           H  
ATOM   2859  HG3 GLU A 182      13.595   7.599  -3.356  1.00 93.17           H  
ATOM   2860  N   LYS A 183      13.801   6.849  -0.177  1.00 87.46           N  
ATOM   2861  CA  LYS A 183      14.697   7.265   0.917  1.00 87.46           C  
ATOM   2862  C   LYS A 183      15.052   8.756   0.808  1.00 87.46           C  
ATOM   2863  O   LYS A 183      16.195   9.106   0.525  1.00 87.46           O  
ATOM   2864  CB  LYS A 183      15.937   6.352   0.957  1.00 87.46           C  
ATOM   2865  CG  LYS A 183      15.606   5.009   1.614  1.00 87.46           C  
ATOM   2866  CD  LYS A 183      16.779   4.023   1.558  1.00 87.46           C  
ATOM   2867  CE  LYS A 183      16.401   2.808   2.417  1.00 87.46           C  
ATOM   2868  NZ  LYS A 183      17.180   1.593   2.093  1.00 87.46           N1+
ATOM   2869  H   LYS A 183      14.229   6.534  -1.037  1.00 87.46           H  
ATOM   2870  HA  LYS A 183      14.169   7.162   1.865  1.00 87.46           H  
ATOM   2871  HB2 LYS A 183      16.719   6.824   1.552  1.00 87.46           H  
ATOM   2872  HB3 LYS A 183      16.318   6.198  -0.053  1.00 87.46           H  
ATOM   2873  HG2 LYS A 183      15.342   5.192   2.656  1.00 87.46           H  
ATOM   2874  HG3 LYS A 183      14.744   4.562   1.120  1.00 87.46           H  
ATOM   2875  HD2 LYS A 183      16.942   3.725   0.523  1.00 87.46           H  
ATOM   2876  HD3 LYS A 183      17.683   4.486   1.954  1.00 87.46           H  
ATOM   2877  HE2 LYS A 183      16.513   3.067   3.470  1.00 87.46           H  
ATOM   2878  HE3 LYS A 183      15.346   2.587   2.254  1.00 87.46           H  
ATOM   2879  HZ1 LYS A 183      16.918   1.294   1.164  1.00 87.46           H  
ATOM   2880  HZ2 LYS A 183      16.897   0.858   2.725  1.00 87.46           H  
ATOM   2881  HZ3 LYS A 183      18.177   1.748   2.152  1.00 87.46           H  
ATOM   2882  N   SER A 184      14.064   9.634   0.973  1.00 88.69           N  
ATOM   2883  CA  SER A 184      14.248  11.091   0.941  1.00 88.69           C  
ATOM   2884  C   SER A 184      13.129  11.825   1.689  1.00 88.69           C  
ATOM   2885  O   SER A 184      12.088  11.256   2.013  1.00 88.69           O  
ATOM   2886  CB  SER A 184      14.324  11.585  -0.512  1.00 88.69           C  
ATOM   2887  OG  SER A 184      13.023  11.660  -1.058  1.00 88.69           O  
ATOM   2888  H   SER A 184      13.137   9.286   1.175  1.00 88.69           H  
ATOM   2889  HA  SER A 184      15.191  11.336   1.430  1.00 88.69           H  
ATOM   2890  HB2 SER A 184      14.765  12.581  -0.530  1.00 88.69           H  
ATOM   2891  HB3 SER A 184      14.947  10.916  -1.106  1.00 88.69           H  
ATOM   2892  HG  SER A 184      12.987  11.262  -1.931  1.00 88.69           H  
ATOM   2893  N   ASP A 185      13.311  13.122   1.922  1.00 88.30           N  
ATOM   2894  CA  ASP A 185      12.289  14.011   2.478  1.00 88.30           C  
ATOM   2895  C   ASP A 185      11.216  14.441   1.457  1.00 88.30           C  
ATOM   2896  O   ASP A 185      10.279  15.158   1.830  1.00 88.30           O  
ATOM   2897  CB  ASP A 185      12.983  15.229   3.105  1.00 88.30           C  
ATOM   2898  CG  ASP A 185      13.685  16.136   2.083  1.00 88.30           C  
ATOM   2899  OD1 ASP A 185      13.980  15.659   0.961  1.00 88.30           O  
ATOM   2900  OD2 ASP A 185      13.914  17.304   2.457  1.00 88.30           O1-
ATOM   2901  H   ASP A 185      14.126  13.587   1.547  1.00 88.30           H  
ATOM   2902  HA  ASP A 185      11.772  13.476   3.274  1.00 88.30           H  
ATOM   2903  HB2 ASP A 185      13.718  14.883   3.832  1.00 88.30           H  
ATOM   2904  HB3 ASP A 185      12.237  15.813   3.644  1.00 88.30           H  
ATOM   2905  N   ARG A 186      11.329  13.986   0.197  1.00 91.19           N  
ATOM   2906  CA  ARG A 186      10.398  14.278  -0.906  1.00 91.19           C  
ATOM   2907  C   ARG A 186       9.057  13.564  -0.758  1.00 91.19           C  
ATOM   2908  O   ARG A 186       8.067  14.009  -1.344  1.00 91.19           O  
ATOM   2909  CB  ARG A 186      11.027  13.898  -2.261  1.00 91.19           C  
ATOM   2910  CG  ARG A 186      12.365  14.600  -2.543  1.00 91.19           C  
ATOM   2911  CD  ARG A 186      12.772  14.543  -4.025  1.00 91.19           C  
ATOM   2912  NE  ARG A 186      12.981  13.176  -4.544  1.00 91.19           N  
ATOM   2913  CZ  ARG A 186      13.208  12.830  -5.800  1.00 91.19           C  
ATOM   2914  NH1 ARG A 186      13.313  13.707  -6.754  1.00 91.19           N1+
ATOM   2915  NH2 ARG A 186      13.341  11.599  -6.165  1.00 91.19           N  
ATOM   2916  H   ARG A 186      12.136  13.413  -0.005  1.00 91.19           H  
ATOM   2917  HA  ARG A 186      10.185  15.347  -0.897  1.00 91.19           H  
ATOM   2918  HB2 ARG A 186      11.157  12.817  -2.317  1.00 91.19           H  
ATOM   2919  HB3 ARG A 186      10.324  14.167  -3.050  1.00 91.19           H  
ATOM   2920  HG2 ARG A 186      12.278  15.649  -2.260  1.00 91.19           H  
ATOM   2921  HG3 ARG A 186      13.156  14.159  -1.935  1.00 91.19           H  
ATOM   2922  HD2 ARG A 186      13.697  15.108  -4.139  1.00 91.19           H  
ATOM   2923  HD3 ARG A 186      11.995  15.035  -4.611  1.00 91.19           H  
ATOM   2924  HE  ARG A 186      12.857  12.396  -3.914  1.00 91.19           H  
ATOM   2925 HH11 ARG A 186      13.454  13.395  -7.705  1.00 91.19           H  
ATOM   2926 HH12 ARG A 186      13.221  14.685  -6.520  1.00 91.19           H  
ATOM   2927 HH21 ARG A 186      13.393  11.307  -7.130  1.00 91.19           H  
ATOM   2928 HH22 ARG A 186      13.393  10.906  -5.433  1.00 91.19           H  
ATOM   2929  N   VAL A 187       9.021  12.469   0.004  1.00 89.68           N  
ATOM   2930  CA  VAL A 187       7.832  11.629   0.191  1.00 89.68           C  
ATOM   2931  C   VAL A 187       6.652  12.467   0.692  1.00 89.68           C  
ATOM   2932  O   VAL A 187       6.733  13.152   1.709  1.00 89.68           O  
ATOM   2933  CB  VAL A 187       8.126  10.450   1.137  1.00 89.68           C  
ATOM   2934  CG1 VAL A 187       6.857   9.635   1.412  1.00 89.68           C  
ATOM   2935  CG2 VAL A 187       9.172   9.511   0.520  1.00 89.68           C  
ATOM   2936  H   VAL A 187       9.879  12.191   0.459  1.00 89.68           H  
ATOM   2937  HA  VAL A 187       7.563  11.212  -0.780  1.00 89.68           H  
ATOM   2938  HB  VAL A 187       8.510  10.829   2.083  1.00 89.68           H  
ATOM   2939 HG11 VAL A 187       7.112   8.714   1.937  1.00 89.68           H  
ATOM   2940 HG12 VAL A 187       6.173  10.203   2.043  1.00 89.68           H  
ATOM   2941 HG13 VAL A 187       6.362   9.386   0.473  1.00 89.68           H  
ATOM   2942 HG21 VAL A 187       9.378   8.692   1.210  1.00 89.68           H  
ATOM   2943 HG22 VAL A 187       8.806   9.100  -0.421  1.00 89.68           H  
ATOM   2944 HG23 VAL A 187      10.109  10.040   0.348  1.00 89.68           H  
ATOM   2945  N   GLY A 188       5.550  12.432  -0.058  1.00 88.77           N  
ATOM   2946  CA  GLY A 188       4.318  13.174   0.211  1.00 88.77           C  
ATOM   2947  C   GLY A 188       4.378  14.677  -0.078  1.00 88.77           C  
ATOM   2948  O   GLY A 188       3.357  15.342   0.064  1.00 88.77           O  
ATOM   2949  H   GLY A 188       5.572  11.850  -0.883  1.00 88.77           H  
ATOM   2950  HA2 GLY A 188       4.058  13.051   1.263  1.00 88.77           H  
ATOM   2951  HA3 GLY A 188       3.517  12.750  -0.393  1.00 88.77           H  
ATOM   2952  N   LYS A 189       5.535  15.218  -0.482  1.00 93.65           N  
ATOM   2953  CA  LYS A 189       5.753  16.667  -0.641  1.00 93.65           C  
ATOM   2954  C   LYS A 189       6.068  17.090  -2.069  1.00 93.65           C  
ATOM   2955  O   LYS A 189       5.768  18.218  -2.442  1.00 93.65           O  
ATOM   2956  CB  LYS A 189       6.899  17.121   0.270  1.00 93.65           C  
ATOM   2957  CG  LYS A 189       6.640  16.841   1.755  1.00 93.65           C  
ATOM   2958  CD  LYS A 189       7.820  17.378   2.566  1.00 93.65           C  
ATOM   2959  CE  LYS A 189       7.836  16.769   3.968  1.00 93.65           C  
ATOM   2960  NZ  LYS A 189       9.199  16.876   4.539  1.00 93.65           N1+
ATOM   2961  H   LYS A 189       6.331  14.603  -0.573  1.00 93.65           H  
ATOM   2962  HA  LYS A 189       4.853  17.213  -0.360  1.00 93.65           H  
ATOM   2963  HB2 LYS A 189       7.045  18.193   0.136  1.00 93.65           H  
ATOM   2964  HB3 LYS A 189       7.813  16.612  -0.035  1.00 93.65           H  
ATOM   2965  HG2 LYS A 189       6.557  15.766   1.913  1.00 93.65           H  
ATOM   2966  HG3 LYS A 189       5.718  17.325   2.076  1.00 93.65           H  
ATOM   2967  HD2 LYS A 189       7.763  18.465   2.628  1.00 93.65           H  
ATOM   2968  HD3 LYS A 189       8.743  17.113   2.050  1.00 93.65           H  
ATOM   2969  HE2 LYS A 189       7.095  17.267   4.593  1.00 93.65           H  
ATOM   2970  HE3 LYS A 189       7.566  15.716   3.880  1.00 93.65           H  
ATOM   2971  HZ1 LYS A 189       9.256  16.430   5.444  1.00 93.65           H  
ATOM   2972  HZ2 LYS A 189       9.839  16.405   3.916  1.00 93.65           H  
ATOM   2973  HZ3 LYS A 189       9.497  17.839   4.603  1.00 93.65           H  
ATOM   2974  N   VAL A 190       6.693  16.214  -2.852  1.00 96.57           N  
ATOM   2975  CA  VAL A 190       7.141  16.532  -4.212  1.00 96.57           C  
ATOM   2976  C   VAL A 190       6.276  15.815  -5.235  1.00 96.57           C  
ATOM   2977  O   VAL A 190       6.069  14.602  -5.141  1.00 96.57           O  
ATOM   2978  CB  VAL A 190       8.628  16.191  -4.396  1.00 96.57           C  
ATOM   2979  CG1 VAL A 190       9.120  16.437  -5.827  1.00 96.57           C  
ATOM   2980  CG2 VAL A 190       9.491  17.042  -3.452  1.00 96.57           C  
ATOM   2981  H   VAL A 190       6.931  15.312  -2.466  1.00 96.57           H  
ATOM   2982  HA  VAL A 190       7.036  17.603  -4.387  1.00 96.57           H  
ATOM   2983  HB  VAL A 190       8.771  15.135  -4.168  1.00 96.57           H  
ATOM   2984 HG11 VAL A 190      10.195  16.267  -5.885  1.00 96.57           H  
ATOM   2985 HG12 VAL A 190       8.634  15.749  -6.519  1.00 96.57           H  
ATOM   2986 HG13 VAL A 190       8.905  17.462  -6.129  1.00 96.57           H  
ATOM   2987 HG21 VAL A 190       9.323  18.101  -3.647  1.00 96.57           H  
ATOM   2988 HG22 VAL A 190      10.547  16.818  -3.603  1.00 96.57           H  
ATOM   2989 HG23 VAL A 190       9.238  16.830  -2.413  1.00 96.57           H  
ATOM   2990  N   ASN A 191       5.832  16.564  -6.245  1.00 98.00           N  
ATOM   2991  CA  ASN A 191       5.279  16.009  -7.469  1.00 98.00           C  
ATOM   2992  C   ASN A 191       6.375  15.923  -8.540  1.00 98.00           C  
ATOM   2993  O   ASN A 191       7.035  16.915  -8.853  1.00 98.00           O  
ATOM   2994  CB  ASN A 191       4.082  16.854  -7.925  1.00 98.00           C  
ATOM   2995  CG  ASN A 191       3.247  16.090  -8.929  1.00 98.00           C  
ATOM   2996  ND2 ASN A 191       1.986  15.872  -8.651  1.00 98.00           N  
ATOM   2997  OD1 ASN A 191       3.741  15.619  -9.940  1.00 98.00           O  
ATOM   2998  H   ASN A 191       6.022  17.556  -6.242  1.00 98.00           H  
ATOM   2999  HA  ASN A 191       4.918  15.001  -7.268  1.00 98.00           H  
ATOM   3000  HB2 ASN A 191       3.465  17.130  -7.070  1.00 98.00           H  
ATOM   3001  HB3 ASN A 191       4.429  17.774  -8.396  1.00 98.00           H  
ATOM   3002 HD21 ASN A 191       1.579  16.218  -7.794  1.00 98.00           H  
ATOM   3003 HD22 ASN A 191       1.484  15.243  -9.262  1.00 98.00           H  
ATOM   3004  N   VAL A 192       6.570  14.746  -9.135  1.00 97.32           N  
ATOM   3005  CA  VAL A 192       7.593  14.553 -10.178  1.00 97.32           C  
ATOM   3006  C   VAL A 192       7.306  15.358 -11.444  1.00 97.32           C  
ATOM   3007  O   VAL A 192       8.237  15.685 -12.177  1.00 97.32           O  
ATOM   3008  CB  VAL A 192       7.810  13.066 -10.506  1.00 97.32           C  
ATOM   3009  CG1 VAL A 192       8.291  12.317  -9.262  1.00 97.32           C  
ATOM   3010  CG2 VAL A 192       6.571  12.380 -11.093  1.00 97.32           C  
ATOM   3011  H   VAL A 192       5.991  13.964  -8.863  1.00 97.32           H  
ATOM   3012  HA  VAL A 192       8.536  14.936  -9.790  1.00 97.32           H  
ATOM   3013  HB  VAL A 192       8.609  12.997 -11.244  1.00 97.32           H  
ATOM   3014 HG11 VAL A 192       8.633  11.323  -9.546  1.00 97.32           H  
ATOM   3015 HG12 VAL A 192       7.482  12.229  -8.536  1.00 97.32           H  
ATOM   3016 HG13 VAL A 192       9.127  12.848  -8.806  1.00 97.32           H  
ATOM   3017 HG21 VAL A 192       6.672  11.297 -11.027  1.00 97.32           H  
ATOM   3018 HG22 VAL A 192       5.661  12.681 -10.574  1.00 97.32           H  
ATOM   3019 HG23 VAL A 192       6.499  12.638 -12.149  1.00 97.32           H  
ATOM   3020  N   LYS A 193       6.051  15.758 -11.677  1.00 97.87           N  
ATOM   3021  CA  LYS A 193       5.679  16.680 -12.754  1.00 97.87           C  
ATOM   3022  C   LYS A 193       6.348  18.045 -12.614  1.00 97.87           C  
ATOM   3023  O   LYS A 193       6.773  18.603 -13.623  1.00 97.87           O  
ATOM   3024  CB  LYS A 193       4.158  16.835 -12.745  1.00 97.87           C  
ATOM   3025  CG  LYS A 193       3.655  17.625 -13.951  1.00 97.87           C  
ATOM   3026  CD  LYS A 193       2.136  17.720 -13.853  1.00 97.87           C  
ATOM   3027  CE  LYS A 193       1.641  18.696 -14.909  1.00 97.87           C  
ATOM   3028  NZ  LYS A 193       0.169  18.842 -14.819  1.00 97.87           N1+
ATOM   3029  H   LYS A 193       5.335  15.487 -11.019  1.00 97.87           H  
ATOM   3030  HA  LYS A 193       6.004  16.263 -13.707  1.00 97.87           H  
ATOM   3031  HB2 LYS A 193       3.688  15.852 -12.739  1.00 97.87           H  
ATOM   3032  HB3 LYS A 193       3.864  17.359 -11.836  1.00 97.87           H  
ATOM   3033  HG2 LYS A 193       3.939  17.122 -14.876  1.00 97.87           H  
ATOM   3034  HG3 LYS A 193       4.077  18.630 -13.938  1.00 97.87           H  
ATOM   3035  HD2 LYS A 193       1.703  16.731 -14.005  1.00 97.87           H  
ATOM   3036  HD3 LYS A 193       1.863  18.086 -12.863  1.00 97.87           H  
ATOM   3037  HE2 LYS A 193       1.959  18.319 -15.881  1.00 97.87           H  
ATOM   3038  HE3 LYS A 193       2.127  19.656 -14.739  1.00 97.87           H  
ATOM   3039  HZ1 LYS A 193      -0.282  17.942 -14.904  1.00 97.87           H  
ATOM   3040  HZ2 LYS A 193      -0.180  19.491 -15.510  1.00 97.87           H  
ATOM   3041  HZ3 LYS A 193      -0.061  19.205 -13.905  1.00 97.87           H  
ATOM   3042  N   ASP A 194       6.464  18.556 -11.391  1.00 97.09           N  
ATOM   3043  CA  ASP A 194       7.049  19.874 -11.120  1.00 97.09           C  
ATOM   3044  C   ASP A 194       8.573  19.857 -11.295  1.00 97.09           C  
ATOM   3045  O   ASP A 194       9.177  20.864 -11.653  1.00 97.09           O  
ATOM   3046  CB  ASP A 194       6.672  20.334  -9.702  1.00 97.09           C  
ATOM   3047  CG  ASP A 194       5.158  20.439  -9.477  1.00 97.09           C  
ATOM   3048  OD1 ASP A 194       4.421  20.676 -10.463  1.00 97.09           O  
ATOM   3049  OD2 ASP A 194       4.743  20.236  -8.315  1.00 97.09           O1-
ATOM   3050  H   ASP A 194       6.096  18.036 -10.607  1.00 97.09           H  
ATOM   3051  HA  ASP A 194       6.645  20.598 -11.828  1.00 97.09           H  
ATOM   3052  HB2 ASP A 194       7.113  21.315  -9.525  1.00 97.09           H  
ATOM   3053  HB3 ASP A 194       7.099  19.641  -8.978  1.00 97.09           H  
ATOM   3054  N   VAL A 195       9.191  18.689 -11.093  1.00 95.22           N  
ATOM   3055  CA  VAL A 195      10.640  18.485 -11.238  1.00 95.22           C  
ATOM   3056  C   VAL A 195      11.033  18.198 -12.690  1.00 95.22           C  
ATOM   3057  O   VAL A 195      12.033  18.717 -13.182  1.00 95.22           O  
ATOM   3058  CB  VAL A 195      11.105  17.344 -10.311  1.00 95.22           C  
ATOM   3059  CG1 VAL A 195      12.621  17.125 -10.384  1.00 95.22           C  
ATOM   3060  CG2 VAL A 195      10.747  17.625  -8.844  1.00 95.22           C  
ATOM   3061  H   VAL A 195       8.620  17.920 -10.776  1.00 95.22           H  
ATOM   3062  HA  VAL A 195      11.155  19.398 -10.941  1.00 95.22           H  
ATOM   3063  HB  VAL A 195      10.612  16.419 -10.609  1.00 95.22           H  
ATOM   3064 HG11 VAL A 195      12.921  16.343  -9.686  1.00 95.22           H  
ATOM   3065 HG12 VAL A 195      13.144  18.050 -10.139  1.00 95.22           H  
ATOM   3066 HG13 VAL A 195      12.913  16.811 -11.386  1.00 95.22           H  
ATOM   3067 HG21 VAL A 195      11.186  18.572  -8.529  1.00 95.22           H  
ATOM   3068 HG22 VAL A 195       9.665  17.679  -8.721  1.00 95.22           H  
ATOM   3069 HG23 VAL A 195      11.121  16.821  -8.210  1.00 95.22           H  
ATOM   3070  N   LEU A 196      10.268  17.354 -13.386  1.00 96.59           N  
ATOM   3071  CA  LEU A 196      10.620  16.859 -14.721  1.00 96.59           C  
ATOM   3072  C   LEU A 196      10.000  17.681 -15.858  1.00 96.59           C  
ATOM   3073  O   LEU A 196      10.479  17.612 -16.991  1.00 96.59           O  
ATOM   3074  CB  LEU A 196      10.212  15.378 -14.828  1.00 96.59           C  
ATOM   3075  CG  LEU A 196      10.898  14.442 -13.814  1.00 96.59           C  
ATOM   3076  CD1 LEU A 196      10.341  13.031 -13.986  1.00 96.59           C  
ATOM   3077  CD2 LEU A 196      12.413  14.385 -14.016  1.00 96.59           C  
ATOM   3078  H   LEU A 196       9.470  16.943 -12.921  1.00 96.59           H  
ATOM   3079  HA  LEU A 196      11.699  16.929 -14.853  1.00 96.59           H  
ATOM   3080  HB2 LEU A 196      10.450  15.027 -15.832  1.00 96.59           H  
ATOM   3081  HB3 LEU A 196       9.131  15.308 -14.703  1.00 96.59           H  
ATOM   3082  HG  LEU A 196      10.692  14.769 -12.795  1.00 96.59           H  
ATOM   3083 HD11 LEU A 196      10.563  12.666 -14.989  1.00 96.59           H  
ATOM   3084 HD12 LEU A 196       9.262  13.041 -13.832  1.00 96.59           H  
ATOM   3085 HD13 LEU A 196      10.792  12.363 -13.252  1.00 96.59           H  
ATOM   3086 HD21 LEU A 196      12.859  15.350 -13.774  1.00 96.59           H  
ATOM   3087 HD22 LEU A 196      12.845  13.641 -13.346  1.00 96.59           H  
ATOM   3088 HD23 LEU A 196      12.651  14.116 -15.045  1.00 96.59           H  
ATOM   3089  N   GLY A 197       8.946  18.447 -15.572  1.00 96.98           N  
ATOM   3090  CA  GLY A 197       8.113  19.100 -16.575  1.00 96.98           C  
ATOM   3091  C   GLY A 197       7.070  18.157 -17.188  1.00 96.98           C  
ATOM   3092  O   GLY A 197       7.212  16.933 -17.194  1.00 96.98           O  
ATOM   3093  H   GLY A 197       8.615  18.462 -14.618  1.00 96.98           H  
ATOM   3094  HA2 GLY A 197       7.596  19.931 -16.094  1.00 96.98           H  
ATOM   3095  HA3 GLY A 197       8.738  19.501 -17.373  1.00 96.98           H  
ATOM   3096  N   LYS A 198       5.997  18.749 -17.728  1.00 97.08           N  
ATOM   3097  CA  LYS A 198       4.806  18.035 -18.229  1.00 97.08           C  
ATOM   3098  C   LYS A 198       5.121  16.983 -19.299  1.00 97.08           C  
ATOM   3099  O   LYS A 198       4.577  15.891 -19.231  1.00 97.08           O  
ATOM   3100  CB  LYS A 198       3.794  19.079 -18.739  1.00 97.08           C  
ATOM   3101  CG  LYS A 198       2.522  18.518 -19.400  1.00 97.08           C  
ATOM   3102  CD  LYS A 198       1.639  17.666 -18.479  1.00 97.08           C  
ATOM   3103  CE  LYS A 198       0.403  17.230 -19.270  1.00 97.08           C  
ATOM   3104  NZ  LYS A 198      -0.181  15.969 -18.768  1.00 97.08           N1+
ATOM   3105  H   LYS A 198       5.970  19.758 -17.694  1.00 97.08           H  
ATOM   3106  HA  LYS A 198       4.366  17.483 -17.399  1.00 97.08           H  
ATOM   3107  HB2 LYS A 198       3.500  19.717 -17.906  1.00 97.08           H  
ATOM   3108  HB3 LYS A 198       4.292  19.709 -19.476  1.00 97.08           H  
ATOM   3109  HG2 LYS A 198       2.801  17.929 -20.274  1.00 97.08           H  
ATOM   3110  HG3 LYS A 198       1.933  19.364 -19.753  1.00 97.08           H  
ATOM   3111  HD2 LYS A 198       1.310  18.264 -17.629  1.00 97.08           H  
ATOM   3112  HD3 LYS A 198       2.199  16.790 -18.152  1.00 97.08           H  
ATOM   3113  HE2 LYS A 198      -0.334  18.032 -19.313  1.00 97.08           H  
ATOM   3114  HE3 LYS A 198       0.738  17.041 -20.290  1.00 97.08           H  
ATOM   3115  HZ1 LYS A 198      -0.709  16.029 -17.909  1.00 97.08           H  
ATOM   3116  HZ2 LYS A 198       0.573  15.307 -18.656  1.00 97.08           H  
ATOM   3117  HZ3 LYS A 198      -0.699  15.516 -19.507  1.00 97.08           H  
ATOM   3118  N   GLU A 199       5.996  17.293 -20.251  1.00 97.77           N  
ATOM   3119  CA  GLU A 199       6.337  16.383 -21.354  1.00 97.77           C  
ATOM   3120  C   GLU A 199       6.959  15.075 -20.844  1.00 97.77           C  
ATOM   3121  O   GLU A 199       6.485  13.983 -21.147  1.00 97.77           O  
ATOM   3122  CB  GLU A 199       7.304  17.125 -22.285  1.00 97.77           C  
ATOM   3123  CG  GLU A 199       7.678  16.325 -23.542  1.00 97.77           C  
ATOM   3124  CD  GLU A 199       8.797  16.998 -24.351  1.00 97.77           C  
ATOM   3125  OE1 GLU A 199       9.329  16.322 -25.256  1.00 97.77           O  
ATOM   3126  OE2 GLU A 199       9.145  18.159 -24.031  1.00 97.77           O1-
ATOM   3127  H   GLU A 199       6.413  18.213 -20.249  1.00 97.77           H  
ATOM   3128  HA  GLU A 199       5.437  16.123 -21.912  1.00 97.77           H  
ATOM   3129  HB2 GLU A 199       8.209  17.357 -21.724  1.00 97.77           H  
ATOM   3130  HB3 GLU A 199       6.841  18.062 -22.593  1.00 97.77           H  
ATOM   3131  HG2 GLU A 199       8.018  15.332 -23.246  1.00 97.77           H  
ATOM   3132  HG3 GLU A 199       6.789  16.210 -24.162  1.00 97.77           H  
ATOM   3133  N   LYS A 200       7.987  15.187 -19.999  1.00 97.94           N  
ATOM   3134  CA  LYS A 200       8.687  14.038 -19.411  1.00 97.94           C  
ATOM   3135  C   LYS A 200       7.804  13.266 -18.438  1.00 97.94           C  
ATOM   3136  O   LYS A 200       7.844  12.039 -18.414  1.00 97.94           O  
ATOM   3137  CB  LYS A 200       9.952  14.547 -18.717  1.00 97.94           C  
ATOM   3138  CG  LYS A 200      11.016  14.923 -19.751  1.00 97.94           C  
ATOM   3139  CD  LYS A 200      12.284  15.482 -19.101  1.00 97.94           C  
ATOM   3140  CE  LYS A 200      13.251  15.832 -20.233  1.00 97.94           C  
ATOM   3141  NZ  LYS A 200      14.582  16.225 -19.728  1.00 97.94           N1+
ATOM   3142  H   LYS A 200       8.298  16.118 -19.759  1.00 97.94           H  
ATOM   3143  HA  LYS A 200       8.952  13.335 -20.201  1.00 97.94           H  
ATOM   3144  HB2 LYS A 200       9.703  15.414 -18.105  1.00 97.94           H  
ATOM   3145  HB3 LYS A 200      10.344  13.770 -18.060  1.00 97.94           H  
ATOM   3146  HG2 LYS A 200      11.273  14.035 -20.329  1.00 97.94           H  
ATOM   3147  HG3 LYS A 200      10.612  15.673 -20.431  1.00 97.94           H  
ATOM   3148  HD2 LYS A 200      12.729  14.739 -18.439  1.00 97.94           H  
ATOM   3149  HD3 LYS A 200      12.043  16.381 -18.535  1.00 97.94           H  
ATOM   3150  HE2 LYS A 200      13.354  14.959 -20.878  1.00 97.94           H  
ATOM   3151  HE3 LYS A 200      12.812  16.632 -20.829  1.00 97.94           H  
ATOM   3152  HZ1 LYS A 200      15.018  15.408 -19.325  1.00 97.94           H  
ATOM   3153  HZ2 LYS A 200      14.511  16.996 -19.080  1.00 97.94           H  
ATOM   3154  HZ3 LYS A 200      15.159  16.501 -20.510  1.00 97.94           H  
ATOM   3155  N   PHE A 201       6.991  13.987 -17.668  1.00 98.23           N  
ATOM   3156  CA  PHE A 201       5.975  13.395 -16.808  1.00 98.23           C  
ATOM   3157  C   PHE A 201       5.016  12.501 -17.601  1.00 98.23           C  
ATOM   3158  O   PHE A 201       4.811  11.355 -17.223  1.00 98.23           O  
ATOM   3159  CB  PHE A 201       5.227  14.526 -16.101  1.00 98.23           C  
ATOM   3160  CG  PHE A 201       4.066  14.061 -15.253  1.00 98.23           C  
ATOM   3161  CD1 PHE A 201       2.749  14.112 -15.743  1.00 98.23           C  
ATOM   3162  CD2 PHE A 201       4.313  13.547 -13.976  1.00 98.23           C  
ATOM   3163  CE1 PHE A 201       1.679  13.685 -14.936  1.00 98.23           C  
ATOM   3164  CE2 PHE A 201       3.249  13.122 -13.167  1.00 98.23           C  
ATOM   3165  CZ  PHE A 201       1.926  13.214 -13.634  1.00 98.23           C  
ATOM   3166  H   PHE A 201       7.041  14.994 -17.728  1.00 98.23           H  
ATOM   3167  HA  PHE A 201       6.457  12.767 -16.059  1.00 98.23           H  
ATOM   3168  HB2 PHE A 201       5.938  15.062 -15.473  1.00 98.23           H  
ATOM   3169  HB3 PHE A 201       4.849  15.232 -16.840  1.00 98.23           H  
ATOM   3170  HD1 PHE A 201       2.568  14.449 -16.753  1.00 98.23           H  
ATOM   3171  HD2 PHE A 201       5.332  13.486 -13.622  1.00 98.23           H  
ATOM   3172  HE1 PHE A 201       0.671  13.683 -15.325  1.00 98.23           H  
ATOM   3173  HE2 PHE A 201       3.455  12.696 -12.196  1.00 98.23           H  
ATOM   3174  HZ  PHE A 201       1.114  12.866 -13.013  1.00 98.23           H  
ATOM   3175  N   ASP A 202       4.486  12.976 -18.729  1.00 97.96           N  
ATOM   3176  CA  ASP A 202       3.518  12.211 -19.525  1.00 97.96           C  
ATOM   3177  C   ASP A 202       4.102  10.929 -20.115  1.00 97.96           C  
ATOM   3178  O   ASP A 202       3.404   9.918 -20.200  1.00 97.96           O  
ATOM   3179  CB  ASP A 202       2.954  13.100 -20.642  1.00 97.96           C  
ATOM   3180  CG  ASP A 202       1.990  14.145 -20.098  1.00 97.96           C  
ATOM   3181  OD1 ASP A 202       1.550  14.029 -18.929  1.00 97.96           O  
ATOM   3182  OD2 ASP A 202       1.597  15.079 -20.831  1.00 97.96           O1-
ATOM   3183  H   ASP A 202       4.687  13.924 -19.011  1.00 97.96           H  
ATOM   3184  HA  ASP A 202       2.700  11.895 -18.877  1.00 97.96           H  
ATOM   3185  HB2 ASP A 202       2.408  12.476 -21.349  1.00 97.96           H  
ATOM   3186  HB3 ASP A 202       3.769  13.589 -21.176  1.00 97.96           H  
ATOM   3187  N   VAL A 203       5.388  10.947 -20.472  1.00 97.85           N  
ATOM   3188  CA  VAL A 203       6.096   9.738 -20.908  1.00 97.85           C  
ATOM   3189  C   VAL A 203       6.184   8.721 -19.769  1.00 97.85           C  
ATOM   3190  O   VAL A 203       5.872   7.550 -19.978  1.00 97.85           O  
ATOM   3191  CB  VAL A 203       7.491  10.083 -21.462  1.00 97.85           C  
ATOM   3192  CG1 VAL A 203       8.285   8.821 -21.827  1.00 97.85           C  
ATOM   3193  CG2 VAL A 203       7.381  10.943 -22.728  1.00 97.85           C  
ATOM   3194  H   VAL A 203       5.888  11.822 -20.414  1.00 97.85           H  
ATOM   3195  HA  VAL A 203       5.520   9.269 -21.705  1.00 97.85           H  
ATOM   3196  HB  VAL A 203       8.051  10.640 -20.712  1.00 97.85           H  
ATOM   3197 HG11 VAL A 203       8.538   8.263 -20.926  1.00 97.85           H  
ATOM   3198 HG12 VAL A 203       7.699   8.189 -22.494  1.00 97.85           H  
ATOM   3199 HG13 VAL A 203       9.215   9.096 -22.324  1.00 97.85           H  
ATOM   3200 HG21 VAL A 203       6.854  10.396 -23.509  1.00 97.85           H  
ATOM   3201 HG22 VAL A 203       8.377  11.208 -23.083  1.00 97.85           H  
ATOM   3202 HG23 VAL A 203       6.840  11.865 -22.518  1.00 97.85           H  
ATOM   3203  N   LEU A 204       6.581   9.148 -18.565  1.00 97.99           N  
ATOM   3204  CA  LEU A 204       6.762   8.240 -17.425  1.00 97.99           C  
ATOM   3205  C   LEU A 204       5.446   7.755 -16.797  1.00 97.99           C  
ATOM   3206  O   LEU A 204       5.389   6.669 -16.228  1.00 97.99           O  
ATOM   3207  CB  LEU A 204       7.633   8.911 -16.355  1.00 97.99           C  
ATOM   3208  CG  LEU A 204       9.102   9.148 -16.734  1.00 97.99           C  
ATOM   3209  CD1 LEU A 204       9.794   9.803 -15.542  1.00 97.99           C  
ATOM   3210  CD2 LEU A 204       9.846   7.850 -17.049  1.00 97.99           C  
ATOM   3211  H   LEU A 204       6.779  10.130 -18.441  1.00 97.99           H  
ATOM   3212  HA  LEU A 204       7.264   7.342 -17.785  1.00 97.99           H  
ATOM   3213  HB2 LEU A 204       7.622   8.265 -15.477  1.00 97.99           H  
ATOM   3214  HB3 LEU A 204       7.175   9.861 -16.077  1.00 97.99           H  
ATOM   3215  HG  LEU A 204       9.166   9.813 -17.595  1.00 97.99           H  
ATOM   3216 HD11 LEU A 204      10.850   9.965 -15.759  1.00 97.99           H  
ATOM   3217 HD12 LEU A 204       9.307  10.752 -15.320  1.00 97.99           H  
ATOM   3218 HD13 LEU A 204       9.724   9.149 -14.673  1.00 97.99           H  
ATOM   3219 HD21 LEU A 204       9.793   7.170 -16.199  1.00 97.99           H  
ATOM   3220 HD22 LEU A 204       9.427   7.377 -17.937  1.00 97.99           H  
ATOM   3221 HD23 LEU A 204      10.898   8.059 -17.247  1.00 97.99           H  
ATOM   3222  N   MET A 205       4.372   8.534 -16.906  1.00 97.57           N  
ATOM   3223  CA  MET A 205       3.055   8.172 -16.370  1.00 97.57           C  
ATOM   3224  C   MET A 205       2.216   7.346 -17.357  1.00 97.57           C  
ATOM   3225  O   MET A 205       1.000   7.220 -17.206  1.00 97.57           O  
ATOM   3226  CB  MET A 205       2.328   9.425 -15.872  1.00 97.57           C  
ATOM   3227  CG  MET A 205       3.099  10.139 -14.757  1.00 97.57           C  
ATOM   3228  SD  MET A 205       3.487   9.190 -13.265  1.00 97.57           S  
ATOM   3229  CE  MET A 205       1.833   9.070 -12.546  1.00 97.57           C  
ATOM   3230  H   MET A 205       4.487   9.446 -17.326  1.00 97.57           H  
ATOM   3231  HA  MET A 205       3.203   7.524 -15.506  1.00 97.57           H  
ATOM   3232  HB2 MET A 205       2.187  10.115 -16.704  1.00 97.57           H  
ATOM   3233  HB3 MET A 205       1.347   9.146 -15.488  1.00 97.57           H  
ATOM   3234  HG2 MET A 205       4.042  10.519 -15.149  1.00 97.57           H  
ATOM   3235  HG3 MET A 205       2.492  10.995 -14.462  1.00 97.57           H  
ATOM   3236  HE1 MET A 205       1.886   8.467 -11.639  1.00 97.57           H  
ATOM   3237  HE2 MET A 205       1.462  10.063 -12.294  1.00 97.57           H  
ATOM   3238  HE3 MET A 205       1.153   8.593 -13.252  1.00 97.57           H  
ATOM   3239  N   ASN A 206       2.842   6.765 -18.383  1.00 97.07           N  
ATOM   3240  CA  ASN A 206       2.184   5.839 -19.294  1.00 97.07           C  
ATOM   3241  C   ASN A 206       2.069   4.444 -18.658  1.00 97.07           C  
ATOM   3242  O   ASN A 206       3.064   3.869 -18.218  1.00 97.07           O  
ATOM   3243  CB  ASN A 206       2.955   5.813 -20.622  1.00 97.07           C  
ATOM   3244  CG  ASN A 206       2.169   5.103 -21.705  1.00 97.07           C  
ATOM   3245  ND2 ASN A 206       1.841   5.791 -22.772  1.00 97.07           N  
ATOM   3246  OD1 ASN A 206       1.773   3.952 -21.588  1.00 97.07           O  
ATOM   3247  H   ASN A 206       3.840   6.896 -18.469  1.00 97.07           H  
ATOM   3248  HA  ASN A 206       1.180   6.215 -19.492  1.00 97.07           H  
ATOM   3249  HB2 ASN A 206       3.912   5.310 -20.489  1.00 97.07           H  
ATOM   3250  HB3 ASN A 206       3.161   6.837 -20.932  1.00 97.07           H  
ATOM   3251 HD21 ASN A 206       2.171   6.741 -22.862  1.00 97.07           H  
ATOM   3252 HD22 ASN A 206       1.318   5.317 -23.494  1.00 97.07           H  
ATOM   3253  N   LYS A 207       0.869   3.845 -18.660  1.00 96.15           N  
ATOM   3254  CA  LYS A 207       0.639   2.509 -18.071  1.00 96.15           C  
ATOM   3255  C   LYS A 207       1.472   1.391 -18.709  1.00 96.15           C  
ATOM   3256  O   LYS A 207       1.800   0.415 -18.037  1.00 96.15           O  
ATOM   3257  CB  LYS A 207      -0.854   2.145 -18.086  1.00 96.15           C  
ATOM   3258  CG  LYS A 207      -1.645   2.984 -17.074  1.00 96.15           C  
ATOM   3259  CD  LYS A 207      -3.083   2.475 -16.896  1.00 96.15           C  
ATOM   3260  CE  LYS A 207      -3.734   3.281 -15.762  1.00 96.15           C  
ATOM   3261  NZ  LYS A 207      -5.014   2.700 -15.287  1.00 96.15           N1+
ATOM   3262  H   LYS A 207       0.081   4.369 -19.014  1.00 96.15           H  
ATOM   3263  HA  LYS A 207       0.968   2.549 -17.032  1.00 96.15           H  
ATOM   3264  HB2 LYS A 207      -0.953   1.095 -17.809  1.00 96.15           H  
ATOM   3265  HB3 LYS A 207      -1.263   2.279 -19.087  1.00 96.15           H  
ATOM   3266  HG2 LYS A 207      -1.140   2.931 -16.109  1.00 96.15           H  
ATOM   3267  HG3 LYS A 207      -1.665   4.025 -17.397  1.00 96.15           H  
ATOM   3268  HD2 LYS A 207      -3.055   1.420 -16.624  1.00 96.15           H  
ATOM   3269  HD3 LYS A 207      -3.643   2.602 -17.823  1.00 96.15           H  
ATOM   3270  HE2 LYS A 207      -3.034   3.303 -14.927  1.00 96.15           H  
ATOM   3271  HE3 LYS A 207      -3.874   4.311 -16.090  1.00 96.15           H  
ATOM   3272  HZ1 LYS A 207      -4.852   1.777 -14.908  1.00 96.15           H  
ATOM   3273  HZ2 LYS A 207      -5.352   3.240 -14.503  1.00 96.15           H  
ATOM   3274  HZ3 LYS A 207      -5.718   2.671 -16.011  1.00 96.15           H  
ATOM   3275  N   ASN A 208       1.858   1.531 -19.977  1.00 94.65           N  
ATOM   3276  CA  ASN A 208       2.735   0.566 -20.644  1.00 94.65           C  
ATOM   3277  C   ASN A 208       4.203   0.697 -20.203  1.00 94.65           C  
ATOM   3278  O   ASN A 208       4.979  -0.242 -20.400  1.00 94.65           O  
ATOM   3279  CB  ASN A 208       2.554   0.695 -22.164  1.00 94.65           C  
ATOM   3280  CG  ASN A 208       1.156   0.295 -22.601  1.00 94.65           C  
ATOM   3281  ND2 ASN A 208       0.615   0.934 -23.609  1.00 94.65           N  
ATOM   3282  OD1 ASN A 208       0.532  -0.597 -22.052  1.00 94.65           O  
ATOM   3283  H   ASN A 208       1.616   2.380 -20.468  1.00 94.65           H  
ATOM   3284  HA  ASN A 208       2.422  -0.438 -20.357  1.00 94.65           H  
ATOM   3285  HB2 ASN A 208       3.260   0.037 -22.669  1.00 94.65           H  
ATOM   3286  HB3 ASN A 208       2.769   1.718 -22.472  1.00 94.65           H  
ATOM   3287 HD21 ASN A 208      -0.310   0.635 -23.883  1.00 94.65           H  
ATOM   3288 HD22 ASN A 208       1.114   1.692 -24.052  1.00 94.65           H  
ATOM   3289  N   GLY A 209       4.543   1.796 -19.529  1.00 95.16           N  
ATOM   3290  CA  GLY A 209       5.893   2.219 -19.189  1.00 95.16           C  
ATOM   3291  C   GLY A 209       6.419   3.273 -20.161  1.00 95.16           C  
ATOM   3292  O   GLY A 209       5.865   3.493 -21.240  1.00 95.16           O  
ATOM   3293  H   GLY A 209       3.826   2.485 -19.353  1.00 95.16           H  
ATOM   3294  HA2 GLY A 209       5.877   2.658 -18.191  1.00 95.16           H  
ATOM   3295  HA3 GLY A 209       6.578   1.372 -19.184  1.00 95.16           H  
ATOM   3296  N   GLY A 210       7.508   3.919 -19.766  1.00 96.21           N  
ATOM   3297  CA  GLY A 210       8.177   4.948 -20.552  1.00 96.21           C  
ATOM   3298  C   GLY A 210       9.607   5.169 -20.083  1.00 96.21           C  
ATOM   3299  O   GLY A 210       9.951   4.822 -18.951  1.00 96.21           O  
ATOM   3300  H   GLY A 210       7.859   3.731 -18.838  1.00 96.21           H  
ATOM   3301  HA2 GLY A 210       8.190   4.653 -21.601  1.00 96.21           H  
ATOM   3302  HA3 GLY A 210       7.632   5.888 -20.464  1.00 96.21           H  
ATOM   3303  N   VAL A 211      10.429   5.742 -20.961  1.00 96.43           N  
ATOM   3304  CA  VAL A 211      11.834   6.062 -20.691  1.00 96.43           C  
ATOM   3305  C   VAL A 211      12.111   7.499 -21.103  1.00 96.43           C  
ATOM   3306  O   VAL A 211      11.721   7.923 -22.191  1.00 96.43           O  
ATOM   3307  CB  VAL A 211      12.807   5.105 -21.404  1.00 96.43           C  
ATOM   3308  CG1 VAL A 211      14.271   5.423 -21.069  1.00 96.43           C  
ATOM   3309  CG2 VAL A 211      12.563   3.654 -20.994  1.00 96.43           C  
ATOM   3310  H   VAL A 211      10.060   6.031 -21.856  1.00 96.43           H  
ATOM   3311  HA  VAL A 211      12.009   5.969 -19.619  1.00 96.43           H  
ATOM   3312  HB  VAL A 211      12.670   5.187 -22.482  1.00 96.43           H  
ATOM   3313 HG11 VAL A 211      14.557   6.394 -21.472  1.00 96.43           H  
ATOM   3314 HG12 VAL A 211      14.921   4.671 -21.515  1.00 96.43           H  
ATOM   3315 HG13 VAL A 211      14.418   5.421 -19.989  1.00 96.43           H  
ATOM   3316 HG21 VAL A 211      13.300   3.024 -21.493  1.00 96.43           H  
ATOM   3317 HG22 VAL A 211      11.567   3.333 -21.299  1.00 96.43           H  
ATOM   3318 HG23 VAL A 211      12.672   3.542 -19.915  1.00 96.43           H  
ATOM   3319  N   ILE A 212      12.807   8.241 -20.247  1.00 95.86           N  
ATOM   3320  CA  ILE A 212      13.272   9.599 -20.534  1.00 95.86           C  
ATOM   3321  C   ILE A 212      14.757   9.741 -20.209  1.00 95.86           C  
ATOM   3322  O   ILE A 212      15.302   9.006 -19.386  1.00 95.86           O  
ATOM   3323  CB  ILE A 212      12.439  10.663 -19.781  1.00 95.86           C  
ATOM   3324  CG1 ILE A 212      12.647  10.569 -18.255  1.00 95.86           C  
ATOM   3325  CG2 ILE A 212      10.953  10.572 -20.168  1.00 95.86           C  
ATOM   3326  CD1 ILE A 212      12.043  11.727 -17.468  1.00 95.86           C  
ATOM   3327  H   ILE A 212      13.088   7.816 -19.375  1.00 95.86           H  
ATOM   3328  HA  ILE A 212      13.160   9.788 -21.601  1.00 95.86           H  
ATOM   3329  HB  ILE A 212      12.794  11.641 -20.104  1.00 95.86           H  
ATOM   3330 HG12 ILE A 212      13.712  10.569 -18.023  1.00 95.86           H  
ATOM   3331 HG13 ILE A 212      12.221   9.633 -17.896  1.00 95.86           H  
ATOM   3332 HG21 ILE A 212      10.395  11.409 -19.750  1.00 95.86           H  
ATOM   3333 HG22 ILE A 212      10.851  10.595 -21.253  1.00 95.86           H  
ATOM   3334 HG23 ILE A 212      10.519   9.645 -19.792  1.00 95.86           H  
ATOM   3335 HD11 ILE A 212      12.335  11.644 -16.421  1.00 95.86           H  
ATOM   3336 HD12 ILE A 212      12.422  12.670 -17.860  1.00 95.86           H  
ATOM   3337 HD13 ILE A 212      10.955  11.695 -17.528  1.00 95.86           H  
ATOM   3338  N   ARG A 213      15.376  10.771 -20.788  1.00 94.77           N  
ATOM   3339  CA  ARG A 213      16.645  11.329 -20.310  1.00 94.77           C  
ATOM   3340  C   ARG A 213      16.408  12.651 -19.581  1.00 94.77           C  
ATOM   3341  O   ARG A 213      15.598  13.487 -20.007  1.00 94.77           O  
ATOM   3342  CB  ARG A 213      17.652  11.464 -21.459  1.00 94.77           C  
ATOM   3343  CG  ARG A 213      18.127  10.092 -21.962  1.00 94.77           C  
ATOM   3344  CD  ARG A 213      19.185  10.283 -23.052  1.00 94.77           C  
ATOM   3345  NE  ARG A 213      19.827   9.016 -23.421  1.00 94.77           N  
ATOM   3346  CZ  ARG A 213      19.580   8.231 -24.450  1.00 94.77           C  
ATOM   3347  NH1 ARG A 213      18.572   8.369 -25.270  1.00 94.77           N1+
ATOM   3348  NH2 ARG A 213      20.408   7.276 -24.707  1.00 94.77           N  
ATOM   3349  H   ARG A 213      14.855  11.309 -21.466  1.00 94.77           H  
ATOM   3350  HA  ARG A 213      17.082  10.644 -19.583  1.00 94.77           H  
ATOM   3351  HB2 ARG A 213      17.208  12.029 -22.278  1.00 94.77           H  
ATOM   3352  HB3 ARG A 213      18.521  12.011 -21.093  1.00 94.77           H  
ATOM   3353  HG2 ARG A 213      18.569   9.544 -21.130  1.00 94.77           H  
ATOM   3354  HG3 ARG A 213      17.289   9.522 -22.363  1.00 94.77           H  
ATOM   3355  HD2 ARG A 213      18.741  10.759 -23.927  1.00 94.77           H  
ATOM   3356  HD3 ARG A 213      19.964  10.939 -22.664  1.00 94.77           H  
ATOM   3357  HE  ARG A 213      20.681   8.816 -22.920  1.00 94.77           H  
ATOM   3358 HH11 ARG A 213      17.900   9.109 -25.130  1.00 94.77           H  
ATOM   3359 HH12 ARG A 213      18.546   7.741 -26.060  1.00 94.77           H  
ATOM   3360 HH21 ARG A 213      21.231   7.226 -24.123  1.00 94.77           H  
ATOM   3361 HH22 ARG A 213      20.399   6.870 -25.631  1.00 94.77           H  
ATOM   3362  N   HIS A 214      17.102  12.870 -18.472  1.00 95.24           N  
ATOM   3363  CA  HIS A 214      16.951  14.067 -17.651  1.00 95.24           C  
ATOM   3364  C   HIS A 214      18.260  14.451 -16.960  1.00 95.24           C  
ATOM   3365  O   HIS A 214      18.835  13.661 -16.226  1.00 95.24           O  
ATOM   3366  CB  HIS A 214      15.819  13.842 -16.637  1.00 95.24           C  
ATOM   3367  CG  HIS A 214      15.641  14.994 -15.681  1.00 95.24           C  
ATOM   3368  CD2 HIS A 214      16.051  15.014 -14.376  1.00 95.24           C  
ATOM   3369  ND1 HIS A 214      15.072  16.224 -15.943  1.00 95.24           N  
ATOM   3370  CE1 HIS A 214      15.154  16.967 -14.825  1.00 95.24           C  
ATOM   3371  NE2 HIS A 214      15.735  16.264 -13.845  1.00 95.24           N  
ATOM   3372  H   HIS A 214      17.730  12.146 -18.152  1.00 95.24           H  
ATOM   3373  HA  HIS A 214      16.676  14.906 -18.291  1.00 95.24           H  
ATOM   3374  HB2 HIS A 214      14.881  13.677 -17.167  1.00 95.24           H  
ATOM   3375  HB3 HIS A 214      16.036  12.943 -16.060  1.00 95.24           H  
ATOM   3376  HD1 HIS A 214      14.551  16.504 -16.762  1.00 95.24           H  
ATOM   3377  HD2 HIS A 214      16.537  14.204 -13.852  1.00 95.24           H  
ATOM   3378  HE1 HIS A 214      14.768  17.968 -14.704  1.00 95.24           H  
ATOM   3379  N   PHE A 215      18.695  15.696 -17.148  1.00 94.44           N  
ATOM   3380  CA  PHE A 215      19.782  16.278 -16.373  1.00 94.44           C  
ATOM   3381  C   PHE A 215      19.210  16.958 -15.128  1.00 94.44           C  
ATOM   3382  O   PHE A 215      18.415  17.889 -15.252  1.00 94.44           O  
ATOM   3383  CB  PHE A 215      20.568  17.256 -17.249  1.00 94.44           C  
ATOM   3384  CG  PHE A 215      21.739  17.887 -16.527  1.00 94.44           C  
ATOM   3385  CD1 PHE A 215      21.740  19.261 -16.222  1.00 94.44           C  
ATOM   3386  CD2 PHE A 215      22.842  17.092 -16.171  1.00 94.44           C  
ATOM   3387  CE1 PHE A 215      22.852  19.836 -15.582  1.00 94.44           C  
ATOM   3388  CE2 PHE A 215      23.941  17.660 -15.506  1.00 94.44           C  
ATOM   3389  CZ  PHE A 215      23.949  19.034 -15.218  1.00 94.44           C  
ATOM   3390  H   PHE A 215      18.180  16.325 -17.748  1.00 94.44           H  
ATOM   3391  HA  PHE A 215      20.467  15.490 -16.059  1.00 94.44           H  
ATOM   3392  HB2 PHE A 215      20.953  16.719 -18.116  1.00 94.44           H  
ATOM   3393  HB3 PHE A 215      19.899  18.037 -17.610  1.00 94.44           H  
ATOM   3394  HD1 PHE A 215      20.898  19.880 -16.496  1.00 94.44           H  
ATOM   3395  HD2 PHE A 215      22.863  16.046 -16.439  1.00 94.44           H  
ATOM   3396  HE1 PHE A 215      22.870  20.894 -15.369  1.00 94.44           H  
ATOM   3397  HE2 PHE A 215      24.793  17.047 -15.252  1.00 94.44           H  
ATOM   3398  HZ  PHE A 215      24.803  19.476 -14.727  1.00 94.44           H  
ATOM   3399  N   ASN A 216      19.619  16.511 -13.941  1.00 90.46           N  
ATOM   3400  CA  ASN A 216      19.095  17.027 -12.669  1.00 90.46           C  
ATOM   3401  C   ASN A 216      19.887  18.224 -12.103  1.00 90.46           C  
ATOM   3402  O   ASN A 216      19.701  18.589 -10.945  1.00 90.46           O  
ATOM   3403  CB  ASN A 216      18.971  15.868 -11.667  1.00 90.46           C  
ATOM   3404  CG  ASN A 216      20.303  15.340 -11.166  1.00 90.46           C  
ATOM   3405  ND2 ASN A 216      20.274  14.292 -10.381  1.00 90.46           N  
ATOM   3406  OD1 ASN A 216      21.385  15.815 -11.473  1.00 90.46           O  
ATOM   3407  H   ASN A 216      20.298  15.763 -13.921  1.00 90.46           H  
ATOM   3408  HA  ASN A 216      18.087  17.401 -12.848  1.00 90.46           H  
ATOM   3409  HB2 ASN A 216      18.417  15.053 -12.132  1.00 90.46           H  
ATOM   3410  HB3 ASN A 216      18.399  16.214 -10.806  1.00 90.46           H  
ATOM   3411 HD21 ASN A 216      19.388  13.852 -10.181  1.00 90.46           H  
ATOM   3412 HD22 ASN A 216      21.173  13.879 -10.177  1.00 90.46           H  
ATOM   3413  N   GLY A 217      20.806  18.794 -12.888  1.00 91.03           N  
ATOM   3414  CA  GLY A 217      21.737  19.838 -12.451  1.00 91.03           C  
ATOM   3415  C   GLY A 217      23.138  19.321 -12.114  1.00 91.03           C  
ATOM   3416  O   GLY A 217      24.082  20.107 -12.095  1.00 91.03           O  
ATOM   3417  H   GLY A 217      20.902  18.446 -13.832  1.00 91.03           H  
ATOM   3418  HA2 GLY A 217      21.826  20.593 -13.232  1.00 91.03           H  
ATOM   3419  HA3 GLY A 217      21.345  20.329 -11.560  1.00 91.03           H  
ATOM   3420  N   THR A 218      23.305  18.015 -11.886  1.00 91.05           N  
ATOM   3421  CA  THR A 218      24.611  17.411 -11.560  1.00 91.05           C  
ATOM   3422  C   THR A 218      24.925  16.180 -12.401  1.00 91.05           C  
ATOM   3423  O   THR A 218      26.078  15.978 -12.763  1.00 91.05           O  
ATOM   3424  CB  THR A 218      24.671  17.029 -10.072  1.00 91.05           C  
ATOM   3425  CG2 THR A 218      26.080  16.668  -9.602  1.00 91.05           C  
ATOM   3426  OG1 THR A 218      24.243  18.101  -9.266  1.00 91.05           O  
ATOM   3427  H   THR A 218      22.481  17.433 -11.853  1.00 91.05           H  
ATOM   3428  HA  THR A 218      25.409  18.126 -11.758  1.00 91.05           H  
ATOM   3429  HB  THR A 218      24.011  16.181  -9.890  1.00 91.05           H  
ATOM   3430  HG1 THR A 218      24.514  18.912  -9.702  1.00 91.05           H  
ATOM   3431 HG21 THR A 218      26.427  15.763 -10.100  1.00 91.05           H  
ATOM   3432 HG22 THR A 218      26.070  16.492  -8.526  1.00 91.05           H  
ATOM   3433 HG23 THR A 218      26.768  17.483  -9.826  1.00 91.05           H  
ATOM   3434  N   ARG A 219      23.921  15.356 -12.709  1.00 92.17           N  
ATOM   3435  CA  ARG A 219      24.080  14.065 -13.391  1.00 92.17           C  
ATOM   3436  C   ARG A 219      23.111  13.934 -14.554  1.00 92.17           C  
ATOM   3437  O   ARG A 219      21.982  14.432 -14.476  1.00 92.17           O  
ATOM   3438  CB  ARG A 219      23.862  12.917 -12.396  1.00 92.17           C  
ATOM   3439  CG  ARG A 219      24.945  12.882 -11.308  1.00 92.17           C  
ATOM   3440  CD  ARG A 219      24.712  11.712 -10.353  1.00 92.17           C  
ATOM   3441  NE  ARG A 219      23.631  11.949  -9.379  1.00 92.17           N  
ATOM   3442  CZ  ARG A 219      23.073  10.989  -8.664  1.00 92.17           C  
ATOM   3443  NH1 ARG A 219      23.469   9.751  -8.763  1.00 92.17           N1+
ATOM   3444  NH2 ARG A 219      22.109  11.256  -7.827  1.00 92.17           N  
ATOM   3445  H   ARG A 219      22.987  15.610 -12.421  1.00 92.17           H  
ATOM   3446  HA  ARG A 219      25.086  13.980 -13.800  1.00 92.17           H  
ATOM   3447  HB2 ARG A 219      23.892  11.973 -12.940  1.00 92.17           H  
ATOM   3448  HB3 ARG A 219      22.878  13.018 -11.938  1.00 92.17           H  
ATOM   3449  HG2 ARG A 219      24.962  13.813 -10.741  1.00 92.17           H  
ATOM   3450  HG3 ARG A 219      25.913  12.747 -11.790  1.00 92.17           H  
ATOM   3451  HD2 ARG A 219      24.447  10.841 -10.953  1.00 92.17           H  
ATOM   3452  HD3 ARG A 219      25.644  11.500  -9.829  1.00 92.17           H  
ATOM   3453  HE  ARG A 219      23.352  12.908  -9.227  1.00 92.17           H  
ATOM   3454 HH11 ARG A 219      24.174   9.539  -9.455  1.00 92.17           H  
ATOM   3455 HH12 ARG A 219      23.018   8.980  -8.292  1.00 92.17           H  
ATOM   3456 HH21 ARG A 219      21.825  12.212  -7.672  1.00 92.17           H  
ATOM   3457 HH22 ARG A 219      21.736  10.498  -7.274  1.00 92.17           H  
ATOM   3458  N   ASN A 220      23.544  13.231 -15.596  1.00 93.70           N  
ATOM   3459  CA  ASN A 220      22.677  12.785 -16.680  1.00 93.70           C  
ATOM   3460  C   ASN A 220      21.976  11.503 -16.240  1.00 93.70           C  
ATOM   3461  O   ASN A 220      22.625  10.500 -15.967  1.00 93.70           O  
ATOM   3462  CB  ASN A 220      23.511  12.577 -17.950  1.00 93.70           C  
ATOM   3463  CG  ASN A 220      24.118  13.879 -18.422  1.00 93.70           C  
ATOM   3464  ND2 ASN A 220      25.427  13.992 -18.386  1.00 93.70           N  
ATOM   3465  OD1 ASN A 220      23.413  14.825 -18.753  1.00 93.70           O  
ATOM   3466  H   ASN A 220      24.469  12.827 -15.558  1.00 93.70           H  
ATOM   3467  HA  ASN A 220      21.921  13.543 -16.887  1.00 93.70           H  
ATOM   3468  HB2 ASN A 220      24.301  11.852 -17.758  1.00 93.70           H  
ATOM   3469  HB3 ASN A 220      22.884  12.183 -18.750  1.00 93.70           H  
ATOM   3470 HD21 ASN A 220      25.846  14.854 -18.704  1.00 93.70           H  
ATOM   3471 HD22 ASN A 220      25.999  13.223 -18.067  1.00 93.70           H  
ATOM   3472  N   LEU A 221      20.654  11.548 -16.116  1.00 94.25           N  
ATOM   3473  CA  LEU A 221      19.855  10.413 -15.681  1.00 94.25           C  
ATOM   3474  C   LEU A 221      19.084   9.817 -16.850  1.00 94.25           C  
ATOM   3475  O   LEU A 221      18.469  10.546 -17.635  1.00 94.25           O  
ATOM   3476  CB  LEU A 221      18.899  10.802 -14.541  1.00 94.25           C  
ATOM   3477  CG  LEU A 221      19.567  11.437 -13.310  1.00 94.25           C  
ATOM   3478  CD1 LEU A 221      18.483  11.756 -12.279  1.00 94.25           C  
ATOM   3479  CD2 LEU A 221      20.601  10.520 -12.654  1.00 94.25           C  
ATOM   3480  H   LEU A 221      20.168  12.410 -16.321  1.00 94.25           H  
ATOM   3481  HA  LEU A 221      20.526   9.641 -15.303  1.00 94.25           H  
ATOM   3482  HB2 LEU A 221      18.373   9.901 -14.224  1.00 94.25           H  
ATOM   3483  HB3 LEU A 221      18.154  11.496 -14.931  1.00 94.25           H  
ATOM   3484  HG  LEU A 221      20.053  12.371 -13.590  1.00 94.25           H  
ATOM   3485 HD11 LEU A 221      18.935  12.181 -11.382  1.00 94.25           H  
ATOM   3486 HD12 LEU A 221      17.952  10.845 -12.003  1.00 94.25           H  
ATOM   3487 HD13 LEU A 221      17.772  12.466 -12.702  1.00 94.25           H  
ATOM   3488 HD21 LEU A 221      21.432  10.353 -13.339  1.00 94.25           H  
ATOM   3489 HD22 LEU A 221      20.148   9.558 -12.415  1.00 94.25           H  
ATOM   3490 HD23 LEU A 221      20.993  10.980 -11.747  1.00 94.25           H  
ATOM   3491  N   ILE A 222      19.025   8.492 -16.888  1.00 94.53           N  
ATOM   3492  CA  ILE A 222      18.020   7.756 -17.648  1.00 94.53           C  
ATOM   3493  C   ILE A 222      16.992   7.242 -16.642  1.00 94.53           C  
ATOM   3494  O   ILE A 222      17.345   6.613 -15.643  1.00 94.53           O  
ATOM   3495  CB  ILE A 222      18.649   6.629 -18.481  1.00 94.53           C  
ATOM   3496  CG1 ILE A 222      19.761   7.121 -19.438  1.00 94.53           C  
ATOM   3497  CG2 ILE A 222      17.552   5.986 -19.345  1.00 94.53           C  
ATOM   3498  CD1 ILE A 222      20.829   6.046 -19.654  1.00 94.53           C  
ATOM   3499  H   ILE A 222      19.567   7.979 -16.208  1.00 94.53           H  
ATOM   3500  HA  ILE A 222      17.521   8.435 -18.340  1.00 94.53           H  
ATOM   3501  HB  ILE A 222      19.058   5.887 -17.795  1.00 94.53           H  
ATOM   3502 HG12 ILE A 222      20.259   8.009 -19.050  1.00 94.53           H  
ATOM   3503 HG13 ILE A 222      19.335   7.393 -20.404  1.00 94.53           H  
ATOM   3504 HG21 ILE A 222      17.959   5.122 -19.870  1.00 94.53           H  
ATOM   3505 HG22 ILE A 222      17.175   6.702 -20.075  1.00 94.53           H  
ATOM   3506 HG23 ILE A 222      16.715   5.667 -18.724  1.00 94.53           H  
ATOM   3507 HD11 ILE A 222      21.359   6.231 -20.588  1.00 94.53           H  
ATOM   3508 HD12 ILE A 222      20.383   5.051 -19.666  1.00 94.53           H  
ATOM   3509 HD13 ILE A 222      21.538   6.077 -18.827  1.00 94.53           H  
ATOM   3510  N   ILE A 223      15.719   7.545 -16.885  1.00 96.27           N  
ATOM   3511  CA  ILE A 223      14.623   7.189 -15.983  1.00 96.27           C  
ATOM   3512  C   ILE A 223      13.636   6.326 -16.752  1.00 96.27           C  
ATOM   3513  O   ILE A 223      13.073   6.779 -17.747  1.00 96.27           O  
ATOM   3514  CB  ILE A 223      13.955   8.431 -15.352  1.00 96.27           C  
ATOM   3515  CG1 ILE A 223      15.009   9.363 -14.701  1.00 96.27           C  
ATOM   3516  CG2 ILE A 223      12.884   7.961 -14.346  1.00 96.27           C  
ATOM   3517  CD1 ILE A 223      14.463  10.698 -14.180  1.00 96.27           C  
ATOM   3518  H   ILE A 223      15.499   8.035 -17.741  1.00 96.27           H  
ATOM   3519  HA  ILE A 223      15.022   6.593 -15.162  1.00 96.27           H  
ATOM   3520  HB  ILE A 223      13.456   8.995 -16.140  1.00 96.27           H  
ATOM   3521 HG12 ILE A 223      15.776   9.619 -15.432  1.00 96.27           H  
ATOM   3522 HG13 ILE A 223      15.508   8.836 -13.888  1.00 96.27           H  
ATOM   3523 HG21 ILE A 223      13.338   7.334 -13.578  1.00 96.27           H  
ATOM   3524 HG22 ILE A 223      12.389   8.808 -13.871  1.00 96.27           H  
ATOM   3525 HG23 ILE A 223      12.115   7.377 -14.851  1.00 96.27           H  
ATOM   3526 HD11 ILE A 223      13.662  10.546 -13.456  1.00 96.27           H  
ATOM   3527 HD12 ILE A 223      15.268  11.246 -13.690  1.00 96.27           H  
ATOM   3528 HD13 ILE A 223      14.096  11.295 -15.015  1.00 96.27           H  
ATOM   3529  N   GLY A 224      13.437   5.097 -16.287  1.00 97.14           N  
ATOM   3530  CA  GLY A 224      12.408   4.182 -16.765  1.00 97.14           C  
ATOM   3531  C   GLY A 224      11.239   4.114 -15.787  1.00 97.14           C  
ATOM   3532  O   GLY A 224      11.401   4.354 -14.592  1.00 97.14           O  
ATOM   3533  H   GLY A 224      13.925   4.843 -15.440  1.00 97.14           H  
ATOM   3534  HA2 GLY A 224      12.831   3.184 -16.881  1.00 97.14           H  
ATOM   3535  HA3 GLY A 224      12.046   4.510 -17.739  1.00 97.14           H  
ATOM   3536  N   SER A 225      10.057   3.764 -16.282  1.00 98.16           N  
ATOM   3537  CA  SER A 225       8.841   3.658 -15.471  1.00 98.16           C  
ATOM   3538  C   SER A 225       8.020   2.421 -15.805  1.00 98.16           C  
ATOM   3539  O   SER A 225       8.011   1.950 -16.946  1.00 98.16           O  
ATOM   3540  CB  SER A 225       7.966   4.897 -15.636  1.00 98.16           C  
ATOM   3541  OG  SER A 225       7.728   5.074 -17.014  1.00 98.16           O  
ATOM   3542  H   SER A 225       9.979   3.606 -17.276  1.00 98.16           H  
ATOM   3543  HA  SER A 225       9.132   3.597 -14.422  1.00 98.16           H  
ATOM   3544  HB2 SER A 225       8.474   5.768 -15.224  1.00 98.16           H  
ATOM   3545  HB3 SER A 225       7.020   4.761 -15.111  1.00 98.16           H  
ATOM   3546  HG  SER A 225       8.571   5.261 -17.434  1.00 98.16           H  
ATOM   3547  N   LYS A 226       7.285   1.918 -14.810  1.00 97.87           N  
ATOM   3548  CA  LYS A 226       6.269   0.882 -14.995  1.00 97.87           C  
ATOM   3549  C   LYS A 226       5.110   1.057 -14.020  1.00 97.87           C  
ATOM   3550  O   LYS A 226       5.320   1.325 -12.842  1.00 97.87           O  
ATOM   3551  CB  LYS A 226       6.925  -0.500 -14.837  1.00 97.87           C  
ATOM   3552  CG  LYS A 226       6.031  -1.663 -15.293  1.00 97.87           C  
ATOM   3553  CD  LYS A 226       5.793  -1.597 -16.806  1.00 97.87           C  
ATOM   3554  CE  LYS A 226       5.079  -2.845 -17.318  1.00 97.87           C  
ATOM   3555  NZ  LYS A 226       5.063  -2.826 -18.801  1.00 97.87           N1+
ATOM   3556  H   LYS A 226       7.417   2.301 -13.885  1.00 97.87           H  
ATOM   3557  HA  LYS A 226       5.879   0.995 -16.007  1.00 97.87           H  
ATOM   3558  HB2 LYS A 226       7.847  -0.533 -15.418  1.00 97.87           H  
ATOM   3559  HB3 LYS A 226       7.190  -0.641 -13.789  1.00 97.87           H  
ATOM   3560  HG2 LYS A 226       5.079  -1.646 -14.762  1.00 97.87           H  
ATOM   3561  HG3 LYS A 226       6.532  -2.601 -15.057  1.00 97.87           H  
ATOM   3562  HD2 LYS A 226       5.185  -0.727 -17.055  1.00 97.87           H  
ATOM   3563  HD3 LYS A 226       6.757  -1.506 -17.306  1.00 97.87           H  
ATOM   3564  HE2 LYS A 226       5.613  -3.725 -16.961  1.00 97.87           H  
ATOM   3565  HE3 LYS A 226       4.067  -2.863 -16.914  1.00 97.87           H  
ATOM   3566  HZ1 LYS A 226       4.733  -1.939 -19.154  1.00 97.87           H  
ATOM   3567  HZ2 LYS A 226       6.009  -2.924 -19.142  1.00 97.87           H  
ATOM   3568  HZ3 LYS A 226       4.498  -3.575 -19.176  1.00 97.87           H  
ATOM   3569  N   TYR A 227       3.891   0.872 -14.513  1.00 98.09           N  
ATOM   3570  CA  TYR A 227       2.673   0.909 -13.708  1.00 98.09           C  
ATOM   3571  C   TYR A 227       2.471  -0.385 -12.911  1.00 98.09           C  
ATOM   3572  O   TYR A 227       2.640  -1.479 -13.452  1.00 98.09           O  
ATOM   3573  CB  TYR A 227       1.503   1.170 -14.650  1.00 98.09           C  
ATOM   3574  CG  TYR A 227       0.140   1.227 -13.999  1.00 98.09           C  
ATOM   3575  CD1 TYR A 227      -0.852   0.296 -14.358  1.00 98.09           C  
ATOM   3576  CD2 TYR A 227      -0.147   2.244 -13.071  1.00 98.09           C  
ATOM   3577  CE1 TYR A 227      -2.144   0.402 -13.811  1.00 98.09           C  
ATOM   3578  CE2 TYR A 227      -1.440   2.360 -12.533  1.00 98.09           C  
ATOM   3579  CZ  TYR A 227      -2.442   1.441 -12.906  1.00 98.09           C  
ATOM   3580  OH  TYR A 227      -3.722   1.585 -12.483  1.00 98.09           O  
ATOM   3581  H   TYR A 227       3.793   0.652 -15.494  1.00 98.09           H  
ATOM   3582  HA  TYR A 227       2.736   1.739 -13.004  1.00 98.09           H  
ATOM   3583  HB2 TYR A 227       1.496   0.401 -15.422  1.00 98.09           H  
ATOM   3584  HB3 TYR A 227       1.684   2.133 -15.128  1.00 98.09           H  
ATOM   3585  HD1 TYR A 227      -0.621  -0.496 -15.054  1.00 98.09           H  
ATOM   3586  HD2 TYR A 227       0.616   2.951 -12.783  1.00 98.09           H  
ATOM   3587  HE1 TYR A 227      -2.914  -0.309 -14.071  1.00 98.09           H  
ATOM   3588  HE2 TYR A 227      -1.665   3.170 -11.854  1.00 98.09           H  
ATOM   3589  HH  TYR A 227      -3.813   2.352 -11.913  1.00 98.09           H  
ATOM   3590  N   ILE A 228       2.068  -0.248 -11.648  1.00 96.28           N  
ATOM   3591  CA  ILE A 228       1.698  -1.335 -10.738  1.00 96.28           C  
ATOM   3592  C   ILE A 228       0.191  -1.209 -10.457  1.00 96.28           C  
ATOM   3593  O   ILE A 228      -0.213  -0.361  -9.655  1.00 96.28           O  
ATOM   3594  CB  ILE A 228       2.566  -1.311  -9.461  1.00 96.28           C  
ATOM   3595  CG1 ILE A 228       4.040  -1.582  -9.850  1.00 96.28           C  
ATOM   3596  CG2 ILE A 228       2.072  -2.382  -8.465  1.00 96.28           C  
ATOM   3597  CD1 ILE A 228       5.044  -1.420  -8.709  1.00 96.28           C  
ATOM   3598  H   ILE A 228       1.941   0.690 -11.295  1.00 96.28           H  
ATOM   3599  HA  ILE A 228       1.902  -2.294 -11.215  1.00 96.28           H  
ATOM   3600  HB  ILE A 228       2.491  -0.329  -8.994  1.00 96.28           H  
ATOM   3601 HG12 ILE A 228       4.348  -0.891 -10.635  1.00 96.28           H  
ATOM   3602 HG13 ILE A 228       4.125  -2.594 -10.246  1.00 96.28           H  
ATOM   3603 HG21 ILE A 228       2.669  -2.363  -7.553  1.00 96.28           H  
ATOM   3604 HG22 ILE A 228       1.041  -2.194  -8.165  1.00 96.28           H  
ATOM   3605 HG23 ILE A 228       2.137  -3.374  -8.911  1.00 96.28           H  
ATOM   3606 HD11 ILE A 228       6.046  -1.634  -9.080  1.00 96.28           H  
ATOM   3607 HD12 ILE A 228       5.017  -0.386  -8.364  1.00 96.28           H  
ATOM   3608 HD13 ILE A 228       4.828  -2.105  -7.889  1.00 96.28           H  
ATOM   3609  N   PRO A 229      -0.654  -2.028 -11.116  1.00 93.15           N  
ATOM   3610  CA  PRO A 229      -2.106  -1.852 -11.097  1.00 93.15           C  
ATOM   3611  C   PRO A 229      -2.746  -1.891  -9.712  1.00 93.15           C  
ATOM   3612  O   PRO A 229      -3.652  -1.109  -9.449  1.00 93.15           O  
ATOM   3613  CB  PRO A 229      -2.667  -2.969 -11.982  1.00 93.15           C  
ATOM   3614  CG  PRO A 229      -1.536  -3.243 -12.967  1.00 93.15           C  
ATOM   3615  CD  PRO A 229      -0.290  -3.025 -12.118  1.00 93.15           C  
ATOM   3616  HA  PRO A 229      -2.342  -0.886 -11.543  1.00 93.15           H  
ATOM   3617  HB2 PRO A 229      -3.580  -2.658 -12.490  1.00 93.15           H  
ATOM   3618  HB3 PRO A 229      -2.850  -3.866 -11.391  1.00 93.15           H  
ATOM   3619  HG2 PRO A 229      -1.581  -4.258 -13.364  1.00 93.15           H  
ATOM   3620  HG3 PRO A 229      -1.564  -2.512 -13.775  1.00 93.15           H  
ATOM   3621  HD2 PRO A 229       0.521  -2.686 -12.763  1.00 93.15           H  
ATOM   3622  HD3 PRO A 229      -0.013  -3.954 -11.618  1.00 93.15           H  
ATOM   3623  N   SER A 230      -2.278  -2.763  -8.821  1.00 87.77           N  
ATOM   3624  CA  SER A 230      -2.898  -2.965  -7.509  1.00 87.77           C  
ATOM   3625  C   SER A 230      -2.736  -1.799  -6.539  1.00 87.77           C  
ATOM   3626  O   SER A 230      -3.523  -1.667  -5.605  1.00 87.77           O  
ATOM   3627  CB  SER A 230      -2.342  -4.232  -6.889  1.00 87.77           C  
ATOM   3628  OG  SER A 230      -0.929  -4.277  -6.904  1.00 87.77           O  
ATOM   3629  H   SER A 230      -1.498  -3.362  -9.053  1.00 87.77           H  
ATOM   3630  HA  SER A 230      -3.970  -3.106  -7.647  1.00 87.77           H  
ATOM   3631  HB2 SER A 230      -2.725  -5.077  -7.461  1.00 87.77           H  
ATOM   3632  HB3 SER A 230      -2.704  -4.322  -5.864  1.00 87.77           H  
ATOM   3633  HG  SER A 230      -0.764  -5.211  -6.755  1.00 87.77           H  
ATOM   3634  N   LEU A 231      -1.750  -0.933  -6.780  1.00 87.68           N  
ATOM   3635  CA  LEU A 231      -1.563   0.318  -6.046  1.00 87.68           C  
ATOM   3636  C   LEU A 231      -2.118   1.536  -6.794  1.00 87.68           C  
ATOM   3637  O   LEU A 231      -2.243   2.601  -6.199  1.00 87.68           O  
ATOM   3638  CB  LEU A 231      -0.061   0.511  -5.784  1.00 87.68           C  
ATOM   3639  CG  LEU A 231       0.575  -0.512  -4.833  1.00 87.68           C  
ATOM   3640  CD1 LEU A 231       2.055  -0.188  -4.681  1.00 87.68           C  
ATOM   3641  CD2 LEU A 231      -0.073  -0.482  -3.455  1.00 87.68           C  
ATOM   3642  H   LEU A 231      -1.148  -1.120  -7.569  1.00 87.68           H  
ATOM   3643  HA  LEU A 231      -2.093   0.276  -5.095  1.00 87.68           H  
ATOM   3644  HB2 LEU A 231       0.464   0.480  -6.738  1.00 87.68           H  
ATOM   3645  HB3 LEU A 231       0.083   1.504  -5.357  1.00 87.68           H  
ATOM   3646  HG  LEU A 231       0.488  -1.511  -5.259  1.00 87.68           H  
ATOM   3647 HD11 LEU A 231       2.530  -0.308  -5.654  1.00 87.68           H  
ATOM   3648 HD12 LEU A 231       2.524  -0.865  -3.967  1.00 87.68           H  
ATOM   3649 HD13 LEU A 231       2.177   0.836  -4.326  1.00 87.68           H  
ATOM   3650 HD21 LEU A 231      -0.255   0.546  -3.141  1.00 87.68           H  
ATOM   3651 HD22 LEU A 231       0.557  -0.978  -2.717  1.00 87.68           H  
ATOM   3652 HD23 LEU A 231      -1.011  -1.032  -3.536  1.00 87.68           H  
ATOM   3653  N   ASP A 232      -2.385   1.405  -8.096  1.00 92.31           N  
ATOM   3654  CA  ASP A 232      -2.517   2.526  -9.035  1.00 92.31           C  
ATOM   3655  C   ASP A 232      -1.294   3.473  -9.032  1.00 92.31           C  
ATOM   3656  O   ASP A 232      -1.401   4.684  -9.231  1.00 92.31           O  
ATOM   3657  CB  ASP A 232      -3.871   3.239  -8.863  1.00 92.31           C  
ATOM   3658  CG  ASP A 232      -4.169   4.210 -10.013  1.00 92.31           C  
ATOM   3659  OD1 ASP A 232      -3.988   3.796 -11.189  1.00 92.31           O  
ATOM   3660  OD2 ASP A 232      -4.592   5.359  -9.744  1.00 92.31           O1-
ATOM   3661  H   ASP A 232      -2.402   0.472  -8.481  1.00 92.31           H  
ATOM   3662  HA  ASP A 232      -2.531   2.067 -10.024  1.00 92.31           H  
ATOM   3663  HB2 ASP A 232      -4.663   2.490  -8.835  1.00 92.31           H  
ATOM   3664  HB3 ASP A 232      -3.882   3.781  -7.918  1.00 92.31           H  
ATOM   3665  N   TRP A 233      -0.104   2.928  -8.770  1.00 95.65           N  
ATOM   3666  CA  TRP A 233       1.152   3.683  -8.667  1.00 95.65           C  
ATOM   3667  C   TRP A 233       2.120   3.300  -9.784  1.00 95.65           C  
ATOM   3668  O   TRP A 233       1.940   2.304 -10.484  1.00 95.65           O  
ATOM   3669  CB  TRP A 233       1.782   3.489  -7.278  1.00 95.65           C  
ATOM   3670  CG  TRP A 233       1.070   4.099  -6.104  1.00 95.65           C  
ATOM   3671  CD1 TRP A 233      -0.151   4.683  -6.102  1.00 95.65           C  
ATOM   3672  CD2 TRP A 233       1.493   4.108  -4.709  1.00 95.65           C  
ATOM   3673  CE2 TRP A 233       0.428   4.631  -3.916  1.00 95.65           C  
ATOM   3674  CE3 TRP A 233       2.646   3.666  -4.027  1.00 95.65           C  
ATOM   3675  NE1 TRP A 233      -0.533   5.000  -4.821  1.00 95.65           N  
ATOM   3676  CZ2 TRP A 233       0.466   4.642  -2.518  1.00 95.65           C  
ATOM   3677  CZ3 TRP A 233       2.692   3.656  -2.622  1.00 95.65           C  
ATOM   3678  CH2 TRP A 233       1.594   4.111  -1.875  1.00 95.65           C  
ATOM   3679  H   TRP A 233      -0.067   1.924  -8.670  1.00 95.65           H  
ATOM   3680  HA  TRP A 233       0.954   4.749  -8.786  1.00 95.65           H  
ATOM   3681  HB2 TRP A 233       2.791   3.903  -7.282  1.00 95.65           H  
ATOM   3682  HB3 TRP A 233       1.888   2.420  -7.094  1.00 95.65           H  
ATOM   3683  HD1 TRP A 233      -0.799   4.802  -6.958  1.00 95.65           H  
ATOM   3684  HE1 TRP A 233      -1.485   5.257  -4.599  1.00 95.65           H  
ATOM   3685  HE3 TRP A 233       3.481   3.282  -4.594  1.00 95.65           H  
ATOM   3686  HZ2 TRP A 233      -0.390   4.979  -1.952  1.00 95.65           H  
ATOM   3687  HZ3 TRP A 233       3.551   3.243  -2.115  1.00 95.65           H  
ATOM   3688  HH2 TRP A 233       1.596   3.996  -0.801  1.00 95.65           H  
ATOM   3689  N   TYR A 234       3.179   4.087  -9.937  1.00 98.14           N  
ATOM   3690  CA  TYR A 234       4.238   3.865 -10.911  1.00 98.14           C  
ATOM   3691  C   TYR A 234       5.562   3.681 -10.180  1.00 98.14           C  
ATOM   3692  O   TYR A 234       5.930   4.491  -9.329  1.00 98.14           O  
ATOM   3693  CB  TYR A 234       4.293   5.018 -11.922  1.00 98.14           C  
ATOM   3694  CG  TYR A 234       3.033   5.185 -12.750  1.00 98.14           C  
ATOM   3695  CD1 TYR A 234       3.017   4.787 -14.101  1.00 98.14           C  
ATOM   3696  CD2 TYR A 234       1.872   5.730 -12.167  1.00 98.14           C  
ATOM   3697  CE1 TYR A 234       1.834   4.905 -14.854  1.00 98.14           C  
ATOM   3698  CE2 TYR A 234       0.684   5.832 -12.912  1.00 98.14           C  
ATOM   3699  CZ  TYR A 234       0.664   5.418 -14.259  1.00 98.14           C  
ATOM   3700  OH  TYR A 234      -0.493   5.501 -14.965  1.00 98.14           O  
ATOM   3701  H   TYR A 234       3.268   4.885  -9.325  1.00 98.14           H  
ATOM   3702  HA  TYR A 234       4.032   2.952 -11.470  1.00 98.14           H  
ATOM   3703  HB2 TYR A 234       4.484   5.952 -11.393  1.00 98.14           H  
ATOM   3704  HB3 TYR A 234       5.135   4.842 -12.592  1.00 98.14           H  
ATOM   3705  HD1 TYR A 234       3.915   4.411 -14.569  1.00 98.14           H  
ATOM   3706  HD2 TYR A 234       1.887   6.064 -11.140  1.00 98.14           H  
ATOM   3707  HE1 TYR A 234       1.818   4.616 -15.894  1.00 98.14           H  
ATOM   3708  HE2 TYR A 234      -0.213   6.211 -12.444  1.00 98.14           H  
ATOM   3709  HH  TYR A 234      -1.158   5.959 -14.445  1.00 98.14           H  
ATOM   3710  N   LEU A 235       6.284   2.618 -10.524  1.00 97.98           N  
ATOM   3711  CA  LEU A 235       7.678   2.438 -10.149  1.00 97.98           C  
ATOM   3712  C   LEU A 235       8.545   3.200 -11.144  1.00 97.98           C  
ATOM   3713  O   LEU A 235       8.438   2.960 -12.347  1.00 97.98           O  
ATOM   3714  CB  LEU A 235       8.026   0.943 -10.176  1.00 97.98           C  
ATOM   3715  CG  LEU A 235       9.477   0.679  -9.734  1.00 97.98           C  
ATOM   3716  CD1 LEU A 235       9.622   0.817  -8.220  1.00 97.98           C  
ATOM   3717  CD2 LEU A 235       9.908  -0.719 -10.146  1.00 97.98           C  
ATOM   3718  H   LEU A 235       5.921   2.017 -11.250  1.00 97.98           H  
ATOM   3719  HA  LEU A 235       7.842   2.834  -9.147  1.00 97.98           H  
ATOM   3720  HB2 LEU A 235       7.342   0.397  -9.526  1.00 97.98           H  
ATOM   3721  HB3 LEU A 235       7.889   0.574 -11.192  1.00 97.98           H  
ATOM   3722  HG  LEU A 235      10.157   1.378 -10.221  1.00 97.98           H  
ATOM   3723 HD11 LEU A 235       9.589   1.869  -7.937  1.00 97.98           H  
ATOM   3724 HD12 LEU A 235       8.816   0.285  -7.714  1.00 97.98           H  
ATOM   3725 HD13 LEU A 235      10.577   0.400  -7.899  1.00 97.98           H  
ATOM   3726 HD21 LEU A 235       9.815  -0.832 -11.226  1.00 97.98           H  
ATOM   3727 HD22 LEU A 235       9.291  -1.461  -9.639  1.00 97.98           H  
ATOM   3728 HD23 LEU A 235      10.955  -0.868  -9.883  1.00 97.98           H  
ATOM   3729  N   PHE A 236       9.417   4.072 -10.650  1.00 97.65           N  
ATOM   3730  CA  PHE A 236      10.470   4.699 -11.439  1.00 97.65           C  
ATOM   3731  C   PHE A 236      11.808   4.067 -11.066  1.00 97.65           C  
ATOM   3732  O   PHE A 236      12.141   3.972  -9.884  1.00 97.65           O  
ATOM   3733  CB  PHE A 236      10.494   6.216 -11.220  1.00 97.65           C  
ATOM   3734  CG  PHE A 236       9.353   7.042 -11.796  1.00 97.65           C  
ATOM   3735  CD1 PHE A 236       8.195   6.465 -12.360  1.00 97.65           C  
ATOM   3736  CD2 PHE A 236       9.468   8.444 -11.764  1.00 97.65           C  
ATOM   3737  CE1 PHE A 236       7.166   7.273 -12.866  1.00 97.65           C  
ATOM   3738  CE2 PHE A 236       8.441   9.254 -12.277  1.00 97.65           C  
ATOM   3739  CZ  PHE A 236       7.287   8.669 -12.823  1.00 97.65           C  
ATOM   3740  H   PHE A 236       9.449   4.207  -9.650  1.00 97.65           H  
ATOM   3741  HA  PHE A 236      10.294   4.520 -12.500  1.00 97.65           H  
ATOM   3742  HB2 PHE A 236      10.535   6.403 -10.147  1.00 97.65           H  
ATOM   3743  HB3 PHE A 236      11.419   6.598 -11.652  1.00 97.65           H  
ATOM   3744  HD1 PHE A 236       8.073   5.394 -12.431  1.00 97.65           H  
ATOM   3745  HD2 PHE A 236      10.352   8.900 -11.343  1.00 97.65           H  
ATOM   3746  HE1 PHE A 236       6.285   6.828 -13.304  1.00 97.65           H  
ATOM   3747  HE2 PHE A 236       8.542  10.329 -12.256  1.00 97.65           H  
ATOM   3748  HZ  PHE A 236       6.496   9.288 -13.219  1.00 97.65           H  
ATOM   3749  N   GLY A 237      12.567   3.648 -12.073  1.00 96.90           N  
ATOM   3750  CA  GLY A 237      13.972   3.288 -11.941  1.00 96.90           C  
ATOM   3751  C   GLY A 237      14.830   4.388 -12.548  1.00 96.90           C  
ATOM   3752  O   GLY A 237      14.641   4.739 -13.710  1.00 96.90           O  
ATOM   3753  H   GLY A 237      12.224   3.802 -13.011  1.00 96.90           H  
ATOM   3754  HA2 GLY A 237      14.242   3.146 -10.894  1.00 96.90           H  
ATOM   3755  HA3 GLY A 237      14.172   2.357 -12.473  1.00 96.90           H  
ATOM   3756  N   GLU A 238      15.776   4.915 -11.780  1.00 95.03           N  
ATOM   3757  CA  GLU A 238      16.734   5.924 -12.230  1.00 95.03           C  
ATOM   3758  C   GLU A 238      18.138   5.313 -12.310  1.00 95.03           C  
ATOM   3759  O   GLU A 238      18.542   4.559 -11.422  1.00 95.03           O  
ATOM   3760  CB  GLU A 238      16.732   7.157 -11.303  1.00 95.03           C  
ATOM   3761  CG  GLU A 238      15.348   7.798 -11.065  1.00 95.03           C  
ATOM   3762  CD  GLU A 238      15.399   9.120 -10.267  1.00 95.03           C  
ATOM   3763  OE1 GLU A 238      14.328   9.633  -9.873  1.00 95.03           O  
ATOM   3764  OE2 GLU A 238      16.500   9.619  -9.929  1.00 95.03           O1-
ATOM   3765  H   GLU A 238      15.899   4.540 -10.850  1.00 95.03           H  
ATOM   3766  HA  GLU A 238      16.463   6.265 -13.229  1.00 95.03           H  
ATOM   3767  HB2 GLU A 238      17.149   6.871 -10.337  1.00 95.03           H  
ATOM   3768  HB3 GLU A 238      17.390   7.903 -11.748  1.00 95.03           H  
ATOM   3769  HG2 GLU A 238      14.729   7.090 -10.515  1.00 95.03           H  
ATOM   3770  HG3 GLU A 238      14.863   7.981 -12.023  1.00 95.03           H  
ATOM   3771  N   MET A 239      18.887   5.673 -13.349  1.00 92.77           N  
ATOM   3772  CA  MET A 239      20.294   5.321 -13.554  1.00 92.77           C  
ATOM   3773  C   MET A 239      21.092   6.547 -13.976  1.00 92.77           C  
ATOM   3774  O   MET A 239      20.572   7.410 -14.681  1.00 92.77           O  
ATOM   3775  CB  MET A 239      20.410   4.248 -14.642  1.00 92.77           C  
ATOM   3776  CG  MET A 239      20.550   2.858 -14.039  1.00 92.77           C  
ATOM   3777  SD  MET A 239      20.191   1.574 -15.252  1.00 92.77           S  
ATOM   3778  CE  MET A 239      21.090   0.194 -14.532  1.00 92.77           C  
ATOM   3779  H   MET A 239      18.463   6.235 -14.073  1.00 92.77           H  
ATOM   3780  HA  MET A 239      20.727   4.948 -12.626  1.00 92.77           H  
ATOM   3781  HB2 MET A 239      21.288   4.428 -15.262  1.00 92.77           H  
ATOM   3782  HB3 MET A 239      19.534   4.284 -15.291  1.00 92.77           H  
ATOM   3783  HG2 MET A 239      21.576   2.740 -13.689  1.00 92.77           H  
ATOM   3784  HG3 MET A 239      19.884   2.751 -13.183  1.00 92.77           H  
ATOM   3785  HE1 MET A 239      20.690  -0.723 -14.965  1.00 92.77           H  
ATOM   3786  HE2 MET A 239      21.004   0.187 -13.446  1.00 92.77           H  
ATOM   3787  HE3 MET A 239      22.144   0.274 -14.796  1.00 92.77           H  
ATOM   3788  N   ASP A 240      22.358   6.597 -13.570  1.00 91.89           N  
ATOM   3789  CA  ASP A 240      23.319   7.583 -14.058  1.00 91.89           C  
ATOM   3790  C   ASP A 240      23.882   7.121 -15.412  1.00 91.89           C  
ATOM   3791  O   ASP A 240      24.481   6.049 -15.516  1.00 91.89           O  
ATOM   3792  CB  ASP A 240      24.394   7.780 -12.980  1.00 91.89           C  
ATOM   3793  CG  ASP A 240      25.353   8.934 -13.274  1.00 91.89           C  
ATOM   3794  OD1 ASP A 240      25.643   9.187 -14.460  1.00 91.89           O  
ATOM   3795  OD2 ASP A 240      25.775   9.572 -12.281  1.00 91.89           O1-
ATOM   3796  H   ASP A 240      22.738   5.811 -13.064  1.00 91.89           H  
ATOM   3797  HA  ASP A 240      22.818   8.540 -14.206  1.00 91.89           H  
ATOM   3798  HB2 ASP A 240      24.961   6.858 -12.858  1.00 91.89           H  
ATOM   3799  HB3 ASP A 240      23.893   7.986 -12.034  1.00 91.89           H  
ATOM   3800  N   GLU A 241      23.656   7.914 -16.459  1.00 90.24           N  
ATOM   3801  CA  GLU A 241      24.096   7.610 -17.822  1.00 90.24           C  
ATOM   3802  C   GLU A 241      25.627   7.577 -17.928  1.00 90.24           C  
ATOM   3803  O   GLU A 241      26.168   6.748 -18.658  1.00 90.24           O  
ATOM   3804  CB  GLU A 241      23.465   8.629 -18.797  1.00 90.24           C  
ATOM   3805  CG  GLU A 241      23.681   8.293 -20.289  1.00 90.24           C  
ATOM   3806  CD  GLU A 241      22.720   9.038 -21.248  1.00 90.24           C  
ATOM   3807  OE1 GLU A 241      22.404   8.487 -22.339  1.00 90.24           O  
ATOM   3808  OE2 GLU A 241      22.233  10.142 -20.910  1.00 90.24           O1-
ATOM   3809  H   GLU A 241      23.253   8.824 -16.286  1.00 90.24           H  
ATOM   3810  HA  GLU A 241      23.740   6.614 -18.084  1.00 90.24           H  
ATOM   3811  HB2 GLU A 241      23.869   9.621 -18.595  1.00 90.24           H  
ATOM   3812  HB3 GLU A 241      22.393   8.656 -18.601  1.00 90.24           H  
ATOM   3813  HG2 GLU A 241      23.543   7.220 -20.424  1.00 90.24           H  
ATOM   3814  HG3 GLU A 241      24.710   8.527 -20.561  1.00 90.24           H  
ATOM   3815  N   ASP A 242      26.339   8.404 -17.159  1.00 88.96           N  
ATOM   3816  CA  ASP A 242      27.801   8.455 -17.183  1.00 88.96           C  
ATOM   3817  C   ASP A 242      28.423   7.230 -16.489  1.00 88.96           C  
ATOM   3818  O   ASP A 242      29.496   6.772 -16.887  1.00 88.96           O  
ATOM   3819  CB  ASP A 242      28.289   9.771 -16.546  1.00 88.96           C  
ATOM   3820  CG  ASP A 242      27.841  11.023 -17.320  1.00 88.96           C  
ATOM   3821  OD1 ASP A 242      28.042  11.048 -18.553  1.00 88.96           O  
ATOM   3822  OD2 ASP A 242      27.350  11.996 -16.696  1.00 88.96           O1-
ATOM   3823  H   ASP A 242      25.863   8.950 -16.455  1.00 88.96           H  
ATOM   3824  HA  ASP A 242      28.133   8.444 -18.221  1.00 88.96           H  
ATOM   3825  HB2 ASP A 242      27.944   9.830 -15.513  1.00 88.96           H  
ATOM   3826  HB3 ASP A 242      29.379   9.760 -16.526  1.00 88.96           H  
ATOM   3827  N   VAL A 243      27.750   6.671 -15.474  1.00 87.51           N  
ATOM   3828  CA  VAL A 243      28.133   5.391 -14.844  1.00 87.51           C  
ATOM   3829  C   VAL A 243      27.855   4.234 -15.797  1.00 87.51           C  
ATOM   3830  O   VAL A 243      28.753   3.442 -16.069  1.00 87.51           O  
ATOM   3831  CB  VAL A 243      27.411   5.177 -13.500  1.00 87.51           C  
ATOM   3832  CG1 VAL A 243      27.733   3.820 -12.861  1.00 87.51           C  
ATOM   3833  CG2 VAL A 243      27.818   6.264 -12.494  1.00 87.51           C  
ATOM   3834  H   VAL A 243      26.872   7.099 -15.218  1.00 87.51           H  
ATOM   3835  HA  VAL A 243      29.206   5.389 -14.654  1.00 87.51           H  
ATOM   3836  HB  VAL A 243      26.334   5.229 -13.660  1.00 87.51           H  
ATOM   3837 HG11 VAL A 243      28.808   3.701 -12.724  1.00 87.51           H  
ATOM   3838 HG12 VAL A 243      27.377   3.003 -13.489  1.00 87.51           H  
ATOM   3839 HG13 VAL A 243      27.236   3.732 -11.895  1.00 87.51           H  
ATOM   3840 HG21 VAL A 243      27.265   6.125 -11.566  1.00 87.51           H  
ATOM   3841 HG22 VAL A 243      27.590   7.254 -12.889  1.00 87.51           H  
ATOM   3842 HG23 VAL A 243      28.886   6.194 -12.288  1.00 87.51           H  
ATOM   3843  N   LEU A 244      26.661   4.201 -16.397  1.00 84.05           N  
ATOM   3844  CA  LEU A 244      26.285   3.169 -17.362  1.00 84.05           C  
ATOM   3845  C   LEU A 244      27.273   3.085 -18.534  1.00 84.05           C  
ATOM   3846  O   LEU A 244      27.644   2.001 -18.975  1.00 84.05           O  
ATOM   3847  CB  LEU A 244      24.868   3.486 -17.874  1.00 84.05           C  
ATOM   3848  CG  LEU A 244      24.337   2.453 -18.882  1.00 84.05           C  
ATOM   3849  CD1 LEU A 244      24.162   1.095 -18.205  1.00 84.05           C  
ATOM   3850  CD2 LEU A 244      22.999   2.924 -19.452  1.00 84.05           C  
ATOM   3851  H   LEU A 244      25.972   4.892 -16.137  1.00 84.05           H  
ATOM   3852  HA  LEU A 244      26.296   2.209 -16.847  1.00 84.05           H  
ATOM   3853  HB2 LEU A 244      24.187   3.538 -17.024  1.00 84.05           H  
ATOM   3854  HB3 LEU A 244      24.880   4.464 -18.354  1.00 84.05           H  
ATOM   3855  HG  LEU A 244      25.028   2.351 -19.719  1.00 84.05           H  
ATOM   3856 HD11 LEU A 244      25.130   0.698 -17.900  1.00 84.05           H  
ATOM   3857 HD12 LEU A 244      23.521   1.187 -17.329  1.00 84.05           H  
ATOM   3858 HD13 LEU A 244      23.724   0.375 -18.897  1.00 84.05           H  
ATOM   3859 HD21 LEU A 244      22.269   3.015 -18.648  1.00 84.05           H  
ATOM   3860 HD22 LEU A 244      22.640   2.201 -20.185  1.00 84.05           H  
ATOM   3861 HD23 LEU A 244      23.127   3.892 -19.937  1.00 84.05           H  
ATOM   3862  N   LEU A 245      27.706   4.235 -19.054  1.00 83.01           N  
ATOM   3863  CA  LEU A 245      28.680   4.280 -20.140  1.00 83.01           C  
ATOM   3864  C   LEU A 245      30.047   3.738 -19.717  1.00 83.01           C  
ATOM   3865  O   LEU A 245      30.680   3.056 -20.518  1.00 83.01           O  
ATOM   3866  CB  LEU A 245      28.793   5.721 -20.660  1.00 83.01           C  
ATOM   3867  CG  LEU A 245      27.588   6.172 -21.504  1.00 83.01           C  
ATOM   3868  CD1 LEU A 245      27.699   7.669 -21.790  1.00 83.01           C  
ATOM   3869  CD2 LEU A 245      27.526   5.433 -22.843  1.00 83.01           C  
ATOM   3870  H   LEU A 245      27.335   5.098 -18.685  1.00 83.01           H  
ATOM   3871  HA  LEU A 245      28.339   3.625 -20.942  1.00 83.01           H  
ATOM   3872  HB2 LEU A 245      28.907   6.389 -19.807  1.00 83.01           H  
ATOM   3873  HB3 LEU A 245      29.693   5.807 -21.269  1.00 83.01           H  
ATOM   3874  HG  LEU A 245      26.654   5.982 -20.975  1.00 83.01           H  
ATOM   3875 HD11 LEU A 245      26.830   8.005 -22.356  1.00 83.01           H  
ATOM   3876 HD12 LEU A 245      27.708   8.211 -20.845  1.00 83.01           H  
ATOM   3877 HD13 LEU A 245      28.616   7.888 -22.337  1.00 83.01           H  
ATOM   3878 HD21 LEU A 245      26.761   5.896 -23.467  1.00 83.01           H  
ATOM   3879 HD22 LEU A 245      28.493   5.493 -23.342  1.00 83.01           H  
ATOM   3880 HD23 LEU A 245      27.272   4.388 -22.664  1.00 83.01           H  
ATOM   3881  N   LYS A 246      30.503   4.007 -18.488  1.00 82.01           N  
ATOM   3882  CA  LYS A 246      31.773   3.459 -17.983  1.00 82.01           C  
ATOM   3883  C   LYS A 246      31.732   1.936 -17.917  1.00 82.01           C  
ATOM   3884  O   LYS A 246      32.657   1.315 -18.430  1.00 82.01           O  
ATOM   3885  CB  LYS A 246      32.108   4.040 -16.608  1.00 82.01           C  
ATOM   3886  CG  LYS A 246      32.570   5.495 -16.712  1.00 82.01           C  
ATOM   3887  CD  LYS A 246      32.648   6.088 -15.306  1.00 82.01           C  
ATOM   3888  CE  LYS A 246      32.966   7.579 -15.390  1.00 82.01           C  
ATOM   3889  NZ  LYS A 246      32.909   8.182 -14.039  1.00 82.01           N1+
ATOM   3890  H   LYS A 246      29.895   4.494 -17.845  1.00 82.01           H  
ATOM   3891  HA  LYS A 246      32.575   3.699 -18.681  1.00 82.01           H  
ATOM   3892  HB2 LYS A 246      32.909   3.452 -16.160  1.00 82.01           H  
ATOM   3893  HB3 LYS A 246      31.235   3.962 -15.961  1.00 82.01           H  
ATOM   3894  HG2 LYS A 246      31.868   6.071 -17.315  1.00 82.01           H  
ATOM   3895  HG3 LYS A 246      33.551   5.535 -17.186  1.00 82.01           H  
ATOM   3896  HD2 LYS A 246      33.413   5.565 -14.733  1.00 82.01           H  
ATOM   3897  HD3 LYS A 246      31.682   5.955 -14.820  1.00 82.01           H  
ATOM   3898  HE2 LYS A 246      33.949   7.708 -15.842  1.00 82.01           H  
ATOM   3899  HE3 LYS A 246      32.222   8.042 -16.039  1.00 82.01           H  
ATOM   3900  HZ1 LYS A 246      31.982   8.040 -13.665  1.00 82.01           H  
ATOM   3901  HZ2 LYS A 246      33.087   9.175 -14.083  1.00 82.01           H  
ATOM   3902  HZ3 LYS A 246      33.567   7.726 -13.423  1.00 82.01           H  
ATOM   3903  N   ASP A 247      30.647   1.370 -17.395  1.00 75.48           N  
ATOM   3904  CA  ASP A 247      30.462  -0.083 -17.289  1.00 75.48           C  
ATOM   3905  C   ASP A 247      30.433  -0.772 -18.664  1.00 75.48           C  
ATOM   3906  O   ASP A 247      30.905  -1.895 -18.813  1.00 75.48           O  
ATOM   3907  CB  ASP A 247      29.152  -0.381 -16.534  1.00 75.48           C  
ATOM   3908  CG  ASP A 247      29.168  -0.012 -15.046  1.00 75.48           C  
ATOM   3909  OD1 ASP A 247      30.252   0.345 -14.534  1.00 75.48           O  
ATOM   3910  OD2 ASP A 247      28.073  -0.097 -14.438  1.00 75.48           O1-
ATOM   3911  H   ASP A 247      29.974   1.958 -16.923  1.00 75.48           H  
ATOM   3912  HA  ASP A 247      31.291  -0.511 -16.726  1.00 75.48           H  
ATOM   3913  HB2 ASP A 247      28.951  -1.450 -16.607  1.00 75.48           H  
ATOM   3914  HB3 ASP A 247      28.331   0.142 -17.024  1.00 75.48           H  
ATOM   3915  N   LEU A 248      29.918  -0.093 -19.697  1.00 72.06           N  
ATOM   3916  CA  LEU A 248      29.890  -0.600 -21.078  1.00 72.06           C  
ATOM   3917  C   LEU A 248      31.232  -0.475 -21.821  1.00 72.06           C  
ATOM   3918  O   LEU A 248      31.371  -1.015 -22.923  1.00 72.06           O  
ATOM   3919  CB  LEU A 248      28.792   0.143 -21.862  1.00 72.06           C  
ATOM   3920  CG  LEU A 248      27.353  -0.191 -21.437  1.00 72.06           C  
ATOM   3921  CD1 LEU A 248      26.393   0.767 -22.152  1.00 72.06           C  
ATOM   3922  CD2 LEU A 248      26.966  -1.624 -21.807  1.00 72.06           C  
ATOM   3923  H   LEU A 248      29.496   0.802 -19.494  1.00 72.06           H  
ATOM   3924  HA  LEU A 248      29.668  -1.667 -21.051  1.00 72.06           H  
ATOM   3925  HB2 LEU A 248      28.961   1.213 -21.744  1.00 72.06           H  
ATOM   3926  HB3 LEU A 248      28.895  -0.092 -22.921  1.00 72.06           H  
ATOM   3927  HG  LEU A 248      27.237  -0.071 -20.360  1.00 72.06           H  
ATOM   3928 HD11 LEU A 248      25.375   0.558 -21.824  1.00 72.06           H  
ATOM   3929 HD12 LEU A 248      26.640   1.790 -21.867  1.00 72.06           H  
ATOM   3930 HD13 LEU A 248      26.470   0.643 -23.232  1.00 72.06           H  
ATOM   3931 HD21 LEU A 248      27.619  -2.328 -21.290  1.00 72.06           H  
ATOM   3932 HD22 LEU A 248      27.045  -1.781 -22.883  1.00 72.06           H  
ATOM   3933 HD23 LEU A 248      25.949  -1.826 -21.472  1.00 72.06           H  
ATOM   3934  N   HIS A 249      32.184   0.287 -21.281  1.00 64.70           N  
ATOM   3935  CA  HIS A 249      33.505   0.512 -21.875  1.00 64.70           C  
ATOM   3936  C   HIS A 249      34.630  -0.277 -21.186  1.00 64.70           C  
ATOM   3937  O   HIS A 249      35.767  -0.230 -21.664  1.00 64.70           O  
ATOM   3938  CB  HIS A 249      33.784   2.024 -21.937  1.00 64.70           C  
ATOM   3939  CG  HIS A 249      32.995   2.732 -23.014  1.00 64.70           C  
ATOM   3940  CD2 HIS A 249      32.201   3.841 -22.887  1.00 64.70           C  
ATOM   3941  ND1 HIS A 249      32.979   2.382 -24.341  1.00 64.70           N  
ATOM   3942  CE1 HIS A 249      32.190   3.247 -24.992  1.00 64.70           C  
ATOM   3943  NE2 HIS A 249      31.684   4.161 -24.154  1.00 64.70           N  
ATOM   3944  H   HIS A 249      32.004   0.683 -20.370  1.00 64.70           H  
ATOM   3945  HA  HIS A 249      33.497   0.132 -22.897  1.00 64.70           H  
ATOM   3946  HB2 HIS A 249      33.568   2.471 -20.967  1.00 64.70           H  
ATOM   3947  HB3 HIS A 249      34.842   2.182 -22.149  1.00 64.70           H  
ATOM   3948  HD1 HIS A 249      33.434   1.563 -24.719  1.00 64.70           H  
ATOM   3949  HD2 HIS A 249      32.031   4.391 -21.973  1.00 64.70           H  
ATOM   3950  HE1 HIS A 249      31.989   3.212 -26.052  1.00 64.70           H  
ATOM   3951  N   THR A 250      34.315  -0.999 -20.112  1.00 51.35           N  
ATOM   3952  CA  THR A 250      35.165  -2.017 -19.472  1.00 51.35           C  
ATOM   3953  C   THR A 250      34.872  -3.411 -20.002  1.00 51.35           C  
ATOM   3954  O   THR A 250      35.853  -4.156 -20.220  1.00 51.35           O  
ATOM   3955  CB  THR A 250      34.982  -2.009 -17.955  1.00 51.35           C  
ATOM   3956  CG2 THR A 250      35.734  -0.841 -17.320  1.00 51.35           C  
ATOM   3957  OG1 THR A 250      33.625  -1.869 -17.615  1.00 51.35           O  
ATOM   3958  OXT THR A 250      33.671  -3.704 -20.166  1.00 51.35           O1-
ATOM   3959  H   THR A 250      33.362  -0.966 -19.779  1.00 51.35           H  
ATOM   3960  HA  THR A 250      36.213  -1.825 -19.703  1.00 51.35           H  
ATOM   3961  HB  THR A 250      35.366  -2.940 -17.539  1.00 51.35           H  
ATOM   3962  HG1 THR A 250      33.119  -2.410 -18.226  1.00 51.35           H  
ATOM   3963 HG21 THR A 250      35.589  -0.870 -16.240  1.00 51.35           H  
ATOM   3964 HG22 THR A 250      35.346   0.100 -17.708  1.00 51.35           H  
ATOM   3965 HG23 THR A 250      36.798  -0.922 -17.546  1.00 51.35           H  
TER   
END
HEADER    Hypoxanthine_confidence-1.24
HETATM    1  O   UNK     0      -5.339   1.225  13.660  0.00  0.00           O  
HETATM    2  C   UNK     0      -5.853   1.455  12.544  0.00  0.00           C  
HETATM    3  N   UNK     0      -6.313   0.456  11.777  0.00  0.00           N  
HETATM    4  C   UNK     0      -6.866   0.711  10.576  0.00  0.00           C  
HETATM    5  N   UNK     0      -6.945   1.996  10.168  0.00  0.00           N  
HETATM    6  C   UNK     0      -6.496   3.022  10.907  0.00  0.00           C  
HETATM    7  C   UNK     0      -5.925   2.789  12.141  0.00  0.00           C  
HETATM    8  N   UNK     0      -5.562   3.964  12.673  0.00  0.00           N  
HETATM    9  C   UNK     0      -5.883   4.948  11.817  0.00  0.00           C  
HETATM   10  N   UNK     0      -6.449   4.369  10.750  0.00  0.00           N  
CONECT    1    2
CONECT    2    1    3    7
CONECT    3    2    4
CONECT    4    3    5
CONECT    5    4    6
CONECT    6    5    7   10
CONECT    7    2    6    8
CONECT    8    7    9
CONECT    9    8   10
CONECT   10    6    9
END
HEADER    Theophylline_confidence-1.40
HETATM    1  C   UNK     0      -7.189   2.065   9.183  0.00  0.00           C  
HETATM    2  N   UNK     0      -6.589   2.421  10.441  0.00  0.00           N  
HETATM    3  C   UNK     0      -6.064   3.653  10.576  0.00  0.00           C  
HETATM    4  C   UNK     0      -5.498   3.947  11.806  0.00  0.00           C  
HETATM    5  N   UNK     0      -5.054   5.213  11.684  0.00  0.00           N  
HETATM    6  C   UNK     0      -5.327   5.681  10.453  0.00  0.00           C  
HETATM    7  N   UNK     0      -5.957   4.718   9.751  0.00  0.00           N  
HETATM    8  C   UNK     0      -5.497   2.993  12.809  0.00  0.00           C  
HETATM    9  O   UNK     0      -4.985   3.259  13.919  0.00  0.00           O  
HETATM   10  N   UNK     0      -6.031   1.769  12.640  0.00  0.00           N  
HETATM   11  C   UNK     0      -6.020   0.777  13.710  0.00  0.00           C  
HETATM   12  C   UNK     0      -6.575   1.507  11.436  0.00  0.00           C  
HETATM   13  O   UNK     0      -7.081   0.359  11.265  0.00  0.00           O  
CONECT    1    2
CONECT    2    1    3   12
CONECT    3    2    4    7
CONECT    4    3    5    8
CONECT    5    4    6
CONECT    6    5    7
CONECT    7    3    6
CONECT    8    4    9   10
CONECT    9    8
CONECT   10    8   12   11
CONECT   11   10
CONECT   12    2   10   13
CONECT   13   12
END
HEADER    Cytosine_confidence-0.81
HETATM    1  N   UNK     0      -7.200   1.672   9.476  0.00  0.00           N  
HETATM    2  C   UNK     0      -6.703   2.161  10.716  0.00  0.00           C  
HETATM    3  N   UNK     0      -6.182   1.311  11.641  0.00  0.00           N  
HETATM    4  C   UNK     0      -5.708   1.766  12.819  0.00  0.00           C  
HETATM    5  O   UNK     0      -5.219   1.010  13.698  0.00  0.00           O  
HETATM    6  N   UNK     0      -5.751   3.096  13.088  0.00  0.00           N  
HETATM    7  C   UNK     0      -6.246   3.988  12.230  0.00  0.00           C  
HETATM    8  C   UNK     0      -6.733   3.507  11.016  0.00  0.00           C  
CONECT    1    2
CONECT    2    1    3    8
CONECT    3    2    4
CONECT    4    3    5    6
CONECT    5    4
CONECT    6    4    7
CONECT    7    6    8
CONECT    8    2    7
END
HEADER    Thymine_confidence-1.04
HETATM    1  C   UNK     0      -7.358   0.972  10.290  0.00  0.00           C  
HETATM    2  C   UNK     0      -6.698   2.002  11.136  0.00  0.00           C  
HETATM    3  C   UNK     0      -6.689   3.338  10.775  0.00  0.00           C  
HETATM    4  N   UNK     0      -6.093   4.274  11.538  0.00  0.00           N  
HETATM    5  C   UNK     0      -5.476   3.957  12.689  0.00  0.00           C  
HETATM    6  O   UNK     0      -4.911   4.827  13.415  0.00  0.00           O  
HETATM    7  N   UNK     0      -5.478   2.662  13.049  0.00  0.00           N  
HETATM    8  C   UNK     0      -6.060   1.691  12.321  0.00  0.00           C  
HETATM    9  O   UNK     0      -6.059   0.481  12.664  0.00  0.00           O  
CONECT    1    2
CONECT    2    1    3    8
CONECT    3    2    4
CONECT    4    3    5
CONECT    5    4    6    7
CONECT    6    5
CONECT    7    5    8
CONECT    8    2    7    9
CONECT    9    8
END
