# Supplementary material for: Ubiquitous purine sensor modulates diverse signal transduction pathways in bacteria
Source: Nat Commun. 2024 Jul 12;15:5867. doi: 10.1038/s41467-024-50275-3 (PMC11245519; doi:10.1038/s41467-024-50275-3)
Supplement: Supplementary file 9 — Source Data [file 41467_2024_50275_MOESM9_ESM.zip › ToshkaDev-Purine-pyrimidine_motif-f6b59c2/Models/R4_wdocked_ligands.pdb]

HEADER    R4_WP_199478134.1
ATOM      1  N   MET A   1     -35.830  -9.836  20.130  1.00 56.70           N  
ATOM      2  CA  MET A   1     -34.842  -8.784  20.454  1.00 56.70           C  
ATOM      3  C   MET A   1     -33.510  -9.360  20.897  1.00 56.70           C  
ATOM      4  O   MET A   1     -32.562  -9.214  20.146  1.00 56.70           O  
ATOM      5  CB  MET A   1     -35.347  -7.692  21.407  1.00 56.70           C  
ATOM      6  CG  MET A   1     -35.879  -6.515  20.583  1.00 56.70           C  
ATOM      7  SD  MET A   1     -36.143  -4.986  21.516  1.00 56.70           S  
ATOM      8  CE  MET A   1     -37.491  -5.473  22.625  1.00 56.70           C  
ATOM      9  H   MET A   1     -35.521 -10.315  19.296  1.00 56.70           H  
ATOM     10  HA  MET A   1     -34.607  -8.289  19.511  1.00 56.70           H  
ATOM     11  HB2 MET A   1     -34.517  -7.326  22.011  1.00 56.70           H  
ATOM     12  HB3 MET A   1     -36.119  -8.082  22.071  1.00 56.70           H  
ATOM     13  HG2 MET A   1     -36.814  -6.803  20.103  1.00 56.70           H  
ATOM     14  HG3 MET A   1     -35.156  -6.286  19.800  1.00 56.70           H  
ATOM     15  HE1 MET A   1     -37.155  -6.265  23.295  1.00 56.70           H  
ATOM     16  HE2 MET A   1     -37.791  -4.611  23.221  1.00 56.70           H  
ATOM     17  HE3 MET A   1     -38.344  -5.817  22.040  1.00 56.70           H  
ATOM     18  H2  MET A   1     -35.946 -10.493  20.887  1.00 56.70           H  
ATOM     19  H3  MET A   1     -36.715  -9.416  19.883  1.00 56.70           H  
ATOM     20  N   GLU A   2     -33.401 -10.026  22.053  1.00 59.37           N  
ATOM     21  CA  GLU A   2     -32.094 -10.537  22.521  1.00 59.37           C  
ATOM     22  C   GLU A   2     -31.490 -11.586  21.567  1.00 59.37           C  
ATOM     23  O   GLU A   2     -30.310 -11.514  21.238  1.00 59.37           O  
ATOM     24  CB  GLU A   2     -32.262 -11.070  23.950  1.00 59.37           C  
ATOM     25  CG  GLU A   2     -30.922 -11.298  24.668  1.00 59.37           C  
ATOM     26  CD  GLU A   2     -31.100 -11.605  26.165  1.00 59.37           C  
ATOM     27  OE1 GLU A   2     -30.067 -11.634  26.867  1.00 59.37           O  
ATOM     28  OE2 GLU A   2     -32.262 -11.809  26.588  1.00 59.37           O1-
ATOM     29  H   GLU A   2     -34.156 -10.049  22.723  1.00 59.37           H  
ATOM     30  HA  GLU A   2     -31.389  -9.706  22.558  1.00 59.37           H  
ATOM     31  HB2 GLU A   2     -32.833 -11.998  23.925  1.00 59.37           H  
ATOM     32  HB3 GLU A   2     -32.829 -10.329  24.513  1.00 59.37           H  
ATOM     33  HG2 GLU A   2     -30.313 -10.401  24.557  1.00 59.37           H  
ATOM     34  HG3 GLU A   2     -30.402 -12.126  24.186  1.00 59.37           H  
ATOM     35  N   SER A   3     -32.325 -12.482  21.021  1.00 60.62           N  
ATOM     36  CA  SER A   3     -31.910 -13.441  19.984  1.00 60.62           C  
ATOM     37  C   SER A   3     -31.458 -12.761  18.687  1.00 60.62           C  
ATOM     38  O   SER A   3     -30.441 -13.152  18.126  1.00 60.62           O  
ATOM     39  CB  SER A   3     -33.055 -14.412  19.678  1.00 60.62           C  
ATOM     40  OG  SER A   3     -32.617 -15.471  18.856  1.00 60.62           O  
ATOM     41  H   SER A   3     -33.263 -12.542  21.389  1.00 60.62           H  
ATOM     42  HA  SER A   3     -31.068 -14.020  20.363  1.00 60.62           H  
ATOM     43  HB2 SER A   3     -33.869 -13.881  19.184  1.00 60.62           H  
ATOM     44  HB3 SER A   3     -33.425 -14.834  20.612  1.00 60.62           H  
ATOM     45  HG  SER A   3     -32.282 -15.131  18.023  1.00 60.62           H  
ATOM     46  N   ASP A   4     -32.177 -11.730  18.227  1.00 65.72           N  
ATOM     47  CA  ASP A   4     -31.845 -11.004  16.989  1.00 65.72           C  
ATOM     48  C   ASP A   4     -30.514 -10.253  17.136  1.00 65.72           C  
ATOM     49  O   ASP A   4     -29.690 -10.224  16.223  1.00 65.72           O  
ATOM     50  CB  ASP A   4     -32.957  -9.999  16.635  1.00 65.72           C  
ATOM     51  CG  ASP A   4     -34.355 -10.612  16.659  1.00 65.72           C  
ATOM     52  OD1 ASP A   4     -34.595 -11.579  15.915  1.00 65.72           O  
ATOM     53  OD2 ASP A   4     -35.159 -10.156  17.515  1.00 65.72           O1-
ATOM     54  H   ASP A   4     -33.008 -11.446  18.726  1.00 65.72           H  
ATOM     55  HA  ASP A   4     -31.749 -11.717  16.170  1.00 65.72           H  
ATOM     56  HB2 ASP A   4     -32.763  -9.595  15.641  1.00 65.72           H  
ATOM     57  HB3 ASP A   4     -32.924  -9.169  17.341  1.00 65.72           H  
ATOM     58  N   LEU A   5     -30.280  -9.681  18.322  1.00 66.32           N  
ATOM     59  CA  LEU A   5     -29.048  -8.971  18.641  1.00 66.32           C  
ATOM     60  C   LEU A   5     -27.850  -9.914  18.760  1.00 66.32           C  
ATOM     61  O   LEU A   5     -26.754  -9.591  18.297  1.00 66.32           O  
ATOM     62  CB  LEU A   5     -29.264  -8.182  19.944  1.00 66.32           C  
ATOM     63  CG  LEU A   5     -28.159  -7.139  20.159  1.00 66.32           C  
ATOM     64  CD1 LEU A   5     -28.288  -6.028  19.110  1.00 66.32           C  
ATOM     65  CD2 LEU A   5     -28.243  -6.562  21.573  1.00 66.32           C  
ATOM     66  H   LEU A   5     -31.003  -9.729  19.025  1.00 66.32           H  
ATOM     67  HA  LEU A   5     -28.835  -8.295  17.813  1.00 66.32           H  
ATOM     68  HB2 LEU A   5     -30.225  -7.668  19.910  1.00 66.32           H  
ATOM     69  HB3 LEU A   5     -29.281  -8.877  20.784  1.00 66.32           H  
ATOM     70  HG  LEU A   5     -27.183  -7.614  20.058  1.00 66.32           H  
ATOM     71 HD11 LEU A   5     -28.646  -5.108  19.572  1.00 66.32           H  
ATOM     72 HD12 LEU A   5     -28.996  -6.278  18.319  1.00 66.32           H  
ATOM     73 HD13 LEU A   5     -27.315  -5.858  18.649  1.00 66.32           H  
ATOM     74 HD21 LEU A   5     -27.454  -5.823  21.713  1.00 66.32           H  
ATOM     75 HD22 LEU A   5     -29.209  -6.081  21.727  1.00 66.32           H  
ATOM     76 HD23 LEU A   5     -28.115  -7.356  22.308  1.00 66.32           H  
ATOM     77  N   LYS A   6     -28.058 -11.090  19.359  1.00 68.22           N  
ATOM     78  CA  LYS A   6     -27.040 -12.137  19.426  1.00 68.22           C  
ATOM     79  C   LYS A   6     -26.665 -12.617  18.025  1.00 68.22           C  
ATOM     80  O   LYS A   6     -25.486 -12.615  17.686  1.00 68.22           O  
ATOM     81  CB  LYS A   6     -27.545 -13.271  20.325  1.00 68.22           C  
ATOM     82  CG  LYS A   6     -26.441 -14.308  20.532  1.00 68.22           C  
ATOM     83  CD  LYS A   6     -26.888 -15.431  21.468  1.00 68.22           C  
ATOM     84  CE  LYS A   6     -25.733 -16.428  21.512  1.00 68.22           C  
ATOM     85  NZ  LYS A   6     -25.994 -17.593  22.374  1.00 68.22           N1+
ATOM     86  H   LYS A   6     -28.967 -11.271  19.759  1.00 68.22           H  
ATOM     87  HA  LYS A   6     -26.132 -11.722  19.863  1.00 68.22           H  
ATOM     88  HB2 LYS A   6     -28.416 -13.746  19.873  1.00 68.22           H  
ATOM     89  HB3 LYS A   6     -27.831 -12.860  21.293  1.00 68.22           H  
ATOM     90  HG2 LYS A   6     -25.567 -13.814  20.958  1.00 68.22           H  
ATOM     91  HG3 LYS A   6     -26.168 -14.741  19.570  1.00 68.22           H  
ATOM     92  HD2 LYS A   6     -27.084 -15.028  22.461  1.00 68.22           H  
ATOM     93  HD3 LYS A   6     -27.782 -15.909  21.068  1.00 68.22           H  
ATOM     94  HE2 LYS A   6     -24.834 -15.908  21.843  1.00 68.22           H  
ATOM     95  HE3 LYS A   6     -25.534 -16.762  20.494  1.00 68.22           H  
ATOM     96  HZ1 LYS A   6     -25.176 -18.184  22.327  1.00 68.22           H  
ATOM     97  HZ2 LYS A   6     -26.794 -18.102  22.026  1.00 68.22           H  
ATOM     98  HZ3 LYS A   6     -26.137 -17.289  23.326  1.00 68.22           H  
ATOM     99  N   GLN A   7     -27.658 -12.926  17.190  1.00 68.87           N  
ATOM    100  CA  GLN A   7     -27.434 -13.355  15.810  1.00 68.87           C  
ATOM    101  C   GLN A   7     -26.677 -12.296  14.997  1.00 68.87           C  
ATOM    102  O   GLN A   7     -25.750 -12.611  14.252  1.00 68.87           O  
ATOM    103  CB  GLN A   7     -28.789 -13.670  15.167  1.00 68.87           C  
ATOM    104  CG  GLN A   7     -28.559 -14.405  13.846  1.00 68.87           C  
ATOM    105  CD  GLN A   7     -29.830 -14.790  13.113  1.00 68.87           C  
ATOM    106  NE2 GLN A   7     -29.680 -15.569  12.068  1.00 68.87           N  
ATOM    107  OE1 GLN A   7     -30.942 -14.410  13.450  1.00 68.87           O  
ATOM    108  H   GLN A   7     -28.608 -12.896  17.532  1.00 68.87           H  
ATOM    109  HA  GLN A   7     -26.829 -14.261  15.823  1.00 68.87           H  
ATOM    110  HB2 GLN A   7     -29.349 -12.750  14.994  1.00 68.87           H  
ATOM    111  HB3 GLN A   7     -29.365 -14.318  15.828  1.00 68.87           H  
ATOM    112  HG2 GLN A   7     -27.957 -13.795  13.172  1.00 68.87           H  
ATOM    113  HG3 GLN A   7     -28.007 -15.319  14.065  1.00 68.87           H  
ATOM    114 HE21 GLN A   7     -30.514 -15.871  11.586  1.00 68.87           H  
ATOM    115 HE22 GLN A   7     -28.770 -15.981  11.921  1.00 68.87           H  
ATOM    116  N   LEU A   8     -27.012 -11.018  15.179  1.00 69.67           N  
ATOM    117  CA  LEU A   8     -26.279  -9.930  14.546  1.00 69.67           C  
ATOM    118  C   LEU A   8     -24.784  -9.954  14.906  1.00 69.67           C  
ATOM    119  O   LEU A   8     -23.937  -9.882  14.013  1.00 69.67           O  
ATOM    120  CB  LEU A   8     -26.910  -8.599  14.969  1.00 69.67           C  
ATOM    121  CG  LEU A   8     -26.137  -7.406  14.385  1.00 69.67           C  
ATOM    122  CD1 LEU A   8     -26.653  -7.056  12.999  1.00 69.67           C  
ATOM    123  CD2 LEU A   8     -26.203  -6.237  15.333  1.00 69.67           C  
ATOM    124  H   LEU A   8     -27.828 -10.801  15.735  1.00 69.67           H  
ATOM    125  HA  LEU A   8     -26.372 -10.041  13.466  1.00 69.67           H  
ATOM    126  HB2 LEU A   8     -27.953  -8.563  14.654  1.00 69.67           H  
ATOM    127  HB3 LEU A   8     -26.893  -8.536  16.057  1.00 69.67           H  
ATOM    128  HG  LEU A   8     -25.073  -7.619  14.287  1.00 69.67           H  
ATOM    129 HD11 LEU A   8     -27.677  -6.686  13.057  1.00 69.67           H  
ATOM    130 HD12 LEU A   8     -26.009  -6.305  12.543  1.00 69.67           H  
ATOM    131 HD13 LEU A   8     -26.648  -7.973  12.410  1.00 69.67           H  
ATOM    132 HD21 LEU A   8     -27.244  -6.008  15.559  1.00 69.67           H  
ATOM    133 HD22 LEU A   8     -25.674  -5.393  14.890  1.00 69.67           H  
ATOM    134 HD23 LEU A   8     -25.701  -6.497  16.266  1.00 69.67           H  
ATOM    135  N   LYS A   9     -24.465  -9.986  16.204  1.00 73.49           N  
ATOM    136  CA  LYS A   9     -23.083  -9.907  16.699  1.00 73.49           C  
ATOM    137  C   LYS A   9     -22.274 -11.148  16.360  1.00 73.49           C  
ATOM    138  O   LYS A   9     -21.104 -11.030  16.023  1.00 73.49           O  
ATOM    139  CB  LYS A   9     -23.079  -9.767  18.220  1.00 73.49           C  
ATOM    140  CG  LYS A   9     -23.513  -8.392  18.727  1.00 73.49           C  
ATOM    141  CD  LYS A   9     -23.530  -8.497  20.253  1.00 73.49           C  
ATOM    142  CE  LYS A   9     -23.887  -7.163  20.872  1.00 73.49           C  
ATOM    143  NZ  LYS A   9     -23.986  -7.237  22.340  1.00 73.49           N1+
ATOM    144  H   LYS A   9     -25.218 -10.061  16.873  1.00 73.49           H  
ATOM    145  HA  LYS A   9     -22.568  -9.059  16.247  1.00 73.49           H  
ATOM    146  HB2 LYS A   9     -23.726 -10.535  18.643  1.00 73.49           H  
ATOM    147  HB3 LYS A   9     -22.066  -9.953  18.577  1.00 73.49           H  
ATOM    148  HG2 LYS A   9     -24.507  -8.139  18.358  1.00 73.49           H  
ATOM    149  HG3 LYS A   9     -22.799  -7.633  18.407  1.00 73.49           H  
ATOM    150  HD2 LYS A   9     -24.271  -9.240  20.547  1.00 73.49           H  
ATOM    151  HD3 LYS A   9     -22.549  -8.809  20.611  1.00 73.49           H  
ATOM    152  HE2 LYS A   9     -24.841  -6.826  20.467  1.00 73.49           H  
ATOM    153  HE3 LYS A   9     -23.119  -6.437  20.604  1.00 73.49           H  
ATOM    154  HZ1 LYS A   9     -24.717  -7.869  22.635  1.00 73.49           H  
ATOM    155  HZ2 LYS A   9     -24.253  -6.317  22.661  1.00 73.49           H  
ATOM    156  HZ3 LYS A   9     -23.101  -7.461  22.772  1.00 73.49           H  
ATOM    157  N   GLU A  10     -22.875 -12.320  16.500  1.00 77.72           N  
ATOM    158  CA  GLU A  10     -22.155 -13.588  16.410  1.00 77.72           C  
ATOM    159  C   GLU A  10     -22.102 -14.125  14.978  1.00 77.72           C  
ATOM    160  O   GLU A  10     -21.151 -14.819  14.630  1.00 77.72           O  
ATOM    161  CB  GLU A  10     -22.774 -14.604  17.382  1.00 77.72           C  
ATOM    162  CG  GLU A  10     -22.580 -14.174  18.850  1.00 77.72           C  
ATOM    163  CD  GLU A  10     -23.142 -15.179  19.868  1.00 77.72           C  
ATOM    164  OE1 GLU A  10     -23.058 -14.893  21.086  1.00 77.72           O  
ATOM    165  OE2 GLU A  10     -23.718 -16.218  19.475  1.00 77.72           O1-
ATOM    166  H   GLU A  10     -23.831 -12.344  16.827  1.00 77.72           H  
ATOM    167  HA  GLU A  10     -21.118 -13.442  16.713  1.00 77.72           H  
ATOM    168  HB2 GLU A  10     -23.836 -14.717  17.163  1.00 77.72           H  
ATOM    169  HB3 GLU A  10     -22.285 -15.566  17.235  1.00 77.72           H  
ATOM    170  HG2 GLU A  10     -23.063 -13.211  19.013  1.00 77.72           H  
ATOM    171  HG3 GLU A  10     -21.513 -14.045  19.035  1.00 77.72           H  
ATOM    172  N   GLU A  11     -23.064 -13.763  14.124  1.00 79.20           N  
ATOM    173  CA  GLU A  11     -23.142 -14.285  12.757  1.00 79.20           C  
ATOM    174  C   GLU A  11     -23.070 -13.173  11.712  1.00 79.20           C  
ATOM    175  O   GLU A  11     -22.195 -13.194  10.843  1.00 79.20           O  
ATOM    176  CB  GLU A  11     -24.414 -15.125  12.559  1.00 79.20           C  
ATOM    177  CG  GLU A  11     -24.558 -16.282  13.560  1.00 79.20           C  
ATOM    178  CD  GLU A  11     -25.816 -17.131  13.314  1.00 79.20           C  
ATOM    179  OE1 GLU A  11     -25.932 -18.181  13.983  1.00 79.20           O  
ATOM    180  OE2 GLU A  11     -26.668 -16.734  12.478  1.00 79.20           O1-
ATOM    181  H   GLU A  11     -23.850 -13.234  14.475  1.00 79.20           H  
ATOM    182  HA  GLU A  11     -22.295 -14.944  12.566  1.00 79.20           H  
ATOM    183  HB2 GLU A  11     -24.385 -15.540  11.551  1.00 79.20           H  
ATOM    184  HB3 GLU A  11     -25.291 -14.481  12.628  1.00 79.20           H  
ATOM    185  HG2 GLU A  11     -24.609 -15.878  14.572  1.00 79.20           H  
ATOM    186  HG3 GLU A  11     -23.673 -16.915  13.487  1.00 79.20           H  
ATOM    187  N   LEU A  12     -23.963 -12.178  11.775  1.00 81.08           N  
ATOM    188  CA  LEU A  12     -24.098 -11.228  10.671  1.00 81.08           C  
ATOM    189  C   LEU A  12     -22.863 -10.336  10.522  1.00 81.08           C  
ATOM    190  O   LEU A  12     -22.269 -10.297   9.447  1.00 81.08           O  
ATOM    191  CB  LEU A  12     -25.383 -10.396  10.803  1.00 81.08           C  
ATOM    192  CG  LEU A  12     -25.710  -9.613   9.515  1.00 81.08           C  
ATOM    193  CD1 LEU A  12     -26.181 -10.518   8.377  1.00 81.08           C  
ATOM    194  CD2 LEU A  12     -26.798  -8.583   9.775  1.00 81.08           C  
ATOM    195  H   LEU A  12     -24.637 -12.185  12.528  1.00 81.08           H  
ATOM    196  HA  LEU A  12     -24.169 -11.823   9.760  1.00 81.08           H  
ATOM    197  HB2 LEU A  12     -26.220 -11.051  11.046  1.00 81.08           H  
ATOM    198  HB3 LEU A  12     -25.249  -9.687  11.620  1.00 81.08           H  
ATOM    199  HG  LEU A  12     -24.828  -9.071   9.174  1.00 81.08           H  
ATOM    200 HD11 LEU A  12     -26.514  -9.924   7.525  1.00 81.08           H  
ATOM    201 HD12 LEU A  12     -27.023 -11.120   8.716  1.00 81.08           H  
ATOM    202 HD13 LEU A  12     -25.377 -11.181   8.057  1.00 81.08           H  
ATOM    203 HD21 LEU A  12     -27.620  -9.036  10.329  1.00 81.08           H  
ATOM    204 HD22 LEU A  12     -27.191  -8.191   8.837  1.00 81.08           H  
ATOM    205 HD23 LEU A  12     -26.356  -7.762  10.341  1.00 81.08           H  
ATOM    206  N   LEU A  13     -22.459  -9.612  11.568  1.00 87.32           N  
ATOM    207  CA  LEU A  13     -21.330  -8.681  11.486  1.00 87.32           C  
ATOM    208  C   LEU A  13     -19.998  -9.385  11.177  1.00 87.32           C  
ATOM    209  O   LEU A  13     -19.293  -8.884  10.297  1.00 87.32           O  
ATOM    210  CB  LEU A  13     -21.240  -7.806  12.748  1.00 87.32           C  
ATOM    211  CG  LEU A  13     -22.374  -6.786  12.919  1.00 87.32           C  
ATOM    212  CD1 LEU A  13     -22.162  -6.027  14.230  1.00 87.32           C  
ATOM    213  CD2 LEU A  13     -22.447  -5.767  11.779  1.00 87.32           C  
ATOM    214  H   LEU A  13     -22.937  -9.736  12.449  1.00 87.32           H  
ATOM    215  HA  LEU A  13     -21.503  -8.025  10.633  1.00 87.32           H  
ATOM    216  HB2 LEU A  13     -20.292  -7.270  12.733  1.00 87.32           H  
ATOM    217  HB3 LEU A  13     -21.253  -8.451  13.627  1.00 87.32           H  
ATOM    218  HG  LEU A  13     -23.326  -7.314  12.966  1.00 87.32           H  
ATOM    219 HD11 LEU A  13     -21.219  -5.480  14.205  1.00 87.32           H  
ATOM    220 HD12 LEU A  13     -22.982  -5.326  14.390  1.00 87.32           H  
ATOM    221 HD13 LEU A  13     -22.148  -6.730  15.062  1.00 87.32           H  
ATOM    222 HD21 LEU A  13     -22.730  -6.261  10.850  1.00 87.32           H  
ATOM    223 HD22 LEU A  13     -21.484  -5.271  11.660  1.00 87.32           H  
ATOM    224 HD23 LEU A  13     -23.209  -5.024  12.014  1.00 87.32           H  
ATOM    225  N   PRO A  14     -19.659 -10.544  11.780  1.00 91.76           N  
ATOM    226  CA  PRO A  14     -18.471 -11.301  11.393  1.00 91.76           C  
ATOM    227  C   PRO A  14     -18.489 -11.719   9.920  1.00 91.76           C  
ATOM    228  O   PRO A  14     -17.526 -11.456   9.197  1.00 91.76           O  
ATOM    229  CB  PRO A  14     -18.420 -12.510  12.336  1.00 91.76           C  
ATOM    230  CG  PRO A  14     -19.147 -12.006  13.578  1.00 91.76           C  
ATOM    231  CD  PRO A  14     -20.250 -11.147  12.970  1.00 91.76           C  
ATOM    232  HA  PRO A  14     -17.592 -10.679  11.561  1.00 91.76           H  
ATOM    233  HB2 PRO A  14     -18.974 -13.350  11.917  1.00 91.76           H  
ATOM    234  HB3 PRO A  14     -17.396 -12.805  12.561  1.00 91.76           H  
ATOM    235  HG2 PRO A  14     -18.473 -11.391  14.174  1.00 91.76           H  
ATOM    236  HG3 PRO A  14     -19.548 -12.824  14.177  1.00 91.76           H  
ATOM    237  HD2 PRO A  14     -20.580 -10.402  13.694  1.00 91.76           H  
ATOM    238  HD3 PRO A  14     -21.090 -11.783  12.689  1.00 91.76           H  
ATOM    239  N   ASN A  15     -19.601 -12.277   9.431  1.00 91.40           N  
ATOM    240  CA  ASN A  15     -19.723 -12.686   8.028  1.00 91.40           C  
ATOM    241  C   ASN A  15     -19.611 -11.494   7.071  1.00 91.40           C  
ATOM    242  O   ASN A  15     -18.952 -11.575   6.030  1.00 91.40           O  
ATOM    243  CB  ASN A  15     -21.058 -13.423   7.833  1.00 91.40           C  
ATOM    244  CG  ASN A  15     -21.041 -14.824   8.420  1.00 91.40           C  
ATOM    245  ND2 ASN A  15     -22.182 -15.370   8.759  1.00 91.40           N  
ATOM    246  OD1 ASN A  15     -20.008 -15.459   8.529  1.00 91.40           O  
ATOM    247  H   ASN A  15     -20.363 -12.487  10.060  1.00 91.40           H  
ATOM    248  HA  ASN A  15     -18.905 -13.364   7.784  1.00 91.40           H  
ATOM    249  HB2 ASN A  15     -21.258 -13.533   6.767  1.00 91.40           H  
ATOM    250  HB3 ASN A  15     -21.870 -12.847   8.276  1.00 91.40           H  
ATOM    251 HD21 ASN A  15     -23.010 -14.798   8.843  1.00 91.40           H  
ATOM    252 HD22 ASN A  15     -22.120 -16.273   9.208  1.00 91.40           H  
ATOM    253  N   ARG A  16     -20.215 -10.355   7.427  1.00 90.92           N  
ATOM    254  CA  ARG A  16     -20.100  -9.125   6.638  1.00 90.92           C  
ATOM    255  C   ARG A  16     -18.666  -8.596   6.659  1.00 90.92           C  
ATOM    256  O   ARG A  16     -18.163  -8.263   5.594  1.00 90.92           O  
ATOM    257  CB  ARG A  16     -21.099  -8.073   7.127  1.00 90.92           C  
ATOM    258  CG  ARG A  16     -22.587  -8.433   6.955  1.00 90.92           C  
ATOM    259  CD  ARG A  16     -23.101  -8.461   5.514  1.00 90.92           C  
ATOM    260  NE  ARG A  16     -24.546  -8.792   5.497  1.00 90.92           N  
ATOM    261  CZ  ARG A  16     -25.283  -9.189   4.469  1.00 90.92           C  
ATOM    262  NH1 ARG A  16     -24.769  -9.336   3.279  1.00 90.92           N1+
ATOM    263  NH2 ARG A  16     -26.558  -9.446   4.615  1.00 90.92           N  
ATOM    264  H   ARG A  16     -20.748 -10.350   8.285  1.00 90.92           H  
ATOM    265  HA  ARG A  16     -20.312  -9.358   5.595  1.00 90.92           H  
ATOM    266  HB2 ARG A  16     -20.911  -7.896   8.186  1.00 90.92           H  
ATOM    267  HB3 ARG A  16     -20.908  -7.149   6.581  1.00 90.92           H  
ATOM    268  HG2 ARG A  16     -23.177  -7.714   7.523  1.00 90.92           H  
ATOM    269  HG3 ARG A  16     -22.781  -9.428   7.358  1.00 90.92           H  
ATOM    270  HD2 ARG A  16     -22.941  -7.485   5.057  1.00 90.92           H  
ATOM    271  HD3 ARG A  16     -22.543  -9.214   4.958  1.00 90.92           H  
ATOM    272  HE  ARG A  16     -25.029  -8.771   6.384  1.00 90.92           H  
ATOM    273 HH11 ARG A  16     -23.777  -9.203   3.142  1.00 90.92           H  
ATOM    274 HH12 ARG A  16     -25.366  -9.690   2.545  1.00 90.92           H  
ATOM    275 HH21 ARG A  16     -27.039  -9.397   5.502  1.00 90.92           H  
ATOM    276 HH22 ARG A  16     -27.160  -9.800   3.886  1.00 90.92           H  
ATOM    277  N   LEU A  17     -17.977  -8.577   7.801  1.00 94.81           N  
ATOM    278  CA  LEU A  17     -16.562  -8.188   7.883  1.00 94.81           C  
ATOM    279  C   LEU A  17     -15.671  -9.079   7.013  1.00 94.81           C  
ATOM    280  O   LEU A  17     -14.847  -8.551   6.267  1.00 94.81           O  
ATOM    281  CB  LEU A  17     -16.084  -8.227   9.344  1.00 94.81           C  
ATOM    282  CG  LEU A  17     -16.432  -6.960  10.138  1.00 94.81           C  
ATOM    283  CD1 LEU A  17     -16.204  -7.218  11.622  1.00 94.81           C  
ATOM    284  CD2 LEU A  17     -15.552  -5.774   9.726  1.00 94.81           C  
ATOM    285  H   LEU A  17     -18.438  -8.882   8.647  1.00 94.81           H  
ATOM    286  HA  LEU A  17     -16.454  -7.176   7.493  1.00 94.81           H  
ATOM    287  HB2 LEU A  17     -16.517  -9.098   9.837  1.00 94.81           H  
ATOM    288  HB3 LEU A  17     -15.002  -8.353   9.365  1.00 94.81           H  
ATOM    289  HG  LEU A  17     -17.480  -6.699   9.986  1.00 94.81           H  
ATOM    290 HD11 LEU A  17     -15.159  -7.468  11.805  1.00 94.81           H  
ATOM    291 HD12 LEU A  17     -16.844  -8.036  11.952  1.00 94.81           H  
ATOM    292 HD13 LEU A  17     -16.470  -6.325  12.187  1.00 94.81           H  
ATOM    293 HD21 LEU A  17     -15.757  -4.919  10.371  1.00 94.81           H  
ATOM    294 HD22 LEU A  17     -14.498  -6.034   9.827  1.00 94.81           H  
ATOM    295 HD23 LEU A  17     -15.758  -5.486   8.695  1.00 94.81           H  
ATOM    296  N   HIS A  18     -15.876 -10.398   7.033  1.00 96.32           N  
ATOM    297  CA  HIS A  18     -15.174 -11.308   6.129  1.00 96.32           C  
ATOM    298  C   HIS A  18     -15.460 -10.972   4.662  1.00 96.32           C  
ATOM    299  O   HIS A  18     -14.518 -10.792   3.892  1.00 96.32           O  
ATOM    300  CB  HIS A  18     -15.519 -12.766   6.452  1.00 96.32           C  
ATOM    301  CG  HIS A  18     -14.770 -13.276   7.654  1.00 96.32           C  
ATOM    302  CD2 HIS A  18     -15.302 -13.723   8.834  1.00 96.32           C  
ATOM    303  ND1 HIS A  18     -13.400 -13.377   7.763  1.00 96.32           N  
ATOM    304  CE1 HIS A  18     -13.114 -13.856   8.984  1.00 96.32           C  
ATOM    305  NE2 HIS A  18     -14.240 -14.080   9.672  1.00 96.32           N  
ATOM    306  H   HIS A  18     -16.519 -10.786   7.709  1.00 96.32           H  
ATOM    307  HA  HIS A  18     -14.103 -11.176   6.278  1.00 96.32           H  
ATOM    308  HB2 HIS A  18     -16.592 -12.873   6.611  1.00 96.32           H  
ATOM    309  HB3 HIS A  18     -15.241 -13.392   5.604  1.00 96.32           H  
ATOM    310  HD1 HIS A  18     -12.724 -13.128   7.055  1.00 96.32           H  
ATOM    311  HD2 HIS A  18     -16.352 -13.784   9.080  1.00 96.32           H  
ATOM    312  HE1 HIS A  18     -12.120 -14.038   9.367  1.00 96.32           H  
ATOM    313  N   SER A  19     -16.726 -10.774   4.284  1.00 95.80           N  
ATOM    314  CA  SER A  19     -17.094 -10.372   2.919  1.00 95.80           C  
ATOM    315  C   SER A  19     -16.437  -9.052   2.496  1.00 95.80           C  
ATOM    316  O   SER A  19     -15.884  -8.956   1.399  1.00 95.80           O  
ATOM    317  CB  SER A  19     -18.617 -10.260   2.811  1.00 95.80           C  
ATOM    318  OG  SER A  19     -18.998  -9.873   1.503  1.00 95.80           O  
ATOM    319  H   SER A  19     -17.459 -10.943   4.958  1.00 95.80           H  
ATOM    320  HA  SER A  19     -16.752 -11.145   2.231  1.00 95.80           H  
ATOM    321  HB2 SER A  19     -18.982  -9.515   3.518  1.00 95.80           H  
ATOM    322  HB3 SER A  19     -19.067 -11.222   3.054  1.00 95.80           H  
ATOM    323  HG  SER A  19     -18.689 -10.542   0.888  1.00 95.80           H  
ATOM    324  N   LEU A  20     -16.430  -8.043   3.371  1.00 96.34           N  
ATOM    325  CA  LEU A  20     -15.760  -6.770   3.108  1.00 96.34           C  
ATOM    326  C   LEU A  20     -14.248  -6.950   2.958  1.00 96.34           C  
ATOM    327  O   LEU A  20     -13.672  -6.368   2.041  1.00 96.34           O  
ATOM    328  CB  LEU A  20     -16.081  -5.759   4.221  1.00 96.34           C  
ATOM    329  CG  LEU A  20     -17.554  -5.318   4.304  1.00 96.34           C  
ATOM    330  CD1 LEU A  20     -17.691  -4.259   5.390  1.00 96.34           C  
ATOM    331  CD2 LEU A  20     -18.093  -4.771   2.983  1.00 96.34           C  
ATOM    332  H   LEU A  20     -16.895  -8.176   4.257  1.00 96.34           H  
ATOM    333  HA  LEU A  20     -16.113  -6.378   2.154  1.00 96.34           H  
ATOM    334  HB2 LEU A  20     -15.786  -6.183   5.181  1.00 96.34           H  
ATOM    335  HB3 LEU A  20     -15.469  -4.872   4.052  1.00 96.34           H  
ATOM    336  HG  LEU A  20     -18.196  -6.155   4.577  1.00 96.34           H  
ATOM    337 HD11 LEU A  20     -18.735  -3.952   5.453  1.00 96.34           H  
ATOM    338 HD12 LEU A  20     -17.387  -4.676   6.350  1.00 96.34           H  
ATOM    339 HD13 LEU A  20     -17.073  -3.391   5.158  1.00 96.34           H  
ATOM    340 HD21 LEU A  20     -17.394  -4.041   2.575  1.00 96.34           H  
ATOM    341 HD22 LEU A  20     -19.068  -4.311   3.147  1.00 96.34           H  
ATOM    342 HD23 LEU A  20     -18.218  -5.597   2.281  1.00 96.34           H  
ATOM    343  N   SER A  21     -13.625  -7.781   3.803  1.00 97.00           N  
ATOM    344  CA  SER A  21     -12.195  -8.098   3.723  1.00 97.00           C  
ATOM    345  C   SER A  21     -11.823  -8.788   2.409  1.00 97.00           C  
ATOM    346  O   SER A  21     -10.806  -8.437   1.808  1.00 97.00           O  
ATOM    347  CB  SER A  21     -11.739  -8.929   4.926  1.00 97.00           C  
ATOM    348  OG  SER A  21     -12.075 -10.298   4.838  1.00 97.00           O  
ATOM    349  H   SER A  21     -14.168  -8.209   4.539  1.00 97.00           H  
ATOM    350  HA  SER A  21     -11.643  -7.159   3.766  1.00 97.00           H  
ATOM    351  HB2 SER A  21     -10.652  -8.873   4.979  1.00 97.00           H  
ATOM    352  HB3 SER A  21     -12.153  -8.499   5.838  1.00 97.00           H  
ATOM    353  HG  SER A  21     -12.975 -10.401   4.519  1.00 97.00           H  
ATOM    354  N   SER A  22     -12.667  -9.699   1.914  1.00 97.94           N  
ATOM    355  CA  SER A  22     -12.491 -10.335   0.608  1.00 97.94           C  
ATOM    356  C   SER A  22     -12.597  -9.309  -0.513  1.00 97.94           C  
ATOM    357  O   SER A  22     -11.682  -9.212  -1.321  1.00 97.94           O  
ATOM    358  CB  SER A  22     -13.519 -11.448   0.391  1.00 97.94           C  
ATOM    359  OG  SER A  22     -13.326 -12.466   1.353  1.00 97.94           O  
ATOM    360  H   SER A  22     -13.443 -10.013   2.480  1.00 97.94           H  
ATOM    361  HA  SER A  22     -11.498 -10.781   0.558  1.00 97.94           H  
ATOM    362  HB2 SER A  22     -13.395 -11.865  -0.609  1.00 97.94           H  
ATOM    363  HB3 SER A  22     -14.527 -11.046   0.482  1.00 97.94           H  
ATOM    364  HG  SER A  22     -13.000 -13.246   0.898  1.00 97.94           H  
ATOM    365  N   ARG A  23     -13.632  -8.459  -0.508  1.00 97.61           N  
ATOM    366  CA  ARG A  23     -13.847  -7.449  -1.561  1.00 97.61           C  
ATOM    367  C   ARG A  23     -12.698  -6.452  -1.690  1.00 97.61           C  
ATOM    368  O   ARG A  23     -12.287  -6.131  -2.800  1.00 97.61           O  
ATOM    369  CB  ARG A  23     -15.147  -6.685  -1.293  1.00 97.61           C  
ATOM    370  CG  ARG A  23     -16.395  -7.523  -1.604  1.00 97.61           C  
ATOM    371  CD  ARG A  23     -17.668  -6.732  -1.276  1.00 97.61           C  
ATOM    372  NE  ARG A  23     -17.801  -5.544  -2.149  1.00 97.61           N  
ATOM    373  CZ  ARG A  23     -18.215  -4.336  -1.811  1.00 97.61           C  
ATOM    374  NH1 ARG A  23     -18.671  -4.046  -0.627  1.00 97.61           N1+
ATOM    375  NH2 ARG A  23     -18.182  -3.350  -2.660  1.00 97.61           N  
ATOM    376  H   ARG A  23     -14.339  -8.585   0.201  1.00 97.61           H  
ATOM    377  HA  ARG A  23     -13.913  -7.956  -2.524  1.00 97.61           H  
ATOM    378  HB2 ARG A  23     -15.172  -6.360  -0.253  1.00 97.61           H  
ATOM    379  HB3 ARG A  23     -15.158  -5.799  -1.927  1.00 97.61           H  
ATOM    380  HG2 ARG A  23     -16.398  -7.798  -2.659  1.00 97.61           H  
ATOM    381  HG3 ARG A  23     -16.386  -8.441  -1.017  1.00 97.61           H  
ATOM    382  HD2 ARG A  23     -17.632  -6.449  -0.224  1.00 97.61           H  
ATOM    383  HD3 ARG A  23     -18.527  -7.386  -1.425  1.00 97.61           H  
ATOM    384  HE  ARG A  23     -17.494  -5.667  -3.103  1.00 97.61           H  
ATOM    385 HH11 ARG A  23     -18.763  -4.777   0.064  1.00 97.61           H  
ATOM    386 HH12 ARG A  23     -18.947  -3.093  -0.442  1.00 97.61           H  
ATOM    387 HH21 ARG A  23     -18.467  -2.435  -2.342  1.00 97.61           H  
ATOM    388 HH22 ARG A  23     -17.793  -3.467  -3.585  1.00 97.61           H  
ATOM    389  N   ILE A  24     -12.174  -5.934  -0.578  1.00 97.26           N  
ATOM    390  CA  ILE A  24     -11.012  -5.032  -0.641  1.00 97.26           C  
ATOM    391  C   ILE A  24      -9.750  -5.786  -1.064  1.00 97.26           C  
ATOM    392  O   ILE A  24      -8.947  -5.265  -1.836  1.00 97.26           O  
ATOM    393  CB  ILE A  24     -10.820  -4.269   0.684  1.00 97.26           C  
ATOM    394  CG1 ILE A  24      -9.722  -3.185   0.619  1.00 97.26           C  
ATOM    395  CG2 ILE A  24     -10.519  -5.208   1.858  1.00 97.26           C  
ATOM    396  CD1 ILE A  24     -10.002  -2.087  -0.411  1.00 97.26           C  
ATOM    397  H   ILE A  24     -12.565  -6.196   0.316  1.00 97.26           H  
ATOM    398  HA  ILE A  24     -11.212  -4.297  -1.420  1.00 97.26           H  
ATOM    399  HB  ILE A  24     -11.766  -3.775   0.904  1.00 97.26           H  
ATOM    400 HG12 ILE A  24      -9.646  -2.708   1.596  1.00 97.26           H  
ATOM    401 HG13 ILE A  24      -8.757  -3.640   0.394  1.00 97.26           H  
ATOM    402 HG21 ILE A  24     -11.326  -5.934   1.963  1.00 97.26           H  
ATOM    403 HG22 ILE A  24      -9.589  -5.755   1.708  1.00 97.26           H  
ATOM    404 HG23 ILE A  24     -10.458  -4.639   2.785  1.00 97.26           H  
ATOM    405 HD11 ILE A  24      -9.250  -1.303  -0.316  1.00 97.26           H  
ATOM    406 HD12 ILE A  24      -9.950  -2.490  -1.423  1.00 97.26           H  
ATOM    407 HD13 ILE A  24     -10.987  -1.657  -0.232  1.00 97.26           H  
ATOM    408  N   SER A  25      -9.594  -7.035  -0.618  1.00 97.78           N  
ATOM    409  CA  SER A  25      -8.469  -7.873  -1.025  1.00 97.78           C  
ATOM    410  C   SER A  25      -8.504  -8.164  -2.526  1.00 97.78           C  
ATOM    411  O   SER A  25      -7.478  -8.077  -3.189  1.00 97.78           O  
ATOM    412  CB  SER A  25      -8.434  -9.181  -0.232  1.00 97.78           C  
ATOM    413  OG  SER A  25      -8.242  -8.906   1.142  1.00 97.78           O  
ATOM    414  H   SER A  25     -10.294  -7.433  -0.009  1.00 97.78           H  
ATOM    415  HA  SER A  25      -7.554  -7.318  -0.817  1.00 97.78           H  
ATOM    416  HB2 SER A  25      -9.365  -9.731  -0.372  1.00 97.78           H  
ATOM    417  HB3 SER A  25      -7.611  -9.800  -0.590  1.00 97.78           H  
ATOM    418  HG  SER A  25      -9.113  -8.727   1.505  1.00 97.78           H  
ATOM    419  N   GLU A  26      -9.678  -8.422  -3.095  1.00 97.84           N  
ATOM    420  CA  GLU A  26      -9.877  -8.623  -4.533  1.00 97.84           C  
ATOM    421  C   GLU A  26      -9.486  -7.390  -5.356  1.00 97.84           C  
ATOM    422  O   GLU A  26      -8.916  -7.538  -6.433  1.00 97.84           O  
ATOM    423  CB  GLU A  26     -11.349  -8.971  -4.789  1.00 97.84           C  
ATOM    424  CG  GLU A  26     -11.692 -10.413  -4.381  1.00 97.84           C  
ATOM    425  CD  GLU A  26     -13.205 -10.649  -4.246  1.00 97.84           C  
ATOM    426  OE1 GLU A  26     -13.566 -11.681  -3.636  1.00 97.84           O  
ATOM    427  OE2 GLU A  26     -13.998  -9.794  -4.708  1.00 97.84           O1-
ATOM    428  H   GLU A  26     -10.488  -8.531  -2.502  1.00 97.84           H  
ATOM    429  HA  GLU A  26      -9.257  -9.449  -4.880  1.00 97.84           H  
ATOM    430  HB2 GLU A  26     -11.972  -8.270  -4.234  1.00 97.84           H  
ATOM    431  HB3 GLU A  26     -11.567  -8.855  -5.850  1.00 97.84           H  
ATOM    432  HG2 GLU A  26     -11.211 -10.647  -3.431  1.00 97.84           H  
ATOM    433  HG3 GLU A  26     -11.280 -11.092  -5.127  1.00 97.84           H  
ATOM    434  N   GLN A  27      -9.720  -6.177  -4.844  1.00 96.42           N  
ATOM    435  CA  GLN A  27      -9.328  -4.942  -5.534  1.00 96.42           C  
ATOM    436  C   GLN A  27      -7.820  -4.664  -5.456  1.00 96.42           C  
ATOM    437  O   GLN A  27      -7.236  -4.134  -6.400  1.00 96.42           O  
ATOM    438  CB  GLN A  27     -10.140  -3.756  -4.989  1.00 96.42           C  
ATOM    439  CG  GLN A  27     -11.621  -3.885  -5.379  1.00 96.42           C  
ATOM    440  CD  GLN A  27     -12.422  -2.622  -5.097  1.00 96.42           C  
ATOM    441  NE2 GLN A  27     -13.426  -2.668  -4.251  1.00 96.42           N  
ATOM    442  OE1 GLN A  27     -12.187  -1.577  -5.671  1.00 96.42           O  
ATOM    443  H   GLN A  27     -10.221  -6.114  -3.969  1.00 96.42           H  
ATOM    444  HA  GLN A  27      -9.560  -5.048  -6.594  1.00 96.42           H  
ATOM    445  HB2 GLN A  27      -9.745  -2.838  -5.424  1.00 96.42           H  
ATOM    446  HB3 GLN A  27     -10.044  -3.696  -3.905  1.00 96.42           H  
ATOM    447  HG2 GLN A  27     -12.072  -4.730  -4.859  1.00 96.42           H  
ATOM    448  HG3 GLN A  27     -11.692  -4.081  -6.449  1.00 96.42           H  
ATOM    449 HE21 GLN A  27     -13.998  -1.836  -4.213  1.00 96.42           H  
ATOM    450 HE22 GLN A  27     -13.635  -3.530  -3.768  1.00 96.42           H  
ATOM    451  N   ILE A  28      -7.168  -5.038  -4.352  1.00 97.69           N  
ATOM    452  CA  ILE A  28      -5.736  -4.783  -4.130  1.00 97.69           C  
ATOM    453  C   ILE A  28      -4.843  -5.916  -4.663  1.00 97.69           C  
ATOM    454  O   ILE A  28      -3.710  -5.672  -5.077  1.00 97.69           O  
ATOM    455  CB  ILE A  28      -5.501  -4.507  -2.630  1.00 97.69           C  
ATOM    456  CG1 ILE A  28      -6.243  -3.248  -2.117  1.00 97.69           C  
ATOM    457  CG2 ILE A  28      -4.005  -4.391  -2.306  1.00 97.69           C  
ATOM    458  CD1 ILE A  28      -5.780  -1.910  -2.713  1.00 97.69           C  
ATOM    459  H   ILE A  28      -7.714  -5.432  -3.599  1.00 97.69           H  
ATOM    460  HA  ILE A  28      -5.447  -3.889  -4.684  1.00 97.69           H  
ATOM    461  HB  ILE A  28      -5.888  -5.360  -2.072  1.00 97.69           H  
ATOM    462 HG12 ILE A  28      -6.124  -3.194  -1.035  1.00 97.69           H  
ATOM    463 HG13 ILE A  28      -7.311  -3.345  -2.313  1.00 97.69           H  
ATOM    464 HG21 ILE A  28      -3.521  -5.361  -2.421  1.00 97.69           H  
ATOM    465 HG22 ILE A  28      -3.520  -3.670  -2.964  1.00 97.69           H  
ATOM    466 HG23 ILE A  28      -3.891  -4.081  -1.268  1.00 97.69           H  
ATOM    467 HD11 ILE A  28      -6.342  -1.102  -2.245  1.00 97.69           H  
ATOM    468 HD12 ILE A  28      -5.963  -1.889  -3.787  1.00 97.69           H  
ATOM    469 HD13 ILE A  28      -4.721  -1.743  -2.516  1.00 97.69           H  
ATOM    470  N   SER A  29      -5.324  -7.160  -4.690  1.00 97.99           N  
ATOM    471  CA  SER A  29      -4.542  -8.329  -5.116  1.00 97.99           C  
ATOM    472  C   SER A  29      -3.928  -8.187  -6.521  1.00 97.99           C  
ATOM    473  O   SER A  29      -2.744  -8.503  -6.670  1.00 97.99           O  
ATOM    474  CB  SER A  29      -5.387  -9.605  -5.006  1.00 97.99           C  
ATOM    475  OG  SER A  29      -4.608 -10.737  -5.344  1.00 97.99           O  
ATOM    476  H   SER A  29      -6.261  -7.315  -4.346  1.00 97.99           H  
ATOM    477  HA  SER A  29      -3.709  -8.434  -4.421  1.00 97.99           H  
ATOM    478  HB2 SER A  29      -6.253  -9.553  -5.665  1.00 97.99           H  
ATOM    479  HB3 SER A  29      -5.739  -9.719  -3.981  1.00 97.99           H  
ATOM    480  HG  SER A  29      -4.095 -10.976  -4.569  1.00 97.99           H  
ATOM    481  N   PRO A  30      -4.629  -7.647  -7.542  1.00 97.58           N  
ATOM    482  CA  PRO A  30      -4.033  -7.398  -8.855  1.00 97.58           C  
ATOM    483  C   PRO A  30      -2.805  -6.483  -8.803  1.00 97.58           C  
ATOM    484  O   PRO A  30      -1.826  -6.738  -9.500  1.00 97.58           O  
ATOM    485  CB  PRO A  30      -5.150  -6.780  -9.704  1.00 97.58           C  
ATOM    486  CG  PRO A  30      -6.424  -7.332  -9.070  1.00 97.58           C  
ATOM    487  CD  PRO A  30      -6.058  -7.365  -7.592  1.00 97.58           C  
ATOM    488  HA  PRO A  30      -3.742  -8.353  -9.293  1.00 97.58           H  
ATOM    489  HB2 PRO A  30      -5.145  -5.695  -9.607  1.00 97.58           H  
ATOM    490  HB3 PRO A  30      -5.065  -7.067 -10.752  1.00 97.58           H  
ATOM    491  HG2 PRO A  30      -7.284  -6.690  -9.257  1.00 97.58           H  
ATOM    492  HG3 PRO A  30      -6.609  -8.345  -9.428  1.00 97.58           H  
ATOM    493  HD2 PRO A  30      -6.640  -8.140  -7.094  1.00 97.58           H  
ATOM    494  HD3 PRO A  30      -6.258  -6.390  -7.146  1.00 97.58           H  
ATOM    495  N   LEU A  31      -2.817  -5.469  -7.933  1.00 98.26           N  
ATOM    496  CA  LEU A  31      -1.700  -4.543  -7.739  1.00 98.26           C  
ATOM    497  C   LEU A  31      -0.492  -5.244  -7.101  1.00 98.26           C  
ATOM    498  O   LEU A  31       0.632  -5.085  -7.569  1.00 98.26           O  
ATOM    499  CB  LEU A  31      -2.175  -3.361  -6.875  1.00 98.26           C  
ATOM    500  CG  LEU A  31      -3.305  -2.507  -7.484  1.00 98.26           C  
ATOM    501  CD1 LEU A  31      -3.669  -1.395  -6.502  1.00 98.26           C  
ATOM    502  CD2 LEU A  31      -2.942  -1.868  -8.827  1.00 98.26           C  
ATOM    503  H   LEU A  31      -3.624  -5.363  -7.334  1.00 98.26           H  
ATOM    504  HA  LEU A  31      -1.372  -4.170  -8.710  1.00 98.26           H  
ATOM    505  HB2 LEU A  31      -2.515  -3.737  -5.911  1.00 98.26           H  
ATOM    506  HB3 LEU A  31      -1.317  -2.729  -6.649  1.00 98.26           H  
ATOM    507  HG  LEU A  31      -4.186  -3.133  -7.626  1.00 98.26           H  
ATOM    508 HD11 LEU A  31      -2.815  -0.737  -6.341  1.00 98.26           H  
ATOM    509 HD12 LEU A  31      -4.505  -0.821  -6.903  1.00 98.26           H  
ATOM    510 HD13 LEU A  31      -3.975  -1.830  -5.551  1.00 98.26           H  
ATOM    511 HD21 LEU A  31      -2.073  -1.217  -8.728  1.00 98.26           H  
ATOM    512 HD22 LEU A  31      -2.740  -2.638  -9.572  1.00 98.26           H  
ATOM    513 HD23 LEU A  31      -3.784  -1.279  -9.190  1.00 98.26           H  
ATOM    514  N   ILE A  32      -0.726  -6.086  -6.088  1.00 98.68           N  
ATOM    515  CA  ILE A  32       0.321  -6.919  -5.470  1.00 98.68           C  
ATOM    516  C   ILE A  32       0.921  -7.883  -6.497  1.00 98.68           C  
ATOM    517  O   ILE A  32       2.141  -8.038  -6.566  1.00 98.68           O  
ATOM    518  CB  ILE A  32      -0.233  -7.674  -4.237  1.00 98.68           C  
ATOM    519  CG1 ILE A  32      -0.669  -6.685  -3.129  1.00 98.68           C  
ATOM    520  CG2 ILE A  32       0.818  -8.655  -3.677  1.00 98.68           C  
ATOM    521  CD1 ILE A  32      -1.533  -7.332  -2.037  1.00 98.68           C  
ATOM    522  H   ILE A  32      -1.678  -6.173  -5.762  1.00 98.68           H  
ATOM    523  HA  ILE A  32       1.143  -6.281  -5.144  1.00 98.68           H  
ATOM    524  HB  ILE A  32      -1.104  -8.250  -4.550  1.00 98.68           H  
ATOM    525 HG12 ILE A  32       0.215  -6.246  -2.666  1.00 98.68           H  
ATOM    526 HG13 ILE A  32      -1.255  -5.875  -3.562  1.00 98.68           H  
ATOM    527 HG21 ILE A  32       1.722  -8.114  -3.396  1.00 98.68           H  
ATOM    528 HG22 ILE A  32       0.434  -9.174  -2.799  1.00 98.68           H  
ATOM    529 HG23 ILE A  32       1.067  -9.418  -4.415  1.00 98.68           H  
ATOM    530 HD11 ILE A  32      -2.439  -7.746  -2.479  1.00 98.68           H  
ATOM    531 HD12 ILE A  32      -1.812  -6.578  -1.300  1.00 98.68           H  
ATOM    532 HD13 ILE A  32      -0.991  -8.124  -1.521  1.00 98.68           H  
ATOM    533  N   ASN A  33       0.081  -8.513  -7.319  1.00 98.49           N  
ATOM    534  CA  ASN A  33       0.532  -9.443  -8.349  1.00 98.49           C  
ATOM    535  C   ASN A  33       1.332  -8.737  -9.450  1.00 98.49           C  
ATOM    536  O   ASN A  33       2.361  -9.263  -9.868  1.00 98.49           O  
ATOM    537  CB  ASN A  33      -0.681 -10.196  -8.912  1.00 98.49           C  
ATOM    538  CG  ASN A  33      -1.261 -11.191  -7.921  1.00 98.49           C  
ATOM    539  ND2 ASN A  33      -2.538 -11.475  -8.024  1.00 98.49           N  
ATOM    540  OD1 ASN A  33      -0.575 -11.750  -7.077  1.00 98.49           O  
ATOM    541  H   ASN A  33      -0.910  -8.358  -7.200  1.00 98.49           H  
ATOM    542  HA  ASN A  33       1.208 -10.166  -7.893  1.00 98.49           H  
ATOM    543  HB2 ASN A  33      -0.380 -10.755  -9.799  1.00 98.49           H  
ATOM    544  HB3 ASN A  33      -1.449  -9.481  -9.206  1.00 98.49           H  
ATOM    545 HD21 ASN A  33      -2.944 -12.012  -7.272  1.00 98.49           H  
ATOM    546 HD22 ASN A  33      -3.121 -10.949  -8.659  1.00 98.49           H  
ATOM    547  N   ALA A  34       0.920  -7.541  -9.873  1.00 98.61           N  
ATOM    548  CA  ALA A  34       1.688  -6.728 -10.811  1.00 98.61           C  
ATOM    549  C   ALA A  34       3.067  -6.367 -10.233  1.00 98.61           C  
ATOM    550  O   ALA A  34       4.073  -6.636 -10.889  1.00 98.61           O  
ATOM    551  CB  ALA A  34       0.866  -5.492 -11.190  1.00 98.61           C  
ATOM    552  H   ALA A  34       0.048  -7.166  -9.528  1.00 98.61           H  
ATOM    553  HA  ALA A  34       1.861  -7.308 -11.718  1.00 98.61           H  
ATOM    554  HB1 ALA A  34       1.437  -4.868 -11.877  1.00 98.61           H  
ATOM    555  HB2 ALA A  34      -0.062  -5.799 -11.673  1.00 98.61           H  
ATOM    556  HB3 ALA A  34       0.625  -4.916 -10.296  1.00 98.61           H  
ATOM    557  N   SER A  35       3.132  -5.885  -8.981  1.00 98.80           N  
ATOM    558  CA  SER A  35       4.405  -5.637  -8.285  1.00 98.80           C  
ATOM    559  C   SER A  35       5.273  -6.898  -8.209  1.00 98.80           C  
ATOM    560  O   SER A  35       6.468  -6.858  -8.483  1.00 98.80           O  
ATOM    561  CB  SER A  35       4.188  -5.115  -6.863  1.00 98.80           C  
ATOM    562  OG  SER A  35       3.608  -3.832  -6.857  1.00 98.80           O  
ATOM    563  H   SER A  35       2.278  -5.630  -8.506  1.00 98.80           H  
ATOM    564  HA  SER A  35       4.959  -4.871  -8.828  1.00 98.80           H  
ATOM    565  HB2 SER A  35       3.563  -5.806  -6.297  1.00 98.80           H  
ATOM    566  HB3 SER A  35       5.163  -5.035  -6.381  1.00 98.80           H  
ATOM    567  HG  SER A  35       3.861  -3.393  -6.041  1.00 98.80           H  
ATOM    568  N   LYS A  36       4.685  -8.057  -7.893  1.00 98.82           N  
ATOM    569  CA  LYS A  36       5.408  -9.335  -7.844  1.00 98.82           C  
ATOM    570  C   LYS A  36       6.027  -9.703  -9.189  1.00 98.82           C  
ATOM    571  O   LYS A  36       7.185 -10.124  -9.224  1.00 98.82           O  
ATOM    572  CB  LYS A  36       4.439 -10.428  -7.391  1.00 98.82           C  
ATOM    573  CG  LYS A  36       5.104 -11.805  -7.286  1.00 98.82           C  
ATOM    574  CD  LYS A  36       4.058 -12.788  -6.769  1.00 98.82           C  
ATOM    575  CE  LYS A  36       4.611 -14.207  -6.691  1.00 98.82           C  
ATOM    576  NZ  LYS A  36       3.569 -15.097  -6.124  1.00 98.82           N1+
ATOM    577  H   LYS A  36       3.706  -8.037  -7.647  1.00 98.82           H  
ATOM    578  HA  LYS A  36       6.220  -9.249  -7.122  1.00 98.82           H  
ATOM    579  HB2 LYS A  36       4.013 -10.149  -6.426  1.00 98.82           H  
ATOM    580  HB3 LYS A  36       3.616 -10.497  -8.102  1.00 98.82           H  
ATOM    581  HG2 LYS A  36       5.448 -12.135  -8.267  1.00 98.82           H  
ATOM    582  HG3 LYS A  36       5.950 -11.762  -6.600  1.00 98.82           H  
ATOM    583  HD2 LYS A  36       3.196 -12.771  -7.436  1.00 98.82           H  
ATOM    584  HD3 LYS A  36       3.737 -12.465  -5.779  1.00 98.82           H  
ATOM    585  HE2 LYS A  36       5.495 -14.195  -6.053  1.00 98.82           H  
ATOM    586  HE3 LYS A  36       4.897 -14.524  -7.693  1.00 98.82           H  
ATOM    587  HZ1 LYS A  36       2.728 -15.044  -6.681  1.00 98.82           H  
ATOM    588  HZ2 LYS A  36       3.867 -16.059  -6.060  1.00 98.82           H  
ATOM    589  HZ3 LYS A  36       3.322 -14.772  -5.200  1.00 98.82           H  
ATOM    590  N   LEU A  37       5.247  -9.604 -10.265  1.00 98.32           N  
ATOM    591  CA  LEU A  37       5.678  -9.976 -11.610  1.00 98.32           C  
ATOM    592  C   LEU A  37       6.776  -9.038 -12.107  1.00 98.32           C  
ATOM    593  O   LEU A  37       7.818  -9.529 -12.524  1.00 98.32           O  
ATOM    594  CB  LEU A  37       4.472 -10.001 -12.565  1.00 98.32           C  
ATOM    595  CG  LEU A  37       3.490 -11.165 -12.325  1.00 98.32           C  
ATOM    596  CD1 LEU A  37       2.255 -10.983 -13.207  1.00 98.32           C  
ATOM    597  CD2 LEU A  37       4.106 -12.532 -12.638  1.00 98.32           C  
ATOM    598  H   LEU A  37       4.315  -9.235 -10.146  1.00 98.32           H  
ATOM    599  HA  LEU A  37       6.129 -10.968 -11.581  1.00 98.32           H  
ATOM    600  HB2 LEU A  37       3.936  -9.057 -12.470  1.00 98.32           H  
ATOM    601  HB3 LEU A  37       4.839 -10.068 -13.588  1.00 98.32           H  
ATOM    602  HG  LEU A  37       3.171 -11.177 -11.283  1.00 98.32           H  
ATOM    603 HD11 LEU A  37       1.545 -11.791 -13.031  1.00 98.32           H  
ATOM    604 HD12 LEU A  37       1.773 -10.036 -12.965  1.00 98.32           H  
ATOM    605 HD13 LEU A  37       2.543 -10.976 -14.258  1.00 98.32           H  
ATOM    606 HD21 LEU A  37       3.350 -13.309 -12.530  1.00 98.32           H  
ATOM    607 HD22 LEU A  37       4.928 -12.742 -11.953  1.00 98.32           H  
ATOM    608 HD23 LEU A  37       4.481 -12.539 -13.661  1.00 98.32           H  
ATOM    609  N   MET A  38       6.603  -7.720 -11.962  1.00 97.32           N  
ATOM    610  CA  MET A  38       7.609  -6.752 -12.411  1.00 97.32           C  
ATOM    611  C   MET A  38       8.926  -6.863 -11.636  1.00 97.32           C  
ATOM    612  O   MET A  38       9.996  -6.745 -12.226  1.00 97.32           O  
ATOM    613  CB  MET A  38       7.051  -5.323 -12.353  1.00 97.32           C  
ATOM    614  CG  MET A  38       6.857  -4.767 -10.941  1.00 97.32           C  
ATOM    615  SD  MET A  38       6.200  -3.085 -10.835  1.00 97.32           S  
ATOM    616  CE  MET A  38       7.620  -2.160 -11.486  1.00 97.32           C  
ATOM    617  H   MET A  38       5.726  -7.372 -11.602  1.00 97.32           H  
ATOM    618  HA  MET A  38       7.838  -6.968 -13.454  1.00 97.32           H  
ATOM    619  HB2 MET A  38       7.751  -4.675 -12.879  1.00 97.32           H  
ATOM    620  HB3 MET A  38       6.094  -5.299 -12.875  1.00 97.32           H  
ATOM    621  HG2 MET A  38       7.808  -4.778 -10.408  1.00 97.32           H  
ATOM    622  HG3 MET A  38       6.166  -5.432 -10.424  1.00 97.32           H  
ATOM    623  HE1 MET A  38       7.753  -2.371 -12.547  1.00 97.32           H  
ATOM    624  HE2 MET A  38       7.450  -1.092 -11.349  1.00 97.32           H  
ATOM    625  HE3 MET A  38       8.525  -2.441 -10.947  1.00 97.32           H  
ATOM    626  N   THR A  39       8.873  -7.127 -10.326  1.00 98.69           N  
ATOM    627  CA  THR A  39      10.077  -7.277  -9.492  1.00 98.69           C  
ATOM    628  C   THR A  39      10.862  -8.542  -9.831  1.00 98.69           C  
ATOM    629  O   THR A  39      12.073  -8.595  -9.629  1.00 98.69           O  
ATOM    630  CB  THR A  39       9.687  -7.301  -8.009  1.00 98.69           C  
ATOM    631  CG2 THR A  39      10.882  -7.387  -7.079  1.00 98.69           C  
ATOM    632  OG1 THR A  39       9.070  -6.098  -7.661  1.00 98.69           O  
ATOM    633  H   THR A  39       7.978  -7.106  -9.860  1.00 98.69           H  
ATOM    634  HA  THR A  39      10.736  -6.426  -9.662  1.00 98.69           H  
ATOM    635  HB  THR A  39       9.009  -8.131  -7.812  1.00 98.69           H  
ATOM    636  HG1 THR A  39       8.857  -6.101  -6.725  1.00 98.69           H  
ATOM    637 HG21 THR A  39      11.376  -8.349  -7.213  1.00 98.69           H  
ATOM    638 HG22 THR A  39      11.586  -6.584  -7.293  1.00 98.69           H  
ATOM    639 HG23 THR A  39      10.539  -7.308  -6.047  1.00 98.69           H  
ATOM    640  N   ASN A  40      10.181  -9.578 -10.326  1.00 98.43           N  
ATOM    641  CA  ASN A  40      10.790 -10.853 -10.706  1.00 98.43           C  
ATOM    642  C   ASN A  40      10.845 -11.030 -12.231  1.00 98.43           C  
ATOM    643  O   ASN A  40      10.919 -12.163 -12.712  1.00 98.43           O  
ATOM    644  CB  ASN A  40      10.090 -12.009  -9.970  1.00 98.43           C  
ATOM    645  CG  ASN A  40      10.252 -11.930  -8.463  1.00 98.43           C  
ATOM    646  ND2 ASN A  40       9.300 -11.350  -7.771  1.00 98.43           N  
ATOM    647  OD1 ASN A  40      11.214 -12.411  -7.879  1.00 98.43           O  
ATOM    648  H   ASN A  40       9.209  -9.435 -10.564  1.00 98.43           H  
ATOM    649  HA  ASN A  40      11.834 -10.854 -10.393  1.00 98.43           H  
ATOM    650  HB2 ASN A  40       9.032 -12.013 -10.233  1.00 98.43           H  
ATOM    651  HB3 ASN A  40      10.527 -12.952 -10.298  1.00 98.43           H  
ATOM    652 HD21 ASN A  40       8.568 -10.873  -8.279  1.00 98.43           H  
ATOM    653 HD22 ASN A  40       9.466 -11.174  -6.791  1.00 98.43           H  
ATOM    654  N   ASP A  41      10.798  -9.928 -12.982  1.00 97.63           N  
ATOM    655  CA  ASP A  41      10.942  -9.959 -14.427  1.00 97.63           C  
ATOM    656  C   ASP A  41      12.362 -10.395 -14.825  1.00 97.63           C  
ATOM    657  O   ASP A  41      13.371  -9.929 -14.282  1.00 97.63           O  
ATOM    658  CB  ASP A  41      10.563  -8.613 -15.052  1.00 97.63           C  
ATOM    659  CG  ASP A  41      10.862  -8.715 -16.542  1.00 97.63           C  
ATOM    660  OD1 ASP A  41      11.947  -8.227 -16.921  1.00 97.63           O  
ATOM    661  OD2 ASP A  41      10.221  -9.549 -17.214  1.00 97.63           O1-
ATOM    662  H   ASP A  41      10.704  -9.022 -12.546  1.00 97.63           H  
ATOM    663  HA  ASP A  41      10.242 -10.697 -14.819  1.00 97.63           H  
ATOM    664  HB2 ASP A  41       9.504  -8.412 -14.892  1.00 97.63           H  
ATOM    665  HB3 ASP A  41      11.154  -7.815 -14.604  1.00 97.63           H  
ATOM    666  N   ARG A  42      12.444 -11.312 -15.795  1.00 96.97           N  
ATOM    667  CA  ARG A  42      13.720 -11.901 -16.212  1.00 96.97           C  
ATOM    668  C   ARG A  42      14.573 -10.917 -17.004  1.00 96.97           C  
ATOM    669  O   ARG A  42      15.796 -10.960 -16.879  1.00 96.97           O  
ATOM    670  CB  ARG A  42      13.467 -13.200 -16.987  1.00 96.97           C  
ATOM    671  CG  ARG A  42      14.798 -13.869 -17.345  1.00 96.97           C  
ATOM    672  CD  ARG A  42      14.594 -15.253 -17.950  1.00 96.97           C  
ATOM    673  NE  ARG A  42      15.900 -15.790 -18.364  1.00 96.97           N  
ATOM    674  CZ  ARG A  42      16.554 -16.810 -17.848  1.00 96.97           C  
ATOM    675  NH1 ARG A  42      16.096 -17.508 -16.844  1.00 96.97           N1+
ATOM    676  NH2 ARG A  42      17.714 -17.137 -18.338  1.00 96.97           N  
ATOM    677  H   ARG A  42      11.592 -11.532 -16.289  1.00 96.97           H  
ATOM    678  HA  ARG A  42      14.288 -12.133 -15.311  1.00 96.97           H  
ATOM    679  HB2 ARG A  42      12.907 -12.985 -17.896  1.00 96.97           H  
ATOM    680  HB3 ARG A  42      12.882 -13.873 -16.361  1.00 96.97           H  
ATOM    681  HG2 ARG A  42      15.331 -13.255 -18.071  1.00 96.97           H  
ATOM    682  HG3 ARG A  42      15.412 -13.962 -16.449  1.00 96.97           H  
ATOM    683  HD2 ARG A  42      14.097 -15.898 -17.225  1.00 96.97           H  
ATOM    684  HD3 ARG A  42      13.952 -15.162 -18.827  1.00 96.97           H  
ATOM    685  HE  ARG A  42      16.430 -15.195 -18.984  1.00 96.97           H  
ATOM    686 HH11 ARG A  42      16.635 -18.261 -16.442  1.00 96.97           H  
ATOM    687 HH12 ARG A  42      15.232 -17.207 -16.418  1.00 96.97           H  
ATOM    688 HH21 ARG A  42      18.249 -17.890 -17.930  1.00 96.97           H  
ATOM    689 HH22 ARG A  42      18.140 -16.501 -18.998  1.00 96.97           H  
ATOM    690  N   PHE A  43      13.960 -10.055 -17.813  1.00 96.68           N  
ATOM    691  CA  PHE A  43      14.697  -9.042 -18.560  1.00 96.68           C  
ATOM    692  C   PHE A  43      15.372  -8.055 -17.601  1.00 96.68           C  
ATOM    693  O   PHE A  43      16.569  -7.800 -17.749  1.00 96.68           O  
ATOM    694  CB  PHE A  43      13.768  -8.360 -19.577  1.00 96.68           C  
ATOM    695  CG  PHE A  43      14.293  -7.037 -20.090  1.00 96.68           C  
ATOM    696  CD1 PHE A  43      13.892  -5.836 -19.478  1.00 96.68           C  
ATOM    697  CD2 PHE A  43      15.187  -7.008 -21.176  1.00 96.68           C  
ATOM    698  CE1 PHE A  43      14.393  -4.608 -19.944  1.00 96.68           C  
ATOM    699  CE2 PHE A  43      15.675  -5.778 -21.653  1.00 96.68           C  
ATOM    700  CZ  PHE A  43      15.284  -4.578 -21.030  1.00 96.68           C  
ATOM    701  H   PHE A  43      12.963  -9.923 -17.721  1.00 96.68           H  
ATOM    702  HA  PHE A  43      15.499  -9.528 -19.115  1.00 96.68           H  
ATOM    703  HB2 PHE A  43      12.782  -8.184 -19.147  1.00 96.68           H  
ATOM    704  HB3 PHE A  43      13.617  -9.037 -20.418  1.00 96.68           H  
ATOM    705  HD1 PHE A  43      13.184  -5.855 -18.663  1.00 96.68           H  
ATOM    706  HD2 PHE A  43      15.465  -7.932 -21.661  1.00 96.68           H  
ATOM    707  HE1 PHE A  43      14.060  -3.688 -19.487  1.00 96.68           H  
ATOM    708  HE2 PHE A  43      16.308  -5.745 -22.528  1.00 96.68           H  
ATOM    709  HZ  PHE A  43      15.629  -3.626 -21.405  1.00 96.68           H  
ATOM    710  N   ILE A  44      14.658  -7.586 -16.575  1.00 98.00           N  
ATOM    711  CA  ILE A  44      15.203  -6.705 -15.537  1.00 98.00           C  
ATOM    712  C   ILE A  44      16.278  -7.424 -14.722  1.00 98.00           C  
ATOM    713  O   ILE A  44      17.376  -6.888 -14.565  1.00 98.00           O  
ATOM    714  CB  ILE A  44      14.074  -6.151 -14.642  1.00 98.00           C  
ATOM    715  CG1 ILE A  44      13.040  -5.328 -15.442  1.00 98.00           C  
ATOM    716  CG2 ILE A  44      14.642  -5.295 -13.493  1.00 98.00           C  
ATOM    717  CD1 ILE A  44      13.572  -4.081 -16.161  1.00 98.00           C  
ATOM    718  H   ILE A  44      13.671  -7.803 -16.556  1.00 98.00           H  
ATOM    719  HA  ILE A  44      15.695  -5.864 -16.026  1.00 98.00           H  
ATOM    720  HB  ILE A  44      13.547  -6.993 -14.194  1.00 98.00           H  
ATOM    721 HG12 ILE A  44      12.564  -5.962 -16.190  1.00 98.00           H  
ATOM    722 HG13 ILE A  44      12.253  -5.018 -14.755  1.00 98.00           H  
ATOM    723 HG21 ILE A  44      15.271  -4.494 -13.883  1.00 98.00           H  
ATOM    724 HG22 ILE A  44      13.823  -4.858 -12.922  1.00 98.00           H  
ATOM    725 HG23 ILE A  44      15.236  -5.911 -12.817  1.00 98.00           H  
ATOM    726 HD11 ILE A  44      13.975  -3.368 -15.442  1.00 98.00           H  
ATOM    727 HD12 ILE A  44      14.344  -4.351 -16.882  1.00 98.00           H  
ATOM    728 HD13 ILE A  44      12.751  -3.603 -16.696  1.00 98.00           H  
ATOM    729  N   ALA A  45      16.025  -8.652 -14.261  1.00 97.51           N  
ATOM    730  CA  ALA A  45      17.015  -9.418 -13.505  1.00 97.51           C  
ATOM    731  C   ALA A  45      18.313  -9.628 -14.306  1.00 97.51           C  
ATOM    732  O   ALA A  45      19.411  -9.396 -13.794  1.00 97.51           O  
ATOM    733  CB  ALA A  45      16.393 -10.754 -13.082  1.00 97.51           C  
ATOM    734  H   ALA A  45      15.101  -9.041 -14.387  1.00 97.51           H  
ATOM    735  HA  ALA A  45      17.270  -8.856 -12.606  1.00 97.51           H  
ATOM    736  HB1 ALA A  45      15.495 -10.571 -12.492  1.00 97.51           H  
ATOM    737  HB2 ALA A  45      16.124 -11.339 -13.962  1.00 97.51           H  
ATOM    738  HB3 ALA A  45      17.101 -11.320 -12.477  1.00 97.51           H  
ATOM    739  N   ASP A  46      18.211 -10.035 -15.574  1.00 97.01           N  
ATOM    740  CA  ASP A  46      19.372 -10.240 -16.444  1.00 97.01           C  
ATOM    741  C   ASP A  46      20.080  -8.920 -16.783  1.00 97.01           C  
ATOM    742  O   ASP A  46      21.308  -8.899 -16.887  1.00 97.01           O  
ATOM    743  CB  ASP A  46      18.963 -10.987 -17.730  1.00 97.01           C  
ATOM    744  CG  ASP A  46      18.703 -12.494 -17.542  1.00 97.01           C  
ATOM    745  OD1 ASP A  46      19.058 -13.045 -16.470  1.00 97.01           O  
ATOM    746  OD2 ASP A  46      18.277 -13.139 -18.534  1.00 97.01           O1-
ATOM    747  H   ASP A  46      17.292 -10.219 -15.950  1.00 97.01           H  
ATOM    748  HA  ASP A  46      20.101 -10.852 -15.914  1.00 97.01           H  
ATOM    749  HB2 ASP A  46      18.087 -10.509 -18.168  1.00 97.01           H  
ATOM    750  HB3 ASP A  46      19.777 -10.891 -18.449  1.00 97.01           H  
ATOM    751  N   TRP A  47      19.341  -7.818 -16.931  1.00 97.14           N  
ATOM    752  CA  TRP A  47      19.910  -6.485 -17.130  1.00 97.14           C  
ATOM    753  C   TRP A  47      20.727  -6.028 -15.916  1.00 97.14           C  
ATOM    754  O   TRP A  47      21.885  -5.639 -16.085  1.00 97.14           O  
ATOM    755  CB  TRP A  47      18.793  -5.493 -17.469  1.00 97.14           C  
ATOM    756  CG  TRP A  47      19.204  -4.055 -17.489  1.00 97.14           C  
ATOM    757  CD1 TRP A  47      20.147  -3.505 -18.288  1.00 97.14           C  
ATOM    758  CD2 TRP A  47      18.755  -2.980 -16.608  1.00 97.14           C  
ATOM    759  CE2 TRP A  47      19.444  -1.787 -16.975  1.00 97.14           C  
ATOM    760  CE3 TRP A  47      17.864  -2.899 -15.515  1.00 97.14           C  
ATOM    761  NE1 TRP A  47      20.250  -2.154 -18.025  1.00 97.14           N  
ATOM    762  CZ2 TRP A  47      19.270  -0.576 -16.299  1.00 97.14           C  
ATOM    763  CZ3 TRP A  47      17.681  -1.686 -14.823  1.00 97.14           C  
ATOM    764  CH2 TRP A  47      18.386  -0.531 -15.211  1.00 97.14           C  
ATOM    765  H   TRP A  47      18.336  -7.894 -16.856  1.00 97.14           H  
ATOM    766  HA  TRP A  47      20.601  -6.519 -17.973  1.00 97.14           H  
ATOM    767  HB2 TRP A  47      18.375  -5.749 -18.443  1.00 97.14           H  
ATOM    768  HB3 TRP A  47      17.992  -5.598 -16.737  1.00 97.14           H  
ATOM    769  HD1 TRP A  47      20.742  -4.045 -19.009  1.00 97.14           H  
ATOM    770  HE1 TRP A  47      20.861  -1.517 -18.516  1.00 97.14           H  
ATOM    771  HE3 TRP A  47      17.321  -3.781 -15.208  1.00 97.14           H  
ATOM    772  HZ2 TRP A  47      19.824   0.301 -16.601  1.00 97.14           H  
ATOM    773  HZ3 TRP A  47      16.993  -1.641 -13.992  1.00 97.14           H  
ATOM    774  HH2 TRP A  47      18.252   0.397 -14.674  1.00 97.14           H  
ATOM    775  N   VAL A  48      20.185  -6.157 -14.700  1.00 96.89           N  
ATOM    776  CA  VAL A  48      20.891  -5.807 -13.454  1.00 96.89           C  
ATOM    777  C   VAL A  48      22.132  -6.683 -13.269  1.00 96.89           C  
ATOM    778  O   VAL A  48      23.228  -6.159 -13.075  1.00 96.89           O  
ATOM    779  CB  VAL A  48      19.952  -5.892 -12.233  1.00 96.89           C  
ATOM    780  CG1 VAL A  48      20.687  -5.608 -10.916  1.00 96.89           C  
ATOM    781  CG2 VAL A  48      18.828  -4.855 -12.337  1.00 96.89           C  
ATOM    782  H   VAL A  48      19.228  -6.473 -14.636  1.00 96.89           H  
ATOM    783  HA  VAL A  48      21.239  -4.777 -13.530  1.00 96.89           H  
ATOM    784  HB  VAL A  48      19.513  -6.888 -12.181  1.00 96.89           H  
ATOM    785 HG11 VAL A  48      21.154  -4.624 -10.950  1.00 96.89           H  
ATOM    786 HG12 VAL A  48      21.459  -6.356 -10.732  1.00 96.89           H  
ATOM    787 HG13 VAL A  48      19.983  -5.639 -10.084  1.00 96.89           H  
ATOM    788 HG21 VAL A  48      19.246  -3.848 -12.350  1.00 96.89           H  
ATOM    789 HG22 VAL A  48      18.245  -4.997 -13.247  1.00 96.89           H  
ATOM    790 HG23 VAL A  48      18.157  -4.961 -11.484  1.00 96.89           H  
ATOM    791  N   LYS A  49      22.013  -8.010 -13.438  1.00 95.16           N  
ATOM    792  CA  LYS A  49      23.149  -8.951 -13.324  1.00 95.16           C  
ATOM    793  C   LYS A  49      24.270  -8.681 -14.330  1.00 95.16           C  
ATOM    794  O   LYS A  49      25.427  -8.981 -14.052  1.00 95.16           O  
ATOM    795  CB  LYS A  49      22.653 -10.398 -13.476  1.00 95.16           C  
ATOM    796  CG  LYS A  49      21.936 -10.882 -12.208  1.00 95.16           C  
ATOM    797  CD  LYS A  49      21.420 -12.325 -12.305  1.00 95.16           C  
ATOM    798  CE  LYS A  49      20.319 -12.474 -13.362  1.00 95.16           C  
ATOM    799  NZ  LYS A  49      19.531 -13.714 -13.171  1.00 95.16           N1+
ATOM    800  H   LYS A  49      21.089  -8.381 -13.606  1.00 95.16           H  
ATOM    801  HA  LYS A  49      23.605  -8.832 -12.341  1.00 95.16           H  
ATOM    802  HB2 LYS A  49      23.509 -11.051 -13.647  1.00 95.16           H  
ATOM    803  HB3 LYS A  49      21.991 -10.465 -14.339  1.00 95.16           H  
ATOM    804  HG2 LYS A  49      21.098 -10.221 -11.986  1.00 95.16           H  
ATOM    805  HG3 LYS A  49      22.633 -10.824 -11.372  1.00 95.16           H  
ATOM    806  HD2 LYS A  49      21.009 -12.589 -11.330  1.00 95.16           H  
ATOM    807  HD3 LYS A  49      22.244 -13.003 -12.525  1.00 95.16           H  
ATOM    808  HE2 LYS A  49      19.646 -11.622 -13.266  1.00 95.16           H  
ATOM    809  HE3 LYS A  49      20.748 -12.446 -14.363  1.00 95.16           H  
ATOM    810  HZ1 LYS A  49      18.792 -13.757 -13.858  1.00 95.16           H  
ATOM    811  HZ2 LYS A  49      19.093 -13.719 -12.260  1.00 95.16           H  
ATOM    812  HZ3 LYS A  49      20.105 -14.543 -13.225  1.00 95.16           H  
ATOM    813  N   LYS A  50      23.949  -8.106 -15.492  1.00 94.49           N  
ATOM    814  CA  LYS A  50      24.926  -7.701 -16.519  1.00 94.49           C  
ATOM    815  C   LYS A  50      25.462  -6.278 -16.314  1.00 94.49           C  
ATOM    816  O   LYS A  50      26.063  -5.713 -17.224  1.00 94.49           O  
ATOM    817  CB  LYS A  50      24.335  -7.936 -17.916  1.00 94.49           C  
ATOM    818  CG  LYS A  50      24.212  -9.439 -18.207  1.00 94.49           C  
ATOM    819  CD  LYS A  50      23.480  -9.675 -19.529  1.00 94.49           C  
ATOM    820  CE  LYS A  50      23.355 -11.183 -19.757  1.00 94.49           C  
ATOM    821  NZ  LYS A  50      22.534 -11.489 -20.951  1.00 94.49           N1+
ATOM    822  H   LYS A  50      22.972  -7.915 -15.659  1.00 94.49           H  
ATOM    823  HA  LYS A  50      25.809  -8.332 -16.422  1.00 94.49           H  
ATOM    824  HB2 LYS A  50      24.985  -7.497 -18.672  1.00 94.49           H  
ATOM    825  HB3 LYS A  50      23.359  -7.455 -17.978  1.00 94.49           H  
ATOM    826  HG2 LYS A  50      23.663  -9.935 -17.406  1.00 94.49           H  
ATOM    827  HG3 LYS A  50      25.210  -9.874 -18.262  1.00 94.49           H  
ATOM    828  HD2 LYS A  50      24.037  -9.212 -20.343  1.00 94.49           H  
ATOM    829  HD3 LYS A  50      22.488  -9.228 -19.463  1.00 94.49           H  
ATOM    830  HE2 LYS A  50      22.896 -11.621 -18.871  1.00 94.49           H  
ATOM    831  HE3 LYS A  50      24.355 -11.605 -19.858  1.00 94.49           H  
ATOM    832  HZ1 LYS A  50      21.599 -11.130 -20.816  1.00 94.49           H  
ATOM    833  HZ2 LYS A  50      22.941 -11.079 -21.779  1.00 94.49           H  
ATOM    834  HZ3 LYS A  50      22.462 -12.489 -21.074  1.00 94.49           H  
ATOM    835  N   GLY A  51      25.273  -5.711 -15.123  1.00 93.23           N  
ATOM    836  CA  GLY A  51      25.830  -4.420 -14.726  1.00 93.23           C  
ATOM    837  C   GLY A  51      24.948  -3.220 -15.062  1.00 93.23           C  
ATOM    838  O   GLY A  51      25.483  -2.114 -15.148  1.00 93.23           O  
ATOM    839  H   GLY A  51      24.728  -6.207 -14.433  1.00 93.23           H  
ATOM    840  HA2 GLY A  51      26.802  -4.275 -15.196  1.00 93.23           H  
ATOM    841  HA3 GLY A  51      25.969  -4.427 -13.645  1.00 93.23           H  
ATOM    842  N   ALA A  52      23.643  -3.441 -15.267  1.00 94.69           N  
ATOM    843  CA  ALA A  52      22.633  -2.411 -15.508  1.00 94.69           C  
ATOM    844  C   ALA A  52      23.062  -1.393 -16.582  1.00 94.69           C  
ATOM    845  O   ALA A  52      23.102  -0.188 -16.340  1.00 94.69           O  
ATOM    846  CB  ALA A  52      22.218  -1.786 -14.171  1.00 94.69           C  
ATOM    847  H   ALA A  52      23.305  -4.390 -15.193  1.00 94.69           H  
ATOM    848  HA  ALA A  52      21.753  -2.921 -15.901  1.00 94.69           H  
ATOM    849  HB1 ALA A  52      21.948  -2.562 -13.454  1.00 94.69           H  
ATOM    850  HB2 ALA A  52      23.044  -1.198 -13.770  1.00 94.69           H  
ATOM    851  HB3 ALA A  52      21.357  -1.137 -14.325  1.00 94.69           H  
ATOM    852  N   ASP A  53      23.434  -1.900 -17.763  1.00 94.50           N  
ATOM    853  CA  ASP A  53      23.927  -1.081 -18.875  1.00 94.50           C  
ATOM    854  C   ASP A  53      22.966   0.071 -19.209  1.00 94.50           C  
ATOM    855  O   ASP A  53      21.777  -0.150 -19.464  1.00 94.50           O  
ATOM    856  CB  ASP A  53      24.177  -1.965 -20.106  1.00 94.50           C  
ATOM    857  CG  ASP A  53      24.689  -1.164 -21.308  1.00 94.50           C  
ATOM    858  OD1 ASP A  53      25.278  -0.082 -21.100  1.00 94.50           O  
ATOM    859  OD2 ASP A  53      24.461  -1.628 -22.445  1.00 94.50           O1-
ATOM    860  H   ASP A  53      23.414  -2.904 -17.873  1.00 94.50           H  
ATOM    861  HA  ASP A  53      24.879  -0.644 -18.576  1.00 94.50           H  
ATOM    862  HB2 ASP A  53      24.912  -2.729 -19.853  1.00 94.50           H  
ATOM    863  HB3 ASP A  53      23.246  -2.464 -20.379  1.00 94.50           H  
ATOM    864  N   GLU A  54      23.498   1.296 -19.224  1.00 95.41           N  
ATOM    865  CA  GLU A  54      22.716   2.522 -19.384  1.00 95.41           C  
ATOM    866  C   GLU A  54      22.048   2.614 -20.757  1.00 95.41           C  
ATOM    867  O   GLU A  54      20.979   3.213 -20.874  1.00 95.41           O  
ATOM    868  CB  GLU A  54      23.583   3.768 -19.145  1.00 95.41           C  
ATOM    869  CG  GLU A  54      24.153   3.834 -17.719  1.00 95.41           C  
ATOM    870  CD  GLU A  54      24.457   5.269 -17.261  1.00 95.41           C  
ATOM    871  OE1 GLU A  54      24.375   5.500 -16.027  1.00 95.41           O  
ATOM    872  OE2 GLU A  54      24.712   6.134 -18.125  1.00 95.41           O1-
ATOM    873  H   GLU A  54      24.498   1.381 -19.114  1.00 95.41           H  
ATOM    874  HA  GLU A  54      21.919   2.519 -18.641  1.00 95.41           H  
ATOM    875  HB2 GLU A  54      24.398   3.800 -19.868  1.00 95.41           H  
ATOM    876  HB3 GLU A  54      22.943   4.635 -19.306  1.00 95.41           H  
ATOM    877  HG2 GLU A  54      25.057   3.226 -17.665  1.00 95.41           H  
ATOM    878  HG3 GLU A  54      23.421   3.405 -17.034  1.00 95.41           H  
ATOM    879  N   SER A  55      22.609   1.951 -21.777  1.00 96.28           N  
ATOM    880  CA  SER A  55      22.019   1.902 -23.122  1.00 96.28           C  
ATOM    881  C   SER A  55      20.603   1.307 -23.144  1.00 96.28           C  
ATOM    882  O   SER A  55      19.833   1.575 -24.066  1.00 96.28           O  
ATOM    883  CB  SER A  55      22.932   1.121 -24.076  1.00 96.28           C  
ATOM    884  OG  SER A  55      22.780  -0.280 -23.920  1.00 96.28           O  
ATOM    885  H   SER A  55      23.464   1.443 -21.601  1.00 96.28           H  
ATOM    886  HA  SER A  55      21.943   2.924 -23.494  1.00 96.28           H  
ATOM    887  HB2 SER A  55      22.659   1.379 -25.100  1.00 96.28           H  
ATOM    888  HB3 SER A  55      23.971   1.405 -23.916  1.00 96.28           H  
ATOM    889  HG  SER A  55      23.506  -0.648 -23.411  1.00 96.28           H  
ATOM    890  N   ARG A  56      20.233   0.526 -22.115  1.00 96.68           N  
ATOM    891  CA  ARG A  56      18.913  -0.106 -21.984  1.00 96.68           C  
ATOM    892  C   ARG A  56      17.913   0.684 -21.146  1.00 96.68           C  
ATOM    893  O   ARG A  56      16.760   0.268 -21.070  1.00 96.68           O  
ATOM    894  CB  ARG A  56      19.054  -1.526 -21.432  1.00 96.68           C  
ATOM    895  CG  ARG A  56      19.927  -2.417 -22.317  1.00 96.68           C  
ATOM    896  CD  ARG A  56      19.657  -3.875 -21.950  1.00 96.68           C  
ATOM    897  NE  ARG A  56      20.467  -4.791 -22.767  1.00 96.68           N  
ATOM    898  CZ  ARG A  56      20.160  -6.044 -23.036  1.00 96.68           C  
ATOM    899  NH1 ARG A  56      19.144  -6.644 -22.471  1.00 96.68           N1+
ATOM    900  NH2 ARG A  56      20.872  -6.717 -23.896  1.00 96.68           N  
ATOM    901  H   ARG A  56      20.915   0.376 -21.385  1.00 96.68           H  
ATOM    902  HA  ARG A  56      18.461  -0.171 -22.974  1.00 96.68           H  
ATOM    903  HB2 ARG A  56      19.479  -1.481 -20.429  1.00 96.68           H  
ATOM    904  HB3 ARG A  56      18.058  -1.963 -21.360  1.00 96.68           H  
ATOM    905  HG2 ARG A  56      19.670  -2.258 -23.365  1.00 96.68           H  
ATOM    906  HG3 ARG A  56      20.979  -2.175 -22.163  1.00 96.68           H  
ATOM    907  HD2 ARG A  56      19.883  -4.030 -20.895  1.00 96.68           H  
ATOM    908  HD3 ARG A  56      18.597  -4.071 -22.110  1.00 96.68           H  
ATOM    909  HE  ARG A  56      21.275  -4.384 -23.215  1.00 96.68           H  
ATOM    910 HH11 ARG A  56      18.596  -6.126 -21.800  1.00 96.68           H  
ATOM    911 HH12 ARG A  56      18.855  -7.575 -22.733  1.00 96.68           H  
ATOM    912 HH21 ARG A  56      21.616  -6.237 -24.382  1.00 96.68           H  
ATOM    913 HH22 ARG A  56      20.554  -7.620 -24.215  1.00 96.68           H  
ATOM    914  N   LEU A  57      18.302   1.810 -20.542  1.00 97.07           N  
ATOM    915  CA  LEU A  57      17.385   2.622 -19.733  1.00 97.07           C  
ATOM    916  C   LEU A  57      16.100   3.041 -20.472  1.00 97.07           C  
ATOM    917  O   LEU A  57      15.050   3.000 -19.833  1.00 97.07           O  
ATOM    918  CB  LEU A  57      18.109   3.857 -19.167  1.00 97.07           C  
ATOM    919  CG  LEU A  57      19.035   3.552 -17.980  1.00 97.07           C  
ATOM    920  CD1 LEU A  57      19.829   4.810 -17.623  1.00 97.07           C  
ATOM    921  CD2 LEU A  57      18.256   3.119 -16.733  1.00 97.07           C  
ATOM    922  H   LEU A  57      19.248   2.134 -20.680  1.00 97.07           H  
ATOM    923  HA  LEU A  57      17.043   2.004 -18.903  1.00 97.07           H  
ATOM    924  HB2 LEU A  57      18.689   4.326 -19.961  1.00 97.07           H  
ATOM    925  HB3 LEU A  57      17.363   4.579 -18.836  1.00 97.07           H  
ATOM    926  HG  LEU A  57      19.733   2.760 -18.252  1.00 97.07           H  
ATOM    927 HD11 LEU A  57      20.402   5.134 -18.492  1.00 97.07           H  
ATOM    928 HD12 LEU A  57      19.155   5.609 -17.316  1.00 97.07           H  
ATOM    929 HD13 LEU A  57      20.531   4.581 -16.821  1.00 97.07           H  
ATOM    930 HD21 LEU A  57      17.775   2.155 -16.899  1.00 97.07           H  
ATOM    931 HD22 LEU A  57      17.496   3.861 -16.487  1.00 97.07           H  
ATOM    932 HD23 LEU A  57      18.935   3.010 -15.888  1.00 97.07           H  
ATOM    933  N   PRO A  58      16.114   3.372 -21.781  1.00 97.96           N  
ATOM    934  CA  PRO A  58      14.876   3.642 -22.513  1.00 97.96           C  
ATOM    935  C   PRO A  58      13.888   2.466 -22.490  1.00 97.96           C  
ATOM    936  O   PRO A  58      12.710   2.673 -22.224  1.00 97.96           O  
ATOM    937  CB  PRO A  58      15.312   4.003 -23.936  1.00 97.96           C  
ATOM    938  CG  PRO A  58      16.716   4.573 -23.735  1.00 97.96           C  
ATOM    939  CD  PRO A  58      17.266   3.694 -22.618  1.00 97.96           C  
ATOM    940  HA  PRO A  58      14.389   4.508 -22.064  1.00 97.96           H  
ATOM    941  HB2 PRO A  58      15.372   3.107 -24.555  1.00 97.96           H  
ATOM    942  HB3 PRO A  58      14.639   4.731 -24.389  1.00 97.96           H  
ATOM    943  HG2 PRO A  58      16.650   5.606 -23.394  1.00 97.96           H  
ATOM    944  HG3 PRO A  58      17.318   4.500 -24.641  1.00 97.96           H  
ATOM    945  HD2 PRO A  58      18.039   4.230 -22.068  1.00 97.96           H  
ATOM    946  HD3 PRO A  58      17.673   2.779 -23.048  1.00 97.96           H  
ATOM    947  N   LEU A  59      14.370   1.229 -22.657  1.00 97.87           N  
ATOM    948  CA  LEU A  59      13.524   0.029 -22.584  1.00 97.87           C  
ATOM    949  C   LEU A  59      12.985  -0.203 -21.166  1.00 97.87           C  
ATOM    950  O   LEU A  59      11.829  -0.570 -20.996  1.00 97.87           O  
ATOM    951  CB  LEU A  59      14.316  -1.204 -23.054  1.00 97.87           C  
ATOM    952  CG  LEU A  59      14.678  -1.214 -24.548  1.00 97.87           C  
ATOM    953  CD1 LEU A  59      15.610  -2.397 -24.828  1.00 97.87           C  
ATOM    954  CD2 LEU A  59      13.446  -1.355 -25.440  1.00 97.87           C  
ATOM    955  H   LEU A  59      15.365   1.108 -22.784  1.00 97.87           H  
ATOM    956  HA  LEU A  59      12.654   0.166 -23.227  1.00 97.87           H  
ATOM    957  HB2 LEU A  59      15.230  -1.278 -22.463  1.00 97.87           H  
ATOM    958  HB3 LEU A  59      13.719  -2.091 -22.843  1.00 97.87           H  
ATOM    959  HG  LEU A  59      15.207  -0.296 -24.805  1.00 97.87           H  
ATOM    960 HD11 LEU A  59      15.880  -2.399 -25.885  1.00 97.87           H  
ATOM    961 HD12 LEU A  59      16.516  -2.297 -24.230  1.00 97.87           H  
ATOM    962 HD13 LEU A  59      15.102  -3.329 -24.582  1.00 97.87           H  
ATOM    963 HD21 LEU A  59      12.872  -2.240 -25.167  1.00 97.87           H  
ATOM    964 HD22 LEU A  59      13.741  -1.420 -26.487  1.00 97.87           H  
ATOM    965 HD23 LEU A  59      12.801  -0.482 -25.335  1.00 97.87           H  
ATOM    966  N   VAL A  60      13.797   0.049 -20.134  1.00 98.46           N  
ATOM    967  CA  VAL A  60      13.347  -0.036 -18.730  1.00 98.46           C  
ATOM    968  C   VAL A  60      12.269   1.015 -18.433  1.00 98.46           C  
ATOM    969  O   VAL A  60      11.302   0.734 -17.726  1.00 98.46           O  
ATOM    970  CB  VAL A  60      14.541   0.107 -17.764  1.00 98.46           C  
ATOM    971  CG1 VAL A  60      14.112   0.088 -16.291  1.00 98.46           C  
ATOM    972  CG2 VAL A  60      15.552  -1.030 -17.965  1.00 98.46           C  
ATOM    973  H   VAL A  60      14.742   0.344 -20.333  1.00 98.46           H  
ATOM    974  HA  VAL A  60      12.889  -1.012 -18.568  1.00 98.46           H  
ATOM    975  HB  VAL A  60      15.046   1.053 -17.957  1.00 98.46           H  
ATOM    976 HG11 VAL A  60      13.532  -0.811 -16.083  1.00 98.46           H  
ATOM    977 HG12 VAL A  60      13.505   0.964 -16.060  1.00 98.46           H  
ATOM    978 HG13 VAL A  60      14.991   0.104 -15.647  1.00 98.46           H  
ATOM    979 HG21 VAL A  60      15.917  -1.047 -18.992  1.00 98.46           H  
ATOM    980 HG22 VAL A  60      16.406  -0.884 -17.303  1.00 98.46           H  
ATOM    981 HG23 VAL A  60      15.084  -1.989 -17.739  1.00 98.46           H  
ATOM    982  N   ALA A  61      12.401   2.221 -18.988  1.00 98.64           N  
ATOM    983  CA  ALA A  61      11.401   3.276 -18.865  1.00 98.64           C  
ATOM    984  C   ALA A  61      10.080   2.916 -19.572  1.00 98.64           C  
ATOM    985  O   ALA A  61       9.003   3.176 -19.030  1.00 98.64           O  
ATOM    986  CB  ALA A  61      12.001   4.568 -19.429  1.00 98.64           C  
ATOM    987  H   ALA A  61      13.219   2.407 -19.551  1.00 98.64           H  
ATOM    988  HA  ALA A  61      11.179   3.428 -17.809  1.00 98.64           H  
ATOM    989  HB1 ALA A  61      11.276   5.377 -19.335  1.00 98.64           H  
ATOM    990  HB2 ALA A  61      12.241   4.444 -20.485  1.00 98.64           H  
ATOM    991  HB3 ALA A  61      12.912   4.822 -18.887  1.00 98.64           H  
ATOM    992  N   GLU A  62      10.155   2.307 -20.758  1.00 98.28           N  
ATOM    993  CA  GLU A  62       8.993   1.797 -21.497  1.00 98.28           C  
ATOM    994  C   GLU A  62       8.286   0.662 -20.748  1.00 98.28           C  
ATOM    995  O   GLU A  62       7.055   0.656 -20.679  1.00 98.28           O  
ATOM    996  CB  GLU A  62       9.426   1.314 -22.889  1.00 98.28           C  
ATOM    997  CG  GLU A  62       9.718   2.484 -23.841  1.00 98.28           C  
ATOM    998  CD  GLU A  62      10.313   2.038 -25.188  1.00 98.28           C  
ATOM    999  OE1 GLU A  62      10.687   2.946 -25.965  1.00 98.28           O  
ATOM   1000  OE2 GLU A  62      10.393   0.816 -25.446  1.00 98.28           O1-
ATOM   1001  H   GLU A  62      11.064   2.176 -21.179  1.00 98.28           H  
ATOM   1002  HA  GLU A  62       8.263   2.596 -21.622  1.00 98.28           H  
ATOM   1003  HB2 GLU A  62       8.624   0.715 -23.319  1.00 98.28           H  
ATOM   1004  HB3 GLU A  62      10.313   0.687 -22.790  1.00 98.28           H  
ATOM   1005  HG2 GLU A  62       8.788   3.023 -24.018  1.00 98.28           H  
ATOM   1006  HG3 GLU A  62      10.407   3.178 -23.360  1.00 98.28           H  
ATOM   1007  N   GLU A  63       9.043  -0.246 -20.128  1.00 97.85           N  
ATOM   1008  CA  GLU A  63       8.509  -1.328 -19.294  1.00 97.85           C  
ATOM   1009  C   GLU A  63       7.749  -0.769 -18.082  1.00 97.85           C  
ATOM   1010  O   GLU A  63       6.581  -1.098 -17.863  1.00 97.85           O  
ATOM   1011  CB  GLU A  63       9.671  -2.249 -18.872  1.00 97.85           C  
ATOM   1012  CG  GLU A  63       9.257  -3.466 -18.028  1.00 97.85           C  
ATOM   1013  CD  GLU A  63       8.291  -4.432 -18.738  1.00 97.85           C  
ATOM   1014  OE1 GLU A  63       7.710  -5.284 -18.030  1.00 97.85           O  
ATOM   1015  OE2 GLU A  63       8.122  -4.310 -19.972  1.00 97.85           O1-
ATOM   1016  H   GLU A  63      10.037  -0.242 -20.308  1.00 97.85           H  
ATOM   1017  HA  GLU A  63       7.803  -1.909 -19.888  1.00 97.85           H  
ATOM   1018  HB2 GLU A  63      10.186  -2.604 -19.764  1.00 97.85           H  
ATOM   1019  HB3 GLU A  63      10.389  -1.671 -18.292  1.00 97.85           H  
ATOM   1020  HG2 GLU A  63      10.163  -4.010 -17.763  1.00 97.85           H  
ATOM   1021  HG3 GLU A  63       8.814  -3.110 -17.098  1.00 97.85           H  
ATOM   1022  N   LEU A  64       8.361   0.169 -17.344  1.00 98.81           N  
ATOM   1023  CA  LEU A  64       7.715   0.849 -16.216  1.00 98.81           C  
ATOM   1024  C   LEU A  64       6.398   1.524 -16.627  1.00 98.81           C  
ATOM   1025  O   LEU A  64       5.391   1.380 -15.925  1.00 98.81           O  
ATOM   1026  CB  LEU A  64       8.679   1.893 -15.621  1.00 98.81           C  
ATOM   1027  CG  LEU A  64       9.774   1.336 -14.698  1.00 98.81           C  
ATOM   1028  CD1 LEU A  64      10.733   2.470 -14.324  1.00 98.81           C  
ATOM   1029  CD2 LEU A  64       9.187   0.780 -13.400  1.00 98.81           C  
ATOM   1030  H   LEU A  64       9.314   0.404 -17.581  1.00 98.81           H  
ATOM   1031  HA  LEU A  64       7.462   0.104 -15.462  1.00 98.81           H  
ATOM   1032  HB2 LEU A  64       8.095   2.607 -15.040  1.00 98.81           H  
ATOM   1033  HB3 LEU A  64       9.148   2.440 -16.438  1.00 98.81           H  
ATOM   1034  HG  LEU A  64      10.335   0.554 -15.211  1.00 98.81           H  
ATOM   1035 HD11 LEU A  64      11.510   2.096 -13.657  1.00 98.81           H  
ATOM   1036 HD12 LEU A  64      11.200   2.854 -15.230  1.00 98.81           H  
ATOM   1037 HD13 LEU A  64      10.189   3.270 -13.822  1.00 98.81           H  
ATOM   1038 HD21 LEU A  64       9.987   0.464 -12.730  1.00 98.81           H  
ATOM   1039 HD22 LEU A  64       8.603   1.557 -12.907  1.00 98.81           H  
ATOM   1040 HD23 LEU A  64       8.557  -0.085 -13.609  1.00 98.81           H  
ATOM   1041  N   ASN A  65       6.380   2.229 -17.763  1.00 98.67           N  
ATOM   1042  CA  ASN A  65       5.159   2.843 -18.286  1.00 98.67           C  
ATOM   1043  C   ASN A  65       4.112   1.789 -18.671  1.00 98.67           C  
ATOM   1044  O   ASN A  65       2.944   1.923 -18.316  1.00 98.67           O  
ATOM   1045  CB  ASN A  65       5.500   3.707 -19.504  1.00 98.67           C  
ATOM   1046  CG  ASN A  65       4.305   4.505 -20.014  1.00 98.67           C  
ATOM   1047  ND2 ASN A  65       4.275   4.773 -21.299  1.00 98.67           N  
ATOM   1048  OD1 ASN A  65       3.388   4.891 -19.298  1.00 98.67           O  
ATOM   1049  H   ASN A  65       7.236   2.306 -18.294  1.00 98.67           H  
ATOM   1050  HA  ASN A  65       4.727   3.479 -17.514  1.00 98.67           H  
ATOM   1051  HB2 ASN A  65       5.869   3.065 -20.304  1.00 98.67           H  
ATOM   1052  HB3 ASN A  65       6.301   4.399 -19.245  1.00 98.67           H  
ATOM   1053 HD21 ASN A  65       4.994   4.409 -21.907  1.00 98.67           H  
ATOM   1054 HD22 ASN A  65       3.486   5.305 -21.639  1.00 98.67           H  
ATOM   1055  N   SER A  66       4.519   0.726 -19.364  1.00 98.35           N  
ATOM   1056  CA  SER A  66       3.613  -0.335 -19.815  1.00 98.35           C  
ATOM   1057  C   SER A  66       2.927  -1.014 -18.632  1.00 98.35           C  
ATOM   1058  O   SER A  66       1.699  -1.117 -18.605  1.00 98.35           O  
ATOM   1059  CB  SER A  66       4.371  -1.362 -20.660  1.00 98.35           C  
ATOM   1060  OG  SER A  66       4.892  -0.717 -21.804  1.00 98.35           O  
ATOM   1061  H   SER A  66       5.496   0.648 -19.606  1.00 98.35           H  
ATOM   1062  HA  SER A  66       2.835   0.105 -20.439  1.00 98.35           H  
ATOM   1063  HB2 SER A  66       3.684  -2.148 -20.973  1.00 98.35           H  
ATOM   1064  HB3 SER A  66       5.181  -1.807 -20.082  1.00 98.35           H  
ATOM   1065  HG  SER A  66       5.741  -0.341 -21.562  1.00 98.35           H  
ATOM   1066  N   ILE A  67       3.690  -1.372 -17.594  1.00 98.15           N  
ATOM   1067  CA  ILE A  67       3.144  -1.923 -16.347  1.00 98.15           C  
ATOM   1068  C   ILE A  67       2.200  -0.921 -15.682  1.00 98.15           C  
ATOM   1069  O   ILE A  67       1.121  -1.306 -15.223  1.00 98.15           O  
ATOM   1070  CB  ILE A  67       4.282  -2.315 -15.382  1.00 98.15           C  
ATOM   1071  CG1 ILE A  67       5.120  -3.475 -15.960  1.00 98.15           C  
ATOM   1072  CG2 ILE A  67       3.713  -2.726 -14.003  1.00 98.15           C  
ATOM   1073  CD1 ILE A  67       6.515  -3.516 -15.332  1.00 98.15           C  
ATOM   1074  H   ILE A  67       4.692  -1.280 -17.681  1.00 98.15           H  
ATOM   1075  HA  ILE A  67       2.568  -2.818 -16.583  1.00 98.15           H  
ATOM   1076  HB  ILE A  67       4.928  -1.447 -15.246  1.00 98.15           H  
ATOM   1077 HG12 ILE A  67       5.253  -3.367 -17.036  1.00 98.15           H  
ATOM   1078 HG13 ILE A  67       4.612  -4.423 -15.782  1.00 98.15           H  
ATOM   1079 HG21 ILE A  67       2.979  -3.522 -14.125  1.00 98.15           H  
ATOM   1080 HG22 ILE A  67       3.247  -1.878 -13.501  1.00 98.15           H  
ATOM   1081 HG23 ILE A  67       4.507  -3.085 -13.349  1.00 98.15           H  
ATOM   1082 HD11 ILE A  67       6.448  -3.471 -14.245  1.00 98.15           H  
ATOM   1083 HD12 ILE A  67       7.091  -2.654 -15.667  1.00 98.15           H  
ATOM   1084 HD13 ILE A  67       7.027  -4.432 -15.627  1.00 98.15           H  
ATOM   1085  N   LYS A  68       2.565   0.367 -15.646  1.00 98.51           N  
ATOM   1086  CA  LYS A  68       1.722   1.419 -15.067  1.00 98.51           C  
ATOM   1087  C   LYS A  68       0.347   1.462 -15.742  1.00 98.51           C  
ATOM   1088  O   LYS A  68      -0.669   1.456 -15.049  1.00 98.51           O  
ATOM   1089  CB  LYS A  68       2.453   2.770 -15.138  1.00 98.51           C  
ATOM   1090  CG  LYS A  68       1.655   3.892 -14.470  1.00 98.51           C  
ATOM   1091  CD  LYS A  68       2.266   5.259 -14.812  1.00 98.51           C  
ATOM   1092  CE  LYS A  68       1.332   6.411 -14.438  1.00 98.51           C  
ATOM   1093  NZ  LYS A  68       0.003   6.283 -15.081  1.00 98.51           N1+
ATOM   1094  H   LYS A  68       3.464   0.620 -16.030  1.00 98.51           H  
ATOM   1095  HA  LYS A  68       1.555   1.179 -14.017  1.00 98.51           H  
ATOM   1096  HB2 LYS A  68       3.427   2.694 -14.653  1.00 98.51           H  
ATOM   1097  HB3 LYS A  68       2.616   3.035 -16.182  1.00 98.51           H  
ATOM   1098  HG2 LYS A  68       0.630   3.852 -14.840  1.00 98.51           H  
ATOM   1099  HG3 LYS A  68       1.646   3.748 -13.390  1.00 98.51           H  
ATOM   1100  HD2 LYS A  68       2.477   5.315 -15.880  1.00 98.51           H  
ATOM   1101  HD3 LYS A  68       3.207   5.373 -14.274  1.00 98.51           H  
ATOM   1102  HE2 LYS A  68       1.808   7.351 -14.715  1.00 98.51           H  
ATOM   1103  HE3 LYS A  68       1.208   6.406 -13.355  1.00 98.51           H  
ATOM   1104  HZ1 LYS A  68      -0.472   5.490 -14.676  1.00 98.51           H  
ATOM   1105  HZ2 LYS A  68       0.104   6.128 -16.074  1.00 98.51           H  
ATOM   1106  HZ3 LYS A  68      -0.551   7.109 -14.902  1.00 98.51           H  
ATOM   1107  N   GLN A  69       0.310   1.458 -17.077  1.00 98.22           N  
ATOM   1108  CA  GLN A  69      -0.943   1.473 -17.841  1.00 98.22           C  
ATOM   1109  C   GLN A  69      -1.752   0.186 -17.642  1.00 98.22           C  
ATOM   1110  O   GLN A  69      -2.942   0.255 -17.343  1.00 98.22           O  
ATOM   1111  CB  GLN A  69      -0.671   1.695 -19.340  1.00 98.22           C  
ATOM   1112  CG  GLN A  69       0.045   3.010 -19.685  1.00 98.22           C  
ATOM   1113  CD  GLN A  69      -0.631   4.269 -19.159  1.00 98.22           C  
ATOM   1114  NE2 GLN A  69       0.137   5.272 -18.786  1.00 98.22           N  
ATOM   1115  OE1 GLN A  69      -1.840   4.403 -19.098  1.00 98.22           O  
ATOM   1116  H   GLN A  69       1.188   1.433 -17.576  1.00 98.22           H  
ATOM   1117  HA  GLN A  69      -1.566   2.291 -17.479  1.00 98.22           H  
ATOM   1118  HB2 GLN A  69      -1.625   1.679 -19.866  1.00 98.22           H  
ATOM   1119  HB3 GLN A  69      -0.070   0.869 -19.720  1.00 98.22           H  
ATOM   1120  HG2 GLN A  69       0.116   3.093 -20.769  1.00 98.22           H  
ATOM   1121  HG3 GLN A  69       1.066   2.982 -19.303  1.00 98.22           H  
ATOM   1122 HE21 GLN A  69      -0.332   6.165 -18.730  1.00 98.22           H  
ATOM   1123 HE22 GLN A  69       1.134   5.187 -18.924  1.00 98.22           H  
ATOM   1124  N   LEU A  70      -1.110  -0.983 -17.749  1.00 97.47           N  
ATOM   1125  CA  LEU A  70      -1.781  -2.285 -17.649  1.00 97.47           C  
ATOM   1126  C   LEU A  70      -2.356  -2.560 -16.253  1.00 97.47           C  
ATOM   1127  O   LEU A  70      -3.416  -3.166 -16.130  1.00 97.47           O  
ATOM   1128  CB  LEU A  70      -0.783  -3.392 -18.033  1.00 97.47           C  
ATOM   1129  CG  LEU A  70      -0.434  -3.446 -19.532  1.00 97.47           C  
ATOM   1130  CD1 LEU A  70       0.729  -4.415 -19.746  1.00 97.47           C  
ATOM   1131  CD2 LEU A  70      -1.617  -3.923 -20.378  1.00 97.47           C  
ATOM   1132  H   LEU A  70      -0.130  -0.972 -17.991  1.00 97.47           H  
ATOM   1133  HA  LEU A  70      -2.628  -2.302 -18.336  1.00 97.47           H  
ATOM   1134  HB2 LEU A  70       0.131  -3.247 -17.458  1.00 97.47           H  
ATOM   1135  HB3 LEU A  70      -1.200  -4.358 -17.746  1.00 97.47           H  
ATOM   1136  HG  LEU A  70      -0.134  -2.459 -19.883  1.00 97.47           H  
ATOM   1137 HD11 LEU A  70       0.457  -5.417 -19.413  1.00 97.47           H  
ATOM   1138 HD12 LEU A  70       0.996  -4.444 -20.802  1.00 97.47           H  
ATOM   1139 HD13 LEU A  70       1.599  -4.072 -19.185  1.00 97.47           H  
ATOM   1140 HD21 LEU A  70      -2.435  -3.204 -20.321  1.00 97.47           H  
ATOM   1141 HD22 LEU A  70      -1.962  -4.895 -20.028  1.00 97.47           H  
ATOM   1142 HD23 LEU A  70      -1.308  -4.005 -21.420  1.00 97.47           H  
ATOM   1143  N   SER A  71      -1.668  -2.108 -15.203  1.00 96.76           N  
ATOM   1144  CA  SER A  71      -2.117  -2.260 -13.810  1.00 96.76           C  
ATOM   1145  C   SER A  71      -3.126  -1.198 -13.362  1.00 96.76           C  
ATOM   1146  O   SER A  71      -3.712  -1.336 -12.290  1.00 96.76           O  
ATOM   1147  CB  SER A  71      -0.918  -2.266 -12.854  1.00 96.76           C  
ATOM   1148  OG  SER A  71      -0.187  -1.053 -12.939  1.00 96.76           O  
ATOM   1149  H   SER A  71      -0.785  -1.653 -15.384  1.00 96.76           H  
ATOM   1150  HA  SER A  71      -2.618  -3.223 -13.710  1.00 96.76           H  
ATOM   1151  HB2 SER A  71      -1.272  -2.399 -11.831  1.00 96.76           H  
ATOM   1152  HB3 SER A  71      -0.262  -3.100 -13.103  1.00 96.76           H  
ATOM   1153  HG  SER A  71       0.305  -1.098 -13.762  1.00 96.76           H  
ATOM   1154  N   GLY A  72      -3.310  -0.119 -14.132  1.00 95.95           N  
ATOM   1155  CA  GLY A  72      -4.114   1.036 -13.720  1.00 95.95           C  
ATOM   1156  C   GLY A  72      -3.505   1.842 -12.560  1.00 95.95           C  
ATOM   1157  O   GLY A  72      -4.211   2.598 -11.877  1.00 95.95           O  
ATOM   1158  H   GLY A  72      -2.847  -0.081 -15.029  1.00 95.95           H  
ATOM   1159  HA2 GLY A  72      -5.106   0.694 -13.423  1.00 95.95           H  
ATOM   1160  HA3 GLY A  72      -4.218   1.702 -14.577  1.00 95.95           H  
ATOM   1161  N   SER A  73      -2.202   1.684 -12.315  1.00 98.34           N  
ATOM   1162  CA  SER A  73      -1.477   2.384 -11.253  1.00 98.34           C  
ATOM   1163  C   SER A  73      -1.106   3.823 -11.635  1.00 98.34           C  
ATOM   1164  O   SER A  73      -1.111   4.232 -12.802  1.00 98.34           O  
ATOM   1165  CB  SER A  73      -0.269   1.571 -10.783  1.00 98.34           C  
ATOM   1166  OG  SER A  73       0.656   1.347 -11.816  1.00 98.34           O  
ATOM   1167  H   SER A  73      -1.665   1.131 -12.968  1.00 98.34           H  
ATOM   1168  HA  SER A  73      -2.143   2.455 -10.393  1.00 98.34           H  
ATOM   1169  HB2 SER A  73      -0.620   0.605 -10.419  1.00 98.34           H  
ATOM   1170  HB3 SER A  73       0.229   2.099  -9.969  1.00 98.34           H  
ATOM   1171  HG  SER A  73       0.406   0.520 -12.235  1.00 98.34           H  
ATOM   1172  N   ASP A  74      -0.822   4.636 -10.618  1.00 98.44           N  
ATOM   1173  CA  ASP A  74      -0.462   6.047 -10.778  1.00 98.44           C  
ATOM   1174  C   ASP A  74       1.049   6.256 -10.899  1.00 98.44           C  
ATOM   1175  O   ASP A  74       1.478   7.263 -11.451  1.00 98.44           O  
ATOM   1176  CB  ASP A  74      -1.050   6.864  -9.624  1.00 98.44           C  
ATOM   1177  CG  ASP A  74      -2.575   6.828  -9.672  1.00 98.44           C  
ATOM   1178  OD1 ASP A  74      -3.171   7.404 -10.605  1.00 98.44           O  
ATOM   1179  OD2 ASP A  74      -3.195   6.170  -8.807  1.00 98.44           O1-
ATOM   1180  H   ASP A  74      -0.773   4.250  -9.686  1.00 98.44           H  
ATOM   1181  HA  ASP A  74      -0.904   6.428 -11.698  1.00 98.44           H  
ATOM   1182  HB2 ASP A  74      -0.721   7.899  -9.711  1.00 98.44           H  
ATOM   1183  HB3 ASP A  74      -0.693   6.471  -8.672  1.00 98.44           H  
ATOM   1184  N   SER A  75       1.863   5.303 -10.450  1.00 98.71           N  
ATOM   1185  CA  SER A  75       3.298   5.277 -10.734  1.00 98.71           C  
ATOM   1186  C   SER A  75       3.873   3.875 -10.566  1.00 98.71           C  
ATOM   1187  O   SER A  75       3.319   3.071  -9.820  1.00 98.71           O  
ATOM   1188  CB  SER A  75       4.061   6.283  -9.854  1.00 98.71           C  
ATOM   1189  OG  SER A  75       3.709   6.203  -8.482  1.00 98.71           O  
ATOM   1190  H   SER A  75       1.464   4.506  -9.976  1.00 98.71           H  
ATOM   1191  HA  SER A  75       3.439   5.566 -11.776  1.00 98.71           H  
ATOM   1192  HB2 SER A  75       3.836   7.290 -10.207  1.00 98.71           H  
ATOM   1193  HB3 SER A  75       5.134   6.126  -9.964  1.00 98.71           H  
ATOM   1194  HG  SER A  75       3.869   5.303  -8.188  1.00 98.71           H  
ATOM   1195  N   THR A  76       5.003   3.605 -11.204  1.00 98.87           N  
ATOM   1196  CA  THR A  76       5.797   2.375 -11.052  1.00 98.87           C  
ATOM   1197  C   THR A  76       7.247   2.732 -10.759  1.00 98.87           C  
ATOM   1198  O   THR A  76       7.693   3.847 -11.049  1.00 98.87           O  
ATOM   1199  CB  THR A  76       5.719   1.492 -12.304  1.00 98.87           C  
ATOM   1200  CG2 THR A  76       4.334   0.893 -12.529  1.00 98.87           C  
ATOM   1201  OG1 THR A  76       6.022   2.278 -13.429  1.00 98.87           O  
ATOM   1202  H   THR A  76       5.394   4.308 -11.814  1.00 98.87           H  
ATOM   1203  HA  THR A  76       5.429   1.792 -10.208  1.00 98.87           H  
ATOM   1204  HB  THR A  76       6.435   0.675 -12.225  1.00 98.87           H  
ATOM   1205  HG1 THR A  76       5.715   1.813 -14.211  1.00 98.87           H  
ATOM   1206 HG21 THR A  76       4.325   0.358 -13.478  1.00 98.87           H  
ATOM   1207 HG22 THR A  76       3.575   1.674 -12.538  1.00 98.87           H  
ATOM   1208 HG23 THR A  76       4.110   0.183 -11.732  1.00 98.87           H  
ATOM   1209  N   PHE A  77       7.994   1.811 -10.155  1.00 98.88           N  
ATOM   1210  CA  PHE A  77       9.410   2.027  -9.891  1.00 98.88           C  
ATOM   1211  C   PHE A  77      10.217   0.730  -9.817  1.00 98.88           C  
ATOM   1212  O   PHE A  77       9.686  -0.332  -9.495  1.00 98.88           O  
ATOM   1213  CB  PHE A  77       9.580   2.841  -8.597  1.00 98.88           C  
ATOM   1214  CG  PHE A  77       9.294   2.056  -7.332  1.00 98.88           C  
ATOM   1215  CD1 PHE A  77       7.981   1.939  -6.836  1.00 98.88           C  
ATOM   1216  CD2 PHE A  77      10.350   1.397  -6.677  1.00 98.88           C  
ATOM   1217  CE1 PHE A  77       7.730   1.155  -5.694  1.00 98.88           C  
ATOM   1218  CE2 PHE A  77      10.099   0.609  -5.544  1.00 98.88           C  
ATOM   1219  CZ  PHE A  77       8.789   0.486  -5.056  1.00 98.88           C  
ATOM   1220  H   PHE A  77       7.584   0.934  -9.868  1.00 98.88           H  
ATOM   1221  HA  PHE A  77       9.809   2.609 -10.722  1.00 98.88           H  
ATOM   1222  HB2 PHE A  77       8.941   3.724  -8.627  1.00 98.88           H  
ATOM   1223  HB3 PHE A  77      10.609   3.201  -8.554  1.00 98.88           H  
ATOM   1224  HD1 PHE A  77       7.164   2.429  -7.345  1.00 98.88           H  
ATOM   1225  HD2 PHE A  77      11.356   1.484  -7.060  1.00 98.88           H  
ATOM   1226  HE1 PHE A  77       6.725   1.047  -5.314  1.00 98.88           H  
ATOM   1227  HE2 PHE A  77      10.912   0.092  -5.057  1.00 98.88           H  
ATOM   1228  HZ  PHE A  77       8.594  -0.133  -4.193  1.00 98.88           H  
ATOM   1229  N   TYR A  78      11.524   0.871 -10.030  1.00 98.89           N  
ATOM   1230  CA  TYR A  78      12.572  -0.083  -9.686  1.00 98.89           C  
ATOM   1231  C   TYR A  78      13.600   0.586  -8.771  1.00 98.89           C  
ATOM   1232  O   TYR A  78      13.968   1.740  -8.968  1.00 98.89           O  
ATOM   1233  CB  TYR A  78      13.269  -0.596 -10.957  1.00 98.89           C  
ATOM   1234  CG  TYR A  78      12.425  -1.500 -11.824  1.00 98.89           C  
ATOM   1235  CD1 TYR A  78      12.031  -2.747 -11.318  1.00 98.89           C  
ATOM   1236  CD2 TYR A  78      12.047  -1.122 -13.126  1.00 98.89           C  
ATOM   1237  CE1 TYR A  78      11.192  -3.588 -12.067  1.00 98.89           C  
ATOM   1238  CE2 TYR A  78      11.211  -1.965 -13.886  1.00 98.89           C  
ATOM   1239  CZ  TYR A  78      10.766  -3.189 -13.349  1.00 98.89           C  
ATOM   1240  OH  TYR A  78       9.962  -3.996 -14.082  1.00 98.89           O  
ATOM   1241  H   TYR A  78      11.838   1.791 -10.306  1.00 98.89           H  
ATOM   1242  HA  TYR A  78      12.138  -0.929  -9.152  1.00 98.89           H  
ATOM   1243  HB2 TYR A  78      13.617   0.253 -11.546  1.00 98.89           H  
ATOM   1244  HB3 TYR A  78      14.150  -1.165 -10.661  1.00 98.89           H  
ATOM   1245  HD1 TYR A  78      12.366  -3.048 -10.336  1.00 98.89           H  
ATOM   1246  HD2 TYR A  78      12.376  -0.180 -13.539  1.00 98.89           H  
ATOM   1247  HE1 TYR A  78      10.879  -4.539 -11.662  1.00 98.89           H  
ATOM   1248  HE2 TYR A  78      10.902  -1.692 -14.884  1.00 98.89           H  
ATOM   1249  HH  TYR A  78       9.888  -4.879 -13.713  1.00 98.89           H  
ATOM   1250  N   VAL A  79      14.115  -0.161  -7.805  1.00 98.71           N  
ATOM   1251  CA  VAL A  79      15.343   0.131  -7.074  1.00 98.71           C  
ATOM   1252  C   VAL A  79      16.330  -0.982  -7.373  1.00 98.71           C  
ATOM   1253  O   VAL A  79      16.081  -2.147  -7.050  1.00 98.71           O  
ATOM   1254  CB  VAL A  79      15.122   0.299  -5.565  1.00 98.71           C  
ATOM   1255  CG1 VAL A  79      16.446   0.576  -4.845  1.00 98.71           C  
ATOM   1256  CG2 VAL A  79      14.193   1.476  -5.275  1.00 98.71           C  
ATOM   1257  H   VAL A  79      13.706  -1.071  -7.646  1.00 98.71           H  
ATOM   1258  HA  VAL A  79      15.749   1.069  -7.451  1.00 98.71           H  
ATOM   1259  HB  VAL A  79      14.681  -0.607  -5.151  1.00 98.71           H  
ATOM   1260 HG11 VAL A  79      16.261   0.761  -3.786  1.00 98.71           H  
ATOM   1261 HG12 VAL A  79      17.095  -0.295  -4.929  1.00 98.71           H  
ATOM   1262 HG13 VAL A  79      16.938   1.443  -5.284  1.00 98.71           H  
ATOM   1263 HG21 VAL A  79      13.187   1.249  -5.628  1.00 98.71           H  
ATOM   1264 HG22 VAL A  79      14.167   1.666  -4.202  1.00 98.71           H  
ATOM   1265 HG23 VAL A  79      14.563   2.363  -5.788  1.00 98.71           H  
ATOM   1266  N   VAL A  80      17.434  -0.616  -8.018  1.00 97.89           N  
ATOM   1267  CA  VAL A  80      18.443  -1.553  -8.525  1.00 97.89           C  
ATOM   1268  C   VAL A  80      19.843  -1.022  -8.277  1.00 97.89           C  
ATOM   1269  O   VAL A  80      20.064   0.187  -8.186  1.00 97.89           O  
ATOM   1270  CB  VAL A  80      18.258  -1.864 -10.024  1.00 97.89           C  
ATOM   1271  CG1 VAL A  80      16.935  -2.591 -10.270  1.00 97.89           C  
ATOM   1272  CG2 VAL A  80      18.314  -0.621 -10.922  1.00 97.89           C  
ATOM   1273  H   VAL A  80      17.583   0.369  -8.187  1.00 97.89           H  
ATOM   1274  HA  VAL A  80      18.355  -2.494  -7.982  1.00 97.89           H  
ATOM   1275  HB  VAL A  80      19.062  -2.533 -10.329  1.00 97.89           H  
ATOM   1276 HG11 VAL A  80      16.847  -2.867 -11.321  1.00 97.89           H  
ATOM   1277 HG12 VAL A  80      16.905  -3.491  -9.656  1.00 97.89           H  
ATOM   1278 HG13 VAL A  80      16.097  -1.949  -9.999  1.00 97.89           H  
ATOM   1279 HG21 VAL A  80      19.263  -0.101 -10.788  1.00 97.89           H  
ATOM   1280 HG22 VAL A  80      18.232  -0.920 -11.967  1.00 97.89           H  
ATOM   1281 HG23 VAL A  80      17.499   0.061 -10.679  1.00 97.89           H  
ATOM   1282  N   ASN A  81      20.802  -1.936  -8.173  1.00 95.04           N  
ATOM   1283  CA  ASN A  81      22.208  -1.582  -8.081  1.00 95.04           C  
ATOM   1284  C   ASN A  81      22.771  -1.363  -9.494  1.00 95.04           C  
ATOM   1285  O   ASN A  81      22.792  -2.282 -10.313  1.00 95.04           O  
ATOM   1286  CB  ASN A  81      22.926  -2.679  -7.281  1.00 95.04           C  
ATOM   1287  CG  ASN A  81      24.237  -2.223  -6.672  1.00 95.04           C  
ATOM   1288  ND2 ASN A  81      24.910  -3.116  -5.984  1.00 95.04           N  
ATOM   1289  OD1 ASN A  81      24.642  -1.074  -6.749  1.00 95.04           O  
ATOM   1290  H   ASN A  81      20.565  -2.911  -8.283  1.00 95.04           H  
ATOM   1291  HA  ASN A  81      22.300  -0.645  -7.531  1.00 95.04           H  
ATOM   1292  HB2 ASN A  81      23.113  -3.542  -7.921  1.00 95.04           H  
ATOM   1293  HB3 ASN A  81      22.291  -3.005  -6.457  1.00 95.04           H  
ATOM   1294 HD21 ASN A  81      24.586  -4.071  -5.938  1.00 95.04           H  
ATOM   1295 HD22 ASN A  81      25.814  -2.832  -5.634  1.00 95.04           H  
ATOM   1296  N   MET A  82      23.200  -0.139  -9.782  1.00 94.08           N  
ATOM   1297  CA  MET A  82      23.877   0.249 -11.019  1.00 94.08           C  
ATOM   1298  C   MET A  82      25.356   0.537 -10.735  1.00 94.08           C  
ATOM   1299  O   MET A  82      25.792   0.562  -9.586  1.00 94.08           O  
ATOM   1300  CB  MET A  82      23.177   1.469 -11.645  1.00 94.08           C  
ATOM   1301  CG  MET A  82      21.688   1.230 -11.934  1.00 94.08           C  
ATOM   1302  SD  MET A  82      20.878   2.499 -12.955  1.00 94.08           S  
ATOM   1303  CE  MET A  82      21.661   2.208 -14.565  1.00 94.08           C  
ATOM   1304  H   MET A  82      23.168   0.555  -9.049  1.00 94.08           H  
ATOM   1305  HA  MET A  82      23.834  -0.574 -11.732  1.00 94.08           H  
ATOM   1306  HB2 MET A  82      23.275   2.324 -10.977  1.00 94.08           H  
ATOM   1307  HB3 MET A  82      23.680   1.711 -12.582  1.00 94.08           H  
ATOM   1308  HG2 MET A  82      21.166   1.186 -10.979  1.00 94.08           H  
ATOM   1309  HG3 MET A  82      21.568   0.264 -12.425  1.00 94.08           H  
ATOM   1310  HE1 MET A  82      22.736   2.375 -14.501  1.00 94.08           H  
ATOM   1311  HE2 MET A  82      21.246   2.894 -15.303  1.00 94.08           H  
ATOM   1312  HE3 MET A  82      21.471   1.183 -14.884  1.00 94.08           H  
ATOM   1313  N   LYS A  83      26.156   0.808 -11.773  1.00 90.33           N  
ATOM   1314  CA  LYS A  83      27.579   1.175 -11.598  1.00 90.33           C  
ATOM   1315  C   LYS A  83      27.787   2.404 -10.700  1.00 90.33           C  
ATOM   1316  O   LYS A  83      28.813   2.503 -10.039  1.00 90.33           O  
ATOM   1317  CB  LYS A  83      28.232   1.433 -12.960  1.00 90.33           C  
ATOM   1318  CG  LYS A  83      28.358   0.156 -13.798  1.00 90.33           C  
ATOM   1319  CD  LYS A  83      29.046   0.480 -15.127  1.00 90.33           C  
ATOM   1320  CE  LYS A  83      29.134  -0.781 -15.987  1.00 90.33           C  
ATOM   1321  NZ  LYS A  83      29.676  -0.473 -17.333  1.00 90.33           N1+
ATOM   1322  H   LYS A  83      25.765   0.766 -12.703  1.00 90.33           H  
ATOM   1323  HA  LYS A  83      28.095   0.356 -11.096  1.00 90.33           H  
ATOM   1324  HB2 LYS A  83      27.651   2.177 -13.504  1.00 90.33           H  
ATOM   1325  HB3 LYS A  83      29.232   1.835 -12.794  1.00 90.33           H  
ATOM   1326  HG2 LYS A  83      28.947  -0.582 -13.253  1.00 90.33           H  
ATOM   1327  HG3 LYS A  83      27.367  -0.252 -13.996  1.00 90.33           H  
ATOM   1328  HD2 LYS A  83      28.460   1.237 -15.650  1.00 90.33           H  
ATOM   1329  HD3 LYS A  83      30.045   0.870 -14.935  1.00 90.33           H  
ATOM   1330  HE2 LYS A  83      29.760  -1.513 -15.476  1.00 90.33           H  
ATOM   1331  HE3 LYS A  83      28.133  -1.204 -16.075  1.00 90.33           H  
ATOM   1332  HZ1 LYS A  83      29.712  -1.310 -17.898  1.00 90.33           H  
ATOM   1333  HZ2 LYS A  83      29.070   0.186 -17.801  1.00 90.33           H  
ATOM   1334  HZ3 LYS A  83      30.600  -0.071 -17.267  1.00 90.33           H  
ATOM   1335  N   SER A  84      26.825   3.324 -10.686  1.00 90.07           N  
ATOM   1336  CA  SER A  84      26.800   4.517  -9.830  1.00 90.07           C  
ATOM   1337  C   SER A  84      26.335   4.246  -8.393  1.00 90.07           C  
ATOM   1338  O   SER A  84      26.390   5.147  -7.560  1.00 90.07           O  
ATOM   1339  CB  SER A  84      25.883   5.560 -10.472  1.00 90.07           C  
ATOM   1340  OG  SER A  84      24.653   4.946 -10.799  1.00 90.07           O  
ATOM   1341  H   SER A  84      26.001   3.174 -11.249  1.00 90.07           H  
ATOM   1342  HA  SER A  84      27.803   4.938  -9.765  1.00 90.07           H  
ATOM   1343  HB2 SER A  84      25.717   6.392  -9.787  1.00 90.07           H  
ATOM   1344  HB3 SER A  84      26.348   5.938 -11.382  1.00 90.07           H  
ATOM   1345  HG  SER A  84      23.961   5.405 -10.318  1.00 90.07           H  
ATOM   1346  N   GLY A  85      25.896   3.023  -8.087  1.00 94.07           N  
ATOM   1347  CA  GLY A  85      25.337   2.627  -6.799  1.00 94.07           C  
ATOM   1348  C   GLY A  85      23.845   2.306  -6.875  1.00 94.07           C  
ATOM   1349  O   GLY A  85      23.301   1.997  -7.934  1.00 94.07           O  
ATOM   1350  H   GLY A  85      25.879   2.319  -8.811  1.00 94.07           H  
ATOM   1351  HA2 GLY A  85      25.855   1.734  -6.451  1.00 94.07           H  
ATOM   1352  HA3 GLY A  85      25.489   3.419  -6.065  1.00 94.07           H  
ATOM   1353  N   LEU A  86      23.181   2.350  -5.720  1.00 97.12           N  
ATOM   1354  CA  LEU A  86      21.762   2.027  -5.594  1.00 97.12           C  
ATOM   1355  C   LEU A  86      20.902   3.187  -6.112  1.00 97.12           C  
ATOM   1356  O   LEU A  86      20.930   4.286  -5.557  1.00 97.12           O  
ATOM   1357  CB  LEU A  86      21.481   1.670  -4.126  1.00 97.12           C  
ATOM   1358  CG  LEU A  86      20.118   1.007  -3.872  1.00 97.12           C  
ATOM   1359  CD1 LEU A  86      19.984  -0.335  -4.593  1.00 97.12           C  
ATOM   1360  CD2 LEU A  86      19.988   0.721  -2.377  1.00 97.12           C  
ATOM   1361  H   LEU A  86      23.675   2.668  -4.898  1.00 97.12           H  
ATOM   1362  HA  LEU A  86      21.563   1.153  -6.214  1.00 97.12           H  
ATOM   1363  HB2 LEU A  86      21.550   2.580  -3.530  1.00 97.12           H  
ATOM   1364  HB3 LEU A  86      22.258   0.986  -3.782  1.00 97.12           H  
ATOM   1365  HG  LEU A  86      19.316   1.677  -4.182  1.00 97.12           H  
ATOM   1366 HD11 LEU A  86      19.797  -0.154  -5.651  1.00 97.12           H  
ATOM   1367 HD12 LEU A  86      19.142  -0.901  -4.195  1.00 97.12           H  
ATOM   1368 HD13 LEU A  86      20.894  -0.926  -4.483  1.00 97.12           H  
ATOM   1369 HD21 LEU A  86      18.961   0.427  -2.163  1.00 97.12           H  
ATOM   1370 HD22 LEU A  86      20.235   1.617  -1.807  1.00 97.12           H  
ATOM   1371 HD23 LEU A  86      20.671  -0.080  -2.092  1.00 97.12           H  
ATOM   1372  N   GLU A  87      20.130   2.932  -7.160  1.00 98.22           N  
ATOM   1373  CA  GLU A  87      19.371   3.939  -7.908  1.00 98.22           C  
ATOM   1374  C   GLU A  87      17.872   3.670  -7.801  1.00 98.22           C  
ATOM   1375  O   GLU A  87      17.440   2.518  -7.821  1.00 98.22           O  
ATOM   1376  CB  GLU A  87      19.806   3.913  -9.379  1.00 98.22           C  
ATOM   1377  CG  GLU A  87      21.260   4.370  -9.593  1.00 98.22           C  
ATOM   1378  CD  GLU A  87      21.472   5.882  -9.698  1.00 98.22           C  
ATOM   1379  OE1 GLU A  87      22.654   6.274  -9.850  1.00 98.22           O  
ATOM   1380  OE2 GLU A  87      20.497   6.644  -9.860  1.00 98.22           O1-
ATOM   1381  H   GLU A  87      20.154   2.004  -7.557  1.00 98.22           H  
ATOM   1382  HA  GLU A  87      19.567   4.938  -7.518  1.00 98.22           H  
ATOM   1383  HB2 GLU A  87      19.130   4.522  -9.980  1.00 98.22           H  
ATOM   1384  HB3 GLU A  87      19.715   2.889  -9.740  1.00 98.22           H  
ATOM   1385  HG2 GLU A  87      21.900   3.975  -8.804  1.00 98.22           H  
ATOM   1386  HG3 GLU A  87      21.603   3.935 -10.532  1.00 98.22           H  
ATOM   1387  N   PHE A  88      17.080   4.737  -7.722  1.00 98.72           N  
ATOM   1388  CA  PHE A  88      15.629   4.712  -7.854  1.00 98.72           C  
ATOM   1389  C   PHE A  88      15.252   5.141  -9.274  1.00 98.72           C  
ATOM   1390  O   PHE A  88      15.535   6.266  -9.689  1.00 98.72           O  
ATOM   1391  CB  PHE A  88      15.002   5.622  -6.787  1.00 98.72           C  
ATOM   1392  CG  PHE A  88      13.487   5.543  -6.720  1.00 98.72           C  
ATOM   1393  CD1 PHE A  88      12.691   6.218  -7.667  1.00 98.72           C  
ATOM   1394  CD2 PHE A  88      12.869   4.778  -5.713  1.00 98.72           C  
ATOM   1395  CE1 PHE A  88      11.290   6.115  -7.611  1.00 98.72           C  
ATOM   1396  CE2 PHE A  88      11.468   4.678  -5.656  1.00 98.72           C  
ATOM   1397  CZ  PHE A  88      10.679   5.350  -6.603  1.00 98.72           C  
ATOM   1398  H   PHE A  88      17.515   5.648  -7.748  1.00 98.72           H  
ATOM   1399  HA  PHE A  88      15.266   3.698  -7.690  1.00 98.72           H  
ATOM   1400  HB2 PHE A  88      15.294   6.654  -6.979  1.00 98.72           H  
ATOM   1401  HB3 PHE A  88      15.409   5.348  -5.814  1.00 98.72           H  
ATOM   1402  HD1 PHE A  88      13.154   6.805  -8.446  1.00 98.72           H  
ATOM   1403  HD2 PHE A  88      13.471   4.266  -4.977  1.00 98.72           H  
ATOM   1404  HE1 PHE A  88      10.681   6.613  -8.350  1.00 98.72           H  
ATOM   1405  HE2 PHE A  88      10.995   4.087  -4.886  1.00 98.72           H  
ATOM   1406  HZ  PHE A  88       9.603   5.270  -6.557  1.00 98.72           H  
ATOM   1407  N   LEU A  89      14.597   4.249 -10.011  1.00 98.74           N  
ATOM   1408  CA  LEU A  89      14.095   4.453 -11.368  1.00 98.74           C  
ATOM   1409  C   LEU A  89      12.572   4.492 -11.298  1.00 98.74           C  
ATOM   1410  O   LEU A  89      11.952   3.476 -10.998  1.00 98.74           O  
ATOM   1411  CB  LEU A  89      14.576   3.310 -12.284  1.00 98.74           C  
ATOM   1412  CG  LEU A  89      16.069   2.961 -12.191  1.00 98.74           C  
ATOM   1413  CD1 LEU A  89      16.389   1.821 -13.153  1.00 98.74           C  
ATOM   1414  CD2 LEU A  89      16.965   4.146 -12.541  1.00 98.74           C  
ATOM   1415  H   LEU A  89      14.392   3.356  -9.586  1.00 98.74           H  
ATOM   1416  HA  LEU A  89      14.456   5.402 -11.766  1.00 98.74           H  
ATOM   1417  HB2 LEU A  89      14.336   3.571 -13.314  1.00 98.74           H  
ATOM   1418  HB3 LEU A  89      14.017   2.409 -12.034  1.00 98.74           H  
ATOM   1419  HG  LEU A  89      16.308   2.623 -11.183  1.00 98.74           H  
ATOM   1420 HD11 LEU A  89      15.767   0.956 -12.923  1.00 98.74           H  
ATOM   1421 HD12 LEU A  89      16.220   2.130 -14.185  1.00 98.74           H  
ATOM   1422 HD13 LEU A  89      17.435   1.544 -13.015  1.00 98.74           H  
ATOM   1423 HD21 LEU A  89      18.010   3.843 -12.470  1.00 98.74           H  
ATOM   1424 HD22 LEU A  89      16.794   4.950 -11.825  1.00 98.74           H  
ATOM   1425 HD23 LEU A  89      16.749   4.494 -13.551  1.00 98.74           H  
ATOM   1426  N   GLY A  90      11.965   5.648 -11.534  1.00 98.75           N  
ATOM   1427  CA  GLY A  90      10.529   5.849 -11.378  1.00 98.75           C  
ATOM   1428  C   GLY A  90       9.844   6.255 -12.673  1.00 98.75           C  
ATOM   1429  O   GLY A  90      10.437   6.901 -13.536  1.00 98.75           O  
ATOM   1430  H   GLY A  90      12.519   6.424 -11.868  1.00 98.75           H  
ATOM   1431  HA2 GLY A  90      10.053   4.944 -11.000  1.00 98.75           H  
ATOM   1432  HA3 GLY A  90      10.358   6.639 -10.647  1.00 98.75           H  
ATOM   1433  N   TYR A  91       8.562   5.926 -12.782  1.00 98.76           N  
ATOM   1434  CA  TYR A  91       7.679   6.442 -13.818  1.00 98.76           C  
ATOM   1435  C   TYR A  91       6.363   6.910 -13.195  1.00 98.76           C  
ATOM   1436  O   TYR A  91       5.626   6.121 -12.610  1.00 98.76           O  
ATOM   1437  CB  TYR A  91       7.469   5.378 -14.902  1.00 98.76           C  
ATOM   1438  CG  TYR A  91       7.026   5.956 -16.229  1.00 98.76           C  
ATOM   1439  CD1 TYR A  91       5.740   6.510 -16.377  1.00 98.76           C  
ATOM   1440  CD2 TYR A  91       7.920   5.963 -17.316  1.00 98.76           C  
ATOM   1441  CE1 TYR A  91       5.356   7.086 -17.601  1.00 98.76           C  
ATOM   1442  CE2 TYR A  91       7.544   6.542 -18.542  1.00 98.76           C  
ATOM   1443  CZ  TYR A  91       6.254   7.098 -18.687  1.00 98.76           C  
ATOM   1444  OH  TYR A  91       5.869   7.620 -19.879  1.00 98.76           O  
ATOM   1445  H   TYR A  91       8.158   5.314 -12.087  1.00 98.76           H  
ATOM   1446  HA  TYR A  91       8.154   7.302 -14.290  1.00 98.76           H  
ATOM   1447  HB2 TYR A  91       6.739   4.642 -14.566  1.00 98.76           H  
ATOM   1448  HB3 TYR A  91       8.415   4.861 -15.059  1.00 98.76           H  
ATOM   1449  HD1 TYR A  91       5.041   6.494 -15.553  1.00 98.76           H  
ATOM   1450  HD2 TYR A  91       8.889   5.495 -17.220  1.00 98.76           H  
ATOM   1451  HE1 TYR A  91       4.370   7.510 -17.723  1.00 98.76           H  
ATOM   1452  HE2 TYR A  91       8.225   6.512 -19.380  1.00 98.76           H  
ATOM   1453  HH  TYR A  91       6.530   7.491 -20.563  1.00 98.76           H  
ATOM   1454  N   ASP A  92       6.064   8.201 -13.338  1.00 97.08           N  
ATOM   1455  CA  ASP A  92       4.771   8.803 -12.981  1.00 97.08           C  
ATOM   1456  C   ASP A  92       4.149   9.410 -14.252  1.00 97.08           C  
ATOM   1457  O   ASP A  92       3.607   8.683 -15.083  1.00 97.08           O  
ATOM   1458  CB  ASP A  92       4.956   9.773 -11.795  1.00 97.08           C  
ATOM   1459  CG  ASP A  92       3.638  10.293 -11.203  1.00 97.08           C  
ATOM   1460  OD1 ASP A  92       2.629  10.356 -11.931  1.00 97.08           O  
ATOM   1461  OD2 ASP A  92       3.640  10.644 -10.001  1.00 97.08           O1-
ATOM   1462  H   ASP A  92       6.737   8.775 -13.826  1.00 97.08           H  
ATOM   1463  HA  ASP A  92       4.081   8.026 -12.651  1.00 97.08           H  
ATOM   1464  HB2 ASP A  92       5.572  10.618 -12.101  1.00 97.08           H  
ATOM   1465  HB3 ASP A  92       5.494   9.245 -11.007  1.00 97.08           H  
ATOM   1466  N   GLN A  93       4.324  10.714 -14.479  1.00 96.22           N  
ATOM   1467  CA  GLN A  93       3.996  11.366 -15.755  1.00 96.22           C  
ATOM   1468  C   GLN A  93       5.101  11.200 -16.802  1.00 96.22           C  
ATOM   1469  O   GLN A  93       4.853  11.256 -18.003  1.00 96.22           O  
ATOM   1470  CB  GLN A  93       3.775  12.860 -15.507  1.00 96.22           C  
ATOM   1471  CG  GLN A  93       2.552  13.126 -14.622  1.00 96.22           C  
ATOM   1472  CD  GLN A  93       2.306  14.617 -14.430  1.00 96.22           C  
ATOM   1473  NE2 GLN A  93       1.113  15.001 -14.037  1.00 96.22           N  
ATOM   1474  OE1 GLN A  93       3.164  15.462 -14.625  1.00 96.22           O  
ATOM   1475  H   GLN A  93       4.651  11.282 -13.710  1.00 96.22           H  
ATOM   1476  HA  GLN A  93       3.085  10.934 -16.167  1.00 96.22           H  
ATOM   1477  HB2 GLN A  93       4.663  13.284 -15.040  1.00 96.22           H  
ATOM   1478  HB3 GLN A  93       3.619  13.355 -16.466  1.00 96.22           H  
ATOM   1479  HG2 GLN A  93       2.691  12.676 -13.639  1.00 96.22           H  
ATOM   1480  HG3 GLN A  93       1.673  12.678 -15.085  1.00 96.22           H  
ATOM   1481 HE21 GLN A  93       0.394  14.317 -13.848  1.00 96.22           H  
ATOM   1482 HE22 GLN A  93       0.991  15.996 -13.913  1.00 96.22           H  
ATOM   1483  N   LYS A  94       6.336  11.034 -16.332  1.00 97.95           N  
ATOM   1484  CA  LYS A  94       7.529  10.793 -17.136  1.00 97.95           C  
ATOM   1485  C   LYS A  94       8.481   9.904 -16.353  1.00 97.95           C  
ATOM   1486  O   LYS A  94       8.420   9.858 -15.122  1.00 97.95           O  
ATOM   1487  CB  LYS A  94       8.183  12.125 -17.554  1.00 97.95           C  
ATOM   1488  CG  LYS A  94       8.677  12.983 -16.375  1.00 97.95           C  
ATOM   1489  CD  LYS A  94       9.289  14.297 -16.875  1.00 97.95           C  
ATOM   1490  CE  LYS A  94       9.772  15.131 -15.684  1.00 97.95           C  
ATOM   1491  NZ  LYS A  94      10.366  16.418 -16.123  1.00 97.95           N1+
ATOM   1492  H   LYS A  94       6.438  10.949 -15.331  1.00 97.95           H  
ATOM   1493  HA  LYS A  94       7.233  10.251 -18.034  1.00 97.95           H  
ATOM   1494  HB2 LYS A  94       9.028  11.907 -18.208  1.00 97.95           H  
ATOM   1495  HB3 LYS A  94       7.457  12.698 -18.131  1.00 97.95           H  
ATOM   1496  HG2 LYS A  94       7.842  13.211 -15.713  1.00 97.95           H  
ATOM   1497  HG3 LYS A  94       9.432  12.433 -15.813  1.00 97.95           H  
ATOM   1498  HD2 LYS A  94      10.130  14.070 -17.531  1.00 97.95           H  
ATOM   1499  HD3 LYS A  94       8.535  14.851 -17.434  1.00 97.95           H  
ATOM   1500  HE2 LYS A  94      10.506  14.546 -15.130  1.00 97.95           H  
ATOM   1501  HE3 LYS A  94       8.925  15.313 -15.022  1.00 97.95           H  
ATOM   1502  HZ1 LYS A  94      10.681  16.949 -15.323  1.00 97.95           H  
ATOM   1503  HZ2 LYS A  94      11.158  16.248 -16.726  1.00 97.95           H  
ATOM   1504  HZ3 LYS A  94       9.685  16.967 -16.627  1.00 97.95           H  
ATOM   1505  N   PHE A  95       9.374   9.247 -17.077  1.00 98.69           N  
ATOM   1506  CA  PHE A  95      10.487   8.537 -16.471  1.00 98.69           C  
ATOM   1507  C   PHE A  95      11.428   9.510 -15.752  1.00 98.69           C  
ATOM   1508  O   PHE A  95      11.697  10.612 -16.242  1.00 98.69           O  
ATOM   1509  CB  PHE A  95      11.228   7.749 -17.549  1.00 98.69           C  
ATOM   1510  CG  PHE A  95      12.421   6.989 -17.011  1.00 98.69           C  
ATOM   1511  CD1 PHE A  95      13.726   7.448 -17.270  1.00 98.69           C  
ATOM   1512  CD2 PHE A  95      12.225   5.838 -16.227  1.00 98.69           C  
ATOM   1513  CE1 PHE A  95      14.834   6.750 -16.757  1.00 98.69           C  
ATOM   1514  CE2 PHE A  95      13.333   5.136 -15.724  1.00 98.69           C  
ATOM   1515  CZ  PHE A  95      14.636   5.591 -15.987  1.00 98.69           C  
ATOM   1516  H   PHE A  95       9.349   9.331 -18.083  1.00 98.69           H  
ATOM   1517  HA  PHE A  95      10.093   7.830 -15.742  1.00 98.69           H  
ATOM   1518  HB2 PHE A  95      10.536   7.041 -18.004  1.00 98.69           H  
ATOM   1519  HB3 PHE A  95      11.562   8.434 -18.329  1.00 98.69           H  
ATOM   1520  HD1 PHE A  95      13.882   8.336 -17.864  1.00 98.69           H  
ATOM   1521  HD2 PHE A  95      11.227   5.488 -16.007  1.00 98.69           H  
ATOM   1522  HE1 PHE A  95      15.835   7.098 -16.961  1.00 98.69           H  
ATOM   1523  HE2 PHE A  95      13.177   4.244 -15.134  1.00 98.69           H  
ATOM   1524  HZ  PHE A  95      15.483   5.046 -15.599  1.00 98.69           H  
ATOM   1525  N   PHE A  96      11.948   9.088 -14.606  1.00 98.39           N  
ATOM   1526  CA  PHE A  96      13.018   9.765 -13.890  1.00 98.39           C  
ATOM   1527  C   PHE A  96      13.914   8.748 -13.184  1.00 98.39           C  
ATOM   1528  O   PHE A  96      13.513   7.625 -12.884  1.00 98.39           O  
ATOM   1529  CB  PHE A  96      12.442  10.792 -12.904  1.00 98.39           C  
ATOM   1530  CG  PHE A  96      11.683  10.200 -11.731  1.00 98.39           C  
ATOM   1531  CD1 PHE A  96      10.325   9.855 -11.870  1.00 98.39           C  
ATOM   1532  CD2 PHE A  96      12.332   9.995 -10.497  1.00 98.39           C  
ATOM   1533  CE1 PHE A  96       9.613   9.331 -10.778  1.00 98.39           C  
ATOM   1534  CE2 PHE A  96      11.621   9.466  -9.405  1.00 98.39           C  
ATOM   1535  CZ  PHE A  96      10.259   9.145  -9.543  1.00 98.39           C  
ATOM   1536  H   PHE A  96      11.657   8.190 -14.247  1.00 98.39           H  
ATOM   1537  HA  PHE A  96      13.633  10.297 -14.615  1.00 98.39           H  
ATOM   1538  HB2 PHE A  96      11.781  11.469 -13.445  1.00 98.39           H  
ATOM   1539  HB3 PHE A  96      13.263  11.396 -12.517  1.00 98.39           H  
ATOM   1540  HD1 PHE A  96       9.828   9.988 -12.820  1.00 98.39           H  
ATOM   1541  HD2 PHE A  96      13.377  10.242 -10.384  1.00 98.39           H  
ATOM   1542  HE1 PHE A  96       8.570   9.073 -10.887  1.00 98.39           H  
ATOM   1543  HE2 PHE A  96      12.121   9.309  -8.461  1.00 98.39           H  
ATOM   1544  HZ  PHE A  96       9.709   8.750  -8.702  1.00 98.39           H  
ATOM   1545  N   ARG A  97      15.138   9.175 -12.892  1.00 97.46           N  
ATOM   1546  CA  ARG A  97      16.132   8.419 -12.135  1.00 97.46           C  
ATOM   1547  C   ARG A  97      16.757   9.334 -11.091  1.00 97.46           C  
ATOM   1548  O   ARG A  97      16.969  10.512 -11.369  1.00 97.46           O  
ATOM   1549  CB  ARG A  97      17.165   7.829 -13.108  1.00 97.46           C  
ATOM   1550  CG  ARG A  97      18.469   7.396 -12.422  1.00 97.46           C  
ATOM   1551  CD  ARG A  97      19.426   6.738 -13.413  1.00 97.46           C  
ATOM   1552  NE  ARG A  97      20.753   6.599 -12.801  1.00 97.46           N  
ATOM   1553  CZ  ARG A  97      21.882   6.293 -13.411  1.00 97.46           C  
ATOM   1554  NH1 ARG A  97      21.954   5.971 -14.674  1.00 97.46           N1+
ATOM   1555  NH2 ARG A  97      22.989   6.319 -12.745  1.00 97.46           N  
ATOM   1556  H   ARG A  97      15.383  10.127 -13.124  1.00 97.46           H  
ATOM   1557  HA  ARG A  97      15.645   7.598 -11.610  1.00 97.46           H  
ATOM   1558  HB2 ARG A  97      16.716   6.977 -13.619  1.00 97.46           H  
ATOM   1559  HB3 ARG A  97      17.417   8.580 -13.857  1.00 97.46           H  
ATOM   1560  HG2 ARG A  97      18.967   8.275 -12.013  1.00 97.46           H  
ATOM   1561  HG3 ARG A  97      18.258   6.704 -11.606  1.00 97.46           H  
ATOM   1562  HD2 ARG A  97      19.041   5.759 -13.698  1.00 97.46           H  
ATOM   1563  HD3 ARG A  97      19.503   7.367 -14.299  1.00 97.46           H  
ATOM   1564  HE  ARG A  97      20.808   6.766 -11.807  1.00 97.46           H  
ATOM   1565 HH11 ARG A  97      21.116   5.960 -15.238  1.00 97.46           H  
ATOM   1566 HH12 ARG A  97      22.856   5.827 -15.105  1.00 97.46           H  
ATOM   1567 HH21 ARG A  97      22.961   6.467 -11.747  1.00 97.46           H  
ATOM   1568 HH22 ARG A  97      23.847   6.038 -13.198  1.00 97.46           H  
ATOM   1569  N   THR A  98      17.069   8.786  -9.925  1.00 98.17           N  
ATOM   1570  CA  THR A  98      17.863   9.457  -8.893  1.00 98.17           C  
ATOM   1571  C   THR A  98      18.640   8.426  -8.078  1.00 98.17           C  
ATOM   1572  O   THR A  98      18.098   7.344  -7.826  1.00 98.17           O  
ATOM   1573  CB  THR A  98      16.954  10.308  -7.988  1.00 98.17           C  
ATOM   1574  CG2 THR A  98      15.931   9.533  -7.159  1.00 98.17           C  
ATOM   1575  OG1 THR A  98      17.707  11.079  -7.088  1.00 98.17           O  
ATOM   1576  H   THR A  98      16.827   7.818  -9.764  1.00 98.17           H  
ATOM   1577  HA  THR A  98      18.569  10.130  -9.379  1.00 98.17           H  
ATOM   1578  HB  THR A  98      16.407  11.000  -8.628  1.00 98.17           H  
ATOM   1579  HG1 THR A  98      18.074  10.508  -6.410  1.00 98.17           H  
ATOM   1580 HG21 THR A  98      15.289   8.946  -7.816  1.00 98.17           H  
ATOM   1581 HG22 THR A  98      15.317  10.242  -6.603  1.00 98.17           H  
ATOM   1582 HG23 THR A  98      16.433   8.870  -6.454  1.00 98.17           H  
ATOM   1583  N   PRO A  99      19.844   8.751  -7.573  1.00 98.54           N  
ATOM   1584  CA  PRO A  99      20.461   7.953  -6.525  1.00 98.54           C  
ATOM   1585  C   PRO A  99      19.476   7.777  -5.369  1.00 98.54           C  
ATOM   1586  O   PRO A  99      18.814   8.738  -4.960  1.00 98.54           O  
ATOM   1587  CB  PRO A  99      21.715   8.723  -6.098  1.00 98.54           C  
ATOM   1588  CG  PRO A  99      22.061   9.542  -7.341  1.00 98.54           C  
ATOM   1589  CD  PRO A  99      20.688   9.888  -7.911  1.00 98.54           C  
ATOM   1590  HA  PRO A  99      20.746   6.985  -6.937  1.00 98.54           H  
ATOM   1591  HB2 PRO A  99      21.485   9.402  -5.276  1.00 98.54           H  
ATOM   1592  HB3 PRO A  99      22.526   8.050  -5.821  1.00 98.54           H  
ATOM   1593  HG2 PRO A  99      22.605   8.919  -8.051  1.00 98.54           H  
ATOM   1594  HG3 PRO A  99      22.632  10.436  -7.091  1.00 98.54           H  
ATOM   1595  HD2 PRO A  99      20.758  10.029  -8.990  1.00 98.54           H  
ATOM   1596  HD3 PRO A  99      20.311  10.789  -7.428  1.00 98.54           H  
ATOM   1597  N   LEU A 100      19.364   6.563  -4.821  1.00 98.50           N  
ATOM   1598  CA  LEU A 100      18.416   6.304  -3.736  1.00 98.50           C  
ATOM   1599  C   LEU A 100      18.729   7.174  -2.510  1.00 98.50           C  
ATOM   1600  O   LEU A 100      17.810   7.590  -1.819  1.00 98.50           O  
ATOM   1601  CB  LEU A 100      18.410   4.808  -3.378  1.00 98.50           C  
ATOM   1602  CG  LEU A 100      17.374   4.453  -2.290  1.00 98.50           C  
ATOM   1603  CD1 LEU A 100      15.930   4.585  -2.777  1.00 98.50           C  
ATOM   1604  CD2 LEU A 100      17.587   3.023  -1.823  1.00 98.50           C  
ATOM   1605  H   LEU A 100      19.916   5.803  -5.190  1.00 98.50           H  
ATOM   1606  HA  LEU A 100      17.425   6.586  -4.091  1.00 98.50           H  
ATOM   1607  HB2 LEU A 100      18.198   4.227  -4.276  1.00 98.50           H  
ATOM   1608  HB3 LEU A 100      19.404   4.533  -3.025  1.00 98.50           H  
ATOM   1609  HG  LEU A 100      17.509   5.089  -1.415  1.00 98.50           H  
ATOM   1610 HD11 LEU A 100      15.772   3.950  -3.648  1.00 98.50           H  
ATOM   1611 HD12 LEU A 100      15.245   4.286  -1.983  1.00 98.50           H  
ATOM   1612 HD13 LEU A 100      15.717   5.621  -3.040  1.00 98.50           H  
ATOM   1613 HD21 LEU A 100      17.528   2.339  -2.670  1.00 98.50           H  
ATOM   1614 HD22 LEU A 100      18.559   2.954  -1.334  1.00 98.50           H  
ATOM   1615 HD23 LEU A 100      16.820   2.768  -1.092  1.00 98.50           H  
ATOM   1616  N   ALA A 101      20.000   7.505  -2.265  1.00 98.24           N  
ATOM   1617  CA  ALA A 101      20.408   8.402  -1.181  1.00 98.24           C  
ATOM   1618  C   ALA A 101      19.777   9.811  -1.274  1.00 98.24           C  
ATOM   1619  O   ALA A 101      19.536  10.450  -0.243  1.00 98.24           O  
ATOM   1620  CB  ALA A 101      21.938   8.482  -1.192  1.00 98.24           C  
ATOM   1621  H   ALA A 101      20.708   7.178  -2.907  1.00 98.24           H  
ATOM   1622  HA  ALA A 101      20.093   7.966  -0.232  1.00 98.24           H  
ATOM   1623  HB1 ALA A 101      22.369   7.487  -1.082  1.00 98.24           H  
ATOM   1624  HB2 ALA A 101      22.275   9.110  -0.368  1.00 98.24           H  
ATOM   1625  HB3 ALA A 101      22.280   8.927  -2.127  1.00 98.24           H  
ATOM   1626  N   ASP A 102      19.435  10.251  -2.485  1.00 98.54           N  
ATOM   1627  CA  ASP A 102      18.847  11.564  -2.760  1.00 98.54           C  
ATOM   1628  C   ASP A 102      17.321  11.502  -2.921  1.00 98.54           C  
ATOM   1629  O   ASP A 102      16.648  12.533  -2.929  1.00 98.54           O  
ATOM   1630  CB  ASP A 102      19.516  12.161  -4.004  1.00 98.54           C  
ATOM   1631  CG  ASP A 102      21.032  12.320  -3.843  1.00 98.54           C  
ATOM   1632  OD1 ASP A 102      21.482  12.559  -2.698  1.00 98.54           O  
ATOM   1633  OD2 ASP A 102      21.728  12.171  -4.869  1.00 98.54           O1-
ATOM   1634  H   ASP A 102      19.646   9.677  -3.289  1.00 98.54           H  
ATOM   1635  HA  ASP A 102      19.056  12.237  -1.927  1.00 98.54           H  
ATOM   1636  HB2 ASP A 102      19.310  11.518  -4.859  1.00 98.54           H  
ATOM   1637  HB3 ASP A 102      19.086  13.143  -4.204  1.00 98.54           H  
ATOM   1638  N   TYR A 103      16.743  10.298  -3.004  1.00 98.14           N  
ATOM   1639  CA  TYR A 103      15.298  10.133  -3.114  1.00 98.14           C  
ATOM   1640  C   TYR A 103      14.595  10.659  -1.843  1.00 98.14           C  
ATOM   1641  O   TYR A 103      14.958  10.248  -0.733  1.00 98.14           O  
ATOM   1642  CB  TYR A 103      14.947   8.667  -3.399  1.00 98.14           C  
ATOM   1643  CG  TYR A 103      13.467   8.429  -3.643  1.00 98.14           C  
ATOM   1644  CD1 TYR A 103      12.752   7.532  -2.828  1.00 98.14           C  
ATOM   1645  CD2 TYR A 103      12.807   9.098  -4.694  1.00 98.14           C  
ATOM   1646  CE1 TYR A 103      11.382   7.310  -3.059  1.00 98.14           C  
ATOM   1647  CE2 TYR A 103      11.429   8.899  -4.910  1.00 98.14           C  
ATOM   1648  CZ  TYR A 103      10.716   7.999  -4.092  1.00 98.14           C  
ATOM   1649  OH  TYR A 103       9.390   7.782  -4.287  1.00 98.14           O  
ATOM   1650  H   TYR A 103      17.331   9.479  -2.959  1.00 98.14           H  
ATOM   1651  HA  TYR A 103      14.987  10.716  -3.981  1.00 98.14           H  
ATOM   1652  HB2 TYR A 103      15.495   8.337  -4.281  1.00 98.14           H  
ATOM   1653  HB3 TYR A 103      15.276   8.057  -2.559  1.00 98.14           H  
ATOM   1654  HD1 TYR A 103      13.261   6.986  -2.048  1.00 98.14           H  
ATOM   1655  HD2 TYR A 103      13.358   9.762  -5.343  1.00 98.14           H  
ATOM   1656  HE1 TYR A 103      10.832   6.591  -2.470  1.00 98.14           H  
ATOM   1657  HE2 TYR A 103      10.925   9.414  -5.715  1.00 98.14           H  
ATOM   1658  HH  TYR A 103       9.022   8.285  -5.017  1.00 98.14           H  
ATOM   1659  N   PRO A 104      13.562  11.524  -1.955  1.00 97.63           N  
ATOM   1660  CA  PRO A 104      12.919  12.139  -0.789  1.00 97.63           C  
ATOM   1661  C   PRO A 104      12.374  11.138   0.234  1.00 97.63           C  
ATOM   1662  O   PRO A 104      12.385  11.412   1.431  1.00 97.63           O  
ATOM   1663  CB  PRO A 104      11.789  13.003  -1.358  1.00 97.63           C  
ATOM   1664  CG  PRO A 104      12.331  13.413  -2.723  1.00 97.63           C  
ATOM   1665  CD  PRO A 104      13.085  12.166  -3.175  1.00 97.63           C  
ATOM   1666  HA  PRO A 104      13.645  12.783  -0.293  1.00 97.63           H  
ATOM   1667  HB2 PRO A 104      11.586  13.867  -0.726  1.00 97.63           H  
ATOM   1668  HB3 PRO A 104      10.886  12.407  -1.492  1.00 97.63           H  
ATOM   1669  HG2 PRO A 104      11.532  13.677  -3.415  1.00 97.63           H  
ATOM   1670  HG3 PRO A 104      13.030  14.241  -2.607  1.00 97.63           H  
ATOM   1671  HD2 PRO A 104      13.905  12.464  -3.828  1.00 97.63           H  
ATOM   1672  HD3 PRO A 104      12.398  11.499  -3.695  1.00 97.63           H  
ATOM   1673  N   TYR A 105      11.938   9.961  -0.222  1.00 96.57           N  
ATOM   1674  CA  TYR A 105      11.344   8.930   0.631  1.00 96.57           C  
ATOM   1675  C   TYR A 105      12.257   7.721   0.842  1.00 96.57           C  
ATOM   1676  O   TYR A 105      11.769   6.653   1.195  1.00 96.57           O  
ATOM   1677  CB  TYR A 105       9.950   8.553   0.108  1.00 96.57           C  
ATOM   1678  CG  TYR A 105       9.078   9.742  -0.244  1.00 96.57           C  
ATOM   1679  CD1 TYR A 105       8.909  10.794   0.680  1.00 96.57           C  
ATOM   1680  CD2 TYR A 105       8.460   9.814  -1.507  1.00 96.57           C  
ATOM   1681  CE1 TYR A 105       8.147  11.923   0.334  1.00 96.57           C  
ATOM   1682  CE2 TYR A 105       7.697  10.942  -1.856  1.00 96.57           C  
ATOM   1683  CZ  TYR A 105       7.547  12.003  -0.940  1.00 96.57           C  
ATOM   1684  OH  TYR A 105       6.839  13.107  -1.287  1.00 96.57           O  
ATOM   1685  H   TYR A 105      11.940   9.807  -1.220  1.00 96.57           H  
ATOM   1686  HA  TYR A 105      11.198   9.349   1.627  1.00 96.57           H  
ATOM   1687  HB2 TYR A 105      10.063   7.923  -0.774  1.00 96.57           H  
ATOM   1688  HB3 TYR A 105       9.436   7.962   0.866  1.00 96.57           H  
ATOM   1689  HD1 TYR A 105       9.382  10.751   1.650  1.00 96.57           H  
ATOM   1690  HD2 TYR A 105       8.550   8.996  -2.207  1.00 96.57           H  
ATOM   1691  HE1 TYR A 105       8.035  12.735   1.038  1.00 96.57           H  
ATOM   1692  HE2 TYR A 105       7.197  10.992  -2.812  1.00 96.57           H  
ATOM   1693  HH  TYR A 105       6.752  13.740  -0.571  1.00 96.57           H  
ATOM   1694  N   LYS A 106      13.574   7.874   0.641  1.00 97.94           N  
ATOM   1695  CA  LYS A 106      14.589   6.802   0.669  1.00 97.94           C  
ATOM   1696  C   LYS A 106      14.504   5.814   1.832  1.00 97.94           C  
ATOM   1697  O   LYS A 106      14.813   4.640   1.640  1.00 97.94           O  
ATOM   1698  CB  LYS A 106      15.979   7.441   0.660  1.00 97.94           C  
ATOM   1699  CG  LYS A 106      16.258   8.403   1.828  1.00 97.94           C  
ATOM   1700  CD  LYS A 106      17.750   8.711   1.904  1.00 97.94           C  
ATOM   1701  CE  LYS A 106      18.028   9.964   2.736  1.00 97.94           C  
ATOM   1702  NZ  LYS A 106      17.840  11.184   1.914  1.00 97.94           N1+
ATOM   1703  H   LYS A 106      13.890   8.790   0.355  1.00 97.94           H  
ATOM   1704  HA  LYS A 106      14.494   6.202  -0.236  1.00 97.94           H  
ATOM   1705  HB2 LYS A 106      16.727   6.648   0.653  1.00 97.94           H  
ATOM   1706  HB3 LYS A 106      16.071   8.012  -0.263  1.00 97.94           H  
ATOM   1707  HG2 LYS A 106      15.693   9.323   1.677  1.00 97.94           H  
ATOM   1708  HG3 LYS A 106      15.961   7.965   2.781  1.00 97.94           H  
ATOM   1709  HD2 LYS A 106      18.247   7.863   2.375  1.00 97.94           H  
ATOM   1710  HD3 LYS A 106      18.152   8.818   0.896  1.00 97.94           H  
ATOM   1711  HE2 LYS A 106      19.059   9.916   3.087  1.00 97.94           H  
ATOM   1712  HE3 LYS A 106      17.377   9.958   3.611  1.00 97.94           H  
ATOM   1713  HZ1 LYS A 106      18.466  11.138   1.122  1.00 97.94           H  
ATOM   1714  HZ2 LYS A 106      18.042  12.024   2.437  1.00 97.94           H  
ATOM   1715  HZ3 LYS A 106      16.904  11.218   1.538  1.00 97.94           H  
ATOM   1716  N   GLU A 107      14.042   6.262   2.999  1.00 97.84           N  
ATOM   1717  CA  GLU A 107      13.904   5.437   4.204  1.00 97.84           C  
ATOM   1718  C   GLU A 107      12.939   4.263   4.013  1.00 97.84           C  
ATOM   1719  O   GLU A 107      13.033   3.268   4.731  1.00 97.84           O  
ATOM   1720  CB  GLU A 107      13.435   6.301   5.389  1.00 97.84           C  
ATOM   1721  CG  GLU A 107      14.371   7.473   5.728  1.00 97.84           C  
ATOM   1722  CD  GLU A 107      15.838   7.049   5.905  1.00 97.84           C  
ATOM   1723  OE1 GLU A 107      16.711   7.847   5.491  1.00 97.84           O  
ATOM   1724  OE2 GLU A 107      16.070   5.917   6.385  1.00 97.84           O1-
ATOM   1725  H   GLU A 107      13.840   7.249   3.074  1.00 97.84           H  
ATOM   1726  HA  GLU A 107      14.873   5.003   4.451  1.00 97.84           H  
ATOM   1727  HB2 GLU A 107      12.446   6.701   5.167  1.00 97.84           H  
ATOM   1728  HB3 GLU A 107      13.343   5.665   6.270  1.00 97.84           H  
ATOM   1729  HG2 GLU A 107      14.017   7.944   6.644  1.00 97.84           H  
ATOM   1730  HG3 GLU A 107      14.298   8.212   4.930  1.00 97.84           H  
ATOM   1731  N   PHE A 108      12.047   4.320   3.014  1.00 97.89           N  
ATOM   1732  CA  PHE A 108      11.190   3.186   2.667  1.00 97.89           C  
ATOM   1733  C   PHE A 108      12.012   1.917   2.403  1.00 97.89           C  
ATOM   1734  O   PHE A 108      11.606   0.835   2.810  1.00 97.89           O  
ATOM   1735  CB  PHE A 108      10.300   3.525   1.456  1.00 97.89           C  
ATOM   1736  CG  PHE A 108      10.847   3.100   0.099  1.00 97.89           C  
ATOM   1737  CD1 PHE A 108      11.621   3.973  -0.690  1.00 97.89           C  
ATOM   1738  CD2 PHE A 108      10.603   1.793  -0.365  1.00 97.89           C  
ATOM   1739  CE1 PHE A 108      12.117   3.564  -1.937  1.00 97.89           C  
ATOM   1740  CE2 PHE A 108      11.099   1.379  -1.612  1.00 97.89           C  
ATOM   1741  CZ  PHE A 108      11.842   2.269  -2.403  1.00 97.89           C  
ATOM   1742  H   PHE A 108      12.013   5.146   2.435  1.00 97.89           H  
ATOM   1743  HA  PHE A 108      10.539   2.979   3.517  1.00 97.89           H  
ATOM   1744  HB2 PHE A 108      10.073   4.591   1.444  1.00 97.89           H  
ATOM   1745  HB3 PHE A 108       9.350   3.009   1.597  1.00 97.89           H  
ATOM   1746  HD1 PHE A 108      11.828   4.980  -0.359  1.00 97.89           H  
ATOM   1747  HD2 PHE A 108      10.030   1.103   0.237  1.00 97.89           H  
ATOM   1748  HE1 PHE A 108      12.681   4.252  -2.550  1.00 97.89           H  
ATOM   1749  HE2 PHE A 108      10.877   0.387  -1.977  1.00 97.89           H  
ATOM   1750  HZ  PHE A 108      12.169   1.964  -3.386  1.00 97.89           H  
ATOM   1751  N   TYR A 109      13.175   2.039   1.755  1.00 98.69           N  
ATOM   1752  CA  TYR A 109      13.962   0.893   1.317  1.00 98.69           C  
ATOM   1753  C   TYR A 109      14.536   0.085   2.492  1.00 98.69           C  
ATOM   1754  O   TYR A 109      14.209  -1.099   2.598  1.00 98.69           O  
ATOM   1755  CB  TYR A 109      15.026   1.352   0.318  1.00 98.69           C  
ATOM   1756  CG  TYR A 109      15.850   0.221  -0.263  1.00 98.69           C  
ATOM   1757  CD1 TYR A 109      17.085  -0.140   0.315  1.00 98.69           C  
ATOM   1758  CD2 TYR A 109      15.380  -0.460  -1.400  1.00 98.69           C  
ATOM   1759  CE1 TYR A 109      17.850  -1.181  -0.248  1.00 98.69           C  
ATOM   1760  CE2 TYR A 109      16.148  -1.492  -1.966  1.00 98.69           C  
ATOM   1761  CZ  TYR A 109      17.378  -1.859  -1.394  1.00 98.69           C  
ATOM   1762  OH  TYR A 109      18.096  -2.859  -1.966  1.00 98.69           O  
ATOM   1763  H   TYR A 109      13.494   2.965   1.509  1.00 98.69           H  
ATOM   1764  HA  TYR A 109      13.291   0.222   0.781  1.00 98.69           H  
ATOM   1765  HB2 TYR A 109      15.689   2.078   0.788  1.00 98.69           H  
ATOM   1766  HB3 TYR A 109      14.525   1.868  -0.501  1.00 98.69           H  
ATOM   1767  HD1 TYR A 109      17.441   0.395   1.183  1.00 98.69           H  
ATOM   1768  HD2 TYR A 109      14.441  -0.176  -1.852  1.00 98.69           H  
ATOM   1769  HE1 TYR A 109      18.801  -1.453   0.187  1.00 98.69           H  
ATOM   1770  HE2 TYR A 109      15.825  -1.997  -2.865  1.00 98.69           H  
ATOM   1771  HH  TYR A 109      18.994  -2.946  -1.638  1.00 98.69           H  
ATOM   1772  N   PRO A 110      15.342   0.659   3.413  1.00 98.00           N  
ATOM   1773  CA  PRO A 110      15.809  -0.094   4.575  1.00 98.00           C  
ATOM   1774  C   PRO A 110      14.652  -0.551   5.475  1.00 98.00           C  
ATOM   1775  O   PRO A 110      14.686  -1.688   5.948  1.00 98.00           O  
ATOM   1776  CB  PRO A 110      16.785   0.834   5.307  1.00 98.00           C  
ATOM   1777  CG  PRO A 110      16.330   2.235   4.903  1.00 98.00           C  
ATOM   1778  CD  PRO A 110      15.852   2.026   3.469  1.00 98.00           C  
ATOM   1779  HA  PRO A 110      16.345  -0.984   4.245  1.00 98.00           H  
ATOM   1780  HB2 PRO A 110      16.753   0.697   6.387  1.00 98.00           H  
ATOM   1781  HB3 PRO A 110      17.795   0.663   4.935  1.00 98.00           H  
ATOM   1782  HG2 PRO A 110      15.498   2.548   5.534  1.00 98.00           H  
ATOM   1783  HG3 PRO A 110      17.141   2.960   4.958  1.00 98.00           H  
ATOM   1784  HD2 PRO A 110      16.698   2.132   2.790  1.00 98.00           H  
ATOM   1785  HD3 PRO A 110      15.085   2.763   3.232  1.00 98.00           H  
ATOM   1786  N   ASN A 111      13.609   0.269   5.657  1.00 98.07           N  
ATOM   1787  CA  ASN A 111      12.451  -0.092   6.480  1.00 98.07           C  
ATOM   1788  C   ASN A 111      11.693  -1.299   5.914  1.00 98.07           C  
ATOM   1789  O   ASN A 111      11.325  -2.200   6.666  1.00 98.07           O  
ATOM   1790  CB  ASN A 111      11.518   1.124   6.610  1.00 98.07           C  
ATOM   1791  CG  ASN A 111      12.099   2.224   7.481  1.00 98.07           C  
ATOM   1792  ND2 ASN A 111      11.585   3.426   7.383  1.00 98.07           N  
ATOM   1793  OD1 ASN A 111      12.986   2.015   8.287  1.00 98.07           O  
ATOM   1794  H   ASN A 111      13.634   1.196   5.255  1.00 98.07           H  
ATOM   1795  HA  ASN A 111      12.798  -0.377   7.473  1.00 98.07           H  
ATOM   1796  HB2 ASN A 111      11.290   1.520   5.620  1.00 98.07           H  
ATOM   1797  HB3 ASN A 111      10.582   0.809   7.072  1.00 98.07           H  
ATOM   1798 HD21 ASN A 111      10.961   3.639   6.618  1.00 98.07           H  
ATOM   1799 HD22 ASN A 111      12.075   4.138   7.905  1.00 98.07           H  
ATOM   1800  N   PHE A 112      11.496  -1.349   4.596  1.00 98.55           N  
ATOM   1801  CA  PHE A 112      10.863  -2.480   3.930  1.00 98.55           C  
ATOM   1802  C   PHE A 112      11.703  -3.751   4.076  1.00 98.55           C  
ATOM   1803  O   PHE A 112      11.191  -4.792   4.492  1.00 98.55           O  
ATOM   1804  CB  PHE A 112      10.649  -2.155   2.446  1.00 98.55           C  
ATOM   1805  CG  PHE A 112      10.130  -3.322   1.627  1.00 98.55           C  
ATOM   1806  CD1 PHE A 112      10.660  -3.563   0.346  1.00 98.55           C  
ATOM   1807  CD2 PHE A 112       9.165  -4.204   2.155  1.00 98.55           C  
ATOM   1808  CE1 PHE A 112      10.234  -4.677  -0.396  1.00 98.55           C  
ATOM   1809  CE2 PHE A 112       8.753  -5.326   1.421  1.00 98.55           C  
ATOM   1810  CZ  PHE A 112       9.287  -5.562   0.145  1.00 98.55           C  
ATOM   1811  H   PHE A 112      11.761  -0.558   4.027  1.00 98.55           H  
ATOM   1812  HA  PHE A 112       9.893  -2.655   4.395  1.00 98.55           H  
ATOM   1813  HB2 PHE A 112       9.956  -1.319   2.357  1.00 98.55           H  
ATOM   1814  HB3 PHE A 112      11.600  -1.832   2.023  1.00 98.55           H  
ATOM   1815  HD1 PHE A 112      11.398  -2.891  -0.066  1.00 98.55           H  
ATOM   1816  HD2 PHE A 112       8.746  -4.035   3.136  1.00 98.55           H  
ATOM   1817  HE1 PHE A 112      10.641  -4.859  -1.380  1.00 98.55           H  
ATOM   1818  HE2 PHE A 112       8.038  -6.015   1.845  1.00 98.55           H  
ATOM   1819  HZ  PHE A 112       8.976  -6.430  -0.417  1.00 98.55           H  
ATOM   1820  N   LEU A 113      13.009  -3.671   3.793  1.00 98.27           N  
ATOM   1821  CA  LEU A 113      13.894  -4.832   3.902  1.00 98.27           C  
ATOM   1822  C   LEU A 113      13.948  -5.387   5.332  1.00 98.27           C  
ATOM   1823  O   LEU A 113      13.958  -6.607   5.506  1.00 98.27           O  
ATOM   1824  CB  LEU A 113      15.304  -4.478   3.398  1.00 98.27           C  
ATOM   1825  CG  LEU A 113      15.419  -4.166   1.893  1.00 98.27           C  
ATOM   1826  CD1 LEU A 113      16.902  -4.083   1.523  1.00 98.27           C  
ATOM   1827  CD2 LEU A 113      14.761  -5.221   1.004  1.00 98.27           C  
ATOM   1828  H   LEU A 113      13.380  -2.786   3.477  1.00 98.27           H  
ATOM   1829  HA  LEU A 113      13.485  -5.635   3.289  1.00 98.27           H  
ATOM   1830  HB2 LEU A 113      15.677  -3.624   3.963  1.00 98.27           H  
ATOM   1831  HB3 LEU A 113      15.949  -5.329   3.618  1.00 98.27           H  
ATOM   1832  HG  LEU A 113      14.952  -3.207   1.665  1.00 98.27           H  
ATOM   1833 HD11 LEU A 113      17.399  -5.027   1.746  1.00 98.27           H  
ATOM   1834 HD12 LEU A 113      17.364  -3.274   2.088  1.00 98.27           H  
ATOM   1835 HD13 LEU A 113      16.992  -3.872   0.457  1.00 98.27           H  
ATOM   1836 HD21 LEU A 113      13.678  -5.179   1.124  1.00 98.27           H  
ATOM   1837 HD22 LEU A 113      14.985  -5.006  -0.041  1.00 98.27           H  
ATOM   1838 HD23 LEU A 113      15.124  -6.213   1.269  1.00 98.27           H  
ATOM   1839  N   ALA A 114      13.914  -4.516   6.345  1.00 97.84           N  
ATOM   1840  CA  ALA A 114      13.908  -4.907   7.753  1.00 97.84           C  
ATOM   1841  C   ALA A 114      12.660  -5.712   8.158  1.00 97.84           C  
ATOM   1842  O   ALA A 114      12.742  -6.545   9.059  1.00 97.84           O  
ATOM   1843  CB  ALA A 114      14.046  -3.641   8.605  1.00 97.84           C  
ATOM   1844  H   ALA A 114      13.930  -3.528   6.134  1.00 97.84           H  
ATOM   1845  HA  ALA A 114      14.773  -5.542   7.941  1.00 97.84           H  
ATOM   1846  HB1 ALA A 114      14.964  -3.115   8.343  1.00 97.84           H  
ATOM   1847  HB2 ALA A 114      13.196  -2.980   8.440  1.00 97.84           H  
ATOM   1848  HB3 ALA A 114      14.085  -3.913   9.660  1.00 97.84           H  
ATOM   1849  N   LYS A 115      11.519  -5.527   7.478  1.00 95.65           N  
ATOM   1850  CA  LYS A 115      10.299  -6.315   7.742  1.00 95.65           C  
ATOM   1851  C   LYS A 115      10.432  -7.780   7.337  1.00 95.65           C  
ATOM   1852  O   LYS A 115       9.636  -8.598   7.786  1.00 95.65           O  
ATOM   1853  CB  LYS A 115       9.089  -5.696   7.028  1.00 95.65           C  
ATOM   1854  CG  LYS A 115       8.704  -4.344   7.631  1.00 95.65           C  
ATOM   1855  CD  LYS A 115       7.546  -3.725   6.850  1.00 95.65           C  
ATOM   1856  CE  LYS A 115       7.252  -2.327   7.402  1.00 95.65           C  
ATOM   1857  NZ  LYS A 115       6.187  -1.660   6.623  1.00 95.65           N1+
ATOM   1858  H   LYS A 115      11.504  -4.832   6.746  1.00 95.65           H  
ATOM   1859  HA  LYS A 115      10.113  -6.323   8.816  1.00 95.65           H  
ATOM   1860  HB2 LYS A 115       8.235  -6.366   7.130  1.00 95.65           H  
ATOM   1861  HB3 LYS A 115       9.304  -5.586   5.965  1.00 95.65           H  
ATOM   1862  HG2 LYS A 115       9.559  -3.668   7.600  1.00 95.65           H  
ATOM   1863  HG3 LYS A 115       8.407  -4.482   8.671  1.00 95.65           H  
ATOM   1864  HD2 LYS A 115       6.661  -4.356   6.936  1.00 95.65           H  
ATOM   1865  HD3 LYS A 115       7.837  -3.656   5.802  1.00 95.65           H  
ATOM   1866  HE2 LYS A 115       6.971  -2.405   8.452  1.00 95.65           H  
ATOM   1867  HE3 LYS A 115       8.170  -1.743   7.333  1.00 95.65           H  
ATOM   1868  HZ1 LYS A 115       5.319  -2.177   6.646  1.00 95.65           H  
ATOM   1869  HZ2 LYS A 115       6.052  -0.701   6.911  1.00 95.65           H  
ATOM   1870  HZ3 LYS A 115       6.493  -1.630   5.661  1.00 95.65           H  
ATOM   1871  N   ASN A 116      11.387  -8.102   6.463  1.00 95.57           N  
ATOM   1872  CA  ASN A 116      11.602  -9.439   5.918  1.00 95.57           C  
ATOM   1873  C   ASN A 116      10.327 -10.109   5.355  1.00 95.57           C  
ATOM   1874  O   ASN A 116      10.154 -11.322   5.444  1.00 95.57           O  
ATOM   1875  CB  ASN A 116      12.366 -10.298   6.939  1.00 95.57           C  
ATOM   1876  CG  ASN A 116      12.999 -11.505   6.273  1.00 95.57           C  
ATOM   1877  ND2 ASN A 116      12.972 -12.650   6.914  1.00 95.57           N  
ATOM   1878  OD1 ASN A 116      13.544 -11.414   5.179  1.00 95.57           O  
ATOM   1879  H   ASN A 116      12.028  -7.371   6.187  1.00 95.57           H  
ATOM   1880  HA  ASN A 116      12.260  -9.292   5.061  1.00 95.57           H  
ATOM   1881  HB2 ASN A 116      13.166  -9.713   7.394  1.00 95.57           H  
ATOM   1882  HB3 ASN A 116      11.681 -10.619   7.723  1.00 95.57           H  
ATOM   1883 HD21 ASN A 116      13.350 -13.451   6.429  1.00 95.57           H  
ATOM   1884 HD22 ASN A 116      12.463 -12.728   7.784  1.00 95.57           H  
ATOM   1885  N   LYS A 117       9.430  -9.305   4.773  1.00 96.82           N  
ATOM   1886  CA  LYS A 117       8.248  -9.766   4.035  1.00 96.82           C  
ATOM   1887  C   LYS A 117       8.529  -9.718   2.534  1.00 96.82           C  
ATOM   1888  O   LYS A 117       9.374  -8.944   2.088  1.00 96.82           O  
ATOM   1889  CB  LYS A 117       7.014  -8.919   4.407  1.00 96.82           C  
ATOM   1890  CG  LYS A 117       6.568  -9.061   5.876  1.00 96.82           C  
ATOM   1891  CD  LYS A 117       5.275  -8.263   6.142  1.00 96.82           C  
ATOM   1892  CE  LYS A 117       4.805  -8.362   7.606  1.00 96.82           C  
ATOM   1893  NZ  LYS A 117       3.523  -7.627   7.843  1.00 96.82           N1+
ATOM   1894  H   LYS A 117       9.652  -8.321   4.724  1.00 96.82           H  
ATOM   1895  HA  LYS A 117       8.045 -10.806   4.291  1.00 96.82           H  
ATOM   1896  HB2 LYS A 117       7.226  -7.871   4.196  1.00 96.82           H  
ATOM   1897  HB3 LYS A 117       6.184  -9.225   3.770  1.00 96.82           H  
ATOM   1898  HG2 LYS A 117       6.392 -10.113   6.099  1.00 96.82           H  
ATOM   1899  HG3 LYS A 117       7.354  -8.688   6.533  1.00 96.82           H  
ATOM   1900  HD2 LYS A 117       4.490  -8.641   5.488  1.00 96.82           H  
ATOM   1901  HD3 LYS A 117       5.451  -7.216   5.894  1.00 96.82           H  
ATOM   1902  HE2 LYS A 117       4.676  -9.415   7.856  1.00 96.82           H  
ATOM   1903  HE3 LYS A 117       5.588  -7.962   8.250  1.00 96.82           H  
ATOM   1904  HZ1 LYS A 117       3.184  -7.685   8.793  1.00 96.82           H  
ATOM   1905  HZ2 LYS A 117       3.563  -6.634   7.664  1.00 96.82           H  
ATOM   1906  HZ3 LYS A 117       2.763  -7.967   7.272  1.00 96.82           H  
ATOM   1907  N   ASP A 118       7.796 -10.509   1.757  1.00 98.30           N  
ATOM   1908  CA  ASP A 118       7.857 -10.469   0.289  1.00 98.30           C  
ATOM   1909  C   ASP A 118       7.425  -9.107  -0.270  1.00 98.30           C  
ATOM   1910  O   ASP A 118       7.989  -8.617  -1.248  1.00 98.30           O  
ATOM   1911  CB  ASP A 118       6.925 -11.544  -0.288  1.00 98.30           C  
ATOM   1912  CG  ASP A 118       7.523 -12.950  -0.326  1.00 98.30           C  
ATOM   1913  OD1 ASP A 118       8.638 -13.145   0.202  1.00 98.30           O  
ATOM   1914  OD2 ASP A 118       6.857 -13.810  -0.948  1.00 98.30           O1-
ATOM   1915  H   ASP A 118       7.212 -11.212   2.188  1.00 98.30           H  
ATOM   1916  HA  ASP A 118       8.875 -10.662  -0.048  1.00 98.30           H  
ATOM   1917  HB2 ASP A 118       5.990 -11.559   0.271  1.00 98.30           H  
ATOM   1918  HB3 ASP A 118       6.688 -11.269  -1.316  1.00 98.30           H  
ATOM   1919  N   TYR A 119       6.426  -8.496   0.366  1.00 98.70           N  
ATOM   1920  CA  TYR A 119       5.903  -7.190   0.003  1.00 98.70           C  
ATOM   1921  C   TYR A 119       5.369  -6.437   1.217  1.00 98.70           C  
ATOM   1922  O   TYR A 119       5.179  -7.003   2.297  1.00 98.70           O  
ATOM   1923  CB  TYR A 119       4.820  -7.338  -1.075  1.00 98.70           C  
ATOM   1924  CG  TYR A 119       3.511  -7.918  -0.596  1.00 98.70           C  
ATOM   1925  CD1 TYR A 119       3.371  -9.314  -0.510  1.00 98.70           C  
ATOM   1926  CD2 TYR A 119       2.445  -7.069  -0.234  1.00 98.70           C  
ATOM   1927  CE1 TYR A 119       2.170  -9.871  -0.045  1.00 98.70           C  
ATOM   1928  CE2 TYR A 119       1.239  -7.626   0.233  1.00 98.70           C  
ATOM   1929  CZ  TYR A 119       1.106  -9.026   0.327  1.00 98.70           C  
ATOM   1930  OH  TYR A 119      -0.045  -9.593   0.756  1.00 98.70           O  
ATOM   1931  H   TYR A 119       6.024  -8.936   1.181  1.00 98.70           H  
ATOM   1932  HA  TYR A 119       6.727  -6.606  -0.409  1.00 98.70           H  
ATOM   1933  HB2 TYR A 119       4.611  -6.371  -1.532  1.00 98.70           H  
ATOM   1934  HB3 TYR A 119       5.225  -7.985  -1.853  1.00 98.70           H  
ATOM   1935  HD1 TYR A 119       4.190  -9.954  -0.802  1.00 98.70           H  
ATOM   1936  HD2 TYR A 119       2.554  -5.998  -0.308  1.00 98.70           H  
ATOM   1937  HE1 TYR A 119       2.065 -10.943   0.023  1.00 98.70           H  
ATOM   1938  HE2 TYR A 119       0.407  -7.000   0.523  1.00 98.70           H  
ATOM   1939  HH  TYR A 119       0.025 -10.550   0.784  1.00 98.70           H  
ATOM   1940  N   GLU A 120       5.107  -5.153   1.019  1.00 98.36           N  
ATOM   1941  CA  GLU A 120       4.384  -4.316   1.964  1.00 98.36           C  
ATOM   1942  C   GLU A 120       3.433  -3.355   1.251  1.00 98.36           C  
ATOM   1943  O   GLU A 120       3.643  -2.971   0.101  1.00 98.36           O  
ATOM   1944  CB  GLU A 120       5.353  -3.540   2.867  1.00 98.36           C  
ATOM   1945  CG  GLU A 120       6.214  -2.541   2.080  1.00 98.36           C  
ATOM   1946  CD  GLU A 120       7.073  -1.643   2.965  1.00 98.36           C  
ATOM   1947  OE1 GLU A 120       7.578  -0.632   2.439  1.00 98.36           O  
ATOM   1948  OE2 GLU A 120       7.177  -1.923   4.180  1.00 98.36           O1-
ATOM   1949  H   GLU A 120       5.331  -4.757   0.117  1.00 98.36           H  
ATOM   1950  HA  GLU A 120       3.777  -4.960   2.601  1.00 98.36           H  
ATOM   1951  HB2 GLU A 120       6.000  -4.246   3.388  1.00 98.36           H  
ATOM   1952  HB3 GLU A 120       4.771  -2.999   3.613  1.00 98.36           H  
ATOM   1953  HG2 GLU A 120       5.576  -1.894   1.477  1.00 98.36           H  
ATOM   1954  HG3 GLU A 120       6.862  -3.111   1.415  1.00 98.36           H  
ATOM   1955  N   LEU A 121       2.414  -2.926   1.992  1.00 98.10           N  
ATOM   1956  CA  LEU A 121       1.589  -1.772   1.668  1.00 98.10           C  
ATOM   1957  C   LEU A 121       2.048  -0.593   2.526  1.00 98.10           C  
ATOM   1958  O   LEU A 121       1.871  -0.596   3.752  1.00 98.10           O  
ATOM   1959  CB  LEU A 121       0.114  -2.112   1.921  1.00 98.10           C  
ATOM   1960  CG  LEU A 121      -0.589  -2.752   0.716  1.00 98.10           C  
ATOM   1961  CD1 LEU A 121      -0.071  -4.152   0.389  1.00 98.10           C  
ATOM   1962  CD2 LEU A 121      -2.075  -2.846   1.044  1.00 98.10           C  
ATOM   1963  H   LEU A 121       2.293  -3.327   2.911  1.00 98.10           H  
ATOM   1964  HA  LEU A 121       1.711  -1.504   0.618  1.00 98.10           H  
ATOM   1965  HB2 LEU A 121       0.025  -2.765   2.789  1.00 98.10           H  
ATOM   1966  HB3 LEU A 121      -0.412  -1.190   2.166  1.00 98.10           H  
ATOM   1967  HG  LEU A 121      -0.470  -2.111  -0.157  1.00 98.10           H  
ATOM   1968 HD11 LEU A 121       0.956  -4.093   0.028  1.00 98.10           H  
ATOM   1969 HD12 LEU A 121      -0.679  -4.592  -0.402  1.00 98.10           H  
ATOM   1970 HD13 LEU A 121      -0.121  -4.786   1.274  1.00 98.10           H  
ATOM   1971 HD21 LEU A 121      -2.222  -3.453   1.937  1.00 98.10           H  
ATOM   1972 HD22 LEU A 121      -2.600  -3.302   0.205  1.00 98.10           H  
ATOM   1973 HD23 LEU A 121      -2.486  -1.851   1.218  1.00 98.10           H  
ATOM   1974  N   ASN A 122       2.617   0.421   1.882  1.00 97.27           N  
ATOM   1975  CA  ASN A 122       3.161   1.601   2.540  1.00 97.27           C  
ATOM   1976  C   ASN A 122       2.458   2.870   2.047  1.00 97.27           C  
ATOM   1977  O   ASN A 122       2.622   3.271   0.899  1.00 97.27           O  
ATOM   1978  CB  ASN A 122       4.677   1.640   2.312  1.00 97.27           C  
ATOM   1979  CG  ASN A 122       5.270   2.816   3.057  1.00 97.27           C  
ATOM   1980  ND2 ASN A 122       5.717   3.836   2.363  1.00 97.27           N  
ATOM   1981  OD1 ASN A 122       5.249   2.865   4.275  1.00 97.27           O  
ATOM   1982  H   ASN A 122       2.711   0.356   0.879  1.00 97.27           H  
ATOM   1983  HA  ASN A 122       3.002   1.531   3.616  1.00 97.27           H  
ATOM   1984  HB2 ASN A 122       4.897   1.718   1.248  1.00 97.27           H  
ATOM   1985  HB3 ASN A 122       5.139   0.729   2.693  1.00 97.27           H  
ATOM   1986 HD21 ASN A 122       6.047   4.630   2.893  1.00 97.27           H  
ATOM   1987 HD22 ASN A 122       5.655   3.835   1.355  1.00 97.27           H  
ATOM   1988  N   LEU A 123       1.675   3.510   2.916  1.00 96.70           N  
ATOM   1989  CA  LEU A 123       1.059   4.801   2.609  1.00 96.70           C  
ATOM   1990  C   LEU A 123       2.074   5.911   2.886  1.00 96.70           C  
ATOM   1991  O   LEU A 123       2.449   6.132   4.037  1.00 96.70           O  
ATOM   1992  CB  LEU A 123      -0.240   4.965   3.417  1.00 96.70           C  
ATOM   1993  CG  LEU A 123      -1.004   6.277   3.143  1.00 96.70           C  
ATOM   1994  CD1 LEU A 123      -1.427   6.423   1.682  1.00 96.70           C  
ATOM   1995  CD2 LEU A 123      -2.275   6.302   3.986  1.00 96.70           C  
ATOM   1996  H   LEU A 123       1.658   3.194   3.875  1.00 96.70           H  
ATOM   1997  HA  LEU A 123       0.804   4.831   1.550  1.00 96.70           H  
ATOM   1998  HB2 LEU A 123       0.010   4.934   4.477  1.00 96.70           H  
ATOM   1999  HB3 LEU A 123      -0.898   4.125   3.195  1.00 96.70           H  
ATOM   2000  HG  LEU A 123      -0.385   7.129   3.424  1.00 96.70           H  
ATOM   2001 HD11 LEU A 123      -0.548   6.639   1.074  1.00 96.70           H  
ATOM   2002 HD12 LEU A 123      -1.916   5.515   1.327  1.00 96.70           H  
ATOM   2003 HD13 LEU A 123      -2.109   7.266   1.575  1.00 96.70           H  
ATOM   2004 HD21 LEU A 123      -2.031   6.148   5.037  1.00 96.70           H  
ATOM   2005 HD22 LEU A 123      -2.958   5.521   3.649  1.00 96.70           H  
ATOM   2006 HD23 LEU A 123      -2.767   7.269   3.879  1.00 96.70           H  
ATOM   2007  N   GLN A 124       2.502   6.606   1.838  1.00 96.37           N  
ATOM   2008  CA  GLN A 124       3.319   7.803   1.957  1.00 96.37           C  
ATOM   2009  C   GLN A 124       2.386   9.017   2.030  1.00 96.37           C  
ATOM   2010  O   GLN A 124       1.736   9.401   1.064  1.00 96.37           O  
ATOM   2011  CB  GLN A 124       4.332   7.829   0.805  1.00 96.37           C  
ATOM   2012  CG  GLN A 124       5.177   9.113   0.760  1.00 96.37           C  
ATOM   2013  CD  GLN A 124       5.891   9.357   2.077  1.00 96.37           C  
ATOM   2014  NE2 GLN A 124       6.954   8.638   2.359  1.00 96.37           N  
ATOM   2015  OE1 GLN A 124       5.460  10.147   2.905  1.00 96.37           O  
ATOM   2016  H   GLN A 124       2.131   6.396   0.922  1.00 96.37           H  
ATOM   2017  HA  GLN A 124       3.885   7.757   2.888  1.00 96.37           H  
ATOM   2018  HB2 GLN A 124       5.003   6.976   0.913  1.00 96.37           H  
ATOM   2019  HB3 GLN A 124       3.798   7.701  -0.136  1.00 96.37           H  
ATOM   2020  HG2 GLN A 124       5.909   9.030  -0.044  1.00 96.37           H  
ATOM   2021  HG3 GLN A 124       4.541   9.973   0.550  1.00 96.37           H  
ATOM   2022 HE21 GLN A 124       7.414   8.843   3.235  1.00 96.37           H  
ATOM   2023 HE22 GLN A 124       7.350   8.043   1.646  1.00 96.37           H  
ATOM   2024  N   TYR A 125       2.270   9.610   3.218  1.00 93.44           N  
ATOM   2025  CA  TYR A 125       1.338  10.718   3.445  1.00 93.44           C  
ATOM   2026  C   TYR A 125       1.766  12.000   2.727  1.00 93.44           C  
ATOM   2027  O   TYR A 125       0.906  12.780   2.325  1.00 93.44           O  
ATOM   2028  CB  TYR A 125       1.187  10.972   4.948  1.00 93.44           C  
ATOM   2029  CG  TYR A 125       0.620   9.794   5.715  1.00 93.44           C  
ATOM   2030  CD1 TYR A 125      -0.771   9.573   5.744  1.00 93.44           C  
ATOM   2031  CD2 TYR A 125       1.487   8.915   6.389  1.00 93.44           C  
ATOM   2032  CE1 TYR A 125      -1.296   8.473   6.452  1.00 93.44           C  
ATOM   2033  CE2 TYR A 125       0.967   7.817   7.097  1.00 93.44           C  
ATOM   2034  CZ  TYR A 125      -0.425   7.593   7.128  1.00 93.44           C  
ATOM   2035  OH  TYR A 125      -0.907   6.524   7.818  1.00 93.44           O  
ATOM   2036  H   TYR A 125       2.781   9.231   4.002  1.00 93.44           H  
ATOM   2037  HA  TYR A 125       0.362  10.440   3.047  1.00 93.44           H  
ATOM   2038  HB2 TYR A 125       0.523  11.825   5.091  1.00 93.44           H  
ATOM   2039  HB3 TYR A 125       2.157  11.243   5.365  1.00 93.44           H  
ATOM   2040  HD1 TYR A 125      -1.437  10.246   5.225  1.00 93.44           H  
ATOM   2041  HD2 TYR A 125       2.554   9.080   6.364  1.00 93.44           H  
ATOM   2042  HE1 TYR A 125      -2.362   8.302   6.486  1.00 93.44           H  
ATOM   2043  HE2 TYR A 125       1.643   7.143   7.603  1.00 93.44           H  
ATOM   2044  HH  TYR A 125      -0.217   6.181   8.391  1.00 93.44           H  
ATOM   2045  N   ALA A 126       3.075  12.208   2.541  1.00 94.89           N  
ATOM   2046  CA  ALA A 126       3.601  13.416   1.912  1.00 94.89           C  
ATOM   2047  C   ALA A 126       3.264  13.514   0.414  1.00 94.89           C  
ATOM   2048  O   ALA A 126       3.113  14.623  -0.091  1.00 94.89           O  
ATOM   2049  CB  ALA A 126       5.115  13.460   2.145  1.00 94.89           C  
ATOM   2050  H   ALA A 126       3.734  11.508   2.852  1.00 94.89           H  
ATOM   2051  HA  ALA A 126       3.154  14.284   2.396  1.00 94.89           H  
ATOM   2052  HB1 ALA A 126       5.518  14.385   1.733  1.00 94.89           H  
ATOM   2053  HB2 ALA A 126       5.587  12.610   1.653  1.00 94.89           H  
ATOM   2054  HB3 ALA A 126       5.329  13.424   3.213  1.00 94.89           H  
ATOM   2055  N   ASP A 127       3.132  12.383  -0.288  1.00 94.77           N  
ATOM   2056  CA  ASP A 127       2.737  12.337  -1.704  1.00 94.77           C  
ATOM   2057  C   ASP A 127       1.337  11.746  -1.931  1.00 94.77           C  
ATOM   2058  O   ASP A 127       0.901  11.618  -3.075  1.00 94.77           O  
ATOM   2059  CB  ASP A 127       3.807  11.625  -2.543  1.00 94.77           C  
ATOM   2060  CG  ASP A 127       3.879  10.112  -2.351  1.00 94.77           C  
ATOM   2061  OD1 ASP A 127       3.122   9.558  -1.529  1.00 94.77           O  
ATOM   2062  OD2 ASP A 127       4.706   9.491  -3.057  1.00 94.77           O1-
ATOM   2063  H   ASP A 127       3.260  11.491   0.169  1.00 94.77           H  
ATOM   2064  HA  ASP A 127       2.682  13.357  -2.082  1.00 94.77           H  
ATOM   2065  HB2 ASP A 127       4.782  12.060  -2.322  1.00 94.77           H  
ATOM   2066  HB3 ASP A 127       3.600  11.821  -3.595  1.00 94.77           H  
ATOM   2067  N   GLN A 128       0.631  11.413  -0.845  1.00 96.21           N  
ATOM   2068  CA  GLN A 128      -0.718  10.854  -0.852  1.00 96.21           C  
ATOM   2069  C   GLN A 128      -0.855   9.611  -1.743  1.00 96.21           C  
ATOM   2070  O   GLN A 128      -1.861   9.439  -2.442  1.00 96.21           O  
ATOM   2071  CB  GLN A 128      -1.740  11.951  -1.179  1.00 96.21           C  
ATOM   2072  CG  GLN A 128      -1.747  13.091  -0.153  1.00 96.21           C  
ATOM   2073  CD  GLN A 128      -2.865  14.083  -0.450  1.00 96.21           C  
ATOM   2074  NE2 GLN A 128      -3.597  14.530   0.547  1.00 96.21           N  
ATOM   2075  OE1 GLN A 128      -3.113  14.474  -1.576  1.00 96.21           O  
ATOM   2076  H   GLN A 128       1.096  11.503   0.047  1.00 96.21           H  
ATOM   2077  HA  GLN A 128      -0.921  10.507   0.161  1.00 96.21           H  
ATOM   2078  HB2 GLN A 128      -1.540  12.352  -2.173  1.00 96.21           H  
ATOM   2079  HB3 GLN A 128      -2.737  11.510  -1.188  1.00 96.21           H  
ATOM   2080  HG2 GLN A 128      -0.798  13.627  -0.172  1.00 96.21           H  
ATOM   2081  HG3 GLN A 128      -1.889  12.671   0.843  1.00 96.21           H  
ATOM   2082 HE21 GLN A 128      -3.425  14.227   1.495  1.00 96.21           H  
ATOM   2083 HE22 GLN A 128      -4.359  15.138   0.280  1.00 96.21           H  
ATOM   2084  N   LYS A 129       0.140   8.719  -1.719  1.00 97.97           N  
ATOM   2085  CA  LYS A 129       0.105   7.456  -2.462  1.00 97.97           C  
ATOM   2086  C   LYS A 129       0.293   6.242  -1.564  1.00 97.97           C  
ATOM   2087  O   LYS A 129       1.141   6.209  -0.672  1.00 97.97           O  
ATOM   2088  CB  LYS A 129       1.152   7.474  -3.576  1.00 97.97           C  
ATOM   2089  CG  LYS A 129       0.815   8.432  -4.727  1.00 97.97           C  
ATOM   2090  CD  LYS A 129       1.975   8.420  -5.726  1.00 97.97           C  
ATOM   2091  CE  LYS A 129       1.738   9.349  -6.918  1.00 97.97           C  
ATOM   2092  NZ  LYS A 129       2.868   9.231  -7.871  1.00 97.97           N1+
ATOM   2093  H   LYS A 129       0.987   8.960  -1.223  1.00 97.97           H  
ATOM   2094  HA  LYS A 129      -0.872   7.346  -2.934  1.00 97.97           H  
ATOM   2095  HB2 LYS A 129       2.118   7.743  -3.148  1.00 97.97           H  
ATOM   2096  HB3 LYS A 129       1.230   6.467  -3.986  1.00 97.97           H  
ATOM   2097  HG2 LYS A 129      -0.098   8.102  -5.222  1.00 97.97           H  
ATOM   2098  HG3 LYS A 129       0.675   9.444  -4.349  1.00 97.97           H  
ATOM   2099  HD2 LYS A 129       2.883   8.732  -5.210  1.00 97.97           H  
ATOM   2100  HD3 LYS A 129       2.117   7.402  -6.089  1.00 97.97           H  
ATOM   2101  HE2 LYS A 129       0.803   9.073  -7.406  1.00 97.97           H  
ATOM   2102  HE3 LYS A 129       1.657  10.372  -6.551  1.00 97.97           H  
ATOM   2103  HZ1 LYS A 129       2.796   9.846  -8.669  1.00 97.97           H  
ATOM   2104  HZ2 LYS A 129       3.739   9.479  -7.424  1.00 97.97           H  
ATOM   2105  HZ3 LYS A 129       2.968   8.288  -8.220  1.00 97.97           H  
ATOM   2106  N   LEU A 130      -0.485   5.201  -1.843  1.00 98.06           N  
ATOM   2107  CA  LEU A 130      -0.246   3.861  -1.329  1.00 98.06           C  
ATOM   2108  C   LEU A 130       0.717   3.142  -2.273  1.00 98.06           C  
ATOM   2109  O   LEU A 130       0.348   2.822  -3.402  1.00 98.06           O  
ATOM   2110  CB  LEU A 130      -1.580   3.110  -1.189  1.00 98.06           C  
ATOM   2111  CG  LEU A 130      -1.406   1.679  -0.645  1.00 98.06           C  
ATOM   2112  CD1 LEU A 130      -0.960   1.695   0.818  1.00 98.06           C  
ATOM   2113  CD2 LEU A 130      -2.721   0.909  -0.743  1.00 98.06           C  
ATOM   2114  H   LEU A 130      -1.109   5.295  -2.633  1.00 98.06           H  
ATOM   2115  HA  LEU A 130       0.220   3.934  -0.346  1.00 98.06           H  
ATOM   2116  HB2 LEU A 130      -2.245   3.670  -0.531  1.00 98.06           H  
ATOM   2117  HB3 LEU A 130      -2.049   3.056  -2.171  1.00 98.06           H  
ATOM   2118  HG  LEU A 130      -0.665   1.140  -1.236  1.00 98.06           H  
ATOM   2119 HD11 LEU A 130      -1.639   2.308   1.410  1.00 98.06           H  
ATOM   2120 HD12 LEU A 130       0.055   2.088   0.888  1.00 98.06           H  
ATOM   2121 HD13 LEU A 130      -0.964   0.676   1.205  1.00 98.06           H  
ATOM   2122 HD21 LEU A 130      -2.561  -0.128  -0.449  1.00 98.06           H  
ATOM   2123 HD22 LEU A 130      -3.473   1.357  -0.094  1.00 98.06           H  
ATOM   2124 HD23 LEU A 130      -3.077   0.920  -1.773  1.00 98.06           H  
ATOM   2125  N   TYR A 131       1.923   2.868  -1.792  1.00 98.65           N  
ATOM   2126  CA  TYR A 131       2.925   2.062  -2.475  1.00 98.65           C  
ATOM   2127  C   TYR A 131       2.758   0.584  -2.130  1.00 98.65           C  
ATOM   2128  O   TYR A 131       2.538   0.225  -0.970  1.00 98.65           O  
ATOM   2129  CB  TYR A 131       4.332   2.544  -2.109  1.00 98.65           C  
ATOM   2130  CG  TYR A 131       4.697   3.883  -2.712  1.00 98.65           C  
ATOM   2131  CD1 TYR A 131       5.481   3.931  -3.882  1.00 98.65           C  
ATOM   2132  CD2 TYR A 131       4.245   5.077  -2.118  1.00 98.65           C  
ATOM   2133  CE1 TYR A 131       5.789   5.169  -4.476  1.00 98.65           C  
ATOM   2134  CE2 TYR A 131       4.563   6.314  -2.708  1.00 98.65           C  
ATOM   2135  CZ  TYR A 131       5.326   6.365  -3.892  1.00 98.65           C  
ATOM   2136  OH  TYR A 131       5.612   7.556  -4.478  1.00 98.65           O  
ATOM   2137  H   TYR A 131       2.146   3.172  -0.855  1.00 98.65           H  
ATOM   2138  HA  TYR A 131       2.806   2.177  -3.552  1.00 98.65           H  
ATOM   2139  HB2 TYR A 131       4.437   2.590  -1.025  1.00 98.65           H  
ATOM   2140  HB3 TYR A 131       5.044   1.804  -2.475  1.00 98.65           H  
ATOM   2141  HD1 TYR A 131       5.845   3.016  -4.325  1.00 98.65           H  
ATOM   2142  HD2 TYR A 131       3.641   5.055  -1.223  1.00 98.65           H  
ATOM   2143  HE1 TYR A 131       6.394   5.217  -5.370  1.00 98.65           H  
ATOM   2144  HE2 TYR A 131       4.210   7.233  -2.264  1.00 98.65           H  
ATOM   2145  HH  TYR A 131       5.289   8.279  -3.936  1.00 98.65           H  
ATOM   2146  N   ILE A 132       2.912  -0.267  -3.140  1.00 98.77           N  
ATOM   2147  CA  ILE A 132       2.993  -1.718  -3.014  1.00 98.77           C  
ATOM   2148  C   ILE A 132       4.412  -2.130  -3.393  1.00 98.77           C  
ATOM   2149  O   ILE A 132       4.707  -2.380  -4.566  1.00 98.77           O  
ATOM   2150  CB  ILE A 132       1.900  -2.428  -3.842  1.00 98.77           C  
ATOM   2151  CG1 ILE A 132       0.476  -1.998  -3.411  1.00 98.77           C  
ATOM   2152  CG2 ILE A 132       2.026  -3.945  -3.622  1.00 98.77           C  
ATOM   2153  CD1 ILE A 132      -0.099  -0.817  -4.201  1.00 98.77           C  
ATOM   2154  H   ILE A 132       3.060   0.124  -4.059  1.00 98.77           H  
ATOM   2155  HA  ILE A 132       2.834  -1.995  -1.972  1.00 98.77           H  
ATOM   2156  HB  ILE A 132       2.034  -2.218  -4.903  1.00 98.77           H  
ATOM   2157 HG12 ILE A 132      -0.219  -2.827  -3.544  1.00 98.77           H  
ATOM   2158 HG13 ILE A 132       0.480  -1.748  -2.350  1.00 98.77           H  
ATOM   2159 HG21 ILE A 132       2.978  -4.320  -3.998  1.00 98.77           H  
ATOM   2160 HG22 ILE A 132       1.938  -4.182  -2.562  1.00 98.77           H  
ATOM   2161 HG23 ILE A 132       1.225  -4.442  -4.169  1.00 98.77           H  
ATOM   2162 HD11 ILE A 132      -0.302  -1.137  -5.224  1.00 98.77           H  
ATOM   2163 HD12 ILE A 132      -1.040  -0.507  -3.747  1.00 98.77           H  
ATOM   2164 HD13 ILE A 132       0.581   0.034  -4.210  1.00 98.77           H  
ATOM   2165  N   ASN A 133       5.285  -2.163  -2.387  1.00 98.81           N  
ATOM   2166  CA  ASN A 133       6.702  -2.483  -2.538  1.00 98.81           C  
ATOM   2167  C   ASN A 133       6.876  -3.997  -2.484  1.00 98.81           C  
ATOM   2168  O   ASN A 133       6.338  -4.635  -1.586  1.00 98.81           O  
ATOM   2169  CB  ASN A 133       7.519  -1.809  -1.420  1.00 98.81           C  
ATOM   2170  CG  ASN A 133       7.320  -0.310  -1.332  1.00 98.81           C  
ATOM   2171  ND2 ASN A 133       7.427   0.288  -0.170  1.00 98.81           N  
ATOM   2172  OD1 ASN A 133       7.073   0.360  -2.316  1.00 98.81           O  
ATOM   2173  H   ASN A 133       4.925  -2.034  -1.452  1.00 98.81           H  
ATOM   2174  HA  ASN A 133       7.054  -2.118  -3.503  1.00 98.81           H  
ATOM   2175  HB2 ASN A 133       7.238  -2.252  -0.465  1.00 98.81           H  
ATOM   2176  HB3 ASN A 133       8.581  -2.001  -1.575  1.00 98.81           H  
ATOM   2177 HD21 ASN A 133       7.335   1.293  -0.178  1.00 98.81           H  
ATOM   2178 HD22 ASN A 133       7.591  -0.209   0.694  1.00 98.81           H  
ATOM   2179  N   TYR A 134       7.641  -4.570  -3.406  1.00 98.88           N  
ATOM   2180  CA  TYR A 134       7.894  -6.004  -3.502  1.00 98.88           C  
ATOM   2181  C   TYR A 134       9.398  -6.241  -3.662  1.00 98.88           C  
ATOM   2182  O   TYR A 134      10.085  -5.475  -4.341  1.00 98.88           O  
ATOM   2183  CB  TYR A 134       7.063  -6.581  -4.665  1.00 98.88           C  
ATOM   2184  CG  TYR A 134       6.628  -8.026  -4.500  1.00 98.88           C  
ATOM   2185  CD1 TYR A 134       7.576  -9.063  -4.488  1.00 98.88           C  
ATOM   2186  CD2 TYR A 134       5.266  -8.333  -4.318  1.00 98.88           C  
ATOM   2187  CE1 TYR A 134       7.194 -10.381  -4.171  1.00 98.88           C  
ATOM   2188  CE2 TYR A 134       4.871  -9.653  -4.026  1.00 98.88           C  
ATOM   2189  CZ  TYR A 134       5.836 -10.676  -3.926  1.00 98.88           C  
ATOM   2190  OH  TYR A 134       5.453 -11.943  -3.602  1.00 98.88           O  
ATOM   2191  H   TYR A 134       8.028  -3.991  -4.137  1.00 98.88           H  
ATOM   2192  HA  TYR A 134       7.567  -6.488  -2.582  1.00 98.88           H  
ATOM   2193  HB2 TYR A 134       7.608  -6.469  -5.603  1.00 98.88           H  
ATOM   2194  HB3 TYR A 134       6.156  -5.983  -4.749  1.00 98.88           H  
ATOM   2195  HD1 TYR A 134       8.612  -8.837  -4.691  1.00 98.88           H  
ATOM   2196  HD2 TYR A 134       4.523  -7.550  -4.348  1.00 98.88           H  
ATOM   2197  HE1 TYR A 134       7.946 -11.152  -4.095  1.00 98.88           H  
ATOM   2198  HE2 TYR A 134       3.831  -9.877  -3.840  1.00 98.88           H  
ATOM   2199  HH  TYR A 134       6.161 -12.416  -3.158  1.00 98.88           H  
ATOM   2200  N   ARG A 135       9.927  -7.308  -3.058  1.00 98.76           N  
ATOM   2201  CA  ARG A 135      11.339  -7.706  -3.192  1.00 98.76           C  
ATOM   2202  C   ARG A 135      11.524  -8.901  -4.124  1.00 98.76           C  
ATOM   2203  O   ARG A 135      10.701  -9.815  -4.152  1.00 98.76           O  
ATOM   2204  CB  ARG A 135      11.947  -7.944  -1.810  1.00 98.76           C  
ATOM   2205  CG  ARG A 135      11.433  -9.216  -1.120  1.00 98.76           C  
ATOM   2206  CD  ARG A 135      11.864  -9.266   0.344  1.00 98.76           C  
ATOM   2207  NE  ARG A 135      13.331  -9.302   0.480  1.00 98.76           N  
ATOM   2208  CZ  ARG A 135      13.998  -9.434   1.609  1.00 98.76           C  
ATOM   2209  NH1 ARG A 135      13.375  -9.582   2.741  1.00 98.76           N1+
ATOM   2210  NH2 ARG A 135      15.302  -9.457   1.620  1.00 98.76           N  
ATOM   2211  H   ARG A 135       9.306  -7.897  -2.521  1.00 98.76           H  
ATOM   2212  HA  ARG A 135      11.893  -6.883  -3.645  1.00 98.76           H  
ATOM   2213  HB2 ARG A 135      11.748  -7.078  -1.178  1.00 98.76           H  
ATOM   2214  HB3 ARG A 135      13.026  -8.036  -1.939  1.00 98.76           H  
ATOM   2215  HG2 ARG A 135      11.813 -10.098  -1.635  1.00 98.76           H  
ATOM   2216  HG3 ARG A 135      10.344  -9.241  -1.156  1.00 98.76           H  
ATOM   2217  HD2 ARG A 135      11.426 -10.156   0.796  1.00 98.76           H  
ATOM   2218  HD3 ARG A 135      11.471  -8.386   0.852  1.00 98.76           H  
ATOM   2219  HE  ARG A 135      13.861  -9.295  -0.380  1.00 98.76           H  
ATOM   2220 HH11 ARG A 135      12.366  -9.605   2.702  1.00 98.76           H  
ATOM   2221 HH12 ARG A 135      13.839  -9.938   3.564  1.00 98.76           H  
ATOM   2222 HH21 ARG A 135      15.772  -9.590   2.504  1.00 98.76           H  
ATOM   2223 HH22 ARG A 135      15.811  -9.521   0.750  1.00 98.76           H  
ATOM   2224  N   SER A 136      12.609  -8.915  -4.888  1.00 98.68           N  
ATOM   2225  CA  SER A 136      12.935 -10.051  -5.748  1.00 98.68           C  
ATOM   2226  C   SER A 136      13.274 -11.284  -4.918  1.00 98.68           C  
ATOM   2227  O   SER A 136      13.808 -11.180  -3.811  1.00 98.68           O  
ATOM   2228  CB  SER A 136      14.075  -9.699  -6.706  1.00 98.68           C  
ATOM   2229  OG  SER A 136      15.243  -9.352  -5.992  1.00 98.68           O  
ATOM   2230  H   SER A 136      13.232  -8.121  -4.902  1.00 98.68           H  
ATOM   2231  HA  SER A 136      12.061 -10.290  -6.354  1.00 98.68           H  
ATOM   2232  HB2 SER A 136      13.769  -8.854  -7.324  1.00 98.68           H  
ATOM   2233  HB3 SER A 136      14.283 -10.546  -7.361  1.00 98.68           H  
ATOM   2234  HG  SER A 136      15.704 -10.144  -5.706  1.00 98.68           H  
ATOM   2235  N   ARG A 137      12.997 -12.465  -5.479  1.00 97.04           N  
ATOM   2236  CA  ARG A 137      13.478 -13.736  -4.914  1.00 97.04           C  
ATOM   2237  C   ARG A 137      14.983 -13.900  -5.087  1.00 97.04           C  
ATOM   2238  O   ARG A 137      15.646 -14.457  -4.220  1.00 97.04           O  
ATOM   2239  CB  ARG A 137      12.773 -14.916  -5.582  1.00 97.04           C  
ATOM   2240  CG  ARG A 137      11.271 -14.947  -5.293  1.00 97.04           C  
ATOM   2241  CD  ARG A 137      10.702 -16.200  -5.952  1.00 97.04           C  
ATOM   2242  NE  ARG A 137       9.240 -16.282  -5.786  1.00 97.04           N  
ATOM   2243  CZ  ARG A 137       8.354 -16.448  -6.749  1.00 97.04           C  
ATOM   2244  NH1 ARG A 137       8.666 -16.373  -8.014  1.00 97.04           N1+
ATOM   2245  NH2 ARG A 137       7.118 -16.729  -6.447  1.00 97.04           N  
ATOM   2246  H   ARG A 137      12.499 -12.471  -6.357  1.00 97.04           H  
ATOM   2247  HA  ARG A 137      13.294 -13.754  -3.839  1.00 97.04           H  
ATOM   2248  HB2 ARG A 137      13.219 -15.837  -5.209  1.00 97.04           H  
ATOM   2249  HB3 ARG A 137      12.935 -14.868  -6.659  1.00 97.04           H  
ATOM   2250  HG2 ARG A 137      11.101 -14.982  -4.217  1.00 97.04           H  
ATOM   2251  HG3 ARG A 137      10.789 -14.063  -5.709  1.00 97.04           H  
ATOM   2252  HD2 ARG A 137      10.983 -16.196  -7.005  1.00 97.04           H  
ATOM   2253  HD3 ARG A 137      11.158 -17.075  -5.489  1.00 97.04           H  
ATOM   2254  HE  ARG A 137       8.909 -16.265  -4.832  1.00 97.04           H  
ATOM   2255 HH11 ARG A 137       9.610 -16.106  -8.254  1.00 97.04           H  
ATOM   2256 HH12 ARG A 137       7.984 -16.481  -8.751  1.00 97.04           H  
ATOM   2257 HH21 ARG A 137       6.911 -16.912  -5.476  1.00 97.04           H  
ATOM   2258 HH22 ARG A 137       6.525 -17.083  -7.184  1.00 97.04           H  
ATOM   2259  N   GLU A 138      15.508 -13.438  -6.222  1.00 97.74           N  
ATOM   2260  CA  GLU A 138      16.948 -13.398  -6.458  1.00 97.74           C  
ATOM   2261  C   GLU A 138      17.594 -12.352  -5.546  1.00 97.74           C  
ATOM   2262  O   GLU A 138      17.060 -11.254  -5.356  1.00 97.74           O  
ATOM   2263  CB  GLU A 138      17.281 -13.134  -7.940  1.00 97.74           C  
ATOM   2264  CG  GLU A 138      16.938 -14.336  -8.837  1.00 97.74           C  
ATOM   2265  CD  GLU A 138      17.432 -14.179 -10.293  1.00 97.74           C  
ATOM   2266  OE1 GLU A 138      16.611 -14.300 -11.224  1.00 97.74           O  
ATOM   2267  OE2 GLU A 138      18.651 -13.996 -10.531  1.00 97.74           O1-
ATOM   2268  H   GLU A 138      14.896 -12.996  -6.894  1.00 97.74           H  
ATOM   2269  HA  GLU A 138      17.370 -14.367  -6.192  1.00 97.74           H  
ATOM   2270  HB2 GLU A 138      18.350 -12.938  -8.019  1.00 97.74           H  
ATOM   2271  HB3 GLU A 138      16.744 -12.251  -8.287  1.00 97.74           H  
ATOM   2272  HG2 GLU A 138      17.395 -15.230  -8.411  1.00 97.74           H  
ATOM   2273  HG3 GLU A 138      15.858 -14.482  -8.828  1.00 97.74           H  
ATOM   2274  N   MET A 139      18.754 -12.703  -5.001  1.00 96.88           N  
ATOM   2275  CA  MET A 139      19.567 -11.842  -4.150  1.00 96.88           C  
ATOM   2276  C   MET A 139      20.800 -11.392  -4.933  1.00 96.88           C  
ATOM   2277  O   MET A 139      21.373 -12.172  -5.694  1.00 96.88           O  
ATOM   2278  CB  MET A 139      19.955 -12.587  -2.863  1.00 96.88           C  
ATOM   2279  CG  MET A 139      18.735 -13.042  -2.042  1.00 96.88           C  
ATOM   2280  SD  MET A 139      17.666 -11.727  -1.384  1.00 96.88           S  
ATOM   2281  CE  MET A 139      18.765 -11.111  -0.096  1.00 96.88           C  
ATOM   2282  H   MET A 139      19.162 -13.588  -5.264  1.00 96.88           H  
ATOM   2283  HA  MET A 139      19.000 -10.953  -3.871  1.00 96.88           H  
ATOM   2284  HB2 MET A 139      20.585 -11.940  -2.253  1.00 96.88           H  
ATOM   2285  HB3 MET A 139      20.541 -13.467  -3.128  1.00 96.88           H  
ATOM   2286  HG2 MET A 139      19.092 -13.641  -1.204  1.00 96.88           H  
ATOM   2287  HG3 MET A 139      18.120 -13.694  -2.662  1.00 96.88           H  
ATOM   2288  HE1 MET A 139      19.698 -10.794  -0.561  1.00 96.88           H  
ATOM   2289  HE2 MET A 139      18.976 -11.902   0.623  1.00 96.88           H  
ATOM   2290  HE3 MET A 139      18.308 -10.265   0.417  1.00 96.88           H  
ATOM   2291  N   ASP A 140      21.223 -10.150  -4.732  1.00 94.22           N  
ATOM   2292  CA  ASP A 140      22.524  -9.674  -5.188  1.00 94.22           C  
ATOM   2293  C   ASP A 140      23.616 -10.384  -4.359  1.00 94.22           C  
ATOM   2294  O   ASP A 140      23.653 -10.223  -3.132  1.00 94.22           O  
ATOM   2295  CB  ASP A 140      22.558  -8.143  -5.064  1.00 94.22           C  
ATOM   2296  CG  ASP A 140      23.905  -7.474  -5.387  1.00 94.22           C  
ATOM   2297  OD1 ASP A 140      24.956  -8.155  -5.385  1.00 94.22           O  
ATOM   2298  OD2 ASP A 140      23.904  -6.231  -5.524  1.00 94.22           O1-
ATOM   2299  H   ASP A 140      20.729  -9.572  -4.067  1.00 94.22           H  
ATOM   2300  HA  ASP A 140      22.628  -9.915  -6.246  1.00 94.22           H  
ATOM   2301  HB2 ASP A 140      22.267  -7.879  -4.047  1.00 94.22           H  
ATOM   2302  HB3 ASP A 140      21.803  -7.733  -5.734  1.00 94.22           H  
ATOM   2303  N   PRO A 141      24.507 -11.173  -4.992  1.00 89.13           N  
ATOM   2304  CA  PRO A 141      25.519 -11.954  -4.283  1.00 89.13           C  
ATOM   2305  C   PRO A 141      26.571 -11.082  -3.583  1.00 89.13           C  
ATOM   2306  O   PRO A 141      27.251 -11.561  -2.680  1.00 89.13           O  
ATOM   2307  CB  PRO A 141      26.154 -12.841  -5.359  1.00 89.13           C  
ATOM   2308  CG  PRO A 141      25.997 -12.020  -6.638  1.00 89.13           C  
ATOM   2309  CD  PRO A 141      24.645 -11.345  -6.433  1.00 89.13           C  
ATOM   2310  HA  PRO A 141      25.043 -12.580  -3.528  1.00 89.13           H  
ATOM   2311  HB2 PRO A 141      25.582 -13.764  -5.448  1.00 89.13           H  
ATOM   2312  HB3 PRO A 141      27.200 -13.066  -5.148  1.00 89.13           H  
ATOM   2313  HG2 PRO A 141      26.005 -12.648  -7.529  1.00 89.13           H  
ATOM   2314  HG3 PRO A 141      26.781 -11.265  -6.690  1.00 89.13           H  
ATOM   2315  HD2 PRO A 141      23.847 -11.991  -6.799  1.00 89.13           H  
ATOM   2316  HD3 PRO A 141      24.630 -10.388  -6.955  1.00 89.13           H  
ATOM   2317  N   THR A 142      26.709  -9.816  -3.983  1.00 88.20           N  
ATOM   2318  CA  THR A 142      27.677  -8.870  -3.416  1.00 88.20           C  
ATOM   2319  C   THR A 142      27.116  -8.190  -2.176  1.00 88.20           C  
ATOM   2320  O   THR A 142      27.820  -8.017  -1.185  1.00 88.20           O  
ATOM   2321  CB  THR A 142      28.045  -7.783  -4.438  1.00 88.20           C  
ATOM   2322  CG2 THR A 142      29.274  -6.981  -4.015  1.00 88.20           C  
ATOM   2323  OG1 THR A 142      28.317  -8.349  -5.698  1.00 88.20           O  
ATOM   2324  H   THR A 142      26.068  -9.461  -4.678  1.00 88.20           H  
ATOM   2325  HA  THR A 142      28.583  -9.405  -3.132  1.00 88.20           H  
ATOM   2326  HB  THR A 142      27.209  -7.093  -4.554  1.00 88.20           H  
ATOM   2327  HG1 THR A 142      27.461  -8.432  -6.125  1.00 88.20           H  
ATOM   2328 HG21 THR A 142      30.121  -7.652  -3.872  1.00 88.20           H  
ATOM   2329 HG22 THR A 142      29.075  -6.445  -3.087  1.00 88.20           H  
ATOM   2330 HG23 THR A 142      29.518  -6.257  -4.793  1.00 88.20           H  
ATOM   2331  N   THR A 143      25.846  -7.779  -2.224  1.00 89.69           N  
ATOM   2332  CA  THR A 143      25.236  -6.982  -1.147  1.00 89.69           C  
ATOM   2333  C   THR A 143      24.402  -7.806  -0.171  1.00 89.69           C  
ATOM   2334  O   THR A 143      24.069  -7.308   0.905  1.00 89.69           O  
ATOM   2335  CB  THR A 143      24.404  -5.816  -1.698  1.00 89.69           C  
ATOM   2336  CG2 THR A 143      25.195  -4.896  -2.626  1.00 89.69           C  
ATOM   2337  OG1 THR A 143      23.289  -6.272  -2.415  1.00 89.69           O  
ATOM   2338  H   THR A 143      25.320  -7.955  -3.068  1.00 89.69           H  
ATOM   2339  HA  THR A 143      26.032  -6.537  -0.549  1.00 89.69           H  
ATOM   2340  HB  THR A 143      24.045  -5.223  -0.856  1.00 89.69           H  
ATOM   2341  HG1 THR A 143      23.480  -6.154  -3.348  1.00 89.69           H  
ATOM   2342 HG21 THR A 143      26.067  -4.507  -2.099  1.00 89.69           H  
ATOM   2343 HG22 THR A 143      25.531  -5.437  -3.511  1.00 89.69           H  
ATOM   2344 HG23 THR A 143      24.566  -4.064  -2.942  1.00 89.69           H  
ATOM   2345  N   GLY A 144      24.024  -9.038  -0.534  1.00 93.46           N  
ATOM   2346  CA  GLY A 144      23.114  -9.871   0.255  1.00 93.46           C  
ATOM   2347  C   GLY A 144      21.704  -9.281   0.379  1.00 93.46           C  
ATOM   2348  O   GLY A 144      20.939  -9.694   1.249  1.00 93.46           O  
ATOM   2349  H   GLY A 144      24.287  -9.377  -1.449  1.00 93.46           H  
ATOM   2350  HA2 GLY A 144      23.522 -10.006   1.257  1.00 93.46           H  
ATOM   2351  HA3 GLY A 144      23.032 -10.846  -0.225  1.00 93.46           H  
ATOM   2352  N   LYS A 145      21.351  -8.300  -0.463  1.00 95.94           N  
ATOM   2353  CA  LYS A 145      20.019  -7.683  -0.552  1.00 95.94           C  
ATOM   2354  C   LYS A 145      19.268  -8.242  -1.766  1.00 95.94           C  
ATOM   2355  O   LYS A 145      19.894  -8.872  -2.616  1.00 95.94           O  
ATOM   2356  CB  LYS A 145      20.166  -6.154  -0.628  1.00 95.94           C  
ATOM   2357  CG  LYS A 145      20.742  -5.581   0.674  1.00 95.94           C  
ATOM   2358  CD  LYS A 145      20.868  -4.058   0.596  1.00 95.94           C  
ATOM   2359  CE  LYS A 145      21.531  -3.547   1.881  1.00 95.94           C  
ATOM   2360  NZ  LYS A 145      21.754  -2.079   1.846  1.00 95.94           N1+
ATOM   2361  H   LYS A 145      22.023  -8.046  -1.172  1.00 95.94           H  
ATOM   2362  HA  LYS A 145      19.448  -7.939   0.341  1.00 95.94           H  
ATOM   2363  HB2 LYS A 145      19.195  -5.694  -0.811  1.00 95.94           H  
ATOM   2364  HB3 LYS A 145      20.815  -5.898  -1.465  1.00 95.94           H  
ATOM   2365  HG2 LYS A 145      20.089  -5.845   1.506  1.00 95.94           H  
ATOM   2366  HG3 LYS A 145      21.730  -6.004   0.854  1.00 95.94           H  
ATOM   2367  HD2 LYS A 145      21.483  -3.800  -0.266  1.00 95.94           H  
ATOM   2368  HD3 LYS A 145      19.876  -3.622   0.484  1.00 95.94           H  
ATOM   2369  HE2 LYS A 145      20.904  -3.817   2.730  1.00 95.94           H  
ATOM   2370  HE3 LYS A 145      22.482  -4.065   2.000  1.00 95.94           H  
ATOM   2371  HZ1 LYS A 145      20.879  -1.581   1.779  1.00 95.94           H  
ATOM   2372  HZ2 LYS A 145      22.336  -1.833   1.059  1.00 95.94           H  
ATOM   2373  HZ3 LYS A 145      22.226  -1.781   2.688  1.00 95.94           H  
ATOM   2374  N   PRO A 146      17.942  -8.047  -1.870  1.00 98.19           N  
ATOM   2375  CA  PRO A 146      17.216  -8.386  -3.092  1.00 98.19           C  
ATOM   2376  C   PRO A 146      17.878  -7.741  -4.309  1.00 98.19           C  
ATOM   2377  O   PRO A 146      18.236  -6.566  -4.252  1.00 98.19           O  
ATOM   2378  CB  PRO A 146      15.793  -7.863  -2.890  1.00 98.19           C  
ATOM   2379  CG  PRO A 146      15.663  -7.887  -1.373  1.00 98.19           C  
ATOM   2380  CD  PRO A 146      17.042  -7.461  -0.894  1.00 98.19           C  
ATOM   2381  HA  PRO A 146      17.190  -9.469  -3.212  1.00 98.19           H  
ATOM   2382  HB2 PRO A 146      15.702  -6.838  -3.251  1.00 98.19           H  
ATOM   2383  HB3 PRO A 146      15.055  -8.507  -3.370  1.00 98.19           H  
ATOM   2384  HG2 PRO A 146      15.479  -8.916  -1.065  1.00 98.19           H  
ATOM   2385  HG3 PRO A 146      14.885  -7.209  -1.020  1.00 98.19           H  
ATOM   2386  HD2 PRO A 146      17.115  -6.374  -0.926  1.00 98.19           H  
ATOM   2387  HD3 PRO A 146      17.229  -7.832   0.114  1.00 98.19           H  
ATOM   2388  N   LEU A 147      18.030  -8.508  -5.390  1.00 98.26           N  
ATOM   2389  CA  LEU A 147      18.547  -8.020  -6.670  1.00 98.26           C  
ATOM   2390  C   LEU A 147      17.761  -6.794  -7.162  1.00 98.26           C  
ATOM   2391  O   LEU A 147      18.336  -5.864  -7.725  1.00 98.26           O  
ATOM   2392  CB  LEU A 147      18.446  -9.177  -7.683  1.00 98.26           C  
ATOM   2393  CG  LEU A 147      19.038  -8.858  -9.068  1.00 98.26           C  
ATOM   2394  CD1 LEU A 147      20.562  -8.745  -9.009  1.00 98.26           C  
ATOM   2395  CD2 LEU A 147      18.669  -9.965 -10.055  1.00 98.26           C  
ATOM   2396  H   LEU A 147      17.701  -9.462  -5.349  1.00 98.26           H  
ATOM   2397  HA  LEU A 147      19.588  -7.724  -6.542  1.00 98.26           H  
ATOM   2398  HB2 LEU A 147      18.957 -10.051  -7.279  1.00 98.26           H  
ATOM   2399  HB3 LEU A 147      17.394  -9.434  -7.807  1.00 98.26           H  
ATOM   2400  HG  LEU A 147      18.625  -7.924  -9.450  1.00 98.26           H  
ATOM   2401 HD11 LEU A 147      20.991  -9.648  -8.574  1.00 98.26           H  
ATOM   2402 HD12 LEU A 147      20.847  -7.882  -8.407  1.00 98.26           H  
ATOM   2403 HD13 LEU A 147      20.959  -8.605 -10.014  1.00 98.26           H  
ATOM   2404 HD21 LEU A 147      19.100 -10.915  -9.739  1.00 98.26           H  
ATOM   2405 HD22 LEU A 147      17.584 -10.063 -10.108  1.00 98.26           H  
ATOM   2406 HD23 LEU A 147      19.038  -9.705 -11.047  1.00 98.26           H  
ATOM   2407  N   VAL A 148      16.447  -6.807  -6.930  1.00 98.68           N  
ATOM   2408  CA  VAL A 148      15.515  -5.738  -7.275  1.00 98.68           C  
ATOM   2409  C   VAL A 148      14.534  -5.542  -6.119  1.00 98.68           C  
ATOM   2410  O   VAL A 148      13.964  -6.502  -5.593  1.00 98.68           O  
ATOM   2411  CB  VAL A 148      14.757  -6.074  -8.578  1.00 98.68           C  
ATOM   2412  CG1 VAL A 148      13.919  -4.886  -9.054  1.00 98.68           C  
ATOM   2413  CG2 VAL A 148      15.683  -6.481  -9.733  1.00 98.68           C  
ATOM   2414  H   VAL A 148      16.062  -7.617  -6.466  1.00 98.68           H  
ATOM   2415  HA  VAL A 148      16.069  -4.812  -7.425  1.00 98.68           H  
ATOM   2416  HB  VAL A 148      14.080  -6.907  -8.388  1.00 98.68           H  
ATOM   2417 HG11 VAL A 148      13.396  -5.156  -9.971  1.00 98.68           H  
ATOM   2418 HG12 VAL A 148      13.176  -4.629  -8.299  1.00 98.68           H  
ATOM   2419 HG13 VAL A 148      14.557  -4.022  -9.240  1.00 98.68           H  
ATOM   2420 HG21 VAL A 148      16.426  -5.705  -9.919  1.00 98.68           H  
ATOM   2421 HG22 VAL A 148      15.091  -6.648 -10.633  1.00 98.68           H  
ATOM   2422 HG23 VAL A 148      16.189  -7.417  -9.496  1.00 98.68           H  
ATOM   2423  N   VAL A 149      14.281  -4.290  -5.750  1.00 98.83           N  
ATOM   2424  CA  VAL A 149      13.028  -3.908  -5.084  1.00 98.83           C  
ATOM   2425  C   VAL A 149      12.230  -3.107  -6.090  1.00 98.83           C  
ATOM   2426  O   VAL A 149      12.739  -2.139  -6.635  1.00 98.83           O  
ATOM   2427  CB  VAL A 149      13.273  -3.126  -3.785  1.00 98.83           C  
ATOM   2428  CG1 VAL A 149      11.983  -2.538  -3.197  1.00 98.83           C  
ATOM   2429  CG2 VAL A 149      13.904  -4.043  -2.730  1.00 98.83           C  
ATOM   2430  H   VAL A 149      14.810  -3.554  -6.195  1.00 98.83           H  
ATOM   2431  HA  VAL A 149      12.449  -4.797  -4.833  1.00 98.83           H  
ATOM   2432  HB  VAL A 149      13.955  -2.300  -3.986  1.00 98.83           H  
ATOM   2433 HG11 VAL A 149      12.197  -2.053  -2.244  1.00 98.83           H  
ATOM   2434 HG12 VAL A 149      11.243  -3.325  -3.049  1.00 98.83           H  
ATOM   2435 HG13 VAL A 149      11.570  -1.788  -3.871  1.00 98.83           H  
ATOM   2436 HG21 VAL A 149      14.057  -3.491  -1.802  1.00 98.83           H  
ATOM   2437 HG22 VAL A 149      14.870  -4.403  -3.085  1.00 98.83           H  
ATOM   2438 HG23 VAL A 149      13.252  -4.894  -2.538  1.00 98.83           H  
ATOM   2439  N   ALA A 150      11.000  -3.502  -6.366  1.00 98.87           N  
ATOM   2440  CA  ALA A 150      10.153  -2.794  -7.315  1.00 98.87           C  
ATOM   2441  C   ALA A 150       8.736  -2.696  -6.788  1.00 98.87           C  
ATOM   2442  O   ALA A 150       8.368  -3.327  -5.793  1.00 98.87           O  
ATOM   2443  CB  ALA A 150      10.189  -3.475  -8.687  1.00 98.87           C  
ATOM   2444  H   ALA A 150      10.591  -4.266  -5.848  1.00 98.87           H  
ATOM   2445  HA  ALA A 150      10.512  -1.772  -7.437  1.00 98.87           H  
ATOM   2446  HB1 ALA A 150      11.029  -4.164  -8.772  1.00 98.87           H  
ATOM   2447  HB2 ALA A 150       9.260  -4.011  -8.880  1.00 98.87           H  
ATOM   2448  HB3 ALA A 150      10.263  -2.707  -9.457  1.00 98.87           H  
ATOM   2449  N   GLY A 151       7.929  -1.912  -7.476  1.00 98.71           N  
ATOM   2450  CA  GLY A 151       6.532  -1.829  -7.144  1.00 98.71           C  
ATOM   2451  C   GLY A 151       5.816  -0.765  -7.931  1.00 98.71           C  
ATOM   2452  O   GLY A 151       6.324  -0.175  -8.887  1.00 98.71           O  
ATOM   2453  H   GLY A 151       8.279  -1.393  -8.269  1.00 98.71           H  
ATOM   2454  HA2 GLY A 151       6.053  -2.789  -7.336  1.00 98.71           H  
ATOM   2455  HA3 GLY A 151       6.441  -1.589  -6.084  1.00 98.71           H  
ATOM   2456  N   LEU A 152       4.606  -0.516  -7.470  1.00 98.71           N  
ATOM   2457  CA  LEU A 152       3.722   0.483  -8.024  1.00 98.71           C  
ATOM   2458  C   LEU A 152       3.040   1.246  -6.901  1.00 98.71           C  
ATOM   2459  O   LEU A 152       3.064   0.825  -5.743  1.00 98.71           O  
ATOM   2460  CB  LEU A 152       2.778  -0.200  -9.027  1.00 98.71           C  
ATOM   2461  CG  LEU A 152       1.809  -1.234  -8.429  1.00 98.71           C  
ATOM   2462  CD1 LEU A 152       0.598  -0.566  -7.785  1.00 98.71           C  
ATOM   2463  CD2 LEU A 152       1.318  -2.171  -9.530  1.00 98.71           C  
ATOM   2464  H   LEU A 152       4.293  -1.016  -6.651  1.00 98.71           H  
ATOM   2465  HA  LEU A 152       4.320   1.213  -8.570  1.00 98.71           H  
ATOM   2466  HB2 LEU A 152       2.215   0.559  -9.569  1.00 98.71           H  
ATOM   2467  HB3 LEU A 152       3.407  -0.710  -9.756  1.00 98.71           H  
ATOM   2468  HG  LEU A 152       2.311  -1.832  -7.669  1.00 98.71           H  
ATOM   2469 HD11 LEU A 152       0.877  -0.086  -6.846  1.00 98.71           H  
ATOM   2470 HD12 LEU A 152       0.159   0.175  -8.453  1.00 98.71           H  
ATOM   2471 HD13 LEU A 152      -0.147  -1.329  -7.563  1.00 98.71           H  
ATOM   2472 HD21 LEU A 152       0.618  -2.893  -9.108  1.00 98.71           H  
ATOM   2473 HD22 LEU A 152       0.828  -1.603 -10.321  1.00 98.71           H  
ATOM   2474 HD23 LEU A 152       2.165  -2.718  -9.943  1.00 98.71           H  
ATOM   2475  N   ALA A 153       2.416   2.362  -7.248  1.00 98.66           N  
ATOM   2476  CA  ALA A 153       1.633   3.137  -6.309  1.00 98.66           C  
ATOM   2477  C   ALA A 153       0.301   3.570  -6.912  1.00 98.66           C  
ATOM   2478  O   ALA A 153       0.206   3.846  -8.111  1.00 98.66           O  
ATOM   2479  CB  ALA A 153       2.465   4.316  -5.808  1.00 98.66           C  
ATOM   2480  H   ALA A 153       2.441   2.646  -8.217  1.00 98.66           H  
ATOM   2481  HA  ALA A 153       1.406   2.497  -5.456  1.00 98.66           H  
ATOM   2482  HB1 ALA A 153       3.495   4.000  -5.645  1.00 98.66           H  
ATOM   2483  HB2 ALA A 153       2.059   4.661  -4.858  1.00 98.66           H  
ATOM   2484  HB3 ALA A 153       2.440   5.128  -6.536  1.00 98.66           H  
ATOM   2485  N   ILE A 154      -0.714   3.663  -6.060  1.00 98.42           N  
ATOM   2486  CA  ILE A 154      -1.998   4.289  -6.377  1.00 98.42           C  
ATOM   2487  C   ILE A 154      -2.196   5.524  -5.507  1.00 98.42           C  
ATOM   2488  O   ILE A 154      -1.751   5.561  -4.359  1.00 98.42           O  
ATOM   2489  CB  ILE A 154      -3.181   3.305  -6.261  1.00 98.42           C  
ATOM   2490  CG1 ILE A 154      -3.334   2.712  -4.842  1.00 98.42           C  
ATOM   2491  CG2 ILE A 154      -3.047   2.216  -7.340  1.00 98.42           C  
ATOM   2492  CD1 ILE A 154      -4.645   1.946  -4.632  1.00 98.42           C  
ATOM   2493  H   ILE A 154      -0.536   3.430  -5.093  1.00 98.42           H  
ATOM   2494  HA  ILE A 154      -1.970   4.635  -7.410  1.00 98.42           H  
ATOM   2495  HB  ILE A 154      -4.088   3.869  -6.477  1.00 98.42           H  
ATOM   2496 HG12 ILE A 154      -3.328   3.523  -4.113  1.00 98.42           H  
ATOM   2497 HG13 ILE A 154      -2.496   2.050  -4.625  1.00 98.42           H  
ATOM   2498 HG21 ILE A 154      -2.188   1.578  -7.132  1.00 98.42           H  
ATOM   2499 HG22 ILE A 154      -3.948   1.603  -7.374  1.00 98.42           H  
ATOM   2500 HG23 ILE A 154      -2.919   2.685  -8.316  1.00 98.42           H  
ATOM   2501 HD11 ILE A 154      -5.495   2.587  -4.868  1.00 98.42           H  
ATOM   2502 HD12 ILE A 154      -4.720   1.636  -3.590  1.00 98.42           H  
ATOM   2503 HD13 ILE A 154      -4.675   1.056  -5.261  1.00 98.42           H  
ATOM   2504  N   LYS A 155      -2.882   6.534  -6.034  1.00 97.48           N  
ATOM   2505  CA  LYS A 155      -3.305   7.696  -5.246  1.00 97.48           C  
ATOM   2506  C   LYS A 155      -4.263   7.274  -4.135  1.00 97.48           C  
ATOM   2507  O   LYS A 155      -5.076   6.366  -4.317  1.00 97.48           O  
ATOM   2508  CB  LYS A 155      -3.962   8.738  -6.152  1.00 97.48           C  
ATOM   2509  CG  LYS A 155      -2.925   9.418  -7.052  1.00 97.48           C  
ATOM   2510  CD  LYS A 155      -3.632  10.402  -7.984  1.00 97.48           C  
ATOM   2511  CE  LYS A 155      -2.611  11.081  -8.895  1.00 97.48           C  
ATOM   2512  NZ  LYS A 155      -3.276  12.082  -9.759  1.00 97.48           N1+
ATOM   2513  H   LYS A 155      -3.195   6.445  -6.990  1.00 97.48           H  
ATOM   2514  HA  LYS A 155      -2.435   8.142  -4.764  1.00 97.48           H  
ATOM   2515  HB2 LYS A 155      -4.729   8.257  -6.760  1.00 97.48           H  
ATOM   2516  HB3 LYS A 155      -4.438   9.499  -5.535  1.00 97.48           H  
ATOM   2517  HG2 LYS A 155      -2.206   9.954  -6.433  1.00 97.48           H  
ATOM   2518  HG3 LYS A 155      -2.394   8.674  -7.646  1.00 97.48           H  
ATOM   2519  HD2 LYS A 155      -4.358   9.860  -8.590  1.00 97.48           H  
ATOM   2520  HD3 LYS A 155      -4.152  11.149  -7.385  1.00 97.48           H  
ATOM   2521  HE2 LYS A 155      -2.123  10.318  -9.501  1.00 97.48           H  
ATOM   2522  HE3 LYS A 155      -1.854  11.561  -8.273  1.00 97.48           H  
ATOM   2523  HZ1 LYS A 155      -3.745  12.770  -9.187  1.00 97.48           H  
ATOM   2524  HZ2 LYS A 155      -3.966  11.625 -10.338  1.00 97.48           H  
ATOM   2525  HZ3 LYS A 155      -2.599  12.545 -10.349  1.00 97.48           H  
ATOM   2526  N   VAL A 156      -4.195   7.974  -3.006  1.00 95.87           N  
ATOM   2527  CA  VAL A 156      -5.036   7.708  -1.833  1.00 95.87           C  
ATOM   2528  C   VAL A 156      -6.527   7.822  -2.149  1.00 95.87           C  
ATOM   2529  O   VAL A 156      -7.305   7.059  -1.593  1.00 95.87           O  
ATOM   2530  CB  VAL A 156      -4.629   8.613  -0.655  1.00 95.87           C  
ATOM   2531  CG1 VAL A 156      -5.068  10.071  -0.837  1.00 95.87           C  
ATOM   2532  CG2 VAL A 156      -5.175   8.076   0.671  1.00 95.87           C  
ATOM   2533  H   VAL A 156      -3.479   8.682  -2.923  1.00 95.87           H  
ATOM   2534  HA  VAL A 156      -4.857   6.676  -1.531  1.00 95.87           H  
ATOM   2535  HB  VAL A 156      -3.542   8.593  -0.575  1.00 95.87           H  
ATOM   2536 HG11 VAL A 156      -6.154  10.158  -0.808  1.00 95.87           H  
ATOM   2537 HG12 VAL A 156      -4.713  10.459  -1.792  1.00 95.87           H  
ATOM   2538 HG13 VAL A 156      -4.657  10.681  -0.033  1.00 95.87           H  
ATOM   2539 HG21 VAL A 156      -4.844   7.048   0.822  1.00 95.87           H  
ATOM   2540 HG22 VAL A 156      -4.806   8.688   1.494  1.00 95.87           H  
ATOM   2541 HG23 VAL A 156      -6.264   8.107   0.674  1.00 95.87           H  
ATOM   2542  N   ASP A 157      -6.930   8.669  -3.099  1.00 96.11           N  
ATOM   2543  CA  ASP A 157      -8.337   8.786  -3.506  1.00 96.11           C  
ATOM   2544  C   ASP A 157      -8.891   7.462  -4.044  1.00 96.11           C  
ATOM   2545  O   ASP A 157      -9.994   7.070  -3.677  1.00 96.11           O  
ATOM   2546  CB  ASP A 157      -8.498   9.890  -4.559  1.00 96.11           C  
ATOM   2547  CG  ASP A 157      -8.167  11.290  -4.033  1.00 96.11           C  
ATOM   2548  OD1 ASP A 157      -8.171  11.477  -2.796  1.00 96.11           O  
ATOM   2549  OD2 ASP A 157      -7.847  12.142  -4.891  1.00 96.11           O1-
ATOM   2550  H   ASP A 157      -6.293   9.386  -3.413  1.00 96.11           H  
ATOM   2551  HA  ASP A 157      -8.937   9.062  -2.639  1.00 96.11           H  
ATOM   2552  HB2 ASP A 157      -7.856   9.663  -5.411  1.00 96.11           H  
ATOM   2553  HB3 ASP A 157      -9.531   9.894  -4.906  1.00 96.11           H  
ATOM   2554  N   LYS A 158      -8.093   6.695  -4.806  1.00 96.84           N  
ATOM   2555  CA  LYS A 158      -8.492   5.347  -5.245  1.00 96.84           C  
ATOM   2556  C   LYS A 158      -8.687   4.416  -4.049  1.00 96.84           C  
ATOM   2557  O   LYS A 158      -9.650   3.661  -4.021  1.00 96.84           O  
ATOM   2558  CB  LYS A 158      -7.468   4.742  -6.219  1.00 96.84           C  
ATOM   2559  CG  LYS A 158      -7.448   5.419  -7.597  1.00 96.84           C  
ATOM   2560  CD  LYS A 158      -6.377   4.763  -8.482  1.00 96.84           C  
ATOM   2561  CE  LYS A 158      -6.327   5.390  -9.878  1.00 96.84           C  
ATOM   2562  NZ  LYS A 158      -5.065   5.040 -10.576  1.00 96.84           N1+
ATOM   2563  H   LYS A 158      -7.151   7.015  -4.978  1.00 96.84           H  
ATOM   2564  HA  LYS A 158      -9.462   5.415  -5.737  1.00 96.84           H  
ATOM   2565  HB2 LYS A 158      -7.719   3.691  -6.366  1.00 96.84           H  
ATOM   2566  HB3 LYS A 158      -6.474   4.787  -5.774  1.00 96.84           H  
ATOM   2567  HG2 LYS A 158      -7.220   6.478  -7.482  1.00 96.84           H  
ATOM   2568  HG3 LYS A 158      -8.426   5.313  -8.067  1.00 96.84           H  
ATOM   2569  HD2 LYS A 158      -5.411   4.908  -7.998  1.00 96.84           H  
ATOM   2570  HD3 LYS A 158      -6.570   3.694  -8.570  1.00 96.84           H  
ATOM   2571  HE2 LYS A 158      -6.374   6.473  -9.762  1.00 96.84           H  
ATOM   2572  HE3 LYS A 158      -7.194   5.066 -10.454  1.00 96.84           H  
ATOM   2573  HZ1 LYS A 158      -4.943   5.581 -11.420  1.00 96.84           H  
ATOM   2574  HZ2 LYS A 158      -4.976   4.059 -10.798  1.00 96.84           H  
ATOM   2575  HZ3 LYS A 158      -4.293   5.320  -9.987  1.00 96.84           H  
ATOM   2576  N   LEU A 159      -7.800   4.476  -3.051  1.00 95.59           N  
ATOM   2577  CA  LEU A 159      -7.941   3.687  -1.822  1.00 95.59           C  
ATOM   2578  C   LEU A 159      -9.204   4.082  -1.041  1.00 95.59           C  
ATOM   2579  O   LEU A 159      -9.924   3.214  -0.550  1.00 95.59           O  
ATOM   2580  CB  LEU A 159      -6.674   3.858  -0.961  1.00 95.59           C  
ATOM   2581  CG  LEU A 159      -6.703   3.064   0.356  1.00 95.59           C  
ATOM   2582  CD1 LEU A 159      -6.701   1.559   0.086  1.00 95.59           C  
ATOM   2583  CD2 LEU A 159      -5.484   3.438   1.202  1.00 95.59           C  
ATOM   2584  H   LEU A 159      -7.078   5.180  -3.106  1.00 95.59           H  
ATOM   2585  HA  LEU A 159      -8.045   2.639  -2.102  1.00 95.59           H  
ATOM   2586  HB2 LEU A 159      -5.805   3.553  -1.545  1.00 95.59           H  
ATOM   2587  HB3 LEU A 159      -6.554   4.911  -0.708  1.00 95.59           H  
ATOM   2588  HG  LEU A 159      -7.592   3.317   0.934  1.00 95.59           H  
ATOM   2589 HD11 LEU A 159      -7.657   1.260  -0.344  1.00 95.59           H  
ATOM   2590 HD12 LEU A 159      -5.902   1.300  -0.608  1.00 95.59           H  
ATOM   2591 HD13 LEU A 159      -6.556   1.010   1.017  1.00 95.59           H  
ATOM   2592 HD21 LEU A 159      -4.567   3.254   0.642  1.00 95.59           H  
ATOM   2593 HD22 LEU A 159      -5.477   2.855   2.123  1.00 95.59           H  
ATOM   2594 HD23 LEU A 159      -5.537   4.496   1.461  1.00 95.59           H  
ATOM   2595  N   ILE A 160      -9.484   5.381  -0.939  1.00 96.23           N  
ATOM   2596  CA  ILE A 160     -10.692   5.906  -0.300  1.00 96.23           C  
ATOM   2597  C   ILE A 160     -11.931   5.415  -1.052  1.00 96.23           C  
ATOM   2598  O   ILE A 160     -12.840   4.895  -0.414  1.00 96.23           O  
ATOM   2599  CB  ILE A 160     -10.619   7.446  -0.193  1.00 96.23           C  
ATOM   2600  CG1 ILE A 160      -9.538   7.852   0.835  1.00 96.23           C  
ATOM   2601  CG2 ILE A 160     -11.983   8.036   0.209  1.00 96.23           C  
ATOM   2602  CD1 ILE A 160      -9.153   9.336   0.772  1.00 96.23           C  
ATOM   2603  H   ILE A 160      -8.851   6.041  -1.367  1.00 96.23           H  
ATOM   2604  HA  ILE A 160     -10.760   5.499   0.709  1.00 96.23           H  
ATOM   2605  HB  ILE A 160     -10.350   7.852  -1.168  1.00 96.23           H  
ATOM   2606 HG12 ILE A 160      -8.629   7.275   0.661  1.00 96.23           H  
ATOM   2607 HG13 ILE A 160      -9.886   7.616   1.841  1.00 96.23           H  
ATOM   2608 HG21 ILE A 160     -11.909   9.116   0.339  1.00 96.23           H  
ATOM   2609 HG22 ILE A 160     -12.703   7.862  -0.591  1.00 96.23           H  
ATOM   2610 HG23 ILE A 160     -12.340   7.582   1.133  1.00 96.23           H  
ATOM   2611 HD11 ILE A 160      -8.322   9.520   1.453  1.00 96.23           H  
ATOM   2612 HD12 ILE A 160      -9.990   9.967   1.070  1.00 96.23           H  
ATOM   2613 HD13 ILE A 160      -8.841   9.596  -0.239  1.00 96.23           H  
ATOM   2614  N   ASP A 161     -11.953   5.486  -2.383  1.00 97.25           N  
ATOM   2615  CA  ASP A 161     -13.066   4.998  -3.201  1.00 97.25           C  
ATOM   2616  C   ASP A 161     -13.314   3.497  -3.009  1.00 97.25           C  
ATOM   2617  O   ASP A 161     -14.464   3.080  -2.837  1.00 97.25           O  
ATOM   2618  CB  ASP A 161     -12.811   5.314  -4.682  1.00 97.25           C  
ATOM   2619  CG  ASP A 161     -13.018   6.789  -5.043  1.00 97.25           C  
ATOM   2620  OD1 ASP A 161     -13.752   7.483  -4.295  1.00 97.25           O  
ATOM   2621  OD2 ASP A 161     -12.518   7.174  -6.123  1.00 97.25           O1-
ATOM   2622  H   ASP A 161     -11.210   5.980  -2.855  1.00 97.25           H  
ATOM   2623  HA  ASP A 161     -13.979   5.508  -2.894  1.00 97.25           H  
ATOM   2624  HB2 ASP A 161     -13.508   4.730  -5.283  1.00 97.25           H  
ATOM   2625  HB3 ASP A 161     -11.801   5.006  -4.954  1.00 97.25           H  
ATOM   2626  N   MET A 162     -12.251   2.686  -2.940  1.00 96.61           N  
ATOM   2627  CA  MET A 162     -12.359   1.259  -2.612  1.00 96.61           C  
ATOM   2628  C   MET A 162     -13.035   1.052  -1.249  1.00 96.61           C  
ATOM   2629  O   MET A 162     -13.948   0.234  -1.131  1.00 96.61           O  
ATOM   2630  CB  MET A 162     -10.974   0.595  -2.590  1.00 96.61           C  
ATOM   2631  CG  MET A 162     -10.267   0.540  -3.943  1.00 96.61           C  
ATOM   2632  SD  MET A 162      -8.527   0.052  -3.834  1.00 96.61           S  
ATOM   2633  CE  MET A 162      -8.096   0.140  -5.590  1.00 96.61           C  
ATOM   2634  H   MET A 162     -11.339   3.081  -3.120  1.00 96.61           H  
ATOM   2635  HA  MET A 162     -12.971   0.766  -3.368  1.00 96.61           H  
ATOM   2636  HB2 MET A 162     -10.332   1.112  -1.878  1.00 96.61           H  
ATOM   2637  HB3 MET A 162     -11.099  -0.434  -2.254  1.00 96.61           H  
ATOM   2638  HG2 MET A 162     -10.342   1.502  -4.450  1.00 96.61           H  
ATOM   2639  HG3 MET A 162     -10.779  -0.187  -4.573  1.00 96.61           H  
ATOM   2640  HE1 MET A 162      -8.730  -0.545  -6.154  1.00 96.61           H  
ATOM   2641  HE2 MET A 162      -8.249   1.156  -5.952  1.00 96.61           H  
ATOM   2642  HE3 MET A 162      -7.052  -0.144  -5.723  1.00 96.61           H  
ATOM   2643  N   VAL A 163     -12.634   1.813  -0.222  1.00 97.39           N  
ATOM   2644  CA  VAL A 163     -13.197   1.714   1.137  1.00 97.39           C  
ATOM   2645  C   VAL A 163     -14.622   2.271   1.213  1.00 97.39           C  
ATOM   2646  O   VAL A 163     -15.462   1.698   1.905  1.00 97.39           O  
ATOM   2647  CB  VAL A 163     -12.263   2.371   2.173  1.00 97.39           C  
ATOM   2648  CG1 VAL A 163     -12.859   2.381   3.588  1.00 97.39           C  
ATOM   2649  CG2 VAL A 163     -10.944   1.591   2.270  1.00 97.39           C  
ATOM   2650  H   VAL A 163     -11.896   2.481  -0.394  1.00 97.39           H  
ATOM   2651  HA  VAL A 163     -13.270   0.657   1.394  1.00 97.39           H  
ATOM   2652  HB  VAL A 163     -12.051   3.399   1.878  1.00 97.39           H  
ATOM   2653 HG11 VAL A 163     -12.140   2.801   4.291  1.00 97.39           H  
ATOM   2654 HG12 VAL A 163     -13.113   1.367   3.897  1.00 97.39           H  
ATOM   2655 HG13 VAL A 163     -13.758   2.996   3.613  1.00 97.39           H  
ATOM   2656 HG21 VAL A 163     -10.435   1.581   1.306  1.00 97.39           H  
ATOM   2657 HG22 VAL A 163     -10.287   2.063   3.000  1.00 97.39           H  
ATOM   2658 HG23 VAL A 163     -11.137   0.562   2.575  1.00 97.39           H  
ATOM   2659  N   LYS A 164     -14.958   3.327   0.462  1.00 96.10           N  
ATOM   2660  CA  LYS A 164     -16.321   3.888   0.388  1.00 96.10           C  
ATOM   2661  C   LYS A 164     -17.346   2.876  -0.123  1.00 96.10           C  
ATOM   2662  O   LYS A 164     -18.507   2.930   0.278  1.00 96.10           O  
ATOM   2663  CB  LYS A 164     -16.325   5.142  -0.503  1.00 96.10           C  
ATOM   2664  CG  LYS A 164     -15.724   6.364   0.207  1.00 96.10           C  
ATOM   2665  CD  LYS A 164     -15.602   7.585  -0.713  1.00 96.10           C  
ATOM   2666  CE  LYS A 164     -16.975   8.197  -1.007  1.00 96.10           C  
ATOM   2667  NZ  LYS A 164     -16.857   9.538  -1.620  1.00 96.10           N1+
ATOM   2668  H   LYS A 164     -14.227   3.768  -0.077  1.00 96.10           H  
ATOM   2669  HA  LYS A 164     -16.650   4.159   1.391  1.00 96.10           H  
ATOM   2670  HB2 LYS A 164     -17.354   5.379  -0.775  1.00 96.10           H  
ATOM   2671  HB3 LYS A 164     -15.771   4.939  -1.419  1.00 96.10           H  
ATOM   2672  HG2 LYS A 164     -16.351   6.627   1.059  1.00 96.10           H  
ATOM   2673  HG3 LYS A 164     -14.734   6.120   0.594  1.00 96.10           H  
ATOM   2674  HD2 LYS A 164     -15.096   7.314  -1.640  1.00 96.10           H  
ATOM   2675  HD3 LYS A 164     -14.995   8.328  -0.195  1.00 96.10           H  
ATOM   2676  HE2 LYS A 164     -17.554   7.530  -1.646  1.00 96.10           H  
ATOM   2677  HE3 LYS A 164     -17.503   8.310  -0.060  1.00 96.10           H  
ATOM   2678  HZ1 LYS A 164     -16.759   9.504  -2.624  1.00 96.10           H  
ATOM   2679  HZ2 LYS A 164     -17.653  10.086  -1.326  1.00 96.10           H  
ATOM   2680  HZ3 LYS A 164     -16.070  10.034  -1.225  1.00 96.10           H  
ATOM   2681  N   GLN A 165     -16.928   1.928  -0.961  1.00 94.92           N  
ATOM   2682  CA  GLN A 165     -17.781   0.842  -1.455  1.00 94.92           C  
ATOM   2683  C   GLN A 165     -18.010  -0.282  -0.427  1.00 94.92           C  
ATOM   2684  O   GLN A 165     -18.828  -1.182  -0.665  1.00 94.92           O  
ATOM   2685  CB  GLN A 165     -17.150   0.253  -2.717  1.00 94.92           C  
ATOM   2686  CG  GLN A 165     -17.095   1.226  -3.903  1.00 94.92           C  
ATOM   2687  CD  GLN A 165     -16.315   0.633  -5.071  1.00 94.92           C  
ATOM   2688  NE2 GLN A 165     -16.184   1.349  -6.164  1.00 94.92           N  
ATOM   2689  OE1 GLN A 165     -15.841  -0.494  -5.034  1.00 94.92           O  
ATOM   2690  H   GLN A 165     -15.971   1.975  -1.281  1.00 94.92           H  
ATOM   2691  HA  GLN A 165     -18.759   1.250  -1.712  1.00 94.92           H  
ATOM   2692  HB2 GLN A 165     -16.141  -0.084  -2.477  1.00 94.92           H  
ATOM   2693  HB3 GLN A 165     -17.730  -0.615  -3.032  1.00 94.92           H  
ATOM   2694  HG2 GLN A 165     -16.623   2.164  -3.609  1.00 94.92           H  
ATOM   2695  HG3 GLN A 165     -18.109   1.450  -4.233  1.00 94.92           H  
ATOM   2696 HE21 GLN A 165     -16.461   2.320  -6.178  1.00 94.92           H  
ATOM   2697 HE22 GLN A 165     -15.591   0.949  -6.877  1.00 94.92           H  
ATOM   2698  N   LEU A 166     -17.287  -0.280   0.696  1.00 94.79           N  
ATOM   2699  CA  LEU A 166     -17.416  -1.265   1.768  1.00 94.79           C  
ATOM   2700  C   LEU A 166     -18.476  -0.789   2.766  1.00 94.79           C  
ATOM   2701  O   LEU A 166     -18.209  -0.004   3.678  1.00 94.79           O  
ATOM   2702  CB  LEU A 166     -16.055  -1.493   2.444  1.00 94.79           C  
ATOM   2703  CG  LEU A 166     -14.888  -1.879   1.526  1.00 94.79           C  
ATOM   2704  CD1 LEU A 166     -13.629  -2.035   2.378  1.00 94.79           C  
ATOM   2705  CD2 LEU A 166     -15.127  -3.165   0.731  1.00 94.79           C  
ATOM   2706  H   LEU A 166     -16.641   0.479   0.853  1.00 94.79           H  
ATOM   2707  HA  LEU A 166     -17.745  -2.215   1.349  1.00 94.79           H  
ATOM   2708  HB2 LEU A 166     -16.162  -2.249   3.222  1.00 94.79           H  
ATOM   2709  HB3 LEU A 166     -15.779  -0.558   2.931  1.00 94.79           H  
ATOM   2710  HG  LEU A 166     -14.721  -1.063   0.823  1.00 94.79           H  
ATOM   2711 HD11 LEU A 166     -13.529  -1.189   3.058  1.00 94.79           H  
ATOM   2712 HD12 LEU A 166     -12.756  -2.037   1.724  1.00 94.79           H  
ATOM   2713 HD13 LEU A 166     -13.666  -2.960   2.953  1.00 94.79           H  
ATOM   2714 HD21 LEU A 166     -15.982  -3.038   0.067  1.00 94.79           H  
ATOM   2715 HD22 LEU A 166     -15.289  -4.004   1.407  1.00 94.79           H  
ATOM   2716 HD23 LEU A 166     -14.247  -3.371   0.120  1.00 94.79           H  
ATOM   2717  N   THR A 167     -19.706  -1.254   2.568  1.00 92.41           N  
ATOM   2718  CA  THR A 167     -20.863  -0.860   3.374  1.00 92.41           C  
ATOM   2719  C   THR A 167     -21.592  -2.078   3.927  1.00 92.41           C  
ATOM   2720  O   THR A 167     -21.533  -3.168   3.354  1.00 92.41           O  
ATOM   2721  CB  THR A 167     -21.826   0.042   2.584  1.00 92.41           C  
ATOM   2722  CG2 THR A 167     -21.154   1.321   2.086  1.00 92.41           C  
ATOM   2723  OG1 THR A 167     -22.310  -0.615   1.438  1.00 92.41           O  
ATOM   2724  H   THR A 167     -19.873  -1.912   1.820  1.00 92.41           H  
ATOM   2725  HA  THR A 167     -20.516  -0.288   4.235  1.00 92.41           H  
ATOM   2726  HB  THR A 167     -22.665   0.309   3.226  1.00 92.41           H  
ATOM   2727  HG1 THR A 167     -21.709  -0.412   0.718  1.00 92.41           H  
ATOM   2728 HG21 THR A 167     -21.909   2.006   1.700  1.00 92.41           H  
ATOM   2729 HG22 THR A 167     -20.623   1.799   2.910  1.00 92.41           H  
ATOM   2730 HG23 THR A 167     -20.432   1.101   1.299  1.00 92.41           H  
ATOM   2731  N   ILE A 168     -22.283  -1.887   5.051  1.00 86.13           N  
ATOM   2732  CA  ILE A 168     -23.240  -2.853   5.601  1.00 86.13           C  
ATOM   2733  C   ILE A 168     -24.583  -2.143   5.735  1.00 86.13           C  
ATOM   2734  O   ILE A 168     -24.681  -1.110   6.398  1.00 86.13           O  
ATOM   2735  CB  ILE A 168     -22.779  -3.444   6.953  1.00 86.13           C  
ATOM   2736  CG1 ILE A 168     -21.395  -4.114   6.829  1.00 86.13           C  
ATOM   2737  CG2 ILE A 168     -23.827  -4.453   7.464  1.00 86.13           C  
ATOM   2738  CD1 ILE A 168     -20.922  -4.785   8.126  1.00 86.13           C  
ATOM   2739  H   ILE A 168     -22.281  -0.961   5.456  1.00 86.13           H  
ATOM   2740  HA  ILE A 168     -23.360  -3.679   4.900  1.00 86.13           H  
ATOM   2741  HB  ILE A 168     -22.703  -2.635   7.680  1.00 86.13           H  
ATOM   2742 HG12 ILE A 168     -20.667  -3.347   6.565  1.00 86.13           H  
ATOM   2743 HG13 ILE A 168     -21.413  -4.855   6.030  1.00 86.13           H  
ATOM   2744 HG21 ILE A 168     -23.875  -5.317   6.800  1.00 86.13           H  
ATOM   2745 HG22 ILE A 168     -23.577  -4.784   8.472  1.00 86.13           H  
ATOM   2746 HG23 ILE A 168     -24.813  -3.993   7.524  1.00 86.13           H  
ATOM   2747 HD11 ILE A 168     -19.860  -5.021   8.060  1.00 86.13           H  
ATOM   2748 HD12 ILE A 168     -21.485  -5.702   8.302  1.00 86.13           H  
ATOM   2749 HD13 ILE A 168     -21.114  -4.137   8.981  1.00 86.13           H  
ATOM   2750  N   GLY A 169     -25.624  -2.687   5.106  1.00 81.57           N  
ATOM   2751  CA  GLY A 169     -26.942  -2.058   5.111  1.00 81.57           C  
ATOM   2752  C   GLY A 169     -26.899  -0.625   4.563  1.00 81.57           C  
ATOM   2753  O   GLY A 169     -26.148  -0.318   3.638  1.00 81.57           O  
ATOM   2754  H   GLY A 169     -25.481  -3.515   4.545  1.00 81.57           H  
ATOM   2755  HA2 GLY A 169     -27.631  -2.643   4.502  1.00 81.57           H  
ATOM   2756  HA3 GLY A 169     -27.317  -2.039   6.134  1.00 81.57           H  
ATOM   2757  N   LYS A 170     -27.717   0.272   5.126  1.00 81.40           N  
ATOM   2758  CA  LYS A 170     -27.823   1.661   4.644  1.00 81.40           C  
ATOM   2759  C   LYS A 170     -26.757   2.586   5.240  1.00 81.40           C  
ATOM   2760  O   LYS A 170     -26.221   3.432   4.518  1.00 81.40           O  
ATOM   2761  CB  LYS A 170     -29.248   2.189   4.870  1.00 81.40           C  
ATOM   2762  CG  LYS A 170     -30.255   1.538   3.908  1.00 81.40           C  
ATOM   2763  CD  LYS A 170     -31.672   2.073   4.153  1.00 81.40           C  
ATOM   2764  CE  LYS A 170     -32.622   1.581   3.055  1.00 81.40           C  
ATOM   2765  NZ  LYS A 170     -34.032   1.950   3.339  1.00 81.40           N1+
ATOM   2766  H   LYS A 170     -28.261  -0.013   5.928  1.00 81.40           H  
ATOM   2767  HA  LYS A 170     -27.630   1.671   3.571  1.00 81.40           H  
ATOM   2768  HB2 LYS A 170     -29.552   2.006   5.900  1.00 81.40           H  
ATOM   2769  HB3 LYS A 170     -29.252   3.265   4.696  1.00 81.40           H  
ATOM   2770  HG2 LYS A 170     -30.254   0.456   4.044  1.00 81.40           H  
ATOM   2771  HG3 LYS A 170     -29.958   1.763   2.883  1.00 81.40           H  
ATOM   2772  HD2 LYS A 170     -32.013   1.726   5.128  1.00 81.40           H  
ATOM   2773  HD3 LYS A 170     -31.653   3.163   4.151  1.00 81.40           H  
ATOM   2774  HE2 LYS A 170     -32.305   2.012   2.105  1.00 81.40           H  
ATOM   2775  HE3 LYS A 170     -32.525   0.499   2.965  1.00 81.40           H  
ATOM   2776  HZ1 LYS A 170     -34.641   1.611   2.608  1.00 81.40           H  
ATOM   2777  HZ2 LYS A 170     -34.135   2.953   3.401  1.00 81.40           H  
ATOM   2778  HZ3 LYS A 170     -34.334   1.545   4.214  1.00 81.40           H  
ATOM   2779  N   SER A 171     -26.416   2.437   6.519  1.00 84.52           N  
ATOM   2780  CA  SER A 171     -25.482   3.342   7.207  1.00 84.52           C  
ATOM   2781  C   SER A 171     -24.129   2.751   7.556  1.00 84.52           C  
ATOM   2782  O   SER A 171     -23.231   3.536   7.818  1.00 84.52           O  
ATOM   2783  CB  SER A 171     -26.086   3.860   8.502  1.00 84.52           C  
ATOM   2784  OG  SER A 171     -26.333   2.762   9.345  1.00 84.52           O  
ATOM   2785  H   SER A 171     -26.946   1.799   7.096  1.00 84.52           H  
ATOM   2786  HA  SER A 171     -25.282   4.215   6.586  1.00 84.52           H  
ATOM   2787  HB2 SER A 171     -25.396   4.549   8.989  1.00 84.52           H  
ATOM   2788  HB3 SER A 171     -27.009   4.396   8.281  1.00 84.52           H  
ATOM   2789  HG  SER A 171     -25.551   2.609   9.880  1.00 84.52           H  
ATOM   2790  N   GLY A 172     -23.955   1.428   7.566  1.00 89.69           N  
ATOM   2791  CA  GLY A 172     -22.685   0.840   7.973  1.00 89.69           C  
ATOM   2792  C   GLY A 172     -21.565   1.254   7.023  1.00 89.69           C  
ATOM   2793  O   GLY A 172     -21.726   1.146   5.799  1.00 89.69           O  
ATOM   2794  H   GLY A 172     -24.703   0.801   7.307  1.00 89.69           H  
ATOM   2795  HA2 GLY A 172     -22.462   1.197   8.979  1.00 89.69           H  
ATOM   2796  HA3 GLY A 172     -22.755  -0.247   7.996  1.00 89.69           H  
ATOM   2797  N   ARG A 173     -20.455   1.759   7.563  1.00 94.32           N  
ATOM   2798  CA  ARG A 173     -19.290   2.218   6.790  1.00 94.32           C  
ATOM   2799  C   ARG A 173     -18.010   1.607   7.334  1.00 94.32           C  
ATOM   2800  O   ARG A 173     -17.854   1.448   8.543  1.00 94.32           O  
ATOM   2801  CB  ARG A 173     -19.174   3.752   6.823  1.00 94.32           C  
ATOM   2802  CG  ARG A 173     -20.322   4.538   6.185  1.00 94.32           C  
ATOM   2803  CD  ARG A 173     -20.526   4.216   4.704  1.00 94.32           C  
ATOM   2804  NE  ARG A 173     -21.699   4.929   4.171  1.00 94.32           N  
ATOM   2805  CZ  ARG A 173     -22.930   4.450   4.099  1.00 94.32           C  
ATOM   2806  NH1 ARG A 173     -23.258   3.247   4.478  1.00 94.32           N1+
ATOM   2807  NH2 ARG A 173     -23.903   5.182   3.639  1.00 94.32           N  
ATOM   2808  H   ARG A 173     -20.413   1.830   8.570  1.00 94.32           H  
ATOM   2809  HA  ARG A 173     -19.375   1.880   5.758  1.00 94.32           H  
ATOM   2810  HB2 ARG A 173     -18.253   4.038   6.314  1.00 94.32           H  
ATOM   2811  HB3 ARG A 173     -19.100   4.069   7.864  1.00 94.32           H  
ATOM   2812  HG2 ARG A 173     -20.100   5.601   6.281  1.00 94.32           H  
ATOM   2813  HG3 ARG A 173     -21.241   4.338   6.734  1.00 94.32           H  
ATOM   2814  HD2 ARG A 173     -19.637   4.518   4.150  1.00 94.32           H  
ATOM   2815  HD3 ARG A 173     -20.653   3.140   4.581  1.00 94.32           H  
ATOM   2816  HE  ARG A 173     -21.553   5.898   3.927  1.00 94.32           H  
ATOM   2817 HH11 ARG A 173     -22.568   2.646   4.906  1.00 94.32           H  
ATOM   2818 HH12 ARG A 173     -24.216   2.942   4.388  1.00 94.32           H  
ATOM   2819 HH21 ARG A 173     -23.713   6.119   3.314  1.00 94.32           H  
ATOM   2820 HH22 ARG A 173     -24.838   4.800   3.657  1.00 94.32           H  
ATOM   2821  N   ALA A 174     -17.097   1.269   6.427  1.00 96.84           N  
ATOM   2822  CA  ALA A 174     -15.810   0.695   6.787  1.00 96.84           C  
ATOM   2823  C   ALA A 174     -14.695   1.743   6.880  1.00 96.84           C  
ATOM   2824  O   ALA A 174     -14.749   2.814   6.277  1.00 96.84           O  
ATOM   2825  CB  ALA A 174     -15.452  -0.417   5.803  1.00 96.84           C  
ATOM   2826  H   ALA A 174     -17.311   1.368   5.445  1.00 96.84           H  
ATOM   2827  HA  ALA A 174     -15.906   0.233   7.770  1.00 96.84           H  
ATOM   2828  HB1 ALA A 174     -15.145   0.040   4.862  1.00 96.84           H  
ATOM   2829  HB2 ALA A 174     -14.620  -1.002   6.196  1.00 96.84           H  
ATOM   2830  HB3 ALA A 174     -16.306  -1.075   5.642  1.00 96.84           H  
ATOM   2831  N   MET A 175     -13.643   1.372   7.595  1.00 97.85           N  
ATOM   2832  CA  MET A 175     -12.358   2.041   7.705  1.00 97.85           C  
ATOM   2833  C   MET A 175     -11.257   1.020   7.436  1.00 97.85           C  
ATOM   2834  O   MET A 175     -11.367  -0.141   7.835  1.00 97.85           O  
ATOM   2835  CB  MET A 175     -12.166   2.626   9.111  1.00 97.85           C  
ATOM   2836  CG  MET A 175     -13.233   3.646   9.496  1.00 97.85           C  
ATOM   2837  SD  MET A 175     -13.201   4.151  11.230  1.00 97.85           S  
ATOM   2838  CE  MET A 175     -14.260   2.834  11.892  1.00 97.85           C  
ATOM   2839  H   MET A 175     -13.732   0.507   8.109  1.00 97.85           H  
ATOM   2840  HA  MET A 175     -12.288   2.839   6.966  1.00 97.85           H  
ATOM   2841  HB2 MET A 175     -11.189   3.106   9.170  1.00 97.85           H  
ATOM   2842  HB3 MET A 175     -12.187   1.810   9.833  1.00 97.85           H  
ATOM   2843  HG2 MET A 175     -13.107   4.531   8.873  1.00 97.85           H  
ATOM   2844  HG3 MET A 175     -14.214   3.208   9.309  1.00 97.85           H  
ATOM   2845  HE1 MET A 175     -14.190   2.808  12.980  1.00 97.85           H  
ATOM   2846  HE2 MET A 175     -15.295   3.016  11.602  1.00 97.85           H  
ATOM   2847  HE3 MET A 175     -13.945   1.870  11.491  1.00 97.85           H  
ATOM   2848  N   LEU A 176     -10.175   1.471   6.813  1.00 97.91           N  
ATOM   2849  CA  LEU A 176      -8.918   0.741   6.742  1.00 97.91           C  
ATOM   2850  C   LEU A 176      -7.958   1.330   7.775  1.00 97.91           C  
ATOM   2851  O   LEU A 176      -7.652   2.525   7.739  1.00 97.91           O  
ATOM   2852  CB  LEU A 176      -8.364   0.825   5.315  1.00 97.91           C  
ATOM   2853  CG  LEU A 176      -7.165  -0.111   5.088  1.00 97.91           C  
ATOM   2854  CD1 LEU A 176      -7.595  -1.575   4.992  1.00 97.91           C  
ATOM   2855  CD2 LEU A 176      -6.488   0.248   3.771  1.00 97.91           C  
ATOM   2856  H   LEU A 176     -10.158   2.447   6.555  1.00 97.91           H  
ATOM   2857  HA  LEU A 176      -9.098  -0.306   6.987  1.00 97.91           H  
ATOM   2858  HB2 LEU A 176      -8.060   1.854   5.123  1.00 97.91           H  
ATOM   2859  HB3 LEU A 176      -9.151   0.567   4.606  1.00 97.91           H  
ATOM   2860  HG  LEU A 176      -6.439   0.004   5.892  1.00 97.91           H  
ATOM   2861 HD11 LEU A 176      -7.995  -1.916   5.947  1.00 97.91           H  
ATOM   2862 HD12 LEU A 176      -8.351  -1.683   4.214  1.00 97.91           H  
ATOM   2863 HD13 LEU A 176      -6.740  -2.198   4.734  1.00 97.91           H  
ATOM   2864 HD21 LEU A 176      -5.632  -0.405   3.597  1.00 97.91           H  
ATOM   2865 HD22 LEU A 176      -6.140   1.281   3.808  1.00 97.91           H  
ATOM   2866 HD23 LEU A 176      -7.202   0.132   2.957  1.00 97.91           H  
ATOM   2867  N   VAL A 177      -7.492   0.495   8.699  1.00 98.23           N  
ATOM   2868  CA  VAL A 177      -6.781   0.939   9.903  1.00 98.23           C  
ATOM   2869  C   VAL A 177      -5.486   0.147  10.076  1.00 98.23           C  
ATOM   2870  O   VAL A 177      -5.449  -1.061   9.845  1.00 98.23           O  
ATOM   2871  CB  VAL A 177      -7.697   0.827  11.139  1.00 98.23           C  
ATOM   2872  CG1 VAL A 177      -7.079   1.515  12.354  1.00 98.23           C  
ATOM   2873  CG2 VAL A 177      -9.071   1.479  10.907  1.00 98.23           C  
ATOM   2874  H   VAL A 177      -7.784  -0.471   8.662  1.00 98.23           H  
ATOM   2875  HA  VAL A 177      -6.515   1.990   9.791  1.00 98.23           H  
ATOM   2876  HB  VAL A 177      -7.852  -0.225  11.376  1.00 98.23           H  
ATOM   2877 HG11 VAL A 177      -7.093   2.598  12.227  1.00 98.23           H  
ATOM   2878 HG12 VAL A 177      -7.643   1.241  13.245  1.00 98.23           H  
ATOM   2879 HG13 VAL A 177      -6.051   1.185  12.506  1.00 98.23           H  
ATOM   2880 HG21 VAL A 177      -9.640   0.904  10.177  1.00 98.23           H  
ATOM   2881 HG22 VAL A 177      -9.644   1.494  11.834  1.00 98.23           H  
ATOM   2882 HG23 VAL A 177      -8.947   2.500  10.545  1.00 98.23           H  
ATOM   2883  N   THR A 178      -4.393   0.808  10.461  1.00 96.41           N  
ATOM   2884  CA  THR A 178      -3.146   0.115  10.831  1.00 96.41           C  
ATOM   2885  C   THR A 178      -3.303  -0.652  12.144  1.00 96.41           C  
ATOM   2886  O   THR A 178      -4.246  -0.433  12.900  1.00 96.41           O  
ATOM   2887  CB  THR A 178      -1.939   1.061  10.919  1.00 96.41           C  
ATOM   2888  CG2 THR A 178      -1.773   1.945   9.686  1.00 96.41           C  
ATOM   2889  OG1 THR A 178      -2.025   1.908  12.040  1.00 96.41           O  
ATOM   2890  H   THR A 178      -4.469   1.798  10.647  1.00 96.41           H  
ATOM   2891  HA  THR A 178      -2.920  -0.627  10.065  1.00 96.41           H  
ATOM   2892  HB  THR A 178      -1.039   0.455  11.024  1.00 96.41           H  
ATOM   2893  HG1 THR A 178      -1.211   2.416  12.072  1.00 96.41           H  
ATOM   2894 HG21 THR A 178      -2.620   2.626   9.594  1.00 96.41           H  
ATOM   2895 HG22 THR A 178      -0.856   2.528   9.772  1.00 96.41           H  
ATOM   2896 HG23 THR A 178      -1.709   1.322   8.794  1.00 96.41           H  
ATOM   2897  N   ASP A 179      -2.355  -1.530  12.467  1.00 94.66           N  
ATOM   2898  CA  ASP A 179      -2.349  -2.192  13.776  1.00 94.66           C  
ATOM   2899  C   ASP A 179      -2.079  -1.244  14.955  1.00 94.66           C  
ATOM   2900  O   ASP A 179      -2.438  -1.558  16.083  1.00 94.66           O  
ATOM   2901  CB  ASP A 179      -1.374  -3.365  13.760  1.00 94.66           C  
ATOM   2902  CG  ASP A 179       0.096  -3.011  13.539  1.00 94.66           C  
ATOM   2903  OD1 ASP A 179       0.442  -1.819  13.373  1.00 94.66           O  
ATOM   2904  OD2 ASP A 179       0.856  -4.005  13.523  1.00 94.66           O1-
ATOM   2905  H   ASP A 179      -1.536  -1.643  11.887  1.00 94.66           H  
ATOM   2906  HA  ASP A 179      -3.345  -2.598  13.951  1.00 94.66           H  
ATOM   2907  HB2 ASP A 179      -1.683  -4.052  12.973  1.00 94.66           H  
ATOM   2908  HB3 ASP A 179      -1.462  -3.893  14.709  1.00 94.66           H  
ATOM   2909  N   GLN A 180      -1.531  -0.058  14.685  1.00 93.78           N  
ATOM   2910  CA  GLN A 180      -1.388   1.024  15.661  1.00 93.78           C  
ATOM   2911  C   GLN A 180      -2.661   1.878  15.800  1.00 93.78           C  
ATOM   2912  O   GLN A 180      -2.680   2.835  16.571  1.00 93.78           O  
ATOM   2913  CB  GLN A 180      -0.170   1.895  15.305  1.00 93.78           C  
ATOM   2914  CG  GLN A 180       1.142   1.111  15.140  1.00 93.78           C  
ATOM   2915  CD  GLN A 180       1.416   0.171  16.308  1.00 93.78           C  
ATOM   2916  NE2 GLN A 180       1.508  -1.116  16.061  1.00 93.78           N  
ATOM   2917  OE1 GLN A 180       1.527   0.584  17.450  1.00 93.78           O  
ATOM   2918  H   GLN A 180      -1.162   0.072  13.754  1.00 93.78           H  
ATOM   2919  HA  GLN A 180      -1.214   0.582  16.642  1.00 93.78           H  
ATOM   2920  HB2 GLN A 180      -0.029   2.629  16.098  1.00 93.78           H  
ATOM   2921  HB3 GLN A 180      -0.370   2.436  14.380  1.00 93.78           H  
ATOM   2922  HG2 GLN A 180       1.970   1.815  15.062  1.00 93.78           H  
ATOM   2923  HG3 GLN A 180       1.109   0.544  14.209  1.00 93.78           H  
ATOM   2924 HE21 GLN A 180       1.621  -1.727  16.857  1.00 93.78           H  
ATOM   2925 HE22 GLN A 180       1.328  -1.457  15.128  1.00 93.78           H  
ATOM   2926  N   GLY A 181      -3.723   1.581  15.045  1.00 96.17           N  
ATOM   2927  CA  GLY A 181      -4.984   2.325  15.083  1.00 96.17           C  
ATOM   2928  C   GLY A 181      -5.035   3.568  14.194  1.00 96.17           C  
ATOM   2929  O   GLY A 181      -6.000   4.326  14.268  1.00 96.17           O  
ATOM   2930  H   GLY A 181      -3.680   0.760  14.458  1.00 96.17           H  
ATOM   2931  HA2 GLY A 181      -5.203   2.623  16.108  1.00 96.17           H  
ATOM   2932  HA3 GLY A 181      -5.781   1.661  14.748  1.00 96.17           H  
ATOM   2933  N   VAL A 182      -4.038   3.791  13.334  1.00 95.57           N  
ATOM   2934  CA  VAL A 182      -4.069   4.918  12.391  1.00 95.57           C  
ATOM   2935  C   VAL A 182      -5.091   4.620  11.299  1.00 95.57           C  
ATOM   2936  O   VAL A 182      -4.931   3.665  10.537  1.00 95.57           O  
ATOM   2937  CB  VAL A 182      -2.687   5.227  11.787  1.00 95.57           C  
ATOM   2938  CG1 VAL A 182      -2.753   6.427  10.834  1.00 95.57           C  
ATOM   2939  CG2 VAL A 182      -1.663   5.542  12.886  1.00 95.57           C  
ATOM   2940  H   VAL A 182      -3.313   3.094  13.244  1.00 95.57           H  
ATOM   2941  HA  VAL A 182      -4.393   5.806  12.932  1.00 95.57           H  
ATOM   2942  HB  VAL A 182      -2.328   4.367  11.221  1.00 95.57           H  
ATOM   2943 HG11 VAL A 182      -3.372   6.195   9.968  1.00 95.57           H  
ATOM   2944 HG12 VAL A 182      -3.169   7.293  11.349  1.00 95.57           H  
ATOM   2945 HG13 VAL A 182      -1.753   6.677  10.480  1.00 95.57           H  
ATOM   2946 HG21 VAL A 182      -2.004   6.393  13.476  1.00 95.57           H  
ATOM   2947 HG22 VAL A 182      -1.538   4.684  13.547  1.00 95.57           H  
ATOM   2948 HG23 VAL A 182      -0.698   5.780  12.441  1.00 95.57           H  
ATOM   2949  N   ILE A 183      -6.133   5.445  11.216  1.00 95.75           N  
ATOM   2950  CA  ILE A 183      -7.154   5.368  10.167  1.00 95.75           C  
ATOM   2951  C   ILE A 183      -6.546   5.927   8.876  1.00 95.75           C  
ATOM   2952  O   ILE A 183      -6.259   7.119   8.790  1.00 95.75           O  
ATOM   2953  CB  ILE A 183      -8.439   6.120  10.592  1.00 95.75           C  
ATOM   2954  CG1 ILE A 183      -9.014   5.553  11.915  1.00 95.75           C  
ATOM   2955  CG2 ILE A 183      -9.485   6.035   9.462  1.00 95.75           C  
ATOM   2956  CD1 ILE A 183     -10.139   6.399  12.527  1.00 95.75           C  
ATOM   2957  H   ILE A 183      -6.213   6.183  11.901  1.00 95.75           H  
ATOM   2958  HA  ILE A 183      -7.414   4.322  10.002  1.00 95.75           H  
ATOM   2959  HB  ILE A 183      -8.188   7.169  10.750  1.00 95.75           H  
ATOM   2960 HG12 ILE A 183      -9.386   4.542  11.747  1.00 95.75           H  
ATOM   2961 HG13 ILE A 183      -8.227   5.496  12.667  1.00 95.75           H  
ATOM   2962 HG21 ILE A 183      -9.110   6.510   8.556  1.00 95.75           H  
ATOM   2963 HG22 ILE A 183      -9.722   4.993   9.246  1.00 95.75           H  
ATOM   2964 HG23 ILE A 183     -10.399   6.554   9.748  1.00 95.75           H  
ATOM   2965 HD11 ILE A 183      -9.803   7.428  12.660  1.00 95.75           H  
ATOM   2966 HD12 ILE A 183     -11.025   6.384  11.891  1.00 95.75           H  
ATOM   2967 HD13 ILE A 183     -10.410   5.988  13.499  1.00 95.75           H  
ATOM   2968  N   GLN A 184      -6.325   5.066   7.882  1.00 95.10           N  
ATOM   2969  CA  GLN A 184      -5.685   5.440   6.612  1.00 95.10           C  
ATOM   2970  C   GLN A 184      -6.688   5.798   5.520  1.00 95.10           C  
ATOM   2971  O   GLN A 184      -6.399   6.618   4.655  1.00 95.10           O  
ATOM   2972  CB  GLN A 184      -4.791   4.294   6.126  1.00 95.10           C  
ATOM   2973  CG  GLN A 184      -3.621   4.069   7.084  1.00 95.10           C  
ATOM   2974  CD  GLN A 184      -2.490   3.287   6.435  1.00 95.10           C  
ATOM   2975  NE2 GLN A 184      -1.265   3.721   6.615  1.00 95.10           N  
ATOM   2976  OE1 GLN A 184      -2.666   2.279   5.767  1.00 95.10           O  
ATOM   2977  H   GLN A 184      -6.607   4.105   8.011  1.00 95.10           H  
ATOM   2978  HA  GLN A 184      -5.062   6.322   6.762  1.00 95.10           H  
ATOM   2979  HB2 GLN A 184      -4.399   4.557   5.144  1.00 95.10           H  
ATOM   2980  HB3 GLN A 184      -5.370   3.376   6.030  1.00 95.10           H  
ATOM   2981  HG2 GLN A 184      -3.239   5.036   7.411  1.00 95.10           H  
ATOM   2982  HG3 GLN A 184      -3.971   3.527   7.963  1.00 95.10           H  
ATOM   2983 HE21 GLN A 184      -1.147   4.623   7.054  1.00 95.10           H  
ATOM   2984 HE22 GLN A 184      -0.505   3.257   6.139  1.00 95.10           H  
ATOM   2985  N   ALA A 185      -7.862   5.175   5.561  1.00 95.92           N  
ATOM   2986  CA  ALA A 185      -8.984   5.475   4.690  1.00 95.92           C  
ATOM   2987  C   ALA A 185     -10.278   5.141   5.429  1.00 95.92           C  
ATOM   2988  O   ALA A 185     -10.313   4.238   6.267  1.00 95.92           O  
ATOM   2989  CB  ALA A 185      -8.846   4.679   3.387  1.00 95.92           C  
ATOM   2990  H   ALA A 185      -8.022   4.505   6.300  1.00 95.92           H  
ATOM   2991  HA  ALA A 185      -8.985   6.539   4.452  1.00 95.92           H  
ATOM   2992  HB1 ALA A 185      -8.731   3.618   3.605  1.00 95.92           H  
ATOM   2993  HB2 ALA A 185      -9.726   4.827   2.762  1.00 95.92           H  
ATOM   2994  HB3 ALA A 185      -7.969   5.025   2.839  1.00 95.92           H  
ATOM   2995  N   LYS A 186     -11.348   5.863   5.116  1.00 95.90           N  
ATOM   2996  CA  LYS A 186     -12.671   5.631   5.688  1.00 95.90           C  
ATOM   2997  C   LYS A 186     -13.749   5.896   4.653  1.00 95.90           C  
ATOM   2998  O   LYS A 186     -13.549   6.687   3.733  1.00 95.90           O  
ATOM   2999  CB  LYS A 186     -12.852   6.452   6.976  1.00 95.90           C  
ATOM   3000  CG  LYS A 186     -12.777   7.973   6.788  1.00 95.90           C  
ATOM   3001  CD  LYS A 186     -12.999   8.676   8.131  1.00 95.90           C  
ATOM   3002  CE  LYS A 186     -13.152  10.177   7.895  1.00 95.90           C  
ATOM   3003  NZ  LYS A 186     -13.607  10.866   9.119  1.00 95.90           N1+
ATOM   3004  H   LYS A 186     -11.279   6.561   4.389  1.00 95.90           H  
ATOM   3005  HA  LYS A 186     -12.764   4.578   5.953  1.00 95.90           H  
ATOM   3006  HB2 LYS A 186     -13.826   6.210   7.401  1.00 95.90           H  
ATOM   3007  HB3 LYS A 186     -12.085   6.153   7.690  1.00 95.90           H  
ATOM   3008  HG2 LYS A 186     -11.802   8.254   6.391  1.00 95.90           H  
ATOM   3009  HG3 LYS A 186     -13.550   8.288   6.088  1.00 95.90           H  
ATOM   3010  HD2 LYS A 186     -12.161   8.480   8.800  1.00 95.90           H  
ATOM   3011  HD3 LYS A 186     -13.915   8.295   8.583  1.00 95.90           H  
ATOM   3012  HE2 LYS A 186     -12.220  10.603   7.524  1.00 95.90           H  
ATOM   3013  HE3 LYS A 186     -13.914  10.315   7.129  1.00 95.90           H  
ATOM   3014  HZ1 LYS A 186     -14.054  10.215   9.749  1.00 95.90           H  
ATOM   3015  HZ2 LYS A 186     -14.352  11.493   8.850  1.00 95.90           H  
ATOM   3016  HZ3 LYS A 186     -12.877  11.377   9.595  1.00 95.90           H  
ATOM   3017  N   GLY A 187     -14.875   5.210   4.810  1.00 94.66           N  
ATOM   3018  CA  GLY A 187     -16.088   5.510   4.072  1.00 94.66           C  
ATOM   3019  C   GLY A 187     -16.638   6.890   4.434  1.00 94.66           C  
ATOM   3020  O   GLY A 187     -16.080   7.616   5.252  1.00 94.66           O  
ATOM   3021  H   GLY A 187     -14.914   4.517   5.543  1.00 94.66           H  
ATOM   3022  HA2 GLY A 187     -16.843   4.755   4.290  1.00 94.66           H  
ATOM   3023  HA3 GLY A 187     -15.867   5.492   3.005  1.00 94.66           H  
ATOM   3024  N   GLU A 188     -17.771   7.238   3.835  1.00 91.14           N  
ATOM   3025  CA  GLU A 188     -18.368   8.564   3.980  1.00 91.14           C  
ATOM   3026  C   GLU A 188     -19.727   8.469   4.682  1.00 91.14           C  
ATOM   3027  O   GLU A 188     -20.655   7.808   4.198  1.00 91.14           O  
ATOM   3028  CB  GLU A 188     -18.434   9.202   2.589  1.00 91.14           C  
ATOM   3029  CG  GLU A 188     -18.811  10.688   2.621  1.00 91.14           C  
ATOM   3030  CD  GLU A 188     -18.718  11.338   1.228  1.00 91.14           C  
ATOM   3031  OE1 GLU A 188     -18.908  12.566   1.151  1.00 91.14           O  
ATOM   3032  OE2 GLU A 188     -18.459  10.612   0.233  1.00 91.14           O1-
ATOM   3033  H   GLU A 188     -18.191   6.609   3.166  1.00 91.14           H  
ATOM   3034  HA  GLU A 188     -17.721   9.200   4.585  1.00 91.14           H  
ATOM   3035  HB2 GLU A 188     -19.149   8.655   1.975  1.00 91.14           H  
ATOM   3036  HB3 GLU A 188     -17.448   9.111   2.133  1.00 91.14           H  
ATOM   3037  HG2 GLU A 188     -18.138  11.204   3.305  1.00 91.14           H  
ATOM   3038  HG3 GLU A 188     -19.828  10.785   3.001  1.00 91.14           H  
ATOM   3039  N   SER A 189     -19.819   9.090   5.860  1.00 89.80           N  
ATOM   3040  CA  SER A 189     -21.066   9.377   6.574  1.00 89.80           C  
ATOM   3041  C   SER A 189     -20.809  10.332   7.753  1.00 89.80           C  
ATOM   3042  O   SER A 189     -19.708  10.348   8.297  1.00 89.80           O  
ATOM   3043  CB  SER A 189     -21.727   8.098   7.115  1.00 89.80           C  
ATOM   3044  OG  SER A 189     -21.041   7.572   8.230  1.00 89.80           O  
ATOM   3045  H   SER A 189     -18.998   9.555   6.221  1.00 89.80           H  
ATOM   3046  HA  SER A 189     -21.748   9.850   5.867  1.00 89.80           H  
ATOM   3047  HB2 SER A 189     -22.742   8.342   7.431  1.00 89.80           H  
ATOM   3048  HB3 SER A 189     -21.798   7.340   6.335  1.00 89.80           H  
ATOM   3049  HG  SER A 189     -20.225   7.164   7.930  1.00 89.80           H  
ATOM   3050  N   PRO A 190     -21.830  11.046   8.255  1.00 87.76           N  
ATOM   3051  CA  PRO A 190     -21.676  11.823   9.485  1.00 87.76           C  
ATOM   3052  C   PRO A 190     -21.300  10.982  10.717  1.00 87.76           C  
ATOM   3053  O   PRO A 190     -20.724  11.513  11.657  1.00 87.76           O  
ATOM   3054  CB  PRO A 190     -23.027  12.516   9.687  1.00 87.76           C  
ATOM   3055  CG  PRO A 190     -23.603  12.604   8.274  1.00 87.76           C  
ATOM   3056  CD  PRO A 190     -23.115  11.311   7.628  1.00 87.76           C  
ATOM   3057  HA  PRO A 190     -20.902  12.574   9.327  1.00 87.76           H  
ATOM   3058  HB2 PRO A 190     -22.907  13.502  10.136  1.00 87.76           H  
ATOM   3059  HB3 PRO A 190     -23.679  11.895  10.302  1.00 87.76           H  
ATOM   3060  HG2 PRO A 190     -23.169  13.459   7.755  1.00 87.76           H  
ATOM   3061  HG3 PRO A 190     -24.691  12.668   8.281  1.00 87.76           H  
ATOM   3062  HD2 PRO A 190     -23.019  11.453   6.551  1.00 87.76           H  
ATOM   3063  HD3 PRO A 190     -23.806  10.498   7.849  1.00 87.76           H  
ATOM   3064  N   ALA A 191     -21.644   9.687  10.744  1.00 86.67           N  
ATOM   3065  CA  ALA A 191     -21.355   8.798  11.870  1.00 86.67           C  
ATOM   3066  C   ALA A 191     -19.870   8.413  11.924  1.00 86.67           C  
ATOM   3067  O   ALA A 191     -19.208   8.637  12.936  1.00 86.67           O  
ATOM   3068  CB  ALA A 191     -22.256   7.563  11.765  1.00 86.67           C  
ATOM   3069  H   ALA A 191     -22.029   9.268   9.909  1.00 86.67           H  
ATOM   3070  HA  ALA A 191     -21.586   9.309  12.805  1.00 86.67           H  
ATOM   3071  HB1 ALA A 191     -23.304   7.846  11.868  1.00 86.67           H  
ATOM   3072  HB2 ALA A 191     -22.103   7.053  10.814  1.00 86.67           H  
ATOM   3073  HB3 ALA A 191     -21.993   6.866  12.560  1.00 86.67           H  
ATOM   3074  N   ILE A 192     -19.324   7.925  10.806  1.00 90.22           N  
ATOM   3075  CA  ILE A 192     -17.910   7.530  10.704  1.00 90.22           C  
ATOM   3076  C   ILE A 192     -16.950   8.719  10.891  1.00 90.22           C  
ATOM   3077  O   ILE A 192     -15.803   8.538  11.296  1.00 90.22           O  
ATOM   3078  CB  ILE A 192     -17.668   6.762   9.389  1.00 90.22           C  
ATOM   3079  CG1 ILE A 192     -16.359   5.954   9.434  1.00 90.22           C  
ATOM   3080  CG2 ILE A 192     -17.659   7.701   8.171  1.00 90.22           C  
ATOM   3081  CD1 ILE A 192     -16.279   4.929   8.297  1.00 90.22           C  
ATOM   3082  H   ILE A 192     -19.941   7.724  10.032  1.00 90.22           H  
ATOM   3083  HA  ILE A 192     -17.722   6.829  11.518  1.00 90.22           H  
ATOM   3084  HB  ILE A 192     -18.489   6.055   9.274  1.00 90.22           H  
ATOM   3085 HG12 ILE A 192     -15.507   6.630   9.364  1.00 90.22           H  
ATOM   3086 HG13 ILE A 192     -16.289   5.418  10.380  1.00 90.22           H  
ATOM   3087 HG21 ILE A 192     -16.745   8.293   8.137  1.00 90.22           H  
ATOM   3088 HG22 ILE A 192     -18.508   8.381   8.238  1.00 90.22           H  
ATOM   3089 HG23 ILE A 192     -17.759   7.140   7.242  1.00 90.22           H  
ATOM   3090 HD11 ILE A 192     -16.897   4.065   8.543  1.00 90.22           H  
ATOM   3091 HD12 ILE A 192     -16.587   5.353   7.342  1.00 90.22           H  
ATOM   3092 HD13 ILE A 192     -15.247   4.601   8.170  1.00 90.22           H  
ATOM   3093  N   ASP A 193     -17.411   9.950  10.649  1.00 90.89           N  
ATOM   3094  CA  ASP A 193     -16.644  11.170  10.916  1.00 90.89           C  
ATOM   3095  C   ASP A 193     -16.426  11.459  12.404  1.00 90.89           C  
ATOM   3096  O   ASP A 193     -15.465  12.144  12.756  1.00 90.89           O  
ATOM   3097  CB  ASP A 193     -17.292  12.368  10.207  1.00 90.89           C  
ATOM   3098  CG  ASP A 193     -17.038  12.369   8.698  1.00 90.89           C  
ATOM   3099  OD1 ASP A 193     -15.982  11.817   8.291  1.00 90.89           O  
ATOM   3100  OD2 ASP A 193     -17.854  12.977   7.976  1.00 90.89           O1-
ATOM   3101  H   ASP A 193     -18.332  10.049  10.245  1.00 90.89           H  
ATOM   3102  HA  ASP A 193     -15.638  11.035  10.518  1.00 90.89           H  
ATOM   3103  HB2 ASP A 193     -18.364  12.375  10.406  1.00 90.89           H  
ATOM   3104  HB3 ASP A 193     -16.870  13.289  10.611  1.00 90.89           H  
ATOM   3105  N   LEU A 194     -17.268  10.901  13.276  1.00 90.88           N  
ATOM   3106  CA  LEU A 194     -17.134  11.034  14.726  1.00 90.88           C  
ATOM   3107  C   LEU A 194     -16.160  10.017  15.330  1.00 90.88           C  
ATOM   3108  O   LEU A 194     -15.728  10.211  16.466  1.00 90.88           O  
ATOM   3109  CB  LEU A 194     -18.522  10.910  15.377  1.00 90.88           C  
ATOM   3110  CG  LEU A 194     -19.531  11.977  14.920  1.00 90.88           C  
ATOM   3111  CD1 LEU A 194     -20.912  11.652  15.492  1.00 90.88           C  
ATOM   3112  CD2 LEU A 194     -19.129  13.383  15.373  1.00 90.88           C  
ATOM   3113  H   LEU A 194     -18.012  10.319  12.919  1.00 90.88           H  
ATOM   3114  HA  LEU A 194     -16.724  12.018  14.954  1.00 90.88           H  
ATOM   3115  HB2 LEU A 194     -18.408  10.976  16.459  1.00 90.88           H  
ATOM   3116  HB3 LEU A 194     -18.923   9.921  15.153  1.00 90.88           H  
ATOM   3117  HG  LEU A 194     -19.604  11.976  13.833  1.00 90.88           H  
ATOM   3118 HD11 LEU A 194     -21.626  12.413  15.177  1.00 90.88           H  
ATOM   3119 HD12 LEU A 194     -21.234  10.687  15.101  1.00 90.88           H  
ATOM   3120 HD13 LEU A 194     -20.869  11.606  16.580  1.00 90.88           H  
ATOM   3121 HD21 LEU A 194     -19.902  14.094  15.080  1.00 90.88           H  
ATOM   3122 HD22 LEU A 194     -18.203  13.675  14.877  1.00 90.88           H  
ATOM   3123 HD23 LEU A 194     -18.992  13.413  16.454  1.00 90.88           H  
ATOM   3124  N   ILE A 195     -15.816   8.958  14.592  1.00 92.17           N  
ATOM   3125  CA  ILE A 195     -14.964   7.871  15.077  1.00 92.17           C  
ATOM   3126  C   ILE A 195     -13.504   8.317  15.104  1.00 92.17           C  
ATOM   3127  O   ILE A 195     -12.920   8.690  14.084  1.00 92.17           O  
ATOM   3128  CB  ILE A 195     -15.144   6.591  14.232  1.00 92.17           C  
ATOM   3129  CG1 ILE A 195     -16.621   6.164  14.083  1.00 92.17           C  
ATOM   3130  CG2 ILE A 195     -14.316   5.441  14.833  1.00 92.17           C  
ATOM   3131  CD1 ILE A 195     -17.346   5.881  15.397  1.00 92.17           C  
ATOM   3132  H   ILE A 195     -16.163   8.902  13.646  1.00 92.17           H  
ATOM   3133  HA  ILE A 195     -15.258   7.644  16.102  1.00 92.17           H  
ATOM   3134  HB  ILE A 195     -14.764   6.784  13.229  1.00 92.17           H  
ATOM   3135 HG12 ILE A 195     -17.167   6.957  13.572  1.00 92.17           H  
ATOM   3136 HG13 ILE A 195     -16.674   5.275  13.455  1.00 92.17           H  
ATOM   3137 HG21 ILE A 195     -14.540   4.514  14.306  1.00 92.17           H  
ATOM   3138 HG22 ILE A 195     -13.250   5.645  14.728  1.00 92.17           H  
ATOM   3139 HG23 ILE A 195     -14.555   5.311  15.889  1.00 92.17           H  
ATOM   3140 HD11 ILE A 195     -16.878   5.041  15.910  1.00 92.17           H  
ATOM   3141 HD12 ILE A 195     -17.334   6.772  16.025  1.00 92.17           H  
ATOM   3142 HD13 ILE A 195     -18.389   5.634  15.198  1.00 92.17           H  
ATOM   3143  N   LYS A 196     -12.890   8.240  16.284  1.00 93.13           N  
ATOM   3144  CA  LYS A 196     -11.473   8.540  16.505  1.00 93.13           C  
ATOM   3145  C   LYS A 196     -10.677   7.255  16.700  1.00 93.13           C  
ATOM   3146  O   LYS A 196     -11.210   6.203  17.038  1.00 93.13           O  
ATOM   3147  CB  LYS A 196     -11.339   9.491  17.706  1.00 93.13           C  
ATOM   3148  CG  LYS A 196     -12.123  10.796  17.499  1.00 93.13           C  
ATOM   3149  CD  LYS A 196     -12.052  11.680  18.743  1.00 93.13           C  
ATOM   3150  CE  LYS A 196     -12.932  12.910  18.515  1.00 93.13           C  
ATOM   3151  NZ  LYS A 196     -12.988  13.762  19.726  1.00 93.13           N1+
ATOM   3152  H   LYS A 196     -13.446   7.992  17.090  1.00 93.13           H  
ATOM   3153  HA  LYS A 196     -11.077   9.038  15.621  1.00 93.13           H  
ATOM   3154  HB2 LYS A 196     -10.287   9.732  17.859  1.00 93.13           H  
ATOM   3155  HB3 LYS A 196     -11.706   8.988  18.600  1.00 93.13           H  
ATOM   3156  HG2 LYS A 196     -13.172  10.573  17.306  1.00 93.13           H  
ATOM   3157  HG3 LYS A 196     -11.714  11.333  16.642  1.00 93.13           H  
ATOM   3158  HD2 LYS A 196     -12.426  11.114  19.597  1.00 93.13           H  
ATOM   3159  HD3 LYS A 196     -11.019  11.977  18.925  1.00 93.13           H  
ATOM   3160  HE2 LYS A 196     -12.543  13.469  17.664  1.00 93.13           H  
ATOM   3161  HE3 LYS A 196     -13.932  12.563  18.253  1.00 93.13           H  
ATOM   3162  HZ1 LYS A 196     -12.063  14.083  19.975  1.00 93.13           H  
ATOM   3163  HZ2 LYS A 196     -13.589  14.557  19.564  1.00 93.13           H  
ATOM   3164  HZ3 LYS A 196     -13.367  13.225  20.493  1.00 93.13           H  
ATOM   3165  N   GLN A 197      -9.355   7.352  16.582  1.00 94.35           N  
ATOM   3166  CA  GLN A 197      -8.438   6.242  16.873  1.00 94.35           C  
ATOM   3167  C   GLN A 197      -8.640   5.657  18.285  1.00 94.35           C  
ATOM   3168  O   GLN A 197      -8.609   4.442  18.469  1.00 94.35           O  
ATOM   3169  CB  GLN A 197      -7.013   6.768  16.678  1.00 94.35           C  
ATOM   3170  CG  GLN A 197      -5.913   5.781  17.101  1.00 94.35           C  
ATOM   3171  CD  GLN A 197      -4.528   6.264  16.677  1.00 94.35           C  
ATOM   3172  NE2 GLN A 197      -3.486   5.492  16.869  1.00 94.35           N  
ATOM   3173  OE1 GLN A 197      -4.338   7.366  16.188  1.00 94.35           O  
ATOM   3174  H   GLN A 197      -8.966   8.227  16.262  1.00 94.35           H  
ATOM   3175  HA  GLN A 197      -8.609   5.438  16.157  1.00 94.35           H  
ATOM   3176  HB2 GLN A 197      -6.886   7.687  17.250  1.00 94.35           H  
ATOM   3177  HB3 GLN A 197      -6.888   7.001  15.620  1.00 94.35           H  
ATOM   3178  HG2 GLN A 197      -5.914   5.678  18.186  1.00 94.35           H  
ATOM   3179  HG3 GLN A 197      -6.106   4.796  16.677  1.00 94.35           H  
ATOM   3180 HE21 GLN A 197      -2.595   5.874  16.585  1.00 94.35           H  
ATOM   3181 HE22 GLN A 197      -3.556   4.524  17.146  1.00 94.35           H  
ATOM   3182  N   THR A 198      -8.916   6.504  19.282  1.00 93.41           N  
ATOM   3183  CA  THR A 198      -9.231   6.074  20.656  1.00 93.41           C  
ATOM   3184  C   THR A 198     -10.521   5.264  20.744  1.00 93.41           C  
ATOM   3185  O   THR A 198     -10.698   4.482  21.679  1.00 93.41           O  
ATOM   3186  CB  THR A 198      -9.373   7.290  21.583  1.00 93.41           C  
ATOM   3187  CG2 THR A 198      -8.025   7.975  21.804  1.00 93.41           C  
ATOM   3188  OG1 THR A 198     -10.244   8.250  21.014  1.00 93.41           O  
ATOM   3189  H   THR A 198      -8.971   7.494  19.086  1.00 93.41           H  
ATOM   3190  HA  THR A 198      -8.428   5.439  21.029  1.00 93.41           H  
ATOM   3191  HB  THR A 198      -9.764   6.971  22.549  1.00 93.41           H  
ATOM   3192  HG1 THR A 198     -11.148   7.944  21.115  1.00 93.41           H  
ATOM   3193 HG21 THR A 198      -7.318   7.268  22.237  1.00 93.41           H  
ATOM   3194 HG22 THR A 198      -8.155   8.809  22.494  1.00 93.41           H  
ATOM   3195 HG23 THR A 198      -7.629   8.353  20.861  1.00 93.41           H  
ATOM   3196  N   ASP A 199     -11.432   5.430  19.784  1.00 93.89           N  
ATOM   3197  CA  ASP A 199     -12.704   4.726  19.801  1.00 93.89           C  
ATOM   3198  C   ASP A 199     -12.558   3.257  19.415  1.00 93.89           C  
ATOM   3199  O   ASP A 199     -13.254   2.412  19.979  1.00 93.89           O  
ATOM   3200  CB  ASP A 199     -13.774   5.447  18.980  1.00 93.89           C  
ATOM   3201  CG  ASP A 199     -14.069   6.813  19.591  1.00 93.89           C  
ATOM   3202  OD1 ASP A 199     -14.273   6.849  20.828  1.00 93.89           O  
ATOM   3203  OD2 ASP A 199     -14.003   7.809  18.842  1.00 93.89           O1-
ATOM   3204  H   ASP A 199     -11.242   6.031  18.995  1.00 93.89           H  
ATOM   3205  HA  ASP A 199     -13.048   4.775  20.834  1.00 93.89           H  
ATOM   3206  HB2 ASP A 199     -14.687   4.852  18.999  1.00 93.89           H  
ATOM   3207  HB3 ASP A 199     -13.455   5.545  17.943  1.00 93.89           H  
ATOM   3208  N   ILE A 200     -11.600   2.956  18.538  1.00 95.29           N  
ATOM   3209  CA  ILE A 200     -11.378   1.624  17.968  1.00 95.29           C  
ATOM   3210  C   ILE A 200     -10.219   0.860  18.619  1.00 95.29           C  
ATOM   3211  O   ILE A 200     -10.067  -0.326  18.360  1.00 95.29           O  
ATOM   3212  CB  ILE A 200     -11.209   1.730  16.436  1.00 95.29           C  
ATOM   3213  CG1 ILE A 200      -9.985   2.594  16.058  1.00 95.29           C  
ATOM   3214  CG2 ILE A 200     -12.505   2.277  15.810  1.00 95.29           C  
ATOM   3215  CD1 ILE A 200      -9.695   2.612  14.558  1.00 95.29           C  
ATOM   3216  H   ILE A 200     -11.079   3.727  18.146  1.00 95.29           H  
ATOM   3217  HA  ILE A 200     -12.268   1.022  18.151  1.00 95.29           H  
ATOM   3218  HB  ILE A 200     -11.052   0.724  16.045  1.00 95.29           H  
ATOM   3219 HG12 ILE A 200      -9.100   2.205  16.561  1.00 95.29           H  
ATOM   3220 HG13 ILE A 200     -10.144   3.622  16.385  1.00 95.29           H  
ATOM   3221 HG21 ILE A 200     -12.698   3.296  16.145  1.00 95.29           H  
ATOM   3222 HG22 ILE A 200     -12.434   2.282  14.722  1.00 95.29           H  
ATOM   3223 HG23 ILE A 200     -13.345   1.641  16.090  1.00 95.29           H  
ATOM   3224 HD11 ILE A 200      -8.736   3.101  14.384  1.00 95.29           H  
ATOM   3225 HD12 ILE A 200      -9.661   1.588  14.186  1.00 95.29           H  
ATOM   3226 HD13 ILE A 200     -10.466   3.169  14.026  1.00 95.29           H  
ATOM   3227  N   ALA A 201      -9.413   1.491  19.478  1.00 94.54           N  
ATOM   3228  CA  ALA A 201      -8.185   0.900  20.026  1.00 94.54           C  
ATOM   3229  C   ALA A 201      -8.380  -0.463  20.727  1.00 94.54           C  
ATOM   3230  O   ALA A 201      -7.522  -1.342  20.629  1.00 94.54           O  
ATOM   3231  CB  ALA A 201      -7.570   1.922  20.990  1.00 94.54           C  
ATOM   3232  H   ALA A 201      -9.560   2.481  19.615  1.00 94.54           H  
ATOM   3233  HA  ALA A 201      -7.486   0.739  19.205  1.00 94.54           H  
ATOM   3234  HB1 ALA A 201      -8.255   2.124  21.814  1.00 94.54           H  
ATOM   3235  HB2 ALA A 201      -6.635   1.530  21.390  1.00 94.54           H  
ATOM   3236  HB3 ALA A 201      -7.361   2.851  20.460  1.00 94.54           H  
ATOM   3237  N   SER A 202      -9.512  -0.668  21.409  1.00 92.59           N  
ATOM   3238  CA  SER A 202      -9.824  -1.937  22.083  1.00 92.59           C  
ATOM   3239  C   SER A 202     -10.113  -3.086  21.113  1.00 92.59           C  
ATOM   3240  O   SER A 202      -9.945  -4.241  21.484  1.00 92.59           O  
ATOM   3241  CB  SER A 202     -11.012  -1.752  23.032  1.00 92.59           C  
ATOM   3242  OG  SER A 202     -12.146  -1.269  22.333  1.00 92.59           O  
ATOM   3243  H   SER A 202     -10.215   0.057  21.423  1.00 92.59           H  
ATOM   3244  HA  SER A 202      -8.965  -2.237  22.682  1.00 92.59           H  
ATOM   3245  HB2 SER A 202     -11.250  -2.700  23.515  1.00 92.59           H  
ATOM   3246  HB3 SER A 202     -10.738  -1.030  23.802  1.00 92.59           H  
ATOM   3247  HG  SER A 202     -12.656  -2.023  22.025  1.00 92.59           H  
ATOM   3248  N   LEU A 203     -10.519  -2.790  19.875  1.00 94.06           N  
ATOM   3249  CA  LEU A 203     -10.825  -3.796  18.852  1.00 94.06           C  
ATOM   3250  C   LEU A 203      -9.574  -4.388  18.199  1.00 94.06           C  
ATOM   3251  O   LEU A 203      -9.647  -5.440  17.577  1.00 94.06           O  
ATOM   3252  CB  LEU A 203     -11.679  -3.146  17.756  1.00 94.06           C  
ATOM   3253  CG  LEU A 203     -13.084  -2.732  18.198  1.00 94.06           C  
ATOM   3254  CD1 LEU A 203     -13.668  -1.748  17.194  1.00 94.06           C  
ATOM   3255  CD2 LEU A 203     -13.982  -3.966  18.269  1.00 94.06           C  
ATOM   3256  H   LEU A 203     -10.571  -1.819  19.601  1.00 94.06           H  
ATOM   3257  HA  LEU A 203     -11.373  -4.624  19.301  1.00 94.06           H  
ATOM   3258  HB2 LEU A 203     -11.143  -2.289  17.349  1.00 94.06           H  
ATOM   3259  HB3 LEU A 203     -11.785  -3.864  16.942  1.00 94.06           H  
ATOM   3260  HG  LEU A 203     -13.048  -2.244  19.172  1.00 94.06           H  
ATOM   3261 HD11 LEU A 203     -13.912  -2.254  16.259  1.00 94.06           H  
ATOM   3262 HD12 LEU A 203     -12.965  -0.938  17.001  1.00 94.06           H  
ATOM   3263 HD13 LEU A 203     -14.567  -1.326  17.643  1.00 94.06           H  
ATOM   3264 HD21 LEU A 203     -15.020  -3.684  18.442  1.00 94.06           H  
ATOM   3265 HD22 LEU A 203     -13.945  -4.508  17.324  1.00 94.06           H  
ATOM   3266 HD23 LEU A 203     -13.649  -4.625  19.071  1.00 94.06           H  
ATOM   3267  N   LEU A 204      -8.433  -3.704  18.301  1.00 95.65           N  
ATOM   3268  CA  LEU A 204      -7.226  -4.031  17.532  1.00 95.65           C  
ATOM   3269  C   LEU A 204      -6.266  -4.965  18.286  1.00 95.65           C  
ATOM   3270  O   LEU A 204      -5.148  -5.199  17.832  1.00 95.65           O  
ATOM   3271  CB  LEU A 204      -6.536  -2.733  17.070  1.00 95.65           C  
ATOM   3272  CG  LEU A 204      -7.470  -1.675  16.455  1.00 95.65           C  
ATOM   3273  CD1 LEU A 204      -6.654  -0.480  15.976  1.00 95.65           C  
ATOM   3274  CD2 LEU A 204      -8.315  -2.170  15.279  1.00 95.65           C  
ATOM   3275  H   LEU A 204      -8.439  -2.849  18.838  1.00 95.65           H  
ATOM   3276  HA  LEU A 204      -7.525  -4.576  16.637  1.00 95.65           H  
ATOM   3277  HB2 LEU A 204      -5.768  -2.992  16.341  1.00 95.65           H  
ATOM   3278  HB3 LEU A 204      -6.037  -2.286  17.930  1.00 95.65           H  
ATOM   3279  HG  LEU A 204      -8.140  -1.316  17.236  1.00 95.65           H  
ATOM   3280 HD11 LEU A 204      -6.055  -0.093  16.801  1.00 95.65           H  
ATOM   3281 HD12 LEU A 204      -5.993  -0.782  15.164  1.00 95.65           H  
ATOM   3282 HD13 LEU A 204      -7.334   0.299  15.631  1.00 95.65           H  
ATOM   3283 HD21 LEU A 204      -8.979  -1.373  14.944  1.00 95.65           H  
ATOM   3284 HD22 LEU A 204      -8.925  -3.022  15.579  1.00 95.65           H  
ATOM   3285 HD23 LEU A 204      -7.663  -2.465  14.457  1.00 95.65           H  
ATOM   3286  N   GLN A 205      -6.687  -5.474  19.448  1.00 91.57           N  
ATOM   3287  CA  GLN A 205      -5.852  -6.283  20.343  1.00 91.57           C  
ATOM   3288  C   GLN A 205      -5.646  -7.714  19.837  1.00 91.57           C  
ATOM   3289  O   GLN A 205      -4.628  -8.330  20.143  1.00 91.57           O  
ATOM   3290  CB  GLN A 205      -6.479  -6.310  21.748  1.00 91.57           C  
ATOM   3291  CG  GLN A 205      -6.646  -4.915  22.372  1.00 91.57           C  
ATOM   3292  CD  GLN A 205      -5.334  -4.146  22.484  1.00 91.57           C  
ATOM   3293  NE2 GLN A 205      -5.318  -2.875  22.145  1.00 91.57           N  
ATOM   3294  OE1 GLN A 205      -4.301  -4.663  22.872  1.00 91.57           O  
ATOM   3295  H   GLN A 205      -7.632  -5.265  19.738  1.00 91.57           H  
ATOM   3296  HA  GLN A 205      -4.862  -5.832  20.409  1.00 91.57           H  
ATOM   3297  HB2 GLN A 205      -5.849  -6.912  22.402  1.00 91.57           H  
ATOM   3298  HB3 GLN A 205      -7.458  -6.786  21.693  1.00 91.57           H  
ATOM   3299  HG2 GLN A 205      -7.066  -5.022  23.372  1.00 91.57           H  
ATOM   3300  HG3 GLN A 205      -7.352  -4.335  21.778  1.00 91.57           H  
ATOM   3301 HE21 GLN A 205      -6.120  -2.442  21.710  1.00 91.57           H  
ATOM   3302 HE22 GLN A 205      -4.411  -2.430  22.178  1.00 91.57           H  
ATOM   3303  N   ASP A 206      -6.588  -8.238  19.049  1.00 92.79           N  
ATOM   3304  CA  ASP A 206      -6.517  -9.589  18.502  1.00 92.79           C  
ATOM   3305  C   ASP A 206      -6.556  -9.564  16.973  1.00 92.79           C  
ATOM   3306  O   ASP A 206      -7.484  -9.040  16.358  1.00 92.79           O  
ATOM   3307  CB  ASP A 206      -7.629 -10.457  19.094  1.00 92.79           C  
ATOM   3308  CG  ASP A 206      -7.377 -11.950  18.869  1.00 92.79           C  
ATOM   3309  OD1 ASP A 206      -6.530 -12.318  18.019  1.00 92.79           O  
ATOM   3310  OD2 ASP A 206      -8.054 -12.737  19.556  1.00 92.79           O1-
ATOM   3311  H   ASP A 206      -7.380  -7.670  18.787  1.00 92.79           H  
ATOM   3312  HA  ASP A 206      -5.573 -10.044  18.804  1.00 92.79           H  
ATOM   3313  HB2 ASP A 206      -8.582 -10.177  18.646  1.00 92.79           H  
ATOM   3314  HB3 ASP A 206      -7.687 -10.276  20.167  1.00 92.79           H  
ATOM   3315  N   LYS A 207      -5.526 -10.147  16.354  1.00 96.26           N  
ATOM   3316  CA  LYS A 207      -5.394 -10.274  14.897  1.00 96.26           C  
ATOM   3317  C   LYS A 207      -5.908 -11.617  14.359  1.00 96.26           C  
ATOM   3318  O   LYS A 207      -5.849 -11.833  13.151  1.00 96.26           O  
ATOM   3319  CB  LYS A 207      -3.936 -10.002  14.481  1.00 96.26           C  
ATOM   3320  CG  LYS A 207      -3.537  -8.523  14.625  1.00 96.26           C  
ATOM   3321  CD  LYS A 207      -2.098  -8.282  14.139  1.00 96.26           C  
ATOM   3322  CE  LYS A 207      -1.736  -6.790  14.204  1.00 96.26           C  
ATOM   3323  NZ  LYS A 207      -0.386  -6.512  13.638  1.00 96.26           N1+
ATOM   3324  H   LYS A 207      -4.868 -10.634  16.946  1.00 96.26           H  
ATOM   3325  HA  LYS A 207      -6.030  -9.524  14.427  1.00 96.26           H  
ATOM   3326  HB2 LYS A 207      -3.269 -10.624  15.079  1.00 96.26           H  
ATOM   3327  HB3 LYS A 207      -3.808 -10.284  13.436  1.00 96.26           H  
ATOM   3328  HG2 LYS A 207      -3.623  -8.216  15.667  1.00 96.26           H  
ATOM   3329  HG3 LYS A 207      -4.214  -7.921  14.019  1.00 96.26           H  
ATOM   3330  HD2 LYS A 207      -2.013  -8.631  13.110  1.00 96.26           H  
ATOM   3331  HD3 LYS A 207      -1.412  -8.853  14.765  1.00 96.26           H  
ATOM   3332  HE2 LYS A 207      -2.487  -6.229  13.648  1.00 96.26           H  
ATOM   3333  HE3 LYS A 207      -1.783  -6.464  15.243  1.00 96.26           H  
ATOM   3334  HZ1 LYS A 207       0.332  -7.051  14.101  1.00 96.26           H  
ATOM   3335  HZ2 LYS A 207      -0.370  -6.697  12.645  1.00 96.26           H  
ATOM   3336  HZ3 LYS A 207      -0.115  -5.544  13.739  1.00 96.26           H  
ATOM   3337  N   ASN A 208      -6.381 -12.520  15.218  1.00 94.04           N  
ATOM   3338  CA  ASN A 208      -6.766 -13.884  14.840  1.00 94.04           C  
ATOM   3339  C   ASN A 208      -8.279 -14.088  14.729  1.00 94.04           C  
ATOM   3340  O   ASN A 208      -8.713 -15.057  14.110  1.00 94.04           O  
ATOM   3341  CB  ASN A 208      -6.182 -14.873  15.854  1.00 94.04           C  
ATOM   3342  CG  ASN A 208      -4.686 -14.722  16.008  1.00 94.04           C  
ATOM   3343  ND2 ASN A 208      -4.249 -14.270  17.159  1.00 94.04           N  
ATOM   3344  OD1 ASN A 208      -3.907 -14.959  15.099  1.00 94.04           O  
ATOM   3345  H   ASN A 208      -6.401 -12.288  16.201  1.00 94.04           H  
ATOM   3346  HA  ASN A 208      -6.345 -14.124  13.864  1.00 94.04           H  
ATOM   3347  HB2 ASN A 208      -6.668 -14.732  16.819  1.00 94.04           H  
ATOM   3348  HB3 ASN A 208      -6.385 -15.892  15.523  1.00 94.04           H  
ATOM   3349 HD21 ASN A 208      -4.929 -13.914  17.815  1.00 94.04           H  
ATOM   3350 HD22 ASN A 208      -3.252 -14.158  17.275  1.00 94.04           H  
ATOM   3351  N   GLN A 209      -9.081 -13.203  15.317  1.00 91.54           N  
ATOM   3352  CA  GLN A 209     -10.536 -13.323  15.322  1.00 91.54           C  
ATOM   3353  C   GLN A 209     -11.207 -11.960  15.152  1.00 91.54           C  
ATOM   3354  O   GLN A 209     -10.619 -10.918  15.447  1.00 91.54           O  
ATOM   3355  CB  GLN A 209     -10.996 -14.063  16.593  1.00 91.54           C  
ATOM   3356  CG  GLN A 209     -10.860 -13.207  17.856  1.00 91.54           C  
ATOM   3357  CD  GLN A 209     -11.085 -13.971  19.159  1.00 91.54           C  
ATOM   3358  NE2 GLN A 209     -10.550 -13.513  20.265  1.00 91.54           N  
ATOM   3359  OE1 GLN A 209     -11.761 -14.982  19.221  1.00 91.54           O  
ATOM   3360  H   GLN A 209      -8.672 -12.416  15.802  1.00 91.54           H  
ATOM   3361  HA  GLN A 209     -10.837 -13.931  14.469  1.00 91.54           H  
ATOM   3362  HB2 GLN A 209     -12.040 -14.353  16.478  1.00 91.54           H  
ATOM   3363  HB3 GLN A 209     -10.405 -14.971  16.708  1.00 91.54           H  
ATOM   3364  HG2 GLN A 209     -11.619 -12.428  17.799  1.00 91.54           H  
ATOM   3365  HG3 GLN A 209      -9.875 -12.741  17.871  1.00 91.54           H  
ATOM   3366 HE21 GLN A 209      -9.687 -13.000  20.151  1.00 91.54           H  
ATOM   3367 HE22 GLN A 209     -10.679 -14.104  21.074  1.00 91.54           H  
ATOM   3368  N   VAL A 210     -12.455 -11.978  14.688  1.00 95.28           N  
ATOM   3369  CA  VAL A 210     -13.292 -10.779  14.623  1.00 95.28           C  
ATOM   3370  C   VAL A 210     -13.558 -10.271  16.040  1.00 95.28           C  
ATOM   3371  O   VAL A 210     -13.985 -11.033  16.903  1.00 95.28           O  
ATOM   3372  CB  VAL A 210     -14.611 -11.070  13.883  1.00 95.28           C  
ATOM   3373  CG1 VAL A 210     -15.553  -9.864  13.930  1.00 95.28           C  
ATOM   3374  CG2 VAL A 210     -14.358 -11.413  12.410  1.00 95.28           C  
ATOM   3375  H   VAL A 210     -12.895 -12.872  14.522  1.00 95.28           H  
ATOM   3376  HA  VAL A 210     -12.751 -10.008  14.074  1.00 95.28           H  
ATOM   3377  HB  VAL A 210     -15.111 -11.917  14.353  1.00 95.28           H  
ATOM   3378 HG11 VAL A 210     -16.422 -10.039  13.297  1.00 95.28           H  
ATOM   3379 HG12 VAL A 210     -15.028  -8.965  13.608  1.00 95.28           H  
ATOM   3380 HG13 VAL A 210     -15.911  -9.731  14.951  1.00 95.28           H  
ATOM   3381 HG21 VAL A 210     -13.712 -12.288  12.328  1.00 95.28           H  
ATOM   3382 HG22 VAL A 210     -15.300 -11.648  11.914  1.00 95.28           H  
ATOM   3383 HG23 VAL A 210     -13.897 -10.563  11.908  1.00 95.28           H  
ATOM   3384  N   GLN A 211     -13.343  -8.977  16.267  1.00 95.19           N  
ATOM   3385  CA  GLN A 211     -13.715  -8.296  17.509  1.00 95.19           C  
ATOM   3386  C   GLN A 211     -14.941  -7.432  17.255  1.00 95.19           C  
ATOM   3387  O   GLN A 211     -14.949  -6.686  16.280  1.00 95.19           O  
ATOM   3388  CB  GLN A 211     -12.546  -7.437  18.016  1.00 95.19           C  
ATOM   3389  CG  GLN A 211     -11.315  -8.271  18.393  1.00 95.19           C  
ATOM   3390  CD  GLN A 211     -11.611  -9.268  19.505  1.00 95.19           C  
ATOM   3391  NE2 GLN A 211     -11.200 -10.499  19.356  1.00 95.19           N  
ATOM   3392  OE1 GLN A 211     -12.214  -8.955  20.518  1.00 95.19           O  
ATOM   3393  H   GLN A 211     -12.982  -8.416  15.509  1.00 95.19           H  
ATOM   3394  HA  GLN A 211     -13.970  -9.026  18.277  1.00 95.19           H  
ATOM   3395  HB2 GLN A 211     -12.261  -6.721  17.246  1.00 95.19           H  
ATOM   3396  HB3 GLN A 211     -12.871  -6.880  18.895  1.00 95.19           H  
ATOM   3397  HG2 GLN A 211     -10.942  -8.795  17.513  1.00 95.19           H  
ATOM   3398  HG3 GLN A 211     -10.524  -7.608  18.743  1.00 95.19           H  
ATOM   3399 HE21 GLN A 211     -10.717 -10.768  18.511  1.00 95.19           H  
ATOM   3400 HE22 GLN A 211     -11.420 -11.159  20.089  1.00 95.19           H  
ATOM   3401  N   ILE A 212     -15.959  -7.503  18.115  1.00 92.50           N  
ATOM   3402  CA  ILE A 212     -17.150  -6.646  18.048  1.00 92.50           C  
ATOM   3403  C   ILE A 212     -17.428  -6.076  19.433  1.00 92.50           C  
ATOM   3404  O   ILE A 212     -17.481  -6.815  20.413  1.00 92.50           O  
ATOM   3405  CB  ILE A 212     -18.375  -7.392  17.470  1.00 92.50           C  
ATOM   3406  CG1 ILE A 212     -18.132  -7.735  15.985  1.00 92.50           C  
ATOM   3407  CG2 ILE A 212     -19.660  -6.540  17.580  1.00 92.50           C  
ATOM   3408  CD1 ILE A 212     -19.050  -8.832  15.458  1.00 92.50           C  
ATOM   3409  H   ILE A 212     -15.884  -8.130  18.903  1.00 92.50           H  
ATOM   3410  HA  ILE A 212     -16.936  -5.807  17.385  1.00 92.50           H  
ATOM   3411  HB  ILE A 212     -18.517  -8.314  18.034  1.00 92.50           H  
ATOM   3412 HG12 ILE A 212     -18.253  -6.839  15.376  1.00 92.50           H  
ATOM   3413 HG13 ILE A 212     -17.112  -8.095  15.844  1.00 92.50           H  
ATOM   3414 HG21 ILE A 212     -20.506  -7.060  17.130  1.00 92.50           H  
ATOM   3415 HG22 ILE A 212     -19.910  -6.365  18.627  1.00 92.50           H  
ATOM   3416 HG23 ILE A 212     -19.520  -5.582  17.080  1.00 92.50           H  
ATOM   3417 HD11 ILE A 212     -18.852  -9.755  16.004  1.00 92.50           H  
ATOM   3418 HD12 ILE A 212     -20.097  -8.553  15.574  1.00 92.50           H  
ATOM   3419 HD13 ILE A 212     -18.834  -8.988  14.401  1.00 92.50           H  
ATOM   3420  N   VAL A 213     -17.635  -4.763  19.508  1.00 91.91           N  
ATOM   3421  CA  VAL A 213     -18.013  -4.063  20.741  1.00 91.91           C  
ATOM   3422  C   VAL A 213     -19.176  -3.117  20.486  1.00 91.91           C  
ATOM   3423  O   VAL A 213     -19.342  -2.593  19.384  1.00 91.91           O  
ATOM   3424  CB  VAL A 213     -16.832  -3.312  21.393  1.00 91.91           C  
ATOM   3425  CG1 VAL A 213     -15.652  -4.249  21.679  1.00 91.91           C  
ATOM   3426  CG2 VAL A 213     -16.359  -2.096  20.583  1.00 91.91           C  
ATOM   3427  H   VAL A 213     -17.606  -4.226  18.653  1.00 91.91           H  
ATOM   3428  HA  VAL A 213     -18.358  -4.801  21.464  1.00 91.91           H  
ATOM   3429  HB  VAL A 213     -17.173  -2.938  22.359  1.00 91.91           H  
ATOM   3430 HG11 VAL A 213     -15.228  -4.629  20.749  1.00 91.91           H  
ATOM   3431 HG12 VAL A 213     -15.996  -5.096  22.273  1.00 91.91           H  
ATOM   3432 HG13 VAL A 213     -14.881  -3.720  22.239  1.00 91.91           H  
ATOM   3433 HG21 VAL A 213     -17.107  -1.306  20.647  1.00 91.91           H  
ATOM   3434 HG22 VAL A 213     -16.237  -2.363  19.533  1.00 91.91           H  
ATOM   3435 HG23 VAL A 213     -15.419  -1.715  20.983  1.00 91.91           H  
ATOM   3436  N   GLU A 214     -19.955  -2.868  21.531  1.00 90.57           N  
ATOM   3437  CA  GLU A 214     -20.883  -1.743  21.577  1.00 90.57           C  
ATOM   3438  C   GLU A 214     -20.174  -0.519  22.146  1.00 90.57           C  
ATOM   3439  O   GLU A 214     -19.394  -0.625  23.098  1.00 90.57           O  
ATOM   3440  CB  GLU A 214     -22.105  -2.083  22.428  1.00 90.57           C  
ATOM   3441  CG  GLU A 214     -23.035  -3.025  21.669  1.00 90.57           C  
ATOM   3442  CD  GLU A 214     -24.196  -3.491  22.547  1.00 90.57           C  
ATOM   3443  OE1 GLU A 214     -24.499  -4.703  22.483  1.00 90.57           O  
ATOM   3444  OE2 GLU A 214     -24.740  -2.686  23.322  1.00 90.57           O1-
ATOM   3445  H   GLU A 214     -19.742  -3.308  22.414  1.00 90.57           H  
ATOM   3446  HA  GLU A 214     -21.231  -1.509  20.571  1.00 90.57           H  
ATOM   3447  HB2 GLU A 214     -22.645  -1.163  22.655  1.00 90.57           H  
ATOM   3448  HB3 GLU A 214     -21.785  -2.545  23.362  1.00 90.57           H  
ATOM   3449  HG2 GLU A 214     -23.423  -2.498  20.797  1.00 90.57           H  
ATOM   3450  HG3 GLU A 214     -22.470  -3.891  21.326  1.00 90.57           H  
ATOM   3451  N   LYS A 215     -20.433   0.650  21.564  1.00 90.80           N  
ATOM   3452  CA  LYS A 215     -19.845   1.901  22.028  1.00 90.80           C  
ATOM   3453  C   LYS A 215     -20.776   3.076  21.795  1.00 90.80           C  
ATOM   3454  O   LYS A 215     -21.247   3.287  20.681  1.00 90.80           O  
ATOM   3455  CB  LYS A 215     -18.492   2.096  21.330  1.00 90.80           C  
ATOM   3456  CG  LYS A 215     -17.638   3.147  22.050  1.00 90.80           C  
ATOM   3457  CD  LYS A 215     -16.188   3.036  21.581  1.00 90.80           C  
ATOM   3458  CE  LYS A 215     -15.303   4.030  22.335  1.00 90.80           C  
ATOM   3459  NZ  LYS A 215     -13.949   3.460  22.514  1.00 90.80           N1+
ATOM   3460  H   LYS A 215     -21.048   0.663  20.762  1.00 90.80           H  
ATOM   3461  HA  LYS A 215     -19.680   1.813  23.102  1.00 90.80           H  
ATOM   3462  HB2 LYS A 215     -18.641   2.382  20.289  1.00 90.80           H  
ATOM   3463  HB3 LYS A 215     -17.958   1.146  21.349  1.00 90.80           H  
ATOM   3464  HG2 LYS A 215     -17.669   2.962  23.124  1.00 90.80           H  
ATOM   3465  HG3 LYS A 215     -18.025   4.147  21.854  1.00 90.80           H  
ATOM   3466  HD2 LYS A 215     -16.119   3.225  20.510  1.00 90.80           H  
ATOM   3467  HD3 LYS A 215     -15.847   2.019  21.773  1.00 90.80           H  
ATOM   3468  HE2 LYS A 215     -15.749   4.250  23.305  1.00 90.80           H  
ATOM   3469  HE3 LYS A 215     -15.262   4.961  21.769  1.00 90.80           H  
ATOM   3470  HZ1 LYS A 215     -13.958   2.712  23.193  1.00 90.80           H  
ATOM   3471  HZ2 LYS A 215     -13.640   3.059  21.640  1.00 90.80           H  
ATOM   3472  HZ3 LYS A 215     -13.288   4.173  22.787  1.00 90.80           H  
ATOM   3473  N   SER A 216     -20.959   3.890  22.826  1.00 92.15           N  
ATOM   3474  CA  SER A 216     -21.616   5.187  22.703  1.00 92.15           C  
ATOM   3475  C   SER A 216     -20.586   6.249  22.319  1.00 92.15           C  
ATOM   3476  O   SER A 216     -19.631   6.492  23.058  1.00 92.15           O  
ATOM   3477  CB  SER A 216     -22.337   5.571  23.995  1.00 92.15           C  
ATOM   3478  OG  SER A 216     -23.123   4.502  24.472  1.00 92.15           O  
ATOM   3479  H   SER A 216     -20.657   3.602  23.745  1.00 92.15           H  
ATOM   3480  HA  SER A 216     -22.379   5.117  21.928  1.00 92.15           H  
ATOM   3481  HB2 SER A 216     -22.973   6.437  23.812  1.00 92.15           H  
ATOM   3482  HB3 SER A 216     -21.603   5.828  24.758  1.00 92.15           H  
ATOM   3483  HG  SER A 216     -23.904   4.405  23.923  1.00 92.15           H  
ATOM   3484  N   ILE A 217     -20.764   6.895  21.168  1.00 89.70           N  
ATOM   3485  CA  ILE A 217     -19.872   7.946  20.660  1.00 89.70           C  
ATOM   3486  C   ILE A 217     -20.719   9.182  20.381  1.00 89.70           C  
ATOM   3487  O   ILE A 217     -21.671   9.142  19.603  1.00 89.70           O  
ATOM   3488  CB  ILE A 217     -19.066   7.474  19.428  1.00 89.70           C  
ATOM   3489  CG1 ILE A 217     -18.262   6.207  19.787  1.00 89.70           C  
ATOM   3490  CG2 ILE A 217     -18.139   8.598  18.922  1.00 89.70           C  
ATOM   3491  CD1 ILE A 217     -17.582   5.538  18.602  1.00 89.70           C  
ATOM   3492  H   ILE A 217     -21.570   6.644  20.613  1.00 89.70           H  
ATOM   3493  HA  ILE A 217     -19.148   8.205  21.432  1.00 89.70           H  
ATOM   3494  HB  ILE A 217     -19.758   7.222  18.624  1.00 89.70           H  
ATOM   3495 HG12 ILE A 217     -17.511   6.448  20.540  1.00 89.70           H  
ATOM   3496 HG13 ILE A 217     -18.934   5.454  20.200  1.00 89.70           H  
ATOM   3497 HG21 ILE A 217     -18.711   9.492  18.673  1.00 89.70           H  
ATOM   3498 HG22 ILE A 217     -17.624   8.282  18.014  1.00 89.70           H  
ATOM   3499 HG23 ILE A 217     -17.390   8.838  19.676  1.00 89.70           H  
ATOM   3500 HD11 ILE A 217     -17.114   4.617  18.950  1.00 89.70           H  
ATOM   3501 HD12 ILE A 217     -16.805   6.185  18.193  1.00 89.70           H  
ATOM   3502 HD13 ILE A 217     -18.331   5.292  17.849  1.00 89.70           H  
ATOM   3503  N   SER A 218     -20.398  10.290  21.051  1.00 86.93           N  
ATOM   3504  CA  SER A 218     -21.159  11.546  20.951  1.00 86.93           C  
ATOM   3505  C   SER A 218     -22.668  11.369  21.208  1.00 86.93           C  
ATOM   3506  O   SER A 218     -23.494  11.977  20.533  1.00 86.93           O  
ATOM   3507  CB  SER A 218     -20.878  12.230  19.607  1.00 86.93           C  
ATOM   3508  OG  SER A 218     -19.486  12.439  19.443  1.00 86.93           O  
ATOM   3509  H   SER A 218     -19.566  10.277  21.624  1.00 86.93           H  
ATOM   3510  HA  SER A 218     -20.793  12.214  21.730  1.00 86.93           H  
ATOM   3511  HB2 SER A 218     -21.252  11.600  18.800  1.00 86.93           H  
ATOM   3512  HB3 SER A 218     -21.393  13.190  19.571  1.00 86.93           H  
ATOM   3513  HG  SER A 218     -19.303  12.509  18.503  1.00 86.93           H  
ATOM   3514  N   GLY A 219     -23.026  10.507  22.169  1.00 87.29           N  
ATOM   3515  CA  GLY A 219     -24.415  10.240  22.566  1.00 87.29           C  
ATOM   3516  C   GLY A 219     -25.203   9.313  21.633  1.00 87.29           C  
ATOM   3517  O   GLY A 219     -26.410   9.190  21.806  1.00 87.29           O  
ATOM   3518  H   GLY A 219     -22.296  10.008  22.657  1.00 87.29           H  
ATOM   3519  HA2 GLY A 219     -24.416   9.780  23.554  1.00 87.29           H  
ATOM   3520  HA3 GLY A 219     -24.959  11.182  22.631  1.00 87.29           H  
ATOM   3521  N   LYS A 220     -24.550   8.680  20.652  1.00 87.79           N  
ATOM   3522  CA  LYS A 220     -25.158   7.677  19.767  1.00 87.79           C  
ATOM   3523  C   LYS A 220     -24.505   6.322  19.972  1.00 87.79           C  
ATOM   3524  O   LYS A 220     -23.285   6.260  20.105  1.00 87.79           O  
ATOM   3525  CB  LYS A 220     -25.014   8.107  18.308  1.00 87.79           C  
ATOM   3526  CG  LYS A 220     -25.846   9.350  17.990  1.00 87.79           C  
ATOM   3527  CD  LYS A 220     -25.713   9.676  16.504  1.00 87.79           C  
ATOM   3528  CE  LYS A 220     -26.592  10.878  16.174  1.00 87.79           C  
ATOM   3529  NZ  LYS A 220     -26.584  11.137  14.718  1.00 87.79           N1+
ATOM   3530  H   LYS A 220     -23.559   8.843  20.546  1.00 87.79           H  
ATOM   3531  HA  LYS A 220     -26.216   7.564  20.003  1.00 87.79           H  
ATOM   3532  HB2 LYS A 220     -23.965   8.321  18.104  1.00 87.79           H  
ATOM   3533  HB3 LYS A 220     -25.337   7.287  17.667  1.00 87.79           H  
ATOM   3534  HG2 LYS A 220     -25.496  10.196  18.580  1.00 87.79           H  
ATOM   3535  HG3 LYS A 220     -26.892   9.154  18.228  1.00 87.79           H  
ATOM   3536  HD2 LYS A 220     -26.033   8.812  15.921  1.00 87.79           H  
ATOM   3537  HD3 LYS A 220     -24.673   9.904  16.274  1.00 87.79           H  
ATOM   3538  HE2 LYS A 220     -26.227  11.743  16.729  1.00 87.79           H  
ATOM   3539  HE3 LYS A 220     -27.605  10.663  16.513  1.00 87.79           H  
ATOM   3540  HZ1 LYS A 220     -25.640  11.302  14.399  1.00 87.79           H  
ATOM   3541  HZ2 LYS A 220     -27.166  11.934  14.500  1.00 87.79           H  
ATOM   3542  HZ3 LYS A 220     -26.952  10.327  14.240  1.00 87.79           H  
ATOM   3543  N   ASP A 221     -25.302   5.265  19.948  1.00 90.20           N  
ATOM   3544  CA  ASP A 221     -24.821   3.905  20.168  1.00 90.20           C  
ATOM   3545  C   ASP A 221     -24.458   3.224  18.854  1.00 90.20           C  
ATOM   3546  O   ASP A 221     -25.245   3.194  17.903  1.00 90.20           O  
ATOM   3547  CB  ASP A 221     -25.857   3.093  20.952  1.00 90.20           C  
ATOM   3548  CG  ASP A 221     -26.116   3.679  22.341  1.00 90.20           C  
ATOM   3549  OD1 ASP A 221     -25.160   4.257  22.918  1.00 90.20           O  
ATOM   3550  OD2 ASP A 221     -27.272   3.579  22.794  1.00 90.20           O1-
ATOM   3551  H   ASP A 221     -26.300   5.401  19.874  1.00 90.20           H  
ATOM   3552  HA  ASP A 221     -23.920   3.940  20.779  1.00 90.20           H  
ATOM   3553  HB2 ASP A 221     -26.789   3.058  20.387  1.00 90.20           H  
ATOM   3554  HB3 ASP A 221     -25.490   2.073  21.070  1.00 90.20           H  
ATOM   3555  N   TYR A 222     -23.287   2.602  18.827  1.00 89.72           N  
ATOM   3556  CA  TYR A 222     -22.723   1.940  17.661  1.00 89.72           C  
ATOM   3557  C   TYR A 222     -22.274   0.526  17.989  1.00 89.72           C  
ATOM   3558  O   TYR A 222     -21.748   0.263  19.068  1.00 89.72           O  
ATOM   3559  CB  TYR A 222     -21.524   2.743  17.149  1.00 89.72           C  
ATOM   3560  CG  TYR A 222     -21.872   4.160  16.760  1.00 89.72           C  
ATOM   3561  CD1 TYR A 222     -22.460   4.405  15.514  1.00 89.72           C  
ATOM   3562  CD2 TYR A 222     -21.652   5.225  17.648  1.00 89.72           C  
ATOM   3563  CE1 TYR A 222     -22.781   5.715  15.116  1.00 89.72           C  
ATOM   3564  CE2 TYR A 222     -21.982   6.536  17.260  1.00 89.72           C  
ATOM   3565  CZ  TYR A 222     -22.523   6.790  15.984  1.00 89.72           C  
ATOM   3566  OH  TYR A 222     -22.795   8.072  15.621  1.00 89.72           O  
ATOM   3567  H   TYR A 222     -22.688   2.677  19.636  1.00 89.72           H  
ATOM   3568  HA  TYR A 222     -23.467   1.888  16.866  1.00 89.72           H  
ATOM   3569  HB2 TYR A 222     -21.108   2.238  16.277  1.00 89.72           H  
ATOM   3570  HB3 TYR A 222     -20.749   2.762  17.915  1.00 89.72           H  
ATOM   3571  HD1 TYR A 222     -22.652   3.572  14.854  1.00 89.72           H  
ATOM   3572  HD2 TYR A 222     -21.252   5.029  18.631  1.00 89.72           H  
ATOM   3573  HE1 TYR A 222     -23.204   5.890  14.138  1.00 89.72           H  
ATOM   3574  HE2 TYR A 222     -21.834   7.350  17.954  1.00 89.72           H  
ATOM   3575  HH  TYR A 222     -22.450   8.655  16.301  1.00 89.72           H  
ATOM   3576  N   TYR A 223     -22.375  -0.345  16.994  1.00 90.55           N  
ATOM   3577  CA  TYR A 223     -21.578  -1.556  16.911  1.00 90.55           C  
ATOM   3578  C   TYR A 223     -20.329  -1.241  16.114  1.00 90.55           C  
ATOM   3579  O   TYR A 223     -20.405  -0.811  14.961  1.00 90.55           O  
ATOM   3580  CB  TYR A 223     -22.371  -2.691  16.269  1.00 90.55           C  
ATOM   3581  CG  TYR A 223     -23.512  -3.109  17.152  1.00 90.55           C  
ATOM   3582  CD1 TYR A 223     -23.319  -4.118  18.106  1.00 90.55           C  
ATOM   3583  CD2 TYR A 223     -24.708  -2.372  17.130  1.00 90.55           C  
ATOM   3584  CE1 TYR A 223     -24.343  -4.377  19.026  1.00 90.55           C  
ATOM   3585  CE2 TYR A 223     -25.738  -2.656  18.042  1.00 90.55           C  
ATOM   3586  CZ  TYR A 223     -25.544  -3.656  19.004  1.00 90.55           C  
ATOM   3587  OH  TYR A 223     -26.453  -3.863  19.981  1.00 90.55           O  
ATOM   3588  H   TYR A 223     -22.834  -0.041  16.147  1.00 90.55           H  
ATOM   3589  HA  TYR A 223     -21.291  -1.875  17.913  1.00 90.55           H  
ATOM   3590  HB2 TYR A 223     -22.756  -2.375  15.300  1.00 90.55           H  
ATOM   3591  HB3 TYR A 223     -21.709  -3.542  16.111  1.00 90.55           H  
ATOM   3592  HD1 TYR A 223     -22.371  -4.630  18.180  1.00 90.55           H  
ATOM   3593  HD2 TYR A 223     -24.816  -1.545  16.443  1.00 90.55           H  
ATOM   3594  HE1 TYR A 223     -24.186  -5.031  19.870  1.00 90.55           H  
ATOM   3595  HE2 TYR A 223     -26.642  -2.065  18.054  1.00 90.55           H  
ATOM   3596  HH  TYR A 223     -27.073  -3.135  20.059  1.00 90.55           H  
ATOM   3597  N   LEU A 224     -19.181  -1.471  16.732  1.00 93.69           N  
ATOM   3598  CA  LEU A 224     -17.898  -1.402  16.062  1.00 93.69           C  
ATOM   3599  C   LEU A 224     -17.347  -2.814  15.934  1.00 93.69           C  
ATOM   3600  O   LEU A 224     -17.300  -3.546  16.920  1.00 93.69           O  
ATOM   3601  CB  LEU A 224     -16.942  -0.481  16.819  1.00 93.69           C  
ATOM   3602  CG  LEU A 224     -17.426   0.953  17.066  1.00 93.69           C  
ATOM   3603  CD1 LEU A 224     -16.293   1.726  17.740  1.00 93.69           C  
ATOM   3604  CD2 LEU A 224     -17.801   1.676  15.776  1.00 93.69           C  
ATOM   3605  H   LEU A 224     -19.206  -1.838  17.673  1.00 93.69           H  
ATOM   3606  HA  LEU A 224     -18.031  -0.993  15.061  1.00 93.69           H  
ATOM   3607  HB2 LEU A 224     -16.737  -0.932  17.790  1.00 93.69           H  
ATOM   3608  HB3 LEU A 224     -16.020  -0.431  16.240  1.00 93.69           H  
ATOM   3609  HG  LEU A 224     -18.287   0.947  17.734  1.00 93.69           H  
ATOM   3610 HD11 LEU A 224     -16.029   1.247  18.683  1.00 93.69           H  
ATOM   3611 HD12 LEU A 224     -16.623   2.746  17.938  1.00 93.69           H  
ATOM   3612 HD13 LEU A 224     -15.420   1.758  17.089  1.00 93.69           H  
ATOM   3613 HD21 LEU A 224     -18.710   1.232  15.371  1.00 93.69           H  
ATOM   3614 HD22 LEU A 224     -16.994   1.597  15.048  1.00 93.69           H  
ATOM   3615 HD23 LEU A 224     -18.010   2.726  15.982  1.00 93.69           H  
ATOM   3616  N   GLY A 225     -16.935  -3.190  14.730  1.00 94.60           N  
ATOM   3617  CA  GLY A 225     -16.355  -4.499  14.461  1.00 94.60           C  
ATOM   3618  C   GLY A 225     -15.012  -4.373  13.760  1.00 94.60           C  
ATOM   3619  O   GLY A 225     -14.876  -3.514  12.898  1.00 94.60           O  
ATOM   3620  H   GLY A 225     -16.985  -2.517  13.978  1.00 94.60           H  
ATOM   3621  HA2 GLY A 225     -17.038  -5.075  13.837  1.00 94.60           H  
ATOM   3622  HA3 GLY A 225     -16.227  -5.037  15.400  1.00 94.60           H  
ATOM   3623  N   ALA A 226     -14.031  -5.208  14.088  1.00 97.73           N  
ATOM   3624  CA  ALA A 226     -12.724  -5.218  13.438  1.00 97.73           C  
ATOM   3625  C   ALA A 226     -12.299  -6.630  13.035  1.00 97.73           C  
ATOM   3626  O   ALA A 226     -12.496  -7.589  13.780  1.00 97.73           O  
ATOM   3627  CB  ALA A 226     -11.681  -4.566  14.345  1.00 97.73           C  
ATOM   3628  H   ALA A 226     -14.205  -5.893  14.810  1.00 97.73           H  
ATOM   3629  HA  ALA A 226     -12.783  -4.621  12.528  1.00 97.73           H  
ATOM   3630  HB1 ALA A 226     -10.737  -4.464  13.808  1.00 97.73           H  
ATOM   3631  HB2 ALA A 226     -11.515  -5.200  15.216  1.00 97.73           H  
ATOM   3632  HB3 ALA A 226     -12.024  -3.579  14.655  1.00 97.73           H  
ATOM   3633  N   LEU A 227     -11.674  -6.733  11.864  1.00 97.89           N  
ATOM   3634  CA  LEU A 227     -11.052  -7.949  11.352  1.00 97.89           C  
ATOM   3635  C   LEU A 227      -9.681  -7.611  10.770  1.00 97.89           C  
ATOM   3636  O   LEU A 227      -9.564  -6.738   9.908  1.00 97.89           O  
ATOM   3637  CB  LEU A 227     -11.979  -8.575  10.298  1.00 97.89           C  
ATOM   3638  CG  LEU A 227     -11.375  -9.781   9.554  1.00 97.89           C  
ATOM   3639  CD1 LEU A 227     -11.042 -10.961  10.470  1.00 97.89           C  
ATOM   3640  CD2 LEU A 227     -12.355 -10.258   8.487  1.00 97.89           C  
ATOM   3641  H   LEU A 227     -11.618  -5.905  11.289  1.00 97.89           H  
ATOM   3642  HA  LEU A 227     -10.919  -8.658  12.169  1.00 97.89           H  
ATOM   3643  HB2 LEU A 227     -12.909  -8.877  10.781  1.00 97.89           H  
ATOM   3644  HB3 LEU A 227     -12.222  -7.810   9.560  1.00 97.89           H  
ATOM   3645  HG  LEU A 227     -10.466  -9.465   9.042  1.00 97.89           H  
ATOM   3646 HD11 LEU A 227     -11.945 -11.341  10.948  1.00 97.89           H  
ATOM   3647 HD12 LEU A 227     -10.323 -10.668  11.235  1.00 97.89           H  
ATOM   3648 HD13 LEU A 227     -10.593 -11.760   9.879  1.00 97.89           H  
ATOM   3649 HD21 LEU A 227     -11.869 -11.005   7.860  1.00 97.89           H  
ATOM   3650 HD22 LEU A 227     -12.657  -9.420   7.859  1.00 97.89           H  
ATOM   3651 HD23 LEU A 227     -13.240 -10.690   8.956  1.00 97.89           H  
ATOM   3652  N   TRP A 228      -8.644  -8.311  11.223  1.00 98.46           N  
ATOM   3653  CA  TRP A 228      -7.317  -8.218  10.626  1.00 98.46           C  
ATOM   3654  C   TRP A 228      -7.290  -8.907   9.260  1.00 98.46           C  
ATOM   3655  O   TRP A 228      -7.764 -10.030   9.106  1.00 98.46           O  
ATOM   3656  CB  TRP A 228      -6.284  -8.835  11.561  1.00 98.46           C  
ATOM   3657  CG  TRP A 228      -4.881  -8.771  11.054  1.00 98.46           C  
ATOM   3658  CD1 TRP A 228      -4.144  -9.828  10.651  1.00 98.46           C  
ATOM   3659  CD2 TRP A 228      -4.024  -7.604  10.914  1.00 98.46           C  
ATOM   3660  CE2 TRP A 228      -2.754  -8.036  10.440  1.00 98.46           C  
ATOM   3661  CE3 TRP A 228      -4.180  -6.229  11.175  1.00 98.46           C  
ATOM   3662  NE1 TRP A 228      -2.890  -9.397  10.267  1.00 98.46           N  
ATOM   3663  CZ2 TRP A 228      -1.682  -7.155  10.280  1.00 98.46           C  
ATOM   3664  CZ3 TRP A 228      -3.116  -5.326  10.993  1.00 98.46           C  
ATOM   3665  CH2 TRP A 228      -1.862  -5.789  10.558  1.00 98.46           C  
ATOM   3666  H   TRP A 228      -8.802  -9.022  11.923  1.00 98.46           H  
ATOM   3667  HA  TRP A 228      -7.061  -7.168  10.487  1.00 98.46           H  
ATOM   3668  HB2 TRP A 228      -6.322  -8.317  12.520  1.00 98.46           H  
ATOM   3669  HB3 TRP A 228      -6.555  -9.877  11.729  1.00 98.46           H  
ATOM   3670  HD1 TRP A 228      -4.497 -10.848  10.671  1.00 98.46           H  
ATOM   3671  HE1 TRP A 228      -2.161 -10.022   9.954  1.00 98.46           H  
ATOM   3672  HE3 TRP A 228      -5.141  -5.881  11.524  1.00 98.46           H  
ATOM   3673  HZ2 TRP A 228      -0.730  -7.533   9.938  1.00 98.46           H  
ATOM   3674  HZ3 TRP A 228      -3.264  -4.274  11.190  1.00 98.46           H  
ATOM   3675  HH2 TRP A 228      -1.045  -5.098  10.414  1.00 98.46           H  
ATOM   3676  N   VAL A 229      -6.695  -8.244   8.273  1.00 98.14           N  
ATOM   3677  CA  VAL A 229      -6.537  -8.742   6.906  1.00 98.14           C  
ATOM   3678  C   VAL A 229      -5.041  -8.895   6.624  1.00 98.14           C  
ATOM   3679  O   VAL A 229      -4.389  -7.919   6.243  1.00 98.14           O  
ATOM   3680  CB  VAL A 229      -7.237  -7.821   5.888  1.00 98.14           C  
ATOM   3681  CG1 VAL A 229      -7.246  -8.484   4.504  1.00 98.14           C  
ATOM   3682  CG2 VAL A 229      -8.686  -7.540   6.298  1.00 98.14           C  
ATOM   3683  H   VAL A 229      -6.354  -7.313   8.465  1.00 98.14           H  
ATOM   3684  HA  VAL A 229      -7.022  -9.715   6.821  1.00 98.14           H  
ATOM   3685  HB  VAL A 229      -6.715  -6.866   5.819  1.00 98.14           H  
ATOM   3686 HG11 VAL A 229      -7.780  -9.433   4.543  1.00 98.14           H  
ATOM   3687 HG12 VAL A 229      -6.228  -8.655   4.154  1.00 98.14           H  
ATOM   3688 HG13 VAL A 229      -7.747  -7.833   3.787  1.00 98.14           H  
ATOM   3689 HG21 VAL A 229      -9.185  -8.473   6.562  1.00 98.14           H  
ATOM   3690 HG22 VAL A 229      -9.218  -7.051   5.482  1.00 98.14           H  
ATOM   3691 HG23 VAL A 229      -8.703  -6.881   7.166  1.00 98.14           H  
ATOM   3692  N   PRO A 230      -4.464 -10.104   6.790  1.00 96.35           N  
ATOM   3693  CA  PRO A 230      -3.020 -10.318   6.679  1.00 96.35           C  
ATOM   3694  C   PRO A 230      -2.412  -9.851   5.355  1.00 96.35           C  
ATOM   3695  O   PRO A 230      -1.317  -9.299   5.354  1.00 96.35           O  
ATOM   3696  CB  PRO A 230      -2.817 -11.824   6.869  1.00 96.35           C  
ATOM   3697  CG  PRO A 230      -3.987 -12.233   7.758  1.00 96.35           C  
ATOM   3698  CD  PRO A 230      -5.112 -11.312   7.294  1.00 96.35           C  
ATOM   3699  HA  PRO A 230      -2.529  -9.783   7.492  1.00 96.35           H  
ATOM   3700  HB2 PRO A 230      -1.859 -12.044   7.339  1.00 96.35           H  
ATOM   3701  HB3 PRO A 230      -2.898 -12.342   5.913  1.00 96.35           H  
ATOM   3702  HG2 PRO A 230      -3.744 -12.025   8.800  1.00 96.35           H  
ATOM   3703  HG3 PRO A 230      -4.248 -13.283   7.630  1.00 96.35           H  
ATOM   3704  HD2 PRO A 230      -5.768 -11.098   8.138  1.00 96.35           H  
ATOM   3705  HD3 PRO A 230      -5.676 -11.787   6.491  1.00 96.35           H  
ATOM   3706  N   MET A 231      -3.135 -10.021   4.242  1.00 95.97           N  
ATOM   3707  CA  MET A 231      -2.685  -9.586   2.914  1.00 95.97           C  
ATOM   3708  C   MET A 231      -2.490  -8.064   2.828  1.00 95.97           C  
ATOM   3709  O   MET A 231      -1.620  -7.577   2.115  1.00 95.97           O  
ATOM   3710  CB  MET A 231      -3.718 -10.037   1.871  1.00 95.97           C  
ATOM   3711  CG  MET A 231      -3.176  -9.911   0.443  1.00 95.97           C  
ATOM   3712  SD  MET A 231      -4.410 -10.105  -0.860  1.00 95.97           S  
ATOM   3713  CE  MET A 231      -5.158  -8.469  -0.719  1.00 95.97           C  
ATOM   3714  H   MET A 231      -4.033 -10.476   4.320  1.00 95.97           H  
ATOM   3715  HA  MET A 231      -1.725 -10.056   2.700  1.00 95.97           H  
ATOM   3716  HB2 MET A 231      -3.982 -11.081   2.041  1.00 95.97           H  
ATOM   3717  HB3 MET A 231      -4.620  -9.434   1.977  1.00 95.97           H  
ATOM   3718  HG2 MET A 231      -2.415 -10.678   0.301  1.00 95.97           H  
ATOM   3719  HG3 MET A 231      -2.700  -8.939   0.308  1.00 95.97           H  
ATOM   3720  HE1 MET A 231      -5.786  -8.298  -1.593  1.00 95.97           H  
ATOM   3721  HE2 MET A 231      -4.376  -7.709  -0.710  1.00 95.97           H  
ATOM   3722  HE3 MET A 231      -5.744  -8.399   0.197  1.00 95.97           H  
ATOM   3723  N   LEU A 232      -3.301  -7.298   3.557  1.00 97.42           N  
ATOM   3724  CA  LEU A 232      -3.199  -5.842   3.571  1.00 97.42           C  
ATOM   3725  C   LEU A 232      -2.287  -5.338   4.691  1.00 97.42           C  
ATOM   3726  O   LEU A 232      -1.868  -4.184   4.653  1.00 97.42           O  
ATOM   3727  CB  LEU A 232      -4.608  -5.234   3.657  1.00 97.42           C  
ATOM   3728  CG  LEU A 232      -5.560  -5.674   2.529  1.00 97.42           C  
ATOM   3729  CD1 LEU A 232      -6.882  -4.928   2.672  1.00 97.42           C  
ATOM   3730  CD2 LEU A 232      -5.013  -5.385   1.130  1.00 97.42           C  
ATOM   3731  H   LEU A 232      -3.949  -7.737   4.196  1.00 97.42           H  
ATOM   3732  HA  LEU A 232      -2.740  -5.505   2.642  1.00 97.42           H  
ATOM   3733  HB2 LEU A 232      -5.051  -5.508   4.615  1.00 97.42           H  
ATOM   3734  HB3 LEU A 232      -4.511  -4.149   3.631  1.00 97.42           H  
ATOM   3735  HG  LEU A 232      -5.756  -6.743   2.607  1.00 97.42           H  
ATOM   3736 HD11 LEU A 232      -7.533  -5.218   1.848  1.00 97.42           H  
ATOM   3737 HD12 LEU A 232      -7.358  -5.188   3.618  1.00 97.42           H  
ATOM   3738 HD13 LEU A 232      -6.718  -3.851   2.628  1.00 97.42           H  
ATOM   3739 HD21 LEU A 232      -4.789  -4.322   1.035  1.00 97.42           H  
ATOM   3740 HD22 LEU A 232      -5.755  -5.662   0.383  1.00 97.42           H  
ATOM   3741 HD23 LEU A 232      -4.109  -5.966   0.949  1.00 97.42           H  
ATOM   3742  N   ASP A 233      -1.982  -6.184   5.681  1.00 96.58           N  
ATOM   3743  CA  ASP A 233      -1.328  -5.797   6.935  1.00 96.58           C  
ATOM   3744  C   ASP A 233      -2.122  -4.683   7.650  1.00 96.58           C  
ATOM   3745  O   ASP A 233      -1.553  -3.724   8.178  1.00 96.58           O  
ATOM   3746  CB  ASP A 233       0.153  -5.468   6.651  1.00 96.58           C  
ATOM   3747  CG  ASP A 233       1.123  -5.668   7.819  1.00 96.58           C  
ATOM   3748  OD1 ASP A 233       0.946  -6.617   8.612  1.00 96.58           O  
ATOM   3749  OD2 ASP A 233       2.220  -5.064   7.785  1.00 96.58           O1-
ATOM   3750  H   ASP A 233      -2.309  -7.136   5.600  1.00 96.58           H  
ATOM   3751  HA  ASP A 233      -1.356  -6.672   7.584  1.00 96.58           H  
ATOM   3752  HB2 ASP A 233       0.237  -4.444   6.286  1.00 96.58           H  
ATOM   3753  HB3 ASP A 233       0.503  -6.121   5.852  1.00 96.58           H  
ATOM   3754  N   ARG A 234      -3.459  -4.766   7.591  1.00 97.87           N  
ATOM   3755  CA  ARG A 234      -4.411  -3.772   8.111  1.00 97.87           C  
ATOM   3756  C   ARG A 234      -5.623  -4.441   8.736  1.00 97.87           C  
ATOM   3757  O   ARG A 234      -5.993  -5.548   8.357  1.00 97.87           O  
ATOM   3758  CB  ARG A 234      -4.906  -2.844   6.986  1.00 97.87           C  
ATOM   3759  CG  ARG A 234      -3.836  -1.955   6.353  1.00 97.87           C  
ATOM   3760  CD  ARG A 234      -3.156  -1.025   7.355  1.00 97.87           C  
ATOM   3761  NE  ARG A 234      -2.125  -0.230   6.684  1.00 97.87           N  
ATOM   3762  CZ  ARG A 234      -0.891  -0.574   6.375  1.00 97.87           C  
ATOM   3763  NH1 ARG A 234      -0.330  -1.673   6.780  1.00 97.87           N1+
ATOM   3764  NH2 ARG A 234      -0.208   0.218   5.601  1.00 97.87           N  
ATOM   3765  H   ARG A 234      -3.847  -5.599   7.172  1.00 97.87           H  
ATOM   3766  HA  ARG A 234      -3.938  -3.188   8.901  1.00 97.87           H  
ATOM   3767  HB2 ARG A 234      -5.691  -2.195   7.375  1.00 97.87           H  
ATOM   3768  HB3 ARG A 234      -5.349  -3.459   6.202  1.00 97.87           H  
ATOM   3769  HG2 ARG A 234      -4.299  -1.354   5.571  1.00 97.87           H  
ATOM   3770  HG3 ARG A 234      -3.075  -2.582   5.888  1.00 97.87           H  
ATOM   3771  HD2 ARG A 234      -3.907  -0.356   7.774  1.00 97.87           H  
ATOM   3772  HD3 ARG A 234      -2.709  -1.600   8.166  1.00 97.87           H  
ATOM   3773  HE  ARG A 234      -2.440   0.651   6.302  1.00 97.87           H  
ATOM   3774 HH11 ARG A 234       0.580  -1.952   6.443  1.00 97.87           H  
ATOM   3775 HH12 ARG A 234      -0.869  -2.342   7.311  1.00 97.87           H  
ATOM   3776 HH21 ARG A 234       0.638  -0.123   5.168  1.00 97.87           H  
ATOM   3777 HH22 ARG A 234      -0.712   0.990   5.188  1.00 97.87           H  
ATOM   3778  N   PHE A 235      -6.287  -3.721   9.627  1.00 98.52           N  
ATOM   3779  CA  PHE A 235      -7.655  -4.012  10.023  1.00 98.52           C  
ATOM   3780  C   PHE A 235      -8.642  -3.387   9.038  1.00 98.52           C  
ATOM   3781  O   PHE A 235      -8.473  -2.241   8.613  1.00 98.52           O  
ATOM   3782  CB  PHE A 235      -7.909  -3.509  11.446  1.00 98.52           C  
ATOM   3783  CG  PHE A 235      -7.222  -4.333  12.512  1.00 98.52           C  
ATOM   3784  CD1 PHE A 235      -7.858  -5.484  13.010  1.00 98.52           C  
ATOM   3785  CD2 PHE A 235      -5.972  -3.941  13.033  1.00 98.52           C  
ATOM   3786  CE1 PHE A 235      -7.254  -6.244  14.025  1.00 98.52           C  
ATOM   3787  CE2 PHE A 235      -5.369  -4.706  14.049  1.00 98.52           C  
ATOM   3788  CZ  PHE A 235      -6.010  -5.853  14.544  1.00 98.52           C  
ATOM   3789  H   PHE A 235      -5.940  -2.796   9.837  1.00 98.52           H  
ATOM   3790  HA  PHE A 235      -7.807  -5.091  10.017  1.00 98.52           H  
ATOM   3791  HB2 PHE A 235      -7.588  -2.470  11.527  1.00 98.52           H  
ATOM   3792  HB3 PHE A 235      -8.981  -3.534  11.639  1.00 98.52           H  
ATOM   3793  HD1 PHE A 235      -8.831  -5.770  12.640  1.00 98.52           H  
ATOM   3794  HD2 PHE A 235      -5.492  -3.042  12.674  1.00 98.52           H  
ATOM   3795  HE1 PHE A 235      -7.759  -7.104  14.438  1.00 98.52           H  
ATOM   3796  HE2 PHE A 235      -4.432  -4.397  14.490  1.00 98.52           H  
ATOM   3797  HZ  PHE A 235      -5.573  -6.413  15.358  1.00 98.52           H  
ATOM   3798  N   ILE A 236      -9.707  -4.124   8.740  1.00 98.03           N  
ATOM   3799  CA  ILE A 236     -10.974  -3.544   8.306  1.00 98.03           C  
ATOM   3800  C   ILE A 236     -11.820  -3.355   9.552  1.00 98.03           C  
ATOM   3801  O   ILE A 236     -12.074  -4.316  10.277  1.00 98.03           O  
ATOM   3802  CB  ILE A 236     -11.666  -4.427   7.247  1.00 98.03           C  
ATOM   3803  CG1 ILE A 236     -10.820  -4.504   5.958  1.00 98.03           C  
ATOM   3804  CG2 ILE A 236     -13.087  -3.922   6.930  1.00 98.03           C  
ATOM   3805  CD1 ILE A 236     -10.681  -3.181   5.191  1.00 98.03           C  
ATOM   3806  H   ILE A 236      -9.745  -5.062   9.112  1.00 98.03           H  
ATOM   3807  HA  ILE A 236     -10.799  -2.557   7.878  1.00 98.03           H  
ATOM   3808  HB  ILE A 236     -11.755  -5.437   7.646  1.00 98.03           H  
ATOM   3809 HG12 ILE A 236     -11.264  -5.242   5.291  1.00 98.03           H  
ATOM   3810 HG13 ILE A 236      -9.818  -4.853   6.208  1.00 98.03           H  
ATOM   3811 HG21 ILE A 236     -13.733  -4.055   7.797  1.00 98.03           H  
ATOM   3812 HG22 ILE A 236     -13.507  -4.496   6.104  1.00 98.03           H  
ATOM   3813 HG23 ILE A 236     -13.065  -2.865   6.665  1.00 98.03           H  
ATOM   3814 HD11 ILE A 236     -10.344  -2.375   5.843  1.00 98.03           H  
ATOM   3815 HD12 ILE A 236      -9.940  -3.305   4.401  1.00 98.03           H  
ATOM   3816 HD13 ILE A 236     -11.633  -2.904   4.738  1.00 98.03           H  
ATOM   3817  N   VAL A 237     -12.232  -2.117   9.801  1.00 97.62           N  
ATOM   3818  CA  VAL A 237     -13.100  -1.761  10.923  1.00 97.62           C  
ATOM   3819  C   VAL A 237     -14.421  -1.257  10.370  1.00 97.62           C  
ATOM   3820  O   VAL A 237     -14.416  -0.388   9.507  1.00 97.62           O  
ATOM   3821  CB  VAL A 237     -12.444  -0.738  11.867  1.00 97.62           C  
ATOM   3822  CG1 VAL A 237     -13.313  -0.487  13.105  1.00 97.62           C  
ATOM   3823  CG2 VAL A 237     -11.066  -1.213  12.347  1.00 97.62           C  
ATOM   3824  H   VAL A 237     -11.977  -1.388   9.150  1.00 97.62           H  
ATOM   3825  HA  VAL A 237     -13.288  -2.662  11.508  1.00 97.62           H  
ATOM   3826  HB  VAL A 237     -12.309   0.207  11.340  1.00 97.62           H  
ATOM   3827 HG11 VAL A 237     -13.450  -1.415  13.661  1.00 97.62           H  
ATOM   3828 HG12 VAL A 237     -12.827   0.241  13.755  1.00 97.62           H  
ATOM   3829 HG13 VAL A 237     -14.292  -0.099  12.823  1.00 97.62           H  
ATOM   3830 HG21 VAL A 237     -11.154  -2.194  12.815  1.00 97.62           H  
ATOM   3831 HG22 VAL A 237     -10.659  -0.506  13.070  1.00 97.62           H  
ATOM   3832 HG23 VAL A 237     -10.377  -1.279  11.505  1.00 97.62           H  
ATOM   3833  N   ILE A 238     -15.544  -1.781  10.840  1.00 95.04           N  
ATOM   3834  CA  ILE A 238     -16.876  -1.284  10.505  1.00 95.04           C  
ATOM   3835  C   ILE A 238     -17.466  -0.535  11.693  1.00 95.04           C  
ATOM   3836  O   ILE A 238     -17.304  -0.950  12.839  1.00 95.04           O  
ATOM   3837  CB  ILE A 238     -17.789  -2.420   9.996  1.00 95.04           C  
ATOM   3838  CG1 ILE A 238     -19.010  -1.841   9.248  1.00 95.04           C  
ATOM   3839  CG2 ILE A 238     -18.252  -3.369  11.115  1.00 95.04           C  
ATOM   3840  CD1 ILE A 238     -18.712  -1.596   7.772  1.00 95.04           C  
ATOM   3841  H   ILE A 238     -15.472  -2.455  11.588  1.00 95.04           H  
ATOM   3842  HA  ILE A 238     -16.781  -0.562   9.693  1.00 95.04           H  
ATOM   3843  HB  ILE A 238     -17.217  -3.022   9.290  1.00 95.04           H  
ATOM   3844 HG12 ILE A 238     -19.348  -0.908   9.699  1.00 95.04           H  
ATOM   3845 HG13 ILE A 238     -19.851  -2.531   9.318  1.00 95.04           H  
ATOM   3846 HG21 ILE A 238     -18.765  -4.229  10.683  1.00 95.04           H  
ATOM   3847 HG22 ILE A 238     -18.935  -2.858  11.793  1.00 95.04           H  
ATOM   3848 HG23 ILE A 238     -17.393  -3.727  11.682  1.00 95.04           H  
ATOM   3849 HD11 ILE A 238     -17.772  -1.055   7.666  1.00 95.04           H  
ATOM   3850 HD12 ILE A 238     -19.529  -1.041   7.312  1.00 95.04           H  
ATOM   3851 HD13 ILE A 238     -18.602  -2.559   7.273  1.00 95.04           H  
ATOM   3852  N   GLU A 239     -18.181   0.539  11.399  1.00 92.80           N  
ATOM   3853  CA  GLU A 239     -19.128   1.172  12.305  1.00 92.80           C  
ATOM   3854  C   GLU A 239     -20.552   0.955  11.783  1.00 92.80           C  
ATOM   3855  O   GLU A 239     -20.810   1.096  10.584  1.00 92.80           O  
ATOM   3856  CB  GLU A 239     -18.724   2.645  12.459  1.00 92.80           C  
ATOM   3857  CG  GLU A 239     -19.754   3.522  13.183  1.00 92.80           C  
ATOM   3858  CD  GLU A 239     -20.858   4.043  12.249  1.00 92.80           C  
ATOM   3859  OE1 GLU A 239     -22.032   4.035  12.663  1.00 92.80           O  
ATOM   3860  OE2 GLU A 239     -20.545   4.468  11.116  1.00 92.80           O1-
ATOM   3861  H   GLU A 239     -18.218   0.845  10.437  1.00 92.80           H  
ATOM   3862  HA  GLU A 239     -19.068   0.702  13.287  1.00 92.80           H  
ATOM   3863  HB2 GLU A 239     -17.796   2.675  13.029  1.00 92.80           H  
ATOM   3864  HB3 GLU A 239     -18.499   3.070  11.481  1.00 92.80           H  
ATOM   3865  HG2 GLU A 239     -19.229   4.388  13.586  1.00 92.80           H  
ATOM   3866  HG3 GLU A 239     -20.178   2.967  14.019  1.00 92.80           H  
ATOM   3867  N   VAL A 240     -21.465   0.568  12.678  1.00 89.89           N  
ATOM   3868  CA  VAL A 240     -22.894   0.397  12.396  1.00 89.89           C  
ATOM   3869  C   VAL A 240     -23.713   1.058  13.515  1.00 89.89           C  
ATOM   3870  O   VAL A 240     -23.632   0.607  14.659  1.00 89.89           O  
ATOM   3871  CB  VAL A 240     -23.273  -1.093  12.252  1.00 89.89           C  
ATOM   3872  CG1 VAL A 240     -24.745  -1.239  11.844  1.00 89.89           C  
ATOM   3873  CG2 VAL A 240     -22.425  -1.808  11.189  1.00 89.89           C  
ATOM   3874  H   VAL A 240     -21.157   0.380  13.621  1.00 89.89           H  
ATOM   3875  HA  VAL A 240     -23.114   0.876  11.442  1.00 89.89           H  
ATOM   3876  HB  VAL A 240     -23.123  -1.605  13.202  1.00 89.89           H  
ATOM   3877 HG11 VAL A 240     -25.394  -0.836  12.621  1.00 89.89           H  
ATOM   3878 HG12 VAL A 240     -24.926  -0.708  10.909  1.00 89.89           H  
ATOM   3879 HG13 VAL A 240     -24.993  -2.293  11.716  1.00 89.89           H  
ATOM   3880 HG21 VAL A 240     -22.485  -1.273  10.241  1.00 89.89           H  
ATOM   3881 HG22 VAL A 240     -22.778  -2.831  11.054  1.00 89.89           H  
ATOM   3882 HG23 VAL A 240     -21.385  -1.847  11.514  1.00 89.89           H  
ATOM   3883  N   PRO A 241     -24.549   2.073  13.231  1.00 87.11           N  
ATOM   3884  CA  PRO A 241     -25.452   2.667  14.212  1.00 87.11           C  
ATOM   3885  C   PRO A 241     -26.481   1.649  14.711  1.00 87.11           C  
ATOM   3886  O   PRO A 241     -27.143   0.980  13.911  1.00 87.11           O  
ATOM   3887  CB  PRO A 241     -26.139   3.849  13.513  1.00 87.11           C  
ATOM   3888  CG  PRO A 241     -25.270   4.123  12.290  1.00 87.11           C  
ATOM   3889  CD  PRO A 241     -24.695   2.747  11.962  1.00 87.11           C  
ATOM   3890  HA  PRO A 241     -24.868   3.040  15.053  1.00 87.11           H  
ATOM   3891  HB2 PRO A 241     -26.190   4.719  14.167  1.00 87.11           H  
ATOM   3892  HB3 PRO A 241     -27.139   3.569  13.183  1.00 87.11           H  
ATOM   3893  HG2 PRO A 241     -25.854   4.529  11.464  1.00 87.11           H  
ATOM   3894  HG3 PRO A 241     -24.466   4.810  12.556  1.00 87.11           H  
ATOM   3895  HD2 PRO A 241     -23.755   2.850  11.421  1.00 87.11           H  
ATOM   3896  HD3 PRO A 241     -25.411   2.152  11.395  1.00 87.11           H  
ATOM   3897  N   SER A 242     -26.666   1.585  16.028  1.00 82.95           N  
ATOM   3898  CA  SER A 242     -27.537   0.603  16.690  1.00 82.95           C  
ATOM   3899  C   SER A 242     -28.994   0.684  16.232  1.00 82.95           C  
ATOM   3900  O   SER A 242     -29.646  -0.339  16.042  1.00 82.95           O  
ATOM   3901  CB  SER A 242     -27.452   0.749  18.209  1.00 82.95           C  
ATOM   3902  OG  SER A 242     -26.117   0.532  18.607  1.00 82.95           O  
ATOM   3903  H   SER A 242     -26.096   2.175  16.617  1.00 82.95           H  
ATOM   3904  HA  SER A 242     -27.172  -0.398  16.457  1.00 82.95           H  
ATOM   3905  HB2 SER A 242     -28.092   0.003  18.681  1.00 82.95           H  
ATOM   3906  HB3 SER A 242     -27.777   1.744  18.513  1.00 82.95           H  
ATOM   3907  HG  SER A 242     -25.656   1.372  18.544  1.00 82.95           H  
ATOM   3908  N   GLU A 243     -29.487   1.896  15.964  1.00 77.58           N  
ATOM   3909  CA  GLU A 243     -30.859   2.155  15.503  1.00 77.58           C  
ATOM   3910  C   GLU A 243     -31.206   1.437  14.188  1.00 77.58           C  
ATOM   3911  O   GLU A 243     -32.367   1.116  13.937  1.00 77.58           O  
ATOM   3912  CB  GLU A 243     -31.034   3.665  15.281  1.00 77.58           C  
ATOM   3913  CG  GLU A 243     -30.904   4.508  16.561  1.00 77.58           C  
ATOM   3914  CD  GLU A 243     -30.937   6.022  16.279  1.00 77.58           C  
ATOM   3915  OE1 GLU A 243     -30.707   6.793  17.236  1.00 77.58           O  
ATOM   3916  OE2 GLU A 243     -31.135   6.415  15.105  1.00 77.58           O1-
ATOM   3917  H   GLU A 243     -28.902   2.694  16.162  1.00 77.58           H  
ATOM   3918  HA  GLU A 243     -31.570   1.820  16.258  1.00 77.58           H  
ATOM   3919  HB2 GLU A 243     -32.021   3.842  14.852  1.00 77.58           H  
ATOM   3920  HB3 GLU A 243     -30.284   3.990  14.559  1.00 77.58           H  
ATOM   3921  HG2 GLU A 243     -31.717   4.243  17.237  1.00 77.58           H  
ATOM   3922  HG3 GLU A 243     -29.961   4.268  17.051  1.00 77.58           H  
ATOM   3923  N   GLN A 244     -30.217   1.167  13.328  1.00 69.35           N  
ATOM   3924  CA  GLN A 244     -30.482   0.552  12.028  1.00 69.35           C  
ATOM   3925  C   GLN A 244     -30.626  -0.964  12.087  1.00 69.35           C  
ATOM   3926  O   GLN A 244     -31.275  -1.527  11.210  1.00 69.35           O  
ATOM   3927  CB  GLN A 244     -29.409   0.939  11.010  1.00 69.35           C  
ATOM   3928  CG  GLN A 244     -29.492   2.420  10.626  1.00 69.35           C  
ATOM   3929  CD  GLN A 244     -29.185   2.683   9.153  1.00 69.35           C  
ATOM   3930  NE2 GLN A 244     -29.425   3.897   8.707  1.00 69.35           N  
ATOM   3931  OE1 GLN A 244     -28.775   1.835   8.364  1.00 69.35           O  
ATOM   3932  H   GLN A 244     -29.265   1.360  13.602  1.00 69.35           H  
ATOM   3933  HA  GLN A 244     -31.438   0.925  11.659  1.00 69.35           H  
ATOM   3934  HB2 GLN A 244     -28.413   0.697  11.381  1.00 69.35           H  
ATOM   3935  HB3 GLN A 244     -29.599   0.345  10.116  1.00 69.35           H  
ATOM   3936  HG2 GLN A 244     -28.799   2.991  11.244  1.00 69.35           H  
ATOM   3937  HG3 GLN A 244     -30.497   2.792  10.821  1.00 69.35           H  
ATOM   3938 HE21 GLN A 244     -29.186   4.092   7.745  1.00 69.35           H  
ATOM   3939 HE22 GLN A 244     -29.749   4.602   9.354  1.00 69.35           H  
ATOM   3940  N   ILE A 245     -30.064  -1.621  13.098  1.00 62.08           N  
ATOM   3941  CA  ILE A 245     -30.002  -3.086  13.188  1.00 62.08           C  
ATOM   3942  C   ILE A 245     -31.381  -3.740  13.243  1.00 62.08           C  
ATOM   3943  O   ILE A 245     -31.555  -4.849  12.749  1.00 62.08           O  
ATOM   3944  CB  ILE A 245     -29.120  -3.423  14.399  1.00 62.08           C  
ATOM   3945  CG1 ILE A 245     -27.667  -3.327  13.897  1.00 62.08           C  
ATOM   3946  CG2 ILE A 245     -29.437  -4.771  15.065  1.00 62.08           C  
ATOM   3947  CD1 ILE A 245     -26.698  -2.992  15.006  1.00 62.08           C  
ATOM   3948  H   ILE A 245     -29.616  -1.084  13.826  1.00 62.08           H  
ATOM   3949  HA  ILE A 245     -29.528  -3.481  12.289  1.00 62.08           H  
ATOM   3950  HB  ILE A 245     -29.284  -2.664  15.164  1.00 62.08           H  
ATOM   3951 HG12 ILE A 245     -27.565  -2.546  13.143  1.00 62.08           H  
ATOM   3952 HG13 ILE A 245     -27.381  -4.270  13.430  1.00 62.08           H  
ATOM   3953 HG21 ILE A 245     -28.885  -4.844  16.002  1.00 62.08           H  
ATOM   3954 HG22 ILE A 245     -29.209  -5.602  14.397  1.00 62.08           H  
ATOM   3955 HG23 ILE A 245     -30.487  -4.827  15.351  1.00 62.08           H  
ATOM   3956 HD11 ILE A 245     -26.837  -1.943  15.266  1.00 62.08           H  
ATOM   3957 HD12 ILE A 245     -26.882  -3.624  15.875  1.00 62.08           H  
ATOM   3958 HD13 ILE A 245     -25.678  -3.124  14.644  1.00 62.08           H  
ATOM   3959  N   LEU A 246     -32.382  -3.031  13.765  1.00 58.07           N  
ATOM   3960  CA  LEU A 246     -33.769  -3.499  13.798  1.00 58.07           C  
ATOM   3961  C   LEU A 246     -34.487  -3.363  12.441  1.00 58.07           C  
ATOM   3962  O   LEU A 246     -35.655  -3.726  12.318  1.00 58.07           O  
ATOM   3963  CB  LEU A 246     -34.513  -2.763  14.926  1.00 58.07           C  
ATOM   3964  CG  LEU A 246     -33.911  -2.962  16.331  1.00 58.07           C  
ATOM   3965  CD1 LEU A 246     -34.704  -2.136  17.342  1.00 58.07           C  
ATOM   3966  CD2 LEU A 246     -33.935  -4.426  16.779  1.00 58.07           C  
ATOM   3967  H   LEU A 246     -32.167  -2.125  14.155  1.00 58.07           H  
ATOM   3968  HA  LEU A 246     -33.770  -4.566  14.021  1.00 58.07           H  
ATOM   3969  HB2 LEU A 246     -34.521  -1.697  14.695  1.00 58.07           H  
ATOM   3970  HB3 LEU A 246     -35.547  -3.107  14.942  1.00 58.07           H  
ATOM   3971  HG  LEU A 246     -32.880  -2.608  16.344  1.00 58.07           H  
ATOM   3972 HD11 LEU A 246     -34.263  -2.246  18.333  1.00 58.07           H  
ATOM   3973 HD12 LEU A 246     -34.667  -1.083  17.063  1.00 58.07           H  
ATOM   3974 HD13 LEU A 246     -35.742  -2.468  17.370  1.00 58.07           H  
ATOM   3975 HD21 LEU A 246     -34.950  -4.819  16.723  1.00 58.07           H  
ATOM   3976 HD22 LEU A 246     -33.571  -4.501  17.804  1.00 58.07           H  
ATOM   3977 HD23 LEU A 246     -33.279  -5.022  16.144  1.00 58.07           H  
ATOM   3978  N   SER A 247     -33.819  -2.833  11.411  1.00 56.72           N  
ATOM   3979  CA  SER A 247     -34.402  -2.709  10.076  1.00 56.72           C  
ATOM   3980  C   SER A 247     -34.402  -4.063   9.347  1.00 56.72           C  
ATOM   3981  O   SER A 247     -33.368  -4.733   9.339  1.00 56.72           O  
ATOM   3982  CB  SER A 247     -33.666  -1.671   9.230  1.00 56.72           C  
ATOM   3983  OG  SER A 247     -33.761  -0.392   9.818  1.00 56.72           O  
ATOM   3984  H   SER A 247     -32.840  -2.620  11.537  1.00 56.72           H  
ATOM   3985  HA  SER A 247     -35.423  -2.349  10.207  1.00 56.72           H  
ATOM   3986  HB2 SER A 247     -32.619  -1.957   9.123  1.00 56.72           H  
ATOM   3987  HB3 SER A 247     -34.117  -1.634   8.238  1.00 56.72           H  
ATOM   3988  HG  SER A 247     -33.371  -0.458  10.693  1.00 56.72           H  
ATOM   3989  N   PRO A 248     -35.478  -4.425   8.615  1.00 52.22           N  
ATOM   3990  CA  PRO A 248     -35.603  -5.707   7.899  1.00 52.22           C  
ATOM   3991  C   PRO A 248     -34.451  -6.050   6.941  1.00 52.22           C  
ATOM   3992  O   PRO A 248     -34.245  -7.209   6.608  1.00 52.22           O  
ATOM   3993  CB  PRO A 248     -36.912  -5.596   7.110  1.00 52.22           C  
ATOM   3994  CG  PRO A 248     -37.753  -4.622   7.928  1.00 52.22           C  
ATOM   3995  CD  PRO A 248     -36.721  -3.672   8.523  1.00 52.22           C  
ATOM   3996  HA  PRO A 248     -35.694  -6.508   8.633  1.00 52.22           H  
ATOM   3997  HB2 PRO A 248     -36.724  -5.165   6.127  1.00 52.22           H  
ATOM   3998  HB3 PRO A 248     -37.400  -6.565   7.012  1.00 52.22           H  
ATOM   3999  HG2 PRO A 248     -38.252  -5.162   8.731  1.00 52.22           H  
ATOM   4000  HG3 PRO A 248     -38.481  -4.096   7.309  1.00 52.22           H  
ATOM   4001  HD2 PRO A 248     -37.070  -3.349   9.504  1.00 52.22           H  
ATOM   4002  HD3 PRO A 248     -36.582  -2.812   7.867  1.00 52.22           H  
ATOM   4003  N   ILE A 249     -33.683  -5.047   6.504  1.00 54.69           N  
ATOM   4004  CA  ILE A 249     -32.513  -5.206   5.626  1.00 54.69           C  
ATOM   4005  C   ILE A 249     -31.395  -6.021   6.298  1.00 54.69           C  
ATOM   4006  O   ILE A 249     -30.609  -6.646   5.597  1.00 54.69           O  
ATOM   4007  CB  ILE A 249     -32.021  -3.809   5.172  1.00 54.69           C  
ATOM   4008  CG1 ILE A 249     -33.118  -3.132   4.316  1.00 54.69           C  
ATOM   4009  CG2 ILE A 249     -30.696  -3.869   4.386  1.00 54.69           C  
ATOM   4010  CD1 ILE A 249     -32.843  -1.661   3.996  1.00 54.69           C  
ATOM   4011  H   ILE A 249     -33.878  -4.129   6.877  1.00 54.69           H  
ATOM   4012  HA  ILE A 249     -32.812  -5.774   4.745  1.00 54.69           H  
ATOM   4013  HB  ILE A 249     -31.852  -3.205   6.063  1.00 54.69           H  
ATOM   4014 HG12 ILE A 249     -33.239  -3.682   3.383  1.00 54.69           H  
ATOM   4015 HG13 ILE A 249     -34.071  -3.163   4.844  1.00 54.69           H  
ATOM   4016 HG21 ILE A 249     -29.896  -4.250   5.021  1.00 54.69           H  
ATOM   4017 HG22 ILE A 249     -30.388  -2.880   4.047  1.00 54.69           H  
ATOM   4018 HG23 ILE A 249     -30.803  -4.532   3.528  1.00 54.69           H  
ATOM   4019 HD11 ILE A 249     -32.623  -1.115   4.913  1.00 54.69           H  
ATOM   4020 HD12 ILE A 249     -32.009  -1.571   3.300  1.00 54.69           H  
ATOM   4021 HD13 ILE A 249     -33.731  -1.234   3.528  1.00 54.69           H  
ATOM   4022  N   TYR A 250     -31.317  -6.042   7.633  1.00 50.48           N  
ATOM   4023  CA  TYR A 250     -30.342  -6.872   8.350  1.00 50.48           C  
ATOM   4024  C   TYR A 250     -30.779  -8.341   8.480  1.00 50.48           C  
ATOM   4025  O   TYR A 250     -29.947  -9.172   8.827  1.00 50.48           O  
ATOM   4026  CB  TYR A 250     -30.023  -6.244   9.716  1.00 50.48           C  
ATOM   4027  CG  TYR A 250     -29.208  -4.967   9.617  1.00 50.48           C  
ATOM   4028  CD1 TYR A 250     -27.802  -5.019   9.584  1.00 50.48           C  
ATOM   4029  CD2 TYR A 250     -29.854  -3.723   9.541  1.00 50.48           C  
ATOM   4030  CE1 TYR A 250     -27.040  -3.839   9.500  1.00 50.48           C  
ATOM   4031  CE2 TYR A 250     -29.098  -2.544   9.416  1.00 50.48           C  
ATOM   4032  CZ  TYR A 250     -27.690  -2.593   9.417  1.00 50.48           C  
ATOM   4033  OH  TYR A 250     -26.965  -1.448   9.318  1.00 50.48           O  
ATOM   4034  H   TYR A 250     -32.005  -5.548   8.184  1.00 50.48           H  
ATOM   4035  HA  TYR A 250     -29.413  -6.892   7.780  1.00 50.48           H  
ATOM   4036  HB2 TYR A 250     -30.952  -6.049  10.251  1.00 50.48           H  
ATOM   4037  HB3 TYR A 250     -29.456  -6.960  10.310  1.00 50.48           H  
ATOM   4038  HD1 TYR A 250     -27.303  -5.974   9.652  1.00 50.48           H  
ATOM   4039  HD2 TYR A 250     -30.932  -3.680   9.591  1.00 50.48           H  
ATOM   4040  HE1 TYR A 250     -25.961  -3.874   9.525  1.00 50.48           H  
ATOM   4041  HE2 TYR A 250     -29.611  -1.598   9.320  1.00 50.48           H  
ATOM   4042  HH  TYR A 250     -27.515  -0.664   9.389  1.00 50.48           H  
ATOM   4043  N   GLN A 251     -32.044  -8.666   8.179  1.00 48.14           N  
ATOM   4044  CA  GLN A 251     -32.583 -10.033   8.221  1.00 48.14           C  
ATOM   4045  C   GLN A 251     -32.622 -10.730   6.845  1.00 48.14           C  
ATOM   4046  O   GLN A 251     -33.135 -11.844   6.754  1.00 48.14           O  
ATOM   4047  CB  GLN A 251     -33.970 -10.035   8.896  1.00 48.14           C  
ATOM   4048  CG  GLN A 251     -33.916  -9.641  10.382  1.00 48.14           C  
ATOM   4049  CD  GLN A 251     -35.196 -10.002  11.138  1.00 48.14           C  
ATOM   4050  NE2 GLN A 251     -35.140 -10.098  12.449  1.00 48.14           N  
ATOM   4051  OE1 GLN A 251     -36.264 -10.197  10.579  1.00 48.14           O  
ATOM   4052  H   GLN A 251     -32.662  -7.945   7.836  1.00 48.14           H  
ATOM   4053  HA  GLN A 251     -31.925 -10.649   8.833  1.00 48.14           H  
ATOM   4054  HB2 GLN A 251     -34.645  -9.367   8.362  1.00 48.14           H  
ATOM   4055  HB3 GLN A 251     -34.375 -11.045   8.838  1.00 48.14           H  
ATOM   4056  HG2 GLN A 251     -33.738  -8.570  10.476  1.00 48.14           H  
ATOM   4057  HG3 GLN A 251     -33.087 -10.168  10.854  1.00 48.14           H  
ATOM   4058 HE21 GLN A 251     -35.967 -10.445  12.913  1.00 48.14           H  
ATOM   4059 HE22 GLN A 251     -34.255 -10.067  12.935  1.00 48.14           H  
ATOM   4060  N   GLN A 252     -32.099 -10.095   5.786  1.00 42.22           N  
ATOM   4061  CA  GLN A 252     -31.946 -10.683   4.443  1.00 42.22           C  
ATOM   4062  C   GLN A 252     -30.487 -11.052   4.151  1.00 42.22           C  
ATOM   4063  O   GLN A 252     -30.285 -12.122   3.543  1.00 42.22           O  
ATOM   4064  CB  GLN A 252     -32.495  -9.737   3.360  1.00 42.22           C  
ATOM   4065  CG  GLN A 252     -34.014  -9.523   3.447  1.00 42.22           C  
ATOM   4066  CD  GLN A 252     -34.578  -8.667   2.308  1.00 42.22           C  
ATOM   4067  NE2 GLN A 252     -35.811  -8.221   2.421  1.00 42.22           N  
ATOM   4068  OE1 GLN A 252     -33.963  -8.370   1.296  1.00 42.22           O  
ATOM   4069  OXT GLN A 252     -29.590 -10.234   4.480  1.00 42.22           O1-
ATOM   4070  H   GLN A 252     -31.597  -9.235   5.951  1.00 42.22           H  
ATOM   4071  HA  GLN A 252     -32.492 -11.625   4.389  1.00 42.22           H  
ATOM   4072  HB2 GLN A 252     -31.987  -8.776   3.431  1.00 42.22           H  
ATOM   4073  HB3 GLN A 252     -32.264 -10.171   2.386  1.00 42.22           H  
ATOM   4074  HG2 GLN A 252     -34.512 -10.492   3.429  1.00 42.22           H  
ATOM   4075  HG3 GLN A 252     -34.250  -9.039   4.395  1.00 42.22           H  
ATOM   4076 HE21 GLN A 252     -36.358  -8.482   3.229  1.00 42.22           H  
ATOM   4077 HE22 GLN A 252     -36.171  -7.721   1.619  1.00 42.22           H  
TER   
END
HEADER    Adenine_confidence0.15
HETATM    1  N   UNK     0       7.354   3.999   0.093  0.00  0.00           N  
HETATM    2  C   UNK     0       7.854   4.410  -1.165  0.00  0.00           C  
HETATM    3  C   UNK     0       7.675   5.741  -1.531  0.00  0.00           C  
HETATM    4  N   UNK     0       7.103   6.797  -0.937  0.00  0.00           N  
HETATM    5  C   UNK     0       7.209   7.867  -1.746  0.00  0.00           C  
HETATM    6  N   UNK     0       7.856   7.454  -2.852  0.00  0.00           N  
HETATM    7  C   UNK     0       8.158   6.156  -2.758  0.00  0.00           C  
HETATM    8  N   UNK     0       8.791   5.258  -3.566  0.00  0.00           N  
HETATM    9  C   UNK     0       8.962   3.972  -3.208  0.00  0.00           C  
HETATM   10  N   UNK     0       8.486   3.584  -2.012  0.00  0.00           N  
CONECT    1    2
CONECT    2    1    3   10
CONECT    3    2    4    7
CONECT    4    3    5
CONECT    5    4    6
CONECT    6    5    7
CONECT    7    3    6    8
CONECT    8    7    9
CONECT    9    8   10
CONECT   10    2    9
END
HEADER    Adenosine_confidence-1.37
HETATM    1  N   UNK     0       7.984   2.881  -1.002  0.00  0.00           N  
HETATM    2  C   UNK     0       8.481   3.398  -2.218  0.00  0.00           C  
HETATM    3  C   UNK     0       8.413   4.763  -2.485  0.00  0.00           C  
HETATM    4  N   UNK     0       7.942   5.824  -1.802  0.00  0.00           N  
HETATM    5  C   UNK     0       8.133   6.948  -2.548  0.00  0.00           C  
HETATM    6  N   UNK     0       8.724   6.613  -3.710  0.00  0.00           N  
HETATM    7  C   UNK     0       9.094   7.531  -4.777  0.00  0.00           C  
HETATM    8  O   UNK     0       9.680   8.695  -4.287  0.00  0.00           O  
HETATM    9  C   UNK     0       9.550   9.592  -5.363  0.00  0.00           C  
HETATM   10  C   UNK     0       9.911  10.996  -4.955  0.00  0.00           C  
HETATM   11  O   UNK     0       9.667  11.102  -3.583  0.00  0.00           O  
HETATM   12  C   UNK     0       8.052   9.460  -5.636  0.00  0.00           C  
HETATM   13  O   UNK     0       7.710   9.998  -6.852  0.00  0.00           O  
HETATM   14  C   UNK     0       7.926   7.931  -5.621  0.00  0.00           C  
HETATM   15  O   UNK     0       8.177   7.530  -6.947  0.00  0.00           O  
HETATM   16  C   UNK     0       8.894   5.280  -3.670  0.00  0.00           C  
HETATM   17  N   UNK     0       9.436   4.428  -4.568  0.00  0.00           N  
HETATM   18  C   UNK     0       9.512   3.101  -4.330  0.00  0.00           C  
HETATM   19  N   UNK     0       9.039   2.630  -3.179  0.00  0.00           N  
CONECT    1    2
CONECT    2    1    3   19
CONECT    3    2    4   16
CONECT    4    3    5
CONECT    5    4    6
CONECT    6    5   16    7
CONECT    7    6    8   14
CONECT    8    7    9
CONECT    9    8   10   12
CONECT   10    9   11
CONECT   11   10
CONECT   12    9   13   14
CONECT   13   12
CONECT   14    7   12   15
CONECT   15   14
CONECT   16    3    6   17
CONECT   17   16   18
CONECT   18   17   19
CONECT   19    2   18
END
HEADER    Purine_confidence0.39
HETATM    1  C   UNK     0       6.995   5.212   0.407  0.00  0.00           C  
HETATM    2  N   UNK     0       7.128   6.204  -0.491  0.00  0.00           N  
HETATM    3  C   UNK     0       7.705   5.714  -1.624  0.00  0.00           C  
HETATM    4  C   UNK     0       8.065   6.272  -2.826  0.00  0.00           C  
HETATM    5  N   UNK     0       8.632   5.537  -3.794  0.00  0.00           N  
HETATM    6  C   UNK     0       8.852   4.230  -3.583  0.00  0.00           C  
HETATM    7  N   UNK     0       8.513   3.650  -2.418  0.00  0.00           N  
HETATM    8  C   UNK     0       7.937   4.388  -1.430  0.00  0.00           C  
HETATM    9  N   UNK     0       7.495   4.118  -0.190  0.00  0.00           N  
CONECT    1    2    9
CONECT    2    1    3
CONECT    3    2    4    8
CONECT    4    3    5
CONECT    5    4    6
CONECT    6    5    7
CONECT    7    6    8
CONECT    8    3    7    9
CONECT    9    1    8
END
HEADER    Hypoxanthine_confidence-0.48
HETATM    1  O   UNK     0       8.979   2.419  -3.658  0.00  0.00           O  
HETATM    2  C   UNK     0       9.114   3.652  -3.893  0.00  0.00           C  
HETATM    3  N   UNK     0       9.590   4.113  -5.063  0.00  0.00           N  
HETATM    4  C   UNK     0       9.718   5.442  -5.271  0.00  0.00           C  
HETATM    5  N   UNK     0       9.358   6.285  -4.280  0.00  0.00           N  
HETATM    6  C   UNK     0       8.878   5.860  -3.095  0.00  0.00           C  
HETATM    7  C   UNK     0       8.745   4.511  -2.877  0.00  0.00           C  
HETATM    8  N   UNK     0       8.248   4.363  -1.627  0.00  0.00           N  
HETATM    9  C   UNK     0       8.068   5.569  -1.061  0.00  0.00           C  
HETATM   10  N   UNK     0       8.456   6.484  -1.967  0.00  0.00           N  
CONECT    1    2
CONECT    2    1    3    7
CONECT    3    2    4
CONECT    4    3    5
CONECT    5    4    6
CONECT    6    5    7   10
CONECT    7    2    6    8
CONECT    8    7    9
CONECT    9    8   10
CONECT   10    6    9
END
HEADER    Theophylline_confidence-0.57
HETATM    1  C   UNK     0       7.207   5.272   0.268  0.00  0.00           C  
HETATM    2  N   UNK     0       7.720   5.401  -1.066  0.00  0.00           N  
HETATM    3  C   UNK     0       7.551   6.560  -1.725  0.00  0.00           C  
HETATM    4  C   UNK     0       8.059   6.638  -2.999  0.00  0.00           C  
HETATM    5  N   UNK     0       7.762   7.878  -3.429  0.00  0.00           N  
HETATM    6  C   UNK     0       7.100   8.572  -2.492  0.00  0.00           C  
HETATM    7  N   UNK     0       6.972   7.748  -1.436  0.00  0.00           N  
HETATM    8  C   UNK     0       8.706   5.540  -3.530  0.00  0.00           C  
HETATM    9  O   UNK     0       9.167   5.619  -4.697  0.00  0.00           O  
HETATM   10  N   UNK     0       8.866   4.386  -2.855  0.00  0.00           N  
HETATM   11  C   UNK     0       9.554   3.231  -3.433  0.00  0.00           C  
HETATM   12  C   UNK     0       8.356   4.343  -1.609  0.00  0.00           C  
HETATM   13  O   UNK     0       8.505   3.260  -0.973  0.00  0.00           O  
CONECT    1    2
CONECT    2    1    3   12
CONECT    3    2    4    7
CONECT    4    3    5    8
CONECT    5    4    6
CONECT    6    5    7
CONECT    7    3    6
CONECT    8    4    9   10
CONECT    9    8
CONECT   10    8   12   11
CONECT   11   10
CONECT   12    2   10   13
CONECT   13   12
END
HEADER    Cytosine_confidence0.25
HETATM    1  N   UNK     0       6.765   5.626   1.141  0.00  0.00           N  
HETATM    2  C   UNK     0       7.292   5.505  -0.171  0.00  0.00           C  
HETATM    3  N   UNK     0       7.527   4.310  -0.731  0.00  0.00           N  
HETATM    4  C   UNK     0       8.028   4.207  -1.977  0.00  0.00           C  
HETATM    5  O   UNK     0       8.254   3.076  -2.517  0.00  0.00           O  
HETATM    6  N   UNK     0       8.303   5.321  -2.691  0.00  0.00           N  
HETATM    7  C   UNK     0       8.086   6.546  -2.176  0.00  0.00           C  
HETATM    8  C   UNK     0       7.573   6.652  -0.900  0.00  0.00           C  
CONECT    1    2
CONECT    2    1    3    8
CONECT    3    2    4
CONECT    4    3    5    6
CONECT    5    4
CONECT    6    4    7
CONECT    7    6    8
CONECT    8    2    7
END
HEADER    Thymine_confidence-0.05
HETATM    1  C   UNK     0       9.438   4.566  -4.097  0.00  0.00           C  
HETATM    2  C   UNK     0       8.737   4.842  -2.810  0.00  0.00           C  
HETATM    3  C   UNK     0       8.562   3.852  -1.864  0.00  0.00           C  
HETATM    4  N   UNK     0       7.922   4.130  -0.702  0.00  0.00           N  
HETATM    5  C   UNK     0       7.437   5.351  -0.415  0.00  0.00           C  
HETATM    6  O   UNK     0       6.850   5.543   0.688  0.00  0.00           O  
HETATM    7  N   UNK     0       7.600   6.325  -1.327  0.00  0.00           N  
HETATM    8  C   UNK     0       8.229   6.088  -2.491  0.00  0.00           C  
HETATM    9  O   UNK     0       8.387   7.004  -3.357  0.00  0.00           O  
CONECT    1    2
CONECT    2    1    3    8
CONECT    3    2    4
CONECT    4    3    5
CONECT    5    4    6    7
CONECT    6    5
CONECT    7    5    8
CONECT    8    2    7    9
CONECT    9    8
END
