# Supplementary material for: Ubiquitous purine sensor modulates diverse signal transduction pathways in bacteria
Source: Nat Commun. 2024 Jul 12;15:5867. doi: 10.1038/s41467-024-50275-3 (PMC11245519; doi:10.1038/s41467-024-50275-3)
Supplement: Supplementary file 9 — Source Data [file 41467_2024_50275_MOESM9_ESM.zip › ToshkaDev-Purine-pyrimidine_motif-f6b59c2/Models/R5_wdocked_ligands.pdb]

HEADER    R5_WP_131005693.1
ATOM      1  N   GLY A   1      28.146  11.287 -38.641  1.00 56.12           N  
ATOM      2  CA  GLY A   1      28.568  10.124 -37.841  1.00 56.12           C  
ATOM      3  C   GLY A   1      28.203  10.318 -36.385  1.00 56.12           C  
ATOM      4  O   GLY A   1      27.131   9.895 -35.987  1.00 56.12           O  
ATOM      5  H   GLY A   1      28.609  12.126 -38.321  1.00 56.12           H  
ATOM      6  HA2 GLY A   1      29.644   9.972 -37.923  1.00 56.12           H  
ATOM      7  HA3 GLY A   1      28.058   9.228 -38.194  1.00 56.12           H  
ATOM      8  H2  GLY A   1      28.376  11.133 -39.613  1.00 56.12           H  
ATOM      9  H3  GLY A   1      27.146  11.405 -38.564  1.00 56.12           H  
ATOM     10  N   TYR A   2      29.040  11.029 -35.624  1.00 57.86           N  
ATOM     11  CA  TYR A   2      28.940  11.123 -34.159  1.00 57.86           C  
ATOM     12  C   TYR A   2      27.584  11.635 -33.629  1.00 57.86           C  
ATOM     13  O   TYR A   2      26.956  10.956 -32.826  1.00 57.86           O  
ATOM     14  CB  TYR A   2      30.118  11.970 -33.646  1.00 57.86           C  
ATOM     15  CG  TYR A   2      30.836  11.348 -32.468  1.00 57.86           C  
ATOM     16  CD1 TYR A   2      30.380  11.598 -31.161  1.00 57.86           C  
ATOM     17  CD2 TYR A   2      31.962  10.523 -32.678  1.00 57.86           C  
ATOM     18  CE1 TYR A   2      31.064  11.039 -30.066  1.00 57.86           C  
ATOM     19  CE2 TYR A   2      32.646   9.963 -31.578  1.00 57.86           C  
ATOM     20  CZ  TYR A   2      32.200  10.228 -30.265  1.00 57.86           C  
ATOM     21  OH  TYR A   2      32.833   9.729 -29.172  1.00 57.86           O  
ATOM     22  H   TYR A   2      29.931  11.315 -36.005  1.00 57.86           H  
ATOM     23  HA  TYR A   2      29.063  10.117 -33.759  1.00 57.86           H  
ATOM     24  HB2 TYR A   2      30.856  12.109 -34.436  1.00 57.86           H  
ATOM     25  HB3 TYR A   2      29.771  12.964 -33.365  1.00 57.86           H  
ATOM     26  HD1 TYR A   2      29.511  12.213 -30.986  1.00 57.86           H  
ATOM     27  HD2 TYR A   2      32.327  10.327 -33.675  1.00 57.86           H  
ATOM     28  HE1 TYR A   2      30.735  11.225 -29.054  1.00 57.86           H  
ATOM     29  HE2 TYR A   2      33.519   9.343 -31.722  1.00 57.86           H  
ATOM     30  HH  TYR A   2      33.658   9.262 -29.320  1.00 57.86           H  
ATOM     31  N   GLN A   3      27.067  12.761 -34.145  1.00 62.54           N  
ATOM     32  CA  GLN A   3      25.757  13.283 -33.711  1.00 62.54           C  
ATOM     33  C   GLN A   3      24.586  12.335 -34.013  1.00 62.54           C  
ATOM     34  O   GLN A   3      23.620  12.298 -33.258  1.00 62.54           O  
ATOM     35  CB  GLN A   3      25.465  14.649 -34.351  1.00 62.54           C  
ATOM     36  CG  GLN A   3      26.332  15.773 -33.764  1.00 62.54           C  
ATOM     37  CD  GLN A   3      25.691  17.150 -33.928  1.00 62.54           C  
ATOM     38  NE2 GLN A   3      26.097  18.128 -33.150  1.00 62.54           N  
ATOM     39  OE1 GLN A   3      24.822  17.376 -34.750  1.00 62.54           O  
ATOM     40  H   GLN A   3      27.639  13.334 -34.750  1.00 62.54           H  
ATOM     41  HA  GLN A   3      25.771  13.403 -32.628  1.00 62.54           H  
ATOM     42  HB2 GLN A   3      24.422  14.884 -34.143  1.00 62.54           H  
ATOM     43  HB3 GLN A   3      25.593  14.601 -35.432  1.00 62.54           H  
ATOM     44  HG2 GLN A   3      27.315  15.772 -34.234  1.00 62.54           H  
ATOM     45  HG3 GLN A   3      26.464  15.597 -32.696  1.00 62.54           H  
ATOM     46 HE21 GLN A   3      25.627  19.012 -33.285  1.00 62.54           H  
ATOM     47 HE22 GLN A   3      26.794  17.983 -32.434  1.00 62.54           H  
ATOM     48  N   SER A   4      24.684  11.542 -35.086  1.00 71.51           N  
ATOM     49  CA  SER A   4      23.651  10.556 -35.421  1.00 71.51           C  
ATOM     50  C   SER A   4      23.606   9.446 -34.374  1.00 71.51           C  
ATOM     51  O   SER A   4      22.527   9.099 -33.910  1.00 71.51           O  
ATOM     52  CB  SER A   4      23.905   9.956 -36.804  1.00 71.51           C  
ATOM     53  OG  SER A   4      22.767   9.279 -37.283  1.00 71.51           O  
ATOM     54  H   SER A   4      25.560  11.514 -35.586  1.00 71.51           H  
ATOM     55  HA  SER A   4      22.680  11.051 -35.431  1.00 71.51           H  
ATOM     56  HB2 SER A   4      24.746   9.265 -36.764  1.00 71.51           H  
ATOM     57  HB3 SER A   4      24.139  10.759 -37.504  1.00 71.51           H  
ATOM     58  HG  SER A   4      22.504   8.586 -36.673  1.00 71.51           H  
ATOM     59  N   ASN A   5      24.769   8.933 -33.960  1.00 74.58           N  
ATOM     60  CA  ASN A   5      24.849   7.860 -32.969  1.00 74.58           C  
ATOM     61  C   ASN A   5      24.377   8.329 -31.590  1.00 74.58           C  
ATOM     62  O   ASN A   5      23.648   7.604 -30.922  1.00 74.58           O  
ATOM     63  CB  ASN A   5      26.287   7.317 -32.904  1.00 74.58           C  
ATOM     64  CG  ASN A   5      26.720   6.574 -34.156  1.00 74.58           C  
ATOM     65  ND2 ASN A   5      27.936   6.081 -34.176  1.00 74.58           N  
ATOM     66  OD1 ASN A   5      26.009   6.445 -35.137  1.00 74.58           O  
ATOM     67  H   ASN A   5      25.628   9.253 -34.385  1.00 74.58           H  
ATOM     68  HA  ASN A   5      24.185   7.048 -33.268  1.00 74.58           H  
ATOM     69  HB2 ASN A   5      26.350   6.614 -32.074  1.00 74.58           H  
ATOM     70  HB3 ASN A   5      26.985   8.131 -32.711  1.00 74.58           H  
ATOM     71 HD21 ASN A   5      28.496   6.090 -33.336  1.00 74.58           H  
ATOM     72 HD22 ASN A   5      28.149   5.474 -34.955  1.00 74.58           H  
ATOM     73  N   THR A   6      24.732   9.553 -31.180  1.00 77.76           N  
ATOM     74  CA  THR A   6      24.250  10.113 -29.908  1.00 77.76           C  
ATOM     75  C   THR A   6      22.732  10.280 -29.899  1.00 77.76           C  
ATOM     76  O   THR A   6      22.105   9.984 -28.888  1.00 77.76           O  
ATOM     77  CB  THR A   6      24.909  11.465 -29.605  1.00 77.76           C  
ATOM     78  CG2 THR A   6      24.595  11.965 -28.194  1.00 77.76           C  
ATOM     79  OG1 THR A   6      26.312  11.373 -29.701  1.00 77.76           O  
ATOM     80  H   THR A   6      25.387  10.091 -31.729  1.00 77.76           H  
ATOM     81  HA  THR A   6      24.499   9.416 -29.108  1.00 77.76           H  
ATOM     82  HB  THR A   6      24.565  12.204 -30.328  1.00 77.76           H  
ATOM     83  HG1 THR A   6      26.607  10.675 -29.111  1.00 77.76           H  
ATOM     84 HG21 THR A   6      24.838  11.195 -27.463  1.00 77.76           H  
ATOM     85 HG22 THR A   6      25.180  12.861 -27.987  1.00 77.76           H  
ATOM     86 HG23 THR A   6      23.536  12.212 -28.117  1.00 77.76           H  
ATOM     87  N   ASN A   7      22.128  10.728 -31.004  1.00 83.05           N  
ATOM     88  CA  ASN A   7      20.674  10.890 -31.080  1.00 83.05           C  
ATOM     89  C   ASN A   7      19.937   9.548 -31.073  1.00 83.05           C  
ATOM     90  O   ASN A   7      18.934   9.430 -30.381  1.00 83.05           O  
ATOM     91  CB  ASN A   7      20.310  11.714 -32.323  1.00 83.05           C  
ATOM     92  CG  ASN A   7      20.629  13.191 -32.181  1.00 83.05           C  
ATOM     93  ND2 ASN A   7      20.517  13.934 -33.257  1.00 83.05           N  
ATOM     94  OD1 ASN A   7      20.961  13.711 -31.127  1.00 83.05           O  
ATOM     95  H   ASN A   7      22.684  10.982 -31.808  1.00 83.05           H  
ATOM     96  HA  ASN A   7      20.327  11.426 -30.197  1.00 83.05           H  
ATOM     97  HB2 ASN A   7      20.824  11.312 -33.196  1.00 83.05           H  
ATOM     98  HB3 ASN A   7      19.236  11.633 -32.491  1.00 83.05           H  
ATOM     99 HD21 ASN A   7      20.195  13.525 -34.123  1.00 83.05           H  
ATOM    100 HD22 ASN A   7      20.688  14.921 -33.134  1.00 83.05           H  
ATOM    101  N   ILE A   8      20.444   8.540 -31.792  1.00 85.19           N  
ATOM    102  CA  ILE A   8      19.871   7.184 -31.768  1.00 85.19           C  
ATOM    103  C   ILE A   8      19.917   6.633 -30.341  1.00 85.19           C  
ATOM    104  O   ILE A   8      18.884   6.262 -29.801  1.00 85.19           O  
ATOM    105  CB  ILE A   8      20.595   6.264 -32.776  1.00 85.19           C  
ATOM    106  CG1 ILE A   8      20.288   6.721 -34.222  1.00 85.19           C  
ATOM    107  CG2 ILE A   8      20.171   4.795 -32.596  1.00 85.19           C  
ATOM    108  CD1 ILE A   8      21.241   6.131 -35.271  1.00 85.19           C  
ATOM    109  H   ILE A   8      21.264   8.704 -32.359  1.00 85.19           H  
ATOM    110  HA  ILE A   8      18.818   7.234 -32.045  1.00 85.19           H  
ATOM    111  HB  ILE A   8      21.669   6.337 -32.601  1.00 85.19           H  
ATOM    112 HG12 ILE A   8      20.356   7.806 -34.295  1.00 85.19           H  
ATOM    113 HG13 ILE A   8      19.265   6.445 -34.478  1.00 85.19           H  
ATOM    114 HG21 ILE A   8      19.089   4.694 -32.680  1.00 85.19           H  
ATOM    115 HG22 ILE A   8      20.650   4.150 -33.332  1.00 85.19           H  
ATOM    116 HG23 ILE A   8      20.458   4.423 -31.612  1.00 85.19           H  
ATOM    117 HD11 ILE A   8      21.120   5.050 -35.336  1.00 85.19           H  
ATOM    118 HD12 ILE A   8      22.272   6.366 -35.009  1.00 85.19           H  
ATOM    119 HD13 ILE A   8      21.015   6.565 -36.245  1.00 85.19           H  
ATOM    120  N   PHE A   9      21.080   6.708 -29.690  1.00 85.80           N  
ATOM    121  CA  PHE A   9      21.243   6.243 -28.316  1.00 85.80           C  
ATOM    122  C   PHE A   9      20.307   6.948 -27.325  1.00 85.80           C  
ATOM    123  O   PHE A   9      19.714   6.311 -26.458  1.00 85.80           O  
ATOM    124  CB  PHE A   9      22.704   6.457 -27.911  1.00 85.80           C  
ATOM    125  CG  PHE A   9      22.951   6.056 -26.479  1.00 85.80           C  
ATOM    126  CD1 PHE A   9      23.150   7.033 -25.484  1.00 85.80           C  
ATOM    127  CD2 PHE A   9      22.860   4.698 -26.131  1.00 85.80           C  
ATOM    128  CE1 PHE A   9      23.287   6.643 -24.142  1.00 85.80           C  
ATOM    129  CE2 PHE A   9      22.945   4.316 -24.786  1.00 85.80           C  
ATOM    130  CZ  PHE A   9      23.173   5.285 -23.797  1.00 85.80           C  
ATOM    131  H   PHE A   9      21.900   7.025 -30.188  1.00 85.80           H  
ATOM    132  HA  PHE A   9      21.008   5.179 -28.275  1.00 85.80           H  
ATOM    133  HB2 PHE A   9      23.346   5.859 -28.558  1.00 85.80           H  
ATOM    134  HB3 PHE A   9      22.970   7.506 -28.044  1.00 85.80           H  
ATOM    135  HD1 PHE A   9      23.173   8.080 -25.747  1.00 85.80           H  
ATOM    136  HD2 PHE A   9      22.659   3.950 -26.884  1.00 85.80           H  
ATOM    137  HE1 PHE A   9      23.428   7.382 -23.366  1.00 85.80           H  
ATOM    138  HE2 PHE A   9      22.831   3.279 -24.506  1.00 85.80           H  
ATOM    139  HZ  PHE A   9      23.253   4.974 -22.766  1.00 85.80           H  
ATOM    140  N   LYS A  10      20.154   8.271 -27.454  1.00 89.49           N  
ATOM    141  CA  LYS A  10      19.211   9.027 -26.628  1.00 89.49           C  
ATOM    142  C   LYS A  10      17.779   8.555 -26.845  1.00 89.49           C  
ATOM    143  O   LYS A  10      17.113   8.247 -25.868  1.00 89.49           O  
ATOM    144  CB  LYS A  10      19.334  10.527 -26.892  1.00 89.49           C  
ATOM    145  CG  LYS A  10      20.540  11.124 -26.161  1.00 89.49           C  
ATOM    146  CD  LYS A  10      20.470  12.644 -26.275  1.00 89.49           C  
ATOM    147  CE  LYS A  10      21.565  13.280 -25.427  1.00 89.49           C  
ATOM    148  NZ  LYS A  10      21.358  14.744 -25.373  1.00 89.49           N1+
ATOM    149  H   LYS A  10      20.666   8.746 -28.184  1.00 89.49           H  
ATOM    150  HA  LYS A  10      19.421   8.818 -25.579  1.00 89.49           H  
ATOM    151  HB2 LYS A  10      18.427  11.015 -26.537  1.00 89.49           H  
ATOM    152  HB3 LYS A  10      19.412  10.713 -27.964  1.00 89.49           H  
ATOM    153  HG2 LYS A  10      20.512  10.843 -25.109  1.00 89.49           H  
ATOM    154  HG3 LYS A  10      21.473  10.757 -26.589  1.00 89.49           H  
ATOM    155  HD2 LYS A  10      19.497  12.972 -25.910  1.00 89.49           H  
ATOM    156  HD3 LYS A  10      20.578  12.934 -27.320  1.00 89.49           H  
ATOM    157  HE2 LYS A  10      21.506  12.853 -24.426  1.00 89.49           H  
ATOM    158  HE3 LYS A  10      22.535  13.028 -25.855  1.00 89.49           H  
ATOM    159  HZ1 LYS A  10      22.059  15.191 -24.799  1.00 89.49           H  
ATOM    160  HZ2 LYS A  10      20.448  14.923 -24.973  1.00 89.49           H  
ATOM    161  HZ3 LYS A  10      21.366  15.130 -26.306  1.00 89.49           H  
ATOM    162  N   ASN A  11      17.340   8.449 -28.097  1.00 91.41           N  
ATOM    163  CA  ASN A  11      15.995   7.980 -28.422  1.00 91.41           C  
ATOM    164  C   ASN A  11      15.733   6.569 -27.877  1.00 91.41           C  
ATOM    165  O   ASN A  11      14.639   6.309 -27.383  1.00 91.41           O  
ATOM    166  CB  ASN A  11      15.807   8.002 -29.945  1.00 91.41           C  
ATOM    167  CG  ASN A  11      15.752   9.392 -30.548  1.00 91.41           C  
ATOM    168  ND2 ASN A  11      15.777   9.474 -31.858  1.00 91.41           N  
ATOM    169  OD1 ASN A  11      15.664  10.420 -29.901  1.00 91.41           O  
ATOM    170  H   ASN A  11      17.960   8.695 -28.855  1.00 91.41           H  
ATOM    171  HA  ASN A  11      15.261   8.642 -27.962  1.00 91.41           H  
ATOM    172  HB2 ASN A  11      14.866   7.507 -30.182  1.00 91.41           H  
ATOM    173  HB3 ASN A  11      16.610   7.437 -30.418  1.00 91.41           H  
ATOM    174 HD21 ASN A  11      15.658  10.404 -32.233  1.00 91.41           H  
ATOM    175 HD22 ASN A  11      15.806   8.623 -32.401  1.00 91.41           H  
ATOM    176  N   ASP A  12      16.734   5.687 -27.923  1.00 91.22           N  
ATOM    177  CA  ASP A  12      16.632   4.336 -27.371  1.00 91.22           C  
ATOM    178  C   ASP A  12      16.424   4.372 -25.849  1.00 91.22           C  
ATOM    179  O   ASP A  12      15.503   3.725 -25.352  1.00 91.22           O  
ATOM    180  CB  ASP A  12      17.874   3.505 -27.741  1.00 91.22           C  
ATOM    181  CG  ASP A  12      18.008   3.190 -29.239  1.00 91.22           C  
ATOM    182  OD1 ASP A  12      16.985   3.225 -29.961  1.00 91.22           O  
ATOM    183  OD2 ASP A  12      19.151   2.883 -29.655  1.00 91.22           O1-
ATOM    184  H   ASP A  12      17.573   5.921 -28.435  1.00 91.22           H  
ATOM    185  HA  ASP A  12      15.760   3.846 -27.803  1.00 91.22           H  
ATOM    186  HB2 ASP A  12      17.822   2.557 -27.206  1.00 91.22           H  
ATOM    187  HB3 ASP A  12      18.769   4.026 -27.402  1.00 91.22           H  
ATOM    188  N   ILE A  13      17.203   5.177 -25.108  1.00 93.06           N  
ATOM    189  CA  ILE A  13      16.997   5.373 -23.659  1.00 93.06           C  
ATOM    190  C   ILE A  13      15.597   5.906 -23.373  1.00 93.06           C  
ATOM    191  O   ILE A  13      14.925   5.388 -22.479  1.00 93.06           O  
ATOM    192  CB  ILE A  13      18.050   6.326 -23.045  1.00 93.06           C  
ATOM    193  CG1 ILE A  13      19.399   5.596 -22.918  1.00 93.06           C  
ATOM    194  CG2 ILE A  13      17.607   6.850 -21.654  1.00 93.06           C  
ATOM    195  CD1 ILE A  13      20.539   6.517 -22.472  1.00 93.06           C  
ATOM    196  H   ILE A  13      17.941   5.686 -25.573  1.00 93.06           H  
ATOM    197  HA  ILE A  13      17.073   4.406 -23.161  1.00 93.06           H  
ATOM    198  HB  ILE A  13      18.171   7.181 -23.709  1.00 93.06           H  
ATOM    199 HG12 ILE A  13      19.298   4.791 -22.190  1.00 93.06           H  
ATOM    200 HG13 ILE A  13      19.673   5.153 -23.875  1.00 93.06           H  
ATOM    201 HG21 ILE A  13      17.461   6.015 -20.968  1.00 93.06           H  
ATOM    202 HG22 ILE A  13      18.330   7.542 -21.224  1.00 93.06           H  
ATOM    203 HG23 ILE A  13      16.684   7.425 -21.725  1.00 93.06           H  
ATOM    204 HD11 ILE A  13      21.382   5.897 -22.166  1.00 93.06           H  
ATOM    205 HD12 ILE A  13      20.809   7.191 -23.286  1.00 93.06           H  
ATOM    206 HD13 ILE A  13      20.288   7.105 -21.589  1.00 93.06           H  
ATOM    207  N   GLU A  14      15.168   6.949 -24.089  1.00 95.56           N  
ATOM    208  CA  GLU A  14      13.860   7.565 -23.861  1.00 95.56           C  
ATOM    209  C   GLU A  14      12.751   6.533 -24.053  1.00 95.56           C  
ATOM    210  O   GLU A  14      11.924   6.330 -23.165  1.00 95.56           O  
ATOM    211  CB  GLU A  14      13.626   8.767 -24.795  1.00 95.56           C  
ATOM    212  CG  GLU A  14      14.578   9.939 -24.522  1.00 95.56           C  
ATOM    213  CD  GLU A  14      14.272  11.214 -25.323  1.00 95.56           C  
ATOM    214  OE1 GLU A  14      15.081  12.169 -25.221  1.00 95.56           O  
ATOM    215  OE2 GLU A  14      13.218  11.285 -25.986  1.00 95.56           O1-
ATOM    216  H   GLU A  14      15.771   7.329 -24.804  1.00 95.56           H  
ATOM    217  HA  GLU A  14      13.804   7.909 -22.829  1.00 95.56           H  
ATOM    218  HB2 GLU A  14      12.603   9.110 -24.643  1.00 95.56           H  
ATOM    219  HB3 GLU A  14      13.734   8.452 -25.833  1.00 95.56           H  
ATOM    220  HG2 GLU A  14      14.562  10.170 -23.457  1.00 95.56           H  
ATOM    221  HG3 GLU A  14      15.598   9.625 -24.744  1.00 95.56           H  
ATOM    222  N   HIS A  15      12.787   5.814 -25.176  1.00 95.37           N  
ATOM    223  CA  HIS A  15      11.774   4.829 -25.522  1.00 95.37           C  
ATOM    224  C   HIS A  15      11.749   3.648 -24.545  1.00 95.37           C  
ATOM    225  O   HIS A  15      10.681   3.278 -24.058  1.00 95.37           O  
ATOM    226  CB  HIS A  15      12.018   4.365 -26.961  1.00 95.37           C  
ATOM    227  CG  HIS A  15      10.893   3.521 -27.491  1.00 95.37           C  
ATOM    228  CD2 HIS A  15      10.973   2.239 -27.961  1.00 95.37           C  
ATOM    229  ND1 HIS A  15       9.580   3.915 -27.603  1.00 95.37           N  
ATOM    230  CE1 HIS A  15       8.884   2.897 -28.128  1.00 95.37           C  
ATOM    231  NE2 HIS A  15       9.694   1.857 -28.383  1.00 95.37           N  
ATOM    232  H   HIS A  15      13.528   5.993 -25.839  1.00 95.37           H  
ATOM    233  HA  HIS A  15      10.800   5.315 -25.469  1.00 95.37           H  
ATOM    234  HB2 HIS A  15      12.112   5.239 -27.606  1.00 95.37           H  
ATOM    235  HB3 HIS A  15      12.953   3.806 -27.013  1.00 95.37           H  
ATOM    236  HD1 HIS A  15       9.195   4.791 -27.279  1.00 95.37           H  
ATOM    237  HD2 HIS A  15      11.870   1.640 -28.016  1.00 95.37           H  
ATOM    238  HE1 HIS A  15       7.819   2.901 -28.305  1.00 95.37           H  
ATOM    239  N   VAL A  16      12.915   3.085 -24.213  1.00 94.81           N  
ATOM    240  CA  VAL A  16      13.034   1.967 -23.265  1.00 94.81           C  
ATOM    241  C   VAL A  16      12.532   2.364 -21.878  1.00 94.81           C  
ATOM    242  O   VAL A  16      11.757   1.625 -21.271  1.00 94.81           O  
ATOM    243  CB  VAL A  16      14.494   1.468 -23.212  1.00 94.81           C  
ATOM    244  CG1 VAL A  16      14.760   0.553 -22.014  1.00 94.81           C  
ATOM    245  CG2 VAL A  16      14.821   0.680 -24.487  1.00 94.81           C  
ATOM    246  H   VAL A  16      13.760   3.449 -24.628  1.00 94.81           H  
ATOM    247  HA  VAL A  16      12.401   1.147 -23.604  1.00 94.81           H  
ATOM    248  HB  VAL A  16      15.167   2.321 -23.133  1.00 94.81           H  
ATOM    249 HG11 VAL A  16      13.959  -0.183 -21.939  1.00 94.81           H  
ATOM    250 HG12 VAL A  16      15.722   0.052 -22.119  1.00 94.81           H  
ATOM    251 HG13 VAL A  16      14.791   1.136 -21.093  1.00 94.81           H  
ATOM    252 HG21 VAL A  16      15.876   0.406 -24.484  1.00 94.81           H  
ATOM    253 HG22 VAL A  16      14.632   1.292 -25.369  1.00 94.81           H  
ATOM    254 HG23 VAL A  16      14.211  -0.222 -24.541  1.00 94.81           H  
ATOM    255  N   SER A  17      12.923   3.543 -21.393  1.00 96.95           N  
ATOM    256  CA  SER A  17      12.537   4.023 -20.062  1.00 96.95           C  
ATOM    257  C   SER A  17      11.039   4.304 -19.977  1.00 96.95           C  
ATOM    258  O   SER A  17      10.399   3.939 -18.992  1.00 96.95           O  
ATOM    259  CB  SER A  17      13.303   5.294 -19.705  1.00 96.95           C  
ATOM    260  OG  SER A  17      14.694   5.093 -19.837  1.00 96.95           O  
ATOM    261  H   SER A  17      13.530   4.118 -21.959  1.00 96.95           H  
ATOM    262  HA  SER A  17      12.778   3.257 -19.324  1.00 96.95           H  
ATOM    263  HB2 SER A  17      12.993   6.101 -20.368  1.00 96.95           H  
ATOM    264  HB3 SER A  17      13.077   5.574 -18.676  1.00 96.95           H  
ATOM    265  HG  SER A  17      14.898   5.186 -20.771  1.00 96.95           H  
ATOM    266  N   THR A  18      10.466   4.912 -21.019  1.00 96.78           N  
ATOM    267  CA  THR A  18       9.025   5.159 -21.119  1.00 96.78           C  
ATOM    268  C   THR A  18       8.233   3.853 -21.152  1.00 96.78           C  
ATOM    269  O   THR A  18       7.306   3.694 -20.364  1.00 96.78           O  
ATOM    270  CB  THR A  18       8.731   6.036 -22.344  1.00 96.78           C  
ATOM    271  CG2 THR A  18       7.255   6.085 -22.728  1.00 96.78           C  
ATOM    272  OG1 THR A  18       9.123   7.357 -22.053  1.00 96.78           O  
ATOM    273  H   THR A  18      11.047   5.232 -21.781  1.00 96.78           H  
ATOM    274  HA  THR A  18       8.695   5.697 -20.230  1.00 96.78           H  
ATOM    275  HB  THR A  18       9.300   5.675 -23.200  1.00 96.78           H  
ATOM    276  HG1 THR A  18       8.437   7.728 -21.493  1.00 96.78           H  
ATOM    277 HG21 THR A  18       7.035   6.979 -23.311  1.00 96.78           H  
ATOM    278 HG22 THR A  18       7.011   5.214 -23.336  1.00 96.78           H  
ATOM    279 HG23 THR A  18       6.628   6.045 -21.838  1.00 96.78           H  
ATOM    280  N   LEU A  19       8.629   2.879 -21.977  1.00 96.15           N  
ATOM    281  CA  LEU A  19       7.955   1.577 -22.030  1.00 96.15           C  
ATOM    282  C   LEU A  19       8.035   0.820 -20.698  1.00 96.15           C  
ATOM    283  O   LEU A  19       7.063   0.187 -20.279  1.00 96.15           O  
ATOM    284  CB  LEU A  19       8.594   0.722 -23.133  1.00 96.15           C  
ATOM    285  CG  LEU A  19       8.213   1.115 -24.569  1.00 96.15           C  
ATOM    286  CD1 LEU A  19       9.024   0.229 -25.515  1.00 96.15           C  
ATOM    287  CD2 LEU A  19       6.728   0.886 -24.859  1.00 96.15           C  
ATOM    288  H   LEU A  19       9.407   3.048 -22.598  1.00 96.15           H  
ATOM    289  HA  LEU A  19       6.896   1.731 -22.238  1.00 96.15           H  
ATOM    290  HB2 LEU A  19       9.678   0.769 -23.026  1.00 96.15           H  
ATOM    291  HB3 LEU A  19       8.294  -0.314 -22.979  1.00 96.15           H  
ATOM    292  HG  LEU A  19       8.451   2.161 -24.761  1.00 96.15           H  
ATOM    293 HD11 LEU A  19       8.900  -0.822 -25.253  1.00 96.15           H  
ATOM    294 HD12 LEU A  19       8.684   0.378 -26.539  1.00 96.15           H  
ATOM    295 HD13 LEU A  19      10.076   0.506 -25.451  1.00 96.15           H  
ATOM    296 HD21 LEU A  19       6.521   1.098 -25.908  1.00 96.15           H  
ATOM    297 HD22 LEU A  19       6.448  -0.143 -24.630  1.00 96.15           H  
ATOM    298 HD23 LEU A  19       6.119   1.564 -24.260  1.00 96.15           H  
ATOM    299  N   ALA A  20       9.185   0.876 -20.023  1.00 97.49           N  
ATOM    300  CA  ALA A  20       9.346   0.275 -18.707  1.00 97.49           C  
ATOM    301  C   ALA A  20       8.425   0.943 -17.673  1.00 97.49           C  
ATOM    302  O   ALA A  20       7.751   0.240 -16.921  1.00 97.49           O  
ATOM    303  CB  ALA A  20      10.823   0.354 -18.309  1.00 97.49           C  
ATOM    304  H   ALA A  20       9.969   1.364 -20.432  1.00 97.49           H  
ATOM    305  HA  ALA A  20       9.064  -0.776 -18.767  1.00 97.49           H  
ATOM    306  HB1 ALA A  20      10.972  -0.130 -17.344  1.00 97.49           H  
ATOM    307  HB2 ALA A  20      11.139   1.395 -18.247  1.00 97.49           H  
ATOM    308  HB3 ALA A  20      11.431  -0.148 -19.060  1.00 97.49           H  
ATOM    309  N   ALA A  21       8.347   2.279 -17.667  1.00 97.50           N  
ATOM    310  CA  ALA A  21       7.476   3.029 -16.765  1.00 97.50           C  
ATOM    311  C   ALA A  21       5.995   2.700 -16.995  1.00 97.50           C  
ATOM    312  O   ALA A  21       5.293   2.389 -16.035  1.00 97.50           O  
ATOM    313  CB  ALA A  21       7.737   4.529 -16.934  1.00 97.50           C  
ATOM    314  H   ALA A  21       8.912   2.802 -18.320  1.00 97.50           H  
ATOM    315  HA  ALA A  21       7.719   2.752 -15.739  1.00 97.50           H  
ATOM    316  HB1 ALA A  21       8.784   4.762 -16.737  1.00 97.50           H  
ATOM    317  HB2 ALA A  21       7.489   4.834 -17.951  1.00 97.50           H  
ATOM    318  HB3 ALA A  21       7.109   5.089 -16.242  1.00 97.50           H  
ATOM    319  N   GLU A  22       5.540   2.679 -18.250  1.00 96.21           N  
ATOM    320  CA  GLU A  22       4.163   2.323 -18.618  1.00 96.21           C  
ATOM    321  C   GLU A  22       3.809   0.894 -18.186  1.00 96.21           C  
ATOM    322  O   GLU A  22       2.743   0.645 -17.611  1.00 96.21           O  
ATOM    323  CB  GLU A  22       3.993   2.446 -20.140  1.00 96.21           C  
ATOM    324  CG  GLU A  22       3.941   3.906 -20.613  1.00 96.21           C  
ATOM    325  CD  GLU A  22       3.920   4.052 -22.143  1.00 96.21           C  
ATOM    326  OE1 GLU A  22       3.995   5.218 -22.597  1.00 96.21           O  
ATOM    327  OE2 GLU A  22       3.821   3.023 -22.855  1.00 96.21           O1-
ATOM    328  H   GLU A  22       6.153   3.001 -18.985  1.00 96.21           H  
ATOM    329  HA  GLU A  22       3.468   3.003 -18.127  1.00 96.21           H  
ATOM    330  HB2 GLU A  22       4.817   1.928 -20.632  1.00 96.21           H  
ATOM    331  HB3 GLU A  22       3.060   1.961 -20.429  1.00 96.21           H  
ATOM    332  HG2 GLU A  22       4.805   4.444 -20.221  1.00 96.21           H  
ATOM    333  HG3 GLU A  22       3.047   4.370 -20.196  1.00 96.21           H  
ATOM    334  N   GLY A  23       4.725  -0.053 -18.413  1.00 96.87           N  
ATOM    335  CA  GLY A  23       4.557  -1.439 -17.994  1.00 96.87           C  
ATOM    336  C   GLY A  23       4.459  -1.584 -16.474  1.00 96.87           C  
ATOM    337  O   GLY A  23       3.565  -2.275 -15.979  1.00 96.87           O  
ATOM    338  H   GLY A  23       5.566   0.211 -18.907  1.00 96.87           H  
ATOM    339  HA2 GLY A  23       5.415  -2.015 -18.341  1.00 96.87           H  
ATOM    340  HA3 GLY A  23       3.650  -1.845 -18.443  1.00 96.87           H  
ATOM    341  N   ILE A  24       5.341  -0.915 -15.724  1.00 97.34           N  
ATOM    342  CA  ILE A  24       5.308  -0.915 -14.254  1.00 97.34           C  
ATOM    343  C   ILE A  24       4.019  -0.272 -13.754  1.00 97.34           C  
ATOM    344  O   ILE A  24       3.341  -0.869 -12.922  1.00 97.34           O  
ATOM    345  CB  ILE A  24       6.540  -0.200 -13.662  1.00 97.34           C  
ATOM    346  CG1 ILE A  24       7.815  -1.014 -13.943  1.00 97.34           C  
ATOM    347  CG2 ILE A  24       6.403  -0.021 -12.135  1.00 97.34           C  
ATOM    348  CD1 ILE A  24       9.114  -0.228 -13.738  1.00 97.34           C  
ATOM    349  H   ILE A  24       6.047  -0.364 -16.190  1.00 97.34           H  
ATOM    350  HA  ILE A  24       5.311  -1.947 -13.904  1.00 97.34           H  
ATOM    351  HB  ILE A  24       6.634   0.781 -14.129  1.00 97.34           H  
ATOM    352 HG12 ILE A  24       7.801  -1.367 -14.974  1.00 97.34           H  
ATOM    353 HG13 ILE A  24       7.825  -1.891 -13.295  1.00 97.34           H  
ATOM    354 HG21 ILE A  24       5.600   0.678 -11.901  1.00 97.34           H  
ATOM    355 HG22 ILE A  24       7.323   0.381 -11.712  1.00 97.34           H  
ATOM    356 HG23 ILE A  24       6.186  -0.980 -11.665  1.00 97.34           H  
ATOM    357 HD11 ILE A  24       8.912   0.771 -13.352  1.00 97.34           H  
ATOM    358 HD12 ILE A  24       9.759  -0.763 -13.041  1.00 97.34           H  
ATOM    359 HD13 ILE A  24       9.633  -0.130 -14.692  1.00 97.34           H  
ATOM    360  N   TYR A  25       3.665   0.904 -14.277  1.00 95.88           N  
ATOM    361  CA  TYR A  25       2.450   1.632 -13.923  1.00 95.88           C  
ATOM    362  C   TYR A  25       1.222   0.727 -14.023  1.00 95.88           C  
ATOM    363  O   TYR A  25       0.509   0.552 -13.038  1.00 95.88           O  
ATOM    364  CB  TYR A  25       2.300   2.852 -14.843  1.00 95.88           C  
ATOM    365  CG  TYR A  25       0.972   3.561 -14.678  1.00 95.88           C  
ATOM    366  CD1 TYR A  25      -0.135   3.208 -15.476  1.00 95.88           C  
ATOM    367  CD2 TYR A  25       0.841   4.554 -13.696  1.00 95.88           C  
ATOM    368  CE1 TYR A  25      -1.380   3.834 -15.274  1.00 95.88           C  
ATOM    369  CE2 TYR A  25      -0.397   5.192 -13.500  1.00 95.88           C  
ATOM    370  CZ  TYR A  25      -1.513   4.825 -14.281  1.00 95.88           C  
ATOM    371  OH  TYR A  25      -2.699   5.460 -14.103  1.00 95.88           O  
ATOM    372  H   TYR A  25       4.267   1.321 -14.973  1.00 95.88           H  
ATOM    373  HA  TYR A  25       2.522   1.978 -12.892  1.00 95.88           H  
ATOM    374  HB2 TYR A  25       3.109   3.553 -14.637  1.00 95.88           H  
ATOM    375  HB3 TYR A  25       2.400   2.544 -15.884  1.00 95.88           H  
ATOM    376  HD1 TYR A  25      -0.034   2.447 -16.235  1.00 95.88           H  
ATOM    377  HD2 TYR A  25       1.705   4.832 -13.112  1.00 95.88           H  
ATOM    378  HE1 TYR A  25      -2.242   3.557 -15.862  1.00 95.88           H  
ATOM    379  HE2 TYR A  25      -0.489   5.973 -12.760  1.00 95.88           H  
ATOM    380  HH  TYR A  25      -2.671   6.046 -13.343  1.00 95.88           H  
ATOM    381  N   TYR A  26       1.019   0.090 -15.179  1.00 94.62           N  
ATOM    382  CA  TYR A  26      -0.149  -0.756 -15.409  1.00 94.62           C  
ATOM    383  C   TYR A  26      -0.177  -1.980 -14.484  1.00 94.62           C  
ATOM    384  O   TYR A  26      -1.231  -2.347 -13.969  1.00 94.62           O  
ATOM    385  CB  TYR A  26      -0.165  -1.183 -16.879  1.00 94.62           C  
ATOM    386  CG  TYR A  26      -1.324  -2.099 -17.220  1.00 94.62           C  
ATOM    387  CD1 TYR A  26      -1.131  -3.493 -17.271  1.00 94.62           C  
ATOM    388  CD2 TYR A  26      -2.603  -1.557 -17.441  1.00 94.62           C  
ATOM    389  CE1 TYR A  26      -2.211  -4.346 -17.567  1.00 94.62           C  
ATOM    390  CE2 TYR A  26      -3.689  -2.404 -17.729  1.00 94.62           C  
ATOM    391  CZ  TYR A  26      -3.493  -3.798 -17.799  1.00 94.62           C  
ATOM    392  OH  TYR A  26      -4.534  -4.616 -18.105  1.00 94.62           O  
ATOM    393  H   TYR A  26       1.654   0.265 -15.945  1.00 94.62           H  
ATOM    394  HA  TYR A  26      -1.048  -0.176 -15.203  1.00 94.62           H  
ATOM    395  HB2 TYR A  26      -0.225  -0.292 -17.504  1.00 94.62           H  
ATOM    396  HB3 TYR A  26       0.772  -1.686 -17.117  1.00 94.62           H  
ATOM    397  HD1 TYR A  26      -0.150  -3.899 -17.073  1.00 94.62           H  
ATOM    398  HD2 TYR A  26      -2.756  -0.490 -17.370  1.00 94.62           H  
ATOM    399  HE1 TYR A  26      -2.056  -5.414 -17.613  1.00 94.62           H  
ATOM    400  HE2 TYR A  26      -4.675  -1.994 -17.890  1.00 94.62           H  
ATOM    401  HH  TYR A  26      -4.246  -5.521 -18.239  1.00 94.62           H  
ATOM    402  N   GLN A  27       0.973  -2.624 -14.253  1.00 95.28           N  
ATOM    403  CA  GLN A  27       1.030  -3.797 -13.377  1.00 95.28           C  
ATOM    404  C   GLN A  27       0.796  -3.426 -11.910  1.00 95.28           C  
ATOM    405  O   GLN A  27       0.041  -4.116 -11.231  1.00 95.28           O  
ATOM    406  CB  GLN A  27       2.367  -4.530 -13.544  1.00 95.28           C  
ATOM    407  CG  GLN A  27       2.544  -5.172 -14.926  1.00 95.28           C  
ATOM    408  CD  GLN A  27       1.522  -6.249 -15.263  1.00 95.28           C  
ATOM    409  NE2 GLN A  27       1.169  -6.378 -16.523  1.00 95.28           N  
ATOM    410  OE1 GLN A  27       1.039  -7.011 -14.443  1.00 95.28           O  
ATOM    411  H   GLN A  27       1.825  -2.259 -14.654  1.00 95.28           H  
ATOM    412  HA  GLN A  27       0.225  -4.479 -13.650  1.00 95.28           H  
ATOM    413  HB2 GLN A  27       3.181  -3.823 -13.384  1.00 95.28           H  
ATOM    414  HB3 GLN A  27       2.435  -5.313 -12.789  1.00 95.28           H  
ATOM    415  HG2 GLN A  27       3.536  -5.619 -14.986  1.00 95.28           H  
ATOM    416  HG3 GLN A  27       2.478  -4.400 -15.693  1.00 95.28           H  
ATOM    417 HE21 GLN A  27       0.530  -7.132 -16.732  1.00 95.28           H  
ATOM    418 HE22 GLN A  27       1.554  -5.757 -17.220  1.00 95.28           H  
ATOM    419  N   ILE A  28       1.397  -2.337 -11.427  1.00 94.08           N  
ATOM    420  CA  ILE A  28       1.205  -1.844 -10.058  1.00 94.08           C  
ATOM    421  C   ILE A  28      -0.244  -1.407  -9.837  1.00 94.08           C  
ATOM    422  O   ILE A  28      -0.861  -1.831  -8.861  1.00 94.08           O  
ATOM    423  CB  ILE A  28       2.212  -0.707  -9.768  1.00 94.08           C  
ATOM    424  CG1 ILE A  28       3.660  -1.228  -9.617  1.00 94.08           C  
ATOM    425  CG2 ILE A  28       1.821   0.122  -8.537  1.00 94.08           C  
ATOM    426  CD1 ILE A  28       3.916  -2.143  -8.411  1.00 94.08           C  
ATOM    427  H   ILE A  28       1.977  -1.790 -12.047  1.00 94.08           H  
ATOM    428  HA  ILE A  28       1.379  -2.662  -9.359  1.00 94.08           H  
ATOM    429  HB  ILE A  28       2.200  -0.023 -10.616  1.00 94.08           H  
ATOM    430 HG12 ILE A  28       4.328  -0.370  -9.539  1.00 94.08           H  
ATOM    431 HG13 ILE A  28       3.941  -1.772 -10.519  1.00 94.08           H  
ATOM    432 HG21 ILE A  28       2.617   0.821  -8.284  1.00 94.08           H  
ATOM    433 HG22 ILE A  28       0.933   0.707  -8.777  1.00 94.08           H  
ATOM    434 HG23 ILE A  28       1.613  -0.525  -7.685  1.00 94.08           H  
ATOM    435 HD11 ILE A  28       3.663  -1.637  -7.479  1.00 94.08           H  
ATOM    436 HD12 ILE A  28       4.973  -2.408  -8.382  1.00 94.08           H  
ATOM    437 HD13 ILE A  28       3.328  -3.056  -8.499  1.00 94.08           H  
ATOM    438  N   ASP A  29      -0.803  -0.616 -10.756  1.00 91.54           N  
ATOM    439  CA  ASP A  29      -2.189  -0.161 -10.667  1.00 91.54           C  
ATOM    440  C   ASP A  29      -3.155  -1.349 -10.653  1.00 91.54           C  
ATOM    441  O   ASP A  29      -4.031  -1.418  -9.795  1.00 91.54           O  
ATOM    442  CB  ASP A  29      -2.496   0.798 -11.823  1.00 91.54           C  
ATOM    443  CG  ASP A  29      -3.895   1.401 -11.687  1.00 91.54           C  
ATOM    444  OD1 ASP A  29      -4.170   1.987 -10.612  1.00 91.54           O  
ATOM    445  OD2 ASP A  29      -4.674   1.274 -12.655  1.00 91.54           O1-
ATOM    446  H   ASP A  29      -0.253  -0.294 -11.540  1.00 91.54           H  
ATOM    447  HA  ASP A  29      -2.323   0.383  -9.732  1.00 91.54           H  
ATOM    448  HB2 ASP A  29      -2.407   0.267 -12.770  1.00 91.54           H  
ATOM    449  HB3 ASP A  29      -1.768   1.610 -11.815  1.00 91.54           H  
ATOM    450  N   LYS A  30      -2.941  -2.353 -11.512  1.00 90.22           N  
ATOM    451  CA  LYS A  30      -3.736  -3.587 -11.509  1.00 90.22           C  
ATOM    452  C   LYS A  30      -3.617  -4.361 -10.192  1.00 90.22           C  
ATOM    453  O   LYS A  30      -4.638  -4.777  -9.647  1.00 90.22           O  
ATOM    454  CB  LYS A  30      -3.326  -4.446 -12.712  1.00 90.22           C  
ATOM    455  CG  LYS A  30      -4.163  -5.727 -12.793  1.00 90.22           C  
ATOM    456  CD  LYS A  30      -3.678  -6.632 -13.922  1.00 90.22           C  
ATOM    457  CE  LYS A  30      -4.484  -7.929 -13.847  1.00 90.22           C  
ATOM    458  NZ  LYS A  30      -3.953  -8.951 -14.775  1.00 90.22           N1+
ATOM    459  H   LYS A  30      -2.221  -2.232 -12.210  1.00 90.22           H  
ATOM    460  HA  LYS A  30      -4.786  -3.311 -11.611  1.00 90.22           H  
ATOM    461  HB2 LYS A  30      -3.467  -3.870 -13.626  1.00 90.22           H  
ATOM    462  HB3 LYS A  30      -2.271  -4.706 -12.624  1.00 90.22           H  
ATOM    463  HG2 LYS A  30      -5.209  -5.465 -12.955  1.00 90.22           H  
ATOM    464  HG3 LYS A  30      -4.078  -6.284 -11.860  1.00 90.22           H  
ATOM    465  HD2 LYS A  30      -2.618  -6.840 -13.777  1.00 90.22           H  
ATOM    466  HD3 LYS A  30      -3.829  -6.135 -14.881  1.00 90.22           H  
ATOM    467  HE2 LYS A  30      -4.437  -8.299 -12.823  1.00 90.22           H  
ATOM    468  HE3 LYS A  30      -5.528  -7.706 -14.065  1.00 90.22           H  
ATOM    469  HZ1 LYS A  30      -4.478  -9.808 -14.670  1.00 90.22           H  
ATOM    470  HZ2 LYS A  30      -2.987  -9.137 -14.549  1.00 90.22           H  
ATOM    471  HZ3 LYS A  30      -4.021  -8.626 -15.729  1.00 90.22           H  
ATOM    472  N   LEU A  31      -2.394  -4.583  -9.700  1.00 91.83           N  
ATOM    473  CA  LEU A  31      -2.141  -5.389  -8.499  1.00 91.83           C  
ATOM    474  C   LEU A  31      -2.724  -4.770  -7.228  1.00 91.83           C  
ATOM    475  O   LEU A  31      -3.033  -5.506  -6.298  1.00 91.83           O  
ATOM    476  CB  LEU A  31      -0.628  -5.603  -8.310  1.00 91.83           C  
ATOM    477  CG  LEU A  31      -0.001  -6.653  -9.241  1.00 91.83           C  
ATOM    478  CD1 LEU A  31       1.512  -6.663  -9.028  1.00 91.83           C  
ATOM    479  CD2 LEU A  31      -0.513  -8.070  -8.969  1.00 91.83           C  
ATOM    480  H   LEU A  31      -1.604  -4.185 -10.189  1.00 91.83           H  
ATOM    481  HA  LEU A  31      -2.639  -6.353  -8.607  1.00 91.83           H  
ATOM    482  HB2 LEU A  31      -0.447  -5.920  -7.283  1.00 91.83           H  
ATOM    483  HB3 LEU A  31      -0.124  -4.646  -8.446  1.00 91.83           H  
ATOM    484  HG  LEU A  31      -0.211  -6.411 -10.282  1.00 91.83           H  
ATOM    485 HD11 LEU A  31       1.982  -7.316  -9.762  1.00 91.83           H  
ATOM    486 HD12 LEU A  31       1.891  -5.648  -9.148  1.00 91.83           H  
ATOM    487 HD13 LEU A  31       1.742  -7.019  -8.023  1.00 91.83           H  
ATOM    488 HD21 LEU A  31       0.023  -8.783  -9.595  1.00 91.83           H  
ATOM    489 HD22 LEU A  31      -0.363  -8.326  -7.920  1.00 91.83           H  
ATOM    490 HD23 LEU A  31      -1.576  -8.139  -9.199  1.00 91.83           H  
ATOM    491  N   LEU A  32      -2.871  -3.445  -7.182  1.00 91.53           N  
ATOM    492  CA  LEU A  32      -3.378  -2.741  -6.005  1.00 91.53           C  
ATOM    493  C   LEU A  32      -4.835  -2.281  -6.156  1.00 91.53           C  
ATOM    494  O   LEU A  32      -5.544  -2.200  -5.156  1.00 91.53           O  
ATOM    495  CB  LEU A  32      -2.396  -1.612  -5.662  1.00 91.53           C  
ATOM    496  CG  LEU A  32      -1.029  -2.121  -5.157  1.00 91.53           C  
ATOM    497  CD1 LEU A  32      -0.045  -0.972  -4.968  1.00 91.53           C  
ATOM    498  CD2 LEU A  32      -1.138  -2.845  -3.813  1.00 91.53           C  
ATOM    499  H   LEU A  32      -2.519  -2.897  -7.954  1.00 91.53           H  
ATOM    500  HA  LEU A  32      -3.402  -3.424  -5.156  1.00 91.53           H  
ATOM    501  HB2 LEU A  32      -2.237  -1.020  -6.563  1.00 91.53           H  
ATOM    502  HB3 LEU A  32      -2.842  -0.981  -4.893  1.00 91.53           H  
ATOM    503  HG  LEU A  32      -0.598  -2.806  -5.888  1.00 91.53           H  
ATOM    504 HD11 LEU A  32      -0.388  -0.304  -4.177  1.00 91.53           H  
ATOM    505 HD12 LEU A  32       0.934  -1.368  -4.697  1.00 91.53           H  
ATOM    506 HD13 LEU A  32       0.047  -0.438  -5.913  1.00 91.53           H  
ATOM    507 HD21 LEU A  32      -1.670  -3.788  -3.935  1.00 91.53           H  
ATOM    508 HD22 LEU A  32      -0.144  -3.068  -3.425  1.00 91.53           H  
ATOM    509 HD23 LEU A  32      -1.668  -2.222  -3.093  1.00 91.53           H  
ATOM    510  N   SER A  33      -5.335  -2.089  -7.379  1.00 92.60           N  
ATOM    511  CA  SER A  33      -6.751  -1.783  -7.618  1.00 92.60           C  
ATOM    512  C   SER A  33      -7.688  -2.914  -7.189  1.00 92.60           C  
ATOM    513  O   SER A  33      -8.771  -2.636  -6.680  1.00 92.60           O  
ATOM    514  CB  SER A  33      -7.008  -1.473  -9.093  1.00 92.60           C  
ATOM    515  OG  SER A  33      -6.461  -0.221  -9.435  1.00 92.60           O  
ATOM    516  H   SER A  33      -4.710  -2.108  -8.173  1.00 92.60           H  
ATOM    517  HA  SER A  33      -7.025  -0.900  -7.041  1.00 92.60           H  
ATOM    518  HB2 SER A  33      -8.084  -1.427  -9.262  1.00 92.60           H  
ATOM    519  HB3 SER A  33      -6.586  -2.256  -9.723  1.00 92.60           H  
ATOM    520  HG  SER A  33      -5.529  -0.337  -9.631  1.00 92.60           H  
ATOM    521  N   GLU A  34      -7.311  -4.186  -7.367  1.00 93.44           N  
ATOM    522  CA  GLU A  34      -8.137  -5.310  -6.897  1.00 93.44           C  
ATOM    523  C   GLU A  34      -8.295  -5.303  -5.360  1.00 93.44           C  
ATOM    524  O   GLU A  34      -9.437  -5.232  -4.902  1.00 93.44           O  
ATOM    525  CB  GLU A  34      -7.651  -6.643  -7.499  1.00 93.44           C  
ATOM    526  CG  GLU A  34      -8.413  -7.851  -6.935  1.00 93.44           C  
ATOM    527  CD  GLU A  34      -7.872  -9.169  -7.497  1.00 93.44           C  
ATOM    528  OE1 GLU A  34      -7.112  -9.834  -6.761  1.00 93.44           O  
ATOM    529  OE2 GLU A  34      -8.230  -9.510  -8.649  1.00 93.44           O1-
ATOM    530  H   GLU A  34      -6.410  -4.380  -7.780  1.00 93.44           H  
ATOM    531  HA  GLU A  34      -9.147  -5.163  -7.281  1.00 93.44           H  
ATOM    532  HB2 GLU A  34      -7.810  -6.605  -8.576  1.00 93.44           H  
ATOM    533  HB3 GLU A  34      -6.580  -6.773  -7.342  1.00 93.44           H  
ATOM    534  HG2 GLU A  34      -8.319  -7.867  -5.849  1.00 93.44           H  
ATOM    535  HG3 GLU A  34      -9.471  -7.750  -7.179  1.00 93.44           H  
ATOM    536  N   PRO A  35      -7.210  -5.265  -4.560  1.00 95.96           N  
ATOM    537  CA  PRO A  35      -7.277  -5.034  -3.116  1.00 95.96           C  
ATOM    538  C   PRO A  35      -8.133  -3.833  -2.694  1.00 95.96           C  
ATOM    539  O   PRO A  35      -8.928  -3.950  -1.765  1.00 95.96           O  
ATOM    540  CB  PRO A  35      -5.822  -4.828  -2.698  1.00 95.96           C  
ATOM    541  CG  PRO A  35      -5.050  -5.716  -3.657  1.00 95.96           C  
ATOM    542  CD  PRO A  35      -5.841  -5.580  -4.949  1.00 95.96           C  
ATOM    543  HA  PRO A  35      -7.669  -5.926  -2.627  1.00 95.96           H  
ATOM    544  HB2 PRO A  35      -5.649  -5.093  -1.655  1.00 95.96           H  
ATOM    545  HB3 PRO A  35      -5.524  -3.796  -2.886  1.00 95.96           H  
ATOM    546  HG2 PRO A  35      -4.017  -5.387  -3.774  1.00 95.96           H  
ATOM    547  HG3 PRO A  35      -5.090  -6.749  -3.311  1.00 95.96           H  
ATOM    548  HD2 PRO A  35      -5.781  -6.532  -5.476  1.00 95.96           H  
ATOM    549  HD3 PRO A  35      -5.427  -4.778  -5.560  1.00 95.96           H  
ATOM    550  N   ILE A  36      -8.020  -2.692  -3.386  1.00 96.78           N  
ATOM    551  CA  ILE A  36      -8.832  -1.491  -3.113  1.00 96.78           C  
ATOM    552  C   ILE A  36     -10.318  -1.775  -3.314  1.00 96.78           C  
ATOM    553  O   ILE A  36     -11.121  -1.526  -2.416  1.00 96.78           O  
ATOM    554  CB  ILE A  36      -8.321  -0.290  -3.941  1.00 96.78           C  
ATOM    555  CG1 ILE A  36      -6.921   0.152  -3.451  1.00 96.78           C  
ATOM    556  CG2 ILE A  36      -9.289   0.904  -3.853  1.00 96.78           C  
ATOM    557  CD1 ILE A  36      -6.177   1.033  -4.464  1.00 96.78           C  
ATOM    558  H   ILE A  36      -7.325  -2.644  -4.118  1.00 96.78           H  
ATOM    559  HA  ILE A  36      -8.761  -1.210  -2.062  1.00 96.78           H  
ATOM    560  HB  ILE A  36      -8.250  -0.596  -4.985  1.00 96.78           H  
ATOM    561 HG12 ILE A  36      -6.300  -0.721  -3.253  1.00 96.78           H  
ATOM    562 HG13 ILE A  36      -7.019   0.697  -2.512  1.00 96.78           H  
ATOM    563 HG21 ILE A  36      -9.474   1.168  -2.812  1.00 96.78           H  
ATOM    564 HG22 ILE A  36     -10.234   0.660  -4.338  1.00 96.78           H  
ATOM    565 HG23 ILE A  36      -8.878   1.773  -4.368  1.00 96.78           H  
ATOM    566 HD11 ILE A  36      -6.155   0.549  -5.441  1.00 96.78           H  
ATOM    567 HD12 ILE A  36      -6.656   2.008  -4.552  1.00 96.78           H  
ATOM    568 HD13 ILE A  36      -5.150   1.177  -4.128  1.00 96.78           H  
ATOM    569  N   ASN A  37     -10.694  -2.349  -4.454  1.00 96.15           N  
ATOM    570  CA  ASN A  37     -12.094  -2.622  -4.763  1.00 96.15           C  
ATOM    571  C   ASN A  37     -12.703  -3.688  -3.841  1.00 96.15           C  
ATOM    572  O   ASN A  37     -13.866  -3.570  -3.449  1.00 96.15           O  
ATOM    573  CB  ASN A  37     -12.194  -3.026  -6.238  1.00 96.15           C  
ATOM    574  CG  ASN A  37     -11.920  -1.859  -7.169  1.00 96.15           C  
ATOM    575  ND2 ASN A  37     -11.238  -2.089  -8.264  1.00 96.15           N  
ATOM    576  OD1 ASN A  37     -12.328  -0.733  -6.948  1.00 96.15           O  
ATOM    577  H   ASN A  37      -9.985  -2.563  -5.141  1.00 96.15           H  
ATOM    578  HA  ASN A  37     -12.674  -1.712  -4.610  1.00 96.15           H  
ATOM    579  HB2 ASN A  37     -13.204  -3.378  -6.447  1.00 96.15           H  
ATOM    580  HB3 ASN A  37     -11.497  -3.839  -6.440  1.00 96.15           H  
ATOM    581 HD21 ASN A  37     -10.998  -1.261  -8.790  1.00 96.15           H  
ATOM    582 HD22 ASN A  37     -10.715  -2.950  -8.334  1.00 96.15           H  
ATOM    583  N   VAL A  38     -11.932  -4.710  -3.461  1.00 97.36           N  
ATOM    584  CA  VAL A  38     -12.389  -5.733  -2.509  1.00 97.36           C  
ATOM    585  C   VAL A  38     -12.577  -5.126  -1.118  1.00 97.36           C  
ATOM    586  O   VAL A  38     -13.636  -5.315  -0.521  1.00 97.36           O  
ATOM    587  CB  VAL A  38     -11.445  -6.950  -2.498  1.00 97.36           C  
ATOM    588  CG1 VAL A  38     -11.852  -7.958  -1.417  1.00 97.36           C  
ATOM    589  CG2 VAL A  38     -11.514  -7.686  -3.845  1.00 97.36           C  
ATOM    590  H   VAL A  38     -10.990  -4.770  -3.820  1.00 97.36           H  
ATOM    591  HA  VAL A  38     -13.371  -6.085  -2.826  1.00 97.36           H  
ATOM    592  HB  VAL A  38     -10.422  -6.623  -2.315  1.00 97.36           H  
ATOM    593 HG11 VAL A  38     -12.922  -8.159  -1.476  1.00 97.36           H  
ATOM    594 HG12 VAL A  38     -11.307  -8.892  -1.557  1.00 97.36           H  
ATOM    595 HG13 VAL A  38     -11.610  -7.565  -0.430  1.00 97.36           H  
ATOM    596 HG21 VAL A  38     -12.526  -8.051  -4.022  1.00 97.36           H  
ATOM    597 HG22 VAL A  38     -11.224  -7.022  -4.659  1.00 97.36           H  
ATOM    598 HG23 VAL A  38     -10.825  -8.531  -3.836  1.00 97.36           H  
ATOM    599  N   SER A  39     -11.628  -4.321  -0.631  1.00 98.18           N  
ATOM    600  CA  SER A  39     -11.767  -3.625   0.654  1.00 98.18           C  
ATOM    601  C   SER A  39     -12.945  -2.648   0.675  1.00 98.18           C  
ATOM    602  O   SER A  39     -13.686  -2.621   1.655  1.00 98.18           O  
ATOM    603  CB  SER A  39     -10.474  -2.896   1.013  1.00 98.18           C  
ATOM    604  OG  SER A  39      -9.452  -3.833   1.259  1.00 98.18           O  
ATOM    605  H   SER A  39     -10.758  -4.214  -1.132  1.00 98.18           H  
ATOM    606  HA  SER A  39     -11.956  -4.363   1.434  1.00 98.18           H  
ATOM    607  HB2 SER A  39     -10.630  -2.316   1.923  1.00 98.18           H  
ATOM    608  HB3 SER A  39     -10.186  -2.232   0.198  1.00 98.18           H  
ATOM    609  HG  SER A  39      -8.607  -3.377   1.243  1.00 98.18           H  
ATOM    610  N   LEU A  40     -13.186  -1.905  -0.412  1.00 97.81           N  
ATOM    611  CA  LEU A  40     -14.355  -1.023  -0.547  1.00 97.81           C  
ATOM    612  C   LEU A  40     -15.673  -1.806  -0.585  1.00 97.81           C  
ATOM    613  O   LEU A  40     -16.673  -1.355  -0.024  1.00 97.81           O  
ATOM    614  CB  LEU A  40     -14.220  -0.179  -1.826  1.00 97.81           C  
ATOM    615  CG  LEU A  40     -13.188   0.957  -1.733  1.00 97.81           C  
ATOM    616  CD1 LEU A  40     -12.910   1.515  -3.127  1.00 97.81           C  
ATOM    617  CD2 LEU A  40     -13.691   2.106  -0.855  1.00 97.81           C  
ATOM    618  H   LEU A  40     -12.513  -1.925  -1.165  1.00 97.81           H  
ATOM    619  HA  LEU A  40     -14.403  -0.362   0.318  1.00 97.81           H  
ATOM    620  HB2 LEU A  40     -13.956  -0.841  -2.652  1.00 97.81           H  
ATOM    621  HB3 LEU A  40     -15.187   0.265  -2.061  1.00 97.81           H  
ATOM    622  HG  LEU A  40     -12.252   0.581  -1.319  1.00 97.81           H  
ATOM    623 HD11 LEU A  40     -12.152   2.296  -3.061  1.00 97.81           H  
ATOM    624 HD12 LEU A  40     -13.822   1.930  -3.555  1.00 97.81           H  
ATOM    625 HD13 LEU A  40     -12.536   0.718  -3.770  1.00 97.81           H  
ATOM    626 HD21 LEU A  40     -14.641   2.484  -1.232  1.00 97.81           H  
ATOM    627 HD22 LEU A  40     -12.965   2.919  -0.865  1.00 97.81           H  
ATOM    628 HD23 LEU A  40     -13.819   1.774   0.176  1.00 97.81           H  
ATOM    629  N   THR A  41     -15.679  -2.985  -1.213  1.00 98.08           N  
ATOM    630  CA  THR A  41     -16.844  -3.882  -1.223  1.00 98.08           C  
ATOM    631  C   THR A  41     -17.161  -4.348   0.193  1.00 98.08           C  
ATOM    632  O   THR A  41     -18.290  -4.184   0.648  1.00 98.08           O  
ATOM    633  CB  THR A  41     -16.624  -5.094  -2.142  1.00 98.08           C  
ATOM    634  CG2 THR A  41     -17.832  -6.032  -2.178  1.00 98.08           C  
ATOM    635  OG1 THR A  41     -16.400  -4.657  -3.463  1.00 98.08           O  
ATOM    636  H   THR A  41     -14.831  -3.282  -1.674  1.00 98.08           H  
ATOM    637  HA  THR A  41     -17.712  -3.334  -1.589  1.00 98.08           H  
ATOM    638  HB  THR A  41     -15.756  -5.662  -1.809  1.00 98.08           H  
ATOM    639  HG1 THR A  41     -15.548  -4.216  -3.478  1.00 98.08           H  
ATOM    640 HG21 THR A  41     -17.664  -6.812  -2.920  1.00 98.08           H  
ATOM    641 HG22 THR A  41     -18.731  -5.474  -2.439  1.00 98.08           H  
ATOM    642 HG23 THR A  41     -17.970  -6.507  -1.206  1.00 98.08           H  
ATOM    643  N   MET A  42     -16.157  -4.847   0.922  1.00 98.40           N  
ATOM    644  CA  MET A  42     -16.336  -5.259   2.315  1.00 98.40           C  
ATOM    645  C   MET A  42     -16.759  -4.083   3.204  1.00 98.40           C  
ATOM    646  O   MET A  42     -17.620  -4.244   4.064  1.00 98.40           O  
ATOM    647  CB  MET A  42     -15.044  -5.866   2.866  1.00 98.40           C  
ATOM    648  CG  MET A  42     -14.608  -7.169   2.194  1.00 98.40           C  
ATOM    649  SD  MET A  42     -13.206  -7.975   3.020  1.00 98.40           S  
ATOM    650  CE  MET A  42     -11.863  -6.810   2.674  1.00 98.40           C  
ATOM    651  H   MET A  42     -15.244  -4.939   0.501  1.00 98.40           H  
ATOM    652  HA  MET A  42     -17.126  -6.008   2.365  1.00 98.40           H  
ATOM    653  HB2 MET A  42     -14.240  -5.133   2.806  1.00 98.40           H  
ATOM    654  HB3 MET A  42     -15.230  -6.106   3.912  1.00 98.40           H  
ATOM    655  HG2 MET A  42     -14.347  -6.984   1.152  1.00 98.40           H  
ATOM    656  HG3 MET A  42     -15.450  -7.860   2.214  1.00 98.40           H  
ATOM    657  HE1 MET A  42     -10.942  -7.184   3.121  1.00 98.40           H  
ATOM    658  HE2 MET A  42     -11.727  -6.704   1.598  1.00 98.40           H  
ATOM    659  HE3 MET A  42     -12.091  -5.836   3.107  1.00 98.40           H  
ATOM    660  N   ALA A  43     -16.210  -2.886   2.978  1.00 98.41           N  
ATOM    661  CA  ALA A  43     -16.552  -1.695   3.753  1.00 98.41           C  
ATOM    662  C   ALA A  43     -18.018  -1.253   3.596  1.00 98.41           C  
ATOM    663  O   ALA A  43     -18.570  -0.579   4.471  1.00 98.41           O  
ATOM    664  CB  ALA A  43     -15.586  -0.568   3.379  1.00 98.41           C  
ATOM    665  H   ALA A  43     -15.470  -2.810   2.294  1.00 98.41           H  
ATOM    666  HA  ALA A  43     -16.404  -1.950   4.803  1.00 98.41           H  
ATOM    667  HB1 ALA A  43     -14.559  -0.892   3.543  1.00 98.41           H  
ATOM    668  HB2 ALA A  43     -15.788   0.303   4.003  1.00 98.41           H  
ATOM    669  HB3 ALA A  43     -15.719  -0.292   2.333  1.00 98.41           H  
ATOM    670  N   ASN A  44     -18.655  -1.654   2.495  1.00 97.71           N  
ATOM    671  CA  ASN A  44     -20.049  -1.367   2.186  1.00 97.71           C  
ATOM    672  C   ASN A  44     -20.988  -2.566   2.401  1.00 97.71           C  
ATOM    673  O   ASN A  44     -22.178  -2.458   2.101  1.00 97.71           O  
ATOM    674  CB  ASN A  44     -20.122  -0.759   0.778  1.00 97.71           C  
ATOM    675  CG  ASN A  44     -19.620   0.671   0.790  1.00 97.71           C  
ATOM    676  ND2 ASN A  44     -18.453   0.930   0.247  1.00 97.71           N  
ATOM    677  OD1 ASN A  44     -20.273   1.553   1.330  1.00 97.71           O  
ATOM    678  H   ASN A  44     -18.138  -2.211   1.829  1.00 97.71           H  
ATOM    679  HA  ASN A  44     -20.408  -0.606   2.879  1.00 97.71           H  
ATOM    680  HB2 ASN A  44     -19.547  -1.363   0.077  1.00 97.71           H  
ATOM    681  HB3 ASN A  44     -21.158  -0.735   0.440  1.00 97.71           H  
ATOM    682 HD21 ASN A  44     -17.858   0.168  -0.047  1.00 97.71           H  
ATOM    683 HD22 ASN A  44     -18.119   1.882   0.272  1.00 97.71           H  
ATOM    684  N   ASP A  45     -20.504  -3.675   2.964  1.00 97.70           N  
ATOM    685  CA  ASP A  45     -21.341  -4.833   3.273  1.00 97.70           C  
ATOM    686  C   ASP A  45     -22.307  -4.522   4.430  1.00 97.70           C  
ATOM    687  O   ASP A  45     -21.916  -4.358   5.587  1.00 97.70           O  
ATOM    688  CB  ASP A  45     -20.473  -6.074   3.545  1.00 97.70           C  
ATOM    689  CG  ASP A  45     -21.310  -7.355   3.690  1.00 97.70           C  
ATOM    690  OD1 ASP A  45     -22.529  -7.248   3.974  1.00 97.70           O  
ATOM    691  OD2 ASP A  45     -20.747  -8.451   3.499  1.00 97.70           O1-
ATOM    692  H   ASP A  45     -19.524  -3.731   3.203  1.00 97.70           H  
ATOM    693  HA  ASP A  45     -21.937  -5.061   2.389  1.00 97.70           H  
ATOM    694  HB2 ASP A  45     -19.780  -6.203   2.713  1.00 97.70           H  
ATOM    695  HB3 ASP A  45     -19.886  -5.921   4.451  1.00 97.70           H  
ATOM    696  N   SER A  46     -23.604  -4.459   4.118  1.00 96.52           N  
ATOM    697  CA  SER A  46     -24.665  -4.217   5.102  1.00 96.52           C  
ATOM    698  C   SER A  46     -24.723  -5.264   6.223  1.00 96.52           C  
ATOM    699  O   SER A  46     -25.057  -4.919   7.355  1.00 96.52           O  
ATOM    700  CB  SER A  46     -26.020  -4.147   4.393  1.00 96.52           C  
ATOM    701  OG  SER A  46     -26.343  -5.381   3.773  1.00 96.52           O  
ATOM    702  H   SER A  46     -23.845  -4.543   3.140  1.00 96.52           H  
ATOM    703  HA  SER A  46     -24.482  -3.252   5.574  1.00 96.52           H  
ATOM    704  HB2 SER A  46     -26.795  -3.893   5.116  1.00 96.52           H  
ATOM    705  HB3 SER A  46     -25.984  -3.364   3.636  1.00 96.52           H  
ATOM    706  HG  SER A  46     -25.530  -5.831   3.533  1.00 96.52           H  
ATOM    707  N   LEU A  47     -24.375  -6.526   5.948  1.00 96.49           N  
ATOM    708  CA  LEU A  47     -24.348  -7.577   6.964  1.00 96.49           C  
ATOM    709  C   LEU A  47     -23.198  -7.342   7.938  1.00 96.49           C  
ATOM    710  O   LEU A  47     -23.398  -7.476   9.142  1.00 96.49           O  
ATOM    711  CB  LEU A  47     -24.226  -8.963   6.308  1.00 96.49           C  
ATOM    712  CG  LEU A  47     -25.406  -9.357   5.405  1.00 96.49           C  
ATOM    713  CD1 LEU A  47     -25.140 -10.729   4.785  1.00 96.49           C  
ATOM    714  CD2 LEU A  47     -26.726  -9.436   6.181  1.00 96.49           C  
ATOM    715  H   LEU A  47     -23.930  -6.730   5.065  1.00 96.49           H  
ATOM    716  HA  LEU A  47     -25.266  -7.536   7.550  1.00 96.49           H  
ATOM    717  HB2 LEU A  47     -24.131  -9.709   7.098  1.00 96.49           H  
ATOM    718  HB3 LEU A  47     -23.309  -8.995   5.721  1.00 96.49           H  
ATOM    719  HG  LEU A  47     -25.514  -8.631   4.599  1.00 96.49           H  
ATOM    720 HD11 LEU A  47     -24.211 -10.687   4.216  1.00 96.49           H  
ATOM    721 HD12 LEU A  47     -25.952 -10.995   4.108  1.00 96.49           H  
ATOM    722 HD13 LEU A  47     -25.046 -11.484   5.565  1.00 96.49           H  
ATOM    723 HD21 LEU A  47     -27.513  -9.811   5.527  1.00 96.49           H  
ATOM    724 HD22 LEU A  47     -27.012  -8.442   6.522  1.00 96.49           H  
ATOM    725 HD23 LEU A  47     -26.615 -10.102   7.037  1.00 96.49           H  
ATOM    726  N   LEU A  48     -22.035  -6.917   7.438  1.00 97.63           N  
ATOM    727  CA  LEU A  48     -20.894  -6.552   8.275  1.00 97.63           C  
ATOM    728  C   LEU A  48     -21.186  -5.316   9.136  1.00 97.63           C  
ATOM    729  O   LEU A  48     -20.830  -5.288  10.312  1.00 97.63           O  
ATOM    730  CB  LEU A  48     -19.680  -6.313   7.371  1.00 97.63           C  
ATOM    731  CG  LEU A  48     -18.381  -6.056   8.149  1.00 97.63           C  
ATOM    732  CD1 LEU A  48     -17.952  -7.285   8.954  1.00 97.63           C  
ATOM    733  CD2 LEU A  48     -17.288  -5.697   7.152  1.00 97.63           C  
ATOM    734  H   LEU A  48     -21.953  -6.821   6.436  1.00 97.63           H  
ATOM    735  HA  LEU A  48     -20.685  -7.386   8.945  1.00 97.63           H  
ATOM    736  HB2 LEU A  48     -19.878  -5.445   6.742  1.00 97.63           H  
ATOM    737  HB3 LEU A  48     -19.540  -7.177   6.721  1.00 97.63           H  
ATOM    738  HG  LEU A  48     -18.503  -5.210   8.825  1.00 97.63           H  
ATOM    739 HD11 LEU A  48     -17.999  -8.177   8.330  1.00 97.63           H  
ATOM    740 HD12 LEU A  48     -16.929  -7.163   9.310  1.00 97.63           H  
ATOM    741 HD13 LEU A  48     -18.605  -7.410   9.818  1.00 97.63           H  
ATOM    742 HD21 LEU A  48     -16.367  -5.467   7.689  1.00 97.63           H  
ATOM    743 HD22 LEU A  48     -17.122  -6.529   6.467  1.00 97.63           H  
ATOM    744 HD23 LEU A  48     -17.587  -4.816   6.585  1.00 97.63           H  
ATOM    745  N   LYS A  49     -21.868  -4.306   8.580  1.00 97.96           N  
ATOM    746  CA  LYS A  49     -22.304  -3.120   9.341  1.00 97.96           C  
ATOM    747  C   LYS A  49     -23.244  -3.505  10.482  1.00 97.96           C  
ATOM    748  O   LYS A  49     -22.984  -3.145  11.626  1.00 97.96           O  
ATOM    749  CB  LYS A  49     -22.974  -2.096   8.417  1.00 97.96           C  
ATOM    750  CG  LYS A  49     -21.977  -1.472   7.434  1.00 97.96           C  
ATOM    751  CD  LYS A  49     -22.676  -0.449   6.536  1.00 97.96           C  
ATOM    752  CE  LYS A  49     -21.742  -0.020   5.402  1.00 97.96           C  
ATOM    753  NZ  LYS A  49     -22.229   1.225   4.763  1.00 97.96           N1+
ATOM    754  H   LYS A  49     -22.079  -4.370   7.595  1.00 97.96           H  
ATOM    755  HA  LYS A  49     -21.437  -2.655   9.810  1.00 97.96           H  
ATOM    756  HB2 LYS A  49     -23.402  -1.301   9.027  1.00 97.96           H  
ATOM    757  HB3 LYS A  49     -23.782  -2.576   7.865  1.00 97.96           H  
ATOM    758  HG2 LYS A  49     -21.518  -2.245   6.819  1.00 97.96           H  
ATOM    759  HG3 LYS A  49     -21.195  -0.967   8.001  1.00 97.96           H  
ATOM    760  HD2 LYS A  49     -22.950   0.412   7.145  1.00 97.96           H  
ATOM    761  HD3 LYS A  49     -23.579  -0.886   6.111  1.00 97.96           H  
ATOM    762  HE2 LYS A  49     -21.676  -0.832   4.678  1.00 97.96           H  
ATOM    763  HE3 LYS A  49     -20.745   0.145   5.809  1.00 97.96           H  
ATOM    764  HZ1 LYS A  49     -23.196   1.140   4.482  1.00 97.96           H  
ATOM    765  HZ2 LYS A  49     -22.168   1.973   5.440  1.00 97.96           H  
ATOM    766  HZ3 LYS A  49     -21.660   1.471   3.966  1.00 97.96           H  
ATOM    767  N   ASN A  50     -24.263  -4.317  10.190  1.00 95.65           N  
ATOM    768  CA  ASN A  50     -25.180  -4.844  11.205  1.00 95.65           C  
ATOM    769  C   ASN A  50     -24.445  -5.683  12.260  1.00 95.65           C  
ATOM    770  O   ASN A  50     -24.761  -5.614  13.446  1.00 95.65           O  
ATOM    771  CB  ASN A  50     -26.252  -5.701  10.513  1.00 95.65           C  
ATOM    772  CG  ASN A  50     -27.240  -4.890   9.696  1.00 95.65           C  
ATOM    773  ND2 ASN A  50     -27.873  -5.496   8.720  1.00 95.65           N  
ATOM    774  OD1 ASN A  50     -27.492  -3.724   9.923  1.00 95.65           O  
ATOM    775  H   ASN A  50     -24.427  -4.546   9.221  1.00 95.65           H  
ATOM    776  HA  ASN A  50     -25.658  -4.013  11.725  1.00 95.65           H  
ATOM    777  HB2 ASN A  50     -26.824  -6.232  11.273  1.00 95.65           H  
ATOM    778  HB3 ASN A  50     -25.771  -6.440   9.872  1.00 95.65           H  
ATOM    779 HD21 ASN A  50     -28.454  -4.888   8.160  1.00 95.65           H  
ATOM    780 HD22 ASN A  50     -27.586  -6.422   8.436  1.00 95.65           H  
ATOM    781  N   PHE A  51     -23.448  -6.460  11.832  1.00 95.14           N  
ATOM    782  CA  PHE A  51     -22.615  -7.261  12.720  1.00 95.14           C  
ATOM    783  C   PHE A  51     -21.813  -6.383  13.694  1.00 95.14           C  
ATOM    784  O   PHE A  51     -21.806  -6.642  14.895  1.00 95.14           O  
ATOM    785  CB  PHE A  51     -21.714  -8.150  11.858  1.00 95.14           C  
ATOM    786  CG  PHE A  51     -21.043  -9.244  12.637  1.00 95.14           C  
ATOM    787  CD1 PHE A  51     -19.805  -9.007  13.256  1.00 95.14           C  
ATOM    788  CD2 PHE A  51     -21.684 -10.489  12.766  1.00 95.14           C  
ATOM    789  CE1 PHE A  51     -19.214 -10.024  14.016  1.00 95.14           C  
ATOM    790  CE2 PHE A  51     -21.093 -11.502  13.533  1.00 95.14           C  
ATOM    791  CZ  PHE A  51     -19.866 -11.258  14.163  1.00 95.14           C  
ATOM    792  H   PHE A  51     -23.275  -6.524  10.839  1.00 95.14           H  
ATOM    793  HA  PHE A  51     -23.261  -7.901  13.321  1.00 95.14           H  
ATOM    794  HB2 PHE A  51     -22.316  -8.625  11.082  1.00 95.14           H  
ATOM    795  HB3 PHE A  51     -20.949  -7.549  11.366  1.00 95.14           H  
ATOM    796  HD1 PHE A  51     -19.322  -8.045  13.171  1.00 95.14           H  
ATOM    797  HD2 PHE A  51     -22.641 -10.658  12.294  1.00 95.14           H  
ATOM    798  HE1 PHE A  51     -18.283  -9.844  14.533  1.00 95.14           H  
ATOM    799  HE2 PHE A  51     -21.588 -12.453  13.665  1.00 95.14           H  
ATOM    800  HZ  PHE A  51     -19.439 -12.015  14.803  1.00 95.14           H  
ATOM    801  N   LEU A  52     -21.199  -5.300  13.203  1.00 96.39           N  
ATOM    802  CA  LEU A  52     -20.510  -4.315  14.043  1.00 96.39           C  
ATOM    803  C   LEU A  52     -21.447  -3.540  14.962  1.00 96.39           C  
ATOM    804  O   LEU A  52     -21.033  -3.092  16.035  1.00 96.39           O  
ATOM    805  CB  LEU A  52     -19.767  -3.302  13.158  1.00 96.39           C  
ATOM    806  CG  LEU A  52     -18.440  -3.804  12.592  1.00 96.39           C  
ATOM    807  CD1 LEU A  52     -17.864  -2.698  11.705  1.00 96.39           C  
ATOM    808  CD2 LEU A  52     -17.432  -4.105  13.702  1.00 96.39           C  
ATOM    809  H   LEU A  52     -21.236  -5.143  12.206  1.00 96.39           H  
ATOM    810  HA  LEU A  52     -19.825  -4.842  14.707  1.00 96.39           H  
ATOM    811  HB2 LEU A  52     -20.418  -3.004  12.337  1.00 96.39           H  
ATOM    812  HB3 LEU A  52     -19.557  -2.412  13.752  1.00 96.39           H  
ATOM    813  HG  LEU A  52     -18.599  -4.703  11.996  1.00 96.39           H  
ATOM    814 HD11 LEU A  52     -16.851  -2.958  11.397  1.00 96.39           H  
ATOM    815 HD12 LEU A  52     -17.825  -1.757  12.254  1.00 96.39           H  
ATOM    816 HD13 LEU A  52     -18.496  -2.582  10.824  1.00 96.39           H  
ATOM    817 HD21 LEU A  52     -17.144  -3.191  14.221  1.00 96.39           H  
ATOM    818 HD22 LEU A  52     -17.823  -4.820  14.426  1.00 96.39           H  
ATOM    819 HD23 LEU A  52     -16.563  -4.587  13.253  1.00 96.39           H  
ATOM    820  N   ASP A  53     -22.699  -3.350  14.557  1.00 94.86           N  
ATOM    821  CA  ASP A  53     -23.634  -2.597  15.372  1.00 94.86           C  
ATOM    822  C   ASP A  53     -23.922  -3.260  16.715  1.00 94.86           C  
ATOM    823  O   ASP A  53     -23.966  -2.542  17.718  1.00 94.86           O  
ATOM    824  CB  ASP A  53     -24.910  -2.228  14.603  1.00 94.86           C  
ATOM    825  CG  ASP A  53     -24.827  -0.834  13.973  1.00 94.86           C  
ATOM    826  OD1 ASP A  53     -24.091   0.025  14.532  1.00 94.86           O  
ATOM    827  OD2 ASP A  53     -25.539  -0.609  12.979  1.00 94.86           O1-
ATOM    828  H   ASP A  53     -22.977  -3.651  13.634  1.00 94.86           H  
ATOM    829  HA  ASP A  53     -23.097  -1.683  15.623  1.00 94.86           H  
ATOM    830  HB2 ASP A  53     -25.113  -2.974  13.835  1.00 94.86           H  
ATOM    831  HB3 ASP A  53     -25.752  -2.224  15.295  1.00 94.86           H  
ATOM    832  N   GLY A  54     -24.011  -4.593  16.727  1.00 94.00           N  
ATOM    833  CA  GLY A  54     -24.215  -5.412  17.924  1.00 94.00           C  
ATOM    834  C   GLY A  54     -22.935  -5.857  18.639  1.00 94.00           C  
ATOM    835  O   GLY A  54     -22.996  -6.673  19.549  1.00 94.00           O  
ATOM    836  H   GLY A  54     -23.922  -5.070  15.841  1.00 94.00           H  
ATOM    837  HA2 GLY A  54     -24.769  -6.308  17.646  1.00 94.00           H  
ATOM    838  HA3 GLY A  54     -24.815  -4.852  18.642  1.00 94.00           H  
ATOM    839  N   GLU A  55     -21.752  -5.386  18.246  1.00 96.69           N  
ATOM    840  CA  GLU A  55     -20.490  -5.909  18.792  1.00 96.69           C  
ATOM    841  C   GLU A  55     -20.373  -5.762  20.321  1.00 96.69           C  
ATOM    842  O   GLU A  55     -19.831  -6.636  21.001  1.00 96.69           O  
ATOM    843  CB  GLU A  55     -19.347  -5.150  18.121  1.00 96.69           C  
ATOM    844  CG  GLU A  55     -17.961  -5.708  18.479  1.00 96.69           C  
ATOM    845  CD  GLU A  55     -16.846  -4.718  18.186  1.00 96.69           C  
ATOM    846  OE1 GLU A  55     -15.664  -5.084  18.372  1.00 96.69           O  
ATOM    847  OE2 GLU A  55     -17.129  -3.538  17.897  1.00 96.69           O1-
ATOM    848  H   GLU A  55     -21.720  -4.745  17.467  1.00 96.69           H  
ATOM    849  HA  GLU A  55     -20.408  -6.970  18.557  1.00 96.69           H  
ATOM    850  HB2 GLU A  55     -19.464  -5.194  17.038  1.00 96.69           H  
ATOM    851  HB3 GLU A  55     -19.431  -4.110  18.437  1.00 96.69           H  
ATOM    852  HG2 GLU A  55     -17.902  -5.948  19.540  1.00 96.69           H  
ATOM    853  HG3 GLU A  55     -17.791  -6.623  17.912  1.00 96.69           H  
ATOM    854  N   LYS A  56     -20.887  -4.665  20.893  1.00 94.04           N  
ATOM    855  CA  LYS A  56     -20.767  -4.395  22.337  1.00 94.04           C  
ATOM    856  C   LYS A  56     -21.500  -5.427  23.186  1.00 94.04           C  
ATOM    857  O   LYS A  56     -21.070  -5.717  24.301  1.00 94.04           O  
ATOM    858  CB  LYS A  56     -21.285  -2.994  22.668  1.00 94.04           C  
ATOM    859  CG  LYS A  56     -20.246  -1.928  22.312  1.00 94.04           C  
ATOM    860  CD  LYS A  56     -20.671  -0.573  22.882  1.00 94.04           C  
ATOM    861  CE  LYS A  56     -19.558   0.443  22.625  1.00 94.04           C  
ATOM    862  NZ  LYS A  56     -19.891   1.769  23.189  1.00 94.04           N1+
ATOM    863  H   LYS A  56     -21.492  -4.090  20.323  1.00 94.04           H  
ATOM    864  HA  LYS A  56     -19.717  -4.477  22.621  1.00 94.04           H  
ATOM    865  HB2 LYS A  56     -22.223  -2.806  22.146  1.00 94.04           H  
ATOM    866  HB3 LYS A  56     -21.478  -2.944  23.740  1.00 94.04           H  
ATOM    867  HG2 LYS A  56     -20.141  -1.861  21.229  1.00 94.04           H  
ATOM    868  HG3 LYS A  56     -19.285  -2.206  22.746  1.00 94.04           H  
ATOM    869  HD2 LYS A  56     -21.596  -0.257  22.400  1.00 94.04           H  
ATOM    870  HD3 LYS A  56     -20.838  -0.672  23.955  1.00 94.04           H  
ATOM    871  HE2 LYS A  56     -18.631   0.067  23.058  1.00 94.04           H  
ATOM    872  HE3 LYS A  56     -19.403   0.521  21.548  1.00 94.04           H  
ATOM    873  HZ1 LYS A  56     -20.019   1.692  24.188  1.00 94.04           H  
ATOM    874  HZ2 LYS A  56     -20.741   2.118  22.771  1.00 94.04           H  
ATOM    875  HZ3 LYS A  56     -19.134   2.411  23.000  1.00 94.04           H  
ATOM    876  N   GLU A  57     -22.580  -5.982  22.659  1.00 95.16           N  
ATOM    877  CA  GLU A  57     -23.386  -7.018  23.287  1.00 95.16           C  
ATOM    878  C   GLU A  57     -22.702  -8.398  23.231  1.00 95.16           C  
ATOM    879  O   GLU A  57     -23.080  -9.295  23.982  1.00 95.16           O  
ATOM    880  CB  GLU A  57     -24.775  -7.027  22.618  1.00 95.16           C  
ATOM    881  CG  GLU A  57     -25.612  -5.746  22.843  1.00 95.16           C  
ATOM    882  CD  GLU A  57     -25.117  -4.460  22.142  1.00 95.16           C  
ATOM    883  OE1 GLU A  57     -25.444  -3.364  22.655  1.00 95.16           O  
ATOM    884  OE2 GLU A  57     -24.381  -4.544  21.134  1.00 95.16           O1-
ATOM    885  H   GLU A  57     -22.909  -5.631  21.771  1.00 95.16           H  
ATOM    886  HA  GLU A  57     -23.519  -6.780  24.342  1.00 95.16           H  
ATOM    887  HB2 GLU A  57     -24.672  -7.215  21.550  1.00 95.16           H  
ATOM    888  HB3 GLU A  57     -25.340  -7.859  23.039  1.00 95.16           H  
ATOM    889  HG2 GLU A  57     -26.626  -5.949  22.496  1.00 95.16           H  
ATOM    890  HG3 GLU A  57     -25.674  -5.570  23.917  1.00 95.16           H  
ATOM    891  N   HIS A  58     -21.655  -8.545  22.407  1.00 93.50           N  
ATOM    892  CA  HIS A  58     -20.988  -9.811  22.088  1.00 93.50           C  
ATOM    893  C   HIS A  58     -19.460  -9.798  22.330  1.00 93.50           C  
ATOM    894  O   HIS A  58     -18.744 -10.652  21.815  1.00 93.50           O  
ATOM    895  CB  HIS A  58     -21.357 -10.194  20.645  1.00 93.50           C  
ATOM    896  CG  HIS A  58     -22.807 -10.578  20.476  1.00 93.50           C  
ATOM    897  CD2 HIS A  58     -23.814  -9.806  19.964  1.00 93.50           C  
ATOM    898  ND1 HIS A  58     -23.364 -11.801  20.776  1.00 93.50           N  
ATOM    899  CE1 HIS A  58     -24.670 -11.745  20.480  1.00 93.50           C  
ATOM    900  NE2 HIS A  58     -24.999 -10.549  19.973  1.00 93.50           N  
ATOM    901  H   HIS A  58     -21.410  -7.755  21.828  1.00 93.50           H  
ATOM    902  HA  HIS A  58     -21.384 -10.591  22.738  1.00 93.50           H  
ATOM    903  HB2 HIS A  58     -21.119  -9.366  19.977  1.00 93.50           H  
ATOM    904  HB3 HIS A  58     -20.758 -11.050  20.337  1.00 93.50           H  
ATOM    905  HD1 HIS A  58     -22.870 -12.652  21.003  1.00 93.50           H  
ATOM    906  HD2 HIS A  58     -23.715  -8.799  19.585  1.00 93.50           H  
ATOM    907  HE1 HIS A  58     -25.350 -12.579  20.576  1.00 93.50           H  
ATOM    908  N   LEU A  59     -18.933  -8.875  23.150  1.00 86.38           N  
ATOM    909  CA  LEU A  59     -17.482  -8.657  23.347  1.00 86.38           C  
ATOM    910  C   LEU A  59     -16.644  -9.904  23.694  1.00 86.38           C  
ATOM    911  O   LEU A  59     -15.454  -9.926  23.400  1.00 86.38           O  
ATOM    912  CB  LEU A  59     -17.279  -7.622  24.471  1.00 86.38           C  
ATOM    913  CG  LEU A  59     -17.516  -6.167  24.046  1.00 86.38           C  
ATOM    914  CD1 LEU A  59     -17.458  -5.257  25.276  1.00 86.38           C  
ATOM    915  CD2 LEU A  59     -16.451  -5.684  23.062  1.00 86.38           C  
ATOM    916  H   LEU A  59     -19.571  -8.168  23.487  1.00 86.38           H  
ATOM    917  HA  LEU A  59     -17.068  -8.277  22.413  1.00 86.38           H  
ATOM    918  HB2 LEU A  59     -17.945  -7.871  25.296  1.00 86.38           H  
ATOM    919  HB3 LEU A  59     -16.257  -7.699  24.843  1.00 86.38           H  
ATOM    920  HG  LEU A  59     -18.500  -6.074  23.587  1.00 86.38           H  
ATOM    921 HD11 LEU A  59     -16.476  -5.326  25.745  1.00 86.38           H  
ATOM    922 HD12 LEU A  59     -17.656  -4.228  24.979  1.00 86.38           H  
ATOM    923 HD13 LEU A  59     -18.227  -5.567  25.984  1.00 86.38           H  
ATOM    924 HD21 LEU A  59     -15.456  -5.946  23.421  1.00 86.38           H  
ATOM    925 HD22 LEU A  59     -16.616  -6.139  22.085  1.00 86.38           H  
ATOM    926 HD23 LEU A  59     -16.518  -4.600  22.960  1.00 86.38           H  
ATOM    927  N   ASN A  60     -17.241 -10.910  24.338  1.00 82.34           N  
ATOM    928  CA  ASN A  60     -16.575 -12.161  24.726  1.00 82.34           C  
ATOM    929  C   ASN A  60     -17.313 -13.397  24.186  1.00 82.34           C  
ATOM    930  O   ASN A  60     -17.195 -14.487  24.741  1.00 82.34           O  
ATOM    931  CB  ASN A  60     -16.425 -12.215  26.255  1.00 82.34           C  
ATOM    932  CG  ASN A  60     -15.643 -11.051  26.825  1.00 82.34           C  
ATOM    933  ND2 ASN A  60     -16.204 -10.341  27.777  1.00 82.34           N  
ATOM    934  OD1 ASN A  60     -14.518 -10.761  26.466  1.00 82.34           O  
ATOM    935  H   ASN A  60     -18.243 -10.850  24.451  1.00 82.34           H  
ATOM    936  HA  ASN A  60     -15.579 -12.189  24.284  1.00 82.34           H  
ATOM    937  HB2 ASN A  60     -15.891 -13.126  26.526  1.00 82.34           H  
ATOM    938  HB3 ASN A  60     -17.416 -12.258  26.707  1.00 82.34           H  
ATOM    939 HD21 ASN A  60     -15.655  -9.559  28.104  1.00 82.34           H  
ATOM    940 HD22 ASN A  60     -17.149 -10.546  28.069  1.00 82.34           H  
ATOM    941  N   ASP A  61     -18.138 -13.211  23.159  1.00 93.21           N  
ATOM    942  CA  ASP A  61     -18.871 -14.292  22.517  1.00 93.21           C  
ATOM    943  C   ASP A  61     -17.965 -14.967  21.476  1.00 93.21           C  
ATOM    944  O   ASP A  61     -17.647 -14.399  20.428  1.00 93.21           O  
ATOM    945  CB  ASP A  61     -20.167 -13.713  21.939  1.00 93.21           C  
ATOM    946  CG  ASP A  61     -21.070 -14.745  21.270  1.00 93.21           C  
ATOM    947  OD1 ASP A  61     -20.618 -15.890  21.051  1.00 93.21           O  
ATOM    948  OD2 ASP A  61     -22.219 -14.351  20.966  1.00 93.21           O1-
ATOM    949  H   ASP A  61     -18.152 -12.316  22.691  1.00 93.21           H  
ATOM    950  HA  ASP A  61     -19.152 -15.039  23.258  1.00 93.21           H  
ATOM    951  HB2 ASP A  61     -19.916 -12.945  21.207  1.00 93.21           H  
ATOM    952  HB3 ASP A  61     -20.724 -13.236  22.745  1.00 93.21           H  
ATOM    953  N   GLU A  62     -17.524 -16.189  21.777  1.00 94.33           N  
ATOM    954  CA  GLU A  62     -16.667 -16.974  20.884  1.00 94.33           C  
ATOM    955  C   GLU A  62     -17.334 -17.236  19.524  1.00 94.33           C  
ATOM    956  O   GLU A  62     -16.648 -17.255  18.501  1.00 94.33           O  
ATOM    957  CB  GLU A  62     -16.301 -18.315  21.542  1.00 94.33           C  
ATOM    958  CG  GLU A  62     -15.415 -18.163  22.792  1.00 94.33           C  
ATOM    959  CD  GLU A  62     -14.980 -19.511  23.402  1.00 94.33           C  
ATOM    960  OE1 GLU A  62     -14.185 -19.474  24.371  1.00 94.33           O  
ATOM    961  OE2 GLU A  62     -15.435 -20.576  22.923  1.00 94.33           O1-
ATOM    962  H   GLU A  62     -17.788 -16.592  22.664  1.00 94.33           H  
ATOM    963  HA  GLU A  62     -15.750 -16.419  20.689  1.00 94.33           H  
ATOM    964  HB2 GLU A  62     -17.217 -18.841  21.810  1.00 94.33           H  
ATOM    965  HB3 GLU A  62     -15.760 -18.914  20.810  1.00 94.33           H  
ATOM    966  HG2 GLU A  62     -15.961 -17.595  23.545  1.00 94.33           H  
ATOM    967  HG3 GLU A  62     -14.527 -17.593  22.517  1.00 94.33           H  
ATOM    968  N   GLU A  63     -18.664 -17.383  19.480  1.00 95.38           N  
ATOM    969  CA  GLU A  63     -19.401 -17.590  18.231  1.00 95.38           C  
ATOM    970  C   GLU A  63     -19.389 -16.318  17.373  1.00 95.38           C  
ATOM    971  O   GLU A  63     -19.234 -16.388  16.150  1.00 95.38           O  
ATOM    972  CB  GLU A  63     -20.845 -18.038  18.536  1.00 95.38           C  
ATOM    973  CG  GLU A  63     -21.546 -18.565  17.274  1.00 95.38           C  
ATOM    974  CD  GLU A  63     -23.045 -18.860  17.452  1.00 95.38           C  
ATOM    975  OE1 GLU A  63     -23.759 -18.769  16.418  1.00 95.38           O  
ATOM    976  OE2 GLU A  63     -23.503 -19.156  18.572  1.00 95.38           O1-
ATOM    977  H   GLU A  63     -19.204 -17.184  20.310  1.00 95.38           H  
ATOM    978  HA  GLU A  63     -18.904 -18.377  17.664  1.00 95.38           H  
ATOM    979  HB2 GLU A  63     -21.412 -17.194  18.928  1.00 95.38           H  
ATOM    980  HB3 GLU A  63     -20.825 -18.832  19.283  1.00 95.38           H  
ATOM    981  HG2 GLU A  63     -21.446 -17.822  16.483  1.00 95.38           H  
ATOM    982  HG3 GLU A  63     -21.040 -19.470  16.939  1.00 95.38           H  
ATOM    983  N   PHE A  64     -19.506 -15.147  18.006  1.00 94.96           N  
ATOM    984  CA  PHE A  64     -19.372 -13.856  17.332  1.00 94.96           C  
ATOM    985  C   PHE A  64     -17.968 -13.700  16.732  1.00 94.96           C  
ATOM    986  O   PHE A  64     -17.826 -13.459  15.532  1.00 94.96           O  
ATOM    987  CB  PHE A  64     -19.710 -12.734  18.322  1.00 94.96           C  
ATOM    988  CG  PHE A  64     -19.664 -11.336  17.744  1.00 94.96           C  
ATOM    989  CD1 PHE A  64     -18.451 -10.621  17.729  1.00 94.96           C  
ATOM    990  CD2 PHE A  64     -20.838 -10.731  17.260  1.00 94.96           C  
ATOM    991  CE1 PHE A  64     -18.407  -9.315  17.215  1.00 94.96           C  
ATOM    992  CE2 PHE A  64     -20.798  -9.420  16.755  1.00 94.96           C  
ATOM    993  CZ  PHE A  64     -19.582  -8.714  16.728  1.00 94.96           C  
ATOM    994  H   PHE A  64     -19.611 -15.167  19.010  1.00 94.96           H  
ATOM    995  HA  PHE A  64     -20.086 -13.813  16.510  1.00 94.96           H  
ATOM    996  HB2 PHE A  64     -20.707 -12.915  18.725  1.00 94.96           H  
ATOM    997  HB3 PHE A  64     -19.008 -12.768  19.154  1.00 94.96           H  
ATOM    998  HD1 PHE A  64     -17.552 -11.070  18.126  1.00 94.96           H  
ATOM    999  HD2 PHE A  64     -21.777 -11.264  17.294  1.00 94.96           H  
ATOM   1000  HE1 PHE A  64     -17.472  -8.776  17.201  1.00 94.96           H  
ATOM   1001  HE2 PHE A  64     -21.696  -8.951  16.383  1.00 94.96           H  
ATOM   1002  HZ  PHE A  64     -19.557  -7.713  16.324  1.00 94.96           H  
ATOM   1003  N   ILE A  65     -16.917 -13.920  17.525  1.00 95.53           N  
ATOM   1004  CA  ILE A  65     -15.531 -13.809  17.044  1.00 95.53           C  
ATOM   1005  C   ILE A  65     -15.280 -14.783  15.884  1.00 95.53           C  
ATOM   1006  O   ILE A  65     -14.713 -14.383  14.865  1.00 95.53           O  
ATOM   1007  CB  ILE A  65     -14.532 -14.017  18.205  1.00 95.53           C  
ATOM   1008  CG1 ILE A  65     -14.705 -12.899  19.261  1.00 95.53           C  
ATOM   1009  CG2 ILE A  65     -13.080 -14.032  17.681  1.00 95.53           C  
ATOM   1010  CD1 ILE A  65     -13.940 -13.146  20.567  1.00 95.53           C  
ATOM   1011  H   ILE A  65     -17.090 -14.152  18.493  1.00 95.53           H  
ATOM   1012  HA  ILE A  65     -15.386 -12.804  16.648  1.00 95.53           H  
ATOM   1013  HB  ILE A  65     -14.741 -14.978  18.673  1.00 95.53           H  
ATOM   1014 HG12 ILE A  65     -15.757 -12.800  19.528  1.00 95.53           H  
ATOM   1015 HG13 ILE A  65     -14.383 -11.947  18.839  1.00 95.53           H  
ATOM   1016 HG21 ILE A  65     -12.927 -14.871  17.003  1.00 95.53           H  
ATOM   1017 HG22 ILE A  65     -12.862 -13.101  17.158  1.00 95.53           H  
ATOM   1018 HG23 ILE A  65     -12.380 -14.158  18.508  1.00 95.53           H  
ATOM   1019 HD11 ILE A  65     -12.864 -13.085  20.405  1.00 95.53           H  
ATOM   1020 HD12 ILE A  65     -14.198 -14.127  20.968  1.00 95.53           H  
ATOM   1021 HD13 ILE A  65     -14.222 -12.385  21.295  1.00 95.53           H  
ATOM   1022  N   TYR A  66     -15.753 -16.029  15.993  1.00 96.60           N  
ATOM   1023  CA  TYR A  66     -15.596 -17.039  14.947  1.00 96.60           C  
ATOM   1024  C   TYR A  66     -16.290 -16.653  13.632  1.00 96.60           C  
ATOM   1025  O   TYR A  66     -15.708 -16.823  12.564  1.00 96.60           O  
ATOM   1026  CB  TYR A  66     -16.121 -18.385  15.460  1.00 96.60           C  
ATOM   1027  CG  TYR A  66     -16.011 -19.494  14.432  1.00 96.60           C  
ATOM   1028  CD1 TYR A  66     -17.140 -19.880  13.684  1.00 96.60           C  
ATOM   1029  CD2 TYR A  66     -14.764 -20.099  14.190  1.00 96.60           C  
ATOM   1030  CE1 TYR A  66     -17.025 -20.882  12.701  1.00 96.60           C  
ATOM   1031  CE2 TYR A  66     -14.643 -21.099  13.205  1.00 96.60           C  
ATOM   1032  CZ  TYR A  66     -15.777 -21.491  12.461  1.00 96.60           C  
ATOM   1033  OH  TYR A  66     -15.667 -22.457  11.511  1.00 96.60           O  
ATOM   1034  H   TYR A  66     -16.194 -16.305  16.859  1.00 96.60           H  
ATOM   1035  HA  TYR A  66     -14.534 -17.151  14.731  1.00 96.60           H  
ATOM   1036  HB2 TYR A  66     -17.163 -18.274  15.759  1.00 96.60           H  
ATOM   1037  HB3 TYR A  66     -15.552 -18.671  16.345  1.00 96.60           H  
ATOM   1038  HD1 TYR A  66     -18.090 -19.396  13.855  1.00 96.60           H  
ATOM   1039  HD2 TYR A  66     -13.896 -19.776  14.745  1.00 96.60           H  
ATOM   1040  HE1 TYR A  66     -17.880 -21.175  12.109  1.00 96.60           H  
ATOM   1041  HE2 TYR A  66     -13.681 -21.551  13.015  1.00 96.60           H  
ATOM   1042  HH  TYR A  66     -14.745 -22.668  11.344  1.00 96.60           H  
ATOM   1043  N   LYS A  67     -17.505 -16.089  13.676  1.00 96.88           N  
ATOM   1044  CA  LYS A  67     -18.217 -15.640  12.463  1.00 96.88           C  
ATOM   1045  C   LYS A  67     -17.475 -14.524  11.735  1.00 96.88           C  
ATOM   1046  O   LYS A  67     -17.374 -14.559  10.510  1.00 96.88           O  
ATOM   1047  CB  LYS A  67     -19.627 -15.160  12.825  1.00 96.88           C  
ATOM   1048  CG  LYS A  67     -20.574 -16.334  13.081  1.00 96.88           C  
ATOM   1049  CD  LYS A  67     -21.906 -15.818  13.631  1.00 96.88           C  
ATOM   1050  CE  LYS A  67     -22.792 -17.017  13.964  1.00 96.88           C  
ATOM   1051  NZ  LYS A  67     -23.919 -16.648  14.846  1.00 96.88           N1+
ATOM   1052  H   LYS A  67     -17.941 -15.969  14.579  1.00 96.88           H  
ATOM   1053  HA  LYS A  67     -18.282 -16.466  11.755  1.00 96.88           H  
ATOM   1054  HB2 LYS A  67     -20.029 -14.570  12.001  1.00 96.88           H  
ATOM   1055  HB3 LYS A  67     -19.573 -14.522  13.707  1.00 96.88           H  
ATOM   1056  HG2 LYS A  67     -20.127 -17.020  13.801  1.00 96.88           H  
ATOM   1057  HG3 LYS A  67     -20.744 -16.871  12.148  1.00 96.88           H  
ATOM   1058  HD2 LYS A  67     -21.706 -15.251  14.540  1.00 96.88           H  
ATOM   1059  HD3 LYS A  67     -22.393 -15.175  12.899  1.00 96.88           H  
ATOM   1060  HE2 LYS A  67     -23.145 -17.488  13.047  1.00 96.88           H  
ATOM   1061  HE3 LYS A  67     -22.178 -17.746  14.492  1.00 96.88           H  
ATOM   1062  HZ1 LYS A  67     -24.217 -17.486  15.324  1.00 96.88           H  
ATOM   1063  HZ2 LYS A  67     -24.691 -16.212  14.362  1.00 96.88           H  
ATOM   1064  HZ3 LYS A  67     -23.590 -16.069  15.606  1.00 96.88           H  
ATOM   1065  N   LEU A  68     -16.945 -13.548  12.473  1.00 96.71           N  
ATOM   1066  CA  LEU A  68     -16.154 -12.476  11.870  1.00 96.71           C  
ATOM   1067  C   LEU A  68     -14.826 -13.005  11.325  1.00 96.71           C  
ATOM   1068  O   LEU A  68     -14.421 -12.638  10.225  1.00 96.71           O  
ATOM   1069  CB  LEU A  68     -15.948 -11.357  12.897  1.00 96.71           C  
ATOM   1070  CG  LEU A  68     -15.187 -10.132  12.358  1.00 96.71           C  
ATOM   1071  CD1 LEU A  68     -15.801  -9.542  11.085  1.00 96.71           C  
ATOM   1072  CD2 LEU A  68     -15.200  -9.034  13.417  1.00 96.71           C  
ATOM   1073  H   LEU A  68     -17.073 -13.571  13.475  1.00 96.71           H  
ATOM   1074  HA  LEU A  68     -16.720 -12.078  11.028  1.00 96.71           H  
ATOM   1075  HB2 LEU A  68     -15.412 -11.755  13.759  1.00 96.71           H  
ATOM   1076  HB3 LEU A  68     -16.933 -11.035  13.233  1.00 96.71           H  
ATOM   1077  HG  LEU A  68     -14.152 -10.409  12.157  1.00 96.71           H  
ATOM   1078 HD11 LEU A  68     -15.701 -10.243  10.257  1.00 96.71           H  
ATOM   1079 HD12 LEU A  68     -15.270  -8.630  10.813  1.00 96.71           H  
ATOM   1080 HD13 LEU A  68     -16.856  -9.319  11.246  1.00 96.71           H  
ATOM   1081 HD21 LEU A  68     -14.860  -9.441  14.369  1.00 96.71           H  
ATOM   1082 HD22 LEU A  68     -14.537  -8.223  13.117  1.00 96.71           H  
ATOM   1083 HD23 LEU A  68     -16.210  -8.646  13.548  1.00 96.71           H  
ATOM   1084  N   GLN A  69     -14.177 -13.910  12.056  1.00 96.64           N  
ATOM   1085  CA  GLN A  69     -12.978 -14.592  11.587  1.00 96.64           C  
ATOM   1086  C   GLN A  69     -13.229 -15.324  10.260  1.00 96.64           C  
ATOM   1087  O   GLN A  69     -12.459 -15.153   9.313  1.00 96.64           O  
ATOM   1088  CB  GLN A  69     -12.512 -15.570  12.673  1.00 96.64           C  
ATOM   1089  CG  GLN A  69     -11.191 -16.213  12.262  1.00 96.64           C  
ATOM   1090  CD  GLN A  69     -10.709 -17.309  13.194  1.00 96.64           C  
ATOM   1091  NE2 GLN A  69      -9.587 -17.907  12.866  1.00 96.64           N  
ATOM   1092  OE1 GLN A  69     -11.301 -17.651  14.204  1.00 96.64           O  
ATOM   1093  H   GLN A  69     -14.544 -14.160  12.963  1.00 96.64           H  
ATOM   1094  HA  GLN A  69     -12.197 -13.850  11.420  1.00 96.64           H  
ATOM   1095  HB2 GLN A  69     -12.370 -15.035  13.612  1.00 96.64           H  
ATOM   1096  HB3 GLN A  69     -13.258 -16.351  12.819  1.00 96.64           H  
ATOM   1097  HG2 GLN A  69     -11.271 -16.652  11.268  1.00 96.64           H  
ATOM   1098  HG3 GLN A  69     -10.440 -15.423  12.239  1.00 96.64           H  
ATOM   1099 HE21 GLN A  69      -9.222 -18.564  13.540  1.00 96.64           H  
ATOM   1100 HE22 GLN A  69      -9.100 -17.603  12.034  1.00 96.64           H  
ATOM   1101  N   ASP A  70     -14.304 -16.114  10.179  1.00 97.53           N  
ATOM   1102  CA  ASP A  70     -14.688 -16.847   8.971  1.00 97.53           C  
ATOM   1103  C   ASP A  70     -14.958 -15.888   7.805  1.00 97.53           C  
ATOM   1104  O   ASP A  70     -14.369 -16.049   6.735  1.00 97.53           O  
ATOM   1105  CB  ASP A  70     -15.901 -17.741   9.268  1.00 97.53           C  
ATOM   1106  CG  ASP A  70     -16.229 -18.639   8.071  1.00 97.53           C  
ATOM   1107  OD1 ASP A  70     -15.374 -19.496   7.745  1.00 97.53           O  
ATOM   1108  OD2 ASP A  70     -17.321 -18.462   7.486  1.00 97.53           O1-
ATOM   1109  H   ASP A  70     -14.872 -16.243  11.004  1.00 97.53           H  
ATOM   1110  HA  ASP A  70     -13.862 -17.495   8.678  1.00 97.53           H  
ATOM   1111  HB2 ASP A  70     -16.762 -17.122   9.518  1.00 97.53           H  
ATOM   1112  HB3 ASP A  70     -15.676 -18.375  10.125  1.00 97.53           H  
ATOM   1113  N   TYR A  71     -15.728 -14.818   8.045  1.00 98.12           N  
ATOM   1114  CA  TYR A  71     -15.971 -13.759   7.062  1.00 98.12           C  
ATOM   1115  C   TYR A  71     -14.661 -13.206   6.479  1.00 98.12           C  
ATOM   1116  O   TYR A  71     -14.482 -13.203   5.260  1.00 98.12           O  
ATOM   1117  CB  TYR A  71     -16.817 -12.644   7.702  1.00 98.12           C  
ATOM   1118  CG  TYR A  71     -17.038 -11.440   6.802  1.00 98.12           C  
ATOM   1119  CD1 TYR A  71     -16.094 -10.393   6.783  1.00 98.12           C  
ATOM   1120  CD2 TYR A  71     -18.170 -11.378   5.968  1.00 98.12           C  
ATOM   1121  CE1 TYR A  71     -16.260  -9.304   5.907  1.00 98.12           C  
ATOM   1122  CE2 TYR A  71     -18.350 -10.279   5.105  1.00 98.12           C  
ATOM   1123  CZ  TYR A  71     -17.389  -9.248   5.064  1.00 98.12           C  
ATOM   1124  OH  TYR A  71     -17.532  -8.213   4.198  1.00 98.12           O  
ATOM   1125  H   TYR A  71     -16.179 -14.751   8.946  1.00 98.12           H  
ATOM   1126  HA  TYR A  71     -16.538 -14.183   6.234  1.00 98.12           H  
ATOM   1127  HB2 TYR A  71     -17.784 -13.058   7.986  1.00 98.12           H  
ATOM   1128  HB3 TYR A  71     -16.334 -12.300   8.617  1.00 98.12           H  
ATOM   1129  HD1 TYR A  71     -15.233 -10.433   7.433  1.00 98.12           H  
ATOM   1130  HD2 TYR A  71     -18.901 -12.172   5.988  1.00 98.12           H  
ATOM   1131  HE1 TYR A  71     -15.519  -8.519   5.876  1.00 98.12           H  
ATOM   1132  HE2 TYR A  71     -19.222 -10.208   4.471  1.00 98.12           H  
ATOM   1133  HH  TYR A  71     -16.866  -7.537   4.339  1.00 98.12           H  
ATOM   1134  N   LEU A  72     -13.708 -12.792   7.323  1.00 98.32           N  
ATOM   1135  CA  LEU A  72     -12.425 -12.241   6.866  1.00 98.32           C  
ATOM   1136  C   LEU A  72     -11.588 -13.298   6.120  1.00 98.32           C  
ATOM   1137  O   LEU A  72     -10.967 -13.008   5.092  1.00 98.32           O  
ATOM   1138  CB  LEU A  72     -11.650 -11.670   8.072  1.00 98.32           C  
ATOM   1139  CG  LEU A  72     -12.334 -10.510   8.826  1.00 98.32           C  
ATOM   1140  CD1 LEU A  72     -11.532 -10.183  10.087  1.00 98.32           C  
ATOM   1141  CD2 LEU A  72     -12.487  -9.222   8.016  1.00 98.32           C  
ATOM   1142  H   LEU A  72     -13.890 -12.862   8.314  1.00 98.32           H  
ATOM   1143  HA  LEU A  72     -12.620 -11.439   6.154  1.00 98.32           H  
ATOM   1144  HB2 LEU A  72     -10.673 -11.330   7.730  1.00 98.32           H  
ATOM   1145  HB3 LEU A  72     -11.488 -12.484   8.779  1.00 98.32           H  
ATOM   1146  HG  LEU A  72     -13.340 -10.807   9.124  1.00 98.32           H  
ATOM   1147 HD11 LEU A  72     -10.505  -9.929   9.825  1.00 98.32           H  
ATOM   1148 HD12 LEU A  72     -11.993  -9.348  10.615  1.00 98.32           H  
ATOM   1149 HD13 LEU A  72     -11.528 -11.050  10.748  1.00 98.32           H  
ATOM   1150 HD21 LEU A  72     -11.524  -8.723   7.911  1.00 98.32           H  
ATOM   1151 HD22 LEU A  72     -12.910  -9.428   7.033  1.00 98.32           H  
ATOM   1152 HD23 LEU A  72     -13.160  -8.548   8.547  1.00 98.32           H  
ATOM   1153  N   ASN A  73     -11.590 -14.544   6.600  1.00 97.49           N  
ATOM   1154  CA  ASN A  73     -10.807 -15.629   6.014  1.00 97.49           C  
ATOM   1155  C   ASN A  73     -11.344 -16.083   4.644  1.00 97.49           C  
ATOM   1156  O   ASN A  73     -10.559 -16.507   3.792  1.00 97.49           O  
ATOM   1157  CB  ASN A  73     -10.736 -16.779   7.027  1.00 97.49           C  
ATOM   1158  CG  ASN A  73      -9.670 -17.807   6.691  1.00 97.49           C  
ATOM   1159  ND2 ASN A  73      -9.950 -19.064   6.946  1.00 97.49           N  
ATOM   1160  OD1 ASN A  73      -8.573 -17.516   6.225  1.00 97.49           O  
ATOM   1161  H   ASN A  73     -12.136 -14.737   7.428  1.00 97.49           H  
ATOM   1162  HA  ASN A  73      -9.795 -15.256   5.856  1.00 97.49           H  
ATOM   1163  HB2 ASN A  73     -11.713 -17.256   7.093  1.00 97.49           H  
ATOM   1164  HB3 ASN A  73     -10.492 -16.381   8.012  1.00 97.49           H  
ATOM   1165 HD21 ASN A  73      -9.184 -19.722   6.930  1.00 97.49           H  
ATOM   1166 HD22 ASN A  73     -10.838 -19.279   7.377  1.00 97.49           H  
ATOM   1167  N   VAL A  74     -12.651 -15.950   4.379  1.00 97.74           N  
ATOM   1168  CA  VAL A  74     -13.232 -16.194   3.047  1.00 97.74           C  
ATOM   1169  C   VAL A  74     -12.590 -15.280   2.001  1.00 97.74           C  
ATOM   1170  O   VAL A  74     -12.117 -15.772   0.972  1.00 97.74           O  
ATOM   1171  CB  VAL A  74     -14.769 -16.037   3.066  1.00 97.74           C  
ATOM   1172  CG1 VAL A  74     -15.377 -15.974   1.655  1.00 97.74           C  
ATOM   1173  CG2 VAL A  74     -15.420 -17.231   3.774  1.00 97.74           C  
ATOM   1174  H   VAL A  74     -13.266 -15.675   5.131  1.00 97.74           H  
ATOM   1175  HA  VAL A  74     -13.006 -17.219   2.752  1.00 97.74           H  
ATOM   1176  HB  VAL A  74     -15.036 -15.121   3.593  1.00 97.74           H  
ATOM   1177 HG11 VAL A  74     -15.084 -15.048   1.160  1.00 97.74           H  
ATOM   1178 HG12 VAL A  74     -16.464 -15.980   1.730  1.00 97.74           H  
ATOM   1179 HG13 VAL A  74     -15.049 -16.830   1.065  1.00 97.74           H  
ATOM   1180 HG21 VAL A  74     -16.487 -17.047   3.907  1.00 97.74           H  
ATOM   1181 HG22 VAL A  74     -15.279 -18.145   3.197  1.00 97.74           H  
ATOM   1182 HG23 VAL A  74     -14.987 -17.379   4.763  1.00 97.74           H  
ATOM   1183  N   TYR A  75     -12.501 -13.974   2.271  1.00 97.91           N  
ATOM   1184  CA  TYR A  75     -11.846 -13.024   1.364  1.00 97.91           C  
ATOM   1185  C   TYR A  75     -10.350 -13.303   1.244  1.00 97.91           C  
ATOM   1186  O   TYR A  75      -9.821 -13.346   0.131  1.00 97.91           O  
ATOM   1187  CB  TYR A  75     -12.092 -11.584   1.822  1.00 97.91           C  
ATOM   1188  CG  TYR A  75     -13.504 -11.120   1.543  1.00 97.91           C  
ATOM   1189  CD1 TYR A  75     -13.824 -10.552   0.295  1.00 97.91           C  
ATOM   1190  CD2 TYR A  75     -14.499 -11.256   2.525  1.00 97.91           C  
ATOM   1191  CE1 TYR A  75     -15.139 -10.119   0.036  1.00 97.91           C  
ATOM   1192  CE2 TYR A  75     -15.814 -10.831   2.270  1.00 97.91           C  
ATOM   1193  CZ  TYR A  75     -16.135 -10.251   1.027  1.00 97.91           C  
ATOM   1194  OH  TYR A  75     -17.390  -9.788   0.789  1.00 97.91           O  
ATOM   1195  H   TYR A  75     -12.895 -13.630   3.135  1.00 97.91           H  
ATOM   1196  HA  TYR A  75     -12.274 -13.138   0.368  1.00 97.91           H  
ATOM   1197  HB2 TYR A  75     -11.876 -11.492   2.887  1.00 97.91           H  
ATOM   1198  HB3 TYR A  75     -11.406 -10.923   1.293  1.00 97.91           H  
ATOM   1199  HD1 TYR A  75     -13.053 -10.421  -0.449  1.00 97.91           H  
ATOM   1200  HD2 TYR A  75     -14.248 -11.657   3.496  1.00 97.91           H  
ATOM   1201  HE1 TYR A  75     -15.393  -9.654  -0.906  1.00 97.91           H  
ATOM   1202  HE2 TYR A  75     -16.569 -10.931   3.036  1.00 97.91           H  
ATOM   1203  HH  TYR A  75     -17.932  -9.790   1.581  1.00 97.91           H  
ATOM   1204  N   ARG A  76      -9.682 -13.581   2.370  1.00 97.51           N  
ATOM   1205  CA  ARG A  76      -8.259 -13.932   2.379  1.00 97.51           C  
ATOM   1206  C   ARG A  76      -7.959 -15.091   1.431  1.00 97.51           C  
ATOM   1207  O   ARG A  76      -7.096 -14.972   0.567  1.00 97.51           O  
ATOM   1208  CB  ARG A  76      -7.830 -14.278   3.807  1.00 97.51           C  
ATOM   1209  CG  ARG A  76      -6.318 -14.480   3.849  1.00 97.51           C  
ATOM   1210  CD  ARG A  76      -5.871 -14.837   5.256  1.00 97.51           C  
ATOM   1211  NE  ARG A  76      -4.583 -15.539   5.228  1.00 97.51           N  
ATOM   1212  CZ  ARG A  76      -4.419 -16.847   5.218  1.00 97.51           C  
ATOM   1213  NH1 ARG A  76      -5.422 -17.685   5.293  1.00 97.51           N1+
ATOM   1214  NH2 ARG A  76      -3.216 -17.338   5.120  1.00 97.51           N  
ATOM   1215  H   ARG A  76     -10.174 -13.502   3.248  1.00 97.51           H  
ATOM   1216  HA  ARG A  76      -7.684 -13.075   2.027  1.00 97.51           H  
ATOM   1217  HB2 ARG A  76      -8.112 -13.479   4.493  1.00 97.51           H  
ATOM   1218  HB3 ARG A  76      -8.321 -15.197   4.128  1.00 97.51           H  
ATOM   1219  HG2 ARG A  76      -6.029 -15.282   3.170  1.00 97.51           H  
ATOM   1220  HG3 ARG A  76      -5.827 -13.553   3.550  1.00 97.51           H  
ATOM   1221  HD2 ARG A  76      -5.762 -13.903   5.807  1.00 97.51           H  
ATOM   1222  HD3 ARG A  76      -6.631 -15.442   5.752  1.00 97.51           H  
ATOM   1223  HE  ARG A  76      -3.766 -14.945   5.205  1.00 97.51           H  
ATOM   1224 HH11 ARG A  76      -5.310 -18.674   5.120  1.00 97.51           H  
ATOM   1225 HH12 ARG A  76      -6.357 -17.319   5.407  1.00 97.51           H  
ATOM   1226 HH21 ARG A  76      -3.077 -18.339   5.130  1.00 97.51           H  
ATOM   1227 HH22 ARG A  76      -2.450 -16.687   5.022  1.00 97.51           H  
ATOM   1228  N   ASN A  77      -8.697 -16.192   1.562  1.00 97.36           N  
ATOM   1229  CA  ASN A  77      -8.487 -17.393   0.756  1.00 97.36           C  
ATOM   1230  C   ASN A  77      -8.878 -17.175  -0.709  1.00 97.36           C  
ATOM   1231  O   ASN A  77      -8.180 -17.644  -1.606  1.00 97.36           O  
ATOM   1232  CB  ASN A  77      -9.285 -18.552   1.373  1.00 97.36           C  
ATOM   1233  CG  ASN A  77      -8.746 -18.988   2.724  1.00 97.36           C  
ATOM   1234  ND2 ASN A  77      -9.606 -19.444   3.601  1.00 97.36           N  
ATOM   1235  OD1 ASN A  77      -7.557 -18.943   3.006  1.00 97.36           O  
ATOM   1236  H   ASN A  77      -9.385 -16.211   2.301  1.00 97.36           H  
ATOM   1237  HA  ASN A  77      -7.427 -17.649   0.766  1.00 97.36           H  
ATOM   1238  HB2 ASN A  77      -9.239 -19.417   0.711  1.00 97.36           H  
ATOM   1239  HB3 ASN A  77     -10.328 -18.255   1.478  1.00 97.36           H  
ATOM   1240 HD21 ASN A  77     -10.593 -19.317   3.427  1.00 97.36           H  
ATOM   1241 HD22 ASN A  77      -9.263 -19.509   4.548  1.00 97.36           H  
ATOM   1242  N   LYS A  78      -9.976 -16.453  -0.968  1.00 97.60           N  
ATOM   1243  CA  LYS A  78     -10.467 -16.205  -2.329  1.00 97.60           C  
ATOM   1244  C   LYS A  78      -9.472 -15.409  -3.174  1.00 97.60           C  
ATOM   1245  O   LYS A  78      -9.298 -15.735  -4.348  1.00 97.60           O  
ATOM   1246  CB  LYS A  78     -11.824 -15.484  -2.245  1.00 97.60           C  
ATOM   1247  CG  LYS A  78     -12.418 -15.093  -3.608  1.00 97.60           C  
ATOM   1248  CD  LYS A  78     -12.658 -16.304  -4.516  1.00 97.60           C  
ATOM   1249  CE  LYS A  78     -13.245 -15.822  -5.840  1.00 97.60           C  
ATOM   1250  NZ  LYS A  78     -13.491 -16.963  -6.750  1.00 97.60           N1+
ATOM   1251  H   LYS A  78     -10.509 -16.094  -0.190  1.00 97.60           H  
ATOM   1252  HA  LYS A  78     -10.589 -17.170  -2.821  1.00 97.60           H  
ATOM   1253  HB2 LYS A  78     -11.706 -14.574  -1.657  1.00 97.60           H  
ATOM   1254  HB3 LYS A  78     -12.534 -16.126  -1.723  1.00 97.60           H  
ATOM   1255  HG2 LYS A  78     -13.369 -14.590  -3.432  1.00 97.60           H  
ATOM   1256  HG3 LYS A  78     -11.757 -14.386  -4.109  1.00 97.60           H  
ATOM   1257  HD2 LYS A  78     -13.348 -16.989  -4.023  1.00 97.60           H  
ATOM   1258  HD3 LYS A  78     -11.715 -16.815  -4.711  1.00 97.60           H  
ATOM   1259  HE2 LYS A  78     -14.169 -15.282  -5.636  1.00 97.60           H  
ATOM   1260  HE3 LYS A  78     -12.541 -15.120  -6.287  1.00 97.60           H  
ATOM   1261  HZ1 LYS A  78     -14.144 -17.606  -6.327  1.00 97.60           H  
ATOM   1262  HZ2 LYS A  78     -13.864 -16.630  -7.628  1.00 97.60           H  
ATOM   1263  HZ3 LYS A  78     -12.619 -17.442  -6.923  1.00 97.60           H  
ATOM   1264  N   TYR A  79      -8.855 -14.390  -2.582  1.00 95.62           N  
ATOM   1265  CA  TYR A  79      -7.966 -13.452  -3.274  1.00 95.62           C  
ATOM   1266  C   TYR A  79      -6.483 -13.666  -2.950  1.00 95.62           C  
ATOM   1267  O   TYR A  79      -5.628 -12.958  -3.469  1.00 95.62           O  
ATOM   1268  CB  TYR A  79      -8.425 -12.024  -2.976  1.00 95.62           C  
ATOM   1269  CG  TYR A  79      -9.815 -11.719  -3.499  1.00 95.62           C  
ATOM   1270  CD1 TYR A  79      -9.988 -11.406  -4.860  1.00 95.62           C  
ATOM   1271  CD2 TYR A  79     -10.930 -11.757  -2.639  1.00 95.62           C  
ATOM   1272  CE1 TYR A  79     -11.273 -11.133  -5.363  1.00 95.62           C  
ATOM   1273  CE2 TYR A  79     -12.221 -11.510  -3.141  1.00 95.62           C  
ATOM   1274  CZ  TYR A  79     -12.390 -11.189  -4.502  1.00 95.62           C  
ATOM   1275  OH  TYR A  79     -13.633 -10.928  -4.984  1.00 95.62           O  
ATOM   1276  H   TYR A  79      -9.107 -14.171  -1.629  1.00 95.62           H  
ATOM   1277  HA  TYR A  79      -8.056 -13.596  -4.351  1.00 95.62           H  
ATOM   1278  HB2 TYR A  79      -8.390 -11.862  -1.899  1.00 95.62           H  
ATOM   1279  HB3 TYR A  79      -7.728 -11.331  -3.447  1.00 95.62           H  
ATOM   1280  HD1 TYR A  79      -9.125 -11.337  -5.506  1.00 95.62           H  
ATOM   1281  HD2 TYR A  79     -10.790 -11.960  -1.587  1.00 95.62           H  
ATOM   1282  HE1 TYR A  79     -11.387 -10.858  -6.401  1.00 95.62           H  
ATOM   1283  HE2 TYR A  79     -13.083 -11.535  -2.491  1.00 95.62           H  
ATOM   1284  HH  TYR A  79     -13.584 -10.539  -5.861  1.00 95.62           H  
ATOM   1285  N   SER A  80      -6.159 -14.678  -2.138  1.00 94.16           N  
ATOM   1286  CA  SER A  80      -4.787 -14.987  -1.707  1.00 94.16           C  
ATOM   1287  C   SER A  80      -4.086 -13.809  -1.023  1.00 94.16           C  
ATOM   1288  O   SER A  80      -2.884 -13.615  -1.200  1.00 94.16           O  
ATOM   1289  CB  SER A  80      -3.956 -15.556  -2.865  1.00 94.16           C  
ATOM   1290  OG  SER A  80      -4.688 -16.573  -3.520  1.00 94.16           O  
ATOM   1291  H   SER A  80      -6.907 -15.182  -1.684  1.00 94.16           H  
ATOM   1292  HA  SER A  80      -4.858 -15.768  -0.950  1.00 94.16           H  
ATOM   1293  HB2 SER A  80      -3.026 -15.973  -2.480  1.00 94.16           H  
ATOM   1294  HB3 SER A  80      -3.720 -14.762  -3.573  1.00 94.16           H  
ATOM   1295  HG  SER A  80      -5.578 -16.226  -3.622  1.00 94.16           H  
ATOM   1296  N   TYR A  81      -4.830 -13.018  -0.246  1.00 95.44           N  
ATOM   1297  CA  TYR A  81      -4.233 -11.956   0.560  1.00 95.44           C  
ATOM   1298  C   TYR A  81      -3.412 -12.552   1.704  1.00 95.44           C  
ATOM   1299  O   TYR A  81      -3.731 -13.616   2.241  1.00 95.44           O  
ATOM   1300  CB  TYR A  81      -5.297 -10.965   1.057  1.00 95.44           C  
ATOM   1301  CG  TYR A  81      -6.078 -10.248  -0.033  1.00 95.44           C  
ATOM   1302  CD1 TYR A  81      -5.439  -9.822  -1.217  1.00 95.44           C  
ATOM   1303  CD2 TYR A  81      -7.453  -9.997   0.139  1.00 95.44           C  
ATOM   1304  CE1 TYR A  81      -6.170  -9.186  -2.235  1.00 95.44           C  
ATOM   1305  CE2 TYR A  81      -8.180  -9.324  -0.863  1.00 95.44           C  
ATOM   1306  CZ  TYR A  81      -7.542  -8.927  -2.055  1.00 95.44           C  
ATOM   1307  OH  TYR A  81      -8.260  -8.352  -3.051  1.00 95.44           O  
ATOM   1308  H   TYR A  81      -5.799 -13.260  -0.100  1.00 95.44           H  
ATOM   1309  HA  TYR A  81      -3.526 -11.410  -0.064  1.00 95.44           H  
ATOM   1310  HB2 TYR A  81      -5.990 -11.497   1.709  1.00 95.44           H  
ATOM   1311  HB3 TYR A  81      -4.802 -10.203   1.660  1.00 95.44           H  
ATOM   1312  HD1 TYR A  81      -4.386 -10.008  -1.374  1.00 95.44           H  
ATOM   1313  HD2 TYR A  81      -7.953 -10.310   1.044  1.00 95.44           H  
ATOM   1314  HE1 TYR A  81      -5.688  -8.927  -3.166  1.00 95.44           H  
ATOM   1315  HE2 TYR A  81      -9.234  -9.128  -0.738  1.00 95.44           H  
ATOM   1316  HH  TYR A  81      -7.757  -8.297  -3.867  1.00 95.44           H  
ATOM   1317  N   ASP A  82      -2.349 -11.855   2.093  1.00 93.64           N  
ATOM   1318  CA  ASP A  82      -1.540 -12.254   3.241  1.00 93.64           C  
ATOM   1319  C   ASP A  82      -2.276 -11.965   4.552  1.00 93.64           C  
ATOM   1320  O   ASP A  82      -2.207 -12.774   5.479  1.00 93.64           O  
ATOM   1321  CB  ASP A  82      -0.188 -11.541   3.191  1.00 93.64           C  
ATOM   1322  CG  ASP A  82       0.702 -12.120   2.096  1.00 93.64           C  
ATOM   1323  OD1 ASP A  82       1.219 -13.245   2.318  1.00 93.64           O  
ATOM   1324  OD2 ASP A  82       0.966 -11.400   1.109  1.00 93.64           O1-
ATOM   1325  H   ASP A  82      -2.154 -10.963   1.662  1.00 93.64           H  
ATOM   1326  HA  ASP A  82      -1.360 -13.328   3.200  1.00 93.64           H  
ATOM   1327  HB2 ASP A  82      -0.331 -10.472   3.037  1.00 93.64           H  
ATOM   1328  HB3 ASP A  82       0.317 -11.676   4.147  1.00 93.64           H  
ATOM   1329  N   SER A  83      -3.037 -10.865   4.582  1.00 95.16           N  
ATOM   1330  CA  SER A  83      -3.852 -10.441   5.718  1.00 95.16           C  
ATOM   1331  C   SER A  83      -5.211  -9.890   5.284  1.00 95.16           C  
ATOM   1332  O   SER A  83      -5.353  -9.319   4.203  1.00 95.16           O  
ATOM   1333  CB  SER A  83      -3.071  -9.433   6.567  1.00 95.16           C  
ATOM   1334  OG  SER A  83      -3.828  -9.076   7.701  1.00 95.16           O  
ATOM   1335  H   SER A  83      -3.035 -10.272   3.764  1.00 95.16           H  
ATOM   1336  HA  SER A  83      -4.050 -11.312   6.344  1.00 95.16           H  
ATOM   1337  HB2 SER A  83      -2.132  -9.883   6.891  1.00 95.16           H  
ATOM   1338  HB3 SER A  83      -2.853  -8.540   5.981  1.00 95.16           H  
ATOM   1339  HG  SER A  83      -3.255  -9.175   8.466  1.00 95.16           H  
ATOM   1340  N   VAL A  84      -6.214 -10.077   6.140  1.00 97.94           N  
ATOM   1341  CA  VAL A  84      -7.534  -9.436   6.086  1.00 97.94           C  
ATOM   1342  C   VAL A  84      -7.940  -9.165   7.528  1.00 97.94           C  
ATOM   1343  O   VAL A  84      -7.836 -10.053   8.380  1.00 97.94           O  
ATOM   1344  CB  VAL A  84      -8.605 -10.288   5.374  1.00 97.94           C  
ATOM   1345  CG1 VAL A  84      -9.922  -9.515   5.234  1.00 97.94           C  
ATOM   1346  CG2 VAL A  84      -8.174 -10.696   3.963  1.00 97.94           C  
ATOM   1347  H   VAL A  84      -5.959 -10.471   7.034  1.00 97.94           H  
ATOM   1348  HA  VAL A  84      -7.442  -8.486   5.560  1.00 97.94           H  
ATOM   1349  HB  VAL A  84      -8.789 -11.195   5.950  1.00 97.94           H  
ATOM   1350 HG11 VAL A  84     -10.662 -10.122   4.712  1.00 97.94           H  
ATOM   1351 HG12 VAL A  84      -9.763  -8.585   4.688  1.00 97.94           H  
ATOM   1352 HG13 VAL A  84     -10.315  -9.275   6.222  1.00 97.94           H  
ATOM   1353 HG21 VAL A  84      -7.314 -11.363   4.015  1.00 97.94           H  
ATOM   1354 HG22 VAL A  84      -8.996 -11.205   3.458  1.00 97.94           H  
ATOM   1355 HG23 VAL A  84      -7.888  -9.813   3.391  1.00 97.94           H  
ATOM   1356  N   PHE A  85      -8.365  -7.941   7.813  1.00 97.93           N  
ATOM   1357  CA  PHE A  85      -8.613  -7.490   9.177  1.00 97.93           C  
ATOM   1358  C   PHE A  85      -9.738  -6.464   9.241  1.00 97.93           C  
ATOM   1359  O   PHE A  85     -10.094  -5.833   8.247  1.00 97.93           O  
ATOM   1360  CB  PHE A  85      -7.322  -6.910   9.771  1.00 97.93           C  
ATOM   1361  CG  PHE A  85      -6.881  -5.624   9.116  1.00 97.93           C  
ATOM   1362  CD1 PHE A  85      -6.052  -5.671   7.982  1.00 97.93           C  
ATOM   1363  CD2 PHE A  85      -7.343  -4.390   9.611  1.00 97.93           C  
ATOM   1364  CE1 PHE A  85      -5.703  -4.481   7.331  1.00 97.93           C  
ATOM   1365  CE2 PHE A  85      -6.991  -3.200   8.958  1.00 97.93           C  
ATOM   1366  CZ  PHE A  85      -6.166  -3.255   7.826  1.00 97.93           C  
ATOM   1367  H   PHE A  85      -8.439  -7.257   7.074  1.00 97.93           H  
ATOM   1368  HA  PHE A  85      -8.911  -8.342   9.788  1.00 97.93           H  
ATOM   1369  HB2 PHE A  85      -7.469  -6.721  10.835  1.00 97.93           H  
ATOM   1370  HB3 PHE A  85      -6.522  -7.646   9.683  1.00 97.93           H  
ATOM   1371  HD1 PHE A  85      -5.698  -6.619   7.605  1.00 97.93           H  
ATOM   1372  HD2 PHE A  85      -7.982  -4.360  10.482  1.00 97.93           H  
ATOM   1373  HE1 PHE A  85      -5.098  -4.508   6.437  1.00 97.93           H  
ATOM   1374  HE2 PHE A  85      -7.362  -2.250   9.311  1.00 97.93           H  
ATOM   1375  HZ  PHE A  85      -5.892  -2.343   7.316  1.00 97.93           H  
ATOM   1376  N   LEU A  86     -10.262  -6.268  10.443  1.00 98.49           N  
ATOM   1377  CA  LEU A  86     -11.230  -5.241  10.773  1.00 98.49           C  
ATOM   1378  C   LEU A  86     -10.892  -4.648  12.138  1.00 98.49           C  
ATOM   1379  O   LEU A  86     -10.695  -5.376  13.101  1.00 98.49           O  
ATOM   1380  CB  LEU A  86     -12.632  -5.865  10.714  1.00 98.49           C  
ATOM   1381  CG  LEU A  86     -13.752  -4.857  11.012  1.00 98.49           C  
ATOM   1382  CD1 LEU A  86     -15.023  -5.318  10.312  1.00 98.49           C  
ATOM   1383  CD2 LEU A  86     -14.077  -4.735  12.502  1.00 98.49           C  
ATOM   1384  H   LEU A  86      -9.896  -6.816  11.208  1.00 98.49           H  
ATOM   1385  HA  LEU A  86     -11.170  -4.446  10.029  1.00 98.49           H  
ATOM   1386  HB2 LEU A  86     -12.765  -6.256   9.705  1.00 98.49           H  
ATOM   1387  HB3 LEU A  86     -12.700  -6.702  11.408  1.00 98.49           H  
ATOM   1388  HG  LEU A  86     -13.477  -3.878  10.619  1.00 98.49           H  
ATOM   1389 HD11 LEU A  86     -15.304  -6.307  10.673  1.00 98.49           H  
ATOM   1390 HD12 LEU A  86     -15.842  -4.624  10.502  1.00 98.49           H  
ATOM   1391 HD13 LEU A  86     -14.840  -5.356   9.238  1.00 98.49           H  
ATOM   1392 HD21 LEU A  86     -14.601  -5.626  12.849  1.00 98.49           H  
ATOM   1393 HD22 LEU A  86     -14.681  -3.840  12.651  1.00 98.49           H  
ATOM   1394 HD23 LEU A  86     -13.184  -4.621  13.116  1.00 98.49           H  
ATOM   1395  N   VAL A  87     -10.910  -3.327  12.250  1.00 98.30           N  
ATOM   1396  CA  VAL A  87     -10.838  -2.609  13.522  1.00 98.30           C  
ATOM   1397  C   VAL A  87     -12.176  -1.949  13.799  1.00 98.30           C  
ATOM   1398  O   VAL A  87     -12.630  -1.125  13.005  1.00 98.30           O  
ATOM   1399  CB  VAL A  87      -9.718  -1.563  13.527  1.00 98.30           C  
ATOM   1400  CG1 VAL A  87      -9.582  -0.960  14.930  1.00 98.30           C  
ATOM   1401  CG2 VAL A  87      -8.377  -2.181  13.129  1.00 98.30           C  
ATOM   1402  H   VAL A  87     -11.062  -2.787  11.410  1.00 98.30           H  
ATOM   1403  HA  VAL A  87     -10.623  -3.317  14.321  1.00 98.30           H  
ATOM   1404  HB  VAL A  87      -9.953  -0.767  12.820  1.00 98.30           H  
ATOM   1405 HG11 VAL A  87     -10.516  -0.499  15.250  1.00 98.30           H  
ATOM   1406 HG12 VAL A  87      -8.825  -0.176  14.901  1.00 98.30           H  
ATOM   1407 HG13 VAL A  87      -9.292  -1.728  15.648  1.00 98.30           H  
ATOM   1408 HG21 VAL A  87      -8.406  -2.509  12.090  1.00 98.30           H  
ATOM   1409 HG22 VAL A  87      -7.578  -1.446  13.230  1.00 98.30           H  
ATOM   1410 HG23 VAL A  87      -8.180  -3.041  13.768  1.00 98.30           H  
ATOM   1411  N   SER A  88     -12.797  -2.263  14.930  1.00 98.12           N  
ATOM   1412  CA  SER A  88     -14.012  -1.573  15.365  1.00 98.12           C  
ATOM   1413  C   SER A  88     -13.688  -0.246  16.041  1.00 98.12           C  
ATOM   1414  O   SER A  88     -12.890  -0.184  16.975  1.00 98.12           O  
ATOM   1415  CB  SER A  88     -14.808  -2.446  16.318  1.00 98.12           C  
ATOM   1416  OG  SER A  88     -15.856  -1.677  16.874  1.00 98.12           O  
ATOM   1417  H   SER A  88     -12.366  -2.937  15.547  1.00 98.12           H  
ATOM   1418  HA  SER A  88     -14.646  -1.378  14.500  1.00 98.12           H  
ATOM   1419  HB2 SER A  88     -14.152  -2.809  17.109  1.00 98.12           H  
ATOM   1420  HB3 SER A  88     -15.216  -3.300  15.777  1.00 98.12           H  
ATOM   1421  HG  SER A  88     -16.416  -2.340  17.283  1.00 98.12           H  
ATOM   1422  N   THR A  89     -14.374   0.825  15.644  1.00 97.44           N  
ATOM   1423  CA  THR A  89     -14.274   2.129  16.314  1.00 97.44           C  
ATOM   1424  C   THR A  89     -15.048   2.165  17.633  1.00 97.44           C  
ATOM   1425  O   THR A  89     -14.723   2.959  18.515  1.00 97.44           O  
ATOM   1426  CB  THR A  89     -14.720   3.248  15.357  1.00 97.44           C  
ATOM   1427  CG2 THR A  89     -14.530   4.655  15.919  1.00 97.44           C  
ATOM   1428  OG1 THR A  89     -13.948   3.190  14.177  1.00 97.44           O  
ATOM   1429  H   THR A  89     -15.038   0.723  14.890  1.00 97.44           H  
ATOM   1430  HA  THR A  89     -13.233   2.303  16.584  1.00 97.44           H  
ATOM   1431  HB  THR A  89     -15.771   3.114  15.101  1.00 97.44           H  
ATOM   1432  HG1 THR A  89     -13.039   3.014  14.430  1.00 97.44           H  
ATOM   1433 HG21 THR A  89     -15.220   4.824  16.746  1.00 97.44           H  
ATOM   1434 HG22 THR A  89     -13.504   4.789  16.262  1.00 97.44           H  
ATOM   1435 HG23 THR A  89     -14.751   5.383  15.138  1.00 97.44           H  
ATOM   1436  N   LYS A  90     -16.045   1.290  17.821  1.00 95.85           N  
ATOM   1437  CA  LYS A  90     -16.849   1.242  19.053  1.00 95.85           C  
ATOM   1438  C   LYS A  90     -16.094   0.627  20.231  1.00 95.85           C  
ATOM   1439  O   LYS A  90     -16.355   1.013  21.373  1.00 95.85           O  
ATOM   1440  CB  LYS A  90     -18.145   0.455  18.801  1.00 95.85           C  
ATOM   1441  CG  LYS A  90     -19.170   1.231  17.960  1.00 95.85           C  
ATOM   1442  CD  LYS A  90     -20.486   0.440  17.878  1.00 95.85           C  
ATOM   1443  CE  LYS A  90     -21.493   1.100  16.927  1.00 95.85           C  
ATOM   1444  NZ  LYS A  90     -22.756   0.324  16.855  1.00 95.85           N1+
ATOM   1445  H   LYS A  90     -16.202   0.590  17.109  1.00 95.85           H  
ATOM   1446  HA  LYS A  90     -17.097   2.260  19.352  1.00 95.85           H  
ATOM   1447  HB2 LYS A  90     -18.602   0.216  19.761  1.00 95.85           H  
ATOM   1448  HB3 LYS A  90     -17.910  -0.489  18.309  1.00 95.85           H  
ATOM   1449  HG2 LYS A  90     -18.773   1.381  16.956  1.00 95.85           H  
ATOM   1450  HG3 LYS A  90     -19.362   2.202  18.417  1.00 95.85           H  
ATOM   1451  HD2 LYS A  90     -20.923   0.357  18.873  1.00 95.85           H  
ATOM   1452  HD3 LYS A  90     -20.270  -0.564  17.512  1.00 95.85           H  
ATOM   1453  HE2 LYS A  90     -21.046   1.127  15.933  1.00 95.85           H  
ATOM   1454  HE3 LYS A  90     -21.694   2.126  17.234  1.00 95.85           H  
ATOM   1455  HZ1 LYS A  90     -22.573  -0.669  16.834  1.00 95.85           H  
ATOM   1456  HZ2 LYS A  90     -23.396   0.484  17.620  1.00 95.85           H  
ATOM   1457  HZ3 LYS A  90     -23.253   0.491  15.992  1.00 95.85           H  
ATOM   1458  N   THR A  91     -15.216  -0.335  19.959  1.00 96.23           N  
ATOM   1459  CA  THR A  91     -14.538  -1.156  20.978  1.00 96.23           C  
ATOM   1460  C   THR A  91     -13.017  -1.048  20.912  1.00 96.23           C  
ATOM   1461  O   THR A  91     -12.354  -1.383  21.889  1.00 96.23           O  
ATOM   1462  CB  THR A  91     -14.944  -2.629  20.825  1.00 96.23           C  
ATOM   1463  CG2 THR A  91     -16.461  -2.804  20.932  1.00 96.23           C  
ATOM   1464  OG1 THR A  91     -14.483  -3.044  19.565  1.00 96.23           O  
ATOM   1465  H   THR A  91     -15.161  -0.662  19.005  1.00 96.23           H  
ATOM   1466  HA  THR A  91     -14.833  -0.833  21.977  1.00 96.23           H  
ATOM   1467  HB  THR A  91     -14.462  -3.226  21.600  1.00 96.23           H  
ATOM   1468  HG1 THR A  91     -15.006  -3.781  19.241  1.00 96.23           H  
ATOM   1469 HG21 THR A  91     -16.807  -2.444  21.901  1.00 96.23           H  
ATOM   1470 HG22 THR A  91     -16.708  -3.861  20.830  1.00 96.23           H  
ATOM   1471 HG23 THR A  91     -16.974  -2.263  20.137  1.00 96.23           H  
ATOM   1472  N   ASN A  92     -12.460  -0.544  19.805  1.00 97.22           N  
ATOM   1473  CA  ASN A  92     -11.039  -0.606  19.441  1.00 97.22           C  
ATOM   1474  C   ASN A  92     -10.502  -2.031  19.238  1.00 97.22           C  
ATOM   1475  O   ASN A  92      -9.288  -2.215  19.168  1.00 97.22           O  
ATOM   1476  CB  ASN A  92     -10.168   0.239  20.386  1.00 97.22           C  
ATOM   1477  CG  ASN A  92     -10.621   1.676  20.494  1.00 97.22           C  
ATOM   1478  ND2 ASN A  92     -10.893   2.135  21.692  1.00 97.22           N  
ATOM   1479  OD1 ASN A  92     -10.722   2.412  19.523  1.00 97.22           O  
ATOM   1480  H   ASN A  92     -13.078  -0.292  19.047  1.00 97.22           H  
ATOM   1481  HA  ASN A  92     -10.951  -0.142  18.459  1.00 97.22           H  
ATOM   1482  HB2 ASN A  92     -10.138  -0.218  21.375  1.00 97.22           H  
ATOM   1483  HB3 ASN A  92      -9.144   0.253  20.013  1.00 97.22           H  
ATOM   1484 HD21 ASN A  92     -10.795   1.508  22.478  1.00 97.22           H  
ATOM   1485 HD22 ASN A  92     -11.257   3.075  21.749  1.00 97.22           H  
ATOM   1486  N   ASN A  93     -11.369  -3.041  19.136  1.00 97.10           N  
ATOM   1487  CA  ASN A  93     -10.937  -4.404  18.852  1.00 97.10           C  
ATOM   1488  C   ASN A  93     -10.423  -4.510  17.415  1.00 97.10           C  
ATOM   1489  O   ASN A  93     -11.116  -4.132  16.469  1.00 97.10           O  
ATOM   1490  CB  ASN A  93     -12.087  -5.382  19.119  1.00 97.10           C  
ATOM   1491  CG  ASN A  93     -12.351  -5.614  20.594  1.00 97.10           C  
ATOM   1492  ND2 ASN A  93     -13.427  -6.297  20.905  1.00 97.10           N  
ATOM   1493  OD1 ASN A  93     -11.594  -5.213  21.472  1.00 97.10           O  
ATOM   1494  H   ASN A  93     -12.361  -2.858  19.186  1.00 97.10           H  
ATOM   1495  HA  ASN A  93     -10.111  -4.662  19.514  1.00 97.10           H  
ATOM   1496  HB2 ASN A  93     -11.845  -6.346  18.671  1.00 97.10           H  
ATOM   1497  HB3 ASN A  93     -12.997  -5.023  18.638  1.00 97.10           H  
ATOM   1498 HD21 ASN A  93     -14.012  -6.669  20.170  1.00 97.10           H  
ATOM   1499 HD22 ASN A  93     -13.563  -6.556  21.871  1.00 97.10           H  
ATOM   1500  N   TYR A  94      -9.210  -5.036  17.277  1.00 97.04           N  
ATOM   1501  CA  TYR A  94      -8.609  -5.457  16.023  1.00 97.04           C  
ATOM   1502  C   TYR A  94      -8.907  -6.945  15.836  1.00 97.04           C  
ATOM   1503  O   TYR A  94      -8.353  -7.803  16.525  1.00 97.04           O  
ATOM   1504  CB  TYR A  94      -7.101  -5.159  16.049  1.00 97.04           C  
ATOM   1505  CG  TYR A  94      -6.382  -5.391  14.729  1.00 97.04           C  
ATOM   1506  CD1 TYR A  94      -6.217  -6.696  14.222  1.00 97.04           C  
ATOM   1507  CD2 TYR A  94      -5.858  -4.303  14.002  1.00 97.04           C  
ATOM   1508  CE1 TYR A  94      -5.539  -6.912  13.012  1.00 97.04           C  
ATOM   1509  CE2 TYR A  94      -5.203  -4.514  12.772  1.00 97.04           C  
ATOM   1510  CZ  TYR A  94      -5.038  -5.824  12.280  1.00 97.04           C  
ATOM   1511  OH  TYR A  94      -4.399  -6.058  11.107  1.00 97.04           O  
ATOM   1512  H   TYR A  94      -8.711  -5.302  18.114  1.00 97.04           H  
ATOM   1513  HA  TYR A  94      -9.050  -4.900  15.197  1.00 97.04           H  
ATOM   1514  HB2 TYR A  94      -6.625  -5.776  16.811  1.00 97.04           H  
ATOM   1515  HB3 TYR A  94      -6.964  -4.119  16.343  1.00 97.04           H  
ATOM   1516  HD1 TYR A  94      -6.605  -7.553  14.752  1.00 97.04           H  
ATOM   1517  HD2 TYR A  94      -5.961  -3.297  14.382  1.00 97.04           H  
ATOM   1518  HE1 TYR A  94      -5.392  -7.910  12.625  1.00 97.04           H  
ATOM   1519  HE2 TYR A  94      -4.814  -3.682  12.203  1.00 97.04           H  
ATOM   1520  HH  TYR A  94      -4.115  -5.259  10.657  1.00 97.04           H  
ATOM   1521  N   TYR A  95      -9.781  -7.245  14.888  1.00 97.08           N  
ATOM   1522  CA  TYR A  95     -10.055  -8.586  14.402  1.00 97.08           C  
ATOM   1523  C   TYR A  95      -9.191  -8.865  13.184  1.00 97.08           C  
ATOM   1524  O   TYR A  95      -9.104  -8.065  12.258  1.00 97.08           O  
ATOM   1525  CB  TYR A  95     -11.535  -8.741  14.055  1.00 97.08           C  
ATOM   1526  CG  TYR A  95     -12.448  -8.440  15.219  1.00 97.08           C  
ATOM   1527  CD1 TYR A  95     -12.785  -9.454  16.136  1.00 97.08           C  
ATOM   1528  CD2 TYR A  95     -12.953  -7.137  15.381  1.00 97.08           C  
ATOM   1529  CE1 TYR A  95     -13.641  -9.160  17.215  1.00 97.08           C  
ATOM   1530  CE2 TYR A  95     -13.809  -6.845  16.454  1.00 97.08           C  
ATOM   1531  CZ  TYR A  95     -14.148  -7.855  17.378  1.00 97.08           C  
ATOM   1532  OH  TYR A  95     -14.933  -7.559  18.444  1.00 97.08           O  
ATOM   1533  H   TYR A  95     -10.182  -6.484  14.360  1.00 97.08           H  
ATOM   1534  HA  TYR A  95      -9.813  -9.311  15.179  1.00 97.08           H  
ATOM   1535  HB2 TYR A  95     -11.714  -9.762  13.719  1.00 97.08           H  
ATOM   1536  HB3 TYR A  95     -11.783  -8.076  13.228  1.00 97.08           H  
ATOM   1537  HD1 TYR A  95     -12.393 -10.453  16.011  1.00 97.08           H  
ATOM   1538  HD2 TYR A  95     -12.676  -6.359  14.685  1.00 97.08           H  
ATOM   1539  HE1 TYR A  95     -13.911  -9.920  17.933  1.00 97.08           H  
ATOM   1540  HE2 TYR A  95     -14.195  -5.844  16.577  1.00 97.08           H  
ATOM   1541  HH  TYR A  95     -15.239  -6.651  18.388  1.00 97.08           H  
ATOM   1542  N   HIS A  96      -8.586 -10.033  13.172  1.00 96.35           N  
ATOM   1543  CA  HIS A  96      -7.785 -10.557  12.088  1.00 96.35           C  
ATOM   1544  C   HIS A  96      -8.451 -11.826  11.547  1.00 96.35           C  
ATOM   1545  O   HIS A  96      -9.276 -12.446  12.220  1.00 96.35           O  
ATOM   1546  CB  HIS A  96      -6.393 -10.815  12.670  1.00 96.35           C  
ATOM   1547  CG  HIS A  96      -5.352 -11.152  11.647  1.00 96.35           C  
ATOM   1548  CD2 HIS A  96      -4.987 -10.397  10.566  1.00 96.35           C  
ATOM   1549  ND1 HIS A  96      -4.490 -12.216  11.721  1.00 96.35           N  
ATOM   1550  CE1 HIS A  96      -3.612 -12.099  10.715  1.00 96.35           C  
ATOM   1551  NE2 HIS A  96      -3.891 -11.018   9.974  1.00 96.35           N  
ATOM   1552  H   HIS A  96      -8.734 -10.652  13.957  1.00 96.35           H  
ATOM   1553  HA  HIS A  96      -7.709  -9.829  11.281  1.00 96.35           H  
ATOM   1554  HB2 HIS A  96      -6.456 -11.626  13.395  1.00 96.35           H  
ATOM   1555  HB3 HIS A  96      -6.058  -9.929  13.209  1.00 96.35           H  
ATOM   1556  HD1 HIS A  96      -4.340 -12.782  12.544  1.00 96.35           H  
ATOM   1557  HD2 HIS A  96      -5.424  -9.458  10.260  1.00 96.35           H  
ATOM   1558  HE1 HIS A  96      -2.743 -12.723  10.569  1.00 96.35           H  
ATOM   1559  N   PHE A  97      -8.059 -12.294  10.363  1.00 94.64           N  
ATOM   1560  CA  PHE A  97      -8.533 -13.583   9.837  1.00 94.64           C  
ATOM   1561  C   PHE A  97      -8.179 -14.792  10.736  1.00 94.64           C  
ATOM   1562  O   PHE A  97      -8.699 -15.890  10.534  1.00 94.64           O  
ATOM   1563  CB  PHE A  97      -7.982 -13.775   8.423  1.00 94.64           C  
ATOM   1564  CG  PHE A  97      -6.495 -14.071   8.376  1.00 94.64           C  
ATOM   1565  CD1 PHE A  97      -5.562 -13.040   8.175  1.00 94.64           C  
ATOM   1566  CD2 PHE A  97      -6.039 -15.396   8.511  1.00 94.64           C  
ATOM   1567  CE1 PHE A  97      -4.191 -13.343   8.071  1.00 94.64           C  
ATOM   1568  CE2 PHE A  97      -4.665 -15.686   8.450  1.00 94.64           C  
ATOM   1569  CZ  PHE A  97      -3.737 -14.657   8.234  1.00 94.64           C  
ATOM   1570  H   PHE A  97      -7.459 -11.721   9.787  1.00 94.64           H  
ATOM   1571  HA  PHE A  97      -9.620 -13.547   9.776  1.00 94.64           H  
ATOM   1572  HB2 PHE A  97      -8.512 -14.606   7.959  1.00 94.64           H  
ATOM   1573  HB3 PHE A  97      -8.198 -12.888   7.827  1.00 94.64           H  
ATOM   1574  HD1 PHE A  97      -5.891 -12.014   8.103  1.00 94.64           H  
ATOM   1575  HD2 PHE A  97      -6.744 -16.196   8.680  1.00 94.64           H  
ATOM   1576  HE1 PHE A  97      -3.469 -12.555   7.917  1.00 94.64           H  
ATOM   1577  HE2 PHE A  97      -4.331 -16.705   8.583  1.00 94.64           H  
ATOM   1578  HZ  PHE A  97      -2.678 -14.866   8.190  1.00 94.64           H  
ATOM   1579  N   ASN A  98      -7.305 -14.603  11.732  1.00 92.38           N  
ATOM   1580  CA  ASN A  98      -6.969 -15.591  12.762  1.00 92.38           C  
ATOM   1581  C   ASN A  98      -7.741 -15.413  14.088  1.00 92.38           C  
ATOM   1582  O   ASN A  98      -7.467 -16.148  15.033  1.00 92.38           O  
ATOM   1583  CB  ASN A  98      -5.445 -15.605  12.970  1.00 92.38           C  
ATOM   1584  CG  ASN A  98      -4.687 -16.196  11.797  1.00 92.38           C  
ATOM   1585  ND2 ASN A  98      -3.435 -15.834  11.637  1.00 92.38           N  
ATOM   1586  OD1 ASN A  98      -5.178 -17.018  11.040  1.00 92.38           O  
ATOM   1587  H   ASN A  98      -6.902 -13.680  11.813  1.00 92.38           H  
ATOM   1588  HA  ASN A  98      -7.252 -16.581  12.402  1.00 92.38           H  
ATOM   1589  HB2 ASN A  98      -5.095 -14.593  13.174  1.00 92.38           H  
ATOM   1590  HB3 ASN A  98      -5.203 -16.219  13.838  1.00 92.38           H  
ATOM   1591 HD21 ASN A  98      -2.993 -15.192  12.279  1.00 92.38           H  
ATOM   1592 HD22 ASN A  98      -2.963 -16.200  10.823  1.00 92.38           H  
ATOM   1593  N   GLY A  99      -8.692 -14.476  14.167  1.00 94.49           N  
ATOM   1594  CA  GLY A  99      -9.515 -14.214  15.353  1.00 94.49           C  
ATOM   1595  C   GLY A  99      -9.338 -12.797  15.904  1.00 94.49           C  
ATOM   1596  O   GLY A  99      -8.849 -11.903  15.217  1.00 94.49           O  
ATOM   1597  H   GLY A  99      -8.846 -13.869  13.375  1.00 94.49           H  
ATOM   1598  HA2 GLY A  99     -10.566 -14.353  15.099  1.00 94.49           H  
ATOM   1599  HA3 GLY A  99      -9.270 -14.923  16.144  1.00 94.49           H  
ATOM   1600  N   LEU A 100      -9.748 -12.577  17.153  1.00 95.02           N  
ATOM   1601  CA  LEU A 100      -9.488 -11.323  17.865  1.00 95.02           C  
ATOM   1602  C   LEU A 100      -7.993 -11.236  18.221  1.00 95.02           C  
ATOM   1603  O   LEU A 100      -7.494 -12.079  18.961  1.00 95.02           O  
ATOM   1604  CB  LEU A 100     -10.400 -11.269  19.104  1.00 95.02           C  
ATOM   1605  CG  LEU A 100     -10.196 -10.030  19.994  1.00 95.02           C  
ATOM   1606  CD1 LEU A 100     -10.512  -8.724  19.266  1.00 95.02           C  
ATOM   1607  CD2 LEU A 100     -11.116 -10.116  21.211  1.00 95.02           C  
ATOM   1608  H   LEU A 100     -10.104 -13.355  17.690  1.00 95.02           H  
ATOM   1609  HA  LEU A 100      -9.736 -10.488  17.211  1.00 95.02           H  
ATOM   1610  HB2 LEU A 100     -10.213 -12.156  19.709  1.00 95.02           H  
ATOM   1611  HB3 LEU A 100     -11.439 -11.298  18.775  1.00 95.02           H  
ATOM   1612  HG  LEU A 100      -9.165  -9.995  20.346  1.00 95.02           H  
ATOM   1613 HD11 LEU A 100     -11.542  -8.736  18.910  1.00 95.02           H  
ATOM   1614 HD12 LEU A 100      -9.835  -8.589  18.422  1.00 95.02           H  
ATOM   1615 HD13 LEU A 100     -10.370  -7.888  19.950  1.00 95.02           H  
ATOM   1616 HD21 LEU A 100     -10.895 -11.023  21.775  1.00 95.02           H  
ATOM   1617 HD22 LEU A 100     -10.957  -9.254  21.859  1.00 95.02           H  
ATOM   1618 HD23 LEU A 100     -12.159 -10.139  20.896  1.00 95.02           H  
ATOM   1619  N   ASP A 101      -7.292 -10.231  17.696  1.00 94.07           N  
ATOM   1620  CA  ASP A 101      -5.838 -10.089  17.839  1.00 94.07           C  
ATOM   1621  C   ASP A 101      -5.462  -9.216  19.045  1.00 94.07           C  
ATOM   1622  O   ASP A 101      -4.811  -9.674  19.984  1.00 94.07           O  
ATOM   1623  CB  ASP A 101      -5.282  -9.520  16.529  1.00 94.07           C  
ATOM   1624  CG  ASP A 101      -3.768  -9.343  16.565  1.00 94.07           C  
ATOM   1625  OD1 ASP A 101      -3.061 -10.325  16.266  1.00 94.07           O  
ATOM   1626  OD2 ASP A 101      -3.341  -8.204  16.862  1.00 94.07           O1-
ATOM   1627  H   ASP A 101      -7.770  -9.552  17.121  1.00 94.07           H  
ATOM   1628  HA  ASP A 101      -5.384 -11.068  17.993  1.00 94.07           H  
ATOM   1629  HB2 ASP A 101      -5.554 -10.176  15.702  1.00 94.07           H  
ATOM   1630  HB3 ASP A 101      -5.738  -8.544  16.363  1.00 94.07           H  
ATOM   1631  N   ARG A 102      -5.908  -7.952  19.050  1.00 94.50           N  
ATOM   1632  CA  ARG A 102      -5.584  -6.981  20.105  1.00 94.50           C  
ATOM   1633  C   ARG A 102      -6.621  -5.873  20.218  1.00 94.50           C  
ATOM   1634  O   ARG A 102      -7.500  -5.727  19.375  1.00 94.50           O  
ATOM   1635  CB  ARG A 102      -4.155  -6.438  19.880  1.00 94.50           C  
ATOM   1636  CG  ARG A 102      -3.946  -5.564  18.627  1.00 94.50           C  
ATOM   1637  CD  ARG A 102      -2.435  -5.396  18.386  1.00 94.50           C  
ATOM   1638  NE  ARG A 102      -2.087  -4.545  17.229  1.00 94.50           N  
ATOM   1639  CZ  ARG A 102      -1.987  -4.932  15.968  1.00 94.50           C  
ATOM   1640  NH1 ARG A 102      -2.406  -6.080  15.530  1.00 94.50           N1+
ATOM   1641  NH2 ARG A 102      -1.412  -4.152  15.106  1.00 94.50           N  
ATOM   1642  H   ARG A 102      -6.476  -7.655  18.270  1.00 94.50           H  
ATOM   1643  HA  ARG A 102      -5.587  -7.519  21.052  1.00 94.50           H  
ATOM   1644  HB2 ARG A 102      -3.851  -5.861  20.754  1.00 94.50           H  
ATOM   1645  HB3 ARG A 102      -3.483  -7.294  19.817  1.00 94.50           H  
ATOM   1646  HG2 ARG A 102      -4.401  -6.036  17.756  1.00 94.50           H  
ATOM   1647  HG3 ARG A 102      -4.407  -4.588  18.783  1.00 94.50           H  
ATOM   1648  HD2 ARG A 102      -1.993  -6.382  18.243  1.00 94.50           H  
ATOM   1649  HD3 ARG A 102      -1.983  -4.964  19.279  1.00 94.50           H  
ATOM   1650  HE  ARG A 102      -1.627  -3.664  17.409  1.00 94.50           H  
ATOM   1651 HH11 ARG A 102      -2.265  -6.372  14.573  1.00 94.50           H  
ATOM   1652 HH12 ARG A 102      -2.756  -6.773  16.176  1.00 94.50           H  
ATOM   1653 HH21 ARG A 102      -1.270  -4.499  14.168  1.00 94.50           H  
ATOM   1654 HH22 ARG A 102      -0.634  -3.622  15.472  1.00 94.50           H  
ATOM   1655  N   ASN A 103      -6.496  -5.058  21.259  1.00 95.59           N  
ATOM   1656  CA  ASN A 103      -7.229  -3.803  21.386  1.00 95.59           C  
ATOM   1657  C   ASN A 103      -6.293  -2.626  21.080  1.00 95.59           C  
ATOM   1658  O   ASN A 103      -5.176  -2.567  21.603  1.00 95.59           O  
ATOM   1659  CB  ASN A 103      -7.850  -3.724  22.785  1.00 95.59           C  
ATOM   1660  CG  ASN A 103      -8.851  -2.593  22.867  1.00 95.59           C  
ATOM   1661  ND2 ASN A 103     -10.084  -2.863  22.510  1.00 95.59           N  
ATOM   1662  OD1 ASN A 103      -8.527  -1.474  23.230  1.00 95.59           O  
ATOM   1663  H   ASN A 103      -5.724  -5.217  21.890  1.00 95.59           H  
ATOM   1664  HA  ASN A 103      -8.043  -3.783  20.661  1.00 95.59           H  
ATOM   1665  HB2 ASN A 103      -8.364  -4.659  23.010  1.00 95.59           H  
ATOM   1666  HB3 ASN A 103      -7.071  -3.562  23.531  1.00 95.59           H  
ATOM   1667 HD21 ASN A 103     -10.772  -2.124  22.502  1.00 95.59           H  
ATOM   1668 HD22 ASN A 103     -10.365  -3.784  22.205  1.00 95.59           H  
ATOM   1669  N   LEU A 104      -6.725  -1.697  20.228  1.00 96.46           N  
ATOM   1670  CA  LEU A 104      -5.904  -0.554  19.851  1.00 96.46           C  
ATOM   1671  C   LEU A 104      -5.908   0.515  20.946  1.00 96.46           C  
ATOM   1672  O   LEU A 104      -6.949   1.012  21.373  1.00 96.46           O  
ATOM   1673  CB  LEU A 104      -6.309   0.033  18.490  1.00 96.46           C  
ATOM   1674  CG  LEU A 104      -6.310  -0.943  17.298  1.00 96.46           C  
ATOM   1675  CD1 LEU A 104      -6.343  -0.117  16.015  1.00 96.46           C  
ATOM   1676  CD2 LEU A 104      -5.078  -1.843  17.223  1.00 96.46           C  
ATOM   1677  H   LEU A 104      -7.648  -1.791  19.828  1.00 96.46           H  
ATOM   1678  HA  LEU A 104      -4.878  -0.909  19.747  1.00 96.46           H  
ATOM   1679  HB2 LEU A 104      -5.613   0.842  18.271  1.00 96.46           H  
ATOM   1680  HB3 LEU A 104      -7.303   0.472  18.572  1.00 96.46           H  
ATOM   1681  HG  LEU A 104      -7.202  -1.569  17.345  1.00 96.46           H  
ATOM   1682 HD11 LEU A 104      -7.160   0.603  16.065  1.00 96.46           H  
ATOM   1683 HD12 LEU A 104      -6.483  -0.777  15.159  1.00 96.46           H  
ATOM   1684 HD13 LEU A 104      -5.405   0.424  15.890  1.00 96.46           H  
ATOM   1685 HD21 LEU A 104      -5.038  -2.501  18.091  1.00 96.46           H  
ATOM   1686 HD22 LEU A 104      -4.172  -1.239  17.172  1.00 96.46           H  
ATOM   1687 HD23 LEU A 104      -5.124  -2.468  16.331  1.00 96.46           H  
ATOM   1688  N   SER A 105      -4.705   0.918  21.345  1.00 95.25           N  
ATOM   1689  CA  SER A 105      -4.457   2.066  22.215  1.00 95.25           C  
ATOM   1690  C   SER A 105      -3.794   3.198  21.437  1.00 95.25           C  
ATOM   1691  O   SER A 105      -2.817   2.967  20.720  1.00 95.25           O  
ATOM   1692  CB  SER A 105      -3.587   1.639  23.396  1.00 95.25           C  
ATOM   1693  OG  SER A 105      -3.238   2.757  24.196  1.00 95.25           O  
ATOM   1694  H   SER A 105      -3.913   0.433  20.948  1.00 95.25           H  
ATOM   1695  HA  SER A 105      -5.404   2.430  22.614  1.00 95.25           H  
ATOM   1696  HB2 SER A 105      -2.677   1.168  23.025  1.00 95.25           H  
ATOM   1697  HB3 SER A 105      -4.139   0.916  23.997  1.00 95.25           H  
ATOM   1698  HG  SER A 105      -2.919   2.409  25.032  1.00 95.25           H  
ATOM   1699  N   ALA A 106      -4.269   4.429  21.644  1.00 93.79           N  
ATOM   1700  CA  ALA A 106      -3.722   5.644  21.033  1.00 93.79           C  
ATOM   1701  C   ALA A 106      -2.303   5.990  21.503  1.00 93.79           C  
ATOM   1702  O   ALA A 106      -1.625   6.787  20.859  1.00 93.79           O  
ATOM   1703  CB  ALA A 106      -4.694   6.797  21.309  1.00 93.79           C  
ATOM   1704  H   ALA A 106      -5.099   4.519  22.212  1.00 93.79           H  
ATOM   1705  HA  ALA A 106      -3.651   5.503  19.955  1.00 93.79           H  
ATOM   1706  HB1 ALA A 106      -4.760   6.983  22.381  1.00 93.79           H  
ATOM   1707  HB2 ALA A 106      -4.334   7.698  20.813  1.00 93.79           H  
ATOM   1708  HB3 ALA A 106      -5.681   6.550  20.917  1.00 93.79           H  
ATOM   1709  N   ASN A 107      -1.850   5.383  22.603  1.00 94.70           N  
ATOM   1710  CA  ASN A 107      -0.508   5.590  23.141  1.00 94.70           C  
ATOM   1711  C   ASN A 107       0.541   4.664  22.502  1.00 94.70           C  
ATOM   1712  O   ASN A 107       1.727   4.840  22.765  1.00 94.70           O  
ATOM   1713  CB  ASN A 107      -0.559   5.418  24.668  1.00 94.70           C  
ATOM   1714  CG  ASN A 107      -1.430   6.444  25.371  1.00 94.70           C  
ATOM   1715  ND2 ASN A 107      -1.856   6.152  26.577  1.00 94.70           N  
ATOM   1716  OD1 ASN A 107      -1.741   7.514  24.878  1.00 94.70           O  
ATOM   1717  H   ASN A 107      -2.461   4.727  23.069  1.00 94.70           H  
ATOM   1718  HA  ASN A 107      -0.192   6.610  22.924  1.00 94.70           H  
ATOM   1719  HB2 ASN A 107       0.450   5.520  25.069  1.00 94.70           H  
ATOM   1720  HB3 ASN A 107      -0.916   4.415  24.902  1.00 94.70           H  
ATOM   1721 HD21 ASN A 107      -2.430   6.854  27.021  1.00 94.70           H  
ATOM   1722 HD22 ASN A 107      -1.577   5.290  27.024  1.00 94.70           H  
ATOM   1723  N   ASN A 108       0.130   3.681  21.693  1.00 93.69           N  
ATOM   1724  CA  ASN A 108       1.055   2.836  20.940  1.00 93.69           C  
ATOM   1725  C   ASN A 108       1.367   3.492  19.580  1.00 93.69           C  
ATOM   1726  O   ASN A 108       0.450   3.871  18.844  1.00 93.69           O  
ATOM   1727  CB  ASN A 108       0.472   1.414  20.824  1.00 93.69           C  
ATOM   1728  CG  ASN A 108       1.442   0.427  20.191  1.00 93.69           C  
ATOM   1729  ND2 ASN A 108       1.125  -0.844  20.148  1.00 93.69           N  
ATOM   1730  OD1 ASN A 108       2.505   0.798  19.736  1.00 93.69           O  
ATOM   1731  H   ASN A 108      -0.850   3.618  21.456  1.00 93.69           H  
ATOM   1732  HA  ASN A 108       1.994   2.757  21.489  1.00 93.69           H  
ATOM   1733  HB2 ASN A 108       0.208   1.043  21.815  1.00 93.69           H  
ATOM   1734  HB3 ASN A 108      -0.423   1.459  20.203  1.00 93.69           H  
ATOM   1735 HD21 ASN A 108       1.750  -1.425  19.608  1.00 93.69           H  
ATOM   1736 HD22 ASN A 108       0.216  -1.191  20.420  1.00 93.69           H  
ATOM   1737  N   SER A 109       2.653   3.634  19.251  1.00 91.09           N  
ATOM   1738  CA  SER A 109       3.116   4.174  17.967  1.00 91.09           C  
ATOM   1739  C   SER A 109       2.703   3.303  16.778  1.00 91.09           C  
ATOM   1740  O   SER A 109       2.322   3.847  15.746  1.00 91.09           O  
ATOM   1741  CB  SER A 109       4.636   4.358  17.975  1.00 91.09           C  
ATOM   1742  OG  SER A 109       5.295   3.201  18.452  1.00 91.09           O  
ATOM   1743  H   SER A 109       3.355   3.191  19.826  1.00 91.09           H  
ATOM   1744  HA  SER A 109       2.678   5.162  17.828  1.00 91.09           H  
ATOM   1745  HB2 SER A 109       4.881   5.188  18.637  1.00 91.09           H  
ATOM   1746  HB3 SER A 109       4.988   4.599  16.972  1.00 91.09           H  
ATOM   1747  HG  SER A 109       5.418   2.571  17.738  1.00 91.09           H  
ATOM   1748  N   GLU A 110       2.664   1.980  16.948  1.00 89.75           N  
ATOM   1749  CA  GLU A 110       2.255   1.023  15.903  1.00 89.75           C  
ATOM   1750  C   GLU A 110       0.773   1.184  15.514  1.00 89.75           C  
ATOM   1751  O   GLU A 110       0.347   0.795  14.434  1.00 89.75           O  
ATOM   1752  CB  GLU A 110       2.496  -0.413  16.400  1.00 89.75           C  
ATOM   1753  CG  GLU A 110       3.949  -0.720  16.796  1.00 89.75           C  
ATOM   1754  CD  GLU A 110       4.939  -0.606  15.630  1.00 89.75           C  
ATOM   1755  OE1 GLU A 110       5.956   0.099  15.834  1.00 89.75           O  
ATOM   1756  OE2 GLU A 110       4.678  -1.219  14.574  1.00 89.75           O1-
ATOM   1757  H   GLU A 110       2.992   1.584  17.818  1.00 89.75           H  
ATOM   1758  HA  GLU A 110       2.850   1.174  15.003  1.00 89.75           H  
ATOM   1759  HB2 GLU A 110       1.861  -0.590  17.267  1.00 89.75           H  
ATOM   1760  HB3 GLU A 110       2.188  -1.109  15.620  1.00 89.75           H  
ATOM   1761  HG2 GLU A 110       4.247  -0.055  17.606  1.00 89.75           H  
ATOM   1762  HG3 GLU A 110       3.990  -1.734  17.194  1.00 89.75           H  
ATOM   1763  N   ASN A 111      -0.041   1.827  16.362  1.00 94.92           N  
ATOM   1764  CA  ASN A 111      -1.464   2.046  16.092  1.00 94.92           C  
ATOM   1765  C   ASN A 111      -1.751   3.402  15.421  1.00 94.92           C  
ATOM   1766  O   ASN A 111      -2.913   3.731  15.166  1.00 94.92           O  
ATOM   1767  CB  ASN A 111      -2.252   1.885  17.400  1.00 94.92           C  
ATOM   1768  CG  ASN A 111      -2.165   0.499  18.008  1.00 94.92           C  
ATOM   1769  ND2 ASN A 111      -2.496   0.387  19.271  1.00 94.92           N  
ATOM   1770  OD1 ASN A 111      -1.844  -0.497  17.397  1.00 94.92           O  
ATOM   1771  H   ASN A 111       0.362   2.168  17.223  1.00 94.92           H  
ATOM   1772  HA  ASN A 111      -1.812   1.280  15.400  1.00 94.92           H  
ATOM   1773  HB2 ASN A 111      -3.306   2.077  17.200  1.00 94.92           H  
ATOM   1774  HB3 ASN A 111      -1.896   2.619  18.123  1.00 94.92           H  
ATOM   1775 HD21 ASN A 111      -2.642   1.237  19.797  1.00 94.92           H  
ATOM   1776 HD22 ASN A 111      -2.419  -0.550  19.641  1.00 94.92           H  
ATOM   1777  N   GLN A 112      -0.735   4.237  15.162  1.00 93.82           N  
ATOM   1778  CA  GLN A 112      -0.962   5.603  14.671  1.00 93.82           C  
ATOM   1779  C   GLN A 112      -1.550   5.652  13.262  1.00 93.82           C  
ATOM   1780  O   GLN A 112      -2.265   6.610  12.957  1.00 93.82           O  
ATOM   1781  CB  GLN A 112       0.320   6.445  14.719  1.00 93.82           C  
ATOM   1782  CG  GLN A 112       0.810   6.702  16.147  1.00 93.82           C  
ATOM   1783  CD  GLN A 112      -0.227   7.334  17.065  1.00 93.82           C  
ATOM   1784  NE2 GLN A 112      -0.462   6.722  18.206  1.00 93.82           N  
ATOM   1785  OE1 GLN A 112      -0.837   8.353  16.770  1.00 93.82           O  
ATOM   1786  H   GLN A 112       0.209   3.924  15.336  1.00 93.82           H  
ATOM   1787  HA  GLN A 112      -1.703   6.074  15.317  1.00 93.82           H  
ATOM   1788  HB2 GLN A 112       0.127   7.410  14.249  1.00 93.82           H  
ATOM   1789  HB3 GLN A 112       1.105   5.944  14.154  1.00 93.82           H  
ATOM   1790  HG2 GLN A 112       1.694   7.340  16.119  1.00 93.82           H  
ATOM   1791  HG3 GLN A 112       1.094   5.745  16.583  1.00 93.82           H  
ATOM   1792 HE21 GLN A 112      -1.074   7.144  18.890  1.00 93.82           H  
ATOM   1793 HE22 GLN A 112      -0.026   5.832  18.404  1.00 93.82           H  
ATOM   1794  N   TRP A 113      -1.320   4.636  12.424  1.00 93.72           N  
ATOM   1795  CA  TRP A 113      -1.959   4.535  11.108  1.00 93.72           C  
ATOM   1796  C   TRP A 113      -3.492   4.589  11.238  1.00 93.72           C  
ATOM   1797  O   TRP A 113      -4.138   5.365  10.533  1.00 93.72           O  
ATOM   1798  CB  TRP A 113      -1.489   3.255  10.397  1.00 93.72           C  
ATOM   1799  CG  TRP A 113      -1.985   1.985  11.011  1.00 93.72           C  
ATOM   1800  CD1 TRP A 113      -1.320   1.230  11.910  1.00 93.72           C  
ATOM   1801  CD2 TRP A 113      -3.262   1.309  10.793  1.00 93.72           C  
ATOM   1802  CE2 TRP A 113      -3.342   0.199  11.686  1.00 93.72           C  
ATOM   1803  CE3 TRP A 113      -4.367   1.544   9.944  1.00 93.72           C  
ATOM   1804  NE1 TRP A 113      -2.122   0.190  12.330  1.00 93.72           N  
ATOM   1805  CZ2 TRP A 113      -4.481  -0.614  11.761  1.00 93.72           C  
ATOM   1806  CZ3 TRP A 113      -5.505   0.719   9.998  1.00 93.72           C  
ATOM   1807  CH2 TRP A 113      -5.569  -0.349  10.911  1.00 93.72           C  
ATOM   1808  H   TRP A 113      -0.722   3.878  12.721  1.00 93.72           H  
ATOM   1809  HA  TRP A 113      -1.650   5.386  10.500  1.00 93.72           H  
ATOM   1810  HB2 TRP A 113      -1.833   3.285   9.363  1.00 93.72           H  
ATOM   1811  HB3 TRP A 113      -0.399   3.236  10.372  1.00 93.72           H  
ATOM   1812  HD1 TRP A 113      -0.306   1.404  12.239  1.00 93.72           H  
ATOM   1813  HE1 TRP A 113      -1.781  -0.517  12.966  1.00 93.72           H  
ATOM   1814  HE3 TRP A 113      -4.317   2.347   9.224  1.00 93.72           H  
ATOM   1815  HZ2 TRP A 113      -4.506  -1.441  12.455  1.00 93.72           H  
ATOM   1816  HZ3 TRP A 113      -6.321   0.885   9.310  1.00 93.72           H  
ATOM   1817  HH2 TRP A 113      -6.442  -0.984  10.944  1.00 93.72           H  
ATOM   1818  N   TYR A 114      -4.067   3.869  12.213  1.00 97.18           N  
ATOM   1819  CA  TYR A 114      -5.511   3.795  12.450  1.00 97.18           C  
ATOM   1820  C   TYR A 114      -6.070   5.152  12.881  1.00 97.18           C  
ATOM   1821  O   TYR A 114      -6.991   5.678  12.257  1.00 97.18           O  
ATOM   1822  CB  TYR A 114      -5.814   2.710  13.500  1.00 97.18           C  
ATOM   1823  CG  TYR A 114      -7.248   2.723  14.001  1.00 97.18           C  
ATOM   1824  CD1 TYR A 114      -7.560   3.335  15.231  1.00 97.18           C  
ATOM   1825  CD2 TYR A 114      -8.269   2.139  13.230  1.00 97.18           C  
ATOM   1826  CE1 TYR A 114      -8.892   3.374  15.685  1.00 97.18           C  
ATOM   1827  CE2 TYR A 114      -9.607   2.196  13.669  1.00 97.18           C  
ATOM   1828  CZ  TYR A 114      -9.918   2.815  14.896  1.00 97.18           C  
ATOM   1829  OH  TYR A 114     -11.203   2.863  15.331  1.00 97.18           O  
ATOM   1830  H   TYR A 114      -3.470   3.255  12.749  1.00 97.18           H  
ATOM   1831  HA  TYR A 114      -6.008   3.514  11.522  1.00 97.18           H  
ATOM   1832  HB2 TYR A 114      -5.153   2.838  14.356  1.00 97.18           H  
ATOM   1833  HB3 TYR A 114      -5.599   1.732  13.070  1.00 97.18           H  
ATOM   1834  HD1 TYR A 114      -6.772   3.761  15.835  1.00 97.18           H  
ATOM   1835  HD2 TYR A 114      -8.023   1.644  12.302  1.00 97.18           H  
ATOM   1836  HE1 TYR A 114      -9.126   3.825  16.638  1.00 97.18           H  
ATOM   1837  HE2 TYR A 114     -10.398   1.747  13.087  1.00 97.18           H  
ATOM   1838  HH  TYR A 114     -11.228   3.115  16.257  1.00 97.18           H  
ATOM   1839  N   TYR A 115      -5.484   5.771  13.912  1.00 96.67           N  
ATOM   1840  CA  TYR A 115      -5.976   7.052  14.432  1.00 96.67           C  
ATOM   1841  C   TYR A 115      -5.733   8.222  13.473  1.00 96.67           C  
ATOM   1842  O   TYR A 115      -6.514   9.176  13.459  1.00 96.67           O  
ATOM   1843  CB  TYR A 115      -5.340   7.352  15.792  1.00 96.67           C  
ATOM   1844  CG  TYR A 115      -5.698   6.346  16.864  1.00 96.67           C  
ATOM   1845  CD1 TYR A 115      -6.988   6.343  17.433  1.00 96.67           C  
ATOM   1846  CD2 TYR A 115      -4.748   5.393  17.269  1.00 96.67           C  
ATOM   1847  CE1 TYR A 115      -7.327   5.387  18.413  1.00 96.67           C  
ATOM   1848  CE2 TYR A 115      -5.090   4.429  18.231  1.00 96.67           C  
ATOM   1849  CZ  TYR A 115      -6.371   4.429  18.813  1.00 96.67           C  
ATOM   1850  OH  TYR A 115      -6.659   3.506  19.764  1.00 96.67           O  
ATOM   1851  H   TYR A 115      -4.728   5.295  14.383  1.00 96.67           H  
ATOM   1852  HA  TYR A 115      -7.054   6.971  14.571  1.00 96.67           H  
ATOM   1853  HB2 TYR A 115      -4.256   7.395  15.678  1.00 96.67           H  
ATOM   1854  HB3 TYR A 115      -5.673   8.334  16.126  1.00 96.67           H  
ATOM   1855  HD1 TYR A 115      -7.726   7.061  17.107  1.00 96.67           H  
ATOM   1856  HD2 TYR A 115      -3.758   5.390  16.838  1.00 96.67           H  
ATOM   1857  HE1 TYR A 115      -8.315   5.374  18.849  1.00 96.67           H  
ATOM   1858  HE2 TYR A 115      -4.370   3.684  18.537  1.00 96.67           H  
ATOM   1859  HH  TYR A 115      -7.593   3.433  19.974  1.00 96.67           H  
ATOM   1860  N   THR A 116      -4.671   8.161  12.667  1.00 95.19           N  
ATOM   1861  CA  THR A 116      -4.414   9.139  11.602  1.00 95.19           C  
ATOM   1862  C   THR A 116      -5.452   8.995  10.498  1.00 95.19           C  
ATOM   1863  O   THR A 116      -6.066   9.986  10.102  1.00 95.19           O  
ATOM   1864  CB  THR A 116      -2.998   8.987  11.028  1.00 95.19           C  
ATOM   1865  CG2 THR A 116      -2.683  10.026   9.951  1.00 95.19           C  
ATOM   1866  OG1 THR A 116      -2.067   9.178  12.063  1.00 95.19           O  
ATOM   1867  H   THR A 116      -4.044   7.373  12.751  1.00 95.19           H  
ATOM   1868  HA  THR A 116      -4.503  10.146  12.011  1.00 95.19           H  
ATOM   1869  HB  THR A 116      -2.870   7.989  10.609  1.00 95.19           H  
ATOM   1870  HG1 THR A 116      -1.966   8.323  12.487  1.00 95.19           H  
ATOM   1871 HG21 THR A 116      -3.317   9.870   9.078  1.00 95.19           H  
ATOM   1872 HG22 THR A 116      -1.642   9.918   9.644  1.00 95.19           H  
ATOM   1873 HG23 THR A 116      -2.840  11.031  10.343  1.00 95.19           H  
ATOM   1874  N   PHE A 117      -5.713   7.767  10.042  1.00 96.88           N  
ATOM   1875  CA  PHE A 117      -6.687   7.518   8.988  1.00 96.88           C  
ATOM   1876  C   PHE A 117      -8.121   7.829   9.437  1.00 96.88           C  
ATOM   1877  O   PHE A 117      -8.887   8.427   8.680  1.00 96.88           O  
ATOM   1878  CB  PHE A 117      -6.532   6.078   8.483  1.00 96.88           C  
ATOM   1879  CG  PHE A 117      -7.457   5.727   7.334  1.00 96.88           C  
ATOM   1880  CD1 PHE A 117      -8.137   4.495   7.333  1.00 96.88           C  
ATOM   1881  CD2 PHE A 117      -7.648   6.631   6.269  1.00 96.88           C  
ATOM   1882  CE1 PHE A 117      -9.052   4.198   6.311  1.00 96.88           C  
ATOM   1883  CE2 PHE A 117      -8.563   6.335   5.249  1.00 96.88           C  
ATOM   1884  CZ  PHE A 117      -9.277   5.129   5.287  1.00 96.88           C  
ATOM   1885  H   PHE A 117      -5.193   6.976  10.397  1.00 96.88           H  
ATOM   1886  HA  PHE A 117      -6.457   8.198   8.167  1.00 96.88           H  
ATOM   1887  HB2 PHE A 117      -5.506   5.929   8.146  1.00 96.88           H  
ATOM   1888  HB3 PHE A 117      -6.714   5.394   9.312  1.00 96.88           H  
ATOM   1889  HD1 PHE A 117      -7.958   3.777   8.119  1.00 96.88           H  
ATOM   1890  HD2 PHE A 117      -7.109   7.566   6.230  1.00 96.88           H  
ATOM   1891  HE1 PHE A 117      -9.594   3.263   6.320  1.00 96.88           H  
ATOM   1892  HE2 PHE A 117      -8.744   7.042   4.453  1.00 96.88           H  
ATOM   1893  HZ  PHE A 117     -10.030   4.928   4.539  1.00 96.88           H  
ATOM   1894  N   LEU A 118      -8.473   7.542  10.694  1.00 96.06           N  
ATOM   1895  CA  LEU A 118      -9.783   7.868  11.263  1.00 96.06           C  
ATOM   1896  C   LEU A 118     -10.113   9.368  11.151  1.00 96.06           C  
ATOM   1897  O   LEU A 118     -11.258   9.707  10.863  1.00 96.06           O  
ATOM   1898  CB  LEU A 118      -9.823   7.374  12.723  1.00 96.06           C  
ATOM   1899  CG  LEU A 118     -11.206   7.467  13.396  1.00 96.06           C  
ATOM   1900  CD1 LEU A 118     -12.246   6.587  12.699  1.00 96.06           C  
ATOM   1901  CD2 LEU A 118     -11.095   7.012  14.852  1.00 96.06           C  
ATOM   1902  H   LEU A 118      -7.833   6.995  11.252  1.00 96.06           H  
ATOM   1903  HA  LEU A 118     -10.532   7.320  10.690  1.00 96.06           H  
ATOM   1904  HB2 LEU A 118      -9.106   7.952  13.306  1.00 96.06           H  
ATOM   1905  HB3 LEU A 118      -9.509   6.331  12.746  1.00 96.06           H  
ATOM   1906  HG  LEU A 118     -11.550   8.501  13.389  1.00 96.06           H  
ATOM   1907 HD11 LEU A 118     -12.466   6.978  11.706  1.00 96.06           H  
ATOM   1908 HD12 LEU A 118     -11.882   5.562  12.619  1.00 96.06           H  
ATOM   1909 HD13 LEU A 118     -13.173   6.583  13.272  1.00 96.06           H  
ATOM   1910 HD21 LEU A 118     -12.066   7.100  15.339  1.00 96.06           H  
ATOM   1911 HD22 LEU A 118     -10.772   5.972  14.889  1.00 96.06           H  
ATOM   1912 HD23 LEU A 118     -10.374   7.635  15.381  1.00 96.06           H  
ATOM   1913  N   LYS A 119      -9.111  10.250  11.293  1.00 94.69           N  
ATOM   1914  CA  LYS A 119      -9.252  11.718  11.203  1.00 94.69           C  
ATOM   1915  C   LYS A 119      -9.253  12.281   9.777  1.00 94.69           C  
ATOM   1916  O   LYS A 119      -9.656  13.423   9.599  1.00 94.69           O  
ATOM   1917  CB  LYS A 119      -8.112  12.386  11.985  1.00 94.69           C  
ATOM   1918  CG  LYS A 119      -8.193  12.150  13.497  1.00 94.69           C  
ATOM   1919  CD  LYS A 119      -6.929  12.702  14.164  1.00 94.69           C  
ATOM   1920  CE  LYS A 119      -6.931  12.359  15.653  1.00 94.69           C  
ATOM   1921  NZ  LYS A 119      -5.645  12.737  16.289  1.00 94.69           N1+
ATOM   1922  H   LYS A 119      -8.191   9.873  11.472  1.00 94.69           H  
ATOM   1923  HA  LYS A 119     -10.208  12.015  11.634  1.00 94.69           H  
ATOM   1924  HB2 LYS A 119      -8.141  13.461  11.809  1.00 94.69           H  
ATOM   1925  HB3 LYS A 119      -7.163  12.008  11.605  1.00 94.69           H  
ATOM   1926  HG2 LYS A 119      -9.073  12.653  13.898  1.00 94.69           H  
ATOM   1927  HG3 LYS A 119      -8.274  11.083  13.705  1.00 94.69           H  
ATOM   1928  HD2 LYS A 119      -6.059  12.244  13.692  1.00 94.69           H  
ATOM   1929  HD3 LYS A 119      -6.887  13.782  14.025  1.00 94.69           H  
ATOM   1930  HE2 LYS A 119      -7.767  12.869  16.131  1.00 94.69           H  
ATOM   1931  HE3 LYS A 119      -7.090  11.285  15.750  1.00 94.69           H  
ATOM   1932  HZ1 LYS A 119      -5.475  13.728  16.193  1.00 94.69           H  
ATOM   1933  HZ2 LYS A 119      -4.889  12.237  15.845  1.00 94.69           H  
ATOM   1934  HZ3 LYS A 119      -5.646  12.489  17.268  1.00 94.69           H  
ATOM   1935  N   ASN A 120      -8.750  11.536   8.795  1.00 92.63           N  
ATOM   1936  CA  ASN A 120      -8.724  11.956   7.389  1.00 92.63           C  
ATOM   1937  C   ASN A 120     -10.134  11.832   6.768  1.00 92.63           C  
ATOM   1938  O   ASN A 120     -10.882  10.944   7.150  1.00 92.63           O  
ATOM   1939  CB  ASN A 120      -7.635  11.114   6.686  1.00 92.63           C  
ATOM   1940  CG  ASN A 120      -7.376  11.482   5.234  1.00 92.63           C  
ATOM   1941  ND2 ASN A 120      -6.287  11.036   4.664  1.00 92.63           N  
ATOM   1942  OD1 ASN A 120      -8.150  12.141   4.572  1.00 92.63           O  
ATOM   1943  H   ASN A 120      -8.447  10.598   9.016  1.00 92.63           H  
ATOM   1944  HA  ASN A 120      -8.441  13.007   7.336  1.00 92.63           H  
ATOM   1945  HB2 ASN A 120      -7.923  10.063   6.713  1.00 92.63           H  
ATOM   1946  HB3 ASN A 120      -6.700  11.227   7.234  1.00 92.63           H  
ATOM   1947 HD21 ASN A 120      -5.645  10.429   5.154  1.00 92.63           H  
ATOM   1948 HD22 ASN A 120      -6.296  11.090   3.655  1.00 92.63           H  
ATOM   1949  N   ASP A 121     -10.515  12.661   5.802  1.00 93.07           N  
ATOM   1950  CA  ASP A 121     -11.804  12.542   5.099  1.00 93.07           C  
ATOM   1951  C   ASP A 121     -11.821  11.445   4.017  1.00 93.07           C  
ATOM   1952  O   ASP A 121     -12.886  11.060   3.526  1.00 93.07           O  
ATOM   1953  CB  ASP A 121     -12.184  13.907   4.517  1.00 93.07           C  
ATOM   1954  CG  ASP A 121     -12.475  14.942   5.609  1.00 93.07           C  
ATOM   1955  OD1 ASP A 121     -13.034  14.549   6.658  1.00 93.07           O  
ATOM   1956  OD2 ASP A 121     -12.153  16.127   5.371  1.00 93.07           O1-
ATOM   1957  H   ASP A 121      -9.861  13.352   5.465  1.00 93.07           H  
ATOM   1958  HA  ASP A 121     -12.574  12.270   5.822  1.00 93.07           H  
ATOM   1959  HB2 ASP A 121     -13.083  13.797   3.909  1.00 93.07           H  
ATOM   1960  HB3 ASP A 121     -11.379  14.259   3.872  1.00 93.07           H  
ATOM   1961  N   ASP A 122     -10.649  10.910   3.672  1.00 94.52           N  
ATOM   1962  CA  ASP A 122     -10.480   9.844   2.691  1.00 94.52           C  
ATOM   1963  C   ASP A 122     -11.293   8.579   3.032  1.00 94.52           C  
ATOM   1964  O   ASP A 122     -11.318   8.105   4.170  1.00 94.52           O  
ATOM   1965  CB  ASP A 122      -8.989   9.496   2.568  1.00 94.52           C  
ATOM   1966  CG  ASP A 122      -8.161  10.522   1.792  1.00 94.52           C  
ATOM   1967  OD1 ASP A 122      -8.678  11.065   0.791  1.00 94.52           O  
ATOM   1968  OD2 ASP A 122      -6.917  10.543   1.961  1.00 94.52           O1-
ATOM   1969  H   ASP A 122      -9.819  11.326   4.071  1.00 94.52           H  
ATOM   1970  HA  ASP A 122     -10.831  10.214   1.728  1.00 94.52           H  
ATOM   1971  HB2 ASP A 122      -8.909   8.551   2.030  1.00 94.52           H  
ATOM   1972  HB3 ASP A 122      -8.564   9.349   3.561  1.00 94.52           H  
ATOM   1973  N   GLU A 123     -11.931   7.995   2.013  1.00 95.37           N  
ATOM   1974  CA  GLU A 123     -12.681   6.735   2.128  1.00 95.37           C  
ATOM   1975  C   GLU A 123     -11.760   5.526   2.329  1.00 95.37           C  
ATOM   1976  O   GLU A 123     -12.085   4.614   3.093  1.00 95.37           O  
ATOM   1977  CB  GLU A 123     -13.530   6.562   0.862  1.00 95.37           C  
ATOM   1978  CG  GLU A 123     -14.441   5.326   0.924  1.00 95.37           C  
ATOM   1979  CD  GLU A 123     -15.331   5.192  -0.319  1.00 95.37           C  
ATOM   1980  OE1 GLU A 123     -16.412   4.578  -0.181  1.00 95.37           O  
ATOM   1981  OE2 GLU A 123     -14.937   5.724  -1.382  1.00 95.37           O1-
ATOM   1982  H   GLU A 123     -11.919   8.455   1.114  1.00 95.37           H  
ATOM   1983  HA  GLU A 123     -13.343   6.786   2.993  1.00 95.37           H  
ATOM   1984  HB2 GLU A 123     -14.153   7.448   0.739  1.00 95.37           H  
ATOM   1985  HB3 GLU A 123     -12.863   6.482   0.004  1.00 95.37           H  
ATOM   1986  HG2 GLU A 123     -15.064   5.406   1.815  1.00 95.37           H  
ATOM   1987  HG3 GLU A 123     -13.829   4.429   1.015  1.00 95.37           H  
ATOM   1988  N   TYR A 124     -10.594   5.551   1.683  1.00 97.15           N  
ATOM   1989  CA  TYR A 124      -9.563   4.532   1.804  1.00 97.15           C  
ATOM   1990  C   TYR A 124      -8.160   5.148   1.845  1.00 97.15           C  
ATOM   1991  O   TYR A 124      -7.931   6.275   1.392  1.00 97.15           O  
ATOM   1992  CB  TYR A 124      -9.710   3.482   0.697  1.00 97.15           C  
ATOM   1993  CG  TYR A 124      -9.262   3.952  -0.662  1.00 97.15           C  
ATOM   1994  CD1 TYR A 124     -10.172   4.617  -1.502  1.00 97.15           C  
ATOM   1995  CD2 TYR A 124      -7.937   3.727  -1.078  1.00 97.15           C  
ATOM   1996  CE1 TYR A 124      -9.756   5.068  -2.765  1.00 97.15           C  
ATOM   1997  CE2 TYR A 124      -7.515   4.190  -2.336  1.00 97.15           C  
ATOM   1998  CZ  TYR A 124      -8.425   4.857  -3.183  1.00 97.15           C  
ATOM   1999  OH  TYR A 124      -8.043   5.303  -4.405  1.00 97.15           O  
ATOM   2000  H   TYR A 124     -10.381   6.351   1.105  1.00 97.15           H  
ATOM   2001  HA  TYR A 124      -9.727   4.013   2.748  1.00 97.15           H  
ATOM   2002  HB2 TYR A 124      -9.118   2.604   0.956  1.00 97.15           H  
ATOM   2003  HB3 TYR A 124     -10.751   3.166   0.641  1.00 97.15           H  
ATOM   2004  HD1 TYR A 124     -11.195   4.759  -1.187  1.00 97.15           H  
ATOM   2005  HD2 TYR A 124      -7.249   3.194  -0.439  1.00 97.15           H  
ATOM   2006  HE1 TYR A 124     -10.464   5.559  -3.415  1.00 97.15           H  
ATOM   2007  HE2 TYR A 124      -6.502   4.020  -2.670  1.00 97.15           H  
ATOM   2008  HH  TYR A 124      -8.790   5.654  -4.896  1.00 97.15           H  
ATOM   2009  N   SER A 125      -7.209   4.395   2.388  1.00 95.55           N  
ATOM   2010  CA  SER A 125      -5.790   4.746   2.412  1.00 95.55           C  
ATOM   2011  C   SER A 125      -4.918   3.525   2.155  1.00 95.55           C  
ATOM   2012  O   SER A 125      -5.330   2.392   2.409  1.00 95.55           O  
ATOM   2013  CB  SER A 125      -5.409   5.407   3.741  1.00 95.55           C  
ATOM   2014  OG  SER A 125      -5.649   4.540   4.832  1.00 95.55           O  
ATOM   2015  H   SER A 125      -7.466   3.475   2.717  1.00 95.55           H  
ATOM   2016  HA  SER A 125      -5.591   5.462   1.615  1.00 95.55           H  
ATOM   2017  HB2 SER A 125      -5.986   6.323   3.865  1.00 95.55           H  
ATOM   2018  HB3 SER A 125      -4.350   5.666   3.725  1.00 95.55           H  
ATOM   2019  HG  SER A 125      -6.594   4.547   5.006  1.00 95.55           H  
ATOM   2020  N   LEU A 126      -3.711   3.776   1.649  1.00 94.66           N  
ATOM   2021  CA  LEU A 126      -2.657   2.779   1.542  1.00 94.66           C  
ATOM   2022  C   LEU A 126      -1.495   3.178   2.442  1.00 94.66           C  
ATOM   2023  O   LEU A 126      -1.111   4.349   2.471  1.00 94.66           O  
ATOM   2024  CB  LEU A 126      -2.176   2.593   0.093  1.00 94.66           C  
ATOM   2025  CG  LEU A 126      -3.171   1.851  -0.814  1.00 94.66           C  
ATOM   2026  CD1 LEU A 126      -4.253   2.767  -1.387  1.00 94.66           C  
ATOM   2027  CD2 LEU A 126      -2.411   1.231  -1.984  1.00 94.66           C  
ATOM   2028  H   LEU A 126      -3.431   4.735   1.497  1.00 94.66           H  
ATOM   2029  HA  LEU A 126      -3.041   1.825   1.903  1.00 94.66           H  
ATOM   2030  HB2 LEU A 126      -1.913   3.556  -0.345  1.00 94.66           H  
ATOM   2031  HB3 LEU A 126      -1.265   1.997   0.142  1.00 94.66           H  
ATOM   2032  HG  LEU A 126      -3.648   1.055  -0.242  1.00 94.66           H  
ATOM   2033 HD11 LEU A 126      -3.799   3.602  -1.921  1.00 94.66           H  
ATOM   2034 HD12 LEU A 126      -4.886   2.202  -2.072  1.00 94.66           H  
ATOM   2035 HD13 LEU A 126      -4.887   3.150  -0.587  1.00 94.66           H  
ATOM   2036 HD21 LEU A 126      -3.109   0.729  -2.654  1.00 94.66           H  
ATOM   2037 HD22 LEU A 126      -1.700   0.495  -1.610  1.00 94.66           H  
ATOM   2038 HD23 LEU A 126      -1.872   2.014  -2.518  1.00 94.66           H  
ATOM   2039  N   ASN A 127      -0.913   2.204   3.132  1.00 91.98           N  
ATOM   2040  CA  ASN A 127       0.329   2.372   3.879  1.00 91.98           C  
ATOM   2041  C   ASN A 127       1.197   1.121   3.747  1.00 91.98           C  
ATOM   2042  O   ASN A 127       0.683   0.017   3.583  1.00 91.98           O  
ATOM   2043  CB  ASN A 127       0.044   2.741   5.348  1.00 91.98           C  
ATOM   2044  CG  ASN A 127      -0.658   1.644   6.129  1.00 91.98           C  
ATOM   2045  ND2 ASN A 127       0.000   0.998   7.063  1.00 91.98           N  
ATOM   2046  OD1 ASN A 127      -1.828   1.381   5.924  1.00 91.98           O  
ATOM   2047  H   ASN A 127      -1.304   1.274   3.082  1.00 91.98           H  
ATOM   2048  HA  ASN A 127       0.890   3.195   3.435  1.00 91.98           H  
ATOM   2049  HB2 ASN A 127       0.986   2.977   5.843  1.00 91.98           H  
ATOM   2050  HB3 ASN A 127      -0.582   3.632   5.380  1.00 91.98           H  
ATOM   2051 HD21 ASN A 127       0.966   1.194   7.286  1.00 91.98           H  
ATOM   2052 HD22 ASN A 127      -0.498   0.277   7.565  1.00 91.98           H  
ATOM   2053  N   VAL A 128       2.513   1.305   3.808  1.00 92.45           N  
ATOM   2054  CA  VAL A 128       3.479   0.204   3.830  1.00 92.45           C  
ATOM   2055  C   VAL A 128       4.069   0.125   5.224  1.00 92.45           C  
ATOM   2056  O   VAL A 128       4.684   1.092   5.664  1.00 92.45           O  
ATOM   2057  CB  VAL A 128       4.572   0.382   2.765  1.00 92.45           C  
ATOM   2058  CG1 VAL A 128       5.489  -0.845   2.727  1.00 92.45           C  
ATOM   2059  CG2 VAL A 128       3.940   0.588   1.383  1.00 92.45           C  
ATOM   2060  H   VAL A 128       2.879   2.232   3.968  1.00 92.45           H  
ATOM   2061  HA  VAL A 128       2.966  -0.735   3.622  1.00 92.45           H  
ATOM   2062  HB  VAL A 128       5.177   1.260   2.993  1.00 92.45           H  
ATOM   2063 HG11 VAL A 128       6.192  -0.754   1.898  1.00 92.45           H  
ATOM   2064 HG12 VAL A 128       6.052  -0.918   3.657  1.00 92.45           H  
ATOM   2065 HG13 VAL A 128       4.895  -1.750   2.596  1.00 92.45           H  
ATOM   2066 HG21 VAL A 128       4.683   0.461   0.596  1.00 92.45           H  
ATOM   2067 HG22 VAL A 128       3.123  -0.120   1.241  1.00 92.45           H  
ATOM   2068 HG23 VAL A 128       3.545   1.602   1.320  1.00 92.45           H  
ATOM   2069  N   ASP A 129       3.858  -0.995   5.910  1.00 89.73           N  
ATOM   2070  CA  ASP A 129       4.294  -1.158   7.298  1.00 89.73           C  
ATOM   2071  C   ASP A 129       4.554  -2.624   7.672  1.00 89.73           C  
ATOM   2072  O   ASP A 129       4.242  -3.532   6.896  1.00 89.73           O  
ATOM   2073  CB  ASP A 129       3.242  -0.536   8.238  1.00 89.73           C  
ATOM   2074  CG  ASP A 129       3.876   0.131   9.461  1.00 89.73           C  
ATOM   2075  OD1 ASP A 129       5.103  -0.055   9.648  1.00 89.73           O  
ATOM   2076  OD2 ASP A 129       3.127   0.901  10.106  1.00 89.73           O1-
ATOM   2077  H   ASP A 129       3.360  -1.764   5.483  1.00 89.73           H  
ATOM   2078  HA  ASP A 129       5.239  -0.625   7.406  1.00 89.73           H  
ATOM   2079  HB2 ASP A 129       2.686   0.232   7.701  1.00 89.73           H  
ATOM   2080  HB3 ASP A 129       2.530  -1.297   8.555  1.00 89.73           H  
ATOM   2081  N   ASN A 130       5.125  -2.875   8.851  1.00 87.21           N  
ATOM   2082  CA  ASN A 130       5.216  -4.228   9.401  1.00 87.21           C  
ATOM   2083  C   ASN A 130       3.842  -4.742   9.852  1.00 87.21           C  
ATOM   2084  O   ASN A 130       3.082  -4.058  10.528  1.00 87.21           O  
ATOM   2085  CB  ASN A 130       6.254  -4.308  10.538  1.00 87.21           C  
ATOM   2086  CG  ASN A 130       5.992  -3.323  11.665  1.00 87.21           C  
ATOM   2087  ND2 ASN A 130       5.641  -3.737  12.859  1.00 87.21           N  
ATOM   2088  OD1 ASN A 130       6.163  -2.142  11.472  1.00 87.21           O  
ATOM   2089  H   ASN A 130       5.304  -2.100   9.473  1.00 87.21           H  
ATOM   2090  HA  ASN A 130       5.560  -4.889   8.605  1.00 87.21           H  
ATOM   2091  HB2 ASN A 130       7.243  -4.088  10.138  1.00 87.21           H  
ATOM   2092  HB3 ASN A 130       6.265  -5.319  10.947  1.00 87.21           H  
ATOM   2093 HD21 ASN A 130       5.367  -2.981  13.470  1.00 87.21           H  
ATOM   2094 HD22 ASN A 130       5.429  -4.700  13.076  1.00 87.21           H  
ATOM   2095  N   ASP A 131       3.540  -5.995   9.515  1.00 87.02           N  
ATOM   2096  CA  ASP A 131       2.349  -6.679  10.013  1.00 87.02           C  
ATOM   2097  C   ASP A 131       2.637  -7.381  11.351  1.00 87.02           C  
ATOM   2098  O   ASP A 131       3.181  -8.492  11.374  1.00 87.02           O  
ATOM   2099  CB  ASP A 131       1.830  -7.653   8.942  1.00 87.02           C  
ATOM   2100  CG  ASP A 131       0.450  -8.231   9.289  1.00 87.02           C  
ATOM   2101  OD1 ASP A 131       0.009  -8.064  10.449  1.00 87.02           O  
ATOM   2102  OD2 ASP A 131      -0.150  -8.859   8.390  1.00 87.02           O1-
ATOM   2103  H   ASP A 131       4.139  -6.486   8.867  1.00 87.02           H  
ATOM   2104  HA  ASP A 131       1.561  -5.946  10.188  1.00 87.02           H  
ATOM   2105  HB2 ASP A 131       1.759  -7.127   7.990  1.00 87.02           H  
ATOM   2106  HB3 ASP A 131       2.545  -8.465   8.811  1.00 87.02           H  
ATOM   2107  N   GLU A 132       2.260  -6.752  12.470  1.00 85.72           N  
ATOM   2108  CA  GLU A 132       2.393  -7.332  13.819  1.00 85.72           C  
ATOM   2109  C   GLU A 132       1.666  -8.685  13.963  1.00 85.72           C  
ATOM   2110  O   GLU A 132       2.111  -9.540  14.729  1.00 85.72           O  
ATOM   2111  CB  GLU A 132       1.862  -6.358  14.889  1.00 85.72           C  
ATOM   2112  CG  GLU A 132       2.687  -5.072  15.062  1.00 85.72           C  
ATOM   2113  CD  GLU A 132       2.155  -4.257  16.257  1.00 85.72           C  
ATOM   2114  OE1 GLU A 132       2.757  -4.341  17.354  1.00 85.72           O  
ATOM   2115  OE2 GLU A 132       1.063  -3.644  16.121  1.00 85.72           O1-
ATOM   2116  H   GLU A 132       1.926  -5.803  12.387  1.00 85.72           H  
ATOM   2117  HA  GLU A 132       3.448  -7.515  14.024  1.00 85.72           H  
ATOM   2118  HB2 GLU A 132       0.832  -6.094  14.647  1.00 85.72           H  
ATOM   2119  HB3 GLU A 132       1.856  -6.879  15.847  1.00 85.72           H  
ATOM   2120  HG2 GLU A 132       2.623  -4.479  14.150  1.00 85.72           H  
ATOM   2121  HG3 GLU A 132       3.730  -5.338  15.228  1.00 85.72           H  
ATOM   2122  N   ALA A 133       0.603  -8.925  13.184  1.00 81.12           N  
ATOM   2123  CA  ALA A 133      -0.154 -10.178  13.201  1.00 81.12           C  
ATOM   2124  C   ALA A 133       0.465 -11.273  12.302  1.00 81.12           C  
ATOM   2125  O   ALA A 133       0.018 -12.424  12.319  1.00 81.12           O  
ATOM   2126  CB  ALA A 133      -1.610  -9.867  12.831  1.00 81.12           C  
ATOM   2127  H   ALA A 133       0.361  -8.258  12.466  1.00 81.12           H  
ATOM   2128  HA  ALA A 133      -0.155 -10.565  14.220  1.00 81.12           H  
ATOM   2129  HB1 ALA A 133      -2.214 -10.766  12.954  1.00 81.12           H  
ATOM   2130  HB2 ALA A 133      -1.676  -9.528  11.798  1.00 81.12           H  
ATOM   2131  HB3 ALA A 133      -2.003  -9.097  13.494  1.00 81.12           H  
ATOM   2132  N   SER A 134       1.508 -10.943  11.528  1.00 82.90           N  
ATOM   2133  CA  SER A 134       2.205 -11.850  10.605  1.00 82.90           C  
ATOM   2134  C   SER A 134       3.733 -11.734  10.728  1.00 82.90           C  
ATOM   2135  O   SER A 134       4.449 -11.505   9.749  1.00 82.90           O  
ATOM   2136  CB  SER A 134       1.687 -11.652   9.170  1.00 82.90           C  
ATOM   2137  OG  SER A 134       2.383 -12.501   8.267  1.00 82.90           O  
ATOM   2138  H   SER A 134       1.788  -9.973  11.539  1.00 82.90           H  
ATOM   2139  HA  SER A 134       1.957 -12.874  10.885  1.00 82.90           H  
ATOM   2140  HB2 SER A 134       1.838 -10.616   8.867  1.00 82.90           H  
ATOM   2141  HB3 SER A 134       0.620 -11.872   9.136  1.00 82.90           H  
ATOM   2142  HG  SER A 134       3.243 -12.079   8.202  1.00 82.90           H  
ATOM   2143  N   ASN A 135       4.261 -11.938  11.940  1.00 83.16           N  
ATOM   2144  CA  ASN A 135       5.704 -11.961  12.234  1.00 83.16           C  
ATOM   2145  C   ASN A 135       6.463 -10.702  11.760  1.00 83.16           C  
ATOM   2146  O   ASN A 135       7.627 -10.800  11.370  1.00 83.16           O  
ATOM   2147  CB  ASN A 135       6.344 -13.259  11.692  1.00 83.16           C  
ATOM   2148  CG  ASN A 135       5.796 -14.539  12.282  1.00 83.16           C  
ATOM   2149  ND2 ASN A 135       5.970 -15.645  11.597  1.00 83.16           N  
ATOM   2150  OD1 ASN A 135       5.245 -14.593  13.364  1.00 83.16           O  
ATOM   2151  H   ASN A 135       3.619 -12.078  12.707  1.00 83.16           H  
ATOM   2152  HA  ASN A 135       5.805 -11.970  13.319  1.00 83.16           H  
ATOM   2153  HB2 ASN A 135       7.412 -13.249  11.910  1.00 83.16           H  
ATOM   2154  HB3 ASN A 135       6.227 -13.285  10.608  1.00 83.16           H  
ATOM   2155 HD21 ASN A 135       5.568 -16.475  12.009  1.00 83.16           H  
ATOM   2156 HD22 ASN A 135       6.402 -15.609  10.684  1.00 83.16           H  
ATOM   2157  N   ASN A 136       5.815  -9.532  11.770  1.00 83.77           N  
ATOM   2158  CA  ASN A 136       6.366  -8.260  11.294  1.00 83.77           C  
ATOM   2159  C   ASN A 136       6.803  -8.268   9.820  1.00 83.77           C  
ATOM   2160  O   ASN A 136       7.713  -7.535   9.433  1.00 83.77           O  
ATOM   2161  CB  ASN A 136       7.443  -7.749  12.271  1.00 83.77           C  
ATOM   2162  CG  ASN A 136       6.848  -7.388  13.613  1.00 83.77           C  
ATOM   2163  ND2 ASN A 136       7.442  -7.813  14.702  1.00 83.77           N  
ATOM   2164  OD1 ASN A 136       5.839  -6.715  13.698  1.00 83.77           O  
ATOM   2165  H   ASN A 136       4.841  -9.515  12.036  1.00 83.77           H  
ATOM   2166  HA  ASN A 136       5.548  -7.540  11.324  1.00 83.77           H  
ATOM   2167  HB2 ASN A 136       7.896  -6.840  11.877  1.00 83.77           H  
ATOM   2168  HB3 ASN A 136       8.231  -8.493  12.390  1.00 83.77           H  
ATOM   2169 HD21 ASN A 136       8.300  -8.344  14.651  1.00 83.77           H  
ATOM   2170 HD22 ASN A 136       7.011  -7.500  15.561  1.00 83.77           H  
ATOM   2171  N   SER A 137       6.170  -9.084   8.968  1.00 87.94           N  
ATOM   2172  CA  SER A 137       6.432  -9.017   7.528  1.00 87.94           C  
ATOM   2173  C   SER A 137       5.992  -7.670   6.960  1.00 87.94           C  
ATOM   2174  O   SER A 137       4.859  -7.249   7.202  1.00 87.94           O  
ATOM   2175  CB  SER A 137       5.762 -10.163   6.764  1.00 87.94           C  
ATOM   2176  OG  SER A 137       4.355 -10.198   6.908  1.00 87.94           O  
ATOM   2177  H   SER A 137       5.428  -9.678   9.310  1.00 87.94           H  
ATOM   2178  HA  SER A 137       7.508  -9.108   7.380  1.00 87.94           H  
ATOM   2179  HB2 SER A 137       6.003 -10.061   5.706  1.00 87.94           H  
ATOM   2180  HB3 SER A 137       6.172 -11.109   7.118  1.00 87.94           H  
ATOM   2181  HG  SER A 137       4.025  -9.302   7.009  1.00 87.94           H  
ATOM   2182  N   ILE A 138       6.852  -7.021   6.170  1.00 92.42           N  
ATOM   2183  CA  ILE A 138       6.503  -5.749   5.534  1.00 92.42           C  
ATOM   2184  C   ILE A 138       5.403  -5.963   4.491  1.00 92.42           C  
ATOM   2185  O   ILE A 138       5.499  -6.819   3.604  1.00 92.42           O  
ATOM   2186  CB  ILE A 138       7.719  -5.015   4.939  1.00 92.42           C  
ATOM   2187  CG1 ILE A 138       8.910  -4.874   5.914  1.00 92.42           C  
ATOM   2188  CG2 ILE A 138       7.258  -3.625   4.475  1.00 92.42           C  
ATOM   2189  CD1 ILE A 138       8.580  -4.221   7.263  1.00 92.42           C  
ATOM   2190  H   ILE A 138       7.792  -7.374   6.060  1.00 92.42           H  
ATOM   2191  HA  ILE A 138       6.094  -5.105   6.313  1.00 92.42           H  
ATOM   2192  HB  ILE A 138       8.074  -5.568   4.069  1.00 92.42           H  
ATOM   2193 HG12 ILE A 138       9.331  -5.861   6.107  1.00 92.42           H  
ATOM   2194 HG13 ILE A 138       9.689  -4.284   5.431  1.00 92.42           H  
ATOM   2195 HG21 ILE A 138       6.781  -3.084   5.292  1.00 92.42           H  
ATOM   2196 HG22 ILE A 138       6.548  -3.702   3.652  1.00 92.42           H  
ATOM   2197 HG23 ILE A 138       8.120  -3.047   4.140  1.00 92.42           H  
ATOM   2198 HD11 ILE A 138       7.878  -4.841   7.821  1.00 92.42           H  
ATOM   2199 HD12 ILE A 138       8.151  -3.229   7.120  1.00 92.42           H  
ATOM   2200 HD13 ILE A 138       9.493  -4.123   7.849  1.00 92.42           H  
ATOM   2201  N   THR A 139       4.349  -5.171   4.612  1.00 94.04           N  
ATOM   2202  CA  THR A 139       3.067  -5.384   3.950  1.00 94.04           C  
ATOM   2203  C   THR A 139       2.535  -4.055   3.435  1.00 94.04           C  
ATOM   2204  O   THR A 139       2.617  -3.034   4.113  1.00 94.04           O  
ATOM   2205  CB  THR A 139       2.100  -6.040   4.948  1.00 94.04           C  
ATOM   2206  CG2 THR A 139       0.725  -6.348   4.372  1.00 94.04           C  
ATOM   2207  OG1 THR A 139       2.646  -7.280   5.346  1.00 94.04           O  
ATOM   2208  H   THR A 139       4.353  -4.492   5.360  1.00 94.04           H  
ATOM   2209  HA  THR A 139       3.188  -6.060   3.104  1.00 94.04           H  
ATOM   2210  HB  THR A 139       1.987  -5.400   5.824  1.00 94.04           H  
ATOM   2211  HG1 THR A 139       3.226  -7.089   6.088  1.00 94.04           H  
ATOM   2212 HG21 THR A 139       0.829  -7.027   3.525  1.00 94.04           H  
ATOM   2213 HG22 THR A 139       0.127  -6.833   5.144  1.00 94.04           H  
ATOM   2214 HG23 THR A 139       0.223  -5.427   4.076  1.00 94.04           H  
ATOM   2215  N   VAL A 140       1.989  -4.061   2.219  1.00 95.02           N  
ATOM   2216  CA  VAL A 140       1.140  -2.973   1.732  1.00 95.02           C  
ATOM   2217  C   VAL A 140      -0.268  -3.238   2.233  1.00 95.02           C  
ATOM   2218  O   VAL A 140      -0.894  -4.227   1.845  1.00 95.02           O  
ATOM   2219  CB  VAL A 140       1.147  -2.845   0.199  1.00 95.02           C  
ATOM   2220  CG1 VAL A 140       0.368  -1.595  -0.235  1.00 95.02           C  
ATOM   2221  CG2 VAL A 140       2.574  -2.757  -0.351  1.00 95.02           C  
ATOM   2222  H   VAL A 140       1.938  -4.942   1.727  1.00 95.02           H  
ATOM   2223  HA  VAL A 140       1.492  -2.030   2.150  1.00 95.02           H  
ATOM   2224  HB  VAL A 140       0.673  -3.719  -0.249  1.00 95.02           H  
ATOM   2225 HG11 VAL A 140       0.789  -0.709   0.240  1.00 95.02           H  
ATOM   2226 HG12 VAL A 140       0.412  -1.483  -1.318  1.00 95.02           H  
ATOM   2227 HG13 VAL A 140      -0.679  -1.686   0.055  1.00 95.02           H  
ATOM   2228 HG21 VAL A 140       3.170  -2.059   0.237  1.00 95.02           H  
ATOM   2229 HG22 VAL A 140       3.027  -3.747  -0.299  1.00 95.02           H  
ATOM   2230 HG23 VAL A 140       2.557  -2.433  -1.391  1.00 95.02           H  
ATOM   2231  N   PHE A 141      -0.757  -2.354   3.089  1.00 96.39           N  
ATOM   2232  CA  PHE A 141      -2.116  -2.386   3.595  1.00 96.39           C  
ATOM   2233  C   PHE A 141      -3.014  -1.476   2.775  1.00 96.39           C  
ATOM   2234  O   PHE A 141      -2.637  -0.362   2.411  1.00 96.39           O  
ATOM   2235  CB  PHE A 141      -2.130  -1.997   5.069  1.00 96.39           C  
ATOM   2236  CG  PHE A 141      -1.463  -3.026   5.948  1.00 96.39           C  
ATOM   2237  CD1 PHE A 141      -2.129  -4.234   6.222  1.00 96.39           C  
ATOM   2238  CD2 PHE A 141      -0.183  -2.788   6.480  1.00 96.39           C  
ATOM   2239  CE1 PHE A 141      -1.550  -5.178   7.085  1.00 96.39           C  
ATOM   2240  CE2 PHE A 141       0.402  -3.735   7.338  1.00 96.39           C  
ATOM   2241  CZ  PHE A 141      -0.295  -4.914   7.655  1.00 96.39           C  
ATOM   2242  H   PHE A 141      -0.176  -1.580   3.375  1.00 96.39           H  
ATOM   2243  HA  PHE A 141      -2.502  -3.402   3.520  1.00 96.39           H  
ATOM   2244  HB2 PHE A 141      -1.631  -1.036   5.187  1.00 96.39           H  
ATOM   2245  HB3 PHE A 141      -3.163  -1.882   5.398  1.00 96.39           H  
ATOM   2246  HD1 PHE A 141      -3.089  -4.433   5.770  1.00 96.39           H  
ATOM   2247  HD2 PHE A 141       0.349  -1.878   6.246  1.00 96.39           H  
ATOM   2248  HE1 PHE A 141      -2.066  -6.095   7.327  1.00 96.39           H  
ATOM   2249  HE2 PHE A 141       1.372  -3.548   7.774  1.00 96.39           H  
ATOM   2250  HZ  PHE A 141       0.131  -5.620   8.352  1.00 96.39           H  
ATOM   2251  N   VAL A 142      -4.221  -1.962   2.517  1.00 97.49           N  
ATOM   2252  CA  VAL A 142      -5.320  -1.192   1.948  1.00 97.49           C  
ATOM   2253  C   VAL A 142      -6.414  -1.113   2.995  1.00 97.49           C  
ATOM   2254  O   VAL A 142      -7.039  -2.124   3.306  1.00 97.49           O  
ATOM   2255  CB  VAL A 142      -5.837  -1.859   0.671  1.00 97.49           C  
ATOM   2256  CG1 VAL A 142      -7.020  -1.084   0.100  1.00 97.49           C  
ATOM   2257  CG2 VAL A 142      -4.754  -1.948  -0.409  1.00 97.49           C  
ATOM   2258  H   VAL A 142      -4.420  -2.902   2.827  1.00 97.49           H  
ATOM   2259  HA  VAL A 142      -4.988  -0.183   1.702  1.00 97.49           H  
ATOM   2260  HB  VAL A 142      -6.170  -2.871   0.899  1.00 97.49           H  
ATOM   2261 HG11 VAL A 142      -7.856  -1.061   0.800  1.00 97.49           H  
ATOM   2262 HG12 VAL A 142      -6.723  -0.068  -0.162  1.00 97.49           H  
ATOM   2263 HG13 VAL A 142      -7.333  -1.629  -0.790  1.00 97.49           H  
ATOM   2264 HG21 VAL A 142      -4.325  -0.963  -0.599  1.00 97.49           H  
ATOM   2265 HG22 VAL A 142      -3.963  -2.627  -0.089  1.00 97.49           H  
ATOM   2266 HG23 VAL A 142      -5.184  -2.323  -1.338  1.00 97.49           H  
ATOM   2267  N   ASN A 143      -6.665   0.088   3.505  1.00 98.04           N  
ATOM   2268  CA  ASN A 143      -7.610   0.343   4.589  1.00 98.04           C  
ATOM   2269  C   ASN A 143      -8.818   1.096   4.047  1.00 98.04           C  
ATOM   2270  O   ASN A 143      -8.637   2.102   3.371  1.00 98.04           O  
ATOM   2271  CB  ASN A 143      -6.932   1.189   5.677  1.00 98.04           C  
ATOM   2272  CG  ASN A 143      -5.525   0.745   5.991  1.00 98.04           C  
ATOM   2273  ND2 ASN A 143      -4.565   1.610   5.792  1.00 98.04           N  
ATOM   2274  OD1 ASN A 143      -5.290  -0.372   6.391  1.00 98.04           O  
ATOM   2275  H   ASN A 143      -6.115   0.867   3.170  1.00 98.04           H  
ATOM   2276  HA  ASN A 143      -7.935  -0.600   5.028  1.00 98.04           H  
ATOM   2277  HB2 ASN A 143      -7.517   1.137   6.596  1.00 98.04           H  
ATOM   2278  HB3 ASN A 143      -6.902   2.230   5.354  1.00 98.04           H  
ATOM   2279 HD21 ASN A 143      -3.617   1.292   5.935  1.00 98.04           H  
ATOM   2280 HD22 ASN A 143      -4.751   2.514   5.383  1.00 98.04           H  
ATOM   2281  N   CYS A 144     -10.032   0.680   4.385  1.00 98.48           N  
ATOM   2282  CA  CYS A 144     -11.282   1.324   3.989  1.00 98.48           C  
ATOM   2283  C   CYS A 144     -12.149   1.610   5.214  1.00 98.48           C  
ATOM   2284  O   CYS A 144     -12.246   0.793   6.131  1.00 98.48           O  
ATOM   2285  CB  CYS A 144     -12.021   0.427   2.990  1.00 98.48           C  
ATOM   2286  SG  CYS A 144     -11.106   0.382   1.429  1.00 98.48           S  
ATOM   2287  H   CYS A 144     -10.113  -0.170   4.925  1.00 98.48           H  
ATOM   2288  HA  CYS A 144     -11.077   2.275   3.498  1.00 98.48           H  
ATOM   2289  HB2 CYS A 144     -12.114  -0.579   3.397  1.00 98.48           H  
ATOM   2290  HB3 CYS A 144     -13.017   0.827   2.800  1.00 98.48           H  
ATOM   2291  HG  CYS A 144      -9.900   0.179   1.967  1.00 98.48           H  
ATOM   2292  N   LYS A 145     -12.802   2.773   5.231  1.00 98.39           N  
ATOM   2293  CA  LYS A 145     -13.730   3.142   6.303  1.00 98.39           C  
ATOM   2294  C   LYS A 145     -15.076   2.466   6.105  1.00 98.39           C  
ATOM   2295  O   LYS A 145     -15.727   2.665   5.084  1.00 98.39           O  
ATOM   2296  CB  LYS A 145     -13.918   4.658   6.367  1.00 98.39           C  
ATOM   2297  CG  LYS A 145     -12.615   5.337   6.772  1.00 98.39           C  
ATOM   2298  CD  LYS A 145     -12.836   6.829   6.985  1.00 98.39           C  
ATOM   2299  CE  LYS A 145     -11.496   7.406   7.410  1.00 98.39           C  
ATOM   2300  NZ  LYS A 145     -11.664   8.699   8.081  1.00 98.39           N1+
ATOM   2301  H   LYS A 145     -12.705   3.389   4.437  1.00 98.39           H  
ATOM   2302  HA  LYS A 145     -13.330   2.801   7.258  1.00 98.39           H  
ATOM   2303  HB2 LYS A 145     -14.685   4.887   7.107  1.00 98.39           H  
ATOM   2304  HB3 LYS A 145     -14.243   5.033   5.396  1.00 98.39           H  
ATOM   2305  HG2 LYS A 145     -11.876   5.196   5.983  1.00 98.39           H  
ATOM   2306  HG3 LYS A 145     -12.248   4.891   7.697  1.00 98.39           H  
ATOM   2307  HD2 LYS A 145     -13.577   6.972   7.771  1.00 98.39           H  
ATOM   2308  HD3 LYS A 145     -13.170   7.302   6.061  1.00 98.39           H  
ATOM   2309  HE2 LYS A 145     -11.007   6.708   8.089  1.00 98.39           H  
ATOM   2310  HE3 LYS A 145     -10.860   7.515   6.531  1.00 98.39           H  
ATOM   2311  HZ1 LYS A 145     -12.290   8.680   8.874  1.00 98.39           H  
ATOM   2312  HZ2 LYS A 145     -11.927   9.429   7.435  1.00 98.39           H  
ATOM   2313  HZ3 LYS A 145     -10.761   9.017   8.403  1.00 98.39           H  
ATOM   2314  N   ILE A 146     -15.536   1.763   7.130  1.00 98.56           N  
ATOM   2315  CA  ILE A 146     -16.929   1.342   7.248  1.00 98.56           C  
ATOM   2316  C   ILE A 146     -17.704   2.532   7.809  1.00 98.56           C  
ATOM   2317  O   ILE A 146     -17.430   2.967   8.929  1.00 98.56           O  
ATOM   2318  CB  ILE A 146     -17.065   0.105   8.159  1.00 98.56           C  
ATOM   2319  CG1 ILE A 146     -16.149  -1.041   7.683  1.00 98.56           C  
ATOM   2320  CG2 ILE A 146     -18.539  -0.341   8.163  1.00 98.56           C  
ATOM   2321  CD1 ILE A 146     -16.140  -2.263   8.601  1.00 98.56           C  
ATOM   2322  H   ILE A 146     -14.949   1.671   7.947  1.00 98.56           H  
ATOM   2323  HA  ILE A 146     -17.317   1.087   6.262  1.00 98.56           H  
ATOM   2324  HB  ILE A 146     -16.777   0.376   9.175  1.00 98.56           H  
ATOM   2325 HG12 ILE A 146     -15.118  -0.694   7.606  1.00 98.56           H  
ATOM   2326 HG13 ILE A 146     -16.487  -1.359   6.697  1.00 98.56           H  
ATOM   2327 HG21 ILE A 146     -18.827  -0.692   7.172  1.00 98.56           H  
ATOM   2328 HG22 ILE A 146     -18.693  -1.146   8.881  1.00 98.56           H  
ATOM   2329 HG23 ILE A 146     -19.195   0.476   8.462  1.00 98.56           H  
ATOM   2330 HD11 ILE A 146     -17.140  -2.683   8.706  1.00 98.56           H  
ATOM   2331 HD12 ILE A 146     -15.511  -3.040   8.166  1.00 98.56           H  
ATOM   2332 HD13 ILE A 146     -15.744  -1.984   9.578  1.00 98.56           H  
ATOM   2333  N   LYS A 147     -18.651   3.071   7.039  1.00 97.61           N  
ATOM   2334  CA  LYS A 147     -19.510   4.185   7.468  1.00 97.61           C  
ATOM   2335  C   LYS A 147     -20.940   3.720   7.735  1.00 97.61           C  
ATOM   2336  O   LYS A 147     -21.467   2.900   6.974  1.00 97.61           O  
ATOM   2337  CB  LYS A 147     -19.470   5.345   6.460  1.00 97.61           C  
ATOM   2338  CG  LYS A 147     -18.072   5.976   6.335  1.00 97.61           C  
ATOM   2339  CD  LYS A 147     -18.090   7.179   5.381  1.00 97.61           C  
ATOM   2340  CE  LYS A 147     -16.678   7.762   5.239  1.00 97.61           C  
ATOM   2341  NZ  LYS A 147     -16.638   8.913   4.299  1.00 97.61           N1+
ATOM   2342  H   LYS A 147     -18.812   2.662   6.130  1.00 97.61           H  
ATOM   2343  HA  LYS A 147     -19.135   4.569   8.416  1.00 97.61           H  
ATOM   2344  HB2 LYS A 147     -20.169   6.111   6.794  1.00 97.61           H  
ATOM   2345  HB3 LYS A 147     -19.797   4.985   5.485  1.00 97.61           H  
ATOM   2346  HG2 LYS A 147     -17.369   5.233   5.958  1.00 97.61           H  
ATOM   2347  HG3 LYS A 147     -17.740   6.306   7.320  1.00 97.61           H  
ATOM   2348  HD2 LYS A 147     -18.765   7.937   5.777  1.00 97.61           H  
ATOM   2349  HD3 LYS A 147     -18.451   6.851   4.406  1.00 97.61           H  
ATOM   2350  HE2 LYS A 147     -16.016   6.972   4.883  1.00 97.61           H  
ATOM   2351  HE3 LYS A 147     -16.333   8.071   6.225  1.00 97.61           H  
ATOM   2352  HZ1 LYS A 147     -17.246   9.653   4.619  1.00 97.61           H  
ATOM   2353  HZ2 LYS A 147     -16.934   8.621   3.378  1.00 97.61           H  
ATOM   2354  HZ3 LYS A 147     -15.702   9.283   4.220  1.00 97.61           H  
ATOM   2355  N   ASP A 148     -21.544   4.272   8.783  1.00 95.87           N  
ATOM   2356  CA  ASP A 148     -22.978   4.153   9.049  1.00 95.87           C  
ATOM   2357  C   ASP A 148     -23.801   5.047   8.102  1.00 95.87           C  
ATOM   2358  O   ASP A 148     -23.254   5.800   7.289  1.00 95.87           O  
ATOM   2359  CB  ASP A 148     -23.285   4.413  10.544  1.00 95.87           C  
ATOM   2360  CG  ASP A 148     -23.223   5.869  11.029  1.00 95.87           C  
ATOM   2361  OD1 ASP A 148     -23.087   6.796  10.202  1.00 95.87           O  
ATOM   2362  OD2 ASP A 148     -23.362   6.085  12.251  1.00 95.87           O1-
ATOM   2363  H   ASP A 148     -21.035   4.956   9.325  1.00 95.87           H  
ATOM   2364  HA  ASP A 148     -23.276   3.124   8.847  1.00 95.87           H  
ATOM   2365  HB2 ASP A 148     -24.289   4.041  10.749  1.00 95.87           H  
ATOM   2366  HB3 ASP A 148     -22.599   3.826  11.156  1.00 95.87           H  
ATOM   2367  N   ASP A 149     -25.127   4.981   8.222  1.00 93.22           N  
ATOM   2368  CA  ASP A 149     -26.058   5.756   7.393  1.00 93.22           C  
ATOM   2369  C   ASP A 149     -25.965   7.278   7.620  1.00 93.22           C  
ATOM   2370  O   ASP A 149     -26.380   8.061   6.766  1.00 93.22           O  
ATOM   2371  CB  ASP A 149     -27.492   5.272   7.662  1.00 93.22           C  
ATOM   2372  CG  ASP A 149     -27.767   3.833   7.207  1.00 93.22           C  
ATOM   2373  OD1 ASP A 149     -26.984   3.299   6.386  1.00 93.22           O  
ATOM   2374  OD2 ASP A 149     -28.788   3.286   7.676  1.00 93.22           O1-
ATOM   2375  H   ASP A 149     -25.523   4.291   8.844  1.00 93.22           H  
ATOM   2376  HA  ASP A 149     -25.828   5.575   6.343  1.00 93.22           H  
ATOM   2377  HB2 ASP A 149     -27.701   5.361   8.728  1.00 93.22           H  
ATOM   2378  HB3 ASP A 149     -28.185   5.925   7.132  1.00 93.22           H  
ATOM   2379  N   ASN A 150     -25.389   7.715   8.746  1.00 94.67           N  
ATOM   2380  CA  ASN A 150     -25.144   9.125   9.059  1.00 94.67           C  
ATOM   2381  C   ASN A 150     -23.754   9.599   8.590  1.00 94.67           C  
ATOM   2382  O   ASN A 150     -23.407  10.768   8.768  1.00 94.67           O  
ATOM   2383  CB  ASN A 150     -25.332   9.350  10.567  1.00 94.67           C  
ATOM   2384  CG  ASN A 150     -26.707   8.948  11.056  1.00 94.67           C  
ATOM   2385  ND2 ASN A 150     -26.771   8.054  12.015  1.00 94.67           N  
ATOM   2386  OD1 ASN A 150     -27.732   9.438  10.609  1.00 94.67           O  
ATOM   2387  H   ASN A 150     -24.935   7.032   9.336  1.00 94.67           H  
ATOM   2388  HA  ASN A 150     -25.880   9.733   8.533  1.00 94.67           H  
ATOM   2389  HB2 ASN A 150     -24.570   8.788  11.107  1.00 94.67           H  
ATOM   2390  HB3 ASN A 150     -25.194  10.408  10.793  1.00 94.67           H  
ATOM   2391 HD21 ASN A 150     -27.692   7.704  12.237  1.00 94.67           H  
ATOM   2392 HD22 ASN A 150     -25.927   7.568  12.282  1.00 94.67           H  
ATOM   2393  N   GLY A 151     -22.946   8.709   8.005  1.00 94.35           N  
ATOM   2394  CA  GLY A 151     -21.583   8.980   7.558  1.00 94.35           C  
ATOM   2395  C   GLY A 151     -20.515   8.886   8.654  1.00 94.35           C  
ATOM   2396  O   GLY A 151     -19.345   9.169   8.374  1.00 94.35           O  
ATOM   2397  H   GLY A 151     -23.266   7.752   7.966  1.00 94.35           H  
ATOM   2398  HA2 GLY A 151     -21.539   9.981   7.128  1.00 94.35           H  
ATOM   2399  HA3 GLY A 151     -21.332   8.256   6.783  1.00 94.35           H  
ATOM   2400  N   ALA A 152     -20.868   8.479   9.876  1.00 95.66           N  
ATOM   2401  CA  ALA A 152     -19.904   8.253  10.946  1.00 95.66           C  
ATOM   2402  C   ALA A 152     -19.134   6.944  10.713  1.00 95.66           C  
ATOM   2403  O   ALA A 152     -19.673   5.958  10.216  1.00 95.66           O  
ATOM   2404  CB  ALA A 152     -20.606   8.280  12.307  1.00 95.66           C  
ATOM   2405  H   ALA A 152     -21.800   8.112  10.006  1.00 95.66           H  
ATOM   2406  HA  ALA A 152     -19.188   9.074  10.931  1.00 95.66           H  
ATOM   2407  HB1 ALA A 152     -19.868   8.242  13.108  1.00 95.66           H  
ATOM   2408  HB2 ALA A 152     -21.200   9.189  12.403  1.00 95.66           H  
ATOM   2409  HB3 ALA A 152     -21.264   7.416  12.399  1.00 95.66           H  
ATOM   2410  N   THR A 153     -17.845   6.923  11.063  1.00 97.89           N  
ATOM   2411  CA  THR A 153     -17.008   5.724  10.889  1.00 97.89           C  
ATOM   2412  C   THR A 153     -17.280   4.717  12.010  1.00 97.89           C  
ATOM   2413  O   THR A 153     -17.062   5.020  13.180  1.00 97.89           O  
ATOM   2414  CB  THR A 153     -15.520   6.091  10.810  1.00 97.89           C  
ATOM   2415  CG2 THR A 153     -14.627   4.890  10.505  1.00 97.89           C  
ATOM   2416  OG1 THR A 153     -15.338   7.026   9.764  1.00 97.89           O  
ATOM   2417  H   THR A 153     -17.470   7.711  11.571  1.00 97.89           H  
ATOM   2418  HA  THR A 153     -17.270   5.251   9.943  1.00 97.89           H  
ATOM   2419  HB  THR A 153     -15.207   6.547  11.749  1.00 97.89           H  
ATOM   2420  HG1 THR A 153     -16.151   7.534   9.716  1.00 97.89           H  
ATOM   2421 HG21 THR A 153     -13.607   5.225  10.312  1.00 97.89           H  
ATOM   2422 HG22 THR A 153     -14.999   4.356   9.630  1.00 97.89           H  
ATOM   2423 HG23 THR A 153     -14.611   4.213  11.359  1.00 97.89           H  
ATOM   2424  N   MET A 154     -17.746   3.522  11.643  1.00 97.73           N  
ATOM   2425  CA  MET A 154     -18.018   2.394  12.546  1.00 97.73           C  
ATOM   2426  C   MET A 154     -16.774   1.534  12.778  1.00 97.73           C  
ATOM   2427  O   MET A 154     -16.621   0.917  13.833  1.00 97.73           O  
ATOM   2428  CB  MET A 154     -19.100   1.491  11.936  1.00 97.73           C  
ATOM   2429  CG  MET A 154     -20.401   2.223  11.608  1.00 97.73           C  
ATOM   2430  SD  MET A 154     -21.611   1.180  10.754  1.00 97.73           S  
ATOM   2431  CE  MET A 154     -22.131   0.087  12.102  1.00 97.73           C  
ATOM   2432  H   MET A 154     -17.909   3.371  10.658  1.00 97.73           H  
ATOM   2433  HA  MET A 154     -18.363   2.767  13.510  1.00 97.73           H  
ATOM   2434  HB2 MET A 154     -19.319   0.683  12.634  1.00 97.73           H  
ATOM   2435  HB3 MET A 154     -18.717   1.049  11.017  1.00 97.73           H  
ATOM   2436  HG2 MET A 154     -20.844   2.611  12.525  1.00 97.73           H  
ATOM   2437  HG3 MET A 154     -20.181   3.067  10.955  1.00 97.73           H  
ATOM   2438  HE1 MET A 154     -23.128  -0.295  11.881  1.00 97.73           H  
ATOM   2439  HE2 MET A 154     -22.167   0.643  13.038  1.00 97.73           H  
ATOM   2440  HE3 MET A 154     -21.444  -0.755  12.192  1.00 97.73           H  
ATOM   2441  N   GLY A 155     -15.896   1.485  11.780  1.00 98.20           N  
ATOM   2442  CA  GLY A 155     -14.675   0.700  11.803  1.00 98.20           C  
ATOM   2443  C   GLY A 155     -13.827   0.919  10.558  1.00 98.20           C  
ATOM   2444  O   GLY A 155     -14.205   1.649   9.638  1.00 98.20           O  
ATOM   2445  H   GLY A 155     -16.086   2.017  10.943  1.00 98.20           H  
ATOM   2446  HA2 GLY A 155     -14.084   0.977  12.676  1.00 98.20           H  
ATOM   2447  HA3 GLY A 155     -14.923  -0.359  11.876  1.00 98.20           H  
ATOM   2448  N   ILE A 156     -12.670   0.273  10.535  1.00 98.57           N  
ATOM   2449  CA  ILE A 156     -11.761   0.240   9.392  1.00 98.57           C  
ATOM   2450  C   ILE A 156     -11.552  -1.220   9.012  1.00 98.57           C  
ATOM   2451  O   ILE A 156     -11.112  -2.006   9.841  1.00 98.57           O  
ATOM   2452  CB  ILE A 156     -10.444   0.985   9.714  1.00 98.57           C  
ATOM   2453  CG1 ILE A 156     -10.734   2.498   9.879  1.00 98.57           C  
ATOM   2454  CG2 ILE A 156      -9.432   0.763   8.574  1.00 98.57           C  
ATOM   2455  CD1 ILE A 156      -9.576   3.366  10.399  1.00 98.57           C  
ATOM   2456  H   ILE A 156     -12.455  -0.321  11.323  1.00 98.57           H  
ATOM   2457  HA  ILE A 156     -12.228   0.740   8.544  1.00 98.57           H  
ATOM   2458  HB  ILE A 156     -10.025   0.594  10.641  1.00 98.57           H  
ATOM   2459 HG12 ILE A 156     -11.566   2.643  10.568  1.00 98.57           H  
ATOM   2460 HG13 ILE A 156     -11.048   2.890   8.912  1.00 98.57           H  
ATOM   2461 HG21 ILE A 156      -9.871   1.058   7.620  1.00 98.57           H  
ATOM   2462 HG22 ILE A 156      -9.141  -0.286   8.520  1.00 98.57           H  
ATOM   2463 HG23 ILE A 156      -8.525   1.342   8.745  1.00 98.57           H  
ATOM   2464 HD11 ILE A 156      -9.564   4.311   9.855  1.00 98.57           H  
ATOM   2465 HD12 ILE A 156      -8.610   2.875  10.287  1.00 98.57           H  
ATOM   2466 HD13 ILE A 156      -9.740   3.604  11.450  1.00 98.57           H  
ATOM   2467  N   ILE A 157     -11.859  -1.581   7.772  1.00 98.66           N  
ATOM   2468  CA  ILE A 157     -11.607  -2.914   7.216  1.00 98.66           C  
ATOM   2469  C   ILE A 157     -10.511  -2.828   6.171  1.00 98.66           C  
ATOM   2470  O   ILE A 157     -10.420  -1.836   5.447  1.00 98.66           O  
ATOM   2471  CB  ILE A 157     -12.900  -3.550   6.676  1.00 98.66           C  
ATOM   2472  CG1 ILE A 157     -12.670  -4.984   6.159  1.00 98.66           C  
ATOM   2473  CG2 ILE A 157     -13.555  -2.707   5.565  1.00 98.66           C  
ATOM   2474  CD1 ILE A 157     -13.915  -5.862   6.255  1.00 98.66           C  
ATOM   2475  H   ILE A 157     -12.144  -0.861   7.123  1.00 98.66           H  
ATOM   2476  HA  ILE A 157     -11.238  -3.566   8.007  1.00 98.66           H  
ATOM   2477  HB  ILE A 157     -13.581  -3.613   7.525  1.00 98.66           H  
ATOM   2478 HG12 ILE A 157     -11.898  -5.480   6.746  1.00 98.66           H  
ATOM   2479 HG13 ILE A 157     -12.328  -4.949   5.125  1.00 98.66           H  
ATOM   2480 HG21 ILE A 157     -14.507  -3.155   5.281  1.00 98.66           H  
ATOM   2481 HG22 ILE A 157     -12.914  -2.667   4.684  1.00 98.66           H  
ATOM   2482 HG23 ILE A 157     -13.744  -1.691   5.911  1.00 98.66           H  
ATOM   2483 HD11 ILE A 157     -14.786  -5.331   5.872  1.00 98.66           H  
ATOM   2484 HD12 ILE A 157     -14.088  -6.133   7.297  1.00 98.66           H  
ATOM   2485 HD13 ILE A 157     -13.755  -6.780   5.689  1.00 98.66           H  
ATOM   2486  N   GLY A 158      -9.674  -3.850   6.082  1.00 98.03           N  
ATOM   2487  CA  GLY A 158      -8.590  -3.828   5.123  1.00 98.03           C  
ATOM   2488  C   GLY A 158      -8.009  -5.183   4.796  1.00 98.03           C  
ATOM   2489  O   GLY A 158      -8.345  -6.207   5.394  1.00 98.03           O  
ATOM   2490  H   GLY A 158      -9.758  -4.640   6.707  1.00 98.03           H  
ATOM   2491  HA2 GLY A 158      -7.790  -3.192   5.504  1.00 98.03           H  
ATOM   2492  HA3 GLY A 158      -8.956  -3.402   4.189  1.00 98.03           H  
ATOM   2493  N   VAL A 159      -7.123  -5.153   3.809  1.00 97.78           N  
ATOM   2494  CA  VAL A 159      -6.355  -6.306   3.343  1.00 97.78           C  
ATOM   2495  C   VAL A 159      -4.876  -5.945   3.296  1.00 97.78           C  
ATOM   2496  O   VAL A 159      -4.522  -4.782   3.096  1.00 97.78           O  
ATOM   2497  CB  VAL A 159      -6.862  -6.854   1.993  1.00 97.78           C  
ATOM   2498  CG1 VAL A 159      -8.366  -7.145   2.045  1.00 97.78           C  
ATOM   2499  CG2 VAL A 159      -6.603  -5.915   0.812  1.00 97.78           C  
ATOM   2500  H   VAL A 159      -6.888  -4.249   3.425  1.00 97.78           H  
ATOM   2501  HA  VAL A 159      -6.464  -7.107   4.074  1.00 97.78           H  
ATOM   2502  HB  VAL A 159      -6.343  -7.792   1.796  1.00 97.78           H  
ATOM   2503 HG11 VAL A 159      -8.689  -7.635   1.126  1.00 97.78           H  
ATOM   2504 HG12 VAL A 159      -8.588  -7.787   2.898  1.00 97.78           H  
ATOM   2505 HG13 VAL A 159      -8.928  -6.217   2.151  1.00 97.78           H  
ATOM   2506 HG21 VAL A 159      -5.531  -5.766   0.679  1.00 97.78           H  
ATOM   2507 HG22 VAL A 159      -7.008  -6.359  -0.097  1.00 97.78           H  
ATOM   2508 HG23 VAL A 159      -7.086  -4.954   0.984  1.00 97.78           H  
ATOM   2509  N   GLY A 160      -4.020  -6.941   3.484  1.00 95.71           N  
ATOM   2510  CA  GLY A 160      -2.570  -6.814   3.433  1.00 95.71           C  
ATOM   2511  C   GLY A 160      -1.973  -7.716   2.359  1.00 95.71           C  
ATOM   2512  O   GLY A 160      -2.334  -8.891   2.251  1.00 95.71           O  
ATOM   2513  H   GLY A 160      -4.401  -7.865   3.632  1.00 95.71           H  
ATOM   2514  HA2 GLY A 160      -2.285  -5.780   3.238  1.00 95.71           H  
ATOM   2515  HA3 GLY A 160      -2.145  -7.097   4.396  1.00 95.71           H  
ATOM   2516  N   LEU A 161      -1.044  -7.165   1.579  1.00 94.21           N  
ATOM   2517  CA  LEU A 161      -0.235  -7.896   0.605  1.00 94.21           C  
ATOM   2518  C   LEU A 161       1.241  -7.710   0.939  1.00 94.21           C  
ATOM   2519  O   LEU A 161       1.726  -6.578   0.999  1.00 94.21           O  
ATOM   2520  CB  LEU A 161      -0.521  -7.416  -0.829  1.00 94.21           C  
ATOM   2521  CG  LEU A 161      -1.986  -7.591  -1.263  1.00 94.21           C  
ATOM   2522  CD1 LEU A 161      -2.800  -6.313  -1.047  1.00 94.21           C  
ATOM   2523  CD2 LEU A 161      -2.061  -7.948  -2.749  1.00 94.21           C  
ATOM   2524  H   LEU A 161      -0.846  -6.183   1.706  1.00 94.21           H  
ATOM   2525  HA  LEU A 161      -0.460  -8.961   0.662  1.00 94.21           H  
ATOM   2526  HB2 LEU A 161      -0.231  -6.371  -0.935  1.00 94.21           H  
ATOM   2527  HB3 LEU A 161       0.119  -8.000  -1.491  1.00 94.21           H  
ATOM   2528  HG  LEU A 161      -2.440  -8.407  -0.700  1.00 94.21           H  
ATOM   2529 HD11 LEU A 161      -3.851  -6.531  -1.236  1.00 94.21           H  
ATOM   2530 HD12 LEU A 161      -2.712  -5.968  -0.016  1.00 94.21           H  
ATOM   2531 HD13 LEU A 161      -2.454  -5.521  -1.711  1.00 94.21           H  
ATOM   2532 HD21 LEU A 161      -1.628  -7.150  -3.352  1.00 94.21           H  
ATOM   2533 HD22 LEU A 161      -1.525  -8.879  -2.930  1.00 94.21           H  
ATOM   2534 HD23 LEU A 161      -3.102  -8.092  -3.039  1.00 94.21           H  
ATOM   2535  N   LYS A 162       1.978  -8.804   1.126  1.00 92.63           N  
ATOM   2536  CA  LYS A 162       3.420  -8.732   1.369  1.00 92.63           C  
ATOM   2537  C   LYS A 162       4.112  -8.031   0.211  1.00 92.63           C  
ATOM   2538  O   LYS A 162       3.867  -8.323  -0.964  1.00 92.63           O  
ATOM   2539  CB  LYS A 162       4.010 -10.127   1.581  1.00 92.63           C  
ATOM   2540  CG  LYS A 162       3.681 -10.635   2.985  1.00 92.63           C  
ATOM   2541  CD  LYS A 162       4.164 -12.076   3.146  1.00 92.63           C  
ATOM   2542  CE  LYS A 162       3.660 -12.609   4.489  1.00 92.63           C  
ATOM   2543  NZ  LYS A 162       2.986 -13.909   4.312  1.00 92.63           N1+
ATOM   2544  H   LYS A 162       1.540  -9.711   1.054  1.00 92.63           H  
ATOM   2545  HA  LYS A 162       3.591  -8.142   2.269  1.00 92.63           H  
ATOM   2546  HB2 LYS A 162       3.615 -10.807   0.826  1.00 92.63           H  
ATOM   2547  HB3 LYS A 162       5.094 -10.082   1.477  1.00 92.63           H  
ATOM   2548  HG2 LYS A 162       4.173 -10.004   3.725  1.00 92.63           H  
ATOM   2549  HG3 LYS A 162       2.606 -10.584   3.155  1.00 92.63           H  
ATOM   2550  HD2 LYS A 162       3.773 -12.671   2.321  1.00 92.63           H  
ATOM   2551  HD3 LYS A 162       5.254 -12.105   3.121  1.00 92.63           H  
ATOM   2552  HE2 LYS A 162       4.485 -12.676   5.197  1.00 92.63           H  
ATOM   2553  HE3 LYS A 162       2.947 -11.893   4.897  1.00 92.63           H  
ATOM   2554  HZ1 LYS A 162       2.281 -13.785   3.600  1.00 92.63           H  
ATOM   2555  HZ2 LYS A 162       2.503 -14.165   5.162  1.00 92.63           H  
ATOM   2556  HZ3 LYS A 162       3.620 -14.630   4.001  1.00 92.63           H  
ATOM   2557  N   VAL A 163       5.043  -7.143   0.548  1.00 93.61           N  
ATOM   2558  CA  VAL A 163       5.761  -6.333  -0.446  1.00 93.61           C  
ATOM   2559  C   VAL A 163       6.559  -7.176  -1.439  1.00 93.61           C  
ATOM   2560  O   VAL A 163       6.755  -6.734  -2.568  1.00 93.61           O  
ATOM   2561  CB  VAL A 163       6.687  -5.304   0.221  1.00 93.61           C  
ATOM   2562  CG1 VAL A 163       5.876  -4.260   0.991  1.00 93.61           C  
ATOM   2563  CG2 VAL A 163       7.738  -5.953   1.128  1.00 93.61           C  
ATOM   2564  H   VAL A 163       5.197  -6.962   1.530  1.00 93.61           H  
ATOM   2565  HA  VAL A 163       5.021  -5.783  -1.028  1.00 93.61           H  
ATOM   2566  HB  VAL A 163       7.222  -4.773  -0.567  1.00 93.61           H  
ATOM   2567 HG11 VAL A 163       5.312  -4.721   1.801  1.00 93.61           H  
ATOM   2568 HG12 VAL A 163       5.191  -3.753   0.311  1.00 93.61           H  
ATOM   2569 HG13 VAL A 163       6.553  -3.510   1.400  1.00 93.61           H  
ATOM   2570 HG21 VAL A 163       7.273  -6.548   1.914  1.00 93.61           H  
ATOM   2571 HG22 VAL A 163       8.401  -6.595   0.548  1.00 93.61           H  
ATOM   2572 HG23 VAL A 163       8.348  -5.179   1.593  1.00 93.61           H  
ATOM   2573  N   ASN A 164       6.972  -8.395  -1.068  1.00 91.53           N  
ATOM   2574  CA  ASN A 164       7.840  -9.261  -1.872  1.00 91.53           C  
ATOM   2575  C   ASN A 164       7.360  -9.413  -3.321  1.00 91.53           C  
ATOM   2576  O   ASN A 164       8.166  -9.324  -4.243  1.00 91.53           O  
ATOM   2577  CB  ASN A 164       7.942 -10.655  -1.221  1.00 91.53           C  
ATOM   2578  CG  ASN A 164       8.678 -10.660   0.106  1.00 91.53           C  
ATOM   2579  ND2 ASN A 164       9.423 -11.700   0.399  1.00 91.53           N  
ATOM   2580  OD1 ASN A 164       8.572  -9.760   0.914  1.00 91.53           O  
ATOM   2581  H   ASN A 164       6.846  -8.645  -0.097  1.00 91.53           H  
ATOM   2582  HA  ASN A 164       8.835  -8.815  -1.903  1.00 91.53           H  
ATOM   2583  HB2 ASN A 164       6.945 -11.067  -1.064  1.00 91.53           H  
ATOM   2584  HB3 ASN A 164       8.476 -11.312  -1.908  1.00 91.53           H  
ATOM   2585 HD21 ASN A 164       9.543 -12.458  -0.257  1.00 91.53           H  
ATOM   2586 HD22 ASN A 164       9.912 -11.637   1.280  1.00 91.53           H  
ATOM   2587  N   SER A 165       6.058  -9.608  -3.544  1.00 87.15           N  
ATOM   2588  CA  SER A 165       5.499  -9.752  -4.894  1.00 87.15           C  
ATOM   2589  C   SER A 165       5.674  -8.483  -5.731  1.00 87.15           C  
ATOM   2590  O   SER A 165       6.071  -8.550  -6.895  1.00 87.15           O  
ATOM   2591  CB  SER A 165       4.021 -10.130  -4.794  1.00 87.15           C  
ATOM   2592  OG  SER A 165       3.918 -11.380  -4.141  1.00 87.15           O  
ATOM   2593  H   SER A 165       5.431  -9.672  -2.755  1.00 87.15           H  
ATOM   2594  HA  SER A 165       6.015 -10.558  -5.416  1.00 87.15           H  
ATOM   2595  HB2 SER A 165       3.588 -10.202  -5.792  1.00 87.15           H  
ATOM   2596  HB3 SER A 165       3.488  -9.370  -4.223  1.00 87.15           H  
ATOM   2597  HG  SER A 165       3.020 -11.491  -3.820  1.00 87.15           H  
ATOM   2598  N   LEU A 166       5.452  -7.315  -5.126  1.00 92.70           N  
ATOM   2599  CA  LEU A 166       5.635  -6.023  -5.784  1.00 92.70           C  
ATOM   2600  C   LEU A 166       7.126  -5.702  -5.983  1.00 92.70           C  
ATOM   2601  O   LEU A 166       7.510  -5.184  -7.028  1.00 92.70           O  
ATOM   2602  CB  LEU A 166       4.937  -4.928  -4.963  1.00 92.70           C  
ATOM   2603  CG  LEU A 166       3.423  -5.082  -4.750  1.00 92.70           C  
ATOM   2604  CD1 LEU A 166       2.954  -4.089  -3.690  1.00 92.70           C  
ATOM   2605  CD2 LEU A 166       2.653  -4.793  -6.037  1.00 92.70           C  
ATOM   2606  H   LEU A 166       5.250  -7.318  -4.136  1.00 92.70           H  
ATOM   2607  HA  LEU A 166       5.182  -6.062  -6.775  1.00 92.70           H  
ATOM   2608  HB2 LEU A 166       5.082  -3.987  -5.493  1.00 92.70           H  
ATOM   2609  HB3 LEU A 166       5.423  -4.868  -3.990  1.00 92.70           H  
ATOM   2610  HG  LEU A 166       3.194  -6.091  -4.406  1.00 92.70           H  
ATOM   2611 HD11 LEU A 166       1.891  -4.236  -3.501  1.00 92.70           H  
ATOM   2612 HD12 LEU A 166       3.493  -4.267  -2.759  1.00 92.70           H  
ATOM   2613 HD13 LEU A 166       3.125  -3.064  -4.020  1.00 92.70           H  
ATOM   2614 HD21 LEU A 166       3.013  -5.434  -6.842  1.00 92.70           H  
ATOM   2615 HD22 LEU A 166       1.593  -4.989  -5.875  1.00 92.70           H  
ATOM   2616 HD23 LEU A 166       2.774  -3.747  -6.318  1.00 92.70           H  
ATOM   2617  N   GLN A 167       7.990  -6.063  -5.032  1.00 95.49           N  
ATOM   2618  CA  GLN A 167       9.441  -5.900  -5.172  1.00 95.49           C  
ATOM   2619  C   GLN A 167      10.007  -6.785  -6.284  1.00 95.49           C  
ATOM   2620  O   GLN A 167      10.831  -6.319  -7.070  1.00 95.49           O  
ATOM   2621  CB  GLN A 167      10.152  -6.215  -3.853  1.00 95.49           C  
ATOM   2622  CG  GLN A 167       9.824  -5.184  -2.772  1.00 95.49           C  
ATOM   2623  CD  GLN A 167      10.626  -5.426  -1.505  1.00 95.49           C  
ATOM   2624  NE2 GLN A 167      11.304  -4.424  -0.992  1.00 95.49           N  
ATOM   2625  OE1 GLN A 167      10.640  -6.522  -0.967  1.00 95.49           O  
ATOM   2626  H   GLN A 167       7.626  -6.458  -4.177  1.00 95.49           H  
ATOM   2627  HA  GLN A 167       9.656  -4.866  -5.440  1.00 95.49           H  
ATOM   2628  HB2 GLN A 167      11.228  -6.199  -4.023  1.00 95.49           H  
ATOM   2629  HB3 GLN A 167       9.872  -7.211  -3.509  1.00 95.49           H  
ATOM   2630  HG2 GLN A 167       8.767  -5.242  -2.512  1.00 95.49           H  
ATOM   2631  HG3 GLN A 167      10.021  -4.183  -3.155  1.00 95.49           H  
ATOM   2632 HE21 GLN A 167      11.353  -3.541  -1.480  1.00 95.49           H  
ATOM   2633 HE22 GLN A 167      11.830  -4.610  -0.151  1.00 95.49           H  
ATOM   2634  N   MET A 168       9.541  -8.032  -6.406  1.00 95.49           N  
ATOM   2635  CA  MET A 168       9.912  -8.919  -7.514  1.00 95.49           C  
ATOM   2636  C   MET A 168       9.453  -8.365  -8.864  1.00 95.49           C  
ATOM   2637  O   MET A 168      10.208  -8.439  -9.833  1.00 95.49           O  
ATOM   2638  CB  MET A 168       9.319 -10.318  -7.315  1.00 95.49           C  
ATOM   2639  CG  MET A 168      10.058 -11.125  -6.244  1.00 95.49           C  
ATOM   2640  SD  MET A 168       9.546 -12.864  -6.138  1.00 95.49           S  
ATOM   2641  CE  MET A 168       7.786 -12.686  -5.730  1.00 95.49           C  
ATOM   2642  H   MET A 168       8.899  -8.376  -5.706  1.00 95.49           H  
ATOM   2643  HA  MET A 168      10.998  -9.002  -7.553  1.00 95.49           H  
ATOM   2644  HB2 MET A 168       8.263 -10.232  -7.056  1.00 95.49           H  
ATOM   2645  HB3 MET A 168       9.396 -10.867  -8.253  1.00 95.49           H  
ATOM   2646  HG2 MET A 168       9.922 -10.655  -5.269  1.00 95.49           H  
ATOM   2647  HG3 MET A 168      11.124 -11.106  -6.473  1.00 95.49           H  
ATOM   2648  HE1 MET A 168       7.253 -12.223  -6.561  1.00 95.49           H  
ATOM   2649  HE2 MET A 168       7.357 -13.670  -5.541  1.00 95.49           H  
ATOM   2650  HE3 MET A 168       7.678 -12.072  -4.836  1.00 95.49           H  
ATOM   2651  N   LEU A 169       8.255  -7.771  -8.929  1.00 95.27           N  
ATOM   2652  CA  LEU A 169       7.778  -7.082 -10.128  1.00 95.27           C  
ATOM   2653  C   LEU A 169       8.721  -5.933 -10.512  1.00 95.27           C  
ATOM   2654  O   LEU A 169       9.205  -5.903 -11.644  1.00 95.27           O  
ATOM   2655  CB  LEU A 169       6.342  -6.584  -9.892  1.00 95.27           C  
ATOM   2656  CG  LEU A 169       5.765  -5.792 -11.078  1.00 95.27           C  
ATOM   2657  CD1 LEU A 169       5.404  -6.721 -12.237  1.00 95.27           C  
ATOM   2658  CD2 LEU A 169       4.516  -5.041 -10.638  1.00 95.27           C  
ATOM   2659  H   LEU A 169       7.661  -7.785  -8.113  1.00 95.27           H  
ATOM   2660  HA  LEU A 169       7.774  -7.793 -10.955  1.00 95.27           H  
ATOM   2661  HB2 LEU A 169       5.695  -7.432  -9.668  1.00 95.27           H  
ATOM   2662  HB3 LEU A 169       6.340  -5.933  -9.018  1.00 95.27           H  
ATOM   2663  HG  LEU A 169       6.480  -5.047 -11.426  1.00 95.27           H  
ATOM   2664 HD11 LEU A 169       6.311  -7.139 -12.672  1.00 95.27           H  
ATOM   2665 HD12 LEU A 169       4.764  -7.528 -11.880  1.00 95.27           H  
ATOM   2666 HD13 LEU A 169       4.862  -6.160 -12.998  1.00 95.27           H  
ATOM   2667 HD21 LEU A 169       4.722  -4.496  -9.717  1.00 95.27           H  
ATOM   2668 HD22 LEU A 169       4.231  -4.317 -11.401  1.00 95.27           H  
ATOM   2669 HD23 LEU A 169       3.701  -5.745 -10.471  1.00 95.27           H  
ATOM   2670  N   LEU A 170       9.014  -5.019  -9.578  1.00 97.35           N  
ATOM   2671  CA  LEU A 170       9.928  -3.899  -9.826  1.00 97.35           C  
ATOM   2672  C   LEU A 170      11.314  -4.396 -10.242  1.00 97.35           C  
ATOM   2673  O   LEU A 170      11.883  -3.891 -11.204  1.00 97.35           O  
ATOM   2674  CB  LEU A 170      10.044  -3.007  -8.576  1.00 97.35           C  
ATOM   2675  CG  LEU A 170       8.775  -2.224  -8.191  1.00 97.35           C  
ATOM   2676  CD1 LEU A 170       9.073  -1.377  -6.953  1.00 97.35           C  
ATOM   2677  CD2 LEU A 170       8.291  -1.296  -9.305  1.00 97.35           C  
ATOM   2678  H   LEU A 170       8.578  -5.103  -8.671  1.00 97.35           H  
ATOM   2679  HA  LEU A 170       9.553  -3.308 -10.661  1.00 97.35           H  
ATOM   2680  HB2 LEU A 170      10.841  -2.285  -8.753  1.00 97.35           H  
ATOM   2681  HB3 LEU A 170      10.341  -3.626  -7.729  1.00 97.35           H  
ATOM   2682  HG  LEU A 170       7.967  -2.916  -7.953  1.00 97.35           H  
ATOM   2683 HD11 LEU A 170       9.383  -2.024  -6.132  1.00 97.35           H  
ATOM   2684 HD12 LEU A 170       8.175  -0.837  -6.651  1.00 97.35           H  
ATOM   2685 HD13 LEU A 170       9.864  -0.658  -7.171  1.00 97.35           H  
ATOM   2686 HD21 LEU A 170       7.440  -0.713  -8.952  1.00 97.35           H  
ATOM   2687 HD22 LEU A 170       9.092  -0.619  -9.601  1.00 97.35           H  
ATOM   2688 HD23 LEU A 170       7.967  -1.881 -10.166  1.00 97.35           H  
ATOM   2689  N   LYS A 171      11.829  -5.433  -9.574  1.00 97.83           N  
ATOM   2690  CA  LYS A 171      13.114  -6.043  -9.911  1.00 97.83           C  
ATOM   2691  C   LYS A 171      13.126  -6.596 -11.334  1.00 97.83           C  
ATOM   2692  O   LYS A 171      14.082  -6.354 -12.059  1.00 97.83           O  
ATOM   2693  CB  LYS A 171      13.472  -7.112  -8.870  1.00 97.83           C  
ATOM   2694  CG  LYS A 171      14.792  -7.777  -9.264  1.00 97.83           C  
ATOM   2695  CD  LYS A 171      15.450  -8.562  -8.127  1.00 97.83           C  
ATOM   2696  CE  LYS A 171      16.670  -9.347  -8.639  1.00 97.83           C  
ATOM   2697  NZ  LYS A 171      17.522  -8.558  -9.571  1.00 97.83           N1+
ATOM   2698  H   LYS A 171      11.313  -5.793  -8.784  1.00 97.83           H  
ATOM   2699  HA  LYS A 171      13.880  -5.268  -9.887  1.00 97.83           H  
ATOM   2700  HB2 LYS A 171      12.687  -7.867  -8.814  1.00 97.83           H  
ATOM   2701  HB3 LYS A 171      13.574  -6.636  -7.895  1.00 97.83           H  
ATOM   2702  HG2 LYS A 171      14.610  -8.457 -10.096  1.00 97.83           H  
ATOM   2703  HG3 LYS A 171      15.479  -6.996  -9.591  1.00 97.83           H  
ATOM   2704  HD2 LYS A 171      14.732  -9.259  -7.696  1.00 97.83           H  
ATOM   2705  HD3 LYS A 171      15.766  -7.863  -7.352  1.00 97.83           H  
ATOM   2706  HE2 LYS A 171      16.307 -10.226  -9.172  1.00 97.83           H  
ATOM   2707  HE3 LYS A 171      17.253  -9.685  -7.783  1.00 97.83           H  
ATOM   2708  HZ1 LYS A 171      17.771  -7.637  -9.237  1.00 97.83           H  
ATOM   2709  HZ2 LYS A 171      17.039  -8.382 -10.440  1.00 97.83           H  
ATOM   2710  HZ3 LYS A 171      18.346  -9.052  -9.882  1.00 97.83           H  
ATOM   2711  N   GLY A 172      12.066  -7.287 -11.749  1.00 97.98           N  
ATOM   2712  CA  GLY A 172      11.957  -7.825 -13.103  1.00 97.98           C  
ATOM   2713  C   GLY A 172      12.031  -6.741 -14.181  1.00 97.98           C  
ATOM   2714  O   GLY A 172      12.701  -6.937 -15.193  1.00 97.98           O  
ATOM   2715  H   GLY A 172      11.316  -7.459 -11.094  1.00 97.98           H  
ATOM   2716  HA2 GLY A 172      12.765  -8.537 -13.274  1.00 97.98           H  
ATOM   2717  HA3 GLY A 172      11.001  -8.339 -13.201  1.00 97.98           H  
ATOM   2718  N   TYR A 173      11.394  -5.586 -13.962  1.00 97.76           N  
ATOM   2719  CA  TYR A 173      11.513  -4.439 -14.868  1.00 97.76           C  
ATOM   2720  C   TYR A 173      12.896  -3.789 -14.807  1.00 97.76           C  
ATOM   2721  O   TYR A 173      13.474  -3.524 -15.860  1.00 97.76           O  
ATOM   2722  CB  TYR A 173      10.422  -3.407 -14.575  1.00 97.76           C  
ATOM   2723  CG  TYR A 173       9.100  -3.740 -15.232  1.00 97.76           C  
ATOM   2724  CD1 TYR A 173       8.864  -3.334 -16.558  1.00 97.76           C  
ATOM   2725  CD2 TYR A 173       8.092  -4.408 -14.515  1.00 97.76           C  
ATOM   2726  CE1 TYR A 173       7.641  -3.633 -17.185  1.00 97.76           C  
ATOM   2727  CE2 TYR A 173       6.854  -4.678 -15.124  1.00 97.76           C  
ATOM   2728  CZ  TYR A 173       6.632  -4.303 -16.465  1.00 97.76           C  
ATOM   2729  OH  TYR A 173       5.437  -4.563 -17.052  1.00 97.76           O  
ATOM   2730  H   TYR A 173      10.865  -5.478 -13.108  1.00 97.76           H  
ATOM   2731  HA  TYR A 173      11.382  -4.787 -15.893  1.00 97.76           H  
ATOM   2732  HB2 TYR A 173      10.290  -3.301 -13.498  1.00 97.76           H  
ATOM   2733  HB3 TYR A 173      10.747  -2.440 -14.957  1.00 97.76           H  
ATOM   2734  HD1 TYR A 173       9.607  -2.748 -17.078  1.00 97.76           H  
ATOM   2735  HD2 TYR A 173       8.260  -4.686 -13.485  1.00 97.76           H  
ATOM   2736  HE1 TYR A 173       7.446  -3.299 -18.194  1.00 97.76           H  
ATOM   2737  HE2 TYR A 173       6.075  -5.173 -14.564  1.00 97.76           H  
ATOM   2738  HH  TYR A 173       4.775  -4.775 -16.390  1.00 97.76           H  
ATOM   2739  N   ASN A 174      13.435  -3.584 -13.603  1.00 96.71           N  
ATOM   2740  CA  ASN A 174      14.764  -3.011 -13.411  1.00 96.71           C  
ATOM   2741  C   ASN A 174      15.833  -3.821 -14.155  1.00 96.71           C  
ATOM   2742  O   ASN A 174      16.588  -3.257 -14.938  1.00 96.71           O  
ATOM   2743  CB  ASN A 174      15.081  -2.917 -11.909  1.00 96.71           C  
ATOM   2744  CG  ASN A 174      14.342  -1.809 -11.172  1.00 96.71           C  
ATOM   2745  ND2 ASN A 174      14.695  -1.582  -9.927  1.00 96.71           N  
ATOM   2746  OD1 ASN A 174      13.455  -1.123 -11.655  1.00 96.71           O  
ATOM   2747  H   ASN A 174      12.882  -3.782 -12.781  1.00 96.71           H  
ATOM   2748  HA  ASN A 174      14.783  -2.007 -13.835  1.00 96.71           H  
ATOM   2749  HB2 ASN A 174      14.872  -3.871 -11.425  1.00 96.71           H  
ATOM   2750  HB3 ASN A 174      16.148  -2.719 -11.803  1.00 96.71           H  
ATOM   2751 HD21 ASN A 174      15.482  -2.085  -9.543  1.00 96.71           H  
ATOM   2752 HD22 ASN A 174      14.169  -0.881  -9.426  1.00 96.71           H  
ATOM   2753  N   ASP A 175      15.837  -5.146 -13.986  1.00 96.59           N  
ATOM   2754  CA  ASP A 175      16.801  -6.038 -14.635  1.00 96.59           C  
ATOM   2755  C   ASP A 175      16.600  -6.096 -16.159  1.00 96.59           C  
ATOM   2756  O   ASP A 175      17.563  -6.162 -16.919  1.00 96.59           O  
ATOM   2757  CB  ASP A 175      16.655  -7.465 -14.077  1.00 96.59           C  
ATOM   2758  CG  ASP A 175      16.975  -7.674 -12.591  1.00 96.59           C  
ATOM   2759  OD1 ASP A 175      17.582  -6.828 -11.897  1.00 96.59           O  
ATOM   2760  OD2 ASP A 175      16.640  -8.766 -12.075  1.00 96.59           O1-
ATOM   2761  H   ASP A 175      15.206  -5.542 -13.305  1.00 96.59           H  
ATOM   2762  HA  ASP A 175      17.813  -5.681 -14.440  1.00 96.59           H  
ATOM   2763  HB2 ASP A 175      15.634  -7.802 -14.257  1.00 96.59           H  
ATOM   2764  HB3 ASP A 175      17.315  -8.119 -14.646  1.00 96.59           H  
ATOM   2765  N   LYS A 176      15.342  -6.104 -16.625  1.00 96.08           N  
ATOM   2766  CA  LYS A 176      15.018  -6.261 -18.051  1.00 96.08           C  
ATOM   2767  C   LYS A 176      15.335  -5.017 -18.879  1.00 96.08           C  
ATOM   2768  O   LYS A 176      15.667  -5.153 -20.054  1.00 96.08           O  
ATOM   2769  CB  LYS A 176      13.543  -6.662 -18.185  1.00 96.08           C  
ATOM   2770  CG  LYS A 176      13.116  -6.840 -19.648  1.00 96.08           C  
ATOM   2771  CD  LYS A 176      11.690  -7.376 -19.738  1.00 96.08           C  
ATOM   2772  CE  LYS A 176      11.302  -7.458 -21.214  1.00 96.08           C  
ATOM   2773  NZ  LYS A 176       9.900  -7.907 -21.372  1.00 96.08           N1+
ATOM   2774  H   LYS A 176      14.591  -6.053 -15.952  1.00 96.08           H  
ATOM   2775  HA  LYS A 176      15.644  -7.054 -18.459  1.00 96.08           H  
ATOM   2776  HB2 LYS A 176      13.393  -7.604 -17.657  1.00 96.08           H  
ATOM   2777  HB3 LYS A 176      12.919  -5.897 -17.723  1.00 96.08           H  
ATOM   2778  HG2 LYS A 176      13.151  -5.877 -20.157  1.00 96.08           H  
ATOM   2779  HG3 LYS A 176      13.796  -7.534 -20.143  1.00 96.08           H  
ATOM   2780  HD2 LYS A 176      11.643  -8.362 -19.276  1.00 96.08           H  
ATOM   2781  HD3 LYS A 176      11.020  -6.696 -19.211  1.00 96.08           H  
ATOM   2782  HE2 LYS A 176      11.988  -8.140 -21.718  1.00 96.08           H  
ATOM   2783  HE3 LYS A 176      11.436  -6.469 -21.652  1.00 96.08           H  
ATOM   2784  HZ1 LYS A 176       9.288  -7.272 -20.879  1.00 96.08           H  
ATOM   2785  HZ2 LYS A 176       9.785  -8.833 -20.986  1.00 96.08           H  
ATOM   2786  HZ3 LYS A 176       9.642  -7.911 -22.348  1.00 96.08           H  
ATOM   2787  N   PHE A 177      15.162  -3.833 -18.299  1.00 94.88           N  
ATOM   2788  CA  PHE A 177      15.267  -2.562 -19.016  1.00 94.88           C  
ATOM   2789  C   PHE A 177      16.457  -1.703 -18.573  1.00 94.88           C  
ATOM   2790  O   PHE A 177      16.644  -0.633 -19.142  1.00 94.88           O  
ATOM   2791  CB  PHE A 177      13.925  -1.826 -18.918  1.00 94.88           C  
ATOM   2792  CG  PHE A 177      12.768  -2.557 -19.582  1.00 94.88           C  
ATOM   2793  CD1 PHE A 177      12.665  -2.587 -20.984  1.00 94.88           C  
ATOM   2794  CD2 PHE A 177      11.779  -3.191 -18.809  1.00 94.88           C  
ATOM   2795  CE1 PHE A 177      11.552  -3.173 -21.609  1.00 94.88           C  
ATOM   2796  CE2 PHE A 177      10.680  -3.812 -19.433  1.00 94.88           C  
ATOM   2797  CZ  PHE A 177      10.550  -3.777 -20.832  1.00 94.88           C  
ATOM   2798  H   PHE A 177      14.863  -3.811 -17.335  1.00 94.88           H  
ATOM   2799  HA  PHE A 177      15.449  -2.757 -20.072  1.00 94.88           H  
ATOM   2800  HB2 PHE A 177      14.022  -0.851 -19.395  1.00 94.88           H  
ATOM   2801  HB3 PHE A 177      13.691  -1.647 -17.869  1.00 94.88           H  
ATOM   2802  HD1 PHE A 177      13.449  -2.154 -21.588  1.00 94.88           H  
ATOM   2803  HD2 PHE A 177      11.858  -3.178 -17.732  1.00 94.88           H  
ATOM   2804  HE1 PHE A 177      11.466  -3.137 -22.685  1.00 94.88           H  
ATOM   2805  HE2 PHE A 177       9.916  -4.282 -18.832  1.00 94.88           H  
ATOM   2806  HZ  PHE A 177       9.675  -4.192 -21.309  1.00 94.88           H  
ATOM   2807  N   ASP A 178      17.253  -2.176 -17.608  1.00 92.64           N  
ATOM   2808  CA  ASP A 178      18.379  -1.451 -17.000  1.00 92.64           C  
ATOM   2809  C   ASP A 178      17.946  -0.097 -16.414  1.00 92.64           C  
ATOM   2810  O   ASP A 178      18.412   0.981 -16.778  1.00 92.64           O  
ATOM   2811  CB  ASP A 178      19.574  -1.396 -17.963  1.00 92.64           C  
ATOM   2812  CG  ASP A 178      20.895  -1.060 -17.260  1.00 92.64           C  
ATOM   2813  OD1 ASP A 178      21.030  -1.396 -16.059  1.00 92.64           O  
ATOM   2814  OD2 ASP A 178      21.812  -0.575 -17.963  1.00 92.64           O1-
ATOM   2815  H   ASP A 178      17.024  -3.063 -17.183  1.00 92.64           H  
ATOM   2816  HA  ASP A 178      18.695  -2.050 -16.146  1.00 92.64           H  
ATOM   2817  HB2 ASP A 178      19.690  -2.373 -18.432  1.00 92.64           H  
ATOM   2818  HB3 ASP A 178      19.378  -0.667 -18.750  1.00 92.64           H  
ATOM   2819  N   VAL A 179      16.953  -0.162 -15.528  1.00 95.00           N  
ATOM   2820  CA  VAL A 179      16.314   1.003 -14.900  1.00 95.00           C  
ATOM   2821  C   VAL A 179      16.193   0.795 -13.397  1.00 95.00           C  
ATOM   2822  O   VAL A 179      16.315  -0.320 -12.892  1.00 95.00           O  
ATOM   2823  CB  VAL A 179      14.936   1.309 -15.523  1.00 95.00           C  
ATOM   2824  CG1 VAL A 179      15.040   1.644 -17.014  1.00 95.00           C  
ATOM   2825  CG2 VAL A 179      13.932   0.163 -15.337  1.00 95.00           C  
ATOM   2826  H   VAL A 179      16.672  -1.085 -15.229  1.00 95.00           H  
ATOM   2827  HA  VAL A 179      16.948   1.877 -15.049  1.00 95.00           H  
ATOM   2828  HB  VAL A 179      14.532   2.192 -15.028  1.00 95.00           H  
ATOM   2829 HG11 VAL A 179      14.060   1.868 -17.435  1.00 95.00           H  
ATOM   2830 HG12 VAL A 179      15.708   2.495 -17.149  1.00 95.00           H  
ATOM   2831 HG13 VAL A 179      15.453   0.794 -17.557  1.00 95.00           H  
ATOM   2832 HG21 VAL A 179      13.688   0.048 -14.281  1.00 95.00           H  
ATOM   2833 HG22 VAL A 179      14.354  -0.768 -15.716  1.00 95.00           H  
ATOM   2834 HG23 VAL A 179      13.014   0.366 -15.889  1.00 95.00           H  
ATOM   2835  N   VAL A 180      15.902   1.863 -12.659  1.00 95.23           N  
ATOM   2836  CA  VAL A 180      15.599   1.800 -11.230  1.00 95.23           C  
ATOM   2837  C   VAL A 180      14.263   2.474 -10.949  1.00 95.23           C  
ATOM   2838  O   VAL A 180      14.167   3.700 -10.881  1.00 95.23           O  
ATOM   2839  CB  VAL A 180      16.737   2.378 -10.372  1.00 95.23           C  
ATOM   2840  CG1 VAL A 180      16.460   2.043  -8.901  1.00 95.23           C  
ATOM   2841  CG2 VAL A 180      18.102   1.775 -10.726  1.00 95.23           C  
ATOM   2842  H   VAL A 180      15.945   2.767 -13.108  1.00 95.23           H  
ATOM   2843  HA  VAL A 180      15.497   0.753 -10.947  1.00 95.23           H  
ATOM   2844  HB  VAL A 180      16.793   3.460 -10.490  1.00 95.23           H  
ATOM   2845 HG11 VAL A 180      16.344   0.965  -8.783  1.00 95.23           H  
ATOM   2846 HG12 VAL A 180      15.551   2.540  -8.563  1.00 95.23           H  
ATOM   2847 HG13 VAL A 180      17.306   2.360  -8.291  1.00 95.23           H  
ATOM   2848 HG21 VAL A 180      18.869   2.133 -10.038  1.00 95.23           H  
ATOM   2849 HG22 VAL A 180      18.057   0.687 -10.691  1.00 95.23           H  
ATOM   2850 HG23 VAL A 180      18.392   2.079 -11.732  1.00 95.23           H  
ATOM   2851  N   ALA A 181      13.228   1.659 -10.761  1.00 97.09           N  
ATOM   2852  CA  ALA A 181      11.884   2.103 -10.412  1.00 97.09           C  
ATOM   2853  C   ALA A 181      11.649   2.167  -8.895  1.00 97.09           C  
ATOM   2854  O   ALA A 181      12.100   1.303  -8.135  1.00 97.09           O  
ATOM   2855  CB  ALA A 181      10.885   1.183 -11.109  1.00 97.09           C  
ATOM   2856  H   ALA A 181      13.352   0.678 -10.966  1.00 97.09           H  
ATOM   2857  HA  ALA A 181      11.733   3.106 -10.812  1.00 97.09           H  
ATOM   2858  HB1 ALA A 181       9.866   1.490 -10.873  1.00 97.09           H  
ATOM   2859  HB2 ALA A 181      11.038   1.242 -12.187  1.00 97.09           H  
ATOM   2860  HB3 ALA A 181      11.038   0.153 -10.786  1.00 97.09           H  
ATOM   2861  N   ARG A 182      10.912   3.195  -8.460  1.00 96.15           N  
ATOM   2862  CA  ARG A 182      10.492   3.425  -7.070  1.00 96.15           C  
ATOM   2863  C   ARG A 182       9.083   4.016  -7.035  1.00 96.15           C  
ATOM   2864  O   ARG A 182       8.733   4.817  -7.898  1.00 96.15           O  
ATOM   2865  CB  ARG A 182      11.476   4.379  -6.367  1.00 96.15           C  
ATOM   2866  CG  ARG A 182      12.933   3.894  -6.431  1.00 96.15           C  
ATOM   2867  CD  ARG A 182      13.874   4.849  -5.697  1.00 96.15           C  
ATOM   2868  NE  ARG A 182      15.284   4.423  -5.825  1.00 96.15           N  
ATOM   2869  CZ  ARG A 182      16.125   4.731  -6.804  1.00 96.15           C  
ATOM   2870  NH1 ARG A 182      15.763   5.356  -7.891  1.00 96.15           N1+
ATOM   2871  NH2 ARG A 182      17.385   4.418  -6.706  1.00 96.15           N  
ATOM   2872  H   ARG A 182      10.657   3.901  -9.136  1.00 96.15           H  
ATOM   2873  HA  ARG A 182      10.470   2.476  -6.536  1.00 96.15           H  
ATOM   2874  HB2 ARG A 182      11.180   4.478  -5.322  1.00 96.15           H  
ATOM   2875  HB3 ARG A 182      11.412   5.361  -6.835  1.00 96.15           H  
ATOM   2876  HG2 ARG A 182      13.008   2.899  -5.990  1.00 96.15           H  
ATOM   2877  HG3 ARG A 182      13.256   3.842  -7.471  1.00 96.15           H  
ATOM   2878  HD2 ARG A 182      13.597   4.872  -4.643  1.00 96.15           H  
ATOM   2879  HD3 ARG A 182      13.748   5.853  -6.101  1.00 96.15           H  
ATOM   2880  HE  ARG A 182      15.652   3.860  -5.072  1.00 96.15           H  
ATOM   2881 HH11 ARG A 182      16.443   5.683  -8.563  1.00 96.15           H  
ATOM   2882 HH12 ARG A 182      14.785   5.512  -8.088  1.00 96.15           H  
ATOM   2883 HH21 ARG A 182      17.998   4.690  -7.462  1.00 96.15           H  
ATOM   2884 HH22 ARG A 182      17.747   3.915  -5.909  1.00 96.15           H  
ATOM   2885  N   LEU A 183       8.302   3.663  -6.021  1.00 96.67           N  
ATOM   2886  CA  LEU A 183       7.046   4.323  -5.670  1.00 96.67           C  
ATOM   2887  C   LEU A 183       7.298   5.252  -4.482  1.00 96.67           C  
ATOM   2888  O   LEU A 183       7.847   4.818  -3.467  1.00 96.67           O  
ATOM   2889  CB  LEU A 183       5.952   3.288  -5.351  1.00 96.67           C  
ATOM   2890  CG  LEU A 183       5.603   2.339  -6.512  1.00 96.67           C  
ATOM   2891  CD1 LEU A 183       4.618   1.266  -6.052  1.00 96.67           C  
ATOM   2892  CD2 LEU A 183       4.966   3.077  -7.691  1.00 96.67           C  
ATOM   2893  H   LEU A 183       8.675   3.005  -5.351  1.00 96.67           H  
ATOM   2894  HA  LEU A 183       6.706   4.930  -6.510  1.00 96.67           H  
ATOM   2895  HB2 LEU A 183       5.049   3.819  -5.050  1.00 96.67           H  
ATOM   2896  HB3 LEU A 183       6.283   2.696  -4.497  1.00 96.67           H  
ATOM   2897  HG  LEU A 183       6.507   1.836  -6.856  1.00 96.67           H  
ATOM   2898 HD11 LEU A 183       4.977   0.785  -5.142  1.00 96.67           H  
ATOM   2899 HD12 LEU A 183       3.639   1.703  -5.856  1.00 96.67           H  
ATOM   2900 HD13 LEU A 183       4.521   0.508  -6.829  1.00 96.67           H  
ATOM   2901 HD21 LEU A 183       5.693   3.762  -8.129  1.00 96.67           H  
ATOM   2902 HD22 LEU A 183       4.092   3.638  -7.359  1.00 96.67           H  
ATOM   2903 HD23 LEU A 183       4.667   2.362  -8.457  1.00 96.67           H  
ATOM   2904  N   ILE A 184       6.904   6.516  -4.611  1.00 96.01           N  
ATOM   2905  CA  ILE A 184       7.038   7.534  -3.563  1.00 96.01           C  
ATOM   2906  C   ILE A 184       5.688   8.187  -3.265  1.00 96.01           C  
ATOM   2907  O   ILE A 184       4.859   8.337  -4.161  1.00 96.01           O  
ATOM   2908  CB  ILE A 184       8.131   8.578  -3.901  1.00 96.01           C  
ATOM   2909  CG1 ILE A 184       7.755   9.466  -5.108  1.00 96.01           C  
ATOM   2910  CG2 ILE A 184       9.487   7.890  -4.147  1.00 96.01           C  
ATOM   2911  CD1 ILE A 184       8.773  10.563  -5.441  1.00 96.01           C  
ATOM   2912  H   ILE A 184       6.478   6.796  -5.482  1.00 96.01           H  
ATOM   2913  HA  ILE A 184       7.345   7.031  -2.646  1.00 96.01           H  
ATOM   2914  HB  ILE A 184       8.241   9.224  -3.030  1.00 96.01           H  
ATOM   2915 HG12 ILE A 184       6.808   9.965  -4.899  1.00 96.01           H  
ATOM   2916 HG13 ILE A 184       7.628   8.836  -5.988  1.00 96.01           H  
ATOM   2917 HG21 ILE A 184      10.283   8.634  -4.184  1.00 96.01           H  
ATOM   2918 HG22 ILE A 184       9.468   7.337  -5.086  1.00 96.01           H  
ATOM   2919 HG23 ILE A 184       9.705   7.201  -3.331  1.00 96.01           H  
ATOM   2920 HD11 ILE A 184       8.372  11.195  -6.234  1.00 96.01           H  
ATOM   2921 HD12 ILE A 184       8.965  11.177  -4.561  1.00 96.01           H  
ATOM   2922 HD13 ILE A 184       9.710  10.126  -5.786  1.00 96.01           H  
ATOM   2923  N   ASP A 185       5.464   8.603  -2.025  1.00 94.73           N  
ATOM   2924  CA  ASP A 185       4.268   9.370  -1.665  1.00 94.73           C  
ATOM   2925  C   ASP A 185       4.339  10.837  -2.150  1.00 94.73           C  
ATOM   2926  O   ASP A 185       5.242  11.245  -2.889  1.00 94.73           O  
ATOM   2927  CB  ASP A 185       3.976   9.219  -0.160  1.00 94.73           C  
ATOM   2928  CG  ASP A 185       4.952   9.948   0.769  1.00 94.73           C  
ATOM   2929  OD1 ASP A 185       5.787  10.746   0.282  1.00 94.73           O  
ATOM   2930  OD2 ASP A 185       4.863   9.730   1.991  1.00 94.73           O1-
ATOM   2931  H   ASP A 185       6.185   8.479  -1.329  1.00 94.73           H  
ATOM   2932  HA  ASP A 185       3.418   8.923  -2.180  1.00 94.73           H  
ATOM   2933  HB2 ASP A 185       2.972   9.596   0.036  1.00 94.73           H  
ATOM   2934  HB3 ASP A 185       3.974   8.157   0.088  1.00 94.73           H  
ATOM   2935  N   ASP A 186       3.362  11.653  -1.760  1.00 93.24           N  
ATOM   2936  CA  ASP A 186       3.285  13.075  -2.113  1.00 93.24           C  
ATOM   2937  C   ASP A 186       4.290  13.969  -1.362  1.00 93.24           C  
ATOM   2938  O   ASP A 186       4.478  15.132  -1.727  1.00 93.24           O  
ATOM   2939  CB  ASP A 186       1.838  13.555  -1.924  1.00 93.24           C  
ATOM   2940  CG  ASP A 186       1.354  13.596  -0.467  1.00 93.24           C  
ATOM   2941  OD1 ASP A 186       1.968  12.939   0.404  1.00 93.24           O  
ATOM   2942  OD2 ASP A 186       0.343  14.296  -0.243  1.00 93.24           O1-
ATOM   2943  H   ASP A 186       2.708  11.330  -1.061  1.00 93.24           H  
ATOM   2944  HA  ASP A 186       3.527  13.169  -3.171  1.00 93.24           H  
ATOM   2945  HB2 ASP A 186       1.175  12.906  -2.496  1.00 93.24           H  
ATOM   2946  HB3 ASP A 186       1.755  14.556  -2.348  1.00 93.24           H  
ATOM   2947  N   LYS A 187       4.982  13.432  -0.353  1.00 93.26           N  
ATOM   2948  CA  LYS A 187       6.054  14.100   0.402  1.00 93.26           C  
ATOM   2949  C   LYS A 187       7.446  13.676  -0.076  1.00 93.26           C  
ATOM   2950  O   LYS A 187       8.441  14.348   0.234  1.00 93.26           O  
ATOM   2951  CB  LYS A 187       5.846  13.802   1.890  1.00 93.26           C  
ATOM   2952  CG  LYS A 187       4.554  14.432   2.428  1.00 93.26           C  
ATOM   2953  CD  LYS A 187       4.264  13.922   3.839  1.00 93.26           C  
ATOM   2954  CE  LYS A 187       2.862  14.365   4.254  1.00 93.26           C  
ATOM   2955  NZ  LYS A 187       2.477  13.734   5.537  1.00 93.26           N1+
ATOM   2956  H   LYS A 187       4.773  12.474  -0.113  1.00 93.26           H  
ATOM   2957  HA  LYS A 187       5.983  15.177   0.247  1.00 93.26           H  
ATOM   2958  HB2 LYS A 187       6.693  14.180   2.462  1.00 93.26           H  
ATOM   2959  HB3 LYS A 187       5.791  12.721   2.016  1.00 93.26           H  
ATOM   2960  HG2 LYS A 187       4.650  15.517   2.438  1.00 93.26           H  
ATOM   2961  HG3 LYS A 187       3.714  14.163   1.787  1.00 93.26           H  
ATOM   2962  HD2 LYS A 187       5.012  14.306   4.533  1.00 93.26           H  
ATOM   2963  HD3 LYS A 187       4.306  12.833   3.830  1.00 93.26           H  
ATOM   2964  HE2 LYS A 187       2.172  14.058   3.468  1.00 93.26           H  
ATOM   2965  HE3 LYS A 187       2.831  15.453   4.323  1.00 93.26           H  
ATOM   2966  HZ1 LYS A 187       3.114  13.990   6.278  1.00 93.26           H  
ATOM   2967  HZ2 LYS A 187       2.512  12.731   5.424  1.00 93.26           H  
ATOM   2968  HZ3 LYS A 187       1.529  13.981   5.784  1.00 93.26           H  
ATOM   2969  N   GLY A 188       7.515  12.620  -0.883  1.00 94.85           N  
ATOM   2970  CA  GLY A 188       8.731  12.051  -1.447  1.00 94.85           C  
ATOM   2971  C   GLY A 188       9.318  10.901  -0.635  1.00 94.85           C  
ATOM   2972  O   GLY A 188      10.454  10.518  -0.906  1.00 94.85           O  
ATOM   2973  H   GLY A 188       6.667  12.080  -0.980  1.00 94.85           H  
ATOM   2974  HA2 GLY A 188       9.496  12.822  -1.539  1.00 94.85           H  
ATOM   2975  HA3 GLY A 188       8.493  11.664  -2.438  1.00 94.85           H  
ATOM   2976  N   PHE A 189       8.602  10.356   0.349  1.00 95.27           N  
ATOM   2977  CA  PHE A 189       9.051   9.157   1.051  1.00 95.27           C  
ATOM   2978  C   PHE A 189       8.860   7.932   0.168  1.00 95.27           C  
ATOM   2979  O   PHE A 189       7.807   7.757  -0.449  1.00 95.27           O  
ATOM   2980  CB  PHE A 189       8.353   8.996   2.400  1.00 95.27           C  
ATOM   2981  CG  PHE A 189       8.741  10.080   3.379  1.00 95.27           C  
ATOM   2982  CD1 PHE A 189       9.954   9.985   4.081  1.00 95.27           C  
ATOM   2983  CD2 PHE A 189       7.903  11.190   3.576  1.00 95.27           C  
ATOM   2984  CE1 PHE A 189      10.334  10.998   4.975  1.00 95.27           C  
ATOM   2985  CE2 PHE A 189       8.286  12.213   4.463  1.00 95.27           C  
ATOM   2986  CZ  PHE A 189       9.502  12.115   5.164  1.00 95.27           C  
ATOM   2987  H   PHE A 189       7.637  10.630   0.470  1.00 95.27           H  
ATOM   2988  HA  PHE A 189      10.117   9.251   1.257  1.00 95.27           H  
ATOM   2989  HB2 PHE A 189       8.632   8.033   2.828  1.00 95.27           H  
ATOM   2990  HB3 PHE A 189       7.272   8.987   2.257  1.00 95.27           H  
ATOM   2991  HD1 PHE A 189      10.578   9.110   3.968  1.00 95.27           H  
ATOM   2992  HD2 PHE A 189       6.955  11.224   3.059  1.00 95.27           H  
ATOM   2993  HE1 PHE A 189      11.245  10.889   5.544  1.00 95.27           H  
ATOM   2994  HE2 PHE A 189       7.633  13.057   4.627  1.00 95.27           H  
ATOM   2995  HZ  PHE A 189       9.791  12.881   5.869  1.00 95.27           H  
ATOM   2996  N   VAL A 190       9.895   7.098   0.094  1.00 95.33           N  
ATOM   2997  CA  VAL A 190       9.862   5.837  -0.646  1.00 95.33           C  
ATOM   2998  C   VAL A 190       8.892   4.899   0.048  1.00 95.33           C  
ATOM   2999  O   VAL A 190       9.119   4.525   1.185  1.00 95.33           O  
ATOM   3000  CB  VAL A 190      11.264   5.204  -0.748  1.00 95.33           C  
ATOM   3001  CG1 VAL A 190      11.223   3.867  -1.503  1.00 95.33           C  
ATOM   3002  CG2 VAL A 190      12.234   6.131  -1.498  1.00 95.33           C  
ATOM   3003  H   VAL A 190      10.692   7.278   0.687  1.00 95.33           H  
ATOM   3004  HA  VAL A 190       9.487   6.015  -1.654  1.00 95.33           H  
ATOM   3005  HB  VAL A 190      11.663   5.030   0.251  1.00 95.33           H  
ATOM   3006 HG11 VAL A 190      12.233   3.476  -1.624  1.00 95.33           H  
ATOM   3007 HG12 VAL A 190      10.654   3.135  -0.929  1.00 95.33           H  
ATOM   3008 HG13 VAL A 190      10.758   3.995  -2.481  1.00 95.33           H  
ATOM   3009 HG21 VAL A 190      11.866   6.318  -2.507  1.00 95.33           H  
ATOM   3010 HG22 VAL A 190      13.219   5.667  -1.546  1.00 95.33           H  
ATOM   3011 HG23 VAL A 190      12.330   7.078  -0.966  1.00 95.33           H  
ATOM   3012  N   GLN A 191       7.830   4.513  -0.651  1.00 95.24           N  
ATOM   3013  CA  GLN A 191       6.864   3.518  -0.187  1.00 95.24           C  
ATOM   3014  C   GLN A 191       7.282   2.119  -0.637  1.00 95.24           C  
ATOM   3015  O   GLN A 191       7.130   1.142   0.094  1.00 95.24           O  
ATOM   3016  CB  GLN A 191       5.471   3.882  -0.727  1.00 95.24           C  
ATOM   3017  CG  GLN A 191       5.004   5.260  -0.231  1.00 95.24           C  
ATOM   3018  CD  GLN A 191       4.911   5.328   1.289  1.00 95.24           C  
ATOM   3019  NE2 GLN A 191       5.454   6.351   1.911  1.00 95.24           N  
ATOM   3020  OE1 GLN A 191       4.357   4.458   1.941  1.00 95.24           O  
ATOM   3021  H   GLN A 191       7.713   4.886  -1.583  1.00 95.24           H  
ATOM   3022  HA  GLN A 191       6.829   3.510   0.903  1.00 95.24           H  
ATOM   3023  HB2 GLN A 191       4.754   3.126  -0.406  1.00 95.24           H  
ATOM   3024  HB3 GLN A 191       5.492   3.888  -1.817  1.00 95.24           H  
ATOM   3025  HG2 GLN A 191       4.021   5.481  -0.646  1.00 95.24           H  
ATOM   3026  HG3 GLN A 191       5.683   6.032  -0.592  1.00 95.24           H  
ATOM   3027 HE21 GLN A 191       5.874   7.121   1.411  1.00 95.24           H  
ATOM   3028 HE22 GLN A 191       5.370   6.358   2.918  1.00 95.24           H  
ATOM   3029  N   LEU A 192       7.854   2.022  -1.841  1.00 95.21           N  
ATOM   3030  CA  LEU A 192       8.338   0.760  -2.376  1.00 95.21           C  
ATOM   3031  C   LEU A 192       9.484   0.956  -3.371  1.00 95.21           C  
ATOM   3032  O   LEU A 192       9.390   1.738  -4.315  1.00 95.21           O  
ATOM   3033  CB  LEU A 192       7.156   0.035  -3.037  1.00 95.21           C  
ATOM   3034  CG  LEU A 192       7.464  -1.430  -3.351  1.00 95.21           C  
ATOM   3035  CD1 LEU A 192       7.544  -2.289  -2.091  1.00 95.21           C  
ATOM   3036  CD2 LEU A 192       6.381  -1.999  -4.250  1.00 95.21           C  
ATOM   3037  H   LEU A 192       7.960   2.860  -2.395  1.00 95.21           H  
ATOM   3038  HA  LEU A 192       8.710   0.160  -1.545  1.00 95.21           H  
ATOM   3039  HB2 LEU A 192       6.281   0.077  -2.388  1.00 95.21           H  
ATOM   3040  HB3 LEU A 192       6.920   0.555  -3.965  1.00 95.21           H  
ATOM   3041  HG  LEU A 192       8.409  -1.502  -3.891  1.00 95.21           H  
ATOM   3042 HD11 LEU A 192       7.586  -3.342  -2.369  1.00 95.21           H  
ATOM   3043 HD12 LEU A 192       6.666  -2.125  -1.466  1.00 95.21           H  
ATOM   3044 HD13 LEU A 192       8.440  -2.043  -1.520  1.00 95.21           H  
ATOM   3045 HD21 LEU A 192       5.446  -2.101  -3.699  1.00 95.21           H  
ATOM   3046 HD22 LEU A 192       6.230  -1.358  -5.119  1.00 95.21           H  
ATOM   3047 HD23 LEU A 192       6.738  -2.968  -4.598  1.00 95.21           H  
ATOM   3048  N   ALA A 193      10.539   0.176  -3.199  1.00 95.68           N  
ATOM   3049  CA  ALA A 193      11.594  -0.069  -4.170  1.00 95.68           C  
ATOM   3050  C   ALA A 193      12.026  -1.541  -4.069  1.00 95.68           C  
ATOM   3051  O   ALA A 193      11.566  -2.274  -3.194  1.00 95.68           O  
ATOM   3052  CB  ALA A 193      12.754   0.894  -3.887  1.00 95.68           C  
ATOM   3053  H   ALA A 193      10.583  -0.383  -2.359  1.00 95.68           H  
ATOM   3054  HA  ALA A 193      11.218   0.113  -5.177  1.00 95.68           H  
ATOM   3055  HB1 ALA A 193      13.207   0.644  -2.928  1.00 95.68           H  
ATOM   3056  HB2 ALA A 193      13.510   0.806  -4.667  1.00 95.68           H  
ATOM   3057  HB3 ALA A 193      12.384   1.918  -3.856  1.00 95.68           H  
ATOM   3058  N   VAL A 194      12.931  -1.984  -4.944  1.00 94.53           N  
ATOM   3059  CA  VAL A 194      13.452  -3.366  -4.916  1.00 94.53           C  
ATOM   3060  C   VAL A 194      14.085  -3.725  -3.568  1.00 94.53           C  
ATOM   3061  O   VAL A 194      13.952  -4.857  -3.120  1.00 94.53           O  
ATOM   3062  CB  VAL A 194      14.469  -3.575  -6.055  1.00 94.53           C  
ATOM   3063  CG1 VAL A 194      15.191  -4.928  -5.990  1.00 94.53           C  
ATOM   3064  CG2 VAL A 194      13.742  -3.500  -7.400  1.00 94.53           C  
ATOM   3065  H   VAL A 194      13.280  -1.346  -5.646  1.00 94.53           H  
ATOM   3066  HA  VAL A 194      12.623  -4.059  -5.059  1.00 94.53           H  
ATOM   3067  HB  VAL A 194      15.220  -2.786  -6.020  1.00 94.53           H  
ATOM   3068 HG11 VAL A 194      14.461  -5.733  -5.902  1.00 94.53           H  
ATOM   3069 HG12 VAL A 194      15.796  -5.075  -6.885  1.00 94.53           H  
ATOM   3070 HG13 VAL A 194      15.854  -4.957  -5.125  1.00 94.53           H  
ATOM   3071 HG21 VAL A 194      13.316  -2.508  -7.553  1.00 94.53           H  
ATOM   3072 HG22 VAL A 194      14.437  -3.711  -8.213  1.00 94.53           H  
ATOM   3073 HG23 VAL A 194      12.937  -4.234  -7.417  1.00 94.53           H  
ATOM   3074  N   ASP A 195      14.762  -2.771  -2.933  1.00 91.11           N  
ATOM   3075  CA  ASP A 195      15.584  -2.972  -1.737  1.00 91.11           C  
ATOM   3076  C   ASP A 195      15.151  -2.119  -0.534  1.00 91.11           C  
ATOM   3077  O   ASP A 195      15.843  -2.113   0.479  1.00 91.11           O  
ATOM   3078  CB  ASP A 195      17.046  -2.677  -2.118  1.00 91.11           C  
ATOM   3079  CG  ASP A 195      17.322  -1.185  -2.386  1.00 91.11           C  
ATOM   3080  OD1 ASP A 195      16.447  -0.462  -2.926  1.00 91.11           O  
ATOM   3081  OD2 ASP A 195      18.425  -0.695  -2.054  1.00 91.11           O1-
ATOM   3082  H   ASP A 195      14.860  -1.865  -3.369  1.00 91.11           H  
ATOM   3083  HA  ASP A 195      15.519  -4.013  -1.419  1.00 91.11           H  
ATOM   3084  HB2 ASP A 195      17.309  -3.251  -3.007  1.00 91.11           H  
ATOM   3085  HB3 ASP A 195      17.693  -3.017  -1.309  1.00 91.11           H  
ATOM   3086  N   LYS A 196      14.056  -1.358  -0.660  1.00 92.21           N  
ATOM   3087  CA  LYS A 196      13.557  -0.429   0.366  1.00 92.21           C  
ATOM   3088  C   LYS A 196      12.039  -0.425   0.400  1.00 92.21           C  
ATOM   3089  O   LYS A 196      11.397  -0.636  -0.634  1.00 92.21           O  
ATOM   3090  CB  LYS A 196      14.051   1.007   0.117  1.00 92.21           C  
ATOM   3091  CG  LYS A 196      15.575   1.148   0.182  1.00 92.21           C  
ATOM   3092  CD  LYS A 196      16.005   2.564  -0.210  1.00 92.21           C  
ATOM   3093  CE  LYS A 196      17.532   2.674  -0.261  1.00 92.21           C  
ATOM   3094  NZ  LYS A 196      18.096   1.895  -1.392  1.00 92.21           N1+
ATOM   3095  H   LYS A 196      13.498  -1.480  -1.493  1.00 92.21           H  
ATOM   3096  HA  LYS A 196      13.904  -0.756   1.346  1.00 92.21           H  
ATOM   3097  HB2 LYS A 196      13.697   1.340  -0.859  1.00 92.21           H  
ATOM   3098  HB3 LYS A 196      13.617   1.661   0.873  1.00 92.21           H  
ATOM   3099  HG2 LYS A 196      15.918   0.925   1.193  1.00 92.21           H  
ATOM   3100  HG3 LYS A 196      16.035   0.441  -0.508  1.00 92.21           H  
ATOM   3101  HD2 LYS A 196      15.586   2.819  -1.184  1.00 92.21           H  
ATOM   3102  HD3 LYS A 196      15.616   3.269   0.525  1.00 92.21           H  
ATOM   3103  HE2 LYS A 196      17.797   3.727  -0.364  1.00 92.21           H  
ATOM   3104  HE3 LYS A 196      17.938   2.313   0.684  1.00 92.21           H  
ATOM   3105  HZ1 LYS A 196      17.594   2.025  -2.258  1.00 92.21           H  
ATOM   3106  HZ2 LYS A 196      19.089   2.032  -1.519  1.00 92.21           H  
ATOM   3107  HZ3 LYS A 196      18.002   0.900  -1.250  1.00 92.21           H  
ATOM   3108  N   THR A 197      11.465  -0.107   1.549  1.00 91.37           N  
ATOM   3109  CA  THR A 197      10.018   0.030   1.729  1.00 91.37           C  
ATOM   3110  C   THR A 197       9.666   1.318   2.481  1.00 91.37           C  
ATOM   3111  O   THR A 197      10.542   2.101   2.852  1.00 91.37           O  
ATOM   3112  CB  THR A 197       9.449  -1.219   2.420  1.00 91.37           C  
ATOM   3113  CG2 THR A 197       9.896  -2.534   1.774  1.00 91.37           C  
ATOM   3114  OG1 THR A 197       9.773  -1.270   3.783  1.00 91.37           O  
ATOM   3115  H   THR A 197      12.037   0.001   2.375  1.00 91.37           H  
ATOM   3116  HA  THR A 197       9.533   0.105   0.757  1.00 91.37           H  
ATOM   3117  HB  THR A 197       8.362  -1.177   2.343  1.00 91.37           H  
ATOM   3118  HG1 THR A 197      10.601  -0.813   3.947  1.00 91.37           H  
ATOM   3119 HG21 THR A 197      10.971  -2.671   1.895  1.00 91.37           H  
ATOM   3120 HG22 THR A 197       9.395  -3.364   2.272  1.00 91.37           H  
ATOM   3121 HG23 THR A 197       9.637  -2.538   0.715  1.00 91.37           H  
ATOM   3122  N   GLY A 198       8.367   1.565   2.675  1.00 87.53           N  
ATOM   3123  CA  GLY A 198       7.872   2.676   3.494  1.00 87.53           C  
ATOM   3124  C   GLY A 198       8.277   2.584   4.962  1.00 87.53           C  
ATOM   3125  O   GLY A 198       8.377   3.616   5.623  1.00 87.53           O  
ATOM   3126  H   GLY A 198       7.685   0.960   2.239  1.00 87.53           H  
ATOM   3127  HA2 GLY A 198       6.783   2.702   3.451  1.00 87.53           H  
ATOM   3128  HA3 GLY A 198       8.251   3.627   3.121  1.00 87.53           H  
ATOM   3129  N   HIS A 199       8.582   1.379   5.446  1.00 85.55           N  
ATOM   3130  CA  HIS A 199       8.928   1.136   6.841  1.00 85.55           C  
ATOM   3131  C   HIS A 199      10.231   1.844   7.260  1.00 85.55           C  
ATOM   3132  O   HIS A 199      10.344   2.349   8.373  1.00 85.55           O  
ATOM   3133  CB  HIS A 199       9.000  -0.381   7.031  1.00 85.55           C  
ATOM   3134  CG  HIS A 199       9.209  -0.779   8.464  1.00 85.55           C  
ATOM   3135  CD2 HIS A 199      10.376  -1.249   9.000  1.00 85.55           C  
ATOM   3136  ND1 HIS A 199       8.284  -0.710   9.486  1.00 85.55           N  
ATOM   3137  CE1 HIS A 199       8.893  -1.123  10.608  1.00 85.55           C  
ATOM   3138  NE2 HIS A 199      10.170  -1.476  10.362  1.00 85.55           N  
ATOM   3139  H   HIS A 199       8.554   0.581   4.828  1.00 85.55           H  
ATOM   3140  HA  HIS A 199       8.130   1.523   7.474  1.00 85.55           H  
ATOM   3141  HB2 HIS A 199       8.066  -0.827   6.688  1.00 85.55           H  
ATOM   3142  HB3 HIS A 199       9.816  -0.785   6.431  1.00 85.55           H  
ATOM   3143  HD1 HIS A 199       7.318  -0.415   9.454  1.00 85.55           H  
ATOM   3144  HD2 HIS A 199      11.300  -1.404   8.463  1.00 85.55           H  
ATOM   3145  HE1 HIS A 199       8.413  -1.170  11.574  1.00 85.55           H  
ATOM   3146  N   GLU A 200      11.206   1.969   6.355  1.00 87.10           N  
ATOM   3147  CA  GLU A 200      12.475   2.653   6.622  1.00 87.10           C  
ATOM   3148  C   GLU A 200      12.353   4.188   6.648  1.00 87.10           C  
ATOM   3149  O   GLU A 200      13.293   4.868   7.063  1.00 87.10           O  
ATOM   3150  CB  GLU A 200      13.543   2.223   5.599  1.00 87.10           C  
ATOM   3151  CG  GLU A 200      13.851   0.715   5.584  1.00 87.10           C  
ATOM   3152  CD  GLU A 200      13.055  -0.056   4.522  1.00 87.10           C  
ATOM   3153  OE1 GLU A 200      13.660  -0.815   3.741  1.00 87.10           O  
ATOM   3154  OE2 GLU A 200      11.827   0.129   4.412  1.00 87.10           O1-
ATOM   3155  H   GLU A 200      11.111   1.471   5.482  1.00 87.10           H  
ATOM   3156  HA  GLU A 200      12.818   2.358   7.614  1.00 87.10           H  
ATOM   3157  HB2 GLU A 200      14.469   2.736   5.858  1.00 87.10           H  
ATOM   3158  HB3 GLU A 200      13.255   2.553   4.601  1.00 87.10           H  
ATOM   3159  HG2 GLU A 200      14.914   0.599   5.372  1.00 87.10           H  
ATOM   3160  HG3 GLU A 200      13.671   0.289   6.571  1.00 87.10           H  
ATOM   3161  N   ASN A 201      11.218   4.747   6.203  1.00 89.26           N  
ATOM   3162  CA  ASN A 201      10.922   6.184   6.209  1.00 89.26           C  
ATOM   3163  C   ASN A 201      11.993   7.051   5.504  1.00 89.26           C  
ATOM   3164  O   ASN A 201      12.397   8.119   5.971  1.00 89.26           O  
ATOM   3165  CB  ASN A 201      10.599   6.605   7.650  1.00 89.26           C  
ATOM   3166  CG  ASN A 201       9.889   7.941   7.741  1.00 89.26           C  
ATOM   3167  ND2 ASN A 201       9.847   8.516   8.919  1.00 89.26           N  
ATOM   3168  OD1 ASN A 201       9.333   8.476   6.797  1.00 89.26           O  
ATOM   3169  H   ASN A 201      10.464   4.121   5.961  1.00 89.26           H  
ATOM   3170  HA  ASN A 201      10.009   6.305   5.627  1.00 89.26           H  
ATOM   3171  HB2 ASN A 201      11.524   6.650   8.225  1.00 89.26           H  
ATOM   3172  HB3 ASN A 201       9.949   5.858   8.106  1.00 89.26           H  
ATOM   3173 HD21 ASN A 201      10.261   8.044   9.710  1.00 89.26           H  
ATOM   3174 HD22 ASN A 201       9.333   9.384   8.967  1.00 89.26           H  
ATOM   3175  N   ILE A 202      12.479   6.577   4.353  1.00 92.56           N  
ATOM   3176  CA  ILE A 202      13.545   7.227   3.578  1.00 92.56           C  
ATOM   3177  C   ILE A 202      12.946   8.241   2.600  1.00 92.56           C  
ATOM   3178  O   ILE A 202      12.139   7.885   1.740  1.00 92.56           O  
ATOM   3179  CB  ILE A 202      14.413   6.166   2.860  1.00 92.56           C  
ATOM   3180  CG1 ILE A 202      15.159   5.307   3.908  1.00 92.56           C  
ATOM   3181  CG2 ILE A 202      15.426   6.820   1.898  1.00 92.56           C  
ATOM   3182  CD1 ILE A 202      15.876   4.080   3.334  1.00 92.56           C  
ATOM   3183  H   ILE A 202      12.120   5.687   4.038  1.00 92.56           H  
ATOM   3184  HA  ILE A 202      14.193   7.767   4.268  1.00 92.56           H  
ATOM   3185  HB  ILE A 202      13.756   5.520   2.278  1.00 92.56           H  
ATOM   3186 HG12 ILE A 202      15.884   5.927   4.436  1.00 92.56           H  
ATOM   3187 HG13 ILE A 202      14.446   4.936   4.643  1.00 92.56           H  
ATOM   3188 HG21 ILE A 202      14.917   7.411   1.137  1.00 92.56           H  
ATOM   3189 HG22 ILE A 202      16.005   6.055   1.379  1.00 92.56           H  
ATOM   3190 HG23 ILE A 202      16.105   7.456   2.465  1.00 92.56           H  
ATOM   3191 HD11 ILE A 202      16.300   3.500   4.154  1.00 92.56           H  
ATOM   3192 HD12 ILE A 202      15.160   3.453   2.802  1.00 92.56           H  
ATOM   3193 HD13 ILE A 202      16.687   4.375   2.668  1.00 92.56           H  
ATOM   3194  N   ASN A 203      13.396   9.500   2.658  1.00 94.21           N  
ATOM   3195  CA  ASN A 203      13.037  10.490   1.644  1.00 94.21           C  
ATOM   3196  C   ASN A 203      13.892  10.318   0.377  1.00 94.21           C  
ATOM   3197  O   ASN A 203      15.124  10.384   0.431  1.00 94.21           O  
ATOM   3198  CB  ASN A 203      13.105  11.914   2.211  1.00 94.21           C  
ATOM   3199  CG  ASN A 203      12.332  12.860   1.309  1.00 94.21           C  
ATOM   3200  ND2 ASN A 203      11.096  13.137   1.662  1.00 94.21           N  
ATOM   3201  OD1 ASN A 203      12.772  13.250   0.233  1.00 94.21           O  
ATOM   3202  H   ASN A 203      14.022   9.764   3.406  1.00 94.21           H  
ATOM   3203  HA  ASN A 203      11.998  10.314   1.365  1.00 94.21           H  
ATOM   3204  HB2 ASN A 203      12.667  11.937   3.209  1.00 94.21           H  
ATOM   3205  HB3 ASN A 203      14.138  12.251   2.293  1.00 94.21           H  
ATOM   3206 HD21 ASN A 203      10.493  13.637   1.024  1.00 94.21           H  
ATOM   3207 HD22 ASN A 203      10.742  12.757   2.529  1.00 94.21           H  
ATOM   3208  N   PHE A 204      13.235  10.130  -0.769  1.00 93.07           N  
ATOM   3209  CA  PHE A 204      13.861   9.930  -2.076  1.00 93.07           C  
ATOM   3210  C   PHE A 204      14.772  11.093  -2.479  1.00 93.07           C  
ATOM   3211  O   PHE A 204      15.874  10.864  -2.968  1.00 93.07           O  
ATOM   3212  CB  PHE A 204      12.749   9.740  -3.120  1.00 93.07           C  
ATOM   3213  CG  PHE A 204      13.217   9.767  -4.563  1.00 93.07           C  
ATOM   3214  CD1 PHE A 204      12.943  10.888  -5.370  1.00 93.07           C  
ATOM   3215  CD2 PHE A 204      13.953   8.691  -5.090  1.00 93.07           C  
ATOM   3216  CE1 PHE A 204      13.384  10.925  -6.704  1.00 93.07           C  
ATOM   3217  CE2 PHE A 204      14.397   8.729  -6.424  1.00 93.07           C  
ATOM   3218  CZ  PHE A 204      14.100   9.838  -7.233  1.00 93.07           C  
ATOM   3219  H   PHE A 204      12.226  10.111  -0.734  1.00 93.07           H  
ATOM   3220  HA  PHE A 204      14.476   9.030  -2.046  1.00 93.07           H  
ATOM   3221  HB2 PHE A 204      12.009  10.530  -2.993  1.00 93.07           H  
ATOM   3222  HB3 PHE A 204      12.251   8.790  -2.927  1.00 93.07           H  
ATOM   3223  HD1 PHE A 204      12.393  11.723  -4.962  1.00 93.07           H  
ATOM   3224  HD2 PHE A 204      14.188   7.843  -4.464  1.00 93.07           H  
ATOM   3225  HE1 PHE A 204      13.170  11.785  -7.323  1.00 93.07           H  
ATOM   3226  HE2 PHE A 204      14.977   7.915  -6.832  1.00 93.07           H  
ATOM   3227  HZ  PHE A 204      14.426   9.847  -8.262  1.00 93.07           H  
ATOM   3228  N   PHE A 205      14.342  12.334  -2.249  1.00 92.60           N  
ATOM   3229  CA  PHE A 205      15.088  13.514  -2.693  1.00 92.60           C  
ATOM   3230  C   PHE A 205      16.335  13.765  -1.842  1.00 92.60           C  
ATOM   3231  O   PHE A 205      17.336  14.239  -2.361  1.00 92.60           O  
ATOM   3232  CB  PHE A 205      14.152  14.726  -2.714  1.00 92.60           C  
ATOM   3233  CG  PHE A 205      12.978  14.538  -3.654  1.00 92.60           C  
ATOM   3234  CD1 PHE A 205      13.187  14.607  -5.043  1.00 92.60           C  
ATOM   3235  CD2 PHE A 205      11.706  14.204  -3.153  1.00 92.60           C  
ATOM   3236  CE1 PHE A 205      12.129  14.344  -5.926  1.00 92.60           C  
ATOM   3237  CE2 PHE A 205      10.645  13.950  -4.043  1.00 92.60           C  
ATOM   3238  CZ  PHE A 205      10.853  14.028  -5.430  1.00 92.60           C  
ATOM   3239  H   PHE A 205      13.481  12.468  -1.739  1.00 92.60           H  
ATOM   3240  HA  PHE A 205      15.440  13.340  -3.710  1.00 92.60           H  
ATOM   3241  HB2 PHE A 205      14.719  15.600  -3.034  1.00 92.60           H  
ATOM   3242  HB3 PHE A 205      13.790  14.920  -1.704  1.00 92.60           H  
ATOM   3243  HD1 PHE A 205      14.168  14.834  -5.432  1.00 92.60           H  
ATOM   3244  HD2 PHE A 205      11.557  14.093  -2.089  1.00 92.60           H  
ATOM   3245  HE1 PHE A 205      12.307  14.376  -6.991  1.00 92.60           H  
ATOM   3246  HE2 PHE A 205       9.680  13.646  -3.667  1.00 92.60           H  
ATOM   3247  HZ  PHE A 205      10.044  13.807  -6.111  1.00 92.60           H  
ATOM   3248  N   GLU A 206      16.300  13.386  -0.565  1.00 88.91           N  
ATOM   3249  CA  GLU A 206      17.420  13.560   0.370  1.00 88.91           C  
ATOM   3250  C   GLU A 206      18.463  12.437   0.261  1.00 88.91           C  
ATOM   3251  O   GLU A 206      19.622  12.636   0.615  1.00 88.91           O  
ATOM   3252  CB  GLU A 206      16.865  13.643   1.799  1.00 88.91           C  
ATOM   3253  CG  GLU A 206      15.931  14.853   1.993  1.00 88.91           C  
ATOM   3254  CD  GLU A 206      15.192  14.857   3.338  1.00 88.91           C  
ATOM   3255  OE1 GLU A 206      14.281  15.707   3.472  1.00 88.91           O  
ATOM   3256  OE2 GLU A 206      15.492  13.993   4.192  1.00 88.91           O1-
ATOM   3257  H   GLU A 206      15.435  13.013  -0.200  1.00 88.91           H  
ATOM   3258  HA  GLU A 206      17.937  14.494   0.149  1.00 88.91           H  
ATOM   3259  HB2 GLU A 206      16.326  12.720   2.011  1.00 88.91           H  
ATOM   3260  HB3 GLU A 206      17.696  13.725   2.499  1.00 88.91           H  
ATOM   3261  HG2 GLU A 206      16.519  15.766   1.899  1.00 88.91           H  
ATOM   3262  HG3 GLU A 206      15.179  14.863   1.204  1.00 88.91           H  
ATOM   3263  N   ASN A 207      18.070  11.264  -0.252  1.00 80.52           N  
ATOM   3264  CA  ASN A 207      18.914  10.065  -0.310  1.00 80.52           C  
ATOM   3265  C   ASN A 207      19.234   9.594  -1.741  1.00 80.52           C  
ATOM   3266  O   ASN A 207      19.786   8.506  -1.920  1.00 80.52           O  
ATOM   3267  CB  ASN A 207      18.280   8.958   0.551  1.00 80.52           C  
ATOM   3268  CG  ASN A 207      18.283   9.316   2.023  1.00 80.52           C  
ATOM   3269  ND2 ASN A 207      17.221   9.912   2.515  1.00 80.52           N  
ATOM   3270  OD1 ASN A 207      19.240   9.065   2.734  1.00 80.52           O  
ATOM   3271  H   ASN A 207      17.095  11.170  -0.502  1.00 80.52           H  
ATOM   3272  HA  ASN A 207      19.883  10.296   0.133  1.00 80.52           H  
ATOM   3273  HB2 ASN A 207      17.261   8.759   0.218  1.00 80.52           H  
ATOM   3274  HB3 ASN A 207      18.859   8.040   0.447  1.00 80.52           H  
ATOM   3275 HD21 ASN A 207      17.284  10.235   3.470  1.00 80.52           H  
ATOM   3276 HD22 ASN A 207      16.468  10.176   1.896  1.00 80.52           H  
ATOM   3277  N   SER A 208      18.894  10.371  -2.778  1.00 71.74           N  
ATOM   3278  CA  SER A 208      19.227   9.997  -4.161  1.00 71.74           C  
ATOM   3279  C   SER A 208      20.713  10.214  -4.459  1.00 71.74           C  
ATOM   3280  O   SER A 208      21.269  11.282  -4.201  1.00 71.74           O  
ATOM   3281  CB  SER A 208      18.341  10.689  -5.210  1.00 71.74           C  
ATOM   3282  OG  SER A 208      18.691  12.045  -5.406  1.00 71.74           O  
ATOM   3283  H   SER A 208      18.408  11.237  -2.594  1.00 71.74           H  
ATOM   3284  HA  SER A 208      19.027   8.931  -4.263  1.00 71.74           H  
ATOM   3285  HB2 SER A 208      18.461  10.170  -6.161  1.00 71.74           H  
ATOM   3286  HB3 SER A 208      17.292  10.614  -4.923  1.00 71.74           H  
ATOM   3287  HG  SER A 208      18.709  12.468  -4.545  1.00 71.74           H  
ATOM   3288  N   SER A 209      21.358   9.219  -5.069  1.00 71.17           N  
ATOM   3289  CA  SER A 209      22.730   9.342  -5.579  1.00 71.17           C  
ATOM   3290  C   SER A 209      22.846  10.367  -6.708  1.00 71.17           C  
ATOM   3291  O   SER A 209      23.908  10.970  -6.882  1.00 71.17           O  
ATOM   3292  CB  SER A 209      23.216   7.977  -6.077  1.00 71.17           C  
ATOM   3293  OG  SER A 209      22.237   7.353  -6.891  1.00 71.17           O  
ATOM   3294  H   SER A 209      20.869   8.358  -5.271  1.00 71.17           H  
ATOM   3295  HA  SER A 209      23.381   9.672  -4.770  1.00 71.17           H  
ATOM   3296  HB2 SER A 209      23.395   7.340  -5.211  1.00 71.17           H  
ATOM   3297  HB3 SER A 209      24.150   8.087  -6.628  1.00 71.17           H  
ATOM   3298  HG  SER A 209      22.441   7.481  -7.821  1.00 71.17           H  
ATOM   3299  N   SER A 210      21.764  10.573  -7.460  1.00 73.38           N  
ATOM   3300  CA  SER A 210      21.703  11.507  -8.579  1.00 73.38           C  
ATOM   3301  C   SER A 210      21.542  12.973  -8.165  1.00 73.38           C  
ATOM   3302  O   SER A 210      21.868  13.848  -8.965  1.00 73.38           O  
ATOM   3303  CB  SER A 210      20.637  11.054  -9.588  1.00 73.38           C  
ATOM   3304  OG  SER A 210      19.499  10.475  -8.973  1.00 73.38           O  
ATOM   3305  H   SER A 210      20.931  10.025  -7.298  1.00 73.38           H  
ATOM   3306  HA  SER A 210      22.663  11.455  -9.093  1.00 73.38           H  
ATOM   3307  HB2 SER A 210      21.092  10.297 -10.228  1.00 73.38           H  
ATOM   3308  HB3 SER A 210      20.337  11.890 -10.220  1.00 73.38           H  
ATOM   3309  HG  SER A 210      19.209   9.798  -9.589  1.00 73.38           H  
ATOM   3310  N   ASP A 211      21.161  13.258  -6.913  1.00 81.82           N  
ATOM   3311  CA  ASP A 211      20.805  14.596  -6.409  1.00 81.82           C  
ATOM   3312  C   ASP A 211      19.611  15.201  -7.164  1.00 81.82           C  
ATOM   3313  O   ASP A 211      19.687  16.280  -7.742  1.00 81.82           O  
ATOM   3314  CB  ASP A 211      22.035  15.522  -6.325  1.00 81.82           C  
ATOM   3315  CG  ASP A 211      21.739  16.879  -5.668  1.00 81.82           C  
ATOM   3316  OD1 ASP A 211      20.700  17.005  -4.967  1.00 81.82           O  
ATOM   3317  OD2 ASP A 211      22.591  17.776  -5.856  1.00 81.82           O1-
ATOM   3318  H   ASP A 211      20.968  12.479  -6.300  1.00 81.82           H  
ATOM   3319  HA  ASP A 211      20.463  14.459  -5.383  1.00 81.82           H  
ATOM   3320  HB2 ASP A 211      22.430  15.702  -7.325  1.00 81.82           H  
ATOM   3321  HB3 ASP A 211      22.809  15.021  -5.744  1.00 81.82           H  
ATOM   3322  N   LEU A 212      18.478  14.497  -7.187  1.00 87.24           N  
ATOM   3323  CA  LEU A 212      17.242  14.946  -7.848  1.00 87.24           C  
ATOM   3324  C   LEU A 212      16.465  16.021  -7.062  1.00 87.24           C  
ATOM   3325  O   LEU A 212      15.323  16.333  -7.410  1.00 87.24           O  
ATOM   3326  CB  LEU A 212      16.379  13.716  -8.188  1.00 87.24           C  
ATOM   3327  CG  LEU A 212      16.934  12.903  -9.370  1.00 87.24           C  
ATOM   3328  CD1 LEU A 212      16.223  11.556  -9.440  1.00 87.24           C  
ATOM   3329  CD2 LEU A 212      16.703  13.614 -10.707  1.00 87.24           C  
ATOM   3330  H   LEU A 212      18.483  13.593  -6.736  1.00 87.24           H  
ATOM   3331  HA  LEU A 212      17.530  15.434  -8.779  1.00 87.24           H  
ATOM   3332  HB2 LEU A 212      15.364  14.024  -8.437  1.00 87.24           H  
ATOM   3333  HB3 LEU A 212      16.323  13.080  -7.304  1.00 87.24           H  
ATOM   3334  HG  LEU A 212      18.003  12.735  -9.236  1.00 87.24           H  
ATOM   3335 HD11 LEU A 212      16.422  11.006  -8.521  1.00 87.24           H  
ATOM   3336 HD12 LEU A 212      15.151  11.694  -9.580  1.00 87.24           H  
ATOM   3337 HD13 LEU A 212      16.631  10.971 -10.265  1.00 87.24           H  
ATOM   3338 HD21 LEU A 212      15.637  13.764 -10.878  1.00 87.24           H  
ATOM   3339 HD22 LEU A 212      17.220  14.573 -10.719  1.00 87.24           H  
ATOM   3340 HD23 LEU A 212      17.114  13.000 -11.509  1.00 87.24           H  
ATOM   3341  N   SER A 213      17.067  16.620  -6.032  1.00 86.85           N  
ATOM   3342  CA  SER A 213      16.454  17.616  -5.141  1.00 86.85           C  
ATOM   3343  C   SER A 213      15.799  18.774  -5.906  1.00 86.85           C  
ATOM   3344  O   SER A 213      14.658  19.150  -5.631  1.00 86.85           O  
ATOM   3345  CB  SER A 213      17.532  18.175  -4.199  1.00 86.85           C  
ATOM   3346  OG  SER A 213      18.257  17.129  -3.588  1.00 86.85           O  
ATOM   3347  H   SER A 213      18.005  16.328  -5.800  1.00 86.85           H  
ATOM   3348  HA  SER A 213      15.690  17.128  -4.536  1.00 86.85           H  
ATOM   3349  HB2 SER A 213      18.229  18.796  -4.763  1.00 86.85           H  
ATOM   3350  HB3 SER A 213      17.058  18.785  -3.431  1.00 86.85           H  
ATOM   3351  HG  SER A 213      19.144  17.105  -3.953  1.00 86.85           H  
ATOM   3352  N   ASN A 214      16.477  19.280  -6.943  1.00 87.93           N  
ATOM   3353  CA  ASN A 214      15.994  20.385  -7.784  1.00 87.93           C  
ATOM   3354  C   ASN A 214      14.805  20.000  -8.682  1.00 87.93           C  
ATOM   3355  O   ASN A 214      14.067  20.868  -9.144  1.00 87.93           O  
ATOM   3356  CB  ASN A 214      17.175  20.910  -8.616  1.00 87.93           C  
ATOM   3357  CG  ASN A 214      18.233  21.573  -7.753  1.00 87.93           C  
ATOM   3358  ND2 ASN A 214      19.491  21.424  -8.091  1.00 87.93           N  
ATOM   3359  OD1 ASN A 214      17.942  22.222  -6.764  1.00 87.93           O  
ATOM   3360  H   ASN A 214      17.400  18.908  -7.117  1.00 87.93           H  
ATOM   3361  HA  ASN A 214      15.642  21.187  -7.135  1.00 87.93           H  
ATOM   3362  HB2 ASN A 214      16.815  21.660  -9.321  1.00 87.93           H  
ATOM   3363  HB3 ASN A 214      17.617  20.092  -9.184  1.00 87.93           H  
ATOM   3364 HD21 ASN A 214      19.757  20.798  -8.837  1.00 87.93           H  
ATOM   3365 HD22 ASN A 214      20.169  21.784  -7.435  1.00 87.93           H  
ATOM   3366  N   SER A 215      14.585  18.702  -8.895  1.00 90.62           N  
ATOM   3367  CA  SER A 215      13.487  18.162  -9.701  1.00 90.62           C  
ATOM   3368  C   SER A 215      12.271  17.768  -8.854  1.00 90.62           C  
ATOM   3369  O   SER A 215      11.270  17.316  -9.409  1.00 90.62           O  
ATOM   3370  CB  SER A 215      13.982  16.984 -10.548  1.00 90.62           C  
ATOM   3371  OG  SER A 215      15.079  17.389 -11.348  1.00 90.62           O  
ATOM   3372  H   SER A 215      15.201  18.036  -8.450  1.00 90.62           H  
ATOM   3373  HA  SER A 215      13.153  18.932 -10.398  1.00 90.62           H  
ATOM   3374  HB2 SER A 215      14.283  16.164  -9.896  1.00 90.62           H  
ATOM   3375  HB3 SER A 215      13.175  16.642 -11.195  1.00 90.62           H  
ATOM   3376  HG  SER A 215      15.808  16.782 -11.207  1.00 90.62           H  
ATOM   3377  N   LYS A 216      12.303  17.968  -7.524  1.00 93.03           N  
ATOM   3378  CA  LYS A 216      11.219  17.578  -6.602  1.00 93.03           C  
ATOM   3379  C   LYS A 216       9.849  18.090  -7.033  1.00 93.03           C  
ATOM   3380  O   LYS A 216       8.904  17.315  -7.145  1.00 93.03           O  
ATOM   3381  CB  LYS A 216      11.578  18.009  -5.166  1.00 93.03           C  
ATOM   3382  CG  LYS A 216      10.454  17.695  -4.161  1.00 93.03           C  
ATOM   3383  CD  LYS A 216      10.900  17.864  -2.701  1.00 93.03           C  
ATOM   3384  CE  LYS A 216       9.760  17.441  -1.761  1.00 93.03           C  
ATOM   3385  NZ  LYS A 216      10.201  17.320  -0.347  1.00 93.03           N1+
ATOM   3386  H   LYS A 216      13.169  18.300  -7.123  1.00 93.03           H  
ATOM   3387  HA  LYS A 216      11.130  16.491  -6.621  1.00 93.03           H  
ATOM   3388  HB2 LYS A 216      11.789  19.078  -5.142  1.00 93.03           H  
ATOM   3389  HB3 LYS A 216      12.481  17.477  -4.866  1.00 93.03           H  
ATOM   3390  HG2 LYS A 216       9.608  18.356  -4.346  1.00 93.03           H  
ATOM   3391  HG3 LYS A 216      10.129  16.665  -4.311  1.00 93.03           H  
ATOM   3392  HD2 LYS A 216      11.767  17.226  -2.528  1.00 93.03           H  
ATOM   3393  HD3 LYS A 216      11.179  18.901  -2.516  1.00 93.03           H  
ATOM   3394  HE2 LYS A 216       8.938  18.152  -1.847  1.00 93.03           H  
ATOM   3395  HE3 LYS A 216       9.390  16.472  -2.097  1.00 93.03           H  
ATOM   3396  HZ1 LYS A 216      10.468  18.208   0.054  1.00 93.03           H  
ATOM   3397  HZ2 LYS A 216       9.472  16.901   0.213  1.00 93.03           H  
ATOM   3398  HZ3 LYS A 216      10.991  16.694  -0.275  1.00 93.03           H  
ATOM   3399  N   GLN A 217       9.747  19.386  -7.319  1.00 91.96           N  
ATOM   3400  CA  GLN A 217       8.484  20.002  -7.740  1.00 91.96           C  
ATOM   3401  C   GLN A 217       8.029  19.494  -9.113  1.00 91.96           C  
ATOM   3402  O   GLN A 217       6.836  19.304  -9.335  1.00 91.96           O  
ATOM   3403  CB  GLN A 217       8.645  21.531  -7.757  1.00 91.96           C  
ATOM   3404  CG  GLN A 217       8.878  22.121  -6.355  1.00 91.96           C  
ATOM   3405  CD  GLN A 217       7.700  21.900  -5.410  1.00 91.96           C  
ATOM   3406  NE2 GLN A 217       7.928  21.720  -4.130  1.00 91.96           N  
ATOM   3407  OE1 GLN A 217       6.549  21.899  -5.802  1.00 91.96           O  
ATOM   3408  H   GLN A 217      10.579  19.953  -7.243  1.00 91.96           H  
ATOM   3409  HA  GLN A 217       7.699  19.734  -7.033  1.00 91.96           H  
ATOM   3410  HB2 GLN A 217       7.749  21.980  -8.184  1.00 91.96           H  
ATOM   3411  HB3 GLN A 217       9.488  21.796  -8.396  1.00 91.96           H  
ATOM   3412  HG2 GLN A 217       9.039  23.195  -6.446  1.00 91.96           H  
ATOM   3413  HG3 GLN A 217       9.779  21.689  -5.919  1.00 91.96           H  
ATOM   3414 HE21 GLN A 217       8.861  21.780  -3.749  1.00 91.96           H  
ATOM   3415 HE22 GLN A 217       7.102  21.591  -3.563  1.00 91.96           H  
ATOM   3416  N   LEU A 218       8.971  19.237 -10.024  1.00 91.31           N  
ATOM   3417  CA  LEU A 218       8.671  18.700 -11.351  1.00 91.31           C  
ATOM   3418  C   LEU A 218       8.080  17.284 -11.267  1.00 91.31           C  
ATOM   3419  O   LEU A 218       7.141  16.977 -11.999  1.00 91.31           O  
ATOM   3420  CB  LEU A 218       9.958  18.742 -12.197  1.00 91.31           C  
ATOM   3421  CG  LEU A 218       9.797  18.229 -13.639  1.00 91.31           C  
ATOM   3422  CD1 LEU A 218       8.809  19.079 -14.443  1.00 91.31           C  
ATOM   3423  CD2 LEU A 218      11.152  18.271 -14.340  1.00 91.31           C  
ATOM   3424  H   LEU A 218       9.942  19.327  -9.760  1.00 91.31           H  
ATOM   3425  HA  LEU A 218       7.918  19.339 -11.813  1.00 91.31           H  
ATOM   3426  HB2 LEU A 218      10.324  19.769 -12.228  1.00 91.31           H  
ATOM   3427  HB3 LEU A 218      10.720  18.131 -11.714  1.00 91.31           H  
ATOM   3428  HG  LEU A 218       9.451  17.196 -13.628  1.00 91.31           H  
ATOM   3429 HD11 LEU A 218       8.797  18.731 -15.475  1.00 91.31           H  
ATOM   3430 HD12 LEU A 218       9.114  20.126 -14.420  1.00 91.31           H  
ATOM   3431 HD13 LEU A 218       7.807  18.971 -14.026  1.00 91.31           H  
ATOM   3432 HD21 LEU A 218      11.531  19.293 -14.382  1.00 91.31           H  
ATOM   3433 HD22 LEU A 218      11.868  17.650 -13.801  1.00 91.31           H  
ATOM   3434 HD23 LEU A 218      11.059  17.879 -15.352  1.00 91.31           H  
ATOM   3435  N   ILE A 219       8.610  16.459 -10.359  1.00 93.10           N  
ATOM   3436  CA  ILE A 219       8.179  15.076 -10.140  1.00 93.10           C  
ATOM   3437  C   ILE A 219       6.836  15.014  -9.393  1.00 93.10           C  
ATOM   3438  O   ILE A 219       5.935  14.317  -9.848  1.00 93.10           O  
ATOM   3439  CB  ILE A 219       9.317  14.282  -9.449  1.00 93.10           C  
ATOM   3440  CG1 ILE A 219      10.492  14.078 -10.440  1.00 93.10           C  
ATOM   3441  CG2 ILE A 219       8.821  12.917  -8.938  1.00 93.10           C  
ATOM   3442  CD1 ILE A 219      11.808  13.617  -9.798  1.00 93.10           C  
ATOM   3443  H   ILE A 219       9.403  16.792  -9.830  1.00 93.10           H  
ATOM   3444  HA  ILE A 219       7.997  14.616 -11.111  1.00 93.10           H  
ATOM   3445  HB  ILE A 219       9.671  14.856  -8.592  1.00 93.10           H  
ATOM   3446 HG12 ILE A 219      10.199  13.348 -11.194  1.00 93.10           H  
ATOM   3447 HG13 ILE A 219      10.705  15.013 -10.957  1.00 93.10           H  
ATOM   3448 HG21 ILE A 219       9.635  12.363  -8.471  1.00 93.10           H  
ATOM   3449 HG22 ILE A 219       8.413  12.331  -9.762  1.00 93.10           H  
ATOM   3450 HG23 ILE A 219       8.048  13.044  -8.181  1.00 93.10           H  
ATOM   3451 HD11 ILE A 219      11.672  12.700  -9.224  1.00 93.10           H  
ATOM   3452 HD12 ILE A 219      12.194  14.409  -9.156  1.00 93.10           H  
ATOM   3453 HD13 ILE A 219      12.542  13.424 -10.580  1.00 93.10           H  
ATOM   3454  N   LEU A 220       6.675  15.750  -8.286  1.00 94.01           N  
ATOM   3455  CA  LEU A 220       5.512  15.608  -7.391  1.00 94.01           C  
ATOM   3456  C   LEU A 220       4.269  16.415  -7.807  1.00 94.01           C  
ATOM   3457  O   LEU A 220       3.148  16.052  -7.452  1.00 94.01           O  
ATOM   3458  CB  LEU A 220       5.918  15.995  -5.959  1.00 94.01           C  
ATOM   3459  CG  LEU A 220       6.991  15.111  -5.297  1.00 94.01           C  
ATOM   3460  CD1 LEU A 220       7.267  15.663  -3.897  1.00 94.01           C  
ATOM   3461  CD2 LEU A 220       6.560  13.650  -5.172  1.00 94.01           C  
ATOM   3462  H   LEU A 220       7.453  16.309  -7.965  1.00 94.01           H  
ATOM   3463  HA  LEU A 220       5.193  14.565  -7.390  1.00 94.01           H  
ATOM   3464  HB2 LEU A 220       6.268  17.027  -5.968  1.00 94.01           H  
ATOM   3465  HB3 LEU A 220       5.025  15.959  -5.335  1.00 94.01           H  
ATOM   3466  HG  LEU A 220       7.914  15.153  -5.875  1.00 94.01           H  
ATOM   3467 HD11 LEU A 220       7.627  16.689  -3.977  1.00 94.01           H  
ATOM   3468 HD12 LEU A 220       8.006  15.046  -3.386  1.00 94.01           H  
ATOM   3469 HD13 LEU A 220       6.346  15.653  -3.315  1.00 94.01           H  
ATOM   3470 HD21 LEU A 220       5.615  13.584  -4.633  1.00 94.01           H  
ATOM   3471 HD22 LEU A 220       6.442  13.198  -6.157  1.00 94.01           H  
ATOM   3472 HD23 LEU A 220       7.309  13.082  -4.619  1.00 94.01           H  
ATOM   3473  N   ASN A 221       4.421  17.519  -8.546  1.00 90.99           N  
ATOM   3474  CA  ASN A 221       3.260  18.346  -8.921  1.00 90.99           C  
ATOM   3475  C   ASN A 221       2.523  17.812 -10.153  1.00 90.99           C  
ATOM   3476  O   ASN A 221       1.451  18.307 -10.509  1.00 90.99           O  
ATOM   3477  CB  ASN A 221       3.682  19.809  -9.114  1.00 90.99           C  
ATOM   3478  CG  ASN A 221       4.141  20.456  -7.823  1.00 90.99           C  
ATOM   3479  ND2 ASN A 221       4.771  21.599  -7.913  1.00 90.99           N  
ATOM   3480  OD1 ASN A 221       3.924  19.969  -6.728  1.00 90.99           O  
ATOM   3481  H   ASN A 221       5.352  17.834  -8.779  1.00 90.99           H  
ATOM   3482  HA  ASN A 221       2.537  18.320  -8.106  1.00 90.99           H  
ATOM   3483  HB2 ASN A 221       2.827  20.382  -9.472  1.00 90.99           H  
ATOM   3484  HB3 ASN A 221       4.469  19.872  -9.865  1.00 90.99           H  
ATOM   3485 HD21 ASN A 221       5.198  21.898  -7.048  1.00 90.99           H  
ATOM   3486 HD22 ASN A 221       5.025  21.981  -8.813  1.00 90.99           H  
ATOM   3487  N   ASN A 222       3.096  16.826 -10.839  1.00 86.47           N  
ATOM   3488  CA  ASN A 222       2.534  16.300 -12.063  1.00 86.47           C  
ATOM   3489  C   ASN A 222       1.623  15.094 -11.802  1.00 86.47           C  
ATOM   3490  O   ASN A 222       2.093  13.972 -11.654  1.00 86.47           O  
ATOM   3491  CB  ASN A 222       3.677  15.968 -13.013  1.00 86.47           C  
ATOM   3492  CG  ASN A 222       3.088  15.459 -14.304  1.00 86.47           C  
ATOM   3493  ND2 ASN A 222       3.676  14.433 -14.841  1.00 86.47           N  
ATOM   3494  OD1 ASN A 222       2.114  16.000 -14.812  1.00 86.47           O  
ATOM   3495  H   ASN A 222       3.920  16.383 -10.458  1.00 86.47           H  
ATOM   3496  HA  ASN A 222       1.930  17.072 -12.538  1.00 86.47           H  
ATOM   3497  HB2 ASN A 222       4.283  16.853 -13.207  1.00 86.47           H  
ATOM   3498  HB3 ASN A 222       4.310  15.203 -12.565  1.00 86.47           H  
ATOM   3499 HD21 ASN A 222       3.180  13.954 -15.579  1.00 86.47           H  
ATOM   3500 HD22 ASN A 222       4.393  13.926 -14.342  1.00 86.47           H  
ATOM   3501  N   LYS A 223       0.308  15.337 -11.806  1.00 88.31           N  
ATOM   3502  CA  LYS A 223      -0.714  14.319 -11.508  1.00 88.31           C  
ATOM   3503  C   LYS A 223      -1.591  13.899 -12.694  1.00 88.31           C  
ATOM   3504  O   LYS A 223      -2.556  13.171 -12.491  1.00 88.31           O  
ATOM   3505  CB  LYS A 223      -1.555  14.764 -10.299  1.00 88.31           C  
ATOM   3506  CG  LYS A 223      -0.710  14.891  -9.023  1.00 88.31           C  
ATOM   3507  CD  LYS A 223      -1.603  15.107  -7.796  1.00 88.31           C  
ATOM   3508  CE  LYS A 223      -0.725  15.144  -6.541  1.00 88.31           C  
ATOM   3509  NZ  LYS A 223      -1.532  15.211  -5.296  1.00 88.31           N1+
ATOM   3510  H   LYS A 223       0.023  16.305 -11.860  1.00 88.31           H  
ATOM   3511  HA  LYS A 223      -0.205  13.401 -11.210  1.00 88.31           H  
ATOM   3512  HB2 LYS A 223      -2.037  15.717 -10.517  1.00 88.31           H  
ATOM   3513  HB3 LYS A 223      -2.331  14.022 -10.116  1.00 88.31           H  
ATOM   3514  HG2 LYS A 223      -0.018  15.728  -9.117  1.00 88.31           H  
ATOM   3515  HG3 LYS A 223      -0.135  13.976  -8.883  1.00 88.31           H  
ATOM   3516  HD2 LYS A 223      -2.149  16.045  -7.900  1.00 88.31           H  
ATOM   3517  HD3 LYS A 223      -2.309  14.280  -7.720  1.00 88.31           H  
ATOM   3518  HE2 LYS A 223      -0.044  15.992  -6.606  1.00 88.31           H  
ATOM   3519  HE3 LYS A 223      -0.109  14.245  -6.534  1.00 88.31           H  
ATOM   3520  HZ1 LYS A 223      -0.924  15.190  -4.490  1.00 88.31           H  
ATOM   3521  HZ2 LYS A 223      -2.143  14.410  -5.233  1.00 88.31           H  
ATOM   3522  HZ3 LYS A 223      -2.083  16.057  -5.258  1.00 88.31           H  
ATOM   3523  N   LYS A 224      -1.323  14.399 -13.907  1.00 85.16           N  
ATOM   3524  CA  LYS A 224      -2.223  14.218 -15.068  1.00 85.16           C  
ATOM   3525  C   LYS A 224      -1.665  13.322 -16.163  1.00 85.16           C  
ATOM   3526  O   LYS A 224      -2.401  12.523 -16.723  1.00 85.16           O  
ATOM   3527  CB  LYS A 224      -2.603  15.574 -15.674  1.00 85.16           C  
ATOM   3528  CG  LYS A 224      -3.522  16.385 -14.755  1.00 85.16           C  
ATOM   3529  CD  LYS A 224      -4.016  17.632 -15.494  1.00 85.16           C  
ATOM   3530  CE  LYS A 224      -4.978  18.424 -14.607  1.00 85.16           C  
ATOM   3531  NZ  LYS A 224      -5.526  19.596 -15.331  1.00 85.16           N1+
ATOM   3532  H   LYS A 224      -0.466  14.921 -14.020  1.00 85.16           H  
ATOM   3533  HA  LYS A 224      -3.139  13.718 -14.753  1.00 85.16           H  
ATOM   3534  HB2 LYS A 224      -1.701  16.144 -15.896  1.00 85.16           H  
ATOM   3535  HB3 LYS A 224      -3.127  15.391 -16.612  1.00 85.16           H  
ATOM   3536  HG2 LYS A 224      -4.379  15.774 -14.471  1.00 85.16           H  
ATOM   3537  HG3 LYS A 224      -2.979  16.680 -13.857  1.00 85.16           H  
ATOM   3538  HD2 LYS A 224      -3.160  18.251 -15.763  1.00 85.16           H  
ATOM   3539  HD3 LYS A 224      -4.530  17.323 -16.404  1.00 85.16           H  
ATOM   3540  HE2 LYS A 224      -5.787  17.760 -14.301  1.00 85.16           H  
ATOM   3541  HE3 LYS A 224      -4.447  18.740 -13.709  1.00 85.16           H  
ATOM   3542  HZ1 LYS A 224      -6.167  20.110 -14.743  1.00 85.16           H  
ATOM   3543  HZ2 LYS A 224      -4.779  20.211 -15.622  1.00 85.16           H  
ATOM   3544  HZ3 LYS A 224      -6.022  19.290 -16.155  1.00 85.16           H  
ATOM   3545  N   GLU A 225      -0.393  13.490 -16.485  1.00 87.54           N  
ATOM   3546  CA  GLU A 225       0.257  12.817 -17.607  1.00 87.54           C  
ATOM   3547  C   GLU A 225       1.594  12.240 -17.158  1.00 87.54           C  
ATOM   3548  O   GLU A 225       2.144  12.667 -16.146  1.00 87.54           O  
ATOM   3549  CB  GLU A 225       0.396  13.792 -18.791  1.00 87.54           C  
ATOM   3550  CG  GLU A 225       1.270  15.026 -18.491  1.00 87.54           C  
ATOM   3551  CD  GLU A 225       1.219  16.109 -19.582  1.00 87.54           C  
ATOM   3552  OE1 GLU A 225       1.843  17.171 -19.334  1.00 87.54           O  
ATOM   3553  OE2 GLU A 225       0.510  15.921 -20.596  1.00 87.54           O1-
ATOM   3554  H   GLU A 225       0.178  14.132 -15.954  1.00 87.54           H  
ATOM   3555  HA  GLU A 225      -0.357  11.981 -17.942  1.00 87.54           H  
ATOM   3556  HB2 GLU A 225       0.818  13.255 -19.641  1.00 87.54           H  
ATOM   3557  HB3 GLU A 225      -0.606  14.123 -19.062  1.00 87.54           H  
ATOM   3558  HG2 GLU A 225       2.302  14.704 -18.352  1.00 87.54           H  
ATOM   3559  HG3 GLU A 225       0.940  15.477 -17.556  1.00 87.54           H  
ATOM   3560  N   GLN A 226       2.131  11.275 -17.896  1.00 92.69           N  
ATOM   3561  CA  GLN A 226       3.517  10.867 -17.709  1.00 92.69           C  
ATOM   3562  C   GLN A 226       4.432  12.030 -18.106  1.00 92.69           C  
ATOM   3563  O   GLN A 226       4.233  12.657 -19.146  1.00 92.69           O  
ATOM   3564  CB  GLN A 226       3.786   9.612 -18.542  1.00 92.69           C  
ATOM   3565  CG  GLN A 226       5.228   9.108 -18.405  1.00 92.69           C  
ATOM   3566  CD  GLN A 226       5.415   7.824 -19.195  1.00 92.69           C  
ATOM   3567  NE2 GLN A 226       5.523   7.897 -20.502  1.00 92.69           N  
ATOM   3568  OE1 GLN A 226       5.440   6.740 -18.652  1.00 92.69           O  
ATOM   3569  H   GLN A 226       1.662  10.975 -18.740  1.00 92.69           H  
ATOM   3570  HA  GLN A 226       3.685  10.627 -16.659  1.00 92.69           H  
ATOM   3571  HB2 GLN A 226       3.580   9.825 -19.591  1.00 92.69           H  
ATOM   3572  HB3 GLN A 226       3.110   8.822 -18.213  1.00 92.69           H  
ATOM   3573  HG2 GLN A 226       5.927   9.854 -18.782  1.00 92.69           H  
ATOM   3574  HG3 GLN A 226       5.450   8.914 -17.356  1.00 92.69           H  
ATOM   3575 HE21 GLN A 226       5.406   8.774 -20.989  1.00 92.69           H  
ATOM   3576 HE22 GLN A 226       5.405   7.015 -20.980  1.00 92.69           H  
ATOM   3577  N   LYS A 227       5.448  12.310 -17.292  1.00 94.09           N  
ATOM   3578  CA  LYS A 227       6.516  13.247 -17.643  1.00 94.09           C  
ATOM   3579  C   LYS A 227       7.841  12.530 -17.699  1.00 94.09           C  
ATOM   3580  O   LYS A 227       8.089  11.597 -16.943  1.00 94.09           O  
ATOM   3581  CB  LYS A 227       6.573  14.426 -16.670  1.00 94.09           C  
ATOM   3582  CG  LYS A 227       5.584  15.503 -17.113  1.00 94.09           C  
ATOM   3583  CD  LYS A 227       5.663  16.712 -16.181  1.00 94.09           C  
ATOM   3584  CE  LYS A 227       4.475  17.615 -16.506  1.00 94.09           C  
ATOM   3585  NZ  LYS A 227       4.465  18.815 -15.645  1.00 94.09           N1+
ATOM   3586  H   LYS A 227       5.578  11.731 -16.475  1.00 94.09           H  
ATOM   3587  HA  LYS A 227       6.342  13.632 -18.648  1.00 94.09           H  
ATOM   3588  HB2 LYS A 227       7.574  14.857 -16.676  1.00 94.09           H  
ATOM   3589  HB3 LYS A 227       6.346  14.088 -15.659  1.00 94.09           H  
ATOM   3590  HG2 LYS A 227       4.574  15.095 -17.136  1.00 94.09           H  
ATOM   3591  HG3 LYS A 227       5.833  15.828 -18.123  1.00 94.09           H  
ATOM   3592  HD2 LYS A 227       5.628  16.385 -15.142  1.00 94.09           H  
ATOM   3593  HD3 LYS A 227       6.602  17.238 -16.357  1.00 94.09           H  
ATOM   3594  HE2 LYS A 227       3.555  17.044 -16.382  1.00 94.09           H  
ATOM   3595  HE3 LYS A 227       4.523  17.894 -17.559  1.00 94.09           H  
ATOM   3596  HZ1 LYS A 227       5.308  19.351 -15.796  1.00 94.09           H  
ATOM   3597  HZ2 LYS A 227       4.404  18.537 -14.676  1.00 94.09           H  
ATOM   3598  HZ3 LYS A 227       3.659  19.374 -15.885  1.00 94.09           H  
ATOM   3599  N   SER A 228       8.710  13.020 -18.564  1.00 95.12           N  
ATOM   3600  CA  SER A 228      10.074  12.543 -18.640  1.00 95.12           C  
ATOM   3601  C   SER A 228      11.030  13.669 -18.999  1.00 95.12           C  
ATOM   3602  O   SER A 228      10.640  14.675 -19.595  1.00 95.12           O  
ATOM   3603  CB  SER A 228      10.172  11.376 -19.617  1.00 95.12           C  
ATOM   3604  OG  SER A 228       9.761  11.781 -20.906  1.00 95.12           O  
ATOM   3605  H   SER A 228       8.440  13.746 -19.212  1.00 95.12           H  
ATOM   3606  HA  SER A 228      10.347  12.191 -17.646  1.00 95.12           H  
ATOM   3607  HB2 SER A 228      11.204  11.024 -19.637  1.00 95.12           H  
ATOM   3608  HB3 SER A 228       9.534  10.561 -19.277  1.00 95.12           H  
ATOM   3609  HG  SER A 228      10.240  11.237 -21.535  1.00 95.12           H  
ATOM   3610  N   PHE A 229      12.278  13.546 -18.557  1.00 94.81           N  
ATOM   3611  CA  PHE A 229      13.307  14.550 -18.798  1.00 94.81           C  
ATOM   3612  C   PHE A 229      14.708  13.967 -18.616  1.00 94.81           C  
ATOM   3613  O   PHE A 229      14.945  13.081 -17.794  1.00 94.81           O  
ATOM   3614  CB  PHE A 229      13.099  15.773 -17.882  1.00 94.81           C  
ATOM   3615  CG  PHE A 229      13.052  15.476 -16.394  1.00 94.81           C  
ATOM   3616  CD1 PHE A 229      11.849  15.058 -15.791  1.00 94.81           C  
ATOM   3617  CD2 PHE A 229      14.213  15.611 -15.610  1.00 94.81           C  
ATOM   3618  CE1 PHE A 229      11.808  14.766 -14.417  1.00 94.81           C  
ATOM   3619  CE2 PHE A 229      14.170  15.329 -14.233  1.00 94.81           C  
ATOM   3620  CZ  PHE A 229      12.970  14.904 -13.638  1.00 94.81           C  
ATOM   3621  H   PHE A 229      12.527  12.717 -18.037  1.00 94.81           H  
ATOM   3622  HA  PHE A 229      13.219  14.882 -19.832  1.00 94.81           H  
ATOM   3623  HB2 PHE A 229      13.898  16.490 -18.072  1.00 94.81           H  
ATOM   3624  HB3 PHE A 229      12.167  16.267 -18.160  1.00 94.81           H  
ATOM   3625  HD1 PHE A 229      10.958  14.941 -16.390  1.00 94.81           H  
ATOM   3626  HD2 PHE A 229      15.142  15.921 -16.065  1.00 94.81           H  
ATOM   3627  HE1 PHE A 229      10.891  14.417 -13.967  1.00 94.81           H  
ATOM   3628  HE2 PHE A 229      15.064  15.425 -13.633  1.00 94.81           H  
ATOM   3629  HZ  PHE A 229      12.946  14.666 -12.585  1.00 94.81           H  
ATOM   3630  N   TRP A 230      15.663  14.524 -19.360  1.00 93.19           N  
ATOM   3631  CA  TRP A 230      17.080  14.302 -19.099  1.00 93.19           C  
ATOM   3632  C   TRP A 230      17.499  15.076 -17.856  1.00 93.19           C  
ATOM   3633  O   TRP A 230      17.240  16.275 -17.743  1.00 93.19           O  
ATOM   3634  CB  TRP A 230      17.919  14.728 -20.305  1.00 93.19           C  
ATOM   3635  CG  TRP A 230      17.693  13.896 -21.523  1.00 93.19           C  
ATOM   3636  CD1 TRP A 230      16.778  14.136 -22.488  1.00 93.19           C  
ATOM   3637  CD2 TRP A 230      18.319  12.625 -21.876  1.00 93.19           C  
ATOM   3638  CE2 TRP A 230      17.713  12.143 -23.068  1.00 93.19           C  
ATOM   3639  CE3 TRP A 230      19.309  11.809 -21.294  1.00 93.19           C  
ATOM   3640  NE1 TRP A 230      16.804  13.109 -23.404  1.00 93.19           N  
ATOM   3641  CZ2 TRP A 230      18.038  10.913 -23.640  1.00 93.19           C  
ATOM   3642  CZ3 TRP A 230      19.673  10.584 -21.894  1.00 93.19           C  
ATOM   3643  CH2 TRP A 230      19.021  10.121 -23.039  1.00 93.19           C  
ATOM   3644  H   TRP A 230      15.407  15.256 -20.007  1.00 93.19           H  
ATOM   3645  HA  TRP A 230      17.250  13.241 -18.919  1.00 93.19           H  
ATOM   3646  HB2 TRP A 230      18.972  14.652 -20.037  1.00 93.19           H  
ATOM   3647  HB3 TRP A 230      17.710  15.772 -20.541  1.00 93.19           H  
ATOM   3648  HD1 TRP A 230      16.089  14.967 -22.512  1.00 93.19           H  
ATOM   3649  HE1 TRP A 230      16.116  12.974 -24.131  1.00 93.19           H  
ATOM   3650  HE3 TRP A 230      19.749  12.124 -20.360  1.00 93.19           H  
ATOM   3651  HZ2 TRP A 230      17.501  10.565 -24.510  1.00 93.19           H  
ATOM   3652  HZ3 TRP A 230      20.430   9.938 -21.474  1.00 93.19           H  
ATOM   3653  HH2 TRP A 230      19.261   9.148 -23.441  1.00 93.19           H  
ATOM   3654  N   TYR A 231      18.198  14.400 -16.958  1.00 91.42           N  
ATOM   3655  CA  TYR A 231      18.792  14.980 -15.771  1.00 91.42           C  
ATOM   3656  C   TYR A 231      20.312  14.823 -15.815  1.00 91.42           C  
ATOM   3657  O   TYR A 231      20.838  13.760 -16.144  1.00 91.42           O  
ATOM   3658  CB  TYR A 231      18.175  14.341 -14.526  1.00 91.42           C  
ATOM   3659  CG  TYR A 231      18.588  15.080 -13.279  1.00 91.42           C  
ATOM   3660  CD1 TYR A 231      19.559  14.539 -12.416  1.00 91.42           C  
ATOM   3661  CD2 TYR A 231      18.055  16.361 -13.038  1.00 91.42           C  
ATOM   3662  CE1 TYR A 231      19.993  15.291 -11.309  1.00 91.42           C  
ATOM   3663  CE2 TYR A 231      18.510  17.116 -11.946  1.00 91.42           C  
ATOM   3664  CZ  TYR A 231      19.483  16.585 -11.082  1.00 91.42           C  
ATOM   3665  OH  TYR A 231      19.909  17.364 -10.059  1.00 91.42           O  
ATOM   3666  H   TYR A 231      18.359  13.414 -17.106  1.00 91.42           H  
ATOM   3667  HA  TYR A 231      18.566  16.046 -15.743  1.00 91.42           H  
ATOM   3668  HB2 TYR A 231      18.477  13.296 -14.461  1.00 91.42           H  
ATOM   3669  HB3 TYR A 231      17.088  14.372 -14.605  1.00 91.42           H  
ATOM   3670  HD1 TYR A 231      19.975  13.559 -12.596  1.00 91.42           H  
ATOM   3671  HD2 TYR A 231      17.318  16.777 -13.709  1.00 91.42           H  
ATOM   3672  HE1 TYR A 231      20.752  14.894 -10.651  1.00 91.42           H  
ATOM   3673  HE2 TYR A 231      18.131  18.112 -11.768  1.00 91.42           H  
ATOM   3674  HH  TYR A 231      20.164  16.858  -9.284  1.00 91.42           H  
ATOM   3675  N   SER A 232      21.033  15.896 -15.503  1.00 87.29           N  
ATOM   3676  CA  SER A 232      22.491  15.879 -15.415  1.00 87.29           C  
ATOM   3677  C   SER A 232      22.922  16.678 -14.195  1.00 87.29           C  
ATOM   3678  O   SER A 232      22.630  17.867 -14.096  1.00 87.29           O  
ATOM   3679  CB  SER A 232      23.123  16.447 -16.692  1.00 87.29           C  
ATOM   3680  OG  SER A 232      24.528  16.232 -16.730  1.00 87.29           O  
ATOM   3681  H   SER A 232      20.555  16.725 -15.178  1.00 87.29           H  
ATOM   3682  HA  SER A 232      22.833  14.851 -15.296  1.00 87.29           H  
ATOM   3683  HB2 SER A 232      22.674  15.957 -17.557  1.00 87.29           H  
ATOM   3684  HB3 SER A 232      22.916  17.515 -16.754  1.00 87.29           H  
ATOM   3685  HG  SER A 232      24.876  16.357 -15.844  1.00 87.29           H  
ATOM   3686  N   SER A 233      23.670  16.030 -13.314  1.00 83.17           N  
ATOM   3687  CA  SER A 233      24.448  16.654 -12.246  1.00 83.17           C  
ATOM   3688  C   SER A 233      25.937  16.384 -12.485  1.00 83.17           C  
ATOM   3689  O   SER A 233      26.312  15.708 -13.446  1.00 83.17           O  
ATOM   3690  CB  SER A 233      23.937  16.173 -10.876  1.00 83.17           C  
ATOM   3691  OG  SER A 233      24.136  14.784 -10.645  1.00 83.17           O  
ATOM   3692  H   SER A 233      23.847  15.049 -13.476  1.00 83.17           H  
ATOM   3693  HA  SER A 233      24.307  17.735 -12.280  1.00 83.17           H  
ATOM   3694  HB2 SER A 233      24.437  16.735 -10.088  1.00 83.17           H  
ATOM   3695  HB3 SER A 233      22.870  16.389 -10.811  1.00 83.17           H  
ATOM   3696  HG  SER A 233      23.473  14.532  -9.998  1.00 83.17           H  
ATOM   3697  N   GLU A 234      26.819  16.901 -11.629  1.00 76.98           N  
ATOM   3698  CA  GLU A 234      28.247  16.543 -11.689  1.00 76.98           C  
ATOM   3699  C   GLU A 234      28.476  15.039 -11.461  1.00 76.98           C  
ATOM   3700  O   GLU A 234      29.452  14.467 -11.949  1.00 76.98           O  
ATOM   3701  CB  GLU A 234      29.030  17.319 -10.625  1.00 76.98           C  
ATOM   3702  CG  GLU A 234      29.047  18.833 -10.873  1.00 76.98           C  
ATOM   3703  CD  GLU A 234      29.988  19.570  -9.905  1.00 76.98           C  
ATOM   3704  OE1 GLU A 234      30.305  20.741 -10.208  1.00 76.98           O  
ATOM   3705  OE2 GLU A 234      30.386  18.960  -8.885  1.00 76.98           O1-
ATOM   3706  H   GLU A 234      26.509  17.523 -10.896  1.00 76.98           H  
ATOM   3707  HA  GLU A 234      28.649  16.789 -12.672  1.00 76.98           H  
ATOM   3708  HB2 GLU A 234      30.058  16.958 -10.636  1.00 76.98           H  
ATOM   3709  HB3 GLU A 234      28.600  17.112  -9.645  1.00 76.98           H  
ATOM   3710  HG2 GLU A 234      28.036  19.224 -10.762  1.00 76.98           H  
ATOM   3711  HG3 GLU A 234      29.371  19.012 -11.898  1.00 76.98           H  
ATOM   3712  N   LYS A 235      27.568  14.394 -10.716  1.00 74.39           N  
ATOM   3713  CA  LYS A 235      27.686  12.997 -10.287  1.00 74.39           C  
ATOM   3714  C   LYS A 235      26.985  12.019 -11.214  1.00 74.39           C  
ATOM   3715  O   LYS A 235      27.454  10.891 -11.335  1.00 74.39           O  
ATOM   3716  CB  LYS A 235      27.121  12.845  -8.871  1.00 74.39           C  
ATOM   3717  CG  LYS A 235      27.944  13.621  -7.836  1.00 74.39           C  
ATOM   3718  CD  LYS A 235      27.328  13.428  -6.449  1.00 74.39           C  
ATOM   3719  CE  LYS A 235      28.100  14.239  -5.408  1.00 74.39           C  
ATOM   3720  NZ  LYS A 235      27.410  14.193  -4.096  1.00 74.39           N1+
ATOM   3721  H   LYS A 235      26.769  14.926 -10.402  1.00 74.39           H  
ATOM   3722  HA  LYS A 235      28.737  12.708 -10.281  1.00 74.39           H  
ATOM   3723  HB2 LYS A 235      27.127  11.789  -8.601  1.00 74.39           H  
ATOM   3724  HB3 LYS A 235      26.088  13.192  -8.854  1.00 74.39           H  
ATOM   3725  HG2 LYS A 235      28.970  13.255  -7.835  1.00 74.39           H  
ATOM   3726  HG3 LYS A 235      27.943  14.683  -8.080  1.00 74.39           H  
ATOM   3727  HD2 LYS A 235      27.346  12.370  -6.186  1.00 74.39           H  
ATOM   3728  HD3 LYS A 235      26.291  13.764  -6.477  1.00 74.39           H  
ATOM   3729  HE2 LYS A 235      29.112  13.843  -5.328  1.00 74.39           H  
ATOM   3730  HE3 LYS A 235      28.168  15.271  -5.755  1.00 74.39           H  
ATOM   3731  HZ1 LYS A 235      27.317  13.242  -3.768  1.00 74.39           H  
ATOM   3732  HZ2 LYS A 235      26.479  14.573  -4.187  1.00 74.39           H  
ATOM   3733  HZ3 LYS A 235      27.901  14.742  -3.406  1.00 74.39           H  
ATOM   3734  N   SER A 236      25.883  12.438 -11.831  1.00 83.80           N  
ATOM   3735  CA  SER A 236      24.997  11.533 -12.557  1.00 83.80           C  
ATOM   3736  C   SER A 236      24.499  12.126 -13.863  1.00 83.80           C  
ATOM   3737  O   SER A 236      24.303  13.338 -13.989  1.00 83.80           O  
ATOM   3738  CB  SER A 236      23.810  11.111 -11.689  1.00 83.80           C  
ATOM   3739  OG  SER A 236      22.959  12.218 -11.458  1.00 83.80           O  
ATOM   3740  H   SER A 236      25.599  13.402 -11.729  1.00 83.80           H  
ATOM   3741  HA  SER A 236      25.553  10.626 -12.791  1.00 83.80           H  
ATOM   3742  HB2 SER A 236      23.248  10.327 -12.196  1.00 83.80           H  
ATOM   3743  HB3 SER A 236      24.175  10.718 -10.740  1.00 83.80           H  
ATOM   3744  HG  SER A 236      23.486  13.006 -11.308  1.00 83.80           H  
ATOM   3745  N   LYS A 237      24.269  11.250 -14.833  1.00 89.04           N  
ATOM   3746  CA  LYS A 237      23.475  11.544 -16.013  1.00 89.04           C  
ATOM   3747  C   LYS A 237      22.425  10.457 -16.142  1.00 89.04           C  
ATOM   3748  O   LYS A 237      22.770   9.300 -16.375  1.00 89.04           O  
ATOM   3749  CB  LYS A 237      24.353  11.636 -17.256  1.00 89.04           C  
ATOM   3750  CG  LYS A 237      25.370  12.774 -17.177  1.00 89.04           C  
ATOM   3751  CD  LYS A 237      26.092  12.901 -18.517  1.00 89.04           C  
ATOM   3752  CE  LYS A 237      26.922  14.179 -18.558  1.00 89.04           C  
ATOM   3753  NZ  LYS A 237      27.538  14.366 -19.894  1.00 89.04           N1+
ATOM   3754  H   LYS A 237      24.469  10.278 -14.643  1.00 89.04           H  
ATOM   3755  HA  LYS A 237      22.956  12.493 -15.879  1.00 89.04           H  
ATOM   3756  HB2 LYS A 237      24.861  10.687 -17.429  1.00 89.04           H  
ATOM   3757  HB3 LYS A 237      23.683  11.858 -18.086  1.00 89.04           H  
ATOM   3758  HG2 LYS A 237      26.096  12.584 -16.387  1.00 89.04           H  
ATOM   3759  HG3 LYS A 237      24.835  13.699 -16.960  1.00 89.04           H  
ATOM   3760  HD2 LYS A 237      26.749  12.039 -18.631  1.00 89.04           H  
ATOM   3761  HD3 LYS A 237      25.354  12.928 -19.318  1.00 89.04           H  
ATOM   3762  HE2 LYS A 237      27.684  14.126 -17.779  1.00 89.04           H  
ATOM   3763  HE3 LYS A 237      26.268  15.017 -18.317  1.00 89.04           H  
ATOM   3764  HZ1 LYS A 237      28.071  15.224 -19.908  1.00 89.04           H  
ATOM   3765  HZ2 LYS A 237      26.816  14.420 -20.598  1.00 89.04           H  
ATOM   3766  HZ3 LYS A 237      28.148  13.592 -20.111  1.00 89.04           H  
ATOM   3767  N   SER A 238      21.173  10.868 -16.006  1.00 92.32           N  
ATOM   3768  CA  SER A 238      20.038   9.960 -15.962  1.00 92.32           C  
ATOM   3769  C   SER A 238      18.897  10.471 -16.832  1.00 92.32           C  
ATOM   3770  O   SER A 238      18.762  11.672 -17.073  1.00 92.32           O  
ATOM   3771  CB  SER A 238      19.544   9.734 -14.526  1.00 92.32           C  
ATOM   3772  OG  SER A 238      20.592   9.393 -13.637  1.00 92.32           O  
ATOM   3773  H   SER A 238      20.993  11.852 -15.865  1.00 92.32           H  
ATOM   3774  HA  SER A 238      20.358   8.995 -16.356  1.00 92.32           H  
ATOM   3775  HB2 SER A 238      19.056  10.639 -14.165  1.00 92.32           H  
ATOM   3776  HB3 SER A 238      18.816   8.924 -14.549  1.00 92.32           H  
ATOM   3777  HG  SER A 238      20.214   9.130 -12.794  1.00 92.32           H  
ATOM   3778  N   TYR A 239      18.061   9.561 -17.311  1.00 94.80           N  
ATOM   3779  CA  TYR A 239      16.773   9.890 -17.897  1.00 94.80           C  
ATOM   3780  C   TYR A 239      15.708   9.488 -16.892  1.00 94.80           C  
ATOM   3781  O   TYR A 239      15.698   8.358 -16.405  1.00 94.80           O  
ATOM   3782  CB  TYR A 239      16.597   9.218 -19.255  1.00 94.80           C  
ATOM   3783  CG  TYR A 239      15.334   9.663 -19.959  1.00 94.80           C  
ATOM   3784  CD1 TYR A 239      14.217   8.812 -20.019  1.00 94.80           C  
ATOM   3785  CD2 TYR A 239      15.282  10.936 -20.556  1.00 94.80           C  
ATOM   3786  CE1 TYR A 239      13.068   9.205 -20.732  1.00 94.80           C  
ATOM   3787  CE2 TYR A 239      14.136  11.339 -21.265  1.00 94.80           C  
ATOM   3788  CZ  TYR A 239      13.043  10.454 -21.386  1.00 94.80           C  
ATOM   3789  OH  TYR A 239      11.997  10.776 -22.190  1.00 94.80           O  
ATOM   3790  H   TYR A 239      18.257   8.588 -17.122  1.00 94.80           H  
ATOM   3791  HA  TYR A 239      16.699  10.966 -18.056  1.00 94.80           H  
ATOM   3792  HB2 TYR A 239      17.448   9.471 -19.887  1.00 94.80           H  
ATOM   3793  HB3 TYR A 239      16.585   8.136 -19.126  1.00 94.80           H  
ATOM   3794  HD1 TYR A 239      14.259   7.845 -19.539  1.00 94.80           H  
ATOM   3795  HD2 TYR A 239      16.143  11.586 -20.509  1.00 94.80           H  
ATOM   3796  HE1 TYR A 239      12.230   8.533 -20.843  1.00 94.80           H  
ATOM   3797  HE2 TYR A 239      14.122  12.287 -21.782  1.00 94.80           H  
ATOM   3798  HH  TYR A 239      12.229  11.461 -22.821  1.00 94.80           H  
ATOM   3799  N   ILE A 240      14.865  10.445 -16.526  1.00 95.34           N  
ATOM   3800  CA  ILE A 240      13.854  10.264 -15.493  1.00 95.34           C  
ATOM   3801  C   ILE A 240      12.500  10.180 -16.169  1.00 95.34           C  
ATOM   3802  O   ILE A 240      12.173  11.032 -16.993  1.00 95.34           O  
ATOM   3803  CB  ILE A 240      13.916  11.398 -14.449  1.00 95.34           C  
ATOM   3804  CG1 ILE A 240      15.328  11.594 -13.849  1.00 95.34           C  
ATOM   3805  CG2 ILE A 240      12.890  11.154 -13.325  1.00 95.34           C  
ATOM   3806  CD1 ILE A 240      15.935  10.353 -13.181  1.00 95.34           C  
ATOM   3807  H   ILE A 240      14.900  11.337 -16.999  1.00 95.34           H  
ATOM   3808  HA  ILE A 240      14.031   9.322 -14.974  1.00 95.34           H  
ATOM   3809  HB  ILE A 240      13.648  12.330 -14.947  1.00 95.34           H  
ATOM   3810 HG12 ILE A 240      16.007  11.928 -14.633  1.00 95.34           H  
ATOM   3811 HG13 ILE A 240      15.280  12.394 -13.110  1.00 95.34           H  
ATOM   3812 HG21 ILE A 240      11.877  11.233 -13.720  1.00 95.34           H  
ATOM   3813 HG22 ILE A 240      13.023  10.160 -12.899  1.00 95.34           H  
ATOM   3814 HG23 ILE A 240      13.012  11.901 -12.541  1.00 95.34           H  
ATOM   3815 HD11 ILE A 240      15.292   9.992 -12.379  1.00 95.34           H  
ATOM   3816 HD12 ILE A 240      16.078   9.565 -13.920  1.00 95.34           H  
ATOM   3817 HD13 ILE A 240      16.906  10.613 -12.760  1.00 95.34           H  
ATOM   3818  N   VAL A 241      11.704   9.189 -15.780  1.00 96.91           N  
ATOM   3819  CA  VAL A 241      10.282   9.095 -16.109  1.00 96.91           C  
ATOM   3820  C   VAL A 241       9.498   9.104 -14.805  1.00 96.91           C  
ATOM   3821  O   VAL A 241       9.820   8.368 -13.873  1.00 96.91           O  
ATOM   3822  CB  VAL A 241       9.959   7.852 -16.959  1.00 96.91           C  
ATOM   3823  CG1 VAL A 241       8.508   7.915 -17.451  1.00 96.91           C  
ATOM   3824  CG2 VAL A 241      10.868   7.743 -18.190  1.00 96.91           C  
ATOM   3825  H   VAL A 241      12.075   8.517 -15.124  1.00 96.91           H  
ATOM   3826  HA  VAL A 241       9.992   9.972 -16.688  1.00 96.91           H  
ATOM   3827  HB  VAL A 241      10.089   6.952 -16.357  1.00 96.91           H  
ATOM   3828 HG11 VAL A 241       8.308   7.082 -18.124  1.00 96.91           H  
ATOM   3829 HG12 VAL A 241       8.331   8.848 -17.987  1.00 96.91           H  
ATOM   3830 HG13 VAL A 241       7.818   7.841 -16.611  1.00 96.91           H  
ATOM   3831 HG21 VAL A 241      10.565   6.889 -18.796  1.00 96.91           H  
ATOM   3832 HG22 VAL A 241      10.801   8.650 -18.791  1.00 96.91           H  
ATOM   3833 HG23 VAL A 241      11.902   7.592 -17.881  1.00 96.91           H  
ATOM   3834  N   CYS A 242       8.482   9.954 -14.711  1.00 96.23           N  
ATOM   3835  CA  CYS A 242       7.608  10.027 -13.554  1.00 96.23           C  
ATOM   3836  C   CYS A 242       6.133  10.018 -13.953  1.00 96.23           C  
ATOM   3837  O   CYS A 242       5.709  10.673 -14.909  1.00 96.23           O  
ATOM   3838  CB  CYS A 242       7.991  11.208 -12.650  1.00 96.23           C  
ATOM   3839  SG  CYS A 242       7.833  12.803 -13.510  1.00 96.23           S  
ATOM   3840  H   CYS A 242       8.262  10.542 -15.502  1.00 96.23           H  
ATOM   3841  HA  CYS A 242       7.770   9.119 -12.974  1.00 96.23           H  
ATOM   3842  HB2 CYS A 242       7.344  11.201 -11.773  1.00 96.23           H  
ATOM   3843  HB3 CYS A 242       9.022  11.074 -12.322  1.00 96.23           H  
ATOM   3844  HG  CYS A 242       8.094  13.574 -12.450  1.00 96.23           H  
ATOM   3845  N   GLN A 243       5.339   9.274 -13.187  1.00 95.84           N  
ATOM   3846  CA  GLN A 243       3.909   9.133 -13.416  1.00 95.84           C  
ATOM   3847  C   GLN A 243       3.172   8.979 -12.087  1.00 95.84           C  
ATOM   3848  O   GLN A 243       3.525   8.147 -11.254  1.00 95.84           O  
ATOM   3849  CB  GLN A 243       3.670   7.943 -14.352  1.00 95.84           C  
ATOM   3850  CG  GLN A 243       2.198   7.826 -14.777  1.00 95.84           C  
ATOM   3851  CD  GLN A 243       1.982   6.763 -15.848  1.00 95.84           C  
ATOM   3852  NE2 GLN A 243       0.763   6.551 -16.285  1.00 95.84           N  
ATOM   3853  OE1 GLN A 243       2.892   6.106 -16.313  1.00 95.84           O  
ATOM   3854  H   GLN A 243       5.753   8.744 -12.434  1.00 95.84           H  
ATOM   3855  HA  GLN A 243       3.538  10.032 -13.908  1.00 95.84           H  
ATOM   3856  HB2 GLN A 243       3.981   7.019 -13.864  1.00 95.84           H  
ATOM   3857  HB3 GLN A 243       4.277   8.081 -15.247  1.00 95.84           H  
ATOM   3858  HG2 GLN A 243       1.585   7.573 -13.912  1.00 95.84           H  
ATOM   3859  HG3 GLN A 243       1.859   8.783 -15.174  1.00 95.84           H  
ATOM   3860 HE21 GLN A 243       0.679   5.767 -16.916  1.00 95.84           H  
ATOM   3861 HE22 GLN A 243      -0.036   6.964 -15.825  1.00 95.84           H  
ATOM   3862  N   TYR A 244       2.131   9.781 -11.888  1.00 96.16           N  
ATOM   3863  CA  TYR A 244       1.250   9.657 -10.732  1.00 96.16           C  
ATOM   3864  C   TYR A 244       0.275   8.492 -10.916  1.00 96.16           C  
ATOM   3865  O   TYR A 244      -0.297   8.335 -11.995  1.00 96.16           O  
ATOM   3866  CB  TYR A 244       0.515  10.980 -10.534  1.00 96.16           C  
ATOM   3867  CG  TYR A 244      -0.385  11.030  -9.318  1.00 96.16           C  
ATOM   3868  CD1 TYR A 244      -1.772  11.222  -9.463  1.00 96.16           C  
ATOM   3869  CD2 TYR A 244       0.176  10.919  -8.033  1.00 96.16           C  
ATOM   3870  CE1 TYR A 244      -2.588  11.335  -8.321  1.00 96.16           C  
ATOM   3871  CE2 TYR A 244      -0.634  11.018  -6.890  1.00 96.16           C  
ATOM   3872  CZ  TYR A 244      -2.018  11.237  -7.034  1.00 96.16           C  
ATOM   3873  OH  TYR A 244      -2.793  11.411  -5.932  1.00 96.16           O  
ATOM   3874  H   TYR A 244       1.876  10.439 -12.611  1.00 96.16           H  
ATOM   3875  HA  TYR A 244       1.851   9.465  -9.843  1.00 96.16           H  
ATOM   3876  HB2 TYR A 244       1.258  11.771 -10.429  1.00 96.16           H  
ATOM   3877  HB3 TYR A 244      -0.073  11.182 -11.429  1.00 96.16           H  
ATOM   3878  HD1 TYR A 244      -2.207  11.295 -10.449  1.00 96.16           H  
ATOM   3879  HD2 TYR A 244       1.238  10.760  -7.918  1.00 96.16           H  
ATOM   3880  HE1 TYR A 244      -3.652  11.488  -8.419  1.00 96.16           H  
ATOM   3881  HE2 TYR A 244      -0.183  10.943  -5.911  1.00 96.16           H  
ATOM   3882  HH  TYR A 244      -2.328  11.156  -5.132  1.00 96.16           H  
ATOM   3883  N   ILE A 245       0.068   7.705  -9.859  1.00 94.45           N  
ATOM   3884  CA  ILE A 245      -0.885   6.592  -9.802  1.00 94.45           C  
ATOM   3885  C   ILE A 245      -2.053   7.015  -8.899  1.00 94.45           C  
ATOM   3886  O   ILE A 245      -1.920   6.964  -7.672  1.00 94.45           O  
ATOM   3887  CB  ILE A 245      -0.218   5.274  -9.337  1.00 94.45           C  
ATOM   3888  CG1 ILE A 245       1.153   5.057 -10.019  1.00 94.45           C  
ATOM   3889  CG2 ILE A 245      -1.196   4.126  -9.644  1.00 94.45           C  
ATOM   3890  CD1 ILE A 245       1.793   3.680  -9.808  1.00 94.45           C  
ATOM   3891  H   ILE A 245       0.573   7.909  -9.009  1.00 94.45           H  
ATOM   3892  HA  ILE A 245      -1.266   6.398 -10.805  1.00 94.45           H  
ATOM   3893  HB  ILE A 245      -0.048   5.310  -8.261  1.00 94.45           H  
ATOM   3894 HG12 ILE A 245       1.855   5.799  -9.639  1.00 94.45           H  
ATOM   3895 HG13 ILE A 245       1.042   5.226 -11.091  1.00 94.45           H  
ATOM   3896 HG21 ILE A 245      -1.313   3.994 -10.720  1.00 94.45           H  
ATOM   3897 HG22 ILE A 245      -0.837   3.188  -9.219  1.00 94.45           H  
ATOM   3898 HG23 ILE A 245      -2.174   4.325  -9.208  1.00 94.45           H  
ATOM   3899 HD11 ILE A 245       1.194   2.902 -10.282  1.00 94.45           H  
ATOM   3900 HD12 ILE A 245       2.783   3.669 -10.265  1.00 94.45           H  
ATOM   3901 HD13 ILE A 245       1.895   3.475  -8.742  1.00 94.45           H  
ATOM   3902  N   PRO A 246      -3.189   7.474  -9.466  1.00 91.91           N  
ATOM   3903  CA  PRO A 246      -4.257   8.097  -8.683  1.00 91.91           C  
ATOM   3904  C   PRO A 246      -4.859   7.192  -7.606  1.00 91.91           C  
ATOM   3905  O   PRO A 246      -5.112   7.666  -6.501  1.00 91.91           O  
ATOM   3906  CB  PRO A 246      -5.320   8.525  -9.700  1.00 91.91           C  
ATOM   3907  CG  PRO A 246      -4.521   8.732 -10.983  1.00 91.91           C  
ATOM   3908  CD  PRO A 246      -3.464   7.637 -10.889  1.00 91.91           C  
ATOM   3909  HA  PRO A 246      -3.852   8.984  -8.195  1.00 91.91           H  
ATOM   3910  HB2 PRO A 246      -5.829   9.438  -9.390  1.00 91.91           H  
ATOM   3911  HB3 PRO A 246      -6.042   7.724  -9.855  1.00 91.91           H  
ATOM   3912  HG2 PRO A 246      -5.140   8.621 -11.872  1.00 91.91           H  
ATOM   3913  HG3 PRO A 246      -4.040   9.710 -10.966  1.00 91.91           H  
ATOM   3914  HD2 PRO A 246      -3.859   6.703 -11.289  1.00 91.91           H  
ATOM   3915  HD3 PRO A 246      -2.585   7.947 -11.454  1.00 91.91           H  
ATOM   3916  N   SER A 247      -5.036   5.904  -7.914  1.00 88.71           N  
ATOM   3917  CA  SER A 247      -5.564   4.876  -7.003  1.00 88.71           C  
ATOM   3918  C   SER A 247      -4.711   4.714  -5.741  1.00 88.71           C  
ATOM   3919  O   SER A 247      -5.231   4.450  -4.667  1.00 88.71           O  
ATOM   3920  CB  SER A 247      -5.632   3.535  -7.758  1.00 88.71           C  
ATOM   3921  OG  SER A 247      -4.362   3.263  -8.325  1.00 88.71           O  
ATOM   3922  H   SER A 247      -4.728   5.570  -8.816  1.00 88.71           H  
ATOM   3923  HA  SER A 247      -6.570   5.148  -6.684  1.00 88.71           H  
ATOM   3924  HB2 SER A 247      -6.371   3.604  -8.556  1.00 88.71           H  
ATOM   3925  HB3 SER A 247      -5.919   2.734  -7.077  1.00 88.71           H  
ATOM   3926  HG  SER A 247      -4.444   2.714  -9.108  1.00 88.71           H  
ATOM   3927  N   LEU A 248      -3.398   4.922  -5.838  1.00 91.80           N  
ATOM   3928  CA  LEU A 248      -2.472   4.763  -4.709  1.00 91.80           C  
ATOM   3929  C   LEU A 248      -2.135   6.087  -4.035  1.00 91.80           C  
ATOM   3930  O   LEU A 248      -1.587   6.112  -2.939  1.00 91.80           O  
ATOM   3931  CB  LEU A 248      -1.188   4.076  -5.191  1.00 91.80           C  
ATOM   3932  CG  LEU A 248      -1.430   2.860  -6.090  1.00 91.80           C  
ATOM   3933  CD1 LEU A 248      -0.089   2.233  -6.438  1.00 91.80           C  
ATOM   3934  CD2 LEU A 248      -2.334   1.803  -5.468  1.00 91.80           C  
ATOM   3935  H   LEU A 248      -3.021   5.090  -6.760  1.00 91.80           H  
ATOM   3936  HA  LEU A 248      -2.927   4.131  -3.947  1.00 91.80           H  
ATOM   3937  HB2 LEU A 248      -0.594   4.799  -5.750  1.00 91.80           H  
ATOM   3938  HB3 LEU A 248      -0.615   3.769  -4.316  1.00 91.80           H  
ATOM   3939  HG  LEU A 248      -1.886   3.194  -7.022  1.00 91.80           H  
ATOM   3940 HD11 LEU A 248       0.406   1.880  -5.534  1.00 91.80           H  
ATOM   3941 HD12 LEU A 248      -0.278   1.401  -7.116  1.00 91.80           H  
ATOM   3942 HD13 LEU A 248       0.544   2.967  -6.936  1.00 91.80           H  
ATOM   3943 HD21 LEU A 248      -1.816   1.297  -4.653  1.00 91.80           H  
ATOM   3944 HD22 LEU A 248      -2.609   1.094  -6.248  1.00 91.80           H  
ATOM   3945 HD23 LEU A 248      -3.260   2.242  -5.098  1.00 91.80           H  
ATOM   3946  N   LYS A 249      -2.415   7.197  -4.724  1.00 92.16           N  
ATOM   3947  CA  LYS A 249      -1.930   8.541  -4.396  1.00 92.16           C  
ATOM   3948  C   LYS A 249      -0.397   8.632  -4.320  1.00 92.16           C  
ATOM   3949  O   LYS A 249       0.135   9.534  -3.674  1.00 92.16           O  
ATOM   3950  CB  LYS A 249      -2.637   9.084  -3.139  1.00 92.16           C  
ATOM   3951  CG  LYS A 249      -4.172   9.040  -3.228  1.00 92.16           C  
ATOM   3952  CD  LYS A 249      -4.785   9.436  -1.881  1.00 92.16           C  
ATOM   3953  CE  LYS A 249      -6.313   9.422  -1.959  1.00 92.16           C  
ATOM   3954  NZ  LYS A 249      -6.921   9.519  -0.612  1.00 92.16           N1+
ATOM   3955  H   LYS A 249      -2.915   7.070  -5.592  1.00 92.16           H  
ATOM   3956  HA  LYS A 249      -2.218   9.155  -5.250  1.00 92.16           H  
ATOM   3957  HB2 LYS A 249      -2.332  10.117  -2.977  1.00 92.16           H  
ATOM   3958  HB3 LYS A 249      -2.313   8.505  -2.275  1.00 92.16           H  
ATOM   3959  HG2 LYS A 249      -4.510   8.032  -3.469  1.00 92.16           H  
ATOM   3960  HG3 LYS A 249      -4.512   9.722  -4.008  1.00 92.16           H  
ATOM   3961  HD2 LYS A 249      -4.454   8.722  -1.125  1.00 92.16           H  
ATOM   3962  HD3 LYS A 249      -4.447  10.432  -1.598  1.00 92.16           H  
ATOM   3963  HE2 LYS A 249      -6.640  10.257  -2.579  1.00 92.16           H  
ATOM   3964  HE3 LYS A 249      -6.637   8.498  -2.436  1.00 92.16           H  
ATOM   3965  HZ1 LYS A 249      -6.414  10.099   0.041  1.00 92.16           H  
ATOM   3966  HZ2 LYS A 249      -7.019   8.618  -0.165  1.00 92.16           H  
ATOM   3967  HZ3 LYS A 249      -7.829   9.962  -0.600  1.00 92.16           H  
ATOM   3968  N   TRP A 250       0.305   7.752  -5.028  1.00 95.11           N  
ATOM   3969  CA  TRP A 250       1.768   7.695  -5.107  1.00 95.11           C  
ATOM   3970  C   TRP A 250       2.273   8.086  -6.498  1.00 95.11           C  
ATOM   3971  O   TRP A 250       1.521   8.108  -7.471  1.00 95.11           O  
ATOM   3972  CB  TRP A 250       2.248   6.290  -4.718  1.00 95.11           C  
ATOM   3973  CG  TRP A 250       1.951   5.833  -3.321  1.00 95.11           C  
ATOM   3974  CD1 TRP A 250       1.564   6.602  -2.274  1.00 95.11           C  
ATOM   3975  CD2 TRP A 250       2.018   4.471  -2.800  1.00 95.11           C  
ATOM   3976  CE2 TRP A 250       1.640   4.489  -1.426  1.00 95.11           C  
ATOM   3977  CE3 TRP A 250       2.360   3.221  -3.359  1.00 95.11           C  
ATOM   3978  NE1 TRP A 250       1.367   5.810  -1.160  1.00 95.11           N  
ATOM   3979  CZ2 TRP A 250       1.614   3.332  -0.638  1.00 95.11           C  
ATOM   3980  CZ3 TRP A 250       2.333   2.049  -2.579  1.00 95.11           C  
ATOM   3981  CH2 TRP A 250       1.963   2.104  -1.223  1.00 95.11           C  
ATOM   3982  H   TRP A 250      -0.218   7.078  -5.568  1.00 95.11           H  
ATOM   3983  HA  TRP A 250       2.205   8.400  -4.400  1.00 95.11           H  
ATOM   3984  HB2 TRP A 250       1.809   5.571  -5.409  1.00 95.11           H  
ATOM   3985  HB3 TRP A 250       3.329   6.238  -4.847  1.00 95.11           H  
ATOM   3986  HD1 TRP A 250       1.396   7.668  -2.305  1.00 95.11           H  
ATOM   3987  HE1 TRP A 250       1.027   6.156  -0.274  1.00 95.11           H  
ATOM   3988  HE3 TRP A 250       2.634   3.172  -4.403  1.00 95.11           H  
ATOM   3989  HZ2 TRP A 250       1.334   3.387   0.404  1.00 95.11           H  
ATOM   3990  HZ3 TRP A 250       2.591   1.098  -3.022  1.00 95.11           H  
ATOM   3991  HH2 TRP A 250       1.944   1.201  -0.631  1.00 95.11           H  
ATOM   3992  N   HIS A 251       3.566   8.371  -6.602  1.00 96.09           N  
ATOM   3993  CA  HIS A 251       4.273   8.611  -7.854  1.00 96.09           C  
ATOM   3994  C   HIS A 251       5.215   7.445  -8.136  1.00 96.09           C  
ATOM   3995  O   HIS A 251       6.045   7.094  -7.298  1.00 96.09           O  
ATOM   3996  CB  HIS A 251       5.042   9.940  -7.800  1.00 96.09           C  
ATOM   3997  CG  HIS A 251       4.186  11.125  -7.442  1.00 96.09           C  
ATOM   3998  CD2 HIS A 251       3.641  12.037  -8.307  1.00 96.09           C  
ATOM   3999  ND1 HIS A 251       3.792  11.477  -6.171  1.00 96.09           N  
ATOM   4000  CE1 HIS A 251       3.008  12.561  -6.269  1.00 96.09           C  
ATOM   4001  NE2 HIS A 251       2.875  12.932  -7.552  1.00 96.09           N  
ATOM   4002  H   HIS A 251       4.126   8.315  -5.763  1.00 96.09           H  
ATOM   4003  HA  HIS A 251       3.557   8.676  -8.673  1.00 96.09           H  
ATOM   4004  HB2 HIS A 251       5.505  10.118  -8.770  1.00 96.09           H  
ATOM   4005  HB3 HIS A 251       5.840   9.863  -7.061  1.00 96.09           H  
ATOM   4006  HD1 HIS A 251       4.092  11.037  -5.312  1.00 96.09           H  
ATOM   4007  HD2 HIS A 251       3.761  12.050  -9.380  1.00 96.09           H  
ATOM   4008  HE1 HIS A 251       2.568  13.080  -5.431  1.00 96.09           H  
ATOM   4009  N   LEU A 252       5.124   6.881  -9.336  1.00 97.12           N  
ATOM   4010  CA  LEU A 252       6.193   6.087  -9.918  1.00 97.12           C  
ATOM   4011  C   LEU A 252       7.293   7.036 -10.387  1.00 97.12           C  
ATOM   4012  O   LEU A 252       7.026   7.964 -11.150  1.00 97.12           O  
ATOM   4013  CB  LEU A 252       5.619   5.241 -11.067  1.00 97.12           C  
ATOM   4014  CG  LEU A 252       6.663   4.431 -11.856  1.00 97.12           C  
ATOM   4015  CD1 LEU A 252       7.381   3.398 -10.985  1.00 97.12           C  
ATOM   4016  CD2 LEU A 252       5.970   3.697 -13.001  1.00 97.12           C  
ATOM   4017  H   LEU A 252       4.420   7.227  -9.973  1.00 97.12           H  
ATOM   4018  HA  LEU A 252       6.606   5.425  -9.157  1.00 97.12           H  
ATOM   4019  HB2 LEU A 252       5.110   5.906 -11.766  1.00 97.12           H  
ATOM   4020  HB3 LEU A 252       4.878   4.555 -10.656  1.00 97.12           H  
ATOM   4021  HG  LEU A 252       7.405   5.104 -12.284  1.00 97.12           H  
ATOM   4022 HD11 LEU A 252       6.655   2.740 -10.507  1.00 97.12           H  
ATOM   4023 HD12 LEU A 252       7.980   3.897 -10.223  1.00 97.12           H  
ATOM   4024 HD13 LEU A 252       8.049   2.806 -11.611  1.00 97.12           H  
ATOM   4025 HD21 LEU A 252       5.210   3.017 -12.616  1.00 97.12           H  
ATOM   4026 HD22 LEU A 252       5.496   4.414 -13.671  1.00 97.12           H  
ATOM   4027 HD23 LEU A 252       6.703   3.131 -13.576  1.00 97.12           H  
ATOM   4028  N   VAL A 253       8.521   6.790  -9.944  1.00 96.38           N  
ATOM   4029  CA  VAL A 253       9.730   7.446 -10.442  1.00 96.38           C  
ATOM   4030  C   VAL A 253      10.680   6.364 -10.925  1.00 96.38           C  
ATOM   4031  O   VAL A 253      11.104   5.504 -10.153  1.00 96.38           O  
ATOM   4032  CB  VAL A 253      10.393   8.337  -9.378  1.00 96.38           C  
ATOM   4033  CG1 VAL A 253      11.569   9.116  -9.985  1.00 96.38           C  
ATOM   4034  CG2 VAL A 253       9.400   9.358  -8.812  1.00 96.38           C  
ATOM   4035  H   VAL A 253       8.639   6.048  -9.269  1.00 96.38           H  
ATOM   4036  HA  VAL A 253       9.473   8.078 -11.291  1.00 96.38           H  
ATOM   4037  HB  VAL A 253      10.762   7.724  -8.556  1.00 96.38           H  
ATOM   4038 HG11 VAL A 253      11.230   9.707 -10.836  1.00 96.38           H  
ATOM   4039 HG12 VAL A 253      11.999   9.780  -9.236  1.00 96.38           H  
ATOM   4040 HG13 VAL A 253      12.346   8.427 -10.316  1.00 96.38           H  
ATOM   4041 HG21 VAL A 253       9.918  10.031  -8.129  1.00 96.38           H  
ATOM   4042 HG22 VAL A 253       8.614   8.844  -8.258  1.00 96.38           H  
ATOM   4043 HG23 VAL A 253       8.949   9.928  -9.624  1.00 96.38           H  
ATOM   4044  N   LEU A 254      10.995   6.410 -12.212  1.00 96.48           N  
ATOM   4045  CA  LEU A 254      11.917   5.510 -12.878  1.00 96.48           C  
ATOM   4046  C   LEU A 254      13.131   6.306 -13.337  1.00 96.48           C  
ATOM   4047  O   LEU A 254      13.006   7.337 -13.997  1.00 96.48           O  
ATOM   4048  CB  LEU A 254      11.156   4.784 -13.995  1.00 96.48           C  
ATOM   4049  CG  LEU A 254      11.995   3.772 -14.794  1.00 96.48           C  
ATOM   4050  CD1 LEU A 254      11.049   2.764 -15.438  1.00 96.48           C  
ATOM   4051  CD2 LEU A 254      12.796   4.436 -15.919  1.00 96.48           C  
ATOM   4052  H   LEU A 254      10.599   7.146 -12.778  1.00 96.48           H  
ATOM   4053  HA  LEU A 254      12.263   4.755 -12.172  1.00 96.48           H  
ATOM   4054  HB2 LEU A 254      10.718   5.514 -14.676  1.00 96.48           H  
ATOM   4055  HB3 LEU A 254      10.334   4.251 -13.518  1.00 96.48           H  
ATOM   4056  HG  LEU A 254      12.664   3.235 -14.121  1.00 96.48           H  
ATOM   4057 HD11 LEU A 254      10.379   3.282 -16.125  1.00 96.48           H  
ATOM   4058 HD12 LEU A 254      10.468   2.246 -14.674  1.00 96.48           H  
ATOM   4059 HD13 LEU A 254      11.622   2.031 -16.005  1.00 96.48           H  
ATOM   4060 HD21 LEU A 254      13.666   4.961 -15.524  1.00 96.48           H  
ATOM   4061 HD22 LEU A 254      12.165   5.137 -16.466  1.00 96.48           H  
ATOM   4062 HD23 LEU A 254      13.157   3.685 -16.622  1.00 96.48           H  
ATOM   4063  N   GLU A 255      14.305   5.817 -12.966  1.00 95.24           N  
ATOM   4064  CA  GLU A 255      15.590   6.401 -13.321  1.00 95.24           C  
ATOM   4065  C   GLU A 255      16.378   5.430 -14.202  1.00 95.24           C  
ATOM   4066  O   GLU A 255      16.616   4.293 -13.806  1.00 95.24           O  
ATOM   4067  CB  GLU A 255      16.320   6.751 -12.017  1.00 95.24           C  
ATOM   4068  CG  GLU A 255      17.721   7.323 -12.251  1.00 95.24           C  
ATOM   4069  CD  GLU A 255      18.347   7.895 -10.974  1.00 95.24           C  
ATOM   4070  OE1 GLU A 255      19.244   8.760 -11.121  1.00 95.24           O  
ATOM   4071  OE2 GLU A 255      17.915   7.522  -9.853  1.00 95.24           O1-
ATOM   4072  H   GLU A 255      14.322   4.991 -12.386  1.00 95.24           H  
ATOM   4073  HA  GLU A 255      15.441   7.321 -13.886  1.00 95.24           H  
ATOM   4074  HB2 GLU A 255      15.723   7.491 -11.484  1.00 95.24           H  
ATOM   4075  HB3 GLU A 255      16.399   5.859 -11.396  1.00 95.24           H  
ATOM   4076  HG2 GLU A 255      17.640   8.117 -12.994  1.00 95.24           H  
ATOM   4077  HG3 GLU A 255      18.370   6.544 -12.653  1.00 95.24           H  
ATOM   4078  N   ASN A 256      16.787   5.880 -15.385  1.00 94.20           N  
ATOM   4079  CA  ASN A 256      17.743   5.185 -16.242  1.00 94.20           C  
ATOM   4080  C   ASN A 256      19.084   5.927 -16.163  1.00 94.20           C  
ATOM   4081  O   ASN A 256      19.217   7.009 -16.739  1.00 94.20           O  
ATOM   4082  CB  ASN A 256      17.151   5.116 -17.657  1.00 94.20           C  
ATOM   4083  CG  ASN A 256      17.973   4.239 -18.584  1.00 94.20           C  
ATOM   4084  ND2 ASN A 256      17.329   3.526 -19.474  1.00 94.20           N  
ATOM   4085  OD1 ASN A 256      19.188   4.213 -18.544  1.00 94.20           O  
ATOM   4086  H   ASN A 256      16.481   6.794 -15.689  1.00 94.20           H  
ATOM   4087  HA  ASN A 256      17.898   4.163 -15.894  1.00 94.20           H  
ATOM   4088  HB2 ASN A 256      17.089   6.114 -18.093  1.00 94.20           H  
ATOM   4089  HB3 ASN A 256      16.141   4.711 -17.595  1.00 94.20           H  
ATOM   4090 HD21 ASN A 256      16.319   3.553 -19.494  1.00 94.20           H  
ATOM   4091 HD22 ASN A 256      17.869   2.788 -19.904  1.00 94.20           H  
ATOM   4092  N   ASP A 257      20.033   5.401 -15.385  1.00 90.28           N  
ATOM   4093  CA  ASP A 257      21.352   6.005 -15.158  1.00 90.28           C  
ATOM   4094  C   ASP A 257      22.370   5.471 -16.177  1.00 90.28           C  
ATOM   4095  O   ASP A 257      22.718   4.294 -16.185  1.00 90.28           O  
ATOM   4096  CB  ASP A 257      21.807   5.764 -13.704  1.00 90.28           C  
ATOM   4097  CG  ASP A 257      23.156   6.418 -13.346  1.00 90.28           C  
ATOM   4098  OD1 ASP A 257      23.866   6.925 -14.248  1.00 90.28           O  
ATOM   4099  OD2 ASP A 257      23.525   6.427 -12.152  1.00 90.28           O1-
ATOM   4100  H   ASP A 257      19.888   4.470 -15.022  1.00 90.28           H  
ATOM   4101  HA  ASP A 257      21.277   7.085 -15.290  1.00 90.28           H  
ATOM   4102  HB2 ASP A 257      21.880   4.691 -13.526  1.00 90.28           H  
ATOM   4103  HB3 ASP A 257      21.045   6.164 -13.035  1.00 90.28           H  
ATOM   4104  N   PHE A 258      22.911   6.361 -17.006  1.00 86.69           N  
ATOM   4105  CA  PHE A 258      23.900   6.039 -18.043  1.00 86.69           C  
ATOM   4106  C   PHE A 258      25.249   6.730 -17.785  1.00 86.69           C  
ATOM   4107  O   PHE A 258      26.077   6.897 -18.691  1.00 86.69           O  
ATOM   4108  CB  PHE A 258      23.298   6.333 -19.422  1.00 86.69           C  
ATOM   4109  CG  PHE A 258      22.736   7.730 -19.522  1.00 86.69           C  
ATOM   4110  CD1 PHE A 258      21.392   7.960 -19.191  1.00 86.69           C  
ATOM   4111  CD2 PHE A 258      23.563   8.806 -19.878  1.00 86.69           C  
ATOM   4112  CE1 PHE A 258      20.903   9.269 -19.158  1.00 86.69           C  
ATOM   4113  CE2 PHE A 258      23.058  10.117 -19.857  1.00 86.69           C  
ATOM   4114  CZ  PHE A 258      21.749  10.353 -19.427  1.00 86.69           C  
ATOM   4115  H   PHE A 258      22.625   7.323 -16.900  1.00 86.69           H  
ATOM   4116  HA  PHE A 258      24.100   4.968 -18.010  1.00 86.69           H  
ATOM   4117  HB2 PHE A 258      24.047   6.177 -20.198  1.00 86.69           H  
ATOM   4118  HB3 PHE A 258      22.494   5.620 -19.603  1.00 86.69           H  
ATOM   4119  HD1 PHE A 258      20.744   7.133 -18.941  1.00 86.69           H  
ATOM   4120  HD2 PHE A 258      24.593   8.610 -20.136  1.00 86.69           H  
ATOM   4121  HE1 PHE A 258      19.854   9.432 -18.963  1.00 86.69           H  
ATOM   4122  HE2 PHE A 258      23.674  10.963 -20.126  1.00 86.69           H  
ATOM   4123  HZ  PHE A 258      21.383  11.365 -19.334  1.00 86.69           H  
ATOM   4124  N   THR A 259      25.509   7.127 -16.536  1.00 84.82           N  
ATOM   4125  CA  THR A 259      26.735   7.816 -16.109  1.00 84.82           C  
ATOM   4126  C   THR A 259      27.992   7.041 -16.491  1.00 84.82           C  
ATOM   4127  O   THR A 259      28.946   7.618 -17.022  1.00 84.82           O  
ATOM   4128  CB  THR A 259      26.729   8.022 -14.587  1.00 84.82           C  
ATOM   4129  CG2 THR A 259      27.947   8.802 -14.088  1.00 84.82           C  
ATOM   4130  OG1 THR A 259      25.606   8.772 -14.235  1.00 84.82           O  
ATOM   4131  H   THR A 259      24.778   6.995 -15.852  1.00 84.82           H  
ATOM   4132  HA  THR A 259      26.770   8.794 -16.590  1.00 84.82           H  
ATOM   4133  HB  THR A 259      26.690   7.057 -14.081  1.00 84.82           H  
ATOM   4134  HG1 THR A 259      24.893   8.135 -14.155  1.00 84.82           H  
ATOM   4135 HG21 THR A 259      27.845   8.951 -13.013  1.00 84.82           H  
ATOM   4136 HG22 THR A 259      27.991   9.774 -14.580  1.00 84.82           H  
ATOM   4137 HG23 THR A 259      28.863   8.242 -14.276  1.00 84.82           H  
ATOM   4138  N   LEU A 260      28.009   5.727 -16.238  1.00 77.42           N  
ATOM   4139  CA  LEU A 260      29.147   4.865 -16.575  1.00 77.42           C  
ATOM   4140  C   LEU A 260      29.339   4.748 -18.089  1.00 77.42           C  
ATOM   4141  O   LEU A 260      30.472   4.799 -18.569  1.00 77.42           O  
ATOM   4142  CB  LEU A 260      28.957   3.475 -15.943  1.00 77.42           C  
ATOM   4143  CG  LEU A 260      29.028   3.448 -14.405  1.00 77.42           C  
ATOM   4144  CD1 LEU A 260      28.786   2.024 -13.910  1.00 77.42           C  
ATOM   4145  CD2 LEU A 260      30.392   3.911 -13.880  1.00 77.42           C  
ATOM   4146  H   LEU A 260      27.182   5.313 -15.832  1.00 77.42           H  
ATOM   4147  HA  LEU A 260      30.062   5.314 -16.190  1.00 77.42           H  
ATOM   4148  HB2 LEU A 260      29.730   2.812 -16.331  1.00 77.42           H  
ATOM   4149  HB3 LEU A 260      27.994   3.074 -16.258  1.00 77.42           H  
ATOM   4150  HG  LEU A 260      28.254   4.096 -13.993  1.00 77.42           H  
ATOM   4151 HD11 LEU A 260      28.794   2.001 -12.820  1.00 77.42           H  
ATOM   4152 HD12 LEU A 260      27.806   1.683 -14.245  1.00 77.42           H  
ATOM   4153 HD13 LEU A 260      29.548   1.347 -14.296  1.00 77.42           H  
ATOM   4154 HD21 LEU A 260      30.537   4.969 -14.095  1.00 77.42           H  
ATOM   4155 HD22 LEU A 260      31.185   3.321 -14.340  1.00 77.42           H  
ATOM   4156 HD23 LEU A 260      30.424   3.771 -12.799  1.00 77.42           H  
ATOM   4157  N   MET A 261      28.242   4.671 -18.841  1.00 76.10           N  
ATOM   4158  CA  MET A 261      28.289   4.532 -20.291  1.00 76.10           C  
ATOM   4159  C   MET A 261      28.868   5.781 -20.971  1.00 76.10           C  
ATOM   4160  O   MET A 261      29.705   5.677 -21.866  1.00 76.10           O  
ATOM   4161  CB  MET A 261      26.881   4.220 -20.814  1.00 76.10           C  
ATOM   4162  CG  MET A 261      26.998   3.228 -21.968  1.00 76.10           C  
ATOM   4163  SD  MET A 261      25.552   3.147 -23.033  1.00 76.10           S  
ATOM   4164  CE  MET A 261      26.007   4.532 -24.103  1.00 76.10           C  
ATOM   4165  H   MET A 261      27.338   4.676 -18.391  1.00 76.10           H  
ATOM   4166  HA  MET A 261      28.946   3.693 -20.521  1.00 76.10           H  
ATOM   4167  HB2 MET A 261      26.266   3.763 -20.038  1.00 76.10           H  
ATOM   4168  HB3 MET A 261      26.392   5.135 -21.147  1.00 76.10           H  
ATOM   4169  HG2 MET A 261      27.166   2.237 -21.546  1.00 76.10           H  
ATOM   4170  HG3 MET A 261      27.865   3.475 -22.580  1.00 76.10           H  
ATOM   4171  HE1 MET A 261      25.424   4.514 -25.024  1.00 76.10           H  
ATOM   4172  HE2 MET A 261      25.867   5.476 -23.576  1.00 76.10           H  
ATOM   4173  HE3 MET A 261      27.055   4.430 -24.382  1.00 76.10           H  
ATOM   4174  N   ILE A 262      28.508   6.982 -20.499  1.00 73.65           N  
ATOM   4175  CA  ILE A 262      29.092   8.232 -21.015  1.00 73.65           C  
ATOM   4176  C   ILE A 262      30.579   8.347 -20.689  1.00 73.65           C  
ATOM   4177  O   ILE A 262      31.347   8.815 -21.531  1.00 73.65           O  
ATOM   4178  CB  ILE A 262      28.289   9.459 -20.532  1.00 73.65           C  
ATOM   4179  CG1 ILE A 262      27.039   9.539 -21.430  1.00 73.65           C  
ATOM   4180  CG2 ILE A 262      29.096  10.776 -20.606  1.00 73.65           C  
ATOM   4181  CD1 ILE A 262      26.110  10.706 -21.116  1.00 73.65           C  
ATOM   4182  H   ILE A 262      27.791   7.017 -19.789  1.00 73.65           H  
ATOM   4183  HA  ILE A 262      29.041   8.201 -22.103  1.00 73.65           H  
ATOM   4184  HB  ILE A 262      27.985   9.305 -19.497  1.00 73.65           H  
ATOM   4185 HG12 ILE A 262      26.474   8.612 -21.336  1.00 73.65           H  
ATOM   4186 HG13 ILE A 262      27.348   9.631 -22.471  1.00 73.65           H  
ATOM   4187 HG21 ILE A 262      28.497  11.611 -20.245  1.00 73.65           H  
ATOM   4188 HG22 ILE A 262      29.975  10.722 -19.965  1.00 73.65           H  
ATOM   4189 HG23 ILE A 262      29.416  10.960 -21.632  1.00 73.65           H  
ATOM   4190 HD11 ILE A 262      25.222  10.620 -21.742  1.00 73.65           H  
ATOM   4191 HD12 ILE A 262      25.831  10.646 -20.064  1.00 73.65           H  
ATOM   4192 HD13 ILE A 262      26.586  11.661 -21.338  1.00 73.65           H  
ATOM   4193  N   LYS A 263      31.012   7.911 -19.498  1.00 73.07           N  
ATOM   4194  CA  LYS A 263      32.443   7.897 -19.159  1.00 73.07           C  
ATOM   4195  C   LYS A 263      33.237   7.023 -20.132  1.00 73.07           C  
ATOM   4196  O   LYS A 263      34.341   7.403 -20.500  1.00 73.07           O  
ATOM   4197  CB  LYS A 263      32.656   7.442 -17.708  1.00 73.07           C  
ATOM   4198  CG  LYS A 263      32.265   8.533 -16.700  1.00 73.07           C  
ATOM   4199  CD  LYS A 263      32.413   8.024 -15.260  1.00 73.07           C  
ATOM   4200  CE  LYS A 263      31.994   9.123 -14.276  1.00 73.07           C  
ATOM   4201  NZ  LYS A 263      32.023   8.656 -12.867  1.00 73.07           N1+
ATOM   4202  H   LYS A 263      30.340   7.524 -18.851  1.00 73.07           H  
ATOM   4203  HA  LYS A 263      32.849   8.902 -19.280  1.00 73.07           H  
ATOM   4204  HB2 LYS A 263      32.079   6.537 -17.518  1.00 73.07           H  
ATOM   4205  HB3 LYS A 263      33.711   7.208 -17.565  1.00 73.07           H  
ATOM   4206  HG2 LYS A 263      31.232   8.838 -16.869  1.00 73.07           H  
ATOM   4207  HG3 LYS A 263      32.910   9.399 -16.844  1.00 73.07           H  
ATOM   4208  HD2 LYS A 263      31.771   7.153 -15.129  1.00 73.07           H  
ATOM   4209  HD3 LYS A 263      33.449   7.738 -15.080  1.00 73.07           H  
ATOM   4210  HE2 LYS A 263      32.656   9.980 -14.404  1.00 73.07           H  
ATOM   4211  HE3 LYS A 263      30.984   9.445 -14.534  1.00 73.07           H  
ATOM   4212  HZ1 LYS A 263      31.710   9.393 -12.251  1.00 73.07           H  
ATOM   4213  HZ2 LYS A 263      32.953   8.373 -12.594  1.00 73.07           H  
ATOM   4214  HZ3 LYS A 263      31.392   7.877 -12.743  1.00 73.07           H  
ATOM   4215  N   GLN A 264      32.672   5.905 -20.584  1.00 70.23           N  
ATOM   4216  CA  GLN A 264      33.305   5.032 -21.577  1.00 70.23           C  
ATOM   4217  C   GLN A 264      33.322   5.648 -22.983  1.00 70.23           C  
ATOM   4218  O   GLN A 264      34.345   5.568 -23.655  1.00 70.23           O  
ATOM   4219  CB  GLN A 264      32.595   3.675 -21.589  1.00 70.23           C  
ATOM   4220  CG  GLN A 264      32.835   2.879 -20.297  1.00 70.23           C  
ATOM   4221  CD  GLN A 264      32.017   1.593 -20.245  1.00 70.23           C  
ATOM   4222  NE2 GLN A 264      32.256   0.734 -19.279  1.00 70.23           N  
ATOM   4223  OE1 GLN A 264      31.152   1.327 -21.057  1.00 70.23           O  
ATOM   4224  H   GLN A 264      31.761   5.647 -20.232  1.00 70.23           H  
ATOM   4225  HA  GLN A 264      34.346   4.871 -21.296  1.00 70.23           H  
ATOM   4226  HB2 GLN A 264      32.967   3.087 -22.428  1.00 70.23           H  
ATOM   4227  HB3 GLN A 264      31.525   3.830 -21.732  1.00 70.23           H  
ATOM   4228  HG2 GLN A 264      33.893   2.627 -20.226  1.00 70.23           H  
ATOM   4229  HG3 GLN A 264      32.569   3.481 -19.427  1.00 70.23           H  
ATOM   4230 HE21 GLN A 264      31.666  -0.086 -19.284  1.00 70.23           H  
ATOM   4231 HE22 GLN A 264      32.957   0.913 -18.574  1.00 70.23           H  
ATOM   4232  N   LEU A 265      32.238   6.310 -23.407  1.00 67.72           N  
ATOM   4233  CA  LEU A 265      32.169   6.988 -24.711  1.00 67.72           C  
ATOM   4234  C   LEU A 265      33.162   8.151 -24.840  1.00 67.72           C  
ATOM   4235  O   LEU A 265      33.657   8.399 -25.929  1.00 67.72           O  
ATOM   4236  CB  LEU A 265      30.740   7.508 -24.945  1.00 67.72           C  
ATOM   4237  CG  LEU A 265      29.724   6.431 -25.361  1.00 67.72           C  
ATOM   4238  CD1 LEU A 265      28.315   7.017 -25.252  1.00 67.72           C  
ATOM   4239  CD2 LEU A 265      29.935   5.978 -26.809  1.00 67.72           C  
ATOM   4240  H   LEU A 265      31.409   6.287 -22.831  1.00 67.72           H  
ATOM   4241  HA  LEU A 265      32.434   6.278 -25.494  1.00 67.72           H  
ATOM   4242  HB2 LEU A 265      30.398   7.998 -24.033  1.00 67.72           H  
ATOM   4243  HB3 LEU A 265      30.767   8.265 -25.729  1.00 67.72           H  
ATOM   4244  HG  LEU A 265      29.797   5.569 -24.699  1.00 67.72           H  
ATOM   4245 HD11 LEU A 265      27.587   6.305 -25.641  1.00 67.72           H  
ATOM   4246 HD12 LEU A 265      28.248   7.941 -25.827  1.00 67.72           H  
ATOM   4247 HD13 LEU A 265      28.085   7.217 -24.205  1.00 67.72           H  
ATOM   4248 HD21 LEU A 265      29.181   5.238 -27.075  1.00 67.72           H  
ATOM   4249 HD22 LEU A 265      29.867   6.829 -27.487  1.00 67.72           H  
ATOM   4250 HD23 LEU A 265      30.917   5.517 -26.916  1.00 67.72           H  
ATOM   4251  N   HIS A 266      33.458   8.866 -23.751  1.00 62.89           N  
ATOM   4252  CA  HIS A 266      34.443   9.956 -23.763  1.00 62.89           C  
ATOM   4253  C   HIS A 266      35.906   9.480 -23.731  1.00 62.89           C  
ATOM   4254  O   HIS A 266      36.804  10.291 -23.940  1.00 62.89           O  
ATOM   4255  CB  HIS A 266      34.176  10.892 -22.577  1.00 62.89           C  
ATOM   4256  CG  HIS A 266      32.963  11.785 -22.686  1.00 62.89           C  
ATOM   4257  CD2 HIS A 266      32.068  11.896 -23.720  1.00 62.89           C  
ATOM   4258  ND1 HIS A 266      32.611  12.721 -21.746  1.00 62.89           N  
ATOM   4259  CE1 HIS A 266      31.540  13.388 -22.200  1.00 62.89           C  
ATOM   4260  NE2 HIS A 266      31.155  12.913 -23.392  1.00 62.89           N  
ATOM   4261  H   HIS A 266      32.972   8.657 -22.891  1.00 62.89           H  
ATOM   4262  HA  HIS A 266      34.339  10.524 -24.688  1.00 62.89           H  
ATOM   4263  HB2 HIS A 266      34.096  10.296 -21.668  1.00 62.89           H  
ATOM   4264  HB3 HIS A 266      35.038  11.550 -22.459  1.00 62.89           H  
ATOM   4265  HD1 HIS A 266      33.136  12.924 -20.908  1.00 62.89           H  
ATOM   4266  HD2 HIS A 266      32.076  11.318 -24.632  1.00 62.89           H  
ATOM   4267  HE1 HIS A 266      31.074  14.221 -21.696  1.00 62.89           H  
ATOM   4268  N   LEU A 267      36.158   8.202 -23.427  1.00 56.85           N  
ATOM   4269  CA  LEU A 267      37.505   7.619 -23.417  1.00 56.85           C  
ATOM   4270  C   LEU A 267      37.916   7.025 -24.779  1.00 56.85           C  
ATOM   4271  O   LEU A 267      39.066   6.609 -24.912  1.00 56.85           O  
ATOM   4272  CB  LEU A 267      37.594   6.570 -22.288  1.00 56.85           C  
ATOM   4273  CG  LEU A 267      37.645   7.158 -20.865  1.00 56.85           C  
ATOM   4274  CD1 LEU A 267      37.443   6.038 -19.840  1.00 56.85           C  
ATOM   4275  CD2 LEU A 267      38.985   7.833 -20.560  1.00 56.85           C  
ATOM   4276  H   LEU A 267      35.377   7.574 -23.302  1.00 56.85           H  
ATOM   4277  HA  LEU A 267      38.233   8.406 -23.221  1.00 56.85           H  
ATOM   4278  HB2 LEU A 267      38.490   5.966 -22.434  1.00 56.85           H  
ATOM   4279  HB3 LEU A 267      36.736   5.904 -22.373  1.00 56.85           H  
ATOM   4280  HG  LEU A 267      36.852   7.895 -20.738  1.00 56.85           H  
ATOM   4281 HD11 LEU A 267      37.486   6.449 -18.831  1.00 56.85           H  
ATOM   4282 HD12 LEU A 267      38.216   5.279 -19.962  1.00 56.85           H  
ATOM   4283 HD13 LEU A 267      36.464   5.585 -19.993  1.00 56.85           H  
ATOM   4284 HD21 LEU A 267      38.990   8.198 -19.533  1.00 56.85           H  
ATOM   4285 HD22 LEU A 267      39.802   7.126 -20.702  1.00 56.85           H  
ATOM   4286 HD23 LEU A 267      39.129   8.683 -21.228  1.00 56.85           H  
ATOM   4287  N   GLN A 268      37.005   6.975 -25.758  1.00 46.01           N  
ATOM   4288  CA  GLN A 268      37.251   6.514 -27.133  1.00 46.01           C  
ATOM   4289  C   GLN A 268      37.385   7.696 -28.094  1.00 46.01           C  
ATOM   4290  O   GLN A 268      38.305   7.645 -28.939  1.00 46.01           O  
ATOM   4291  CB  GLN A 268      36.114   5.590 -27.597  1.00 46.01           C  
ATOM   4292  CG  GLN A 268      36.034   4.276 -26.810  1.00 46.01           C  
ATOM   4293  CD  GLN A 268      34.936   3.336 -27.315  1.00 46.01           C  
ATOM   4294  NE2 GLN A 268      34.658   2.267 -26.601  1.00 46.01           N  
ATOM   4295  OE1 GLN A 268      34.306   3.510 -28.348  1.00 46.01           O  
ATOM   4296  OXT GLN A 268      36.524   8.598 -28.002  1.00 46.01           O1-
ATOM   4297  H   GLN A 268      36.125   7.449 -25.614  1.00 46.01           H  
ATOM   4298  HA  GLN A 268      38.198   5.976 -27.186  1.00 46.01           H  
ATOM   4299  HB2 GLN A 268      36.273   5.355 -28.649  1.00 46.01           H  
ATOM   4300  HB3 GLN A 268      35.165   6.120 -27.509  1.00 46.01           H  
ATOM   4301  HG2 GLN A 268      35.842   4.497 -25.760  1.00 46.01           H  
ATOM   4302  HG3 GLN A 268      36.991   3.759 -26.878  1.00 46.01           H  
ATOM   4303 HE21 GLN A 268      33.904   1.692 -26.949  1.00 46.01           H  
ATOM   4304 HE22 GLN A 268      35.123   2.119 -25.717  1.00 46.01           H  
TER   
END
HEADER    Hypoxanthine_confidence0.14
HETATM    1  O   UNK     0      -3.024  -4.710  10.849  0.00  0.00           O  
HETATM    2  C   UNK     0      -2.913  -3.539  10.398  0.00  0.00           C  
HETATM    3  N   UNK     0      -3.903  -3.002   9.659  0.00  0.00           N  
HETATM    4  C   UNK     0      -3.818  -1.753   9.161  0.00  0.00           C  
HETATM    5  N   UNK     0      -2.729  -1.002   9.391  0.00  0.00           N  
HETATM    6  C   UNK     0      -1.706  -1.489  10.126  0.00  0.00           C  
HETATM    7  C   UNK     0      -1.793  -2.770  10.637  0.00  0.00           C  
HETATM    8  N   UNK     0      -0.670  -3.005  11.313  0.00  0.00           N  
HETATM    9  C   UNK     0       0.105  -1.888  11.225  0.00  0.00           C  
HETATM   10  N   UNK     0      -0.511  -0.948  10.502  0.00  0.00           N  
CONECT    1    2
CONECT    2    1    3    7
CONECT    3    2    4
CONECT    4    3    5
CONECT    5    4    6
CONECT    6    5    7   10
CONECT    7    2    6    8
CONECT    8    7    9
CONECT    9    8   10
CONECT   10    6    9
END
HEADER    Theophylline_confidence-0.65
HETATM    1  C   UNK     0       0.597  -1.322  11.720  0.00  0.00           C  
HETATM    2  N   UNK     0      -0.615  -2.091  11.620  0.00  0.00           N  
HETATM    3  C   UNK     0      -0.795  -3.095  12.493  0.00  0.00           C  
HETATM    4  C   UNK     0      -1.961  -3.820  12.383  0.00  0.00           C  
HETATM    5  N   UNK     0      -1.892  -4.749  13.360  0.00  0.00           N  
HETATM    6  C   UNK     0      -0.740  -4.608  14.044  0.00  0.00           C  
HETATM    7  N   UNK     0      -0.041  -3.580  13.518  0.00  0.00           N  
HETATM    8  C   UNK     0      -2.899  -3.514  11.406  0.00  0.00           C  
HETATM    9  O   UNK     0      -3.954  -4.183  11.318  0.00  0.00           O  
HETATM   10  N   UNK     0      -2.687  -2.502  10.546  0.00  0.00           N  
HETATM   11  C   UNK     0      -3.665  -2.160   9.506  0.00  0.00           C  
HETATM   12  C   UNK     0      -1.539  -1.815  10.682  0.00  0.00           C  
HETATM   13  O   UNK     0      -1.353  -0.865   9.868  0.00  0.00           O  
CONECT    1    2
CONECT    2    1    3   12
CONECT    3    2    4    7
CONECT    4    3    5    8
CONECT    5    4    6
CONECT    6    5    7
CONECT    7    3    6
CONECT    8    4    9   10
CONECT    9    8
CONECT   10    8   12   11
CONECT   11   10
CONECT   12    2   10   13
CONECT   13   12
END
