# Supplementary material for: Ubiquitous purine sensor modulates diverse signal transduction pathways in bacteria
Source: Nat Commun. 2024 Jul 12;15:5867. doi: 10.1038/s41467-024-50275-3 (PMC11245519; doi:10.1038/s41467-024-50275-3)
Supplement: Supplementary file 9 — Source Data [file 41467_2024_50275_MOESM9_ESM.zip › ToshkaDev-Purine-pyrimidine_motif-f6b59c2/Models/R6_wdocked_ligands.pdb]

HEADER    R6_WP_185834821.1
ATOM      1  N   HIS A   1      31.593   2.133 -27.593  1.00 53.16           N  
ATOM      2  CA  HIS A   1      30.494   2.663 -26.767  1.00 53.16           C  
ATOM      3  C   HIS A   1      29.381   1.639 -26.605  1.00 53.16           C  
ATOM      4  O   HIS A   1      28.999   1.415 -25.466  1.00 53.16           O  
ATOM      5  CB  HIS A   1      30.014   4.032 -27.252  1.00 53.16           C  
ATOM      6  CG  HIS A   1      30.941   5.132 -26.791  1.00 53.16           C  
ATOM      7  CD2 HIS A   1      31.279   6.257 -27.494  1.00 53.16           C  
ATOM      8  ND1 HIS A   1      31.526   5.246 -25.542  1.00 53.16           N  
ATOM      9  CE1 HIS A   1      32.208   6.404 -25.507  1.00 53.16           C  
ATOM     10  NE2 HIS A   1      32.102   7.034 -26.682  1.00 53.16           N  
ATOM     11  H   HIS A   1      32.343   2.809 -27.625  1.00 53.16           H  
ATOM     12  HA  HIS A   1      30.875   2.809 -25.757  1.00 53.16           H  
ATOM     13  HB2 HIS A   1      29.030   4.232 -26.828  1.00 53.16           H  
ATOM     14  HB3 HIS A   1      29.924   4.039 -28.338  1.00 53.16           H  
ATOM     15  HD1 HIS A   1      31.266   4.750 -24.702  1.00 53.16           H  
ATOM     16  HD2 HIS A   1      30.950   6.515 -28.490  1.00 53.16           H  
ATOM     17  HE1 HIS A   1      32.700   6.818 -24.638  1.00 53.16           H  
ATOM     18  H2  HIS A   1      31.255   1.965 -28.530  1.00 53.16           H  
ATOM     19  H3  HIS A   1      31.928   1.265 -27.200  1.00 53.16           H  
ATOM     20  N   ASP A   2      28.981   0.936 -27.670  1.00 59.99           N  
ATOM     21  CA  ASP A   2      27.940  -0.109 -27.632  1.00 59.99           C  
ATOM     22  C   ASP A   2      28.141  -1.165 -26.537  1.00 59.99           C  
ATOM     23  O   ASP A   2      27.194  -1.516 -25.851  1.00 59.99           O  
ATOM     24  CB  ASP A   2      27.861  -0.804 -29.006  1.00 59.99           C  
ATOM     25  CG  ASP A   2      27.604   0.151 -30.179  1.00 59.99           C  
ATOM     26  OD1 ASP A   2      27.426   1.362 -29.917  1.00 59.99           O  
ATOM     27  OD2 ASP A   2      27.749  -0.302 -31.332  1.00 59.99           O1-
ATOM     28  H   ASP A   2      29.039   1.357 -28.586  1.00 59.99           H  
ATOM     29  HA  ASP A   2      26.978   0.369 -27.448  1.00 59.99           H  
ATOM     30  HB2 ASP A   2      27.058  -1.541 -28.978  1.00 59.99           H  
ATOM     31  HB3 ASP A   2      28.797  -1.332 -29.186  1.00 59.99           H  
ATOM     32  N   THR A   3      29.373  -1.616 -26.284  1.00 70.39           N  
ATOM     33  CA  THR A   3      29.650  -2.616 -25.238  1.00 70.39           C  
ATOM     34  C   THR A   3      29.412  -2.112 -23.815  1.00 70.39           C  
ATOM     35  O   THR A   3      28.945  -2.880 -22.979  1.00 70.39           O  
ATOM     36  CB  THR A   3      31.094  -3.124 -25.334  1.00 70.39           C  
ATOM     37  CG2 THR A   3      31.259  -4.128 -26.472  1.00 70.39           C  
ATOM     38  OG1 THR A   3      32.002  -2.061 -25.581  1.00 70.39           O  
ATOM     39  H   THR A   3      30.137  -1.336 -26.883  1.00 70.39           H  
ATOM     40  HA  THR A   3      28.977  -3.461 -25.379  1.00 70.39           H  
ATOM     41  HB  THR A   3      31.364  -3.618 -24.400  1.00 70.39           H  
ATOM     42  HG1 THR A   3      32.868  -2.395 -25.337  1.00 70.39           H  
ATOM     43 HG21 THR A   3      30.591  -4.974 -26.309  1.00 70.39           H  
ATOM     44 HG22 THR A   3      32.286  -4.492 -26.501  1.00 70.39           H  
ATOM     45 HG23 THR A   3      31.009  -3.662 -27.425  1.00 70.39           H  
ATOM     46  N   LEU A   4      29.712  -0.840 -23.525  1.00 65.75           N  
ATOM     47  CA  LEU A   4      29.480  -0.260 -22.197  1.00 65.75           C  
ATOM     48  C   LEU A   4      27.980  -0.029 -21.976  1.00 65.75           C  
ATOM     49  O   LEU A   4      27.450  -0.333 -20.913  1.00 65.75           O  
ATOM     50  CB  LEU A   4      30.265   1.059 -22.050  1.00 65.75           C  
ATOM     51  CG  LEU A   4      30.563   1.390 -20.573  1.00 65.75           C  
ATOM     52  CD1 LEU A   4      31.911   0.791 -20.162  1.00 65.75           C  
ATOM     53  CD2 LEU A   4      30.623   2.900 -20.346  1.00 65.75           C  
ATOM     54  H   LEU A   4      29.967  -0.227 -24.286  1.00 65.75           H  
ATOM     55  HA  LEU A   4      29.823  -0.968 -21.443  1.00 65.75           H  
ATOM     56  HB2 LEU A   4      29.679   1.863 -22.496  1.00 65.75           H  
ATOM     57  HB3 LEU A   4      31.206   0.996 -22.597  1.00 65.75           H  
ATOM     58  HG  LEU A   4      29.779   0.985 -19.933  1.00 65.75           H  
ATOM     59 HD11 LEU A   4      32.091   1.000 -19.107  1.00 65.75           H  
ATOM     60 HD12 LEU A   4      32.718   1.220 -20.755  1.00 65.75           H  
ATOM     61 HD13 LEU A   4      31.887  -0.291 -20.298  1.00 65.75           H  
ATOM     62 HD21 LEU A   4      31.396   3.353 -20.966  1.00 65.75           H  
ATOM     63 HD22 LEU A   4      30.838   3.107 -19.297  1.00 65.75           H  
ATOM     64 HD23 LEU A   4      29.657   3.346 -20.584  1.00 65.75           H  
ATOM     65  N   GLU A   5      27.295   0.460 -23.011  1.00 64.66           N  
ATOM     66  CA  GLU A   5      25.845   0.642 -23.011  1.00 64.66           C  
ATOM     67  C   GLU A   5      25.103  -0.692 -22.868  1.00 64.66           C  
ATOM     68  O   GLU A   5      24.184  -0.801 -22.056  1.00 64.66           O  
ATOM     69  CB  GLU A   5      25.459   1.386 -24.297  1.00 64.66           C  
ATOM     70  CG  GLU A   5      23.942   1.417 -24.522  1.00 64.66           C  
ATOM     71  CD  GLU A   5      23.490   2.505 -25.497  1.00 64.66           C  
ATOM     72  OE1 GLU A   5      22.287   2.850 -25.456  1.00 64.66           O  
ATOM     73  OE2 GLU A   5      24.328   3.159 -26.155  1.00 64.66           O1-
ATOM     74  H   GLU A   5      27.791   0.671 -23.864  1.00 64.66           H  
ATOM     75  HA  GLU A   5      25.560   1.260 -22.160  1.00 64.66           H  
ATOM     76  HB2 GLU A   5      25.931   0.915 -25.158  1.00 64.66           H  
ATOM     77  HB3 GLU A   5      25.837   2.404 -24.207  1.00 64.66           H  
ATOM     78  HG2 GLU A   5      23.450   1.584 -23.563  1.00 64.66           H  
ATOM     79  HG3 GLU A   5      23.616   0.446 -24.894  1.00 64.66           H  
ATOM     80  N   GLU A   6      25.524  -1.724 -23.600  1.00 64.50           N  
ATOM     81  CA  GLU A   6      24.979  -3.070 -23.455  1.00 64.50           C  
ATOM     82  C   GLU A   6      25.227  -3.626 -22.053  1.00 64.50           C  
ATOM     83  O   GLU A   6      24.297  -4.172 -21.473  1.00 64.50           O  
ATOM     84  CB  GLU A   6      25.548  -4.027 -24.512  1.00 64.50           C  
ATOM     85  CG  GLU A   6      24.880  -3.861 -25.886  1.00 64.50           C  
ATOM     86  CD  GLU A   6      25.200  -5.045 -26.807  1.00 64.50           C  
ATOM     87  OE1 GLU A   6      24.237  -5.539 -27.441  1.00 64.50           O  
ATOM     88  OE2 GLU A   6      26.322  -5.590 -26.751  1.00 64.50           O1-
ATOM     89  H   GLU A   6      26.239  -1.573 -24.298  1.00 64.50           H  
ATOM     90  HA  GLU A   6      23.897  -3.024 -23.579  1.00 64.50           H  
ATOM     91  HB2 GLU A   6      26.627  -3.899 -24.594  1.00 64.50           H  
ATOM     92  HB3 GLU A   6      25.355  -5.046 -24.177  1.00 64.50           H  
ATOM     93  HG2 GLU A   6      23.802  -3.820 -25.734  1.00 64.50           H  
ATOM     94  HG3 GLU A   6      25.185  -2.925 -26.354  1.00 64.50           H  
ATOM     95  N   GLN A   7      26.414  -3.445 -21.466  1.00 68.69           N  
ATOM     96  CA  GLN A   7      26.693  -3.896 -20.095  1.00 68.69           C  
ATOM     97  C   GLN A   7      25.856  -3.160 -19.042  1.00 68.69           C  
ATOM     98  O   GLN A   7      25.373  -3.773 -18.086  1.00 68.69           O  
ATOM     99  CB  GLN A   7      28.181  -3.704 -19.778  1.00 68.69           C  
ATOM    100  CG  GLN A   7      29.028  -4.844 -20.349  1.00 68.69           C  
ATOM    101  CD  GLN A   7      30.513  -4.682 -20.043  1.00 68.69           C  
ATOM    102  NE2 GLN A   7      31.271  -5.754 -20.106  1.00 68.69           N  
ATOM    103  OE1 GLN A   7      31.035  -3.620 -19.740  1.00 68.69           O  
ATOM    104  H   GLN A   7      27.154  -2.999 -21.988  1.00 68.69           H  
ATOM    105  HA  GLN A   7      26.444  -4.954 -20.007  1.00 68.69           H  
ATOM    106  HB2 GLN A   7      28.317  -3.701 -18.696  1.00 68.69           H  
ATOM    107  HB3 GLN A   7      28.524  -2.745 -20.167  1.00 68.69           H  
ATOM    108  HG2 GLN A   7      28.683  -5.782 -19.914  1.00 68.69           H  
ATOM    109  HG3 GLN A   7      28.897  -4.909 -21.429  1.00 68.69           H  
ATOM    110 HE21 GLN A   7      30.847  -6.651 -20.298  1.00 68.69           H  
ATOM    111 HE22 GLN A   7      32.239  -5.624 -19.848  1.00 68.69           H  
ATOM    112  N   ILE A   8      25.663  -1.848 -19.199  1.00 67.85           N  
ATOM    113  CA  ILE A   8      24.842  -1.064 -18.275  1.00 67.85           C  
ATOM    114  C   ILE A   8      23.379  -1.511 -18.362  1.00 67.85           C  
ATOM    115  O   ILE A   8      22.793  -1.830 -17.327  1.00 67.85           O  
ATOM    116  CB  ILE A   8      25.061   0.452 -18.479  1.00 67.85           C  
ATOM    117  CG1 ILE A   8      26.463   0.842 -17.956  1.00 67.85           C  
ATOM    118  CG2 ILE A   8      23.986   1.269 -17.745  1.00 67.85           C  
ATOM    119  CD1 ILE A   8      26.891   2.269 -18.327  1.00 67.85           C  
ATOM    120  H   ILE A   8      26.109  -1.380 -19.975  1.00 67.85           H  
ATOM    121  HA  ILE A   8      25.176  -1.294 -17.263  1.00 67.85           H  
ATOM    122  HB  ILE A   8      24.998   0.678 -19.543  1.00 67.85           H  
ATOM    123 HG12 ILE A   8      27.208   0.161 -18.368  1.00 67.85           H  
ATOM    124 HG13 ILE A   8      26.488   0.737 -16.871  1.00 67.85           H  
ATOM    125 HG21 ILE A   8      23.026   1.121 -18.239  1.00 67.85           H  
ATOM    126 HG22 ILE A   8      24.200   2.336 -17.805  1.00 67.85           H  
ATOM    127 HG23 ILE A   8      23.927   0.973 -16.697  1.00 67.85           H  
ATOM    128 HD11 ILE A   8      26.296   3.006 -17.788  1.00 67.85           H  
ATOM    129 HD12 ILE A   8      26.780   2.422 -19.400  1.00 67.85           H  
ATOM    130 HD13 ILE A   8      27.938   2.409 -18.059  1.00 67.85           H  
ATOM    131  N   ASN A   9      22.824  -1.608 -19.575  1.00 65.20           N  
ATOM    132  CA  ASN A   9      21.415  -1.934 -19.804  1.00 65.20           C  
ATOM    133  C   ASN A   9      21.062  -3.414 -19.616  1.00 65.20           C  
ATOM    134  O   ASN A   9      19.955  -3.699 -19.165  1.00 65.20           O  
ATOM    135  CB  ASN A   9      21.018  -1.488 -21.223  1.00 65.20           C  
ATOM    136  CG  ASN A   9      20.761   0.000 -21.329  1.00 65.20           C  
ATOM    137  ND2 ASN A   9      20.994   0.585 -22.482  1.00 65.20           N  
ATOM    138  OD1 ASN A   9      20.306   0.644 -20.401  1.00 65.20           O  
ATOM    139  H   ASN A   9      23.388  -1.356 -20.375  1.00 65.20           H  
ATOM    140  HA  ASN A   9      20.807  -1.390 -19.080  1.00 65.20           H  
ATOM    141  HB2 ASN A   9      20.086  -1.979 -21.505  1.00 65.20           H  
ATOM    142  HB3 ASN A   9      21.784  -1.790 -21.937  1.00 65.20           H  
ATOM    143 HD21 ASN A   9      21.472   0.083 -23.216  1.00 65.20           H  
ATOM    144 HD22 ASN A   9      20.858   1.585 -22.530  1.00 65.20           H  
ATOM    145  N   LYS A  10      21.941  -4.351 -19.997  1.00 63.85           N  
ATOM    146  CA  LYS A  10      21.654  -5.796 -19.938  1.00 63.85           C  
ATOM    147  C   LYS A  10      22.001  -6.410 -18.588  1.00 63.85           C  
ATOM    148  O   LYS A  10      21.267  -7.287 -18.147  1.00 63.85           O  
ATOM    149  CB  LYS A  10      22.351  -6.572 -21.069  1.00 63.85           C  
ATOM    150  CG  LYS A  10      21.800  -6.220 -22.460  1.00 63.85           C  
ATOM    151  CD  LYS A  10      22.544  -6.985 -23.564  1.00 63.85           C  
ATOM    152  CE  LYS A  10      21.846  -6.788 -24.916  1.00 63.85           C  
ATOM    153  NZ  LYS A  10      22.670  -7.280 -26.051  1.00 63.85           N1+
ATOM    154  H   LYS A  10      22.825  -4.059 -20.387  1.00 63.85           H  
ATOM    155  HA  LYS A  10      20.580  -5.950 -20.043  1.00 63.85           H  
ATOM    156  HB2 LYS A  10      22.182  -7.636 -20.902  1.00 63.85           H  
ATOM    157  HB3 LYS A  10      23.429  -6.414 -21.025  1.00 63.85           H  
ATOM    158  HG2 LYS A  10      20.742  -6.482 -22.491  1.00 63.85           H  
ATOM    159  HG3 LYS A  10      21.901  -5.150 -22.642  1.00 63.85           H  
ATOM    160  HD2 LYS A  10      22.569  -8.047 -23.319  1.00 63.85           H  
ATOM    161  HD3 LYS A  10      23.567  -6.612 -23.613  1.00 63.85           H  
ATOM    162  HE2 LYS A  10      20.889  -7.310 -24.884  1.00 63.85           H  
ATOM    163  HE3 LYS A  10      21.646  -5.725 -25.053  1.00 63.85           H  
ATOM    164  HZ1 LYS A  10      22.143  -7.315 -26.912  1.00 63.85           H  
ATOM    165  HZ2 LYS A  10      23.409  -6.631 -26.278  1.00 63.85           H  
ATOM    166  HZ3 LYS A  10      23.101  -8.173 -25.856  1.00 63.85           H  
ATOM    167  N   ASP A  11      23.050  -5.920 -17.926  1.00 68.36           N  
ATOM    168  CA  ASP A  11      23.572  -6.579 -16.727  1.00 68.36           C  
ATOM    169  C   ASP A  11      23.473  -5.683 -15.487  1.00 68.36           C  
ATOM    170  O   ASP A  11      22.738  -5.995 -14.551  1.00 68.36           O  
ATOM    171  CB  ASP A  11      25.006  -7.084 -16.972  1.00 68.36           C  
ATOM    172  CG  ASP A  11      25.149  -8.060 -18.151  1.00 68.36           C  
ATOM    173  OD1 ASP A  11      24.184  -8.796 -18.450  1.00 68.36           O  
ATOM    174  OD2 ASP A  11      26.252  -8.071 -18.742  1.00 68.36           O1-
ATOM    175  H   ASP A  11      23.610  -5.206 -18.369  1.00 68.36           H  
ATOM    176  HA  ASP A  11      22.973  -7.463 -16.508  1.00 68.36           H  
ATOM    177  HB2 ASP A  11      25.348  -7.588 -16.068  1.00 68.36           H  
ATOM    178  HB3 ASP A  11      25.663  -6.230 -17.139  1.00 68.36           H  
ATOM    179  N   SER A  12      24.189  -4.552 -15.448  1.00 75.74           N  
ATOM    180  CA  SER A  12      24.408  -3.861 -14.166  1.00 75.74           C  
ATOM    181  C   SER A  12      23.153  -3.187 -13.597  1.00 75.74           C  
ATOM    182  O   SER A  12      22.901  -3.303 -12.395  1.00 75.74           O  
ATOM    183  CB  SER A  12      25.587  -2.888 -14.237  1.00 75.74           C  
ATOM    184  OG  SER A  12      25.232  -1.681 -14.873  1.00 75.74           O  
ATOM    185  H   SER A  12      24.721  -4.296 -16.268  1.00 75.74           H  
ATOM    186  HA  SER A  12      24.688  -4.626 -13.443  1.00 75.74           H  
ATOM    187  HB2 SER A  12      26.418  -3.358 -14.762  1.00 75.74           H  
ATOM    188  HB3 SER A  12      25.911  -2.660 -13.221  1.00 75.74           H  
ATOM    189  HG  SER A  12      24.975  -1.886 -15.775  1.00 75.74           H  
ATOM    190  N   LEU A  13      22.343  -2.513 -14.426  1.00 77.65           N  
ATOM    191  CA  LEU A  13      21.096  -1.889 -13.975  1.00 77.65           C  
ATOM    192  C   LEU A  13      20.020  -2.917 -13.639  1.00 77.65           C  
ATOM    193  O   LEU A  13      19.473  -2.798 -12.545  1.00 77.65           O  
ATOM    194  CB  LEU A  13      20.570  -0.861 -14.986  1.00 77.65           C  
ATOM    195  CG  LEU A  13      21.126   0.537 -14.709  1.00 77.65           C  
ATOM    196  CD1 LEU A  13      21.041   1.377 -15.966  1.00 77.65           C  
ATOM    197  CD2 LEU A  13      20.318   1.250 -13.620  1.00 77.65           C  
ATOM    198  H   LEU A  13      22.582  -2.452 -15.406  1.00 77.65           H  
ATOM    199  HA  LEU A  13      21.302  -1.367 -13.040  1.00 77.65           H  
ATOM    200  HB2 LEU A  13      19.482  -0.815 -14.940  1.00 77.65           H  
ATOM    201  HB3 LEU A  13      20.833  -1.175 -15.996  1.00 77.65           H  
ATOM    202  HG  LEU A  13      22.172   0.466 -14.409  1.00 77.65           H  
ATOM    203 HD11 LEU A  13      20.007   1.665 -16.158  1.00 77.65           H  
ATOM    204 HD12 LEU A  13      21.404   0.808 -16.822  1.00 77.65           H  
ATOM    205 HD13 LEU A  13      21.663   2.261 -15.829  1.00 77.65           H  
ATOM    206 HD21 LEU A  13      20.360   0.688 -12.687  1.00 77.65           H  
ATOM    207 HD22 LEU A  13      20.725   2.249 -13.460  1.00 77.65           H  
ATOM    208 HD23 LEU A  13      19.275   1.347 -13.924  1.00 77.65           H  
ATOM    209  N   PRO A  14      19.728  -3.924 -14.484  1.00 76.00           N  
ATOM    210  CA  PRO A  14      18.772  -4.968 -14.127  1.00 76.00           C  
ATOM    211  C   PRO A  14      19.138  -5.690 -12.828  1.00 76.00           C  
ATOM    212  O   PRO A  14      18.294  -5.795 -11.949  1.00 76.00           O  
ATOM    213  CB  PRO A  14      18.726  -5.918 -15.324  1.00 76.00           C  
ATOM    214  CG  PRO A  14      19.069  -4.999 -16.491  1.00 76.00           C  
ATOM    215  CD  PRO A  14      20.111  -4.065 -15.886  1.00 76.00           C  
ATOM    216  HA  PRO A  14      17.790  -4.511 -14.004  1.00 76.00           H  
ATOM    217  HB2 PRO A  14      19.494  -6.686 -15.234  1.00 76.00           H  
ATOM    218  HB3 PRO A  14      17.742  -6.373 -15.440  1.00 76.00           H  
ATOM    219  HG2 PRO A  14      19.462  -5.559 -17.340  1.00 76.00           H  
ATOM    220  HG3 PRO A  14      18.188  -4.428 -16.784  1.00 76.00           H  
ATOM    221  HD2 PRO A  14      20.093  -3.116 -16.422  1.00 76.00           H  
ATOM    222  HD3 PRO A  14      21.099  -4.520 -15.962  1.00 76.00           H  
ATOM    223  N   LEU A  15      20.404  -6.080 -12.626  1.00 78.04           N  
ATOM    224  CA  LEU A  15      20.834  -6.731 -11.378  1.00 78.04           C  
ATOM    225  C   LEU A  15      20.712  -5.807 -10.159  1.00 78.04           C  
ATOM    226  O   LEU A  15      20.349  -6.240  -9.065  1.00 78.04           O  
ATOM    227  CB  LEU A  15      22.294  -7.192 -11.519  1.00 78.04           C  
ATOM    228  CG  LEU A  15      22.501  -8.383 -12.470  1.00 78.04           C  
ATOM    229  CD1 LEU A  15      24.002  -8.590 -12.690  1.00 78.04           C  
ATOM    230  CD2 LEU A  15      21.921  -9.676 -11.895  1.00 78.04           C  
ATOM    231  H   LEU A  15      21.070  -5.991 -13.379  1.00 78.04           H  
ATOM    232  HA  LEU A  15      20.190  -7.590 -11.187  1.00 78.04           H  
ATOM    233  HB2 LEU A  15      22.889  -6.347 -11.867  1.00 78.04           H  
ATOM    234  HB3 LEU A  15      22.669  -7.474 -10.535  1.00 78.04           H  
ATOM    235  HG  LEU A  15      22.027  -8.188 -13.432  1.00 78.04           H  
ATOM    236 HD11 LEU A  15      24.153  -9.413 -13.389  1.00 78.04           H  
ATOM    237 HD12 LEU A  15      24.432  -7.689 -13.126  1.00 78.04           H  
ATOM    238 HD13 LEU A  15      24.496  -8.815 -11.745  1.00 78.04           H  
ATOM    239 HD21 LEU A  15      20.837  -9.592 -11.809  1.00 78.04           H  
ATOM    240 HD22 LEU A  15      22.138 -10.504 -12.571  1.00 78.04           H  
ATOM    241 HD23 LEU A  15      22.346  -9.884 -10.914  1.00 78.04           H  
ATOM    242  N   THR A  16      21.023  -4.522 -10.327  1.00 79.74           N  
ATOM    243  CA  THR A  16      20.840  -3.528  -9.261  1.00 79.74           C  
ATOM    244  C   THR A  16      19.356  -3.342  -8.949  1.00 79.74           C  
ATOM    245  O   THR A  16      18.983  -3.312  -7.780  1.00 79.74           O  
ATOM    246  CB  THR A  16      21.498  -2.193  -9.637  1.00 79.74           C  
ATOM    247  CG2 THR A  16      21.394  -1.157  -8.525  1.00 79.74           C  
ATOM    248  OG1 THR A  16      22.874  -2.383  -9.868  1.00 79.74           O  
ATOM    249  H   THR A  16      21.323  -4.218 -11.243  1.00 79.74           H  
ATOM    250  HA  THR A  16      21.319  -3.889  -8.351  1.00 79.74           H  
ATOM    251  HB  THR A  16      21.041  -1.792 -10.541  1.00 79.74           H  
ATOM    252  HG1 THR A  16      22.954  -2.776 -10.740  1.00 79.74           H  
ATOM    253 HG21 THR A  16      20.374  -0.776  -8.484  1.00 79.74           H  
ATOM    254 HG22 THR A  16      21.653  -1.613  -7.570  1.00 79.74           H  
ATOM    255 HG23 THR A  16      22.068  -0.326  -8.732  1.00 79.74           H  
ATOM    256  N   SER A  17      18.512  -3.288  -9.980  1.00 79.35           N  
ATOM    257  CA  SER A  17      17.055  -3.205  -9.874  1.00 79.35           C  
ATOM    258  C   SER A  17      16.473  -4.427  -9.164  1.00 79.35           C  
ATOM    259  O   SER A  17      15.679  -4.269  -8.244  1.00 79.35           O  
ATOM    260  CB  SER A  17      16.458  -3.057 -11.276  1.00 79.35           C  
ATOM    261  OG  SER A  17      15.088  -2.738 -11.217  1.00 79.35           O  
ATOM    262  H   SER A  17      18.895  -3.365 -10.912  1.00 79.35           H  
ATOM    263  HA  SER A  17      16.790  -2.324  -9.289  1.00 79.35           H  
ATOM    264  HB2 SER A  17      16.976  -2.256 -11.804  1.00 79.35           H  
ATOM    265  HB3 SER A  17      16.584  -3.985 -11.834  1.00 79.35           H  
ATOM    266  HG  SER A  17      14.753  -2.775 -12.116  1.00 79.35           H  
ATOM    267  N   ASP A  18      16.945  -5.632  -9.486  1.00 82.43           N  
ATOM    268  CA  ASP A  18      16.523  -6.877  -8.839  1.00 82.43           C  
ATOM    269  C   ASP A  18      16.878  -6.903  -7.349  1.00 82.43           C  
ATOM    270  O   ASP A  18      16.068  -7.330  -6.521  1.00 82.43           O  
ATOM    271  CB  ASP A  18      17.176  -8.073  -9.553  1.00 82.43           C  
ATOM    272  CG  ASP A  18      16.578  -8.381 -10.930  1.00 82.43           C  
ATOM    273  OD1 ASP A  18      15.561  -7.748 -11.301  1.00 82.43           O  
ATOM    274  OD2 ASP A  18      17.075  -9.336 -11.563  1.00 82.43           O1-
ATOM    275  H   ASP A  18      17.519  -5.712 -10.313  1.00 82.43           H  
ATOM    276  HA  ASP A  18      15.440  -6.969  -8.916  1.00 82.43           H  
ATOM    277  HB2 ASP A  18      17.040  -8.957  -8.931  1.00 82.43           H  
ATOM    278  HB3 ASP A  18      18.247  -7.898  -9.655  1.00 82.43           H  
ATOM    279  N   ASN A  19      18.062  -6.401  -6.989  1.00 84.47           N  
ATOM    280  CA  ASN A  19      18.474  -6.272  -5.593  1.00 84.47           C  
ATOM    281  C   ASN A  19      17.644  -5.215  -4.847  1.00 84.47           C  
ATOM    282  O   ASN A  19      17.147  -5.496  -3.759  1.00 84.47           O  
ATOM    283  CB  ASN A  19      19.974  -5.951  -5.532  1.00 84.47           C  
ATOM    284  CG  ASN A  19      20.854  -7.136  -5.881  1.00 84.47           C  
ATOM    285  ND2 ASN A  19      21.897  -6.926  -6.643  1.00 84.47           N  
ATOM    286  OD1 ASN A  19      20.664  -8.252  -5.438  1.00 84.47           O  
ATOM    287  H   ASN A  19      18.685  -6.096  -7.723  1.00 84.47           H  
ATOM    288  HA  ASN A  19      18.299  -7.220  -5.084  1.00 84.47           H  
ATOM    289  HB2 ASN A  19      20.197  -5.109  -6.187  1.00 84.47           H  
ATOM    290  HB3 ASN A  19      20.222  -5.667  -4.510  1.00 84.47           H  
ATOM    291 HD21 ASN A  19      22.357  -7.778  -6.932  1.00 84.47           H  
ATOM    292 HD22 ASN A  19      21.860  -6.126  -7.259  1.00 84.47           H  
ATOM    293  N   ILE A  20      17.452  -4.027  -5.436  1.00 80.19           N  
ATOM    294  CA  ILE A  20      16.598  -2.962  -4.882  1.00 80.19           C  
ATOM    295  C   ILE A  20      15.179  -3.489  -4.659  1.00 80.19           C  
ATOM    296  O   ILE A  20      14.627  -3.325  -3.574  1.00 80.19           O  
ATOM    297  CB  ILE A  20      16.589  -1.738  -5.830  1.00 80.19           C  
ATOM    298  CG1 ILE A  20      17.936  -0.988  -5.773  1.00 80.19           C  
ATOM    299  CG2 ILE A  20      15.452  -0.755  -5.493  1.00 80.19           C  
ATOM    300  CD1 ILE A  20      18.158  -0.059  -6.974  1.00 80.19           C  
ATOM    301  H   ILE A  20      17.873  -3.874  -6.341  1.00 80.19           H  
ATOM    302  HA  ILE A  20      16.986  -2.656  -3.911  1.00 80.19           H  
ATOM    303  HB  ILE A  20      16.430  -2.095  -6.848  1.00 80.19           H  
ATOM    304 HG12 ILE A  20      18.759  -1.702  -5.749  1.00 80.19           H  
ATOM    305 HG13 ILE A  20      17.978  -0.401  -4.856  1.00 80.19           H  
ATOM    306 HG21 ILE A  20      15.562  -0.390  -4.472  1.00 80.19           H  
ATOM    307 HG22 ILE A  20      15.448   0.080  -6.194  1.00 80.19           H  
ATOM    308 HG23 ILE A  20      14.481  -1.237  -5.607  1.00 80.19           H  
ATOM    309 HD11 ILE A  20      19.116   0.449  -6.868  1.00 80.19           H  
ATOM    310 HD12 ILE A  20      18.156  -0.645  -7.894  1.00 80.19           H  
ATOM    311 HD13 ILE A  20      17.370   0.690  -7.049  1.00 80.19           H  
ATOM    312  N   TYR A  21      14.607  -4.146  -5.668  1.00 81.37           N  
ATOM    313  CA  TYR A  21      13.283  -4.748  -5.604  1.00 81.37           C  
ATOM    314  C   TYR A  21      13.189  -5.756  -4.463  1.00 81.37           C  
ATOM    315  O   TYR A  21      12.296  -5.635  -3.633  1.00 81.37           O  
ATOM    316  CB  TYR A  21      12.952  -5.422  -6.942  1.00 81.37           C  
ATOM    317  CG  TYR A  21      11.750  -6.344  -6.871  1.00 81.37           C  
ATOM    318  CD1 TYR A  21      11.903  -7.734  -7.036  1.00 81.37           C  
ATOM    319  CD2 TYR A  21      10.490  -5.825  -6.532  1.00 81.37           C  
ATOM    320  CE1 TYR A  21      10.784  -8.586  -6.928  1.00 81.37           C  
ATOM    321  CE2 TYR A  21       9.384  -6.679  -6.402  1.00 81.37           C  
ATOM    322  CZ  TYR A  21       9.511  -8.058  -6.632  1.00 81.37           C  
ATOM    323  OH  TYR A  21       8.430  -8.884  -6.577  1.00 81.37           O  
ATOM    324  H   TYR A  21      15.115  -4.228  -6.537  1.00 81.37           H  
ATOM    325  HA  TYR A  21      12.545  -3.969  -5.411  1.00 81.37           H  
ATOM    326  HB2 TYR A  21      13.813  -6.004  -7.271  1.00 81.37           H  
ATOM    327  HB3 TYR A  21      12.769  -4.654  -7.693  1.00 81.37           H  
ATOM    328  HD1 TYR A  21      12.882  -8.151  -7.220  1.00 81.37           H  
ATOM    329  HD2 TYR A  21      10.373  -4.775  -6.307  1.00 81.37           H  
ATOM    330  HE1 TYR A  21      10.894  -9.657  -7.019  1.00 81.37           H  
ATOM    331  HE2 TYR A  21       8.432  -6.280  -6.083  1.00 81.37           H  
ATOM    332  HH  TYR A  21       7.625  -8.481  -6.243  1.00 81.37           H  
ATOM    333  N   SER A  22      14.128  -6.702  -4.385  1.00 83.00           N  
ATOM    334  CA  SER A  22      14.115  -7.748  -3.358  1.00 83.00           C  
ATOM    335  C   SER A  22      14.192  -7.161  -1.946  1.00 83.00           C  
ATOM    336  O   SER A  22      13.470  -7.599  -1.052  1.00 83.00           O  
ATOM    337  CB  SER A  22      15.285  -8.714  -3.563  1.00 83.00           C  
ATOM    338  OG  SER A  22      15.241  -9.313  -4.844  1.00 83.00           O  
ATOM    339  H   SER A  22      14.841  -6.730  -5.099  1.00 83.00           H  
ATOM    340  HA  SER A  22      13.184  -8.310  -3.436  1.00 83.00           H  
ATOM    341  HB2 SER A  22      16.227  -8.177  -3.450  1.00 83.00           H  
ATOM    342  HB3 SER A  22      15.234  -9.495  -2.804  1.00 83.00           H  
ATOM    343  HG  SER A  22      15.507  -8.653  -5.489  1.00 83.00           H  
ATOM    344  N   GLU A  23      15.032  -6.142  -1.736  1.00 83.36           N  
ATOM    345  CA  GLU A  23      15.163  -5.493  -0.430  1.00 83.36           C  
ATOM    346  C   GLU A  23      13.923  -4.650  -0.078  1.00 83.36           C  
ATOM    347  O   GLU A  23      13.432  -4.743   1.047  1.00 83.36           O  
ATOM    348  CB  GLU A  23      16.467  -4.672  -0.346  1.00 83.36           C  
ATOM    349  CG  GLU A  23      17.749  -5.531  -0.395  1.00 83.36           C  
ATOM    350  CD  GLU A  23      19.056  -4.785  -0.038  1.00 83.36           C  
ATOM    351  OE1 GLU A  23      20.117  -5.443   0.120  1.00 83.36           O  
ATOM    352  OE2 GLU A  23      19.062  -3.566   0.255  1.00 83.36           O1-
ATOM    353  H   GLU A  23      15.603  -5.810  -2.501  1.00 83.36           H  
ATOM    354  HA  GLU A  23      15.217  -6.270   0.333  1.00 83.36           H  
ATOM    355  HB2 GLU A  23      16.490  -3.924  -1.139  1.00 83.36           H  
ATOM    356  HB3 GLU A  23      16.459  -4.165   0.619  1.00 83.36           H  
ATOM    357  HG2 GLU A  23      17.629  -6.346   0.319  1.00 83.36           H  
ATOM    358  HG3 GLU A  23      17.855  -5.981  -1.382  1.00 83.36           H  
ATOM    359  N   ILE A  24      13.362  -3.884  -1.025  1.00 79.03           N  
ATOM    360  CA  ILE A  24      12.120  -3.127  -0.791  1.00 79.03           C  
ATOM    361  C   ILE A  24      10.946  -4.078  -0.536  1.00 79.03           C  
ATOM    362  O   ILE A  24      10.167  -3.859   0.390  1.00 79.03           O  
ATOM    363  CB  ILE A  24      11.797  -2.155  -1.951  1.00 79.03           C  
ATOM    364  CG1 ILE A  24      12.838  -1.024  -2.043  1.00 79.03           C  
ATOM    365  CG2 ILE A  24      10.401  -1.542  -1.720  1.00 79.03           C  
ATOM    366  CD1 ILE A  24      12.755  -0.166  -3.311  1.00 79.03           C  
ATOM    367  H   ILE A  24      13.788  -3.849  -1.940  1.00 79.03           H  
ATOM    368  HA  ILE A  24      12.248  -2.540   0.118  1.00 79.03           H  
ATOM    369  HB  ILE A  24      11.793  -2.708  -2.891  1.00 79.03           H  
ATOM    370 HG12 ILE A  24      12.705  -0.365  -1.184  1.00 79.03           H  
ATOM    371 HG13 ILE A  24      13.840  -1.452  -2.002  1.00 79.03           H  
ATOM    372 HG21 ILE A  24      10.187  -1.469  -0.654  1.00 79.03           H  
ATOM    373 HG22 ILE A  24      10.331  -0.521  -2.095  1.00 79.03           H  
ATOM    374 HG23 ILE A  24       9.646  -2.161  -2.204  1.00 79.03           H  
ATOM    375 HD11 ILE A  24      12.681  -0.805  -4.191  1.00 79.03           H  
ATOM    376 HD12 ILE A  24      13.649   0.453  -3.383  1.00 79.03           H  
ATOM    377 HD13 ILE A  24      11.894   0.502  -3.266  1.00 79.03           H  
ATOM    378  N   GLN A  25      10.827  -5.153  -1.316  1.00 80.11           N  
ATOM    379  CA  GLN A  25       9.802  -6.175  -1.127  1.00 80.11           C  
ATOM    380  C   GLN A  25       9.924  -6.800   0.266  1.00 80.11           C  
ATOM    381  O   GLN A  25       8.914  -6.948   0.945  1.00 80.11           O  
ATOM    382  CB  GLN A  25       9.924  -7.235  -2.232  1.00 80.11           C  
ATOM    383  CG  GLN A  25       8.756  -8.239  -2.259  1.00 80.11           C  
ATOM    384  CD  GLN A  25       8.996  -9.383  -3.246  1.00 80.11           C  
ATOM    385  NE2 GLN A  25       8.063 -10.284  -3.448  1.00 80.11           N  
ATOM    386  OE1 GLN A  25      10.048  -9.520  -3.846  1.00 80.11           O  
ATOM    387  H   GLN A  25      11.496  -5.287  -2.061  1.00 80.11           H  
ATOM    388  HA  GLN A  25       8.823  -5.703  -1.201  1.00 80.11           H  
ATOM    389  HB2 GLN A  25      10.863  -7.772  -2.098  1.00 80.11           H  
ATOM    390  HB3 GLN A  25       9.951  -6.735  -3.201  1.00 80.11           H  
ATOM    391  HG2 GLN A  25       8.618  -8.677  -1.270  1.00 80.11           H  
ATOM    392  HG3 GLN A  25       7.838  -7.720  -2.537  1.00 80.11           H  
ATOM    393 HE21 GLN A  25       8.259 -10.910  -4.215  1.00 80.11           H  
ATOM    394 HE22 GLN A  25       7.084 -10.100  -3.283  1.00 80.11           H  
ATOM    395  N   GLN A  26      11.136  -7.101   0.740  1.00 82.53           N  
ATOM    396  CA  GLN A  26      11.352  -7.635   2.086  1.00 82.53           C  
ATOM    397  C   GLN A  26      10.886  -6.676   3.195  1.00 82.53           C  
ATOM    398  O   GLN A  26      10.327  -7.127   4.197  1.00 82.53           O  
ATOM    399  CB  GLN A  26      12.837  -7.987   2.250  1.00 82.53           C  
ATOM    400  CG  GLN A  26      13.119  -8.613   3.621  1.00 82.53           C  
ATOM    401  CD  GLN A  26      14.577  -8.993   3.833  1.00 82.53           C  
ATOM    402  NE2 GLN A  26      14.931  -9.404   5.031  1.00 82.53           N  
ATOM    403  OE1 GLN A  26      15.432  -8.951   2.967  1.00 82.53           O  
ATOM    404  H   GLN A  26      11.938  -6.978   0.139  1.00 82.53           H  
ATOM    405  HA  GLN A  26      10.768  -8.550   2.184  1.00 82.53           H  
ATOM    406  HB2 GLN A  26      13.444  -7.089   2.139  1.00 82.53           H  
ATOM    407  HB3 GLN A  26      13.121  -8.698   1.474  1.00 82.53           H  
ATOM    408  HG2 GLN A  26      12.506  -9.506   3.741  1.00 82.53           H  
ATOM    409  HG3 GLN A  26      12.856  -7.906   4.408  1.00 82.53           H  
ATOM    410 HE21 GLN A  26      15.912  -9.618   5.135  1.00 82.53           H  
ATOM    411 HE22 GLN A  26      14.259  -9.381   5.785  1.00 82.53           H  
ATOM    412  N   ASP A  27      11.086  -5.370   3.039  1.00 79.97           N  
ATOM    413  CA  ASP A  27      10.645  -4.400   4.046  1.00 79.97           C  
ATOM    414  C   ASP A  27       9.126  -4.130   3.952  1.00 79.97           C  
ATOM    415  O   ASP A  27       8.454  -3.983   4.979  1.00 79.97           O  
ATOM    416  CB  ASP A  27      11.525  -3.133   3.971  1.00 79.97           C  
ATOM    417  CG  ASP A  27      12.918  -3.292   4.626  1.00 79.97           C  
ATOM    418  OD1 ASP A  27      13.135  -4.279   5.367  1.00 79.97           O  
ATOM    419  OD2 ASP A  27      13.763  -2.371   4.505  1.00 79.97           O1-
ATOM    420  H   ASP A  27      11.612  -5.045   2.240  1.00 79.97           H  
ATOM    421  HA  ASP A  27      10.798  -4.833   5.034  1.00 79.97           H  
ATOM    422  HB2 ASP A  27      11.637  -2.824   2.931  1.00 79.97           H  
ATOM    423  HB3 ASP A  27      11.005  -2.337   4.505  1.00 79.97           H  
ATOM    424  N   LEU A  28       8.549  -4.158   2.744  1.00 75.40           N  
ATOM    425  CA  LEU A  28       7.119  -3.924   2.501  1.00 75.40           C  
ATOM    426  C   LEU A  28       6.226  -5.172   2.659  1.00 75.40           C  
ATOM    427  O   LEU A  28       5.017  -5.034   2.858  1.00 75.40           O  
ATOM    428  CB  LEU A  28       6.939  -3.301   1.110  1.00 75.40           C  
ATOM    429  CG  LEU A  28       7.445  -1.864   0.907  1.00 75.40           C  
ATOM    430  CD1 LEU A  28       7.131  -1.426  -0.525  1.00 75.40           C  
ATOM    431  CD2 LEU A  28       6.773  -0.870   1.856  1.00 75.40           C  
ATOM    432  H   LEU A  28       9.153  -4.272   1.943  1.00 75.40           H  
ATOM    433  HA  LEU A  28       6.753  -3.214   3.243  1.00 75.40           H  
ATOM    434  HB2 LEU A  28       7.449  -3.940   0.390  1.00 75.40           H  
ATOM    435  HB3 LEU A  28       5.871  -3.297   0.890  1.00 75.40           H  
ATOM    436  HG  LEU A  28       8.522  -1.824   1.066  1.00 75.40           H  
ATOM    437 HD11 LEU A  28       6.054  -1.412  -0.690  1.00 75.40           H  
ATOM    438 HD12 LEU A  28       7.539  -0.433  -0.711  1.00 75.40           H  
ATOM    439 HD13 LEU A  28       7.578  -2.129  -1.228  1.00 75.40           H  
ATOM    440 HD21 LEU A  28       5.689  -0.947   1.772  1.00 75.40           H  
ATOM    441 HD22 LEU A  28       7.080   0.144   1.598  1.00 75.40           H  
ATOM    442 HD23 LEU A  28       7.080  -1.069   2.883  1.00 75.40           H  
ATOM    443  N   ILE A  29       6.780  -6.390   2.647  1.00 83.99           N  
ATOM    444  CA  ILE A  29       6.002  -7.622   2.872  1.00 83.99           C  
ATOM    445  C   ILE A  29       5.549  -7.752   4.327  1.00 83.99           C  
ATOM    446  O   ILE A  29       4.524  -8.369   4.609  1.00 83.99           O  
ATOM    447  CB  ILE A  29       6.785  -8.880   2.419  1.00 83.99           C  
ATOM    448  CG1 ILE A  29       5.895 -10.111   2.162  1.00 83.99           C  
ATOM    449  CG2 ILE A  29       7.865  -9.291   3.434  1.00 83.99           C  
ATOM    450  CD1 ILE A  29       4.993  -9.954   0.934  1.00 83.99           C  
ATOM    451  H   ILE A  29       7.745  -6.471   2.360  1.00 83.99           H  
ATOM    452  HA  ILE A  29       5.101  -7.544   2.263  1.00 83.99           H  
ATOM    453  HB  ILE A  29       7.277  -8.658   1.472  1.00 83.99           H  
ATOM    454 HG12 ILE A  29       6.535 -10.975   1.983  1.00 83.99           H  
ATOM    455 HG13 ILE A  29       5.280 -10.326   3.036  1.00 83.99           H  
ATOM    456 HG21 ILE A  29       8.429  -8.406   3.729  1.00 83.99           H  
ATOM    457 HG22 ILE A  29       8.550 -10.000   2.969  1.00 83.99           H  
ATOM    458 HG23 ILE A  29       7.420  -9.747   4.318  1.00 83.99           H  
ATOM    459 HD11 ILE A  29       4.474 -10.894   0.746  1.00 83.99           H  
ATOM    460 HD12 ILE A  29       4.246  -9.177   1.100  1.00 83.99           H  
ATOM    461 HD13 ILE A  29       5.591  -9.703   0.058  1.00 83.99           H  
ATOM    462  N   ARG A  30       6.290  -7.175   5.282  1.00 87.55           N  
ATOM    463  CA  ARG A  30       5.972  -7.295   6.712  1.00 87.55           C  
ATOM    464  C   ARG A  30       4.588  -6.708   7.045  1.00 87.55           C  
ATOM    465  O   ARG A  30       3.816  -7.402   7.705  1.00 87.55           O  
ATOM    466  CB  ARG A  30       7.141  -6.747   7.548  1.00 87.55           C  
ATOM    467  CG  ARG A  30       6.800  -6.656   9.041  1.00 87.55           C  
ATOM    468  CD  ARG A  30       7.984  -6.087   9.820  1.00 87.55           C  
ATOM    469  NE  ARG A  30       7.725  -6.114  11.272  1.00 87.55           N  
ATOM    470  CZ  ARG A  30       8.427  -5.481  12.195  1.00 87.55           C  
ATOM    471  NH1 ARG A  30       9.449  -4.731  11.888  1.00 87.55           N1+
ATOM    472  NH2 ARG A  30       8.113  -5.589  13.456  1.00 87.55           N  
ATOM    473  H   ARG A  30       7.111  -6.665   4.989  1.00 87.55           H  
ATOM    474  HA  ARG A  30       5.881  -8.358   6.933  1.00 87.55           H  
ATOM    475  HB2 ARG A  30       7.987  -7.423   7.423  1.00 87.55           H  
ATOM    476  HB3 ARG A  30       7.465  -5.773   7.181  1.00 87.55           H  
ATOM    477  HG2 ARG A  30       6.556  -7.651   9.413  1.00 87.55           H  
ATOM    478  HG3 ARG A  30       5.945  -5.996   9.190  1.00 87.55           H  
ATOM    479  HD2 ARG A  30       8.155  -5.064   9.485  1.00 87.55           H  
ATOM    480  HD3 ARG A  30       8.871  -6.681   9.602  1.00 87.55           H  
ATOM    481  HE  ARG A  30       6.928  -6.654  11.577  1.00 87.55           H  
ATOM    482 HH11 ARG A  30       9.916  -4.175  12.589  1.00 87.55           H  
ATOM    483 HH12 ARG A  30       9.684  -4.614  10.913  1.00 87.55           H  
ATOM    484 HH21 ARG A  30       7.324  -6.153  13.737  1.00 87.55           H  
ATOM    485 HH22 ARG A  30       8.599  -5.028  14.140  1.00 87.55           H  
ATOM    486  N   PRO A  31       4.234  -5.495   6.595  1.00 89.45           N  
ATOM    487  CA  PRO A  31       2.877  -4.957   6.712  1.00 89.45           C  
ATOM    488  C   PRO A  31       1.798  -5.849   6.081  1.00 89.45           C  
ATOM    489  O   PRO A  31       0.792  -6.116   6.734  1.00 89.45           O  
ATOM    490  CB  PRO A  31       2.950  -3.583   6.050  1.00 89.45           C  
ATOM    491  CG  PRO A  31       4.399  -3.167   6.293  1.00 89.45           C  
ATOM    492  CD  PRO A  31       5.158  -4.462   6.162  1.00 89.45           C  
ATOM    493  HA  PRO A  31       2.640  -4.823   7.767  1.00 89.45           H  
ATOM    494  HB2 PRO A  31       2.797  -3.671   4.975  1.00 89.45           H  
ATOM    495  HB3 PRO A  31       2.240  -2.884   6.493  1.00 89.45           H  
ATOM    496  HG2 PRO A  31       4.778  -2.456   5.559  1.00 89.45           H  
ATOM    497  HG3 PRO A  31       4.524  -2.802   7.312  1.00 89.45           H  
ATOM    498  HD2 PRO A  31       6.037  -4.394   6.803  1.00 89.45           H  
ATOM    499  HD3 PRO A  31       5.459  -4.617   5.127  1.00 89.45           H  
ATOM    500  N   ILE A  32       2.042  -6.392   4.879  1.00 91.38           N  
ATOM    501  CA  ILE A  32       1.151  -7.374   4.224  1.00 91.38           C  
ATOM    502  C   ILE A  32       0.934  -8.590   5.122  1.00 91.38           C  
ATOM    503  O   ILE A  32      -0.201  -9.016   5.343  1.00 91.38           O  
ATOM    504  CB  ILE A  32       1.675  -7.764   2.821  1.00 91.38           C  
ATOM    505  CG1 ILE A  32       1.624  -6.538   1.881  1.00 91.38           C  
ATOM    506  CG2 ILE A  32       0.837  -8.920   2.232  1.00 91.38           C  
ATOM    507  CD1 ILE A  32       2.351  -6.740   0.547  1.00 91.38           C  
ATOM    508  H   ILE A  32       2.887  -6.129   4.393  1.00 91.38           H  
ATOM    509  HA  ILE A  32       0.161  -6.944   4.074  1.00 91.38           H  
ATOM    510  HB  ILE A  32       2.709  -8.100   2.901  1.00 91.38           H  
ATOM    511 HG12 ILE A  32       2.080  -5.675   2.367  1.00 91.38           H  
ATOM    512 HG13 ILE A  32       0.582  -6.291   1.675  1.00 91.38           H  
ATOM    513 HG21 ILE A  32       0.899  -9.810   2.858  1.00 91.38           H  
ATOM    514 HG22 ILE A  32      -0.205  -8.615   2.134  1.00 91.38           H  
ATOM    515 HG23 ILE A  32       1.210  -9.205   1.249  1.00 91.38           H  
ATOM    516 HD11 ILE A  32       2.155  -5.879  -0.093  1.00 91.38           H  
ATOM    517 HD12 ILE A  32       3.424  -6.829   0.716  1.00 91.38           H  
ATOM    518 HD13 ILE A  32       1.992  -7.625   0.022  1.00 91.38           H  
ATOM    519  N   PHE A  33       2.012  -9.118   5.693  1.00 92.68           N  
ATOM    520  CA  PHE A  33       1.947 -10.264   6.582  1.00 92.68           C  
ATOM    521  C   PHE A  33       1.156  -9.959   7.861  1.00 92.68           C  
ATOM    522  O   PHE A  33       0.293 -10.749   8.238  1.00 92.68           O  
ATOM    523  CB  PHE A  33       3.368 -10.743   6.883  1.00 92.68           C  
ATOM    524  CG  PHE A  33       3.390 -12.029   7.676  1.00 92.68           C  
ATOM    525  CD1 PHE A  33       3.810 -12.032   9.019  1.00 92.68           C  
ATOM    526  CD2 PHE A  33       2.966 -13.226   7.071  1.00 92.68           C  
ATOM    527  CE1 PHE A  33       3.825 -13.235   9.746  1.00 92.68           C  
ATOM    528  CE2 PHE A  33       2.964 -14.424   7.803  1.00 92.68           C  
ATOM    529  CZ  PHE A  33       3.395 -14.429   9.141  1.00 92.68           C  
ATOM    530  H   PHE A  33       2.916  -8.746   5.441  1.00 92.68           H  
ATOM    531  HA  PHE A  33       1.425 -11.065   6.058  1.00 92.68           H  
ATOM    532  HB2 PHE A  33       3.889 -10.914   5.941  1.00 92.68           H  
ATOM    533  HB3 PHE A  33       3.909  -9.970   7.427  1.00 92.68           H  
ATOM    534  HD1 PHE A  33       4.123 -11.112   9.491  1.00 92.68           H  
ATOM    535  HD2 PHE A  33       2.631 -13.225   6.044  1.00 92.68           H  
ATOM    536  HE1 PHE A  33       4.158 -13.241  10.773  1.00 92.68           H  
ATOM    537  HE2 PHE A  33       2.626 -15.338   7.338  1.00 92.68           H  
ATOM    538  HZ  PHE A  33       3.392 -15.351   9.703  1.00 92.68           H  
ATOM    539  N   ILE A  34       1.372  -8.799   8.490  1.00 94.79           N  
ATOM    540  CA  ILE A  34       0.617  -8.370   9.679  1.00 94.79           C  
ATOM    541  C   ILE A  34      -0.880  -8.297   9.363  1.00 94.79           C  
ATOM    542  O   ILE A  34      -1.674  -8.919  10.067  1.00 94.79           O  
ATOM    543  CB  ILE A  34       1.154  -7.025  10.218  1.00 94.79           C  
ATOM    544  CG1 ILE A  34       2.588  -7.193  10.769  1.00 94.79           C  
ATOM    545  CG2 ILE A  34       0.247  -6.466  11.335  1.00 94.79           C  
ATOM    546  CD1 ILE A  34       3.360  -5.869  10.792  1.00 94.79           C  
ATOM    547  H   ILE A  34       2.067  -8.176   8.105  1.00 94.79           H  
ATOM    548  HA  ILE A  34       0.738  -9.123  10.458  1.00 94.79           H  
ATOM    549  HB  ILE A  34       1.171  -6.307   9.399  1.00 94.79           H  
ATOM    550 HG12 ILE A  34       3.155  -7.893  10.155  1.00 94.79           H  
ATOM    551 HG13 ILE A  34       2.545  -7.606  11.776  1.00 94.79           H  
ATOM    552 HG21 ILE A  34       0.675  -5.562  11.768  1.00 94.79           H  
ATOM    553 HG22 ILE A  34       0.113  -7.209  12.122  1.00 94.79           H  
ATOM    554 HG23 ILE A  34      -0.729  -6.197  10.931  1.00 94.79           H  
ATOM    555 HD11 ILE A  34       2.816  -5.116  11.362  1.00 94.79           H  
ATOM    556 HD12 ILE A  34       4.340  -6.026  11.244  1.00 94.79           H  
ATOM    557 HD13 ILE A  34       3.496  -5.504   9.774  1.00 94.79           H  
ATOM    558  N   SER A  35      -1.271  -7.621   8.280  1.00 96.31           N  
ATOM    559  CA  SER A  35      -2.681  -7.540   7.881  1.00 96.31           C  
ATOM    560  C   SER A  35      -3.267  -8.912   7.536  1.00 96.31           C  
ATOM    561  O   SER A  35      -4.414  -9.186   7.881  1.00 96.31           O  
ATOM    562  CB  SER A  35      -2.848  -6.586   6.700  1.00 96.31           C  
ATOM    563  OG  SER A  35      -2.345  -5.315   7.039  1.00 96.31           O  
ATOM    564  H   SER A  35      -0.593  -7.111   7.733  1.00 96.31           H  
ATOM    565  HA  SER A  35      -3.257  -7.143   8.717  1.00 96.31           H  
ATOM    566  HB2 SER A  35      -2.313  -6.973   5.832  1.00 96.31           H  
ATOM    567  HB3 SER A  35      -3.908  -6.488   6.467  1.00 96.31           H  
ATOM    568  HG  SER A  35      -2.916  -4.924   7.704  1.00 96.31           H  
ATOM    569  N   SER A  36      -2.473  -9.813   6.946  1.00 96.39           N  
ATOM    570  CA  SER A  36      -2.900 -11.191   6.670  1.00 96.39           C  
ATOM    571  C   SER A  36      -3.164 -11.999   7.946  1.00 96.39           C  
ATOM    572  O   SER A  36      -4.111 -12.786   7.981  1.00 96.39           O  
ATOM    573  CB  SER A  36      -1.883 -11.913   5.777  1.00 96.39           C  
ATOM    574  OG  SER A  36      -0.797 -12.465   6.499  1.00 96.39           O  
ATOM    575  H   SER A  36      -1.561  -9.516   6.630  1.00 96.39           H  
ATOM    576  HA  SER A  36      -3.839 -11.144   6.118  1.00 96.39           H  
ATOM    577  HB2 SER A  36      -2.394 -12.729   5.265  1.00 96.39           H  
ATOM    578  HB3 SER A  36      -1.506 -11.226   5.019  1.00 96.39           H  
ATOM    579  HG  SER A  36      -0.433 -11.805   7.093  1.00 96.39           H  
ATOM    580  N   LEU A  37      -2.366 -11.793   9.003  1.00 97.25           N  
ATOM    581  CA  LEU A  37      -2.578 -12.421  10.307  1.00 97.25           C  
ATOM    582  C   LEU A  37      -3.824 -11.852  10.980  1.00 97.25           C  
ATOM    583  O   LEU A  37      -4.637 -12.616  11.489  1.00 97.25           O  
ATOM    584  CB  LEU A  37      -1.352 -12.219  11.213  1.00 97.25           C  
ATOM    585  CG  LEU A  37      -0.094 -13.012  10.822  1.00 97.25           C  
ATOM    586  CD1 LEU A  37       1.018 -12.653  11.810  1.00 97.25           C  
ATOM    587  CD2 LEU A  37      -0.315 -14.525  10.873  1.00 97.25           C  
ATOM    588  H   LEU A  37      -1.602 -11.139   8.905  1.00 97.25           H  
ATOM    589  HA  LEU A  37      -2.759 -13.487  10.170  1.00 97.25           H  
ATOM    590  HB2 LEU A  37      -1.102 -11.158  11.238  1.00 97.25           H  
ATOM    591  HB3 LEU A  37      -1.632 -12.512  12.225  1.00 97.25           H  
ATOM    592  HG  LEU A  37       0.227 -12.742   9.816  1.00 97.25           H  
ATOM    593 HD11 LEU A  37       1.901 -13.258  11.602  1.00 97.25           H  
ATOM    594 HD12 LEU A  37       0.689 -12.846  12.831  1.00 97.25           H  
ATOM    595 HD13 LEU A  37       1.274 -11.600  11.699  1.00 97.25           H  
ATOM    596 HD21 LEU A  37      -0.692 -14.820  11.852  1.00 97.25           H  
ATOM    597 HD22 LEU A  37      -1.027 -14.821  10.103  1.00 97.25           H  
ATOM    598 HD23 LEU A  37       0.626 -15.038  10.672  1.00 97.25           H  
ATOM    599  N   MET A  38      -4.016 -10.533  10.918  1.00 98.45           N  
ATOM    600  CA  MET A  38      -5.221  -9.887  11.441  1.00 98.45           C  
ATOM    601  C   MET A  38      -6.488 -10.391  10.739  1.00 98.45           C  
ATOM    602  O   MET A  38      -7.492 -10.663  11.389  1.00 98.45           O  
ATOM    603  CB  MET A  38      -5.122  -8.368  11.277  1.00 98.45           C  
ATOM    604  CG  MET A  38      -3.990  -7.697  12.056  1.00 98.45           C  
ATOM    605  SD  MET A  38      -3.691  -6.013  11.455  1.00 98.45           S  
ATOM    606  CE  MET A  38      -5.062  -5.121  12.240  1.00 98.45           C  
ATOM    607  H   MET A  38      -3.302  -9.961  10.489  1.00 98.45           H  
ATOM    608  HA  MET A  38      -5.319 -10.130  12.499  1.00 98.45           H  
ATOM    609  HB2 MET A  38      -5.009  -8.134  10.219  1.00 98.45           H  
ATOM    610  HB3 MET A  38      -6.057  -7.927  11.624  1.00 98.45           H  
ATOM    611  HG2 MET A  38      -4.238  -7.672  13.117  1.00 98.45           H  
ATOM    612  HG3 MET A  38      -3.071  -8.272  11.938  1.00 98.45           H  
ATOM    613  HE1 MET A  38      -4.868  -5.014  13.307  1.00 98.45           H  
ATOM    614  HE2 MET A  38      -5.158  -4.134  11.788  1.00 98.45           H  
ATOM    615  HE3 MET A  38      -5.995  -5.670  12.112  1.00 98.45           H  
ATOM    616  N   ALA A  39      -6.439 -10.582   9.417  1.00 98.07           N  
ATOM    617  CA  ALA A  39      -7.553 -11.134   8.642  1.00 98.07           C  
ATOM    618  C   ALA A  39      -7.838 -12.610   8.954  1.00 98.07           C  
ATOM    619  O   ALA A  39      -8.944 -13.105   8.707  1.00 98.07           O  
ATOM    620  CB  ALA A  39      -7.238 -10.943   7.157  1.00 98.07           C  
ATOM    621  H   ALA A  39      -5.616 -10.281   8.915  1.00 98.07           H  
ATOM    622  HA  ALA A  39      -8.460 -10.583   8.888  1.00 98.07           H  
ATOM    623  HB1 ALA A  39      -6.343 -11.502   6.885  1.00 98.07           H  
ATOM    624  HB2 ALA A  39      -8.075 -11.299   6.556  1.00 98.07           H  
ATOM    625  HB3 ALA A  39      -7.074  -9.887   6.942  1.00 98.07           H  
ATOM    626  N   GLN A  40      -6.844 -13.324   9.485  1.00 97.23           N  
ATOM    627  CA  GLN A  40      -6.936 -14.719   9.914  1.00 97.23           C  
ATOM    628  C   GLN A  40      -7.254 -14.899  11.394  1.00 97.23           C  
ATOM    629  O   GLN A  40      -7.542 -16.016  11.821  1.00 97.23           O  
ATOM    630  CB  GLN A  40      -5.695 -15.486   9.459  1.00 97.23           C  
ATOM    631  CG  GLN A  40      -5.731 -15.693   7.940  1.00 97.23           C  
ATOM    632  CD  GLN A  40      -4.440 -16.316   7.448  1.00 97.23           C  
ATOM    633  NE2 GLN A  40      -3.542 -15.528   6.904  1.00 97.23           N  
ATOM    634  OE1 GLN A  40      -4.219 -17.509   7.565  1.00 97.23           O  
ATOM    635  H   GLN A  40      -5.962 -12.857   9.637  1.00 97.23           H  
ATOM    636  HA  GLN A  40      -7.788 -15.189   9.423  1.00 97.23           H  
ATOM    637  HB2 GLN A  40      -5.672 -16.465   9.939  1.00 97.23           H  
ATOM    638  HB3 GLN A  40      -4.799 -14.937   9.746  1.00 97.23           H  
ATOM    639  HG2 GLN A  40      -5.885 -14.742   7.429  1.00 97.23           H  
ATOM    640  HG3 GLN A  40      -6.554 -16.360   7.682  1.00 97.23           H  
ATOM    641 HE21 GLN A  40      -3.682 -14.529   6.949  1.00 97.23           H  
ATOM    642 HE22 GLN A  40      -2.674 -15.949   6.607  1.00 97.23           H  
ATOM    643  N   ASP A  41      -7.271 -13.810  12.152  1.00 98.19           N  
ATOM    644  CA  ASP A  41      -7.528 -13.835  13.577  1.00 98.19           C  
ATOM    645  C   ASP A  41      -8.976 -14.261  13.861  1.00 98.19           C  
ATOM    646  O   ASP A  41      -9.948 -13.615  13.446  1.00 98.19           O  
ATOM    647  CB  ASP A  41      -7.178 -12.465  14.161  1.00 98.19           C  
ATOM    648  CG  ASP A  41      -7.014 -12.542  15.671  1.00 98.19           C  
ATOM    649  OD1 ASP A  41      -7.900 -13.147  16.314  1.00 98.19           O  
ATOM    650  OD2 ASP A  41      -6.001 -12.002  16.167  1.00 98.19           O1-
ATOM    651  H   ASP A  41      -7.015 -12.922  11.745  1.00 98.19           H  
ATOM    652  HA  ASP A  41      -6.857 -14.566  14.027  1.00 98.19           H  
ATOM    653  HB2 ASP A  41      -6.240 -12.119  13.726  1.00 98.19           H  
ATOM    654  HB3 ASP A  41      -7.957 -11.745  13.910  1.00 98.19           H  
ATOM    655  N   THR A  42      -9.131 -15.377  14.576  1.00 97.76           N  
ATOM    656  CA  THR A  42     -10.449 -15.912  14.921  1.00 97.76           C  
ATOM    657  C   THR A  42     -11.223 -14.949  15.807  1.00 97.76           C  
ATOM    658  O   THR A  42     -12.437 -14.871  15.653  1.00 97.76           O  
ATOM    659  CB  THR A  42     -10.367 -17.286  15.599  1.00 97.76           C  
ATOM    660  CG2 THR A  42      -9.760 -18.336  14.669  1.00 97.76           C  
ATOM    661  OG1 THR A  42      -9.569 -17.233  16.759  1.00 97.76           O  
ATOM    662  H   THR A  42      -8.314 -15.843  14.945  1.00 97.76           H  
ATOM    663  HA  THR A  42     -11.024 -16.028  14.003  1.00 97.76           H  
ATOM    664  HB  THR A  42     -11.371 -17.608  15.874  1.00 97.76           H  
ATOM    665  HG1 THR A  42     -10.169 -17.163  17.505  1.00 97.76           H  
ATOM    666 HG21 THR A  42     -10.348 -18.398  13.753  1.00 97.76           H  
ATOM    667 HG22 THR A  42      -9.774 -19.306  15.166  1.00 97.76           H  
ATOM    668 HG23 THR A  42      -8.732 -18.075  14.421  1.00 97.76           H  
ATOM    669  N   PHE A  43     -10.559 -14.151  16.654  1.00 98.21           N  
ATOM    670  CA  PHE A  43     -11.241 -13.135  17.450  1.00 98.21           C  
ATOM    671  C   PHE A  43     -11.926 -12.103  16.552  1.00 98.21           C  
ATOM    672  O   PHE A  43     -13.100 -11.822  16.772  1.00 98.21           O  
ATOM    673  CB  PHE A  43     -10.277 -12.469  18.448  1.00 98.21           C  
ATOM    674  CG  PHE A  43     -10.733 -11.103  18.916  1.00 98.21           C  
ATOM    675  CD1 PHE A  43     -10.145  -9.944  18.374  1.00 98.21           C  
ATOM    676  CD2 PHE A  43     -11.818 -10.993  19.803  1.00 98.21           C  
ATOM    677  CE1 PHE A  43     -10.654  -8.680  18.707  1.00 98.21           C  
ATOM    678  CE2 PHE A  43     -12.325  -9.726  20.138  1.00 98.21           C  
ATOM    679  CZ  PHE A  43     -11.746  -8.572  19.583  1.00 98.21           C  
ATOM    680  H   PHE A  43      -9.550 -14.141  16.632  1.00 98.21           H  
ATOM    681  HA  PHE A  43     -12.033 -13.622  18.019  1.00 98.21           H  
ATOM    682  HB2 PHE A  43      -9.294 -12.337  17.997  1.00 98.21           H  
ATOM    683  HB3 PHE A  43     -10.151 -13.126  19.309  1.00 98.21           H  
ATOM    684  HD1 PHE A  43      -9.326 -10.027  17.674  1.00 98.21           H  
ATOM    685  HD2 PHE A  43     -12.298 -11.890  20.167  1.00 98.21           H  
ATOM    686  HE1 PHE A  43     -10.227  -7.798  18.254  1.00 98.21           H  
ATOM    687  HE2 PHE A  43     -13.206  -9.637  20.756  1.00 98.21           H  
ATOM    688  HZ  PHE A  43     -12.173  -7.600  19.782  1.00 98.21           H  
ATOM    689  N   VAL A  44     -11.249 -11.579  15.523  1.00 98.60           N  
ATOM    690  CA  VAL A  44     -11.839 -10.590  14.600  1.00 98.60           C  
ATOM    691  C   VAL A  44     -13.063 -11.183  13.900  1.00 98.60           C  
ATOM    692  O   VAL A  44     -14.129 -10.561  13.858  1.00 98.60           O  
ATOM    693  CB  VAL A  44     -10.800 -10.112  13.564  1.00 98.60           C  
ATOM    694  CG1 VAL A  44     -11.410  -9.171  12.516  1.00 98.60           C  
ATOM    695  CG2 VAL A  44      -9.644  -9.373  14.252  1.00 98.60           C  
ATOM    696  H   VAL A  44     -10.307 -11.903  15.360  1.00 98.60           H  
ATOM    697  HA  VAL A  44     -12.177  -9.726  15.173  1.00 98.60           H  
ATOM    698  HB  VAL A  44     -10.395 -10.979  13.042  1.00 98.60           H  
ATOM    699 HG11 VAL A  44     -12.210  -9.664  11.964  1.00 98.60           H  
ATOM    700 HG12 VAL A  44     -11.803  -8.272  12.991  1.00 98.60           H  
ATOM    701 HG13 VAL A  44     -10.643  -8.896  11.792  1.00 98.60           H  
ATOM    702 HG21 VAL A  44     -10.008  -8.475  14.752  1.00 98.60           H  
ATOM    703 HG22 VAL A  44      -8.895  -9.098  13.510  1.00 98.60           H  
ATOM    704 HG23 VAL A  44      -9.161 -10.016  14.988  1.00 98.60           H  
ATOM    705  N   ARG A  45     -12.934 -12.411  13.389  1.00 98.48           N  
ATOM    706  CA  ARG A  45     -14.000 -13.109  12.655  1.00 98.48           C  
ATOM    707  C   ARG A  45     -15.198 -13.419  13.548  1.00 98.48           C  
ATOM    708  O   ARG A  45     -16.324 -13.068  13.210  1.00 98.48           O  
ATOM    709  CB  ARG A  45     -13.439 -14.397  12.043  1.00 98.48           C  
ATOM    710  CG  ARG A  45     -12.350 -14.128  10.996  1.00 98.48           C  
ATOM    711  CD  ARG A  45     -11.692 -15.454  10.623  1.00 98.48           C  
ATOM    712  NE  ARG A  45     -10.616 -15.261   9.645  1.00 98.48           N  
ATOM    713  CZ  ARG A  45     -10.128 -16.187   8.848  1.00 98.48           C  
ATOM    714  NH1 ARG A  45     -10.419 -17.449   8.984  1.00 98.48           N1+
ATOM    715  NH2 ARG A  45      -9.341 -15.843   7.873  1.00 98.48           N  
ATOM    716  H   ARG A  45     -12.036 -12.862  13.493  1.00 98.48           H  
ATOM    717  HA  ARG A  45     -14.369 -12.466  11.855  1.00 98.48           H  
ATOM    718  HB2 ARG A  45     -13.026 -15.013  12.842  1.00 98.48           H  
ATOM    719  HB3 ARG A  45     -14.249 -14.951  11.570  1.00 98.48           H  
ATOM    720  HG2 ARG A  45     -11.588 -13.457  11.392  1.00 98.48           H  
ATOM    721  HG3 ARG A  45     -12.797 -13.673  10.112  1.00 98.48           H  
ATOM    722  HD2 ARG A  45     -12.456 -16.112  10.209  1.00 98.48           H  
ATOM    723  HD3 ARG A  45     -11.274 -15.908  11.522  1.00 98.48           H  
ATOM    724  HE  ARG A  45     -10.283 -14.319   9.495  1.00 98.48           H  
ATOM    725 HH11 ARG A  45     -10.081 -18.128   8.317  1.00 98.48           H  
ATOM    726 HH12 ARG A  45     -11.063 -17.705   9.719  1.00 98.48           H  
ATOM    727 HH21 ARG A  45      -9.133 -14.859   7.783  1.00 98.48           H  
ATOM    728 HH22 ARG A  45      -9.020 -16.517   7.193  1.00 98.48           H  
ATOM    729  N   GLU A  46     -14.966 -14.035  14.703  1.00 98.40           N  
ATOM    730  CA  GLU A  46     -16.016 -14.406  15.654  1.00 98.40           C  
ATOM    731  C   GLU A  46     -16.692 -13.180  16.259  1.00 98.40           C  
ATOM    732  O   GLU A  46     -17.915 -13.150  16.362  1.00 98.40           O  
ATOM    733  CB  GLU A  46     -15.433 -15.255  16.788  1.00 98.40           C  
ATOM    734  CG  GLU A  46     -15.027 -16.660  16.324  1.00 98.40           C  
ATOM    735  CD  GLU A  46     -14.365 -17.481  17.442  1.00 98.40           C  
ATOM    736  OE1 GLU A  46     -14.298 -18.717  17.267  1.00 98.40           O  
ATOM    737  OE2 GLU A  46     -13.927 -16.889  18.458  1.00 98.40           O1-
ATOM    738  H   GLU A  46     -14.013 -14.272  14.940  1.00 98.40           H  
ATOM    739  HA  GLU A  46     -16.784 -14.988  15.145  1.00 98.40           H  
ATOM    740  HB2 GLU A  46     -16.187 -15.362  17.568  1.00 98.40           H  
ATOM    741  HB3 GLU A  46     -14.577 -14.731  17.214  1.00 98.40           H  
ATOM    742  HG2 GLU A  46     -14.344 -16.591  15.477  1.00 98.40           H  
ATOM    743  HG3 GLU A  46     -15.923 -17.176  15.978  1.00 98.40           H  
ATOM    744  N   TRP A  47     -15.927 -12.144  16.611  1.00 98.53           N  
ATOM    745  CA  TRP A  47     -16.472 -10.885  17.117  1.00 98.53           C  
ATOM    746  C   TRP A  47     -17.385 -10.212  16.084  1.00 98.53           C  
ATOM    747  O   TRP A  47     -18.479  -9.750  16.424  1.00 98.53           O  
ATOM    748  CB  TRP A  47     -15.309  -9.975  17.524  1.00 98.53           C  
ATOM    749  CG  TRP A  47     -15.721  -8.621  17.977  1.00 98.53           C  
ATOM    750  CD1 TRP A  47     -16.144  -8.288  19.214  1.00 98.53           C  
ATOM    751  CD2 TRP A  47     -15.860  -7.425  17.162  1.00 98.53           C  
ATOM    752  CE2 TRP A  47     -16.421  -6.400  17.977  1.00 98.53           C  
ATOM    753  CE3 TRP A  47     -15.615  -7.128  15.805  1.00 98.53           C  
ATOM    754  NE1 TRP A  47     -16.538  -6.967  19.223  1.00 98.53           N  
ATOM    755  CZ2 TRP A  47     -16.777  -5.152  17.464  1.00 98.53           C  
ATOM    756  CZ3 TRP A  47     -15.928  -5.861  15.291  1.00 98.53           C  
ATOM    757  CH2 TRP A  47     -16.525  -4.892  16.110  1.00 98.53           C  
ATOM    758  H   TRP A  47     -14.926 -12.220  16.507  1.00 98.53           H  
ATOM    759  HA  TRP A  47     -17.082 -11.087  17.997  1.00 98.53           H  
ATOM    760  HB2 TRP A  47     -14.647  -9.843  16.668  1.00 98.53           H  
ATOM    761  HB3 TRP A  47     -14.743 -10.454  18.324  1.00 98.53           H  
ATOM    762  HD1 TRP A  47     -16.226  -8.972  20.046  1.00 98.53           H  
ATOM    763  HE1 TRP A  47     -17.021  -6.539  20.000  1.00 98.53           H  
ATOM    764  HE3 TRP A  47     -15.194  -7.880  15.154  1.00 98.53           H  
ATOM    765  HZ2 TRP A  47     -17.265  -4.417  18.087  1.00 98.53           H  
ATOM    766  HZ3 TRP A  47     -15.742  -5.638  14.251  1.00 98.53           H  
ATOM    767  HH2 TRP A  47     -16.801  -3.939  15.684  1.00 98.53           H  
ATOM    768  N   THR A  48     -16.988 -10.240  14.809  1.00 98.32           N  
ATOM    769  CA  THR A  48     -17.825  -9.752  13.708  1.00 98.32           C  
ATOM    770  C   THR A  48     -19.095 -10.593  13.587  1.00 98.32           C  
ATOM    771  O   THR A  48     -20.204 -10.059  13.645  1.00 98.32           O  
ATOM    772  CB  THR A  48     -17.061  -9.747  12.379  1.00 98.32           C  
ATOM    773  CG2 THR A  48     -17.898  -9.113  11.268  1.00 98.32           C  
ATOM    774  OG1 THR A  48     -15.882  -8.995  12.527  1.00 98.32           O  
ATOM    775  H   THR A  48     -16.072 -10.609  14.597  1.00 98.32           H  
ATOM    776  HA  THR A  48     -18.114  -8.724  13.924  1.00 98.32           H  
ATOM    777  HB  THR A  48     -16.801 -10.767  12.094  1.00 98.32           H  
ATOM    778  HG1 THR A  48     -15.226  -9.535  12.973  1.00 98.32           H  
ATOM    779 HG21 THR A  48     -17.354  -9.184  10.326  1.00 98.32           H  
ATOM    780 HG22 THR A  48     -18.087  -8.064  11.492  1.00 98.32           H  
ATOM    781 HG23 THR A  48     -18.846  -9.636  11.141  1.00 98.32           H  
ATOM    782  N   LEU A  49     -18.977 -11.919  13.501  1.00 97.76           N  
ATOM    783  CA  LEU A  49     -20.126 -12.825  13.385  1.00 97.76           C  
ATOM    784  C   LEU A  49     -21.096 -12.699  14.572  1.00 97.76           C  
ATOM    785  O   LEU A  49     -22.309 -12.706  14.369  1.00 97.76           O  
ATOM    786  CB  LEU A  49     -19.611 -14.266  13.236  1.00 97.76           C  
ATOM    787  CG  LEU A  49     -18.932 -14.560  11.883  1.00 97.76           C  
ATOM    788  CD1 LEU A  49     -18.239 -15.921  11.956  1.00 97.76           C  
ATOM    789  CD2 LEU A  49     -19.938 -14.584  10.731  1.00 97.76           C  
ATOM    790  H   LEU A  49     -18.049 -12.318  13.493  1.00 97.76           H  
ATOM    791  HA  LEU A  49     -20.693 -12.560  12.493  1.00 97.76           H  
ATOM    792  HB2 LEU A  49     -20.447 -14.955  13.357  1.00 97.76           H  
ATOM    793  HB3 LEU A  49     -18.904 -14.464  14.042  1.00 97.76           H  
ATOM    794  HG  LEU A  49     -18.182 -13.801  11.662  1.00 97.76           H  
ATOM    795 HD11 LEU A  49     -17.502 -15.911  12.759  1.00 97.76           H  
ATOM    796 HD12 LEU A  49     -18.970 -16.709  12.140  1.00 97.76           H  
ATOM    797 HD13 LEU A  49     -17.719 -16.117  11.018  1.00 97.76           H  
ATOM    798 HD21 LEU A  49     -19.442 -14.903   9.814  1.00 97.76           H  
ATOM    799 HD22 LEU A  49     -20.347 -13.588  10.565  1.00 97.76           H  
ATOM    800 HD23 LEU A  49     -20.748 -15.281  10.950  1.00 97.76           H  
ATOM    801  N   ALA A  50     -20.583 -12.467  15.783  1.00 97.37           N  
ATOM    802  CA  ALA A  50     -21.355 -12.289  17.014  1.00 97.37           C  
ATOM    803  C   ALA A  50     -22.103 -10.945  17.121  1.00 97.37           C  
ATOM    804  O   ALA A  50     -22.722 -10.669  18.149  1.00 97.37           O  
ATOM    805  CB  ALA A  50     -20.418 -12.505  18.207  1.00 97.37           C  
ATOM    806  H   ALA A  50     -19.578 -12.499  15.876  1.00 97.37           H  
ATOM    807  HA  ALA A  50     -22.118 -13.067  17.044  1.00 97.37           H  
ATOM    808  HB1 ALA A  50     -20.982 -12.446  19.138  1.00 97.37           H  
ATOM    809  HB2 ALA A  50     -19.639 -11.742  18.209  1.00 97.37           H  
ATOM    810  HB3 ALA A  50     -19.954 -13.490  18.140  1.00 97.37           H  
ATOM    811  N   GLY A  51     -22.069 -10.100  16.087  1.00 97.26           N  
ATOM    812  CA  GLY A  51     -22.863  -8.869  16.064  1.00 97.26           C  
ATOM    813  C   GLY A  51     -22.098  -7.603  16.437  1.00 97.26           C  
ATOM    814  O   GLY A  51     -22.755  -6.625  16.781  1.00 97.26           O  
ATOM    815  H   GLY A  51     -21.486 -10.342  15.299  1.00 97.26           H  
ATOM    816  HA2 GLY A  51     -23.698  -8.957  16.760  1.00 97.26           H  
ATOM    817  HA3 GLY A  51     -23.310  -8.735  15.079  1.00 97.26           H  
ATOM    818  N   GLU A  52     -20.756  -7.617  16.420  1.00 97.68           N  
ATOM    819  CA  GLU A  52     -19.911  -6.438  16.705  1.00 97.68           C  
ATOM    820  C   GLU A  52     -20.191  -5.805  18.086  1.00 97.68           C  
ATOM    821  O   GLU A  52     -20.109  -4.591  18.283  1.00 97.68           O  
ATOM    822  CB  GLU A  52     -19.984  -5.428  15.545  1.00 97.68           C  
ATOM    823  CG  GLU A  52     -19.400  -5.975  14.237  1.00 97.68           C  
ATOM    824  CD  GLU A  52     -19.919  -5.195  13.034  1.00 97.68           C  
ATOM    825  OE1 GLU A  52     -20.493  -5.844  12.126  1.00 97.68           O  
ATOM    826  OE2 GLU A  52     -19.808  -3.956  13.005  1.00 97.68           O1-
ATOM    827  H   GLU A  52     -20.276  -8.478  16.201  1.00 97.68           H  
ATOM    828  HA  GLU A  52     -18.879  -6.786  16.750  1.00 97.68           H  
ATOM    829  HB2 GLU A  52     -19.427  -4.530  15.811  1.00 97.68           H  
ATOM    830  HB3 GLU A  52     -21.025  -5.144  15.386  1.00 97.68           H  
ATOM    831  HG2 GLU A  52     -18.312  -5.912  14.260  1.00 97.68           H  
ATOM    832  HG3 GLU A  52     -19.653  -7.029  14.124  1.00 97.68           H  
ATOM    833  N   GLN A  53     -20.556  -6.641  19.063  1.00 95.23           N  
ATOM    834  CA  GLN A  53     -20.866  -6.218  20.429  1.00 95.23           C  
ATOM    835  C   GLN A  53     -19.596  -5.820  21.185  1.00 95.23           C  
ATOM    836  O   GLN A  53     -18.557  -6.458  21.028  1.00 95.23           O  
ATOM    837  CB  GLN A  53     -21.595  -7.342  21.183  1.00 95.23           C  
ATOM    838  CG  GLN A  53     -22.914  -7.768  20.524  1.00 95.23           C  
ATOM    839  CD  GLN A  53     -23.912  -6.621  20.425  1.00 95.23           C  
ATOM    840  NE2 GLN A  53     -24.394  -6.293  19.248  1.00 95.23           N  
ATOM    841  OE1 GLN A  53     -24.252  -5.976  21.404  1.00 95.23           O  
ATOM    842  H   GLN A  53     -20.589  -7.626  18.842  1.00 95.23           H  
ATOM    843  HA  GLN A  53     -21.516  -5.344  20.380  1.00 95.23           H  
ATOM    844  HB2 GLN A  53     -20.941  -8.212  21.243  1.00 95.23           H  
ATOM    845  HB3 GLN A  53     -21.803  -7.008  22.200  1.00 95.23           H  
ATOM    846  HG2 GLN A  53     -23.368  -8.562  21.117  1.00 95.23           H  
ATOM    847  HG3 GLN A  53     -22.717  -8.172  19.531  1.00 95.23           H  
ATOM    848 HE21 GLN A  53     -23.956  -6.638  18.406  1.00 95.23           H  
ATOM    849 HE22 GLN A  53     -24.993  -5.481  19.226  1.00 95.23           H  
ATOM    850  N   ASP A  54     -19.692  -4.819  22.061  1.00 96.57           N  
ATOM    851  CA  ASP A  54     -18.547  -4.279  22.811  1.00 96.57           C  
ATOM    852  C   ASP A  54     -17.370  -3.852  21.892  1.00 96.57           C  
ATOM    853  O   ASP A  54     -16.323  -4.513  21.852  1.00 96.57           O  
ATOM    854  CB  ASP A  54     -18.164  -5.273  23.926  1.00 96.57           C  
ATOM    855  CG  ASP A  54     -17.087  -4.745  24.874  1.00 96.57           C  
ATOM    856  OD1 ASP A  54     -16.858  -3.515  24.886  1.00 96.57           O  
ATOM    857  OD2 ASP A  54     -16.497  -5.591  25.588  1.00 96.57           O1-
ATOM    858  H   ASP A  54     -20.586  -4.361  22.164  1.00 96.57           H  
ATOM    859  HA  ASP A  54     -18.881  -3.374  23.318  1.00 96.57           H  
ATOM    860  HB2 ASP A  54     -17.810  -6.206  23.486  1.00 96.57           H  
ATOM    861  HB3 ASP A  54     -19.053  -5.498  24.514  1.00 96.57           H  
ATOM    862  N   PRO A  55     -17.529  -2.747  21.126  1.00 97.71           N  
ATOM    863  CA  PRO A  55     -16.502  -2.216  20.220  1.00 97.71           C  
ATOM    864  C   PRO A  55     -15.121  -2.014  20.847  1.00 97.71           C  
ATOM    865  O   PRO A  55     -14.105  -2.100  20.158  1.00 97.71           O  
ATOM    866  CB  PRO A  55     -17.048  -0.865  19.757  1.00 97.71           C  
ATOM    867  CG  PRO A  55     -18.556  -1.083  19.764  1.00 97.71           C  
ATOM    868  CD  PRO A  55     -18.743  -1.945  21.010  1.00 97.71           C  
ATOM    869  HA  PRO A  55     -16.404  -2.882  19.363  1.00 97.71           H  
ATOM    870  HB2 PRO A  55     -16.797  -0.089  20.481  1.00 97.71           H  
ATOM    871  HB3 PRO A  55     -16.659  -0.593  18.776  1.00 97.71           H  
ATOM    872  HG2 PRO A  55     -18.853  -1.644  18.877  1.00 97.71           H  
ATOM    873  HG3 PRO A  55     -19.105  -0.144  19.834  1.00 97.71           H  
ATOM    874  HD2 PRO A  55     -18.842  -1.308  21.889  1.00 97.71           H  
ATOM    875  HD3 PRO A  55     -19.633  -2.562  20.885  1.00 97.71           H  
ATOM    876  N   GLU A  56     -15.049  -1.792  22.160  1.00 98.08           N  
ATOM    877  CA  GLU A  56     -13.780  -1.605  22.863  1.00 98.08           C  
ATOM    878  C   GLU A  56     -12.867  -2.835  22.779  1.00 98.08           C  
ATOM    879  O   GLU A  56     -11.648  -2.712  22.925  1.00 98.08           O  
ATOM    880  CB  GLU A  56     -14.048  -1.241  24.331  1.00 98.08           C  
ATOM    881  CG  GLU A  56     -14.630   0.172  24.492  1.00 98.08           C  
ATOM    882  CD  GLU A  56     -13.714   1.244  23.879  1.00 98.08           C  
ATOM    883  OE1 GLU A  56     -14.249   2.143  23.199  1.00 98.08           O  
ATOM    884  OE2 GLU A  56     -12.474   1.135  24.061  1.00 98.08           O1-
ATOM    885  H   GLU A  56     -15.899  -1.787  22.706  1.00 98.08           H  
ATOM    886  HA  GLU A  56     -13.235  -0.787  22.393  1.00 98.08           H  
ATOM    887  HB2 GLU A  56     -14.732  -1.967  24.770  1.00 98.08           H  
ATOM    888  HB3 GLU A  56     -13.113  -1.296  24.888  1.00 98.08           H  
ATOM    889  HG2 GLU A  56     -15.614   0.206  24.025  1.00 98.08           H  
ATOM    890  HG3 GLU A  56     -14.757   0.374  25.555  1.00 98.08           H  
ATOM    891  N   ARG A  57     -13.413  -4.028  22.505  1.00 98.30           N  
ATOM    892  CA  ARG A  57     -12.613  -5.240  22.277  1.00 98.30           C  
ATOM    893  C   ARG A  57     -11.811  -5.146  20.985  1.00 98.30           C  
ATOM    894  O   ARG A  57     -10.599  -5.361  21.020  1.00 98.30           O  
ATOM    895  CB  ARG A  57     -13.505  -6.487  22.272  1.00 98.30           C  
ATOM    896  CG  ARG A  57     -14.165  -6.706  23.637  1.00 98.30           C  
ATOM    897  CD  ARG A  57     -15.097  -7.921  23.634  1.00 98.30           C  
ATOM    898  NE  ARG A  57     -14.352  -9.184  23.436  1.00 98.30           N  
ATOM    899  CZ  ARG A  57     -14.883 -10.381  23.266  1.00 98.30           C  
ATOM    900  NH1 ARG A  57     -16.173 -10.564  23.291  1.00 98.30           N1+
ATOM    901  NH2 ARG A  57     -14.121 -11.418  23.053  1.00 98.30           N  
ATOM    902  H   ARG A  57     -14.416  -4.072  22.401  1.00 98.30           H  
ATOM    903  HA  ARG A  57     -11.880  -5.334  23.078  1.00 98.30           H  
ATOM    904  HB2 ARG A  57     -12.888  -7.353  22.035  1.00 98.30           H  
ATOM    905  HB3 ARG A  57     -14.275  -6.385  21.507  1.00 98.30           H  
ATOM    906  HG2 ARG A  57     -13.401  -6.833  24.404  1.00 98.30           H  
ATOM    907  HG3 ARG A  57     -14.752  -5.820  23.879  1.00 98.30           H  
ATOM    908  HD2 ARG A  57     -15.621  -7.946  24.590  1.00 98.30           H  
ATOM    909  HD3 ARG A  57     -15.835  -7.786  22.844  1.00 98.30           H  
ATOM    910  HE  ARG A  57     -13.346  -9.112  23.395  1.00 98.30           H  
ATOM    911 HH11 ARG A  57     -16.577 -11.473  23.117  1.00 98.30           H  
ATOM    912 HH12 ARG A  57     -16.763  -9.757  23.435  1.00 98.30           H  
ATOM    913 HH21 ARG A  57     -13.122 -11.306  22.959  1.00 98.30           H  
ATOM    914 HH22 ARG A  57     -14.535 -12.321  22.869  1.00 98.30           H  
ATOM    915  N   ILE A  58     -12.461  -4.805  19.868  1.00 98.56           N  
ATOM    916  CA  ILE A  58     -11.774  -4.680  18.576  1.00 98.56           C  
ATOM    917  C   ILE A  58     -10.857  -3.454  18.565  1.00 98.56           C  
ATOM    918  O   ILE A  58      -9.725  -3.543  18.104  1.00 98.56           O  
ATOM    919  CB  ILE A  58     -12.763  -4.715  17.385  1.00 98.56           C  
ATOM    920  CG1 ILE A  58     -12.056  -4.858  16.020  1.00 98.56           C  
ATOM    921  CG2 ILE A  58     -13.676  -3.481  17.317  1.00 98.56           C  
ATOM    922  CD1 ILE A  58     -11.288  -6.172  15.852  1.00 98.56           C  
ATOM    923  H   ILE A  58     -13.442  -4.573  19.925  1.00 98.56           H  
ATOM    924  HA  ILE A  58     -11.126  -5.551  18.480  1.00 98.56           H  
ATOM    925  HB  ILE A  58     -13.405  -5.587  17.508  1.00 98.56           H  
ATOM    926 HG12 ILE A  58     -11.376  -4.022  15.862  1.00 98.56           H  
ATOM    927 HG13 ILE A  58     -12.809  -4.826  15.232  1.00 98.56           H  
ATOM    928 HG21 ILE A  58     -14.285  -3.525  16.415  1.00 98.56           H  
ATOM    929 HG22 ILE A  58     -14.359  -3.480  18.167  1.00 98.56           H  
ATOM    930 HG23 ILE A  58     -13.104  -2.554  17.276  1.00 98.56           H  
ATOM    931 HD11 ILE A  58     -10.938  -6.246  14.822  1.00 98.56           H  
ATOM    932 HD12 ILE A  58     -10.420  -6.194  16.511  1.00 98.56           H  
ATOM    933 HD13 ILE A  58     -11.940  -7.019  16.066  1.00 98.56           H  
ATOM    934  N   ILE A  59     -11.277  -2.338  19.169  1.00 98.68           N  
ATOM    935  CA  ILE A  59     -10.455  -1.122  19.261  1.00 98.68           C  
ATOM    936  C   ILE A  59      -9.170  -1.401  20.055  1.00 98.68           C  
ATOM    937  O   ILE A  59      -8.081  -0.995  19.647  1.00 98.68           O  
ATOM    938  CB  ILE A  59     -11.287   0.021  19.883  1.00 98.68           C  
ATOM    939  CG1 ILE A  59     -12.437   0.453  18.944  1.00 98.68           C  
ATOM    940  CG2 ILE A  59     -10.402   1.238  20.194  1.00 98.68           C  
ATOM    941  CD1 ILE A  59     -13.546   1.225  19.671  1.00 98.68           C  
ATOM    942  H   ILE A  59     -12.227  -2.304  19.508  1.00 98.68           H  
ATOM    943  HA  ILE A  59     -10.156  -0.818  18.258  1.00 98.68           H  
ATOM    944  HB  ILE A  59     -11.710  -0.340  20.821  1.00 98.68           H  
ATOM    945 HG12 ILE A  59     -12.900  -0.420  18.486  1.00 98.68           H  
ATOM    946 HG13 ILE A  59     -12.039   1.070  18.138  1.00 98.68           H  
ATOM    947 HG21 ILE A  59      -9.620   0.953  20.898  1.00 98.68           H  
ATOM    948 HG22 ILE A  59     -10.994   2.032  20.650  1.00 98.68           H  
ATOM    949 HG23 ILE A  59      -9.945   1.612  19.277  1.00 98.68           H  
ATOM    950 HD11 ILE A  59     -13.155   2.116  20.162  1.00 98.68           H  
ATOM    951 HD12 ILE A  59     -14.006   0.593  20.430  1.00 98.68           H  
ATOM    952 HD13 ILE A  59     -14.310   1.520  18.951  1.00 98.68           H  
ATOM    953  N   ARG A  60      -9.265  -2.137  21.170  1.00 98.49           N  
ATOM    954  CA  ARG A  60      -8.092  -2.551  21.954  1.00 98.49           C  
ATOM    955  C   ARG A  60      -7.179  -3.477  21.163  1.00 98.49           C  
ATOM    956  O   ARG A  60      -5.974  -3.264  21.181  1.00 98.49           O  
ATOM    957  CB  ARG A  60      -8.568  -3.212  23.243  1.00 98.49           C  
ATOM    958  CG  ARG A  60      -7.437  -3.526  24.236  1.00 98.49           C  
ATOM    959  CD  ARG A  60      -7.955  -4.355  25.421  1.00 98.49           C  
ATOM    960  NE  ARG A  60      -9.271  -3.877  25.893  1.00 98.49           N  
ATOM    961  CZ  ARG A  60      -9.895  -4.194  27.008  1.00 98.49           C  
ATOM    962  NH1 ARG A  60      -9.342  -4.953  27.913  1.00 98.49           N1+
ATOM    963  NH2 ARG A  60     -11.102  -3.750  27.219  1.00 98.49           N  
ATOM    964  H   ARG A  60     -10.184  -2.420  21.478  1.00 98.49           H  
ATOM    965  HA  ARG A  60      -7.501  -1.667  22.193  1.00 98.49           H  
ATOM    966  HB2 ARG A  60      -9.256  -2.513  23.719  1.00 98.49           H  
ATOM    967  HB3 ARG A  60      -9.106  -4.128  22.999  1.00 98.49           H  
ATOM    968  HG2 ARG A  60      -6.641  -4.087  23.747  1.00 98.49           H  
ATOM    969  HG3 ARG A  60      -7.023  -2.588  24.606  1.00 98.49           H  
ATOM    970  HD2 ARG A  60      -7.216  -4.310  26.221  1.00 98.49           H  
ATOM    971  HD3 ARG A  60      -8.054  -5.390  25.094  1.00 98.49           H  
ATOM    972  HE  ARG A  60      -9.798  -3.312  25.243  1.00 98.49           H  
ATOM    973 HH11 ARG A  60      -9.844  -5.190  28.757  1.00 98.49           H  
ATOM    974 HH12 ARG A  60      -8.411  -5.304  27.739  1.00 98.49           H  
ATOM    975 HH21 ARG A  60     -11.562  -3.188  26.518  1.00 98.49           H  
ATOM    976 HH22 ARG A  60     -11.622  -4.010  28.045  1.00 98.49           H  
ATOM    977  N   TYR A  61      -7.740  -4.459  20.462  1.00 98.63           N  
ATOM    978  CA  TYR A  61      -6.974  -5.334  19.576  1.00 98.63           C  
ATOM    979  C   TYR A  61      -6.175  -4.529  18.542  1.00 98.63           C  
ATOM    980  O   TYR A  61      -4.957  -4.667  18.457  1.00 98.63           O  
ATOM    981  CB  TYR A  61      -7.939  -6.308  18.896  1.00 98.63           C  
ATOM    982  CG  TYR A  61      -7.300  -7.100  17.782  1.00 98.63           C  
ATOM    983  CD1 TYR A  61      -7.411  -6.678  16.440  1.00 98.63           C  
ATOM    984  CD2 TYR A  61      -6.570  -8.253  18.106  1.00 98.63           C  
ATOM    985  CE1 TYR A  61      -6.796  -7.427  15.418  1.00 98.63           C  
ATOM    986  CE2 TYR A  61      -5.974  -9.009  17.088  1.00 98.63           C  
ATOM    987  CZ  TYR A  61      -6.096  -8.608  15.745  1.00 98.63           C  
ATOM    988  OH  TYR A  61      -5.571  -9.399  14.782  1.00 98.63           O  
ATOM    989  H   TYR A  61      -8.743  -4.572  20.497  1.00 98.63           H  
ATOM    990  HA  TYR A  61      -6.256  -5.909  20.161  1.00 98.63           H  
ATOM    991  HB2 TYR A  61      -8.788  -5.766  18.481  1.00 98.63           H  
ATOM    992  HB3 TYR A  61      -8.329  -6.995  19.647  1.00 98.63           H  
ATOM    993  HD1 TYR A  61      -7.972  -5.789  16.190  1.00 98.63           H  
ATOM    994  HD2 TYR A  61      -6.484  -8.580  19.132  1.00 98.63           H  
ATOM    995  HE1 TYR A  61      -6.886  -7.138  14.381  1.00 98.63           H  
ATOM    996  HE2 TYR A  61      -5.445  -9.920  17.327  1.00 98.63           H  
ATOM    997  HH  TYR A  61      -5.410 -10.272  15.147  1.00 98.63           H  
ATOM    998  N   LEU A  62      -6.842  -3.618  17.829  1.00 98.57           N  
ATOM    999  CA  LEU A  62      -6.216  -2.751  16.832  1.00 98.57           C  
ATOM   1000  C   LEU A  62      -5.100  -1.898  17.453  1.00 98.57           C  
ATOM   1001  O   LEU A  62      -4.008  -1.809  16.890  1.00 98.57           O  
ATOM   1002  CB  LEU A  62      -7.313  -1.882  16.187  1.00 98.57           C  
ATOM   1003  CG  LEU A  62      -8.306  -2.656  15.297  1.00 98.57           C  
ATOM   1004  CD1 LEU A  62      -9.422  -1.706  14.867  1.00 98.57           C  
ATOM   1005  CD2 LEU A  62      -7.639  -3.265  14.064  1.00 98.57           C  
ATOM   1006  H   LEU A  62      -7.841  -3.552  17.955  1.00 98.57           H  
ATOM   1007  HA  LEU A  62      -5.747  -3.369  16.067  1.00 98.57           H  
ATOM   1008  HB2 LEU A  62      -7.869  -1.380  16.978  1.00 98.57           H  
ATOM   1009  HB3 LEU A  62      -6.848  -1.106  15.580  1.00 98.57           H  
ATOM   1010  HG  LEU A  62      -8.755  -3.477  15.856  1.00 98.57           H  
ATOM   1011 HD11 LEU A  62     -10.108  -2.217  14.191  1.00 98.57           H  
ATOM   1012 HD12 LEU A  62      -9.979  -1.374  15.743  1.00 98.57           H  
ATOM   1013 HD13 LEU A  62      -8.997  -0.836  14.366  1.00 98.57           H  
ATOM   1014 HD21 LEU A  62      -6.964  -4.067  14.362  1.00 98.57           H  
ATOM   1015 HD22 LEU A  62      -7.081  -2.500  13.524  1.00 98.57           H  
ATOM   1016 HD23 LEU A  62      -8.396  -3.687  13.404  1.00 98.57           H  
ATOM   1017  N   ARG A  63      -5.323  -1.336  18.644  1.00 98.31           N  
ATOM   1018  CA  ARG A  63      -4.312  -0.564  19.381  1.00 98.31           C  
ATOM   1019  C   ARG A  63      -3.088  -1.387  19.765  1.00 98.31           C  
ATOM   1020  O   ARG A  63      -1.971  -0.891  19.641  1.00 98.31           O  
ATOM   1021  CB  ARG A  63      -4.987   0.061  20.602  1.00 98.31           C  
ATOM   1022  CG  ARG A  63      -4.106   1.118  21.283  1.00 98.31           C  
ATOM   1023  CD  ARG A  63      -4.796   1.662  22.538  1.00 98.31           C  
ATOM   1024  NE  ARG A  63      -6.130   2.217  22.223  1.00 98.31           N  
ATOM   1025  CZ  ARG A  63      -7.268   1.999  22.854  1.00 98.31           C  
ATOM   1026  NH1 ARG A  63      -7.360   1.243  23.913  1.00 98.31           N1+
ATOM   1027  NH2 ARG A  63      -8.358   2.551  22.410  1.00 98.31           N  
ATOM   1028  H   ARG A  63      -6.247  -1.433  19.039  1.00 98.31           H  
ATOM   1029  HA  ARG A  63      -3.923   0.223  18.735  1.00 98.31           H  
ATOM   1030  HB2 ARG A  63      -5.237  -0.720  21.320  1.00 98.31           H  
ATOM   1031  HB3 ARG A  63      -5.911   0.532  20.267  1.00 98.31           H  
ATOM   1032  HG2 ARG A  63      -3.154   0.678  21.577  1.00 98.31           H  
ATOM   1033  HG3 ARG A  63      -3.915   1.934  20.587  1.00 98.31           H  
ATOM   1034  HD2 ARG A  63      -4.871   0.850  23.261  1.00 98.31           H  
ATOM   1035  HD3 ARG A  63      -4.172   2.445  22.967  1.00 98.31           H  
ATOM   1036  HE  ARG A  63      -6.215   2.723  21.353  1.00 98.31           H  
ATOM   1037 HH11 ARG A  63      -6.525   0.800  24.268  1.00 98.31           H  
ATOM   1038 HH12 ARG A  63      -8.266   1.115  24.343  1.00 98.31           H  
ATOM   1039 HH21 ARG A  63      -8.337   3.003  21.507  1.00 98.31           H  
ATOM   1040 HH22 ARG A  63      -9.254   2.386  22.845  1.00 98.31           H  
ATOM   1041  N   GLU A  64      -3.273  -2.631  20.197  1.00 98.11           N  
ATOM   1042  CA  GLU A  64      -2.147  -3.516  20.499  1.00 98.11           C  
ATOM   1043  C   GLU A  64      -1.354  -3.874  19.240  1.00 98.11           C  
ATOM   1044  O   GLU A  64      -0.127  -3.830  19.279  1.00 98.11           O  
ATOM   1045  CB  GLU A  64      -2.609  -4.780  21.241  1.00 98.11           C  
ATOM   1046  CG  GLU A  64      -3.131  -4.516  22.664  1.00 98.11           C  
ATOM   1047  CD  GLU A  64      -2.161  -3.705  23.538  1.00 98.11           C  
ATOM   1048  OE1 GLU A  64      -2.642  -2.873  24.338  1.00 98.11           O  
ATOM   1049  OE2 GLU A  64      -0.924  -3.890  23.422  1.00 98.11           O1-
ATOM   1050  H   GLU A  64      -4.215  -2.983  20.290  1.00 98.11           H  
ATOM   1051  HA  GLU A  64      -1.445  -2.980  21.139  1.00 98.11           H  
ATOM   1052  HB2 GLU A  64      -1.765  -5.465  21.314  1.00 98.11           H  
ATOM   1053  HB3 GLU A  64      -3.389  -5.277  20.663  1.00 98.11           H  
ATOM   1054  HG2 GLU A  64      -4.082  -3.985  22.607  1.00 98.11           H  
ATOM   1055  HG3 GLU A  64      -3.326  -5.475  23.143  1.00 98.11           H  
ATOM   1056  N   ILE A  65      -2.021  -4.131  18.108  1.00 97.42           N  
ATOM   1057  CA  ILE A  65      -1.351  -4.331  16.813  1.00 97.42           C  
ATOM   1058  C   ILE A  65      -0.543  -3.087  16.421  1.00 97.42           C  
ATOM   1059  O   ILE A  65       0.647  -3.197  16.126  1.00 97.42           O  
ATOM   1060  CB  ILE A  65      -2.381  -4.704  15.721  1.00 97.42           C  
ATOM   1061  CG1 ILE A  65      -3.052  -6.076  15.967  1.00 97.42           C  
ATOM   1062  CG2 ILE A  65      -1.769  -4.652  14.310  1.00 97.42           C  
ATOM   1063  CD1 ILE A  65      -2.127  -7.299  15.932  1.00 97.42           C  
ATOM   1064  H   ILE A  65      -3.029  -4.173  18.146  1.00 97.42           H  
ATOM   1065  HA  ILE A  65      -0.633  -5.146  16.912  1.00 97.42           H  
ATOM   1066  HB  ILE A  65      -3.176  -3.958  15.741  1.00 97.42           H  
ATOM   1067 HG12 ILE A  65      -3.546  -6.067  16.938  1.00 97.42           H  
ATOM   1068 HG13 ILE A  65      -3.831  -6.220  15.218  1.00 97.42           H  
ATOM   1069 HG21 ILE A  65      -0.952  -5.365  14.204  1.00 97.42           H  
ATOM   1070 HG22 ILE A  65      -2.540  -4.903  13.581  1.00 97.42           H  
ATOM   1071 HG23 ILE A  65      -1.414  -3.652  14.063  1.00 97.42           H  
ATOM   1072 HD11 ILE A  65      -1.359  -7.219  16.701  1.00 97.42           H  
ATOM   1073 HD12 ILE A  65      -1.665  -7.402  14.950  1.00 97.42           H  
ATOM   1074 HD13 ILE A  65      -2.718  -8.194  16.127  1.00 97.42           H  
ATOM   1075  N   GLN A  66      -1.165  -1.906  16.461  1.00 95.36           N  
ATOM   1076  CA  GLN A  66      -0.523  -0.646  16.081  1.00 95.36           C  
ATOM   1077  C   GLN A  66       0.731  -0.385  16.923  1.00 95.36           C  
ATOM   1078  O   GLN A  66       1.798  -0.096  16.381  1.00 95.36           O  
ATOM   1079  CB  GLN A  66      -1.563   0.485  16.175  1.00 95.36           C  
ATOM   1080  CG  GLN A  66      -1.053   1.866  15.739  1.00 95.36           C  
ATOM   1081  CD  GLN A  66      -0.255   2.610  16.811  1.00 95.36           C  
ATOM   1082  NE2 GLN A  66       0.683   3.444  16.441  1.00 95.36           N  
ATOM   1083  OE1 GLN A  66      -0.458   2.466  18.008  1.00 95.36           O  
ATOM   1084  H   GLN A  66      -2.137  -1.885  16.736  1.00 95.36           H  
ATOM   1085  HA  GLN A  66      -0.197  -0.734  15.045  1.00 95.36           H  
ATOM   1086  HB2 GLN A  66      -1.974   0.539  17.183  1.00 95.36           H  
ATOM   1087  HB3 GLN A  66      -2.379   0.229  15.500  1.00 95.36           H  
ATOM   1088  HG2 GLN A  66      -1.911   2.490  15.486  1.00 95.36           H  
ATOM   1089  HG3 GLN A  66      -0.460   1.751  14.832  1.00 95.36           H  
ATOM   1090 HE21 GLN A  66       0.962   3.452  15.470  1.00 95.36           H  
ATOM   1091 HE22 GLN A  66       1.209   3.913  17.164  1.00 95.36           H  
ATOM   1092  N   ARG A  67       0.635  -0.581  18.243  1.00 95.77           N  
ATOM   1093  CA  ARG A  67       1.753  -0.415  19.178  1.00 95.77           C  
ATOM   1094  C   ARG A  67       2.854  -1.455  18.966  1.00 95.77           C  
ATOM   1095  O   ARG A  67       4.027  -1.093  18.925  1.00 95.77           O  
ATOM   1096  CB  ARG A  67       1.188  -0.469  20.603  1.00 95.77           C  
ATOM   1097  CG  ARG A  67       2.253  -0.166  21.665  1.00 95.77           C  
ATOM   1098  CD  ARG A  67       1.645  -0.206  23.071  1.00 95.77           C  
ATOM   1099  NE  ARG A  67       1.312  -1.581  23.507  1.00 95.77           N  
ATOM   1100  CZ  ARG A  67       1.751  -2.219  24.574  1.00 95.77           C  
ATOM   1101  NH1 ARG A  67       2.594  -1.683  25.414  1.00 95.77           N1+
ATOM   1102  NH2 ARG A  67       1.330  -3.420  24.822  1.00 95.77           N  
ATOM   1103  H   ARG A  67      -0.280  -0.788  18.616  1.00 95.77           H  
ATOM   1104  HA  ARG A  67       2.202   0.562  19.002  1.00 95.77           H  
ATOM   1105  HB2 ARG A  67       0.391   0.269  20.689  1.00 95.77           H  
ATOM   1106  HB3 ARG A  67       0.761  -1.455  20.783  1.00 95.77           H  
ATOM   1107  HG2 ARG A  67       3.068  -0.887  21.607  1.00 95.77           H  
ATOM   1108  HG3 ARG A  67       2.654   0.831  21.482  1.00 95.77           H  
ATOM   1109  HD2 ARG A  67       2.355   0.258  23.757  1.00 95.77           H  
ATOM   1110  HD3 ARG A  67       0.738   0.399  23.081  1.00 95.77           H  
ATOM   1111  HE  ARG A  67       0.606  -2.084  22.988  1.00 95.77           H  
ATOM   1112 HH11 ARG A  67       2.913  -2.212  26.213  1.00 95.77           H  
ATOM   1113 HH12 ARG A  67       2.930  -0.751  25.215  1.00 95.77           H  
ATOM   1114 HH21 ARG A  67       0.546  -3.745  24.274  1.00 95.77           H  
ATOM   1115 HH22 ARG A  67       1.626  -3.958  25.624  1.00 95.77           H  
ATOM   1116  N   GLN A  68       2.486  -2.731  18.849  1.00 95.25           N  
ATOM   1117  CA  GLN A  68       3.428  -3.849  18.741  1.00 95.25           C  
ATOM   1118  C   GLN A  68       4.253  -3.781  17.456  1.00 95.25           C  
ATOM   1119  O   GLN A  68       5.445  -4.092  17.463  1.00 95.25           O  
ATOM   1120  CB  GLN A  68       2.634  -5.167  18.798  1.00 95.25           C  
ATOM   1121  CG  GLN A  68       3.493  -6.433  18.656  1.00 95.25           C  
ATOM   1122  CD  GLN A  68       4.516  -6.615  19.775  1.00 95.25           C  
ATOM   1123  NE2 GLN A  68       5.535  -7.417  19.560  1.00 95.25           N  
ATOM   1124  OE1 GLN A  68       4.423  -6.074  20.865  1.00 95.25           O  
ATOM   1125  H   GLN A  68       1.501  -2.949  18.882  1.00 95.25           H  
ATOM   1126  HA  GLN A  68       4.119  -3.810  19.583  1.00 95.25           H  
ATOM   1127  HB2 GLN A  68       2.097  -5.216  19.746  1.00 95.25           H  
ATOM   1128  HB3 GLN A  68       1.898  -5.170  17.994  1.00 95.25           H  
ATOM   1129  HG2 GLN A  68       2.832  -7.300  18.665  1.00 95.25           H  
ATOM   1130  HG3 GLN A  68       4.003  -6.429  17.693  1.00 95.25           H  
ATOM   1131 HE21 GLN A  68       6.196  -7.500  20.318  1.00 95.25           H  
ATOM   1132 HE22 GLN A  68       5.645  -7.868  18.662  1.00 95.25           H  
ATOM   1133  N   TYR A  69       3.618  -3.390  16.352  1.00 91.29           N  
ATOM   1134  CA  TYR A  69       4.254  -3.346  15.039  1.00 91.29           C  
ATOM   1135  C   TYR A  69       4.677  -1.942  14.607  1.00 91.29           C  
ATOM   1136  O   TYR A  69       5.238  -1.803  13.524  1.00 91.29           O  
ATOM   1137  CB  TYR A  69       3.354  -4.044  14.020  1.00 91.29           C  
ATOM   1138  CG  TYR A  69       3.146  -5.515  14.329  1.00 91.29           C  
ATOM   1139  CD1 TYR A  69       4.202  -6.427  14.147  1.00 91.29           C  
ATOM   1140  CD2 TYR A  69       1.907  -5.968  14.813  1.00 91.29           C  
ATOM   1141  CE1 TYR A  69       4.013  -7.792  14.437  1.00 91.29           C  
ATOM   1142  CE2 TYR A  69       1.709  -7.330  15.101  1.00 91.29           C  
ATOM   1143  CZ  TYR A  69       2.763  -8.245  14.908  1.00 91.29           C  
ATOM   1144  OH  TYR A  69       2.585  -9.563  15.174  1.00 91.29           O  
ATOM   1145  H   TYR A  69       2.628  -3.201  16.403  1.00 91.29           H  
ATOM   1146  HA  TYR A  69       5.182  -3.917  15.081  1.00 91.29           H  
ATOM   1147  HB2 TYR A  69       2.392  -3.533  13.978  1.00 91.29           H  
ATOM   1148  HB3 TYR A  69       3.816  -3.961  13.037  1.00 91.29           H  
ATOM   1149  HD1 TYR A  69       5.147  -6.068  13.769  1.00 91.29           H  
ATOM   1150  HD2 TYR A  69       1.102  -5.263  14.955  1.00 91.29           H  
ATOM   1151  HE1 TYR A  69       4.806  -8.511  14.291  1.00 91.29           H  
ATOM   1152  HE2 TYR A  69       0.750  -7.671  15.462  1.00 91.29           H  
ATOM   1153  HH  TYR A  69       1.679  -9.758  15.426  1.00 91.29           H  
ATOM   1154  N   GLN A  70       4.461  -0.933  15.459  1.00 89.42           N  
ATOM   1155  CA  GLN A  70       4.837   0.464  15.218  1.00 89.42           C  
ATOM   1156  C   GLN A  70       4.266   1.010  13.900  1.00 89.42           C  
ATOM   1157  O   GLN A  70       4.903   1.809  13.214  1.00 89.42           O  
ATOM   1158  CB  GLN A  70       6.362   0.639  15.334  1.00 89.42           C  
ATOM   1159  CG  GLN A  70       6.923   0.172  16.684  1.00 89.42           C  
ATOM   1160  CD  GLN A  70       8.443   0.267  16.727  1.00 89.42           C  
ATOM   1161  NE2 GLN A  70       9.014   0.724  17.820  1.00 89.42           N  
ATOM   1162  OE1 GLN A  70       9.160  -0.089  15.806  1.00 89.42           O  
ATOM   1163  H   GLN A  70       3.943  -1.127  16.303  1.00 89.42           H  
ATOM   1164  HA  GLN A  70       4.375   1.058  16.006  1.00 89.42           H  
ATOM   1165  HB2 GLN A  70       6.844   0.082  14.530  1.00 89.42           H  
ATOM   1166  HB3 GLN A  70       6.610   1.693  15.209  1.00 89.42           H  
ATOM   1167  HG2 GLN A  70       6.655  -0.868  16.870  1.00 89.42           H  
ATOM   1168  HG3 GLN A  70       6.491   0.784  17.476  1.00 89.42           H  
ATOM   1169 HE21 GLN A  70       8.448   1.027  18.599  1.00 89.42           H  
ATOM   1170 HE22 GLN A  70      10.021   0.792  17.787  1.00 89.42           H  
ATOM   1171  N   THR A  71       3.064   0.566  13.530  1.00 91.53           N  
ATOM   1172  CA  THR A  71       2.336   1.127  12.387  1.00 91.53           C  
ATOM   1173  C   THR A  71       1.763   2.482  12.793  1.00 91.53           C  
ATOM   1174  O   THR A  71       1.631   2.768  13.981  1.00 91.53           O  
ATOM   1175  CB  THR A  71       1.266   0.158  11.855  1.00 91.53           C  
ATOM   1176  CG2 THR A  71       1.874  -1.201  11.496  1.00 91.53           C  
ATOM   1177  OG1 THR A  71       0.224  -0.055  12.774  1.00 91.53           O  
ATOM   1178  H   THR A  71       2.546  -0.009  14.179  1.00 91.53           H  
ATOM   1179  HA  THR A  71       3.043   1.303  11.576  1.00 91.53           H  
ATOM   1180  HB  THR A  71       0.824   0.576  10.950  1.00 91.53           H  
ATOM   1181  HG1 THR A  71      -0.593   0.165  12.320  1.00 91.53           H  
ATOM   1182 HG21 THR A  71       2.607  -1.073  10.699  1.00 91.53           H  
ATOM   1183 HG22 THR A  71       2.359  -1.647  12.364  1.00 91.53           H  
ATOM   1184 HG23 THR A  71       1.094  -1.882  11.155  1.00 91.53           H  
ATOM   1185  N   ILE A  72       1.431   3.358  11.848  1.00 90.55           N  
ATOM   1186  CA  ILE A  72       0.792   4.639  12.203  1.00 90.55           C  
ATOM   1187  C   ILE A  72      -0.718   4.499  12.372  1.00 90.55           C  
ATOM   1188  O   ILE A  72      -1.320   5.245  13.134  1.00 90.55           O  
ATOM   1189  CB  ILE A  72       1.149   5.758  11.221  1.00 90.55           C  
ATOM   1190  CG1 ILE A  72       0.711   5.442   9.783  1.00 90.55           C  
ATOM   1191  CG2 ILE A  72       2.664   6.025  11.305  1.00 90.55           C  
ATOM   1192  CD1 ILE A  72       0.732   6.692   8.913  1.00 90.55           C  
ATOM   1193  H   ILE A  72       1.487   3.093  10.875  1.00 90.55           H  
ATOM   1194  HA  ILE A  72       1.159   4.963  13.177  1.00 90.55           H  
ATOM   1195  HB  ILE A  72       0.629   6.657  11.553  1.00 90.55           H  
ATOM   1196 HG12 ILE A  72      -0.304   5.045   9.758  1.00 90.55           H  
ATOM   1197 HG13 ILE A  72       1.390   4.701   9.360  1.00 90.55           H  
ATOM   1198 HG21 ILE A  72       3.226   5.241  10.796  1.00 90.55           H  
ATOM   1199 HG22 ILE A  72       2.978   6.063  12.348  1.00 90.55           H  
ATOM   1200 HG23 ILE A  72       2.889   6.996  10.864  1.00 90.55           H  
ATOM   1201 HD11 ILE A  72       0.727   6.389   7.866  1.00 90.55           H  
ATOM   1202 HD12 ILE A  72      -0.137   7.308   9.142  1.00 90.55           H  
ATOM   1203 HD13 ILE A  72       1.632   7.283   9.082  1.00 90.55           H  
ATOM   1204  N   SER A  73      -1.305   3.495  11.721  1.00 93.60           N  
ATOM   1205  CA  SER A  73      -2.719   3.170  11.835  1.00 93.60           C  
ATOM   1206  C   SER A  73      -2.930   1.657  11.865  1.00 93.60           C  
ATOM   1207  O   SER A  73      -2.094   0.870  11.402  1.00 93.60           O  
ATOM   1208  CB  SER A  73      -3.501   3.849  10.703  1.00 93.60           C  
ATOM   1209  OG  SER A  73      -4.880   3.596  10.859  1.00 93.60           O  
ATOM   1210  H   SER A  73      -0.736   2.928  11.109  1.00 93.60           H  
ATOM   1211  HA  SER A  73      -3.097   3.569  12.776  1.00 93.60           H  
ATOM   1212  HB2 SER A  73      -3.327   4.924  10.727  1.00 93.60           H  
ATOM   1213  HB3 SER A  73      -3.170   3.458   9.741  1.00 93.60           H  
ATOM   1214  HG  SER A  73      -5.300   4.416  11.129  1.00 93.60           H  
ATOM   1215  N   SER A  74      -4.061   1.255  12.428  1.00 96.94           N  
ATOM   1216  CA  SER A  74      -4.655  -0.068  12.289  1.00 96.94           C  
ATOM   1217  C   SER A  74      -6.171   0.078  12.377  1.00 96.94           C  
ATOM   1218  O   SER A  74      -6.704   0.867  13.172  1.00 96.94           O  
ATOM   1219  CB  SER A  74      -4.131  -1.048  13.339  1.00 96.94           C  
ATOM   1220  OG  SER A  74      -4.545  -0.618  14.611  1.00 96.94           O  
ATOM   1221  H   SER A  74      -4.688   1.981  12.743  1.00 96.94           H  
ATOM   1222  HA  SER A  74      -4.406  -0.458  11.302  1.00 96.94           H  
ATOM   1223  HB2 SER A  74      -3.042  -1.085  13.295  1.00 96.94           H  
ATOM   1224  HB3 SER A  74      -4.531  -2.042  13.140  1.00 96.94           H  
ATOM   1225  HG  SER A  74      -4.135  -1.150  15.297  1.00 96.94           H  
ATOM   1226  N   PHE A  75      -6.873  -0.659  11.527  1.00 98.01           N  
ATOM   1227  CA  PHE A  75      -8.310  -0.504  11.366  1.00 98.01           C  
ATOM   1228  C   PHE A  75      -8.978  -1.800  10.924  1.00 98.01           C  
ATOM   1229  O   PHE A  75      -8.334  -2.693  10.378  1.00 98.01           O  
ATOM   1230  CB  PHE A  75      -8.598   0.623  10.366  1.00 98.01           C  
ATOM   1231  CG  PHE A  75      -8.115   0.324   8.970  1.00 98.01           C  
ATOM   1232  CD1 PHE A  75      -6.798   0.648   8.601  1.00 98.01           C  
ATOM   1233  CD2 PHE A  75      -8.961  -0.352   8.072  1.00 98.01           C  
ATOM   1234  CE1 PHE A  75      -6.317   0.252   7.347  1.00 98.01           C  
ATOM   1235  CE2 PHE A  75      -8.482  -0.732   6.810  1.00 98.01           C  
ATOM   1236  CZ  PHE A  75      -7.157  -0.435   6.459  1.00 98.01           C  
ATOM   1237  H   PHE A  75      -6.394  -1.272  10.882  1.00 98.01           H  
ATOM   1238  HA  PHE A  75      -8.746  -0.220  12.324  1.00 98.01           H  
ATOM   1239  HB2 PHE A  75      -8.131   1.543  10.715  1.00 98.01           H  
ATOM   1240  HB3 PHE A  75      -9.674   0.790  10.327  1.00 98.01           H  
ATOM   1241  HD1 PHE A  75      -6.151   1.175   9.287  1.00 98.01           H  
ATOM   1242  HD2 PHE A  75      -9.969  -0.607   8.363  1.00 98.01           H  
ATOM   1243  HE1 PHE A  75      -5.292   0.448   7.070  1.00 98.01           H  
ATOM   1244  HE2 PHE A  75      -9.114  -1.274   6.123  1.00 98.01           H  
ATOM   1245  HZ  PHE A  75      -6.760  -0.766   5.511  1.00 98.01           H  
ATOM   1246  N   TYR A  76     -10.288  -1.864  11.134  1.00 98.69           N  
ATOM   1247  CA  TYR A  76     -11.191  -2.871  10.601  1.00 98.69           C  
ATOM   1248  C   TYR A  76     -12.492  -2.194  10.163  1.00 98.69           C  
ATOM   1249  O   TYR A  76     -13.068  -1.418  10.919  1.00 98.69           O  
ATOM   1250  CB  TYR A  76     -11.458  -3.948  11.661  1.00 98.69           C  
ATOM   1251  CG  TYR A  76     -12.551  -4.919  11.260  1.00 98.69           C  
ATOM   1252  CD1 TYR A  76     -13.760  -4.969  11.983  1.00 98.69           C  
ATOM   1253  CD2 TYR A  76     -12.392  -5.708  10.106  1.00 98.69           C  
ATOM   1254  CE1 TYR A  76     -14.803  -5.803  11.540  1.00 98.69           C  
ATOM   1255  CE2 TYR A  76     -13.433  -6.540   9.660  1.00 98.69           C  
ATOM   1256  CZ  TYR A  76     -14.645  -6.579  10.376  1.00 98.69           C  
ATOM   1257  OH  TYR A  76     -15.693  -7.301   9.915  1.00 98.69           O  
ATOM   1258  H   TYR A  76     -10.723  -1.062  11.568  1.00 98.69           H  
ATOM   1259  HA  TYR A  76     -10.735  -3.341   9.729  1.00 98.69           H  
ATOM   1260  HB2 TYR A  76     -10.539  -4.505  11.843  1.00 98.69           H  
ATOM   1261  HB3 TYR A  76     -11.741  -3.463  12.596  1.00 98.69           H  
ATOM   1262  HD1 TYR A  76     -13.898  -4.352  12.859  1.00 98.69           H  
ATOM   1263  HD2 TYR A  76     -11.487  -5.625   9.522  1.00 98.69           H  
ATOM   1264  HE1 TYR A  76     -15.750  -5.843  12.058  1.00 98.69           H  
ATOM   1265  HE2 TYR A  76     -13.323  -7.111   8.750  1.00 98.69           H  
ATOM   1266  HH  TYR A  76     -15.582  -7.622   9.017  1.00 98.69           H  
ATOM   1267  N   ILE A  77     -12.972  -2.494   8.961  1.00 98.57           N  
ATOM   1268  CA  ILE A  77     -14.248  -2.008   8.440  1.00 98.57           C  
ATOM   1269  C   ILE A  77     -15.163  -3.205   8.230  1.00 98.57           C  
ATOM   1270  O   ILE A  77     -14.841  -4.088   7.434  1.00 98.57           O  
ATOM   1271  CB  ILE A  77     -14.077  -1.178   7.152  1.00 98.57           C  
ATOM   1272  CG1 ILE A  77     -13.001  -0.088   7.340  1.00 98.57           C  
ATOM   1273  CG2 ILE A  77     -15.434  -0.566   6.757  1.00 98.57           C  
ATOM   1274  CD1 ILE A  77     -12.791   0.796   6.114  1.00 98.57           C  
ATOM   1275  H   ILE A  77     -12.452  -3.142   8.388  1.00 98.57           H  
ATOM   1276  HA  ILE A  77     -14.703  -1.353   9.182  1.00 98.57           H  
ATOM   1277  HB  ILE A  77     -13.745  -1.840   6.352  1.00 98.57           H  
ATOM   1278 HG12 ILE A  77     -13.250   0.543   8.194  1.00 98.57           H  
ATOM   1279 HG13 ILE A  77     -12.045  -0.572   7.541  1.00 98.57           H  
ATOM   1280 HG21 ILE A  77     -15.347  -0.049   5.801  1.00 98.57           H  
ATOM   1281 HG22 ILE A  77     -16.188  -1.342   6.629  1.00 98.57           H  
ATOM   1282 HG23 ILE A  77     -15.773   0.137   7.518  1.00 98.57           H  
ATOM   1283 HD11 ILE A  77     -11.865   1.356   6.248  1.00 98.57           H  
ATOM   1284 HD12 ILE A  77     -12.711   0.181   5.218  1.00 98.57           H  
ATOM   1285 HD13 ILE A  77     -13.617   1.499   6.010  1.00 98.57           H  
ATOM   1286  N   SER A  78     -16.293  -3.229   8.936  1.00 98.50           N  
ATOM   1287  CA  SER A  78     -17.297  -4.290   8.803  1.00 98.50           C  
ATOM   1288  C   SER A  78     -18.132  -4.094   7.543  1.00 98.50           C  
ATOM   1289  O   SER A  78     -18.676  -3.015   7.317  1.00 98.50           O  
ATOM   1290  CB  SER A  78     -18.201  -4.337  10.039  1.00 98.50           C  
ATOM   1291  OG  SER A  78     -19.301  -5.217   9.844  1.00 98.50           O  
ATOM   1292  H   SER A  78     -16.498  -2.436   9.527  1.00 98.50           H  
ATOM   1293  HA  SER A  78     -16.789  -5.251   8.726  1.00 98.50           H  
ATOM   1294  HB2 SER A  78     -17.618  -4.671  10.897  1.00 98.50           H  
ATOM   1295  HB3 SER A  78     -18.571  -3.332  10.240  1.00 98.50           H  
ATOM   1296  HG  SER A  78     -19.702  -5.380  10.701  1.00 98.50           H  
ATOM   1297  N   ASP A  79     -18.300  -5.158   6.758  1.00 98.04           N  
ATOM   1298  CA  ASP A  79     -19.213  -5.154   5.612  1.00 98.04           C  
ATOM   1299  C   ASP A  79     -20.682  -5.081   6.041  1.00 98.04           C  
ATOM   1300  O   ASP A  79     -21.519  -4.500   5.354  1.00 98.04           O  
ATOM   1301  CB  ASP A  79     -18.990  -6.418   4.771  1.00 98.04           C  
ATOM   1302  CG  ASP A  79     -19.690  -6.288   3.418  1.00 98.04           C  
ATOM   1303  OD1 ASP A  79     -19.442  -5.264   2.747  1.00 98.04           O  
ATOM   1304  OD2 ASP A  79     -20.429  -7.198   2.985  1.00 98.04           O1-
ATOM   1305  H   ASP A  79     -17.837  -6.022   7.001  1.00 98.04           H  
ATOM   1306  HA  ASP A  79     -19.009  -4.275   5.000  1.00 98.04           H  
ATOM   1307  HB2 ASP A  79     -19.360  -7.293   5.306  1.00 98.04           H  
ATOM   1308  HB3 ASP A  79     -17.922  -6.547   4.597  1.00 98.04           H  
ATOM   1309  N   ARG A  80     -21.006  -5.656   7.204  1.00 96.56           N  
ATOM   1310  CA  ARG A  80     -22.388  -5.755   7.680  1.00 96.56           C  
ATOM   1311  C   ARG A  80     -22.917  -4.422   8.197  1.00 96.56           C  
ATOM   1312  O   ARG A  80     -24.084  -4.107   7.980  1.00 96.56           O  
ATOM   1313  CB  ARG A  80     -22.469  -6.850   8.748  1.00 96.56           C  
ATOM   1314  CG  ARG A  80     -23.917  -7.064   9.225  1.00 96.56           C  
ATOM   1315  CD  ARG A  80     -24.002  -8.127  10.316  1.00 96.56           C  
ATOM   1316  NE  ARG A  80     -23.225  -7.709  11.488  1.00 96.56           N  
ATOM   1317  CZ  ARG A  80     -22.751  -8.484  12.429  1.00 96.56           C  
ATOM   1318  NH1 ARG A  80     -23.111  -9.729  12.589  1.00 96.56           N1+
ATOM   1319  NH2 ARG A  80     -21.854  -7.980  13.202  1.00 96.56           N  
ATOM   1320  H   ARG A  80     -20.253  -6.032   7.763  1.00 96.56           H  
ATOM   1321  HA  ARG A  80     -23.022  -6.024   6.835  1.00 96.56           H  
ATOM   1322  HB2 ARG A  80     -22.091  -7.783   8.330  1.00 96.56           H  
ATOM   1323  HB3 ARG A  80     -21.832  -6.565   9.586  1.00 96.56           H  
ATOM   1324  HG2 ARG A  80     -24.327  -6.137   9.627  1.00 96.56           H  
ATOM   1325  HG3 ARG A  80     -24.530  -7.374   8.378  1.00 96.56           H  
ATOM   1326  HD2 ARG A  80     -23.613  -9.065   9.920  1.00 96.56           H  
ATOM   1327  HD3 ARG A  80     -25.046  -8.263  10.597  1.00 96.56           H  
ATOM   1328  HE  ARG A  80     -22.825  -6.782  11.469  1.00 96.56           H  
ATOM   1329 HH11 ARG A  80     -22.618 -10.312  13.251  1.00 96.56           H  
ATOM   1330 HH12 ARG A  80     -23.792 -10.129  11.959  1.00 96.56           H  
ATOM   1331 HH21 ARG A  80     -21.233  -8.626  13.667  1.00 96.56           H  
ATOM   1332 HH22 ARG A  80     -21.434  -7.109  12.907  1.00 96.56           H  
ATOM   1333  N   THR A  81     -22.101  -3.679   8.940  1.00 97.26           N  
ATOM   1334  CA  THR A  81     -22.524  -2.426   9.593  1.00 97.26           C  
ATOM   1335  C   THR A  81     -21.954  -1.185   8.921  1.00 97.26           C  
ATOM   1336  O   THR A  81     -22.401  -0.077   9.218  1.00 97.26           O  
ATOM   1337  CB  THR A  81     -22.117  -2.408  11.070  1.00 97.26           C  
ATOM   1338  CG2 THR A  81     -22.762  -3.548  11.859  1.00 97.26           C  
ATOM   1339  OG1 THR A  81     -20.715  -2.470  11.133  1.00 97.26           O  
ATOM   1340  H   THR A  81     -21.163  -4.014   9.109  1.00 97.26           H  
ATOM   1341  HA  THR A  81     -23.609  -2.329   9.544  1.00 97.26           H  
ATOM   1342  HB  THR A  81     -22.442  -1.466  11.514  1.00 97.26           H  
ATOM   1343  HG1 THR A  81     -20.446  -3.020  11.872  1.00 97.26           H  
ATOM   1344 HG21 THR A  81     -22.434  -3.500  12.898  1.00 97.26           H  
ATOM   1345 HG22 THR A  81     -22.485  -4.512  11.433  1.00 97.26           H  
ATOM   1346 HG23 THR A  81     -23.846  -3.442  11.826  1.00 97.26           H  
ATOM   1347  N   GLY A  82     -20.944  -1.341   8.065  1.00 97.71           N  
ATOM   1348  CA  GLY A  82     -20.168  -0.240   7.510  1.00 97.71           C  
ATOM   1349  C   GLY A  82     -19.279   0.466   8.536  1.00 97.71           C  
ATOM   1350  O   GLY A  82     -18.596   1.418   8.168  1.00 97.71           O  
ATOM   1351  H   GLY A  82     -20.610  -2.272   7.858  1.00 97.71           H  
ATOM   1352  HA2 GLY A  82     -19.527  -0.627   6.717  1.00 97.71           H  
ATOM   1353  HA3 GLY A  82     -20.844   0.496   7.076  1.00 97.71           H  
ATOM   1354  N   HIS A  83     -19.269   0.065   9.814  1.00 98.36           N  
ATOM   1355  CA  HIS A  83     -18.475   0.747  10.834  1.00 98.36           C  
ATOM   1356  C   HIS A  83     -16.982   0.640  10.535  1.00 98.36           C  
ATOM   1357  O   HIS A  83     -16.436  -0.455  10.409  1.00 98.36           O  
ATOM   1358  CB  HIS A  83     -18.743   0.176  12.227  1.00 98.36           C  
ATOM   1359  CG  HIS A  83     -20.078   0.507  12.826  1.00 98.36           C  
ATOM   1360  CD2 HIS A  83     -20.746   1.697  12.780  1.00 98.36           C  
ATOM   1361  ND1 HIS A  83     -20.804  -0.338  13.625  1.00 98.36           N  
ATOM   1362  CE1 HIS A  83     -21.904   0.317  14.027  1.00 98.36           C  
ATOM   1363  NE2 HIS A  83     -21.916   1.566  13.535  1.00 98.36           N  
ATOM   1364  H   HIS A  83     -19.806  -0.747  10.084  1.00 98.36           H  
ATOM   1365  HA  HIS A  83     -18.743   1.804  10.834  1.00 98.36           H  
ATOM   1366  HB2 HIS A  83     -17.978   0.544  12.911  1.00 98.36           H  
ATOM   1367  HB3 HIS A  83     -18.654  -0.908  12.169  1.00 98.36           H  
ATOM   1368  HD1 HIS A  83     -20.539  -1.289  13.840  1.00 98.36           H  
ATOM   1369  HD2 HIS A  83     -20.400   2.598  12.295  1.00 98.36           H  
ATOM   1370  HE1 HIS A  83     -22.679  -0.102  14.652  1.00 98.36           H  
ATOM   1371  N   TYR A  84     -16.329   1.797  10.499  1.00 98.14           N  
ATOM   1372  CA  TYR A  84     -14.886   1.940  10.460  1.00 98.14           C  
ATOM   1373  C   TYR A  84     -14.363   1.949  11.898  1.00 98.14           C  
ATOM   1374  O   TYR A  84     -14.352   2.988  12.566  1.00 98.14           O  
ATOM   1375  CB  TYR A  84     -14.533   3.213   9.669  1.00 98.14           C  
ATOM   1376  CG  TYR A  84     -13.075   3.342   9.258  1.00 98.14           C  
ATOM   1377  CD1 TYR A  84     -12.032   3.192  10.197  1.00 98.14           C  
ATOM   1378  CD2 TYR A  84     -12.755   3.633   7.916  1.00 98.14           C  
ATOM   1379  CE1 TYR A  84     -10.693   3.273   9.789  1.00 98.14           C  
ATOM   1380  CE2 TYR A  84     -11.409   3.731   7.510  1.00 98.14           C  
ATOM   1381  CZ  TYR A  84     -10.374   3.522   8.444  1.00 98.14           C  
ATOM   1382  OH  TYR A  84      -9.070   3.575   8.078  1.00 98.14           O  
ATOM   1383  H   TYR A  84     -16.875   2.644  10.567  1.00 98.14           H  
ATOM   1384  HA  TYR A  84     -14.457   1.084   9.940  1.00 98.14           H  
ATOM   1385  HB2 TYR A  84     -14.812   4.094  10.248  1.00 98.14           H  
ATOM   1386  HB3 TYR A  84     -15.140   3.222   8.764  1.00 98.14           H  
ATOM   1387  HD1 TYR A  84     -12.227   3.024  11.246  1.00 98.14           H  
ATOM   1388  HD2 TYR A  84     -13.540   3.760   7.185  1.00 98.14           H  
ATOM   1389  HE1 TYR A  84      -9.890   3.157  10.502  1.00 98.14           H  
ATOM   1390  HE2 TYR A  84     -11.163   3.951   6.482  1.00 98.14           H  
ATOM   1391  HH  TYR A  84      -8.937   3.690   7.134  1.00 98.14           H  
ATOM   1392  N   TYR A  85     -13.909   0.793  12.370  1.00 98.52           N  
ATOM   1393  CA  TYR A  85     -13.178   0.645  13.622  1.00 98.52           C  
ATOM   1394  C   TYR A  85     -11.709   0.990  13.408  1.00 98.52           C  
ATOM   1395  O   TYR A  85     -11.061   0.491  12.496  1.00 98.52           O  
ATOM   1396  CB  TYR A  85     -13.322  -0.781  14.168  1.00 98.52           C  
ATOM   1397  CG  TYR A  85     -14.760  -1.178  14.412  1.00 98.52           C  
ATOM   1398  CD1 TYR A  85     -15.381  -0.808  15.619  1.00 98.52           C  
ATOM   1399  CD2 TYR A  85     -15.491  -1.864  13.421  1.00 98.52           C  
ATOM   1400  CE1 TYR A  85     -16.743  -1.091  15.821  1.00 98.52           C  
ATOM   1401  CE2 TYR A  85     -16.846  -2.173  13.637  1.00 98.52           C  
ATOM   1402  CZ  TYR A  85     -17.481  -1.760  14.827  1.00 98.52           C  
ATOM   1403  OH  TYR A  85     -18.784  -2.052  15.061  1.00 98.52           O  
ATOM   1404  H   TYR A  85     -13.928  -0.011  11.759  1.00 98.52           H  
ATOM   1405  HA  TYR A  85     -13.595   1.332  14.359  1.00 98.52           H  
ATOM   1406  HB2 TYR A  85     -12.774  -0.854  15.107  1.00 98.52           H  
ATOM   1407  HB3 TYR A  85     -12.867  -1.488  13.475  1.00 98.52           H  
ATOM   1408  HD1 TYR A  85     -14.817  -0.286  16.378  1.00 98.52           H  
ATOM   1409  HD2 TYR A  85     -15.023  -2.134  12.486  1.00 98.52           H  
ATOM   1410  HE1 TYR A  85     -17.241  -0.783  16.728  1.00 98.52           H  
ATOM   1411  HE2 TYR A  85     -17.418  -2.710  12.894  1.00 98.52           H  
ATOM   1412  HH  TYR A  85     -19.049  -1.854  15.962  1.00 98.52           H  
ATOM   1413  N   HIS A  86     -11.168   1.825  14.277  1.00 97.88           N  
ATOM   1414  CA  HIS A  86      -9.795   2.300  14.254  1.00 97.88           C  
ATOM   1415  C   HIS A  86      -9.193   2.160  15.655  1.00 97.88           C  
ATOM   1416  O   HIS A  86      -9.916   2.114  16.652  1.00 97.88           O  
ATOM   1417  CB  HIS A  86      -9.828   3.749  13.764  1.00 97.88           C  
ATOM   1418  CG  HIS A  86      -8.481   4.390  13.625  1.00 97.88           C  
ATOM   1419  CD2 HIS A  86      -7.548   4.129  12.661  1.00 97.88           C  
ATOM   1420  ND1 HIS A  86      -8.001   5.425  14.387  1.00 97.88           N  
ATOM   1421  CE1 HIS A  86      -6.818   5.800  13.884  1.00 97.88           C  
ATOM   1422  NE2 HIS A  86      -6.492   5.020  12.846  1.00 97.88           N  
ATOM   1423  H   HIS A  86     -11.756   2.220  14.997  1.00 97.88           H  
ATOM   1424  HA  HIS A  86      -9.197   1.708  13.561  1.00 97.88           H  
ATOM   1425  HB2 HIS A  86     -10.427   4.347  14.450  1.00 97.88           H  
ATOM   1426  HB3 HIS A  86     -10.308   3.768  12.786  1.00 97.88           H  
ATOM   1427  HD1 HIS A  86      -8.497   5.922  15.114  1.00 97.88           H  
ATOM   1428  HD2 HIS A  86      -7.625   3.395  11.872  1.00 97.88           H  
ATOM   1429  HE1 HIS A  86      -6.215   6.623  14.238  1.00 97.88           H  
ATOM   1430  N   TYR A  87      -7.867   2.122  15.774  1.00 96.96           N  
ATOM   1431  CA  TYR A  87      -7.207   1.968  17.079  1.00 96.96           C  
ATOM   1432  C   TYR A  87      -7.532   3.082  18.102  1.00 96.96           C  
ATOM   1433  O   TYR A  87      -7.355   2.903  19.317  1.00 96.96           O  
ATOM   1434  CB  TYR A  87      -5.699   1.857  16.861  1.00 96.96           C  
ATOM   1435  CG  TYR A  87      -4.976   3.156  16.573  1.00 96.96           C  
ATOM   1436  CD1 TYR A  87      -4.856   3.632  15.256  1.00 96.96           C  
ATOM   1437  CD2 TYR A  87      -4.401   3.881  17.636  1.00 96.96           C  
ATOM   1438  CE1 TYR A  87      -4.185   4.845  15.008  1.00 96.96           C  
ATOM   1439  CE2 TYR A  87      -3.738   5.097  17.389  1.00 96.96           C  
ATOM   1440  CZ  TYR A  87      -3.649   5.592  16.071  1.00 96.96           C  
ATOM   1441  OH  TYR A  87      -3.080   6.800  15.829  1.00 96.96           O  
ATOM   1442  H   TYR A  87      -7.305   2.090  14.936  1.00 96.96           H  
ATOM   1443  HA  TYR A  87      -7.549   1.029  17.515  1.00 96.96           H  
ATOM   1444  HB2 TYR A  87      -5.504   1.150  16.054  1.00 96.96           H  
ATOM   1445  HB3 TYR A  87      -5.275   1.439  17.774  1.00 96.96           H  
ATOM   1446  HD1 TYR A  87      -5.280   3.077  14.433  1.00 96.96           H  
ATOM   1447  HD2 TYR A  87      -4.468   3.502  18.645  1.00 96.96           H  
ATOM   1448  HE1 TYR A  87      -4.077   5.227  14.004  1.00 96.96           H  
ATOM   1449  HE2 TYR A  87      -3.305   5.658  18.204  1.00 96.96           H  
ATOM   1450  HH  TYR A  87      -2.648   7.176  16.599  1.00 96.96           H  
ATOM   1451  N   THR A  88      -8.025   4.230  17.624  1.00 96.25           N  
ATOM   1452  CA  THR A  88      -8.482   5.357  18.454  1.00 96.25           C  
ATOM   1453  C   THR A  88      -9.985   5.363  18.744  1.00 96.25           C  
ATOM   1454  O   THR A  88     -10.412   6.155  19.579  1.00 96.25           O  
ATOM   1455  CB  THR A  88      -8.091   6.716  17.853  1.00 96.25           C  
ATOM   1456  CG2 THR A  88      -6.590   6.842  17.611  1.00 96.25           C  
ATOM   1457  OG1 THR A  88      -8.737   6.922  16.620  1.00 96.25           O  
ATOM   1458  H   THR A  88      -8.091   4.326  16.621  1.00 96.25           H  
ATOM   1459  HA  THR A  88      -7.991   5.295  19.425  1.00 96.25           H  
ATOM   1460  HB  THR A  88      -8.395   7.504  18.543  1.00 96.25           H  
ATOM   1461  HG1 THR A  88      -8.763   7.869  16.466  1.00 96.25           H  
ATOM   1462 HG21 THR A  88      -6.281   6.141  16.836  1.00 96.25           H  
ATOM   1463 HG22 THR A  88      -6.354   7.854  17.283  1.00 96.25           H  
ATOM   1464 HG23 THR A  88      -6.048   6.630  18.532  1.00 96.25           H  
ATOM   1465  N   GLY A  89     -10.790   4.509  18.103  1.00 97.51           N  
ATOM   1466  CA  GLY A  89     -12.249   4.513  18.246  1.00 97.51           C  
ATOM   1467  C   GLY A  89     -12.988   4.121  16.966  1.00 97.51           C  
ATOM   1468  O   GLY A  89     -12.398   3.602  16.026  1.00 97.51           O  
ATOM   1469  H   GLY A  89     -10.397   3.846  17.450  1.00 97.51           H  
ATOM   1470  HA2 GLY A  89     -12.582   5.512  18.528  1.00 97.51           H  
ATOM   1471  HA3 GLY A  89     -12.537   3.829  19.044  1.00 97.51           H  
ATOM   1472  N   ILE A  90     -14.291   4.389  16.912  1.00 97.36           N  
ATOM   1473  CA  ILE A  90     -15.084   4.259  15.679  1.00 97.36           C  
ATOM   1474  C   ILE A  90     -15.035   5.601  14.948  1.00 97.36           C  
ATOM   1475  O   ILE A  90     -15.419   6.616  15.526  1.00 97.36           O  
ATOM   1476  CB  ILE A  90     -16.536   3.824  15.978  1.00 97.36           C  
ATOM   1477  CG1 ILE A  90     -16.565   2.559  16.866  1.00 97.36           C  
ATOM   1478  CG2 ILE A  90     -17.287   3.586  14.653  1.00 97.36           C  
ATOM   1479  CD1 ILE A  90     -17.974   2.101  17.260  1.00 97.36           C  
ATOM   1480  H   ILE A  90     -14.722   4.863  17.693  1.00 97.36           H  
ATOM   1481  HA  ILE A  90     -14.635   3.499  15.039  1.00 97.36           H  
ATOM   1482  HB  ILE A  90     -17.036   4.628  16.518  1.00 97.36           H  
ATOM   1483 HG12 ILE A  90     -16.034   2.757  17.797  1.00 97.36           H  
ATOM   1484 HG13 ILE A  90     -16.056   1.746  16.348  1.00 97.36           H  
ATOM   1485 HG21 ILE A  90     -16.827   2.767  14.101  1.00 97.36           H  
ATOM   1486 HG22 ILE A  90     -17.271   4.484  14.034  1.00 97.36           H  
ATOM   1487 HG23 ILE A  90     -18.334   3.346  14.842  1.00 97.36           H  
ATOM   1488 HD11 ILE A  90     -18.538   2.939  17.669  1.00 97.36           H  
ATOM   1489 HD12 ILE A  90     -17.901   1.323  18.020  1.00 97.36           H  
ATOM   1490 HD13 ILE A  90     -18.498   1.692  16.396  1.00 97.36           H  
ATOM   1491  N   LEU A  91     -14.561   5.623  13.701  1.00 95.72           N  
ATOM   1492  CA  LEU A  91     -14.406   6.873  12.947  1.00 95.72           C  
ATOM   1493  C   LEU A  91     -15.703   7.300  12.258  1.00 95.72           C  
ATOM   1494  O   LEU A  91     -16.095   8.461  12.338  1.00 95.72           O  
ATOM   1495  CB  LEU A  91     -13.263   6.758  11.920  1.00 95.72           C  
ATOM   1496  CG  LEU A  91     -11.876   6.448  12.505  1.00 95.72           C  
ATOM   1497  CD1 LEU A  91     -10.834   6.510  11.389  1.00 95.72           C  
ATOM   1498  CD2 LEU A  91     -11.448   7.423  13.604  1.00 95.72           C  
ATOM   1499  H   LEU A  91     -14.275   4.750  13.280  1.00 95.72           H  
ATOM   1500  HA  LEU A  91     -14.159   7.677  13.641  1.00 95.72           H  
ATOM   1501  HB2 LEU A  91     -13.201   7.704  11.382  1.00 95.72           H  
ATOM   1502  HB3 LEU A  91     -13.510   5.980  11.198  1.00 95.72           H  
ATOM   1503  HG  LEU A  91     -11.897   5.439  12.916  1.00 95.72           H  
ATOM   1504 HD11 LEU A  91     -10.709   7.536  11.044  1.00 95.72           H  
ATOM   1505 HD12 LEU A  91      -9.875   6.143  11.753  1.00 95.72           H  
ATOM   1506 HD13 LEU A  91     -11.144   5.890  10.548  1.00 95.72           H  
ATOM   1507 HD21 LEU A  91     -12.090   7.308  14.477  1.00 95.72           H  
ATOM   1508 HD22 LEU A  91     -10.422   7.206  13.900  1.00 95.72           H  
ATOM   1509 HD23 LEU A  91     -11.506   8.448  13.236  1.00 95.72           H  
ATOM   1510  N   LYS A  92     -16.346   6.374  11.541  1.00 96.47           N  
ATOM   1511  CA  LYS A  92     -17.540   6.633  10.721  1.00 96.47           C  
ATOM   1512  C   LYS A  92     -18.198   5.329  10.271  1.00 96.47           C  
ATOM   1513  O   LYS A  92     -17.697   4.248  10.574  1.00 96.47           O  
ATOM   1514  CB  LYS A  92     -17.150   7.505   9.504  1.00 96.47           C  
ATOM   1515  CG  LYS A  92     -16.162   6.834   8.537  1.00 96.47           C  
ATOM   1516  CD  LYS A  92     -15.773   7.798   7.411  1.00 96.47           C  
ATOM   1517  CE  LYS A  92     -14.893   7.053   6.407  1.00 96.47           C  
ATOM   1518  NZ  LYS A  92     -14.409   7.926   5.318  1.00 96.47           N1+
ATOM   1519  H   LYS A  92     -15.987   5.430  11.561  1.00 96.47           H  
ATOM   1520  HA  LYS A  92     -18.265   7.181  11.322  1.00 96.47           H  
ATOM   1521  HB2 LYS A  92     -16.715   8.440   9.857  1.00 96.47           H  
ATOM   1522  HB3 LYS A  92     -18.052   7.770   8.952  1.00 96.47           H  
ATOM   1523  HG2 LYS A  92     -16.621   5.945   8.105  1.00 96.47           H  
ATOM   1524  HG3 LYS A  92     -15.260   6.538   9.073  1.00 96.47           H  
ATOM   1525  HD2 LYS A  92     -16.674   8.150   6.907  1.00 96.47           H  
ATOM   1526  HD3 LYS A  92     -15.231   8.646   7.829  1.00 96.47           H  
ATOM   1527  HE2 LYS A  92     -14.048   6.596   6.921  1.00 96.47           H  
ATOM   1528  HE3 LYS A  92     -15.487   6.252   5.966  1.00 96.47           H  
ATOM   1529  HZ1 LYS A  92     -15.148   8.534   4.995  1.00 96.47           H  
ATOM   1530  HZ2 LYS A  92     -13.557   8.416   5.550  1.00 96.47           H  
ATOM   1531  HZ3 LYS A  92     -14.239   7.326   4.524  1.00 96.47           H  
ATOM   1532  N   GLN A  93     -19.278   5.444   9.503  1.00 97.54           N  
ATOM   1533  CA  GLN A  93     -19.746   4.379   8.618  1.00 97.54           C  
ATOM   1534  C   GLN A  93     -19.320   4.689   7.183  1.00 97.54           C  
ATOM   1535  O   GLN A  93     -19.497   5.820   6.729  1.00 97.54           O  
ATOM   1536  CB  GLN A  93     -21.264   4.197   8.726  1.00 97.54           C  
ATOM   1537  CG  GLN A  93     -21.638   3.561  10.068  1.00 97.54           C  
ATOM   1538  CD  GLN A  93     -23.143   3.420  10.236  1.00 97.54           C  
ATOM   1539  NE2 GLN A  93     -23.672   2.221  10.263  1.00 97.54           N  
ATOM   1540  OE1 GLN A  93     -23.873   4.393  10.335  1.00 97.54           O  
ATOM   1541  H   GLN A  93     -19.613   6.373   9.292  1.00 97.54           H  
ATOM   1542  HA  GLN A  93     -19.278   3.443   8.922  1.00 97.54           H  
ATOM   1543  HB2 GLN A  93     -21.603   3.539   7.926  1.00 97.54           H  
ATOM   1544  HB3 GLN A  93     -21.760   5.162   8.618  1.00 97.54           H  
ATOM   1545  HG2 GLN A  93     -21.267   4.179  10.886  1.00 97.54           H  
ATOM   1546  HG3 GLN A  93     -21.175   2.576  10.126  1.00 97.54           H  
ATOM   1547 HE21 GLN A  93     -24.677   2.175  10.352  1.00 97.54           H  
ATOM   1548 HE22 GLN A  93     -23.111   1.406  10.063  1.00 97.54           H  
ATOM   1549  N   VAL A  94     -18.743   3.712   6.484  1.00 96.94           N  
ATOM   1550  CA  VAL A  94     -18.413   3.854   5.062  1.00 96.94           C  
ATOM   1551  C   VAL A  94     -19.678   3.815   4.207  1.00 96.94           C  
ATOM   1552  O   VAL A  94     -20.621   3.090   4.517  1.00 96.94           O  
ATOM   1553  CB  VAL A  94     -17.385   2.815   4.575  1.00 96.94           C  
ATOM   1554  CG1 VAL A  94     -16.038   3.019   5.275  1.00 96.94           C  
ATOM   1555  CG2 VAL A  94     -17.824   1.356   4.745  1.00 96.94           C  
ATOM   1556  H   VAL A  94     -18.638   2.803   6.912  1.00 96.94           H  
ATOM   1557  HA  VAL A  94     -17.966   4.838   4.920  1.00 96.94           H  
ATOM   1558  HB  VAL A  94     -17.230   2.983   3.509  1.00 96.94           H  
ATOM   1559 HG11 VAL A  94     -16.115   2.763   6.332  1.00 96.94           H  
ATOM   1560 HG12 VAL A  94     -15.298   2.378   4.797  1.00 96.94           H  
ATOM   1561 HG13 VAL A  94     -15.718   4.055   5.164  1.00 96.94           H  
ATOM   1562 HG21 VAL A  94     -18.786   1.184   4.263  1.00 96.94           H  
ATOM   1563 HG22 VAL A  94     -17.896   1.094   5.800  1.00 96.94           H  
ATOM   1564 HG23 VAL A  94     -17.090   0.701   4.276  1.00 96.94           H  
ATOM   1565  N   SER A  95     -19.700   4.567   3.106  1.00 95.95           N  
ATOM   1566  CA  SER A  95     -20.847   4.625   2.184  1.00 95.95           C  
ATOM   1567  C   SER A  95     -20.399   4.626   0.726  1.00 95.95           C  
ATOM   1568  O   SER A  95     -19.480   5.357   0.376  1.00 95.95           O  
ATOM   1569  CB  SER A  95     -21.668   5.891   2.445  1.00 95.95           C  
ATOM   1570  OG  SER A  95     -22.765   5.930   1.548  1.00 95.95           O  
ATOM   1571  H   SER A  95     -18.914   5.175   2.925  1.00 95.95           H  
ATOM   1572  HA  SER A  95     -21.500   3.767   2.343  1.00 95.95           H  
ATOM   1573  HB2 SER A  95     -22.032   5.887   3.472  1.00 95.95           H  
ATOM   1574  HB3 SER A  95     -21.038   6.767   2.290  1.00 95.95           H  
ATOM   1575  HG  SER A  95     -22.975   6.838   1.317  1.00 95.95           H  
ATOM   1576  N   GLU A  96     -21.090   3.885  -0.147  1.00 94.55           N  
ATOM   1577  CA  GLU A  96     -20.841   3.915  -1.602  1.00 94.55           C  
ATOM   1578  C   GLU A  96     -21.032   5.316  -2.198  1.00 94.55           C  
ATOM   1579  O   GLU A  96     -20.427   5.662  -3.209  1.00 94.55           O  
ATOM   1580  CB  GLU A  96     -21.791   2.955  -2.339  1.00 94.55           C  
ATOM   1581  CG  GLU A  96     -21.493   1.487  -2.021  1.00 94.55           C  
ATOM   1582  CD  GLU A  96     -22.276   0.469  -2.866  1.00 94.55           C  
ATOM   1583  OE1 GLU A  96     -22.206  -0.734  -2.519  1.00 94.55           O  
ATOM   1584  OE2 GLU A  96     -22.933   0.884  -3.848  1.00 94.55           O1-
ATOM   1585  H   GLU A  96     -21.808   3.263   0.196  1.00 94.55           H  
ATOM   1586  HA  GLU A  96     -19.813   3.617  -1.805  1.00 94.55           H  
ATOM   1587  HB2 GLU A  96     -22.824   3.185  -2.076  1.00 94.55           H  
ATOM   1588  HB3 GLU A  96     -21.661   3.110  -3.410  1.00 94.55           H  
ATOM   1589  HG2 GLU A  96     -21.725   1.320  -0.970  1.00 94.55           H  
ATOM   1590  HG3 GLU A  96     -20.429   1.327  -2.194  1.00 94.55           H  
ATOM   1591  N   SER A  97     -21.858   6.149  -1.558  1.00 94.88           N  
ATOM   1592  CA  SER A  97     -22.093   7.528  -1.987  1.00 94.88           C  
ATOM   1593  C   SER A  97     -20.941   8.479  -1.654  1.00 94.88           C  
ATOM   1594  O   SER A  97     -20.968   9.628  -2.091  1.00 94.88           O  
ATOM   1595  CB  SER A  97     -23.393   8.045  -1.364  1.00 94.88           C  
ATOM   1596  OG  SER A  97     -23.242   8.264   0.031  1.00 94.88           O  
ATOM   1597  H   SER A  97     -22.303   5.817  -0.714  1.00 94.88           H  
ATOM   1598  HA  SER A  97     -22.211   7.532  -3.070  1.00 94.88           H  
ATOM   1599  HB2 SER A  97     -23.673   8.983  -1.845  1.00 94.88           H  
ATOM   1600  HB3 SER A  97     -24.187   7.319  -1.536  1.00 94.88           H  
ATOM   1601  HG  SER A  97     -22.758   9.086   0.136  1.00 94.88           H  
ATOM   1602  N   ASN A  98     -19.978   8.057  -0.829  1.00 93.64           N  
ATOM   1603  CA  ASN A  98     -18.834   8.866  -0.432  1.00 93.64           C  
ATOM   1604  C   ASN A  98     -17.607   8.473  -1.274  1.00 93.64           C  
ATOM   1605  O   ASN A  98     -17.077   7.378  -1.084  1.00 93.64           O  
ATOM   1606  CB  ASN A  98     -18.589   8.680   1.069  1.00 93.64           C  
ATOM   1607  CG  ASN A  98     -17.426   9.508   1.582  1.00 93.64           C  
ATOM   1608  ND2 ASN A  98     -17.052   9.310   2.818  1.00 93.64           N  
ATOM   1609  OD1 ASN A  98     -16.837  10.337   0.905  1.00 93.64           O  
ATOM   1610  H   ASN A  98     -19.958   7.081  -0.569  1.00 93.64           H  
ATOM   1611  HA  ASN A  98     -19.061   9.922  -0.583  1.00 93.64           H  
ATOM   1612  HB2 ASN A  98     -19.482   8.961   1.628  1.00 93.64           H  
ATOM   1613  HB3 ASN A  98     -18.381   7.628   1.267  1.00 93.64           H  
ATOM   1614 HD21 ASN A  98     -17.327   8.425   3.219  1.00 93.64           H  
ATOM   1615 HD22 ASN A  98     -16.233   9.825   3.106  1.00 93.64           H  
ATOM   1616  N   PRO A  99     -17.097   9.354  -2.155  1.00 90.56           N  
ATOM   1617  CA  PRO A  99     -15.930   9.052  -2.987  1.00 90.56           C  
ATOM   1618  C   PRO A  99     -14.694   8.625  -2.185  1.00 90.56           C  
ATOM   1619  O   PRO A  99     -13.945   7.762  -2.633  1.00 90.56           O  
ATOM   1620  CB  PRO A  99     -15.659  10.334  -3.779  1.00 90.56           C  
ATOM   1621  CG  PRO A  99     -17.031  10.999  -3.860  1.00 90.56           C  
ATOM   1622  CD  PRO A  99     -17.653  10.650  -2.513  1.00 90.56           C  
ATOM   1623  HA  PRO A  99     -16.193   8.250  -3.677  1.00 90.56           H  
ATOM   1624  HB2 PRO A  99     -14.978  10.982  -3.228  1.00 90.56           H  
ATOM   1625  HB3 PRO A  99     -15.256  10.117  -4.769  1.00 90.56           H  
ATOM   1626  HG2 PRO A  99     -16.953  12.076  -4.004  1.00 90.56           H  
ATOM   1627  HG3 PRO A  99     -17.613  10.543  -4.661  1.00 90.56           H  
ATOM   1628  HD2 PRO A  99     -18.738  10.616  -2.615  1.00 90.56           H  
ATOM   1629  HD3 PRO A  99     -17.362  11.389  -1.766  1.00 90.56           H  
ATOM   1630  N   ASN A 100     -14.524   9.155  -0.968  1.00 89.17           N  
ATOM   1631  CA  ASN A 100     -13.399   8.811  -0.091  1.00 89.17           C  
ATOM   1632  C   ASN A 100     -13.497   7.385   0.486  1.00 89.17           C  
ATOM   1633  O   ASN A 100     -12.535   6.890   1.062  1.00 89.17           O  
ATOM   1634  CB  ASN A 100     -13.307   9.852   1.039  1.00 89.17           C  
ATOM   1635  CG  ASN A 100     -13.048  11.269   0.556  1.00 89.17           C  
ATOM   1636  ND2 ASN A 100     -13.253  12.251   1.401  1.00 89.17           N  
ATOM   1637  OD1 ASN A 100     -12.685  11.539  -0.573  1.00 89.17           O  
ATOM   1638  H   ASN A 100     -15.192   9.840  -0.644  1.00 89.17           H  
ATOM   1639  HA  ASN A 100     -12.477   8.851  -0.671  1.00 89.17           H  
ATOM   1640  HB2 ASN A 100     -12.483   9.576   1.697  1.00 89.17           H  
ATOM   1641  HB3 ASN A 100     -14.232   9.838   1.617  1.00 89.17           H  
ATOM   1642 HD21 ASN A 100     -13.498  12.065   2.363  1.00 89.17           H  
ATOM   1643 HD22 ASN A 100     -13.005  13.165   1.050  1.00 89.17           H  
ATOM   1644  N   ASP A 101     -14.649   6.723   0.351  1.00 93.89           N  
ATOM   1645  CA  ASP A 101     -14.869   5.336   0.775  1.00 93.89           C  
ATOM   1646  C   ASP A 101     -14.842   4.355  -0.408  1.00 93.89           C  
ATOM   1647  O   ASP A 101     -14.945   3.145  -0.210  1.00 93.89           O  
ATOM   1648  CB  ASP A 101     -16.191   5.235   1.550  1.00 93.89           C  
ATOM   1649  CG  ASP A 101     -16.205   6.066   2.833  1.00 93.89           C  
ATOM   1650  OD1 ASP A 101     -15.132   6.283   3.435  1.00 93.89           O  
ATOM   1651  OD2 ASP A 101     -17.293   6.514   3.266  1.00 93.89           O1-
ATOM   1652  H   ASP A 101     -15.408   7.173  -0.141  1.00 93.89           H  
ATOM   1653  HA  ASP A 101     -14.067   5.029   1.447  1.00 93.89           H  
ATOM   1654  HB2 ASP A 101     -16.367   4.193   1.814  1.00 93.89           H  
ATOM   1655  HB3 ASP A 101     -17.003   5.560   0.899  1.00 93.89           H  
ATOM   1656  N   ALA A 102     -14.670   4.845  -1.644  1.00 92.55           N  
ATOM   1657  CA  ALA A 102     -14.703   4.020  -2.852  1.00 92.55           C  
ATOM   1658  C   ALA A 102     -13.655   2.895  -2.837  1.00 92.55           C  
ATOM   1659  O   ALA A 102     -13.886   1.826  -3.405  1.00 92.55           O  
ATOM   1660  CB  ALA A 102     -14.502   4.932  -4.068  1.00 92.55           C  
ATOM   1661  H   ALA A 102     -14.566   5.843  -1.755  1.00 92.55           H  
ATOM   1662  HA  ALA A 102     -15.685   3.555  -2.927  1.00 92.55           H  
ATOM   1663  HB1 ALA A 102     -15.281   5.694  -4.088  1.00 92.55           H  
ATOM   1664  HB2 ALA A 102     -13.527   5.417  -4.019  1.00 92.55           H  
ATOM   1665  HB3 ALA A 102     -14.564   4.341  -4.982  1.00 92.55           H  
ATOM   1666  N   TRP A 103     -12.523   3.105  -2.158  1.00 92.56           N  
ATOM   1667  CA  TRP A 103     -11.487   2.088  -1.997  1.00 92.56           C  
ATOM   1668  C   TRP A 103     -12.000   0.845  -1.254  1.00 92.56           C  
ATOM   1669  O   TRP A 103     -11.679  -0.266  -1.661  1.00 92.56           O  
ATOM   1670  CB  TRP A 103     -10.274   2.704  -1.292  1.00 92.56           C  
ATOM   1671  CG  TRP A 103     -10.488   2.995   0.155  1.00 92.56           C  
ATOM   1672  CD1 TRP A 103     -10.845   4.181   0.692  1.00 92.56           C  
ATOM   1673  CD2 TRP A 103     -10.359   2.067   1.272  1.00 92.56           C  
ATOM   1674  CE2 TRP A 103     -10.705   2.757   2.469  1.00 92.56           C  
ATOM   1675  CE3 TRP A 103      -9.984   0.711   1.383  1.00 92.56           C  
ATOM   1676  NE1 TRP A 103     -10.995   4.041   2.055  1.00 92.56           N  
ATOM   1677  CZ2 TRP A 103     -10.674   2.131   3.720  1.00 92.56           C  
ATOM   1678  CZ3 TRP A 103      -9.949   0.076   2.636  1.00 92.56           C  
ATOM   1679  CH2 TRP A 103     -10.287   0.782   3.802  1.00 92.56           C  
ATOM   1680  H   TRP A 103     -12.411   3.984  -1.673  1.00 92.56           H  
ATOM   1681  HA  TRP A 103     -11.172   1.754  -2.986  1.00 92.56           H  
ATOM   1682  HB2 TRP A 103      -9.977   3.620  -1.803  1.00 92.56           H  
ATOM   1683  HB3 TRP A 103      -9.444   2.001  -1.363  1.00 92.56           H  
ATOM   1684  HD1 TRP A 103     -10.971   5.106   0.149  1.00 92.56           H  
ATOM   1685  HE1 TRP A 103     -11.208   4.828   2.651  1.00 92.56           H  
ATOM   1686  HE3 TRP A 103      -9.681   0.171   0.498  1.00 92.56           H  
ATOM   1687  HZ2 TRP A 103     -10.912   2.694   4.611  1.00 92.56           H  
ATOM   1688  HZ3 TRP A 103      -9.606  -0.945   2.708  1.00 92.56           H  
ATOM   1689  HH2 TRP A 103     -10.213   0.297   4.765  1.00 92.56           H  
ATOM   1690  N   PHE A 104     -12.854   0.992  -0.231  1.00 96.41           N  
ATOM   1691  CA  PHE A 104     -13.398  -0.146   0.518  1.00 96.41           C  
ATOM   1692  C   PHE A 104     -14.235  -1.039  -0.400  1.00 96.41           C  
ATOM   1693  O   PHE A 104     -14.068  -2.258  -0.419  1.00 96.41           O  
ATOM   1694  CB  PHE A 104     -14.236   0.355   1.706  1.00 96.41           C  
ATOM   1695  CG  PHE A 104     -15.056  -0.735   2.374  1.00 96.41           C  
ATOM   1696  CD1 PHE A 104     -16.408  -0.920   2.020  1.00 96.41           C  
ATOM   1697  CD2 PHE A 104     -14.462  -1.589   3.321  1.00 96.41           C  
ATOM   1698  CE1 PHE A 104     -17.160  -1.951   2.609  1.00 96.41           C  
ATOM   1699  CE2 PHE A 104     -15.219  -2.615   3.917  1.00 96.41           C  
ATOM   1700  CZ  PHE A 104     -16.564  -2.799   3.558  1.00 96.41           C  
ATOM   1701  H   PHE A 104     -13.136   1.924   0.036  1.00 96.41           H  
ATOM   1702  HA  PHE A 104     -12.576  -0.749   0.904  1.00 96.41           H  
ATOM   1703  HB2 PHE A 104     -13.570   0.807   2.441  1.00 96.41           H  
ATOM   1704  HB3 PHE A 104     -14.921   1.130   1.363  1.00 96.41           H  
ATOM   1705  HD1 PHE A 104     -16.871  -0.274   1.289  1.00 96.41           H  
ATOM   1706  HD2 PHE A 104     -13.424  -1.457   3.589  1.00 96.41           H  
ATOM   1707  HE1 PHE A 104     -18.196  -2.090   2.339  1.00 96.41           H  
ATOM   1708  HE2 PHE A 104     -14.772  -3.262   4.658  1.00 96.41           H  
ATOM   1709  HZ  PHE A 104     -17.144  -3.589   4.012  1.00 96.41           H  
ATOM   1710  N   TYR A 105     -15.091  -0.425  -1.218  1.00 96.17           N  
ATOM   1711  CA  TYR A 105     -15.941  -1.140  -2.167  1.00 96.17           C  
ATOM   1712  C   TYR A 105     -15.143  -1.717  -3.339  1.00 96.17           C  
ATOM   1713  O   TYR A 105     -15.453  -2.811  -3.807  1.00 96.17           O  
ATOM   1714  CB  TYR A 105     -17.064  -0.218  -2.643  1.00 96.17           C  
ATOM   1715  CG  TYR A 105     -17.955   0.220  -1.501  1.00 96.17           C  
ATOM   1716  CD1 TYR A 105     -18.965  -0.640  -1.030  1.00 96.17           C  
ATOM   1717  CD2 TYR A 105     -17.742   1.464  -0.877  1.00 96.17           C  
ATOM   1718  CE1 TYR A 105     -19.766  -0.252   0.060  1.00 96.17           C  
ATOM   1719  CE2 TYR A 105     -18.527   1.847   0.226  1.00 96.17           C  
ATOM   1720  CZ  TYR A 105     -19.553   0.992   0.687  1.00 96.17           C  
ATOM   1721  OH  TYR A 105     -20.349   1.356   1.726  1.00 96.17           O  
ATOM   1722  H   TYR A 105     -15.178   0.579  -1.146  1.00 96.17           H  
ATOM   1723  HA  TYR A 105     -16.405  -1.977  -1.645  1.00 96.17           H  
ATOM   1724  HB2 TYR A 105     -17.672  -0.747  -3.377  1.00 96.17           H  
ATOM   1725  HB3 TYR A 105     -16.636   0.657  -3.132  1.00 96.17           H  
ATOM   1726  HD1 TYR A 105     -19.161  -1.577  -1.530  1.00 96.17           H  
ATOM   1727  HD2 TYR A 105     -16.972   2.128  -1.239  1.00 96.17           H  
ATOM   1728  HE1 TYR A 105     -20.576  -0.881   0.398  1.00 96.17           H  
ATOM   1729  HE2 TYR A 105     -18.344   2.798   0.704  1.00 96.17           H  
ATOM   1730  HH  TYR A 105     -20.045   2.145   2.180  1.00 96.17           H  
ATOM   1731  N   ARG A 106     -14.074  -1.041  -3.779  1.00 93.58           N  
ATOM   1732  CA  ARG A 106     -13.119  -1.600  -4.746  1.00 93.58           C  
ATOM   1733  C   ARG A 106     -12.442  -2.850  -4.190  1.00 93.58           C  
ATOM   1734  O   ARG A 106     -12.412  -3.861  -4.883  1.00 93.58           O  
ATOM   1735  CB  ARG A 106     -12.092  -0.532  -5.143  1.00 93.58           C  
ATOM   1736  CG  ARG A 106     -11.064  -1.072  -6.154  1.00 93.58           C  
ATOM   1737  CD  ARG A 106     -10.060  -0.001  -6.585  1.00 93.58           C  
ATOM   1738  NE  ARG A 106      -9.278   0.498  -5.440  1.00 93.58           N  
ATOM   1739  CZ  ARG A 106      -9.260   1.723  -4.949  1.00 93.58           C  
ATOM   1740  NH1 ARG A 106     -10.002   2.689  -5.423  1.00 93.58           N1+
ATOM   1741  NH2 ARG A 106      -8.487   1.998  -3.945  1.00 93.58           N  
ATOM   1742  H   ARG A 106     -13.894  -0.125  -3.394  1.00 93.58           H  
ATOM   1743  HA  ARG A 106     -13.661  -1.915  -5.637  1.00 93.58           H  
ATOM   1744  HB2 ARG A 106     -11.570  -0.192  -4.249  1.00 93.58           H  
ATOM   1745  HB3 ARG A 106     -12.614   0.318  -5.583  1.00 93.58           H  
ATOM   1746  HG2 ARG A 106     -11.586  -1.439  -7.037  1.00 93.58           H  
ATOM   1747  HG3 ARG A 106     -10.505  -1.897  -5.713  1.00 93.58           H  
ATOM   1748  HD2 ARG A 106      -9.372  -0.445  -7.304  1.00 93.58           H  
ATOM   1749  HD3 ARG A 106     -10.592   0.806  -7.089  1.00 93.58           H  
ATOM   1750  HE  ARG A 106      -8.677  -0.170  -4.978  1.00 93.58           H  
ATOM   1751 HH11 ARG A 106      -9.893   3.624  -5.055  1.00 93.58           H  
ATOM   1752 HH12 ARG A 106     -10.560   2.509  -6.245  1.00 93.58           H  
ATOM   1753 HH21 ARG A 106      -7.938   1.241  -3.563  1.00 93.58           H  
ATOM   1754 HH22 ARG A 106      -8.380   2.927  -3.564  1.00 93.58           H  
ATOM   1755  N   VAL A 107     -11.962  -2.814  -2.944  1.00 95.47           N  
ATOM   1756  CA  VAL A 107     -11.372  -3.984  -2.281  1.00 95.47           C  
ATOM   1757  C   VAL A 107     -12.415  -5.084  -2.136  1.00 95.47           C  
ATOM   1758  O   VAL A 107     -12.151  -6.201  -2.560  1.00 95.47           O  
ATOM   1759  CB  VAL A 107     -10.734  -3.625  -0.924  1.00 95.47           C  
ATOM   1760  CG1 VAL A 107     -10.258  -4.872  -0.161  1.00 95.47           C  
ATOM   1761  CG2 VAL A 107      -9.503  -2.739  -1.134  1.00 95.47           C  
ATOM   1762  H   VAL A 107     -11.976  -1.932  -2.451  1.00 95.47           H  
ATOM   1763  HA  VAL A 107     -10.583  -4.376  -2.922  1.00 95.47           H  
ATOM   1764  HB  VAL A 107     -11.457  -3.091  -0.307  1.00 95.47           H  
ATOM   1765 HG11 VAL A 107      -9.736  -4.569   0.747  1.00 95.47           H  
ATOM   1766 HG12 VAL A 107      -9.578  -5.456  -0.781  1.00 95.47           H  
ATOM   1767 HG13 VAL A 107     -11.109  -5.487   0.130  1.00 95.47           H  
ATOM   1768 HG21 VAL A 107      -8.753  -3.285  -1.707  1.00 95.47           H  
ATOM   1769 HG22 VAL A 107      -9.085  -2.441  -0.173  1.00 95.47           H  
ATOM   1770 HG23 VAL A 107      -9.756  -1.837  -1.692  1.00 95.47           H  
ATOM   1771  N   LYS A 108     -13.617  -4.788  -1.627  1.00 96.18           N  
ATOM   1772  CA  LYS A 108     -14.727  -5.751  -1.512  1.00 96.18           C  
ATOM   1773  C   LYS A 108     -15.013  -6.471  -2.833  1.00 96.18           C  
ATOM   1774  O   LYS A 108     -15.140  -7.693  -2.846  1.00 96.18           O  
ATOM   1775  CB  LYS A 108     -15.970  -4.998  -1.011  1.00 96.18           C  
ATOM   1776  CG  LYS A 108     -17.230  -5.874  -0.970  1.00 96.18           C  
ATOM   1777  CD  LYS A 108     -18.414  -5.089  -0.402  1.00 96.18           C  
ATOM   1778  CE  LYS A 108     -19.645  -5.998  -0.337  1.00 96.18           C  
ATOM   1779  NZ  LYS A 108     -20.739  -5.363   0.429  1.00 96.18           N1+
ATOM   1780  H   LYS A 108     -13.763  -3.849  -1.285  1.00 96.18           H  
ATOM   1781  HA  LYS A 108     -14.467  -6.520  -0.785  1.00 96.18           H  
ATOM   1782  HB2 LYS A 108     -15.768  -4.611  -0.012  1.00 96.18           H  
ATOM   1783  HB3 LYS A 108     -16.167  -4.156  -1.674  1.00 96.18           H  
ATOM   1784  HG2 LYS A 108     -17.042  -6.753  -0.353  1.00 96.18           H  
ATOM   1785  HG3 LYS A 108     -17.488  -6.203  -1.977  1.00 96.18           H  
ATOM   1786  HD2 LYS A 108     -18.157  -4.738   0.597  1.00 96.18           H  
ATOM   1787  HD3 LYS A 108     -18.625  -4.228  -1.037  1.00 96.18           H  
ATOM   1788  HE2 LYS A 108     -19.965  -6.247  -1.349  1.00 96.18           H  
ATOM   1789  HE3 LYS A 108     -19.356  -6.916   0.174  1.00 96.18           H  
ATOM   1790  HZ1 LYS A 108     -21.080  -4.512   0.005  1.00 96.18           H  
ATOM   1791  HZ2 LYS A 108     -21.480  -6.019   0.630  1.00 96.18           H  
ATOM   1792  HZ3 LYS A 108     -20.372  -5.140   1.343  1.00 96.18           H  
ATOM   1793  N   ASN A 109     -15.078  -5.719  -3.930  1.00 95.25           N  
ATOM   1794  CA  ASN A 109     -15.455  -6.221  -5.252  1.00 95.25           C  
ATOM   1795  C   ASN A 109     -14.265  -6.693  -6.104  1.00 95.25           C  
ATOM   1796  O   ASN A 109     -14.465  -7.090  -7.253  1.00 95.25           O  
ATOM   1797  CB  ASN A 109     -16.277  -5.134  -5.966  1.00 95.25           C  
ATOM   1798  CG  ASN A 109     -17.585  -4.814  -5.262  1.00 95.25           C  
ATOM   1799  ND2 ASN A 109     -18.023  -3.579  -5.314  1.00 95.25           N  
ATOM   1800  OD1 ASN A 109     -18.242  -5.660  -4.678  1.00 95.25           O  
ATOM   1801  H   ASN A 109     -14.970  -4.721  -3.820  1.00 95.25           H  
ATOM   1802  HA  ASN A 109     -16.094  -7.095  -5.124  1.00 95.25           H  
ATOM   1803  HB2 ASN A 109     -15.674  -4.231  -6.055  1.00 95.25           H  
ATOM   1804  HB3 ASN A 109     -16.526  -5.472  -6.972  1.00 95.25           H  
ATOM   1805 HD21 ASN A 109     -18.895  -3.382  -4.844  1.00 95.25           H  
ATOM   1806 HD22 ASN A 109     -17.432  -2.853  -5.693  1.00 95.25           H  
ATOM   1807  N   SER A 110     -13.032  -6.645  -5.586  1.00 93.28           N  
ATOM   1808  CA  SER A 110     -11.863  -7.124  -6.325  1.00 93.28           C  
ATOM   1809  C   SER A 110     -11.915  -8.644  -6.510  1.00 93.28           C  
ATOM   1810  O   SER A 110     -12.641  -9.342  -5.793  1.00 93.28           O  
ATOM   1811  CB  SER A 110     -10.557  -6.651  -5.679  1.00 93.28           C  
ATOM   1812  OG  SER A 110     -10.245  -7.382  -4.516  1.00 93.28           O  
ATOM   1813  H   SER A 110     -12.899  -6.274  -4.656  1.00 93.28           H  
ATOM   1814  HA  SER A 110     -11.904  -6.678  -7.319  1.00 93.28           H  
ATOM   1815  HB2 SER A 110     -10.634  -5.592  -5.436  1.00 93.28           H  
ATOM   1816  HB3 SER A 110      -9.746  -6.778  -6.396  1.00 93.28           H  
ATOM   1817  HG  SER A 110      -9.567  -6.903  -4.033  1.00 93.28           H  
ATOM   1818  N   ALA A 111     -11.140  -9.161  -7.467  1.00 89.38           N  
ATOM   1819  CA  ALA A 111     -11.164 -10.570  -7.848  1.00 89.38           C  
ATOM   1820  C   ALA A 111     -11.008 -11.527  -6.637  1.00 89.38           C  
ATOM   1821  O   ALA A 111     -10.350 -11.165  -5.652  1.00 89.38           O  
ATOM   1822  CB  ALA A 111     -10.089 -10.804  -8.913  1.00 89.38           C  
ATOM   1823  H   ALA A 111     -10.545  -8.545  -8.002  1.00 89.38           H  
ATOM   1824  HA  ALA A 111     -12.135 -10.739  -8.313  1.00 89.38           H  
ATOM   1825  HB1 ALA A 111      -9.096 -10.700  -8.477  1.00 89.38           H  
ATOM   1826  HB2 ALA A 111     -10.187 -11.812  -9.317  1.00 89.38           H  
ATOM   1827  HB3 ALA A 111     -10.203 -10.094  -9.732  1.00 89.38           H  
ATOM   1828  N   PRO A 112     -11.614 -12.732  -6.667  1.00 83.94           N  
ATOM   1829  CA  PRO A 112     -11.598 -13.659  -5.530  1.00 83.94           C  
ATOM   1830  C   PRO A 112     -10.197 -14.088  -5.073  1.00 83.94           C  
ATOM   1831  O   PRO A 112     -10.002 -14.384  -3.901  1.00 83.94           O  
ATOM   1832  CB  PRO A 112     -12.404 -14.879  -5.988  1.00 83.94           C  
ATOM   1833  CG  PRO A 112     -13.343 -14.314  -7.048  1.00 83.94           C  
ATOM   1834  CD  PRO A 112     -12.487 -13.243  -7.717  1.00 83.94           C  
ATOM   1835  HA  PRO A 112     -12.106 -13.187  -4.689  1.00 83.94           H  
ATOM   1836  HB2 PRO A 112     -12.952 -15.330  -5.161  1.00 83.94           H  
ATOM   1837  HB3 PRO A 112     -11.744 -15.613  -6.450  1.00 83.94           H  
ATOM   1838  HG2 PRO A 112     -13.663 -15.077  -7.757  1.00 83.94           H  
ATOM   1839  HG3 PRO A 112     -14.203 -13.848  -6.567  1.00 83.94           H  
ATOM   1840  HD2 PRO A 112     -13.142 -12.476  -8.130  1.00 83.94           H  
ATOM   1841  HD3 PRO A 112     -11.879 -13.689  -8.504  1.00 83.94           H  
ATOM   1842  N   ASP A 113      -9.229 -14.113  -5.984  1.00 86.60           N  
ATOM   1843  CA  ASP A 113      -7.817 -14.416  -5.741  1.00 86.60           C  
ATOM   1844  C   ASP A 113      -7.024 -13.217  -5.188  1.00 86.60           C  
ATOM   1845  O   ASP A 113      -5.972 -13.397  -4.569  1.00 86.60           O  
ATOM   1846  CB  ASP A 113      -7.206 -14.963  -7.046  1.00 86.60           C  
ATOM   1847  CG  ASP A 113      -7.306 -14.008  -8.248  1.00 86.60           C  
ATOM   1848  OD1 ASP A 113      -8.395 -13.414  -8.440  1.00 86.60           O  
ATOM   1849  OD2 ASP A 113      -6.313 -13.920  -8.996  1.00 86.60           O1-
ATOM   1850  H   ASP A 113      -9.436 -13.830  -6.931  1.00 86.60           H  
ATOM   1851  HA  ASP A 113      -7.755 -15.203  -4.989  1.00 86.60           H  
ATOM   1852  HB2 ASP A 113      -6.160 -15.206  -6.862  1.00 86.60           H  
ATOM   1853  HB3 ASP A 113      -7.716 -15.891  -7.303  1.00 86.60           H  
ATOM   1854  N   LYS A 114      -7.552 -11.992  -5.321  1.00 90.21           N  
ATOM   1855  CA  LYS A 114      -6.957 -10.773  -4.763  1.00 90.21           C  
ATOM   1856  C   LYS A 114      -7.416 -10.569  -3.319  1.00 90.21           C  
ATOM   1857  O   LYS A 114      -8.433  -9.928  -3.039  1.00 90.21           O  
ATOM   1858  CB  LYS A 114      -7.226  -9.583  -5.699  1.00 90.21           C  
ATOM   1859  CG  LYS A 114      -6.359  -8.367  -5.323  1.00 90.21           C  
ATOM   1860  CD  LYS A 114      -6.358  -7.301  -6.430  1.00 90.21           C  
ATOM   1861  CE  LYS A 114      -5.401  -6.150  -6.076  1.00 90.21           C  
ATOM   1862  NZ  LYS A 114      -5.253  -5.170  -7.188  1.00 90.21           N1+
ATOM   1863  H   LYS A 114      -8.440 -11.919  -5.796  1.00 90.21           H  
ATOM   1864  HA  LYS A 114      -5.877 -10.919  -4.746  1.00 90.21           H  
ATOM   1865  HB2 LYS A 114      -6.974  -9.888  -6.714  1.00 90.21           H  
ATOM   1866  HB3 LYS A 114      -8.281  -9.311  -5.673  1.00 90.21           H  
ATOM   1867  HG2 LYS A 114      -6.737  -7.930  -4.399  1.00 90.21           H  
ATOM   1868  HG3 LYS A 114      -5.333  -8.697  -5.162  1.00 90.21           H  
ATOM   1869  HD2 LYS A 114      -6.026  -7.763  -7.360  1.00 90.21           H  
ATOM   1870  HD3 LYS A 114      -7.368  -6.914  -6.564  1.00 90.21           H  
ATOM   1871  HE2 LYS A 114      -5.766  -5.655  -5.176  1.00 90.21           H  
ATOM   1872  HE3 LYS A 114      -4.428  -6.577  -5.835  1.00 90.21           H  
ATOM   1873  HZ1 LYS A 114      -4.640  -4.414  -6.916  1.00 90.21           H  
ATOM   1874  HZ2 LYS A 114      -6.137  -4.762  -7.457  1.00 90.21           H  
ATOM   1875  HZ3 LYS A 114      -4.829  -5.594  -8.001  1.00 90.21           H  
ATOM   1876  N   ASN A 115      -6.638 -11.127  -2.393  1.00 92.49           N  
ATOM   1877  CA  ASN A 115      -6.910 -11.067  -0.953  1.00 92.49           C  
ATOM   1878  C   ASN A 115      -6.618  -9.704  -0.320  1.00 92.49           C  
ATOM   1879  O   ASN A 115      -7.155  -9.408   0.746  1.00 92.49           O  
ATOM   1880  CB  ASN A 115      -6.096 -12.161  -0.249  1.00 92.49           C  
ATOM   1881  CG  ASN A 115      -6.648 -13.542  -0.524  1.00 92.49           C  
ATOM   1882  ND2 ASN A 115      -5.800 -14.521  -0.725  1.00 92.49           N  
ATOM   1883  OD1 ASN A 115      -7.845 -13.760  -0.544  1.00 92.49           O  
ATOM   1884  H   ASN A 115      -5.912 -11.742  -2.732  1.00 92.49           H  
ATOM   1885  HA  ASN A 115      -7.970 -11.262  -0.786  1.00 92.49           H  
ATOM   1886  HB2 ASN A 115      -5.050 -12.103  -0.549  1.00 92.49           H  
ATOM   1887  HB3 ASN A 115      -6.154 -12.011   0.829  1.00 92.49           H  
ATOM   1888 HD21 ASN A 115      -4.807 -14.346  -0.770  1.00 92.49           H  
ATOM   1889 HD22 ASN A 115      -6.217 -15.401  -0.996  1.00 92.49           H  
ATOM   1890  N   PHE A 116      -5.774  -8.882  -0.944  1.00 94.01           N  
ATOM   1891  CA  PHE A 116      -5.403  -7.582  -0.404  1.00 94.01           C  
ATOM   1892  C   PHE A 116      -5.146  -6.536  -1.491  1.00 94.01           C  
ATOM   1893  O   PHE A 116      -4.985  -6.853  -2.670  1.00 94.01           O  
ATOM   1894  CB  PHE A 116      -4.209  -7.741   0.554  1.00 94.01           C  
ATOM   1895  CG  PHE A 116      -2.889  -8.086  -0.100  1.00 94.01           C  
ATOM   1896  CD1 PHE A 116      -2.564  -9.427  -0.380  1.00 94.01           C  
ATOM   1897  CD2 PHE A 116      -1.985  -7.061  -0.434  1.00 94.01           C  
ATOM   1898  CE1 PHE A 116      -1.348  -9.739  -1.016  1.00 94.01           C  
ATOM   1899  CE2 PHE A 116      -0.771  -7.376  -1.065  1.00 94.01           C  
ATOM   1900  CZ  PHE A 116      -0.455  -8.712  -1.363  1.00 94.01           C  
ATOM   1901  H   PHE A 116      -5.375  -9.145  -1.834  1.00 94.01           H  
ATOM   1902  HA  PHE A 116      -6.254  -7.218   0.173  1.00 94.01           H  
ATOM   1903  HB2 PHE A 116      -4.074  -6.819   1.120  1.00 94.01           H  
ATOM   1904  HB3 PHE A 116      -4.461  -8.522   1.272  1.00 94.01           H  
ATOM   1905  HD1 PHE A 116      -3.257 -10.215  -0.123  1.00 94.01           H  
ATOM   1906  HD2 PHE A 116      -2.226  -6.029  -0.226  1.00 94.01           H  
ATOM   1907  HE1 PHE A 116      -1.104 -10.763  -1.257  1.00 94.01           H  
ATOM   1908  HE2 PHE A 116      -0.084  -6.589  -1.340  1.00 94.01           H  
ATOM   1909  HZ  PHE A 116       0.471  -8.943  -1.869  1.00 94.01           H  
ATOM   1910  N   GLU A 117      -5.125  -5.278  -1.072  1.00 91.91           N  
ATOM   1911  CA  GLU A 117      -4.732  -4.120  -1.868  1.00 91.91           C  
ATOM   1912  C   GLU A 117      -3.758  -3.276  -1.045  1.00 91.91           C  
ATOM   1913  O   GLU A 117      -3.985  -3.057   0.146  1.00 91.91           O  
ATOM   1914  CB  GLU A 117      -5.985  -3.319  -2.269  1.00 91.91           C  
ATOM   1915  CG  GLU A 117      -5.686  -2.120  -3.181  1.00 91.91           C  
ATOM   1916  CD  GLU A 117      -6.964  -1.358  -3.576  1.00 91.91           C  
ATOM   1917  OE1 GLU A 117      -7.185  -0.229  -3.082  1.00 91.91           O  
ATOM   1918  OE2 GLU A 117      -7.748  -1.869  -4.409  1.00 91.91           O1-
ATOM   1919  H   GLU A 117      -5.294  -5.112  -0.090  1.00 91.91           H  
ATOM   1920  HA  GLU A 117      -4.222  -4.451  -2.772  1.00 91.91           H  
ATOM   1921  HB2 GLU A 117      -6.474  -2.956  -1.366  1.00 91.91           H  
ATOM   1922  HB3 GLU A 117      -6.669  -3.988  -2.791  1.00 91.91           H  
ATOM   1923  HG2 GLU A 117      -5.009  -1.439  -2.665  1.00 91.91           H  
ATOM   1924  HG3 GLU A 117      -5.186  -2.480  -4.080  1.00 91.91           H  
ATOM   1925  N   VAL A 118      -2.689  -2.800  -1.680  1.00 88.76           N  
ATOM   1926  CA  VAL A 118      -1.836  -1.748  -1.126  1.00 88.76           C  
ATOM   1927  C   VAL A 118      -2.145  -0.460  -1.873  1.00 88.76           C  
ATOM   1928  O   VAL A 118      -2.157  -0.452  -3.102  1.00 88.76           O  
ATOM   1929  CB  VAL A 118      -0.343  -2.114  -1.177  1.00 88.76           C  
ATOM   1930  CG1 VAL A 118       0.524  -1.033  -0.518  1.00 88.76           C  
ATOM   1931  CG2 VAL A 118      -0.107  -3.443  -0.442  1.00 88.76           C  
ATOM   1932  H   VAL A 118      -2.563  -3.002  -2.662  1.00 88.76           H  
ATOM   1933  HA  VAL A 118      -2.099  -1.603  -0.078  1.00 88.76           H  
ATOM   1934  HB  VAL A 118      -0.028  -2.227  -2.214  1.00 88.76           H  
ATOM   1935 HG11 VAL A 118       0.428  -0.094  -1.064  1.00 88.76           H  
ATOM   1936 HG12 VAL A 118       1.572  -1.330  -0.543  1.00 88.76           H  
ATOM   1937 HG13 VAL A 118       0.214  -0.883   0.516  1.00 88.76           H  
ATOM   1938 HG21 VAL A 118      -0.620  -3.434   0.520  1.00 88.76           H  
ATOM   1939 HG22 VAL A 118       0.957  -3.614  -0.283  1.00 88.76           H  
ATOM   1940 HG23 VAL A 118      -0.498  -4.261  -1.047  1.00 88.76           H  
ATOM   1941  N   ASN A 119      -2.422   0.619  -1.149  1.00 86.53           N  
ATOM   1942  CA  ASN A 119      -2.677   1.927  -1.746  1.00 86.53           C  
ATOM   1943  C   ASN A 119      -2.059   3.044  -0.905  1.00 86.53           C  
ATOM   1944  O   ASN A 119      -1.739   2.854   0.266  1.00 86.53           O  
ATOM   1945  CB  ASN A 119      -4.188   2.124  -1.975  1.00 86.53           C  
ATOM   1946  CG  ASN A 119      -4.955   2.410  -0.697  1.00 86.53           C  
ATOM   1947  ND2 ASN A 119      -5.432   3.614  -0.500  1.00 86.53           N  
ATOM   1948  OD1 ASN A 119      -5.132   1.559   0.150  1.00 86.53           O  
ATOM   1949  H   ASN A 119      -2.414   0.548  -0.142  1.00 86.53           H  
ATOM   1950  HA  ASN A 119      -2.189   1.958  -2.719  1.00 86.53           H  
ATOM   1951  HB2 ASN A 119      -4.611   1.231  -2.436  1.00 86.53           H  
ATOM   1952  HB3 ASN A 119      -4.337   2.953  -2.666  1.00 86.53           H  
ATOM   1953 HD21 ASN A 119      -5.254   4.376  -1.139  1.00 86.53           H  
ATOM   1954 HD22 ASN A 119      -5.927   3.778   0.364  1.00 86.53           H  
ATOM   1955  N   ILE A 120      -1.904   4.219  -1.511  1.00 83.35           N  
ATOM   1956  CA  ILE A 120      -1.480   5.435  -0.815  1.00 83.35           C  
ATOM   1957  C   ILE A 120      -2.667   6.366  -0.765  1.00 83.35           C  
ATOM   1958  O   ILE A 120      -3.277   6.634  -1.798  1.00 83.35           O  
ATOM   1959  CB  ILE A 120      -0.275   6.109  -1.486  1.00 83.35           C  
ATOM   1960  CG1 ILE A 120       0.854   5.084  -1.523  1.00 83.35           C  
ATOM   1961  CG2 ILE A 120       0.160   7.367  -0.719  1.00 83.35           C  
ATOM   1962  CD1 ILE A 120       2.109   5.602  -2.190  1.00 83.35           C  
ATOM   1963  H   ILE A 120      -2.235   4.332  -2.458  1.00 83.35           H  
ATOM   1964  HA  ILE A 120      -1.192   5.188   0.207  1.00 83.35           H  
ATOM   1965  HB  ILE A 120      -0.540   6.389  -2.506  1.00 83.35           H  
ATOM   1966 HG12 ILE A 120       0.508   4.233  -2.110  1.00 83.35           H  
ATOM   1967 HG13 ILE A 120       1.076   4.729  -0.517  1.00 83.35           H  
ATOM   1968 HG21 ILE A 120       1.007   7.845  -1.210  1.00 83.35           H  
ATOM   1969 HG22 ILE A 120       0.429   7.099   0.303  1.00 83.35           H  
ATOM   1970 HG23 ILE A 120      -0.653   8.093  -0.702  1.00 83.35           H  
ATOM   1971 HD11 ILE A 120       1.837   6.191  -3.066  1.00 83.35           H  
ATOM   1972 HD12 ILE A 120       2.662   6.236  -1.497  1.00 83.35           H  
ATOM   1973 HD13 ILE A 120       2.699   4.734  -2.484  1.00 83.35           H  
ATOM   1974  N   ASP A 121      -3.003   6.822   0.431  1.00 80.77           N  
ATOM   1975  CA  ASP A 121      -4.094   7.764   0.638  1.00 80.77           C  
ATOM   1976  C   ASP A 121      -3.823   8.616   1.878  1.00 80.77           C  
ATOM   1977  O   ASP A 121      -2.887   8.374   2.643  1.00 80.77           O  
ATOM   1978  CB  ASP A 121      -5.427   6.997   0.743  1.00 80.77           C  
ATOM   1979  CG  ASP A 121      -6.647   7.794   0.263  1.00 80.77           C  
ATOM   1980  OD1 ASP A 121      -6.561   9.042   0.189  1.00 80.77           O  
ATOM   1981  OD2 ASP A 121      -7.663   7.131  -0.042  1.00 80.77           O1-
ATOM   1982  H   ASP A 121      -2.449   6.566   1.235  1.00 80.77           H  
ATOM   1983  HA  ASP A 121      -4.149   8.432  -0.222  1.00 80.77           H  
ATOM   1984  HB2 ASP A 121      -5.365   6.109   0.114  1.00 80.77           H  
ATOM   1985  HB3 ASP A 121      -5.583   6.666   1.770  1.00 80.77           H  
ATOM   1986  N   ILE A 122      -4.652   9.627   2.075  1.00 79.11           N  
ATOM   1987  CA  ILE A 122      -4.664  10.442   3.278  1.00 79.11           C  
ATOM   1988  C   ILE A 122      -5.320   9.646   4.417  1.00 79.11           C  
ATOM   1989  O   ILE A 122      -6.354   9.000   4.230  1.00 79.11           O  
ATOM   1990  CB  ILE A 122      -5.370  11.777   2.967  1.00 79.11           C  
ATOM   1991  CG1 ILE A 122      -4.580  12.580   1.906  1.00 79.11           C  
ATOM   1992  CG2 ILE A 122      -5.526  12.592   4.252  1.00 79.11           C  
ATOM   1993  CD1 ILE A 122      -5.285  13.857   1.428  1.00 79.11           C  
ATOM   1994  H   ILE A 122      -5.426   9.711   1.432  1.00 79.11           H  
ATOM   1995  HA  ILE A 122      -3.635  10.658   3.565  1.00 79.11           H  
ATOM   1996  HB  ILE A 122      -6.363  11.561   2.574  1.00 79.11           H  
ATOM   1997 HG12 ILE A 122      -4.422  11.959   1.025  1.00 79.11           H  
ATOM   1998 HG13 ILE A 122      -3.602  12.845   2.307  1.00 79.11           H  
ATOM   1999 HG21 ILE A 122      -6.002  13.551   4.046  1.00 79.11           H  
ATOM   2000 HG22 ILE A 122      -4.550  12.755   4.710  1.00 79.11           H  
ATOM   2001 HG23 ILE A 122      -6.172  12.046   4.940  1.00 79.11           H  
ATOM   2002 HD11 ILE A 122      -6.296  13.620   1.095  1.00 79.11           H  
ATOM   2003 HD12 ILE A 122      -4.728  14.279   0.592  1.00 79.11           H  
ATOM   2004 HD13 ILE A 122      -5.323  14.601   2.224  1.00 79.11           H  
ATOM   2005  N   ASP A 123      -4.756   9.713   5.626  1.00 79.29           N  
ATOM   2006  CA  ASP A 123      -5.361   9.067   6.792  1.00 79.29           C  
ATOM   2007  C   ASP A 123      -6.726   9.694   7.126  1.00 79.29           C  
ATOM   2008  O   ASP A 123      -6.855  10.902   7.335  1.00 79.29           O  
ATOM   2009  CB  ASP A 123      -4.424   9.084   8.013  1.00 79.29           C  
ATOM   2010  CG  ASP A 123      -4.811   8.058   9.084  1.00 79.29           C  
ATOM   2011  OD1 ASP A 123      -6.029   7.806   9.242  1.00 79.29           O  
ATOM   2012  OD2 ASP A 123      -3.903   7.548   9.773  1.00 79.29           O1-
ATOM   2013  H   ASP A 123      -3.898  10.234   5.738  1.00 79.29           H  
ATOM   2014  HA  ASP A 123      -5.531   8.024   6.524  1.00 79.29           H  
ATOM   2015  HB2 ASP A 123      -3.399   8.898   7.692  1.00 79.29           H  
ATOM   2016  HB3 ASP A 123      -4.443  10.072   8.473  1.00 79.29           H  
ATOM   2017  N   THR A 124      -7.759   8.855   7.246  1.00 78.70           N  
ATOM   2018  CA  THR A 124      -9.100   9.293   7.661  1.00 78.70           C  
ATOM   2019  C   THR A 124      -9.098   9.872   9.080  1.00 78.70           C  
ATOM   2020  O   THR A 124      -9.872  10.786   9.366  1.00 78.70           O  
ATOM   2021  CB  THR A 124     -10.089   8.122   7.570  1.00 78.70           C  
ATOM   2022  CG2 THR A 124     -11.516   8.473   7.998  1.00 78.70           C  
ATOM   2023  OG1 THR A 124     -10.210   7.696   6.231  1.00 78.70           O  
ATOM   2024  H   THR A 124      -7.548   7.869   7.199  1.00 78.70           H  
ATOM   2025  HA  THR A 124      -9.431  10.085   6.989  1.00 78.70           H  
ATOM   2026  HB  THR A 124      -9.727   7.294   8.179  1.00 78.70           H  
ATOM   2027  HG1 THR A 124      -9.348   7.777   5.816  1.00 78.70           H  
ATOM   2028 HG21 THR A 124     -11.543   8.706   9.063  1.00 78.70           H  
ATOM   2029 HG22 THR A 124     -11.870   9.335   7.432  1.00 78.70           H  
ATOM   2030 HG23 THR A 124     -12.165   7.615   7.821  1.00 78.70           H  
ATOM   2031  N   ALA A 125      -8.245   9.365   9.975  1.00 71.50           N  
ATOM   2032  CA  ALA A 125      -8.099   9.879  11.334  1.00 71.50           C  
ATOM   2033  C   ALA A 125      -7.179  11.111  11.410  1.00 71.50           C  
ATOM   2034  O   ALA A 125      -7.310  11.910  12.339  1.00 71.50           O  
ATOM   2035  CB  ALA A 125      -7.582   8.743  12.223  1.00 71.50           C  
ATOM   2036  H   ALA A 125      -7.584   8.664   9.671  1.00 71.50           H  
ATOM   2037  HA  ALA A 125      -9.077  10.184  11.705  1.00 71.50           H  
ATOM   2038  HB1 ALA A 125      -6.600   8.418  11.876  1.00 71.50           H  
ATOM   2039  HB2 ALA A 125      -7.500   9.090  13.253  1.00 71.50           H  
ATOM   2040  HB3 ALA A 125      -8.267   7.896  12.180  1.00 71.50           H  
ATOM   2041  N   ASN A 126      -6.263  11.278  10.449  1.00 78.71           N  
ATOM   2042  CA  ASN A 126      -5.339  12.406  10.382  1.00 78.71           C  
ATOM   2043  C   ASN A 126      -5.134  12.891   8.941  1.00 78.71           C  
ATOM   2044  O   ASN A 126      -4.202  12.483   8.249  1.00 78.71           O  
ATOM   2045  CB  ASN A 126      -4.009  12.023  11.048  1.00 78.71           C  
ATOM   2046  CG  ASN A 126      -3.067  13.210  11.150  1.00 78.71           C  
ATOM   2047  ND2 ASN A 126      -1.941  13.021  11.788  1.00 78.71           N  
ATOM   2048  OD1 ASN A 126      -3.323  14.320  10.703  1.00 78.71           O  
ATOM   2049  H   ASN A 126      -6.230  10.600   9.700  1.00 78.71           H  
ATOM   2050  HA  ASN A 126      -5.761  13.239  10.944  1.00 78.71           H  
ATOM   2051  HB2 ASN A 126      -3.521  11.231  10.482  1.00 78.71           H  
ATOM   2052  HB3 ASN A 126      -4.204  11.653  12.055  1.00 78.71           H  
ATOM   2053 HD21 ASN A 126      -1.655  12.068  11.960  1.00 78.71           H  
ATOM   2054 HD22 ASN A 126      -1.300  13.801  11.812  1.00 78.71           H  
ATOM   2055  N   SER A 127      -5.948  13.859   8.522  1.00 76.12           N  
ATOM   2056  CA  SER A 127      -5.967  14.331   7.136  1.00 76.12           C  
ATOM   2057  C   SER A 127      -4.699  15.065   6.668  1.00 76.12           C  
ATOM   2058  O   SER A 127      -4.655  15.548   5.540  1.00 76.12           O  
ATOM   2059  CB  SER A 127      -7.207  15.189   6.894  1.00 76.12           C  
ATOM   2060  OG  SER A 127      -7.098  16.414   7.599  1.00 76.12           O  
ATOM   2061  H   SER A 127      -6.686  14.172   9.136  1.00 76.12           H  
ATOM   2062  HA  SER A 127      -6.068  13.436   6.522  1.00 76.12           H  
ATOM   2063  HB2 SER A 127      -8.090  14.648   7.235  1.00 76.12           H  
ATOM   2064  HB3 SER A 127      -7.312  15.388   5.828  1.00 76.12           H  
ATOM   2065  HG  SER A 127      -6.491  16.962   7.096  1.00 76.12           H  
ATOM   2066  N   GLN A 128      -3.697  15.222   7.537  1.00 73.80           N  
ATOM   2067  CA  GLN A 128      -2.398  15.820   7.211  1.00 73.80           C  
ATOM   2068  C   GLN A 128      -1.322  14.767   6.915  1.00 73.80           C  
ATOM   2069  O   GLN A 128      -0.193  15.134   6.599  1.00 73.80           O  
ATOM   2070  CB  GLN A 128      -1.946  16.737   8.358  1.00 73.80           C  
ATOM   2071  CG  GLN A 128      -2.932  17.882   8.626  1.00 73.80           C  
ATOM   2072  CD  GLN A 128      -2.470  18.797   9.754  1.00 73.80           C  
ATOM   2073  NE2 GLN A 128      -3.382  19.323  10.542  1.00 73.80           N  
ATOM   2074  OE1 GLN A 128      -1.302  19.079   9.960  1.00 73.80           O  
ATOM   2075  H   GLN A 128      -3.791  14.779   8.439  1.00 73.80           H  
ATOM   2076  HA  GLN A 128      -2.492  16.425   6.309  1.00 73.80           H  
ATOM   2077  HB2 GLN A 128      -1.825  16.147   9.266  1.00 73.80           H  
ATOM   2078  HB3 GLN A 128      -0.979  17.168   8.100  1.00 73.80           H  
ATOM   2079  HG2 GLN A 128      -3.903  17.466   8.893  1.00 73.80           H  
ATOM   2080  HG3 GLN A 128      -3.051  18.479   7.722  1.00 73.80           H  
ATOM   2081 HE21 GLN A 128      -3.026  19.904  11.288  1.00 73.80           H  
ATOM   2082 HE22 GLN A 128      -4.355  19.076  10.427  1.00 73.80           H  
ATOM   2083  N   GLN A 129      -1.636  13.475   7.056  1.00 75.21           N  
ATOM   2084  CA  GLN A 129      -0.686  12.385   6.865  1.00 75.21           C  
ATOM   2085  C   GLN A 129      -1.042  11.559   5.637  1.00 75.21           C  
ATOM   2086  O   GLN A 129      -2.141  11.017   5.539  1.00 75.21           O  
ATOM   2087  CB  GLN A 129      -0.620  11.513   8.127  1.00 75.21           C  
ATOM   2088  CG  GLN A 129       0.141  12.253   9.233  1.00 75.21           C  
ATOM   2089  CD  GLN A 129       0.290  11.448  10.518  1.00 75.21           C  
ATOM   2090  NE2 GLN A 129       1.277  11.754  11.329  1.00 75.21           N  
ATOM   2091  OE1 GLN A 129      -0.496  10.593  10.883  1.00 75.21           O  
ATOM   2092  H   GLN A 129      -2.584  13.218   7.292  1.00 75.21           H  
ATOM   2093  HA  GLN A 129       0.311  12.791   6.695  1.00 75.21           H  
ATOM   2094  HB2 GLN A 129      -1.627  11.261   8.460  1.00 75.21           H  
ATOM   2095  HB3 GLN A 129      -0.088  10.590   7.897  1.00 75.21           H  
ATOM   2096  HG2 GLN A 129       1.137  12.496   8.863  1.00 75.21           H  
ATOM   2097  HG3 GLN A 129      -0.366  13.188   9.469  1.00 75.21           H  
ATOM   2098 HE21 GLN A 129       1.373  11.157  12.138  1.00 75.21           H  
ATOM   2099 HE22 GLN A 129       1.981  12.415  11.032  1.00 75.21           H  
ATOM   2100  N   THR A 130      -0.074  11.428   4.735  1.00 81.53           N  
ATOM   2101  CA  THR A 130      -0.108  10.444   3.657  1.00 81.53           C  
ATOM   2102  C   THR A 130       0.360   9.098   4.205  1.00 81.53           C  
ATOM   2103  O   THR A 130       1.360   9.000   4.923  1.00 81.53           O  
ATOM   2104  CB  THR A 130       0.747  10.901   2.471  1.00 81.53           C  
ATOM   2105  CG2 THR A 130       0.634   9.957   1.280  1.00 81.53           C  
ATOM   2106  OG1 THR A 130       0.302  12.161   2.027  1.00 81.53           O  
ATOM   2107  H   THR A 130       0.783  11.949   4.854  1.00 81.53           H  
ATOM   2108  HA  THR A 130      -1.134  10.338   3.305  1.00 81.53           H  
ATOM   2109  HB  THR A 130       1.791  10.981   2.774  1.00 81.53           H  
ATOM   2110  HG1 THR A 130       0.752  12.350   1.200  1.00 81.53           H  
ATOM   2111 HG21 THR A 130       1.058   8.987   1.540  1.00 81.53           H  
ATOM   2112 HG22 THR A 130      -0.414   9.835   1.005  1.00 81.53           H  
ATOM   2113 HG23 THR A 130       1.188  10.358   0.431  1.00 81.53           H  
ATOM   2114  N   VAL A 131      -0.384   8.047   3.892  1.00 87.40           N  
ATOM   2115  CA  VAL A 131      -0.226   6.723   4.489  1.00 87.40           C  
ATOM   2116  C   VAL A 131      -0.228   5.678   3.394  1.00 87.40           C  
ATOM   2117  O   VAL A 131      -1.074   5.701   2.503  1.00 87.40           O  
ATOM   2118  CB  VAL A 131      -1.357   6.457   5.495  1.00 87.40           C  
ATOM   2119  CG1 VAL A 131      -1.256   5.082   6.166  1.00 87.40           C  
ATOM   2120  CG2 VAL A 131      -1.393   7.563   6.553  1.00 87.40           C  
ATOM   2121  H   VAL A 131      -1.210   8.190   3.329  1.00 87.40           H  
ATOM   2122  HA  VAL A 131       0.724   6.668   5.020  1.00 87.40           H  
ATOM   2123  HB  VAL A 131      -2.306   6.494   4.960  1.00 87.40           H  
ATOM   2124 HG11 VAL A 131      -1.436   4.301   5.428  1.00 87.40           H  
ATOM   2125 HG12 VAL A 131      -0.275   4.943   6.621  1.00 87.40           H  
ATOM   2126 HG13 VAL A 131      -2.027   5.005   6.932  1.00 87.40           H  
ATOM   2127 HG21 VAL A 131      -0.388   7.900   6.807  1.00 87.40           H  
ATOM   2128 HG22 VAL A 131      -1.920   8.418   6.129  1.00 87.40           H  
ATOM   2129 HG23 VAL A 131      -1.926   7.231   7.444  1.00 87.40           H  
ATOM   2130  N   VAL A 132       0.706   4.735   3.481  1.00 88.67           N  
ATOM   2131  CA  VAL A 132       0.637   3.503   2.696  1.00 88.67           C  
ATOM   2132  C   VAL A 132      -0.225   2.515   3.470  1.00 88.67           C  
ATOM   2133  O   VAL A 132       0.179   2.017   4.524  1.00 88.67           O  
ATOM   2134  CB  VAL A 132       2.026   2.930   2.373  1.00 88.67           C  
ATOM   2135  CG1 VAL A 132       1.889   1.764   1.389  1.00 88.67           C  
ATOM   2136  CG2 VAL A 132       2.958   4.002   1.788  1.00 88.67           C  
ATOM   2137  H   VAL A 132       1.347   4.774   4.260  1.00 88.67           H  
ATOM   2138  HA  VAL A 132       0.149   3.717   1.746  1.00 88.67           H  
ATOM   2139  HB  VAL A 132       2.492   2.550   3.282  1.00 88.67           H  
ATOM   2140 HG11 VAL A 132       1.385   2.100   0.483  1.00 88.67           H  
ATOM   2141 HG12 VAL A 132       1.308   0.960   1.840  1.00 88.67           H  
ATOM   2142 HG13 VAL A 132       2.874   1.374   1.130  1.00 88.67           H  
ATOM   2143 HG21 VAL A 132       2.419   4.645   1.092  1.00 88.67           H  
ATOM   2144 HG22 VAL A 132       3.793   3.540   1.262  1.00 88.67           H  
ATOM   2145 HG23 VAL A 132       3.346   4.623   2.596  1.00 88.67           H  
ATOM   2146  N   PHE A 133      -1.427   2.265   2.972  1.00 92.55           N  
ATOM   2147  CA  PHE A 133      -2.378   1.335   3.556  1.00 92.55           C  
ATOM   2148  C   PHE A 133      -2.219  -0.051   2.955  1.00 92.55           C  
ATOM   2149  O   PHE A 133      -2.095  -0.212   1.744  1.00 92.55           O  
ATOM   2150  CB  PHE A 133      -3.803   1.854   3.365  1.00 92.55           C  
ATOM   2151  CG  PHE A 133      -4.135   3.026   4.259  1.00 92.55           C  
ATOM   2152  CD1 PHE A 133      -4.272   2.817   5.642  1.00 92.55           C  
ATOM   2153  CD2 PHE A 133      -4.300   4.317   3.724  1.00 92.55           C  
ATOM   2154  CE1 PHE A 133      -4.607   3.882   6.492  1.00 92.55           C  
ATOM   2155  CE2 PHE A 133      -4.632   5.386   4.574  1.00 92.55           C  
ATOM   2156  CZ  PHE A 133      -4.785   5.167   5.956  1.00 92.55           C  
ATOM   2157  H   PHE A 133      -1.675   2.684   2.087  1.00 92.55           H  
ATOM   2158  HA  PHE A 133      -2.190   1.258   4.627  1.00 92.55           H  
ATOM   2159  HB2 PHE A 133      -4.505   1.052   3.589  1.00 92.55           H  
ATOM   2160  HB3 PHE A 133      -3.943   2.135   2.322  1.00 92.55           H  
ATOM   2161  HD1 PHE A 133      -4.106   1.829   6.046  1.00 92.55           H  
ATOM   2162  HD2 PHE A 133      -4.171   4.491   2.666  1.00 92.55           H  
ATOM   2163  HE1 PHE A 133      -4.722   3.723   7.554  1.00 92.55           H  
ATOM   2164  HE2 PHE A 133      -4.756   6.379   4.166  1.00 92.55           H  
ATOM   2165  HZ  PHE A 133      -5.026   5.987   6.616  1.00 92.55           H  
ATOM   2166  N   VAL A 134      -2.265  -1.056   3.823  1.00 94.05           N  
ATOM   2167  CA  VAL A 134      -2.411  -2.458   3.442  1.00 94.05           C  
ATOM   2168  C   VAL A 134      -3.799  -2.909   3.865  1.00 94.05           C  
ATOM   2169  O   VAL A 134      -4.076  -3.048   5.056  1.00 94.05           O  
ATOM   2170  CB  VAL A 134      -1.324  -3.313   4.097  1.00 94.05           C  
ATOM   2171  CG1 VAL A 134      -1.497  -4.791   3.750  1.00 94.05           C  
ATOM   2172  CG2 VAL A 134       0.080  -2.877   3.662  1.00 94.05           C  
ATOM   2173  H   VAL A 134      -2.328  -0.829   4.805  1.00 94.05           H  
ATOM   2174  HA  VAL A 134      -2.322  -2.565   2.361  1.00 94.05           H  
ATOM   2175  HB  VAL A 134      -1.393  -3.207   5.180  1.00 94.05           H  
ATOM   2176 HG11 VAL A 134      -1.186  -4.989   2.724  1.00 94.05           H  
ATOM   2177 HG12 VAL A 134      -2.526  -5.122   3.892  1.00 94.05           H  
ATOM   2178 HG13 VAL A 134      -0.888  -5.340   4.468  1.00 94.05           H  
ATOM   2179 HG21 VAL A 134       0.139  -2.817   2.575  1.00 94.05           H  
ATOM   2180 HG22 VAL A 134       0.312  -1.899   4.082  1.00 94.05           H  
ATOM   2181 HG23 VAL A 134       0.812  -3.604   4.016  1.00 94.05           H  
ATOM   2182  N   ASN A 135      -4.655  -3.155   2.881  1.00 95.73           N  
ATOM   2183  CA  ASN A 135      -6.057  -3.512   3.050  1.00 95.73           C  
ATOM   2184  C   ASN A 135      -6.240  -4.998   2.767  1.00 95.73           C  
ATOM   2185  O   ASN A 135      -6.100  -5.417   1.624  1.00 95.73           O  
ATOM   2186  CB  ASN A 135      -6.883  -2.697   2.046  1.00 95.73           C  
ATOM   2187  CG  ASN A 135      -6.664  -1.211   2.160  1.00 95.73           C  
ATOM   2188  ND2 ASN A 135      -6.535  -0.556   1.041  1.00 95.73           N  
ATOM   2189  OD1 ASN A 135      -6.610  -0.649   3.236  1.00 95.73           O  
ATOM   2190  H   ASN A 135      -4.334  -3.009   1.935  1.00 95.73           H  
ATOM   2191  HA  ASN A 135      -6.390  -3.283   4.063  1.00 95.73           H  
ATOM   2192  HB2 ASN A 135      -6.610  -3.002   1.036  1.00 95.73           H  
ATOM   2193  HB3 ASN A 135      -7.946  -2.901   2.173  1.00 95.73           H  
ATOM   2194 HD21 ASN A 135      -6.490  -1.032   0.152  1.00 95.73           H  
ATOM   2195 HD22 ASN A 135      -6.210   0.399   1.085  1.00 95.73           H  
ATOM   2196  N   TYR A 136      -6.587  -5.797   3.769  1.00 97.31           N  
ATOM   2197  CA  TYR A 136      -6.752  -7.241   3.629  1.00 97.31           C  
ATOM   2198  C   TYR A 136      -8.219  -7.638   3.796  1.00 97.31           C  
ATOM   2199  O   TYR A 136      -8.889  -7.209   4.737  1.00 97.31           O  
ATOM   2200  CB  TYR A 136      -5.824  -7.950   4.624  1.00 97.31           C  
ATOM   2201  CG  TYR A 136      -5.229  -9.237   4.093  1.00 97.31           C  
ATOM   2202  CD1 TYR A 136      -6.023 -10.391   3.970  1.00 97.31           C  
ATOM   2203  CD2 TYR A 136      -3.883  -9.263   3.679  1.00 97.31           C  
ATOM   2204  CE1 TYR A 136      -5.480 -11.566   3.421  1.00 97.31           C  
ATOM   2205  CE2 TYR A 136      -3.342 -10.428   3.106  1.00 97.31           C  
ATOM   2206  CZ  TYR A 136      -4.144 -11.581   2.973  1.00 97.31           C  
ATOM   2207  OH  TYR A 136      -3.627 -12.707   2.417  1.00 97.31           O  
ATOM   2208  H   TYR A 136      -6.693  -5.407   4.694  1.00 97.31           H  
ATOM   2209  HA  TYR A 136      -6.439  -7.543   2.630  1.00 97.31           H  
ATOM   2210  HB2 TYR A 136      -6.351  -8.138   5.559  1.00 97.31           H  
ATOM   2211  HB3 TYR A 136      -4.994  -7.281   4.850  1.00 97.31           H  
ATOM   2212  HD1 TYR A 136      -7.054 -10.374   4.289  1.00 97.31           H  
ATOM   2213  HD2 TYR A 136      -3.273  -8.376   3.759  1.00 97.31           H  
ATOM   2214  HE1 TYR A 136      -6.090 -12.452   3.317  1.00 97.31           H  
ATOM   2215  HE2 TYR A 136      -2.320 -10.427   2.758  1.00 97.31           H  
ATOM   2216  HH  TYR A 136      -2.715 -12.582   2.146  1.00 97.31           H  
ATOM   2217  N   LYS A 137      -8.733  -8.475   2.894  1.00 98.11           N  
ATOM   2218  CA  LYS A 137     -10.094  -9.010   2.979  1.00 98.11           C  
ATOM   2219  C   LYS A 137     -10.214  -9.970   4.159  1.00 98.11           C  
ATOM   2220  O   LYS A 137      -9.428 -10.905   4.302  1.00 98.11           O  
ATOM   2221  CB  LYS A 137     -10.476  -9.740   1.687  1.00 98.11           C  
ATOM   2222  CG  LYS A 137     -10.589  -8.827   0.460  1.00 98.11           C  
ATOM   2223  CD  LYS A 137     -11.043  -9.671  -0.737  1.00 98.11           C  
ATOM   2224  CE  LYS A 137     -11.299  -8.774  -1.937  1.00 98.11           C  
ATOM   2225  NZ  LYS A 137     -11.435  -9.523  -3.205  1.00 98.11           N1+
ATOM   2226  H   LYS A 137      -8.128  -8.816   2.160  1.00 98.11           H  
ATOM   2227  HA  LYS A 137     -10.792  -8.189   3.143  1.00 98.11           H  
ATOM   2228  HB2 LYS A 137      -9.736 -10.515   1.488  1.00 98.11           H  
ATOM   2229  HB3 LYS A 137     -11.440 -10.223   1.846  1.00 98.11           H  
ATOM   2230  HG2 LYS A 137      -9.622  -8.374   0.239  1.00 98.11           H  
ATOM   2231  HG3 LYS A 137     -11.314  -8.036   0.648  1.00 98.11           H  
ATOM   2232  HD2 LYS A 137     -10.268 -10.399  -0.975  1.00 98.11           H  
ATOM   2233  HD3 LYS A 137     -11.969 -10.190  -0.490  1.00 98.11           H  
ATOM   2234  HE2 LYS A 137     -12.209  -8.203  -1.749  1.00 98.11           H  
ATOM   2235  HE3 LYS A 137     -10.471  -8.072  -2.032  1.00 98.11           H  
ATOM   2236  HZ1 LYS A 137     -12.250 -10.119  -3.240  1.00 98.11           H  
ATOM   2237  HZ2 LYS A 137     -10.597 -10.047  -3.411  1.00 98.11           H  
ATOM   2238  HZ3 LYS A 137     -11.518  -8.869  -3.969  1.00 98.11           H  
ATOM   2239  N   VAL A 138     -11.238  -9.773   4.976  1.00 98.31           N  
ATOM   2240  CA  VAL A 138     -11.620 -10.701   6.040  1.00 98.31           C  
ATOM   2241  C   VAL A 138     -12.761 -11.561   5.529  1.00 98.31           C  
ATOM   2242  O   VAL A 138     -13.752 -11.041   5.018  1.00 98.31           O  
ATOM   2243  CB  VAL A 138     -12.018  -9.971   7.334  1.00 98.31           C  
ATOM   2244  CG1 VAL A 138     -12.179 -10.967   8.491  1.00 98.31           C  
ATOM   2245  CG2 VAL A 138     -10.951  -8.955   7.745  1.00 98.31           C  
ATOM   2246  H   VAL A 138     -11.849  -8.990   4.794  1.00 98.31           H  
ATOM   2247  HA  VAL A 138     -10.773 -11.345   6.274  1.00 98.31           H  
ATOM   2248  HB  VAL A 138     -12.960  -9.443   7.187  1.00 98.31           H  
ATOM   2249 HG11 VAL A 138     -11.238 -11.483   8.678  1.00 98.31           H  
ATOM   2250 HG12 VAL A 138     -12.477 -10.434   9.395  1.00 98.31           H  
ATOM   2251 HG13 VAL A 138     -12.952 -11.700   8.259  1.00 98.31           H  
ATOM   2252 HG21 VAL A 138     -11.186  -8.545   8.727  1.00 98.31           H  
ATOM   2253 HG22 VAL A 138     -10.918  -8.135   7.027  1.00 98.31           H  
ATOM   2254 HG23 VAL A 138      -9.977  -9.443   7.775  1.00 98.31           H  
ATOM   2255  N   PHE A 139     -12.634 -12.870   5.702  1.00 97.76           N  
ATOM   2256  CA  PHE A 139     -13.680 -13.832   5.384  1.00 97.76           C  
ATOM   2257  C   PHE A 139     -14.081 -14.608   6.633  1.00 97.76           C  
ATOM   2258  O   PHE A 139     -13.285 -14.773   7.563  1.00 97.76           O  
ATOM   2259  CB  PHE A 139     -13.224 -14.772   4.264  1.00 97.76           C  
ATOM   2260  CG  PHE A 139     -12.893 -14.077   2.958  1.00 97.76           C  
ATOM   2261  CD1 PHE A 139     -13.905 -13.834   2.011  1.00 97.76           C  
ATOM   2262  CD2 PHE A 139     -11.567 -13.702   2.671  1.00 97.76           C  
ATOM   2263  CE1 PHE A 139     -13.595 -13.231   0.780  1.00 97.76           C  
ATOM   2264  CE2 PHE A 139     -11.252 -13.119   1.432  1.00 97.76           C  
ATOM   2265  CZ  PHE A 139     -12.264 -12.890   0.485  1.00 97.76           C  
ATOM   2266  H   PHE A 139     -11.808 -13.224   6.162  1.00 97.76           H  
ATOM   2267  HA  PHE A 139     -14.562 -13.299   5.031  1.00 97.76           H  
ATOM   2268  HB2 PHE A 139     -12.354 -15.335   4.602  1.00 97.76           H  
ATOM   2269  HB3 PHE A 139     -14.023 -15.490   4.079  1.00 97.76           H  
ATOM   2270  HD1 PHE A 139     -14.919 -14.147   2.213  1.00 97.76           H  
ATOM   2271  HD2 PHE A 139     -10.780 -13.889   3.387  1.00 97.76           H  
ATOM   2272  HE1 PHE A 139     -14.370 -13.079   0.044  1.00 97.76           H  
ATOM   2273  HE2 PHE A 139     -10.225 -12.885   1.192  1.00 97.76           H  
ATOM   2274  HZ  PHE A 139     -12.010 -12.494  -0.487  1.00 97.76           H  
ATOM   2275  N   ASP A 140     -15.317 -15.086   6.651  1.00 97.20           N  
ATOM   2276  CA  ASP A 140     -15.761 -16.042   7.652  1.00 97.20           C  
ATOM   2277  C   ASP A 140     -15.269 -17.466   7.342  1.00 97.20           C  
ATOM   2278  O   ASP A 140     -14.489 -17.707   6.420  1.00 97.20           O  
ATOM   2279  CB  ASP A 140     -17.280 -15.944   7.833  1.00 97.20           C  
ATOM   2280  CG  ASP A 140     -18.129 -16.522   6.710  1.00 97.20           C  
ATOM   2281  OD1 ASP A 140     -17.601 -17.146   5.768  1.00 97.20           O  
ATOM   2282  OD2 ASP A 140     -19.361 -16.390   6.848  1.00 97.20           O1-
ATOM   2283  H   ASP A 140     -15.914 -14.914   5.855  1.00 97.20           H  
ATOM   2284  HA  ASP A 140     -15.319 -15.762   8.608  1.00 97.20           H  
ATOM   2285  HB2 ASP A 140     -17.546 -16.466   8.752  1.00 97.20           H  
ATOM   2286  HB3 ASP A 140     -17.553 -14.897   7.965  1.00 97.20           H  
ATOM   2287  N   PHE A 141     -15.726 -18.431   8.137  1.00 96.36           N  
ATOM   2288  CA  PHE A 141     -15.342 -19.836   8.006  1.00 96.36           C  
ATOM   2289  C   PHE A 141     -15.970 -20.548   6.789  1.00 96.36           C  
ATOM   2290  O   PHE A 141     -15.616 -21.690   6.511  1.00 96.36           O  
ATOM   2291  CB  PHE A 141     -15.666 -20.545   9.328  1.00 96.36           C  
ATOM   2292  CG  PHE A 141     -15.053 -19.879  10.551  1.00 96.36           C  
ATOM   2293  CD1 PHE A 141     -13.680 -20.035  10.822  1.00 96.36           C  
ATOM   2294  CD2 PHE A 141     -15.847 -19.096  11.413  1.00 96.36           C  
ATOM   2295  CE1 PHE A 141     -13.107 -19.426  11.955  1.00 96.36           C  
ATOM   2296  CE2 PHE A 141     -15.273 -18.486  12.544  1.00 96.36           C  
ATOM   2297  CZ  PHE A 141     -13.905 -18.655  12.818  1.00 96.36           C  
ATOM   2298  H   PHE A 141     -16.373 -18.185   8.873  1.00 96.36           H  
ATOM   2299  HA  PHE A 141     -14.263 -19.881   7.856  1.00 96.36           H  
ATOM   2300  HB2 PHE A 141     -16.749 -20.589   9.447  1.00 96.36           H  
ATOM   2301  HB3 PHE A 141     -15.302 -21.571   9.274  1.00 96.36           H  
ATOM   2302  HD1 PHE A 141     -13.070 -20.641  10.168  1.00 96.36           H  
ATOM   2303  HD2 PHE A 141     -16.903 -18.977  11.220  1.00 96.36           H  
ATOM   2304  HE1 PHE A 141     -12.061 -19.574  12.180  1.00 96.36           H  
ATOM   2305  HE2 PHE A 141     -15.886 -17.909  13.220  1.00 96.36           H  
ATOM   2306  HZ  PHE A 141     -13.477 -18.214  13.706  1.00 96.36           H  
ATOM   2307  N   GLU A 142     -16.870 -19.882   6.058  1.00 95.87           N  
ATOM   2308  CA  GLU A 142     -17.532 -20.358   4.835  1.00 95.87           C  
ATOM   2309  C   GLU A 142     -17.105 -19.536   3.597  1.00 95.87           C  
ATOM   2310  O   GLU A 142     -17.757 -19.596   2.555  1.00 95.87           O  
ATOM   2311  CB  GLU A 142     -19.065 -20.358   5.024  1.00 95.87           C  
ATOM   2312  CG  GLU A 142     -19.547 -21.348   6.098  1.00 95.87           C  
ATOM   2313  CD  GLU A 142     -21.075 -21.342   6.307  1.00 95.87           C  
ATOM   2314  OE1 GLU A 142     -21.541 -22.079   7.201  1.00 95.87           O  
ATOM   2315  OE2 GLU A 142     -21.803 -20.562   5.644  1.00 95.87           O1-
ATOM   2316  H   GLU A 142     -17.053 -18.916   6.288  1.00 95.87           H  
ATOM   2317  HA  GLU A 142     -17.222 -21.384   4.638  1.00 95.87           H  
ATOM   2318  HB2 GLU A 142     -19.540 -20.635   4.083  1.00 95.87           H  
ATOM   2319  HB3 GLU A 142     -19.389 -19.352   5.291  1.00 95.87           H  
ATOM   2320  HG2 GLU A 142     -19.230 -22.351   5.813  1.00 95.87           H  
ATOM   2321  HG3 GLU A 142     -19.071 -21.101   7.047  1.00 95.87           H  
ATOM   2322  N   ASN A 143     -16.001 -18.778   3.689  1.00 94.54           N  
ATOM   2323  CA  ASN A 143     -15.471 -17.888   2.645  1.00 94.54           C  
ATOM   2324  C   ASN A 143     -16.417 -16.748   2.220  1.00 94.54           C  
ATOM   2325  O   ASN A 143     -16.311 -16.228   1.107  1.00 94.54           O  
ATOM   2326  CB  ASN A 143     -14.927 -18.697   1.452  1.00 94.54           C  
ATOM   2327  CG  ASN A 143     -13.754 -19.585   1.804  1.00 94.54           C  
ATOM   2328  ND2 ASN A 143     -13.602 -20.690   1.115  1.00 94.54           N  
ATOM   2329  OD1 ASN A 143     -12.938 -19.299   2.663  1.00 94.54           O  
ATOM   2330  H   ASN A 143     -15.545 -18.742   4.590  1.00 94.54           H  
ATOM   2331  HA  ASN A 143     -14.614 -17.382   3.091  1.00 94.54           H  
ATOM   2332  HB2 ASN A 143     -15.730 -19.297   1.022  1.00 94.54           H  
ATOM   2333  HB3 ASN A 143     -14.575 -18.012   0.680  1.00 94.54           H  
ATOM   2334 HD21 ASN A 143     -12.805 -21.258   1.367  1.00 94.54           H  
ATOM   2335 HD22 ASN A 143     -14.277 -20.937   0.406  1.00 94.54           H  
ATOM   2336  N   ARG A 144     -17.326 -16.309   3.096  1.00 95.45           N  
ATOM   2337  CA  ARG A 144     -18.130 -15.099   2.873  1.00 95.45           C  
ATOM   2338  C   ARG A 144     -17.369 -13.876   3.367  1.00 95.45           C  
ATOM   2339  O   ARG A 144     -16.776 -13.903   4.444  1.00 95.45           O  
ATOM   2340  CB  ARG A 144     -19.498 -15.198   3.552  1.00 95.45           C  
ATOM   2341  CG  ARG A 144     -20.275 -16.459   3.143  1.00 95.45           C  
ATOM   2342  CD  ARG A 144     -21.655 -16.504   3.807  1.00 95.45           C  
ATOM   2343  NE  ARG A 144     -21.533 -16.644   5.267  1.00 95.45           N  
ATOM   2344  CZ  ARG A 144     -22.131 -17.517   6.045  1.00 95.45           C  
ATOM   2345  NH1 ARG A 144     -23.138 -18.228   5.650  1.00 95.45           N1+
ATOM   2346  NH2 ARG A 144     -21.669 -17.743   7.232  1.00 95.45           N  
ATOM   2347  H   ARG A 144     -17.372 -16.756   4.001  1.00 95.45           H  
ATOM   2348  HA  ARG A 144     -18.292 -14.984   1.801  1.00 95.45           H  
ATOM   2349  HB2 ARG A 144     -19.353 -15.180   4.632  1.00 95.45           H  
ATOM   2350  HB3 ARG A 144     -20.084 -14.319   3.282  1.00 95.45           H  
ATOM   2351  HG2 ARG A 144     -20.403 -16.464   2.061  1.00 95.45           H  
ATOM   2352  HG3 ARG A 144     -19.722 -17.353   3.431  1.00 95.45           H  
ATOM   2353  HD2 ARG A 144     -22.200 -15.591   3.569  1.00 95.45           H  
ATOM   2354  HD3 ARG A 144     -22.194 -17.353   3.386  1.00 95.45           H  
ATOM   2355  HE  ARG A 144     -20.697 -16.265   5.688  1.00 95.45           H  
ATOM   2356 HH11 ARG A 144     -23.434 -18.064   4.698  1.00 95.45           H  
ATOM   2357 HH12 ARG A 144     -22.996 -19.203   5.872  1.00 95.45           H  
ATOM   2358 HH21 ARG A 144     -21.946 -18.602   7.685  1.00 95.45           H  
ATOM   2359 HH22 ARG A 144     -20.770 -17.317   7.409  1.00 95.45           H  
ATOM   2360  N   PHE A 145     -17.385 -12.805   2.582  1.00 97.25           N  
ATOM   2361  CA  PHE A 145     -16.717 -11.553   2.928  1.00 97.25           C  
ATOM   2362  C   PHE A 145     -17.341 -10.930   4.186  1.00 97.25           C  
ATOM   2363  O   PHE A 145     -18.556 -10.761   4.263  1.00 97.25           O  
ATOM   2364  CB  PHE A 145     -16.792 -10.611   1.724  1.00 97.25           C  
ATOM   2365  CG  PHE A 145     -16.115  -9.275   1.937  1.00 97.25           C  
ATOM   2366  CD1 PHE A 145     -16.891  -8.125   2.174  1.00 97.25           C  
ATOM   2367  CD2 PHE A 145     -14.712  -9.180   1.886  1.00 97.25           C  
ATOM   2368  CE1 PHE A 145     -16.269  -6.873   2.312  1.00 97.25           C  
ATOM   2369  CE2 PHE A 145     -14.094  -7.927   2.030  1.00 97.25           C  
ATOM   2370  CZ  PHE A 145     -14.874  -6.775   2.220  1.00 97.25           C  
ATOM   2371  H   PHE A 145     -17.913 -12.842   1.722  1.00 97.25           H  
ATOM   2372  HA  PHE A 145     -15.667 -11.759   3.135  1.00 97.25           H  
ATOM   2373  HB2 PHE A 145     -17.838 -10.441   1.472  1.00 97.25           H  
ATOM   2374  HB3 PHE A 145     -16.323 -11.097   0.868  1.00 97.25           H  
ATOM   2375  HD1 PHE A 145     -17.966  -8.198   2.235  1.00 97.25           H  
ATOM   2376  HD2 PHE A 145     -14.112 -10.064   1.733  1.00 97.25           H  
ATOM   2377  HE1 PHE A 145     -16.864  -5.985   2.468  1.00 97.25           H  
ATOM   2378  HE2 PHE A 145     -13.017  -7.843   2.007  1.00 97.25           H  
ATOM   2379  HZ  PHE A 145     -14.405  -5.804   2.294  1.00 97.25           H  
ATOM   2380  N   LEU A 146     -16.504 -10.603   5.170  1.00 98.13           N  
ATOM   2381  CA  LEU A 146     -16.892  -9.955   6.426  1.00 98.13           C  
ATOM   2382  C   LEU A 146     -16.511  -8.477   6.473  1.00 98.13           C  
ATOM   2383  O   LEU A 146     -17.078  -7.731   7.269  1.00 98.13           O  
ATOM   2384  CB  LEU A 146     -16.222 -10.684   7.607  1.00 98.13           C  
ATOM   2385  CG  LEU A 146     -16.774 -12.079   7.935  1.00 98.13           C  
ATOM   2386  CD1 LEU A 146     -16.059 -12.602   9.187  1.00 98.13           C  
ATOM   2387  CD2 LEU A 146     -18.280 -12.051   8.205  1.00 98.13           C  
ATOM   2388  H   LEU A 146     -15.525 -10.811   5.035  1.00 98.13           H  
ATOM   2389  HA  LEU A 146     -17.975  -9.986   6.540  1.00 98.13           H  
ATOM   2390  HB2 LEU A 146     -16.338 -10.063   8.495  1.00 98.13           H  
ATOM   2391  HB3 LEU A 146     -15.153 -10.766   7.409  1.00 98.13           H  
ATOM   2392  HG  LEU A 146     -16.576 -12.752   7.100  1.00 98.13           H  
ATOM   2393 HD11 LEU A 146     -16.184 -11.900  10.012  1.00 98.13           H  
ATOM   2394 HD12 LEU A 146     -16.470 -13.567   9.483  1.00 98.13           H  
ATOM   2395 HD13 LEU A 146     -14.998 -12.728   8.974  1.00 98.13           H  
ATOM   2396 HD21 LEU A 146     -18.516 -11.280   8.938  1.00 98.13           H  
ATOM   2397 HD22 LEU A 146     -18.814 -11.855   7.276  1.00 98.13           H  
ATOM   2398 HD23 LEU A 146     -18.612 -13.019   8.579  1.00 98.13           H  
ATOM   2399  N   GLY A 147     -15.522  -8.052   5.692  1.00 98.35           N  
ATOM   2400  CA  GLY A 147     -14.998  -6.694   5.758  1.00 98.35           C  
ATOM   2401  C   GLY A 147     -13.532  -6.598   5.361  1.00 98.35           C  
ATOM   2402  O   GLY A 147     -12.951  -7.540   4.824  1.00 98.35           O  
ATOM   2403  H   GLY A 147     -15.084  -8.696   5.049  1.00 98.35           H  
ATOM   2404  HA2 GLY A 147     -15.090  -6.338   6.784  1.00 98.35           H  
ATOM   2405  HA3 GLY A 147     -15.583  -6.038   5.113  1.00 98.35           H  
ATOM   2406  N   VAL A 148     -12.922  -5.456   5.661  1.00 98.54           N  
ATOM   2407  CA  VAL A 148     -11.511  -5.178   5.362  1.00 98.54           C  
ATOM   2408  C   VAL A 148     -10.776  -4.838   6.647  1.00 98.54           C  
ATOM   2409  O   VAL A 148     -11.237  -4.003   7.417  1.00 98.54           O  
ATOM   2410  CB  VAL A 148     -11.359  -4.046   4.333  1.00 98.54           C  
ATOM   2411  CG1 VAL A 148      -9.890  -3.810   3.980  1.00 98.54           C  
ATOM   2412  CG2 VAL A 148     -12.091  -4.371   3.027  1.00 98.54           C  
ATOM   2413  H   VAL A 148     -13.445  -4.764   6.179  1.00 98.54           H  
ATOM   2414  HA  VAL A 148     -11.048  -6.069   4.938  1.00 98.54           H  
ATOM   2415  HB  VAL A 148     -11.772  -3.124   4.741  1.00 98.54           H  
ATOM   2416 HG11 VAL A 148      -9.440  -4.726   3.597  1.00 98.54           H  
ATOM   2417 HG12 VAL A 148      -9.841  -3.038   3.212  1.00 98.54           H  
ATOM   2418 HG13 VAL A 148      -9.332  -3.462   4.849  1.00 98.54           H  
ATOM   2419 HG21 VAL A 148     -11.783  -5.346   2.651  1.00 98.54           H  
ATOM   2420 HG22 VAL A 148     -13.165  -4.363   3.214  1.00 98.54           H  
ATOM   2421 HG23 VAL A 148     -11.884  -3.606   2.277  1.00 98.54           H  
ATOM   2422  N   ILE A 149      -9.629  -5.465   6.881  1.00 98.66           N  
ATOM   2423  CA  ILE A 149      -8.747  -5.183   8.014  1.00 98.66           C  
ATOM   2424  C   ILE A 149      -7.370  -4.787   7.504  1.00 98.66           C  
ATOM   2425  O   ILE A 149      -6.911  -5.308   6.489  1.00 98.66           O  
ATOM   2426  CB  ILE A 149      -8.703  -6.387   8.972  1.00 98.66           C  
ATOM   2427  CG1 ILE A 149      -8.134  -5.989  10.342  1.00 98.66           C  
ATOM   2428  CG2 ILE A 149      -7.914  -7.567   8.392  1.00 98.66           C  
ATOM   2429  CD1 ILE A 149      -8.550  -6.928  11.474  1.00 98.66           C  
ATOM   2430  H   ILE A 149      -9.284  -6.105   6.180  1.00 98.66           H  
ATOM   2431  HA  ILE A 149      -9.142  -4.328   8.561  1.00 98.66           H  
ATOM   2432  HB  ILE A 149      -9.727  -6.726   9.126  1.00 98.66           H  
ATOM   2433 HG12 ILE A 149      -8.526  -5.011  10.621  1.00 98.66           H  
ATOM   2434 HG13 ILE A 149      -7.047  -5.929  10.276  1.00 98.66           H  
ATOM   2435 HG21 ILE A 149      -6.849  -7.342   8.343  1.00 98.66           H  
ATOM   2436 HG22 ILE A 149      -8.268  -7.799   7.388  1.00 98.66           H  
ATOM   2437 HG23 ILE A 149      -8.062  -8.436   9.033  1.00 98.66           H  
ATOM   2438 HD11 ILE A 149      -8.281  -7.960  11.248  1.00 98.66           H  
ATOM   2439 HD12 ILE A 149      -8.069  -6.620  12.402  1.00 98.66           H  
ATOM   2440 HD13 ILE A 149      -9.630  -6.863  11.610  1.00 98.66           H  
ATOM   2441  N   GLY A 150      -6.697  -3.874   8.190  1.00 97.53           N  
ATOM   2442  CA  GLY A 150      -5.454  -3.346   7.660  1.00 97.53           C  
ATOM   2443  C   GLY A 150      -4.613  -2.564   8.642  1.00 97.53           C  
ATOM   2444  O   GLY A 150      -5.003  -2.300   9.783  1.00 97.53           O  
ATOM   2445  H   GLY A 150      -7.114  -3.431   8.997  1.00 97.53           H  
ATOM   2446  HA2 GLY A 150      -4.848  -4.163   7.268  1.00 97.53           H  
ATOM   2447  HA3 GLY A 150      -5.696  -2.683   6.830  1.00 97.53           H  
ATOM   2448  N   VAL A 151      -3.429  -2.200   8.161  1.00 95.99           N  
ATOM   2449  CA  VAL A 151      -2.511  -1.288   8.843  1.00 95.99           C  
ATOM   2450  C   VAL A 151      -2.091  -0.171   7.900  1.00 95.99           C  
ATOM   2451  O   VAL A 151      -2.033  -0.357   6.686  1.00 95.99           O  
ATOM   2452  CB  VAL A 151      -1.288  -1.998   9.454  1.00 95.99           C  
ATOM   2453  CG1 VAL A 151      -1.708  -3.042  10.495  1.00 95.99           C  
ATOM   2454  CG2 VAL A 151      -0.363  -2.655   8.421  1.00 95.99           C  
ATOM   2455  H   VAL A 151      -3.237  -2.403   7.190  1.00 95.99           H  
ATOM   2456  HA  VAL A 151      -3.045  -0.812   9.666  1.00 95.99           H  
ATOM   2457  HB  VAL A 151      -0.710  -1.235   9.975  1.00 95.99           H  
ATOM   2458 HG11 VAL A 151      -2.223  -3.870  10.007  1.00 95.99           H  
ATOM   2459 HG12 VAL A 151      -0.829  -3.428  11.011  1.00 95.99           H  
ATOM   2460 HG13 VAL A 151      -2.375  -2.586  11.227  1.00 95.99           H  
ATOM   2461 HG21 VAL A 151       0.466  -3.151   8.924  1.00 95.99           H  
ATOM   2462 HG22 VAL A 151       0.041  -1.900   7.746  1.00 95.99           H  
ATOM   2463 HG23 VAL A 151      -0.909  -3.391   7.831  1.00 95.99           H  
ATOM   2464  N   GLY A 152      -1.797   0.989   8.477  1.00 92.75           N  
ATOM   2465  CA  GLY A 152      -1.220   2.126   7.771  1.00 92.75           C  
ATOM   2466  C   GLY A 152       0.244   2.318   8.149  1.00 92.75           C  
ATOM   2467  O   GLY A 152       0.593   2.277   9.332  1.00 92.75           O  
ATOM   2468  H   GLY A 152      -1.867   1.048   9.483  1.00 92.75           H  
ATOM   2469  HA2 GLY A 152      -1.766   3.032   8.035  1.00 92.75           H  
ATOM   2470  HA3 GLY A 152      -1.301   1.992   6.692  1.00 92.75           H  
ATOM   2471  N   LEU A 153       1.098   2.550   7.159  1.00 87.58           N  
ATOM   2472  CA  LEU A 153       2.508   2.901   7.321  1.00 87.58           C  
ATOM   2473  C   LEU A 153       2.699   4.367   6.959  1.00 87.58           C  
ATOM   2474  O   LEU A 153       2.122   4.846   5.987  1.00 87.58           O  
ATOM   2475  CB  LEU A 153       3.377   2.056   6.385  1.00 87.58           C  
ATOM   2476  CG  LEU A 153       3.186   0.544   6.543  1.00 87.58           C  
ATOM   2477  CD1 LEU A 153       3.563  -0.121   5.221  1.00 87.58           C  
ATOM   2478  CD2 LEU A 153       4.013   0.025   7.725  1.00 87.58           C  
ATOM   2479  H   LEU A 153       0.736   2.538   6.216  1.00 87.58           H  
ATOM   2480  HA  LEU A 153       2.823   2.740   8.352  1.00 87.58           H  
ATOM   2481  HB2 LEU A 153       4.428   2.309   6.526  1.00 87.58           H  
ATOM   2482  HB3 LEU A 153       3.112   2.350   5.370  1.00 87.58           H  
ATOM   2483  HG  LEU A 153       2.138   0.307   6.728  1.00 87.58           H  
ATOM   2484 HD11 LEU A 153       3.127   0.424   4.384  1.00 87.58           H  
ATOM   2485 HD12 LEU A 153       4.645  -0.155   5.093  1.00 87.58           H  
ATOM   2486 HD13 LEU A 153       3.117  -1.114   5.171  1.00 87.58           H  
ATOM   2487 HD21 LEU A 153       5.071   0.001   7.466  1.00 87.58           H  
ATOM   2488 HD22 LEU A 153       3.866   0.669   8.592  1.00 87.58           H  
ATOM   2489 HD23 LEU A 153       3.659  -0.970   7.992  1.00 87.58           H  
ATOM   2490  N   SER A 154       3.548   5.068   7.704  1.00 83.25           N  
ATOM   2491  CA  SER A 154       3.919   6.435   7.342  1.00 83.25           C  
ATOM   2492  C   SER A 154       4.541   6.452   5.946  1.00 83.25           C  
ATOM   2493  O   SER A 154       5.478   5.689   5.690  1.00 83.25           O  
ATOM   2494  CB  SER A 154       4.896   6.986   8.380  1.00 83.25           C  
ATOM   2495  OG  SER A 154       5.475   8.194   7.951  1.00 83.25           O  
ATOM   2496  H   SER A 154       4.042   4.607   8.455  1.00 83.25           H  
ATOM   2497  HA  SER A 154       3.030   7.066   7.323  1.00 83.25           H  
ATOM   2498  HB2 SER A 154       4.382   7.147   9.328  1.00 83.25           H  
ATOM   2499  HB3 SER A 154       5.695   6.261   8.533  1.00 83.25           H  
ATOM   2500  HG  SER A 154       4.875   8.934   8.066  1.00 83.25           H  
ATOM   2501  N   SER A 155       4.056   7.335   5.065  1.00 79.96           N  
ATOM   2502  CA  SER A 155       4.716   7.584   3.781  1.00 79.96           C  
ATOM   2503  C   SER A 155       6.179   7.967   3.980  1.00 79.96           C  
ATOM   2504  O   SER A 155       7.020   7.494   3.232  1.00 79.96           O  
ATOM   2505  CB  SER A 155       4.002   8.691   3.000  1.00 79.96           C  
ATOM   2506  OG  SER A 155       3.983   9.904   3.734  1.00 79.96           O  
ATOM   2507  H   SER A 155       3.266   7.920   5.297  1.00 79.96           H  
ATOM   2508  HA  SER A 155       4.687   6.673   3.183  1.00 79.96           H  
ATOM   2509  HB2 SER A 155       2.977   8.375   2.806  1.00 79.96           H  
ATOM   2510  HB3 SER A 155       4.503   8.847   2.045  1.00 79.96           H  
ATOM   2511  HG  SER A 155       4.824  10.361   3.658  1.00 79.96           H  
ATOM   2512  N   ASP A 156       6.508   8.716   5.038  1.00 82.02           N  
ATOM   2513  CA  ASP A 156       7.884   9.114   5.356  1.00 82.02           C  
ATOM   2514  C   ASP A 156       8.772   7.909   5.665  1.00 82.02           C  
ATOM   2515  O   ASP A 156       9.937   7.883   5.275  1.00 82.02           O  
ATOM   2516  CB  ASP A 156       7.937  10.059   6.567  1.00 82.02           C  
ATOM   2517  CG  ASP A 156       7.098  11.325   6.415  1.00 82.02           C  
ATOM   2518  OD1 ASP A 156       6.883  11.748   5.260  1.00 82.02           O  
ATOM   2519  OD2 ASP A 156       6.674  11.843   7.472  1.00 82.02           O1-
ATOM   2520  H   ASP A 156       5.762   9.117   5.590  1.00 82.02           H  
ATOM   2521  HA  ASP A 156       8.301   9.639   4.497  1.00 82.02           H  
ATOM   2522  HB2 ASP A 156       8.973  10.361   6.717  1.00 82.02           H  
ATOM   2523  HB3 ASP A 156       7.626   9.522   7.463  1.00 82.02           H  
ATOM   2524  N   ALA A 157       8.233   6.885   6.335  1.00 82.48           N  
ATOM   2525  CA  ALA A 157       8.969   5.647   6.577  1.00 82.48           C  
ATOM   2526  C   ALA A 157       9.265   4.920   5.258  1.00 82.48           C  
ATOM   2527  O   ALA A 157      10.382   4.443   5.057  1.00 82.48           O  
ATOM   2528  CB  ALA A 157       8.185   4.764   7.555  1.00 82.48           C  
ATOM   2529  H   ALA A 157       7.257   6.944   6.587  1.00 82.48           H  
ATOM   2530  HA  ALA A 157       9.927   5.898   7.032  1.00 82.48           H  
ATOM   2531  HB1 ALA A 157       7.999   5.313   8.478  1.00 82.48           H  
ATOM   2532  HB2 ALA A 157       8.767   3.871   7.780  1.00 82.48           H  
ATOM   2533  HB3 ALA A 157       7.235   4.462   7.114  1.00 82.48           H  
ATOM   2534  N   VAL A 158       8.300   4.884   4.336  1.00 82.20           N  
ATOM   2535  CA  VAL A 158       8.490   4.273   3.015  1.00 82.20           C  
ATOM   2536  C   VAL A 158       9.445   5.107   2.154  1.00 82.20           C  
ATOM   2537  O   VAL A 158      10.377   4.559   1.572  1.00 82.20           O  
ATOM   2538  CB  VAL A 158       7.139   4.012   2.327  1.00 82.20           C  
ATOM   2539  CG1 VAL A 158       7.353   3.298   0.992  1.00 82.20           C  
ATOM   2540  CG2 VAL A 158       6.262   3.106   3.206  1.00 82.20           C  
ATOM   2541  H   VAL A 158       7.422   5.340   4.540  1.00 82.20           H  
ATOM   2542  HA  VAL A 158       8.971   3.306   3.158  1.00 82.20           H  
ATOM   2543  HB  VAL A 158       6.617   4.952   2.149  1.00 82.20           H  
ATOM   2544 HG11 VAL A 158       7.852   3.962   0.286  1.00 82.20           H  
ATOM   2545 HG12 VAL A 158       6.386   3.010   0.579  1.00 82.20           H  
ATOM   2546 HG13 VAL A 158       7.959   2.403   1.132  1.00 82.20           H  
ATOM   2547 HG21 VAL A 158       6.817   2.214   3.495  1.00 82.20           H  
ATOM   2548 HG22 VAL A 158       5.369   2.795   2.662  1.00 82.20           H  
ATOM   2549 HG23 VAL A 158       5.945   3.641   4.100  1.00 82.20           H  
ATOM   2550  N   SER A 159       9.323   6.433   2.152  1.00 85.53           N  
ATOM   2551  CA  SER A 159      10.264   7.347   1.499  1.00 85.53           C  
ATOM   2552  C   SER A 159      11.676   7.238   2.073  1.00 85.53           C  
ATOM   2553  O   SER A 159      12.646   7.275   1.318  1.00 85.53           O  
ATOM   2554  CB  SER A 159       9.768   8.789   1.634  1.00 85.53           C  
ATOM   2555  OG  SER A 159       8.687   8.997   0.758  1.00 85.53           O  
ATOM   2556  H   SER A 159       8.514   6.843   2.597  1.00 85.53           H  
ATOM   2557  HA  SER A 159      10.321   7.097   0.440  1.00 85.53           H  
ATOM   2558  HB2 SER A 159      10.569   9.480   1.371  1.00 85.53           H  
ATOM   2559  HB3 SER A 159       9.453   8.980   2.660  1.00 85.53           H  
ATOM   2560  HG  SER A 159       9.052   9.048  -0.129  1.00 85.53           H  
ATOM   2561  N   ALA A 160      11.827   7.037   3.384  1.00 86.96           N  
ATOM   2562  CA  ALA A 160      13.123   6.790   4.010  1.00 86.96           C  
ATOM   2563  C   ALA A 160      13.734   5.449   3.569  1.00 86.96           C  
ATOM   2564  O   ALA A 160      14.953   5.367   3.400  1.00 86.96           O  
ATOM   2565  CB  ALA A 160      12.970   6.863   5.534  1.00 86.96           C  
ATOM   2566  H   ALA A 160      11.011   7.081   3.978  1.00 86.96           H  
ATOM   2567  HA  ALA A 160      13.810   7.578   3.702  1.00 86.96           H  
ATOM   2568  HB1 ALA A 160      13.939   6.703   6.008  1.00 86.96           H  
ATOM   2569  HB2 ALA A 160      12.593   7.844   5.820  1.00 86.96           H  
ATOM   2570  HB3 ALA A 160      12.273   6.099   5.879  1.00 86.96           H  
ATOM   2571  N   LEU A 161      12.912   4.417   3.338  1.00 85.07           N  
ATOM   2572  CA  LEU A 161      13.365   3.161   2.734  1.00 85.07           C  
ATOM   2573  C   LEU A 161      13.847   3.387   1.300  1.00 85.07           C  
ATOM   2574  O   LEU A 161      14.975   3.011   0.982  1.00 85.07           O  
ATOM   2575  CB  LEU A 161      12.257   2.092   2.777  1.00 85.07           C  
ATOM   2576  CG  LEU A 161      11.929   1.548   4.174  1.00 85.07           C  
ATOM   2577  CD1 LEU A 161      10.720   0.618   4.080  1.00 85.07           C  
ATOM   2578  CD2 LEU A 161      13.119   0.786   4.758  1.00 85.07           C  
ATOM   2579  H   LEU A 161      11.926   4.534   3.524  1.00 85.07           H  
ATOM   2580  HA  LEU A 161      14.228   2.794   3.289  1.00 85.07           H  
ATOM   2581  HB2 LEU A 161      11.343   2.491   2.336  1.00 85.07           H  
ATOM   2582  HB3 LEU A 161      12.565   1.253   2.153  1.00 85.07           H  
ATOM   2583  HG  LEU A 161      11.687   2.365   4.854  1.00 85.07           H  
ATOM   2584 HD11 LEU A 161      10.485   0.213   5.064  1.00 85.07           H  
ATOM   2585 HD12 LEU A 161       9.855   1.171   3.712  1.00 85.07           H  
ATOM   2586 HD13 LEU A 161      10.936  -0.203   3.397  1.00 85.07           H  
ATOM   2587 HD21 LEU A 161      12.808   0.246   5.652  1.00 85.07           H  
ATOM   2588 HD22 LEU A 161      13.916   1.481   5.021  1.00 85.07           H  
ATOM   2589 HD23 LEU A 161      13.480   0.064   4.026  1.00 85.07           H  
ATOM   2590  N   VAL A 162      13.058   4.066   0.462  1.00 88.01           N  
ATOM   2591  CA  VAL A 162      13.468   4.407  -0.912  1.00 88.01           C  
ATOM   2592  C   VAL A 162      14.785   5.183  -0.894  1.00 88.01           C  
ATOM   2593  O   VAL A 162      15.742   4.792  -1.556  1.00 88.01           O  
ATOM   2594  CB  VAL A 162      12.366   5.184  -1.663  1.00 88.01           C  
ATOM   2595  CG1 VAL A 162      12.814   5.542  -3.085  1.00 88.01           C  
ATOM   2596  CG2 VAL A 162      11.097   4.335  -1.794  1.00 88.01           C  
ATOM   2597  H   VAL A 162      12.141   4.343   0.784  1.00 88.01           H  
ATOM   2598  HA  VAL A 162      13.653   3.481  -1.455  1.00 88.01           H  
ATOM   2599  HB  VAL A 162      12.126   6.102  -1.129  1.00 88.01           H  
ATOM   2600 HG11 VAL A 162      11.992   6.005  -3.631  1.00 88.01           H  
ATOM   2601 HG12 VAL A 162      13.639   6.253  -3.064  1.00 88.01           H  
ATOM   2602 HG13 VAL A 162      13.125   4.645  -3.621  1.00 88.01           H  
ATOM   2603 HG21 VAL A 162      11.347   3.370  -2.236  1.00 88.01           H  
ATOM   2604 HG22 VAL A 162      10.362   4.845  -2.416  1.00 88.01           H  
ATOM   2605 HG23 VAL A 162      10.646   4.161  -0.817  1.00 88.01           H  
ATOM   2606  N   GLU A 163      14.893   6.214  -0.055  1.00 90.19           N  
ATOM   2607  CA  GLU A 163      16.101   7.027   0.111  1.00 90.19           C  
ATOM   2608  C   GLU A 163      17.326   6.201   0.538  1.00 90.19           C  
ATOM   2609  O   GLU A 163      18.428   6.392   0.015  1.00 90.19           O  
ATOM   2610  CB  GLU A 163      15.803   8.108   1.162  1.00 90.19           C  
ATOM   2611  CG  GLU A 163      16.943   9.108   1.375  1.00 90.19           C  
ATOM   2612  CD  GLU A 163      17.252   9.947   0.137  1.00 90.19           C  
ATOM   2613  OE1 GLU A 163      18.427  10.355   0.035  1.00 90.19           O  
ATOM   2614  OE2 GLU A 163      16.308  10.263  -0.627  1.00 90.19           O1-
ATOM   2615  H   GLU A 163      14.070   6.477   0.468  1.00 90.19           H  
ATOM   2616  HA  GLU A 163      16.331   7.506  -0.840  1.00 90.19           H  
ATOM   2617  HB2 GLU A 163      15.607   7.624   2.119  1.00 90.19           H  
ATOM   2618  HB3 GLU A 163      14.904   8.654   0.877  1.00 90.19           H  
ATOM   2619  HG2 GLU A 163      17.840   8.583   1.704  1.00 90.19           H  
ATOM   2620  HG3 GLU A 163      16.658   9.782   2.183  1.00 90.19           H  
ATOM   2621  N   LYS A 164      17.152   5.263   1.475  1.00 90.43           N  
ATOM   2622  CA  LYS A 164      18.208   4.339   1.910  1.00 90.43           C  
ATOM   2623  C   LYS A 164      18.734   3.518   0.730  1.00 90.43           C  
ATOM   2624  O   LYS A 164      19.952   3.384   0.594  1.00 90.43           O  
ATOM   2625  CB  LYS A 164      17.642   3.463   3.040  1.00 90.43           C  
ATOM   2626  CG  LYS A 164      18.537   2.293   3.484  1.00 90.43           C  
ATOM   2627  CD  LYS A 164      17.726   1.381   4.416  1.00 90.43           C  
ATOM   2628  CE  LYS A 164      18.409   0.031   4.661  1.00 90.43           C  
ATOM   2629  NZ  LYS A 164      17.421  -0.968   5.156  1.00 90.43           N1+
ATOM   2630  H   LYS A 164      16.227   5.154   1.865  1.00 90.43           H  
ATOM   2631  HA  LYS A 164      19.052   4.913   2.292  1.00 90.43           H  
ATOM   2632  HB2 LYS A 164      17.432   4.096   3.902  1.00 90.43           H  
ATOM   2633  HB3 LYS A 164      16.693   3.048   2.702  1.00 90.43           H  
ATOM   2634  HG2 LYS A 164      18.837   1.708   2.615  1.00 90.43           H  
ATOM   2635  HG3 LYS A 164      19.426   2.666   3.994  1.00 90.43           H  
ATOM   2636  HD2 LYS A 164      16.763   1.186   3.943  1.00 90.43           H  
ATOM   2637  HD3 LYS A 164      17.543   1.887   5.364  1.00 90.43           H  
ATOM   2638  HE2 LYS A 164      19.229   0.162   5.367  1.00 90.43           H  
ATOM   2639  HE3 LYS A 164      18.818  -0.319   3.713  1.00 90.43           H  
ATOM   2640  HZ1 LYS A 164      17.823  -1.887   5.276  1.00 90.43           H  
ATOM   2641  HZ2 LYS A 164      16.976  -0.681   6.016  1.00 90.43           H  
ATOM   2642  HZ3 LYS A 164      16.665  -1.088   4.497  1.00 90.43           H  
ATOM   2643  N   TYR A 165      17.858   3.002  -0.132  1.00 88.46           N  
ATOM   2644  CA  TYR A 165      18.274   2.232  -1.308  1.00 88.46           C  
ATOM   2645  C   TYR A 165      18.887   3.106  -2.397  1.00 88.46           C  
ATOM   2646  O   TYR A 165      19.899   2.707  -2.976  1.00 88.46           O  
ATOM   2647  CB  TYR A 165      17.109   1.400  -1.845  1.00 88.46           C  
ATOM   2648  CG  TYR A 165      16.592   0.400  -0.835  1.00 88.46           C  
ATOM   2649  CD1 TYR A 165      17.463  -0.543  -0.255  1.00 88.46           C  
ATOM   2650  CD2 TYR A 165      15.247   0.447  -0.430  1.00 88.46           C  
ATOM   2651  CE1 TYR A 165      16.977  -1.431   0.718  1.00 88.46           C  
ATOM   2652  CE2 TYR A 165      14.764  -0.456   0.533  1.00 88.46           C  
ATOM   2653  CZ  TYR A 165      15.622  -1.422   1.074  1.00 88.46           C  
ATOM   2654  OH  TYR A 165      15.139  -2.313   1.964  1.00 88.46           O  
ATOM   2655  H   TYR A 165      16.871   3.136   0.037  1.00 88.46           H  
ATOM   2656  HA  TYR A 165      19.057   1.538  -1.001  1.00 88.46           H  
ATOM   2657  HB2 TYR A 165      16.304   2.066  -2.154  1.00 88.46           H  
ATOM   2658  HB3 TYR A 165      17.443   0.851  -2.726  1.00 88.46           H  
ATOM   2659  HD1 TYR A 165      18.499  -0.600  -0.556  1.00 88.46           H  
ATOM   2660  HD2 TYR A 165      14.578   1.180  -0.857  1.00 88.46           H  
ATOM   2661  HE1 TYR A 165      17.629  -2.140   1.207  1.00 88.46           H  
ATOM   2662  HE2 TYR A 165      13.731  -0.444   0.848  1.00 88.46           H  
ATOM   2663  HH  TYR A 165      15.638  -3.129   2.044  1.00 88.46           H  
ATOM   2664  N   GLN A 166      18.371   4.322  -2.607  1.00 90.04           N  
ATOM   2665  CA  GLN A 166      18.982   5.279  -3.533  1.00 90.04           C  
ATOM   2666  C   GLN A 166      20.450   5.516  -3.173  1.00 90.04           C  
ATOM   2667  O   GLN A 166      21.331   5.394  -4.024  1.00 90.04           O  
ATOM   2668  CB  GLN A 166      18.240   6.624  -3.527  1.00 90.04           C  
ATOM   2669  CG  GLN A 166      16.855   6.569  -4.179  1.00 90.04           C  
ATOM   2670  CD  GLN A 166      16.294   7.955  -4.469  1.00 90.04           C  
ATOM   2671  NE2 GLN A 166      16.317   8.905  -3.559  1.00 90.04           N  
ATOM   2672  OE1 GLN A 166      15.834   8.228  -5.560  1.00 90.04           O  
ATOM   2673  H   GLN A 166      17.513   4.574  -2.138  1.00 90.04           H  
ATOM   2674  HA  GLN A 166      18.955   4.860  -4.539  1.00 90.04           H  
ATOM   2675  HB2 GLN A 166      18.148   6.997  -2.507  1.00 90.04           H  
ATOM   2676  HB3 GLN A 166      18.841   7.339  -4.089  1.00 90.04           H  
ATOM   2677  HG2 GLN A 166      16.149   6.033  -3.546  1.00 90.04           H  
ATOM   2678  HG3 GLN A 166      16.939   6.037  -5.127  1.00 90.04           H  
ATOM   2679 HE21 GLN A 166      15.944   9.794  -3.862  1.00 90.04           H  
ATOM   2680 HE22 GLN A 166      16.710   8.793  -2.636  1.00 90.04           H  
ATOM   2681  N   LYS A 167      20.729   5.763  -1.885  1.00 90.15           N  
ATOM   2682  CA  LYS A 167      22.092   5.955  -1.370  1.00 90.15           C  
ATOM   2683  C   LYS A 167      22.945   4.699  -1.475  1.00 90.15           C  
ATOM   2684  O   LYS A 167      24.091   4.779  -1.902  1.00 90.15           O  
ATOM   2685  CB  LYS A 167      22.037   6.427   0.088  1.00 90.15           C  
ATOM   2686  CG  LYS A 167      21.570   7.880   0.152  1.00 90.15           C  
ATOM   2687  CD  LYS A 167      21.421   8.358   1.597  1.00 90.15           C  
ATOM   2688  CE  LYS A 167      21.033   9.833   1.513  1.00 90.15           C  
ATOM   2689  NZ  LYS A 167      20.288  10.301   2.699  1.00 90.15           N1+
ATOM   2690  H   LYS A 167      19.947   5.870  -1.255  1.00 90.15           H  
ATOM   2691  HA  LYS A 167      22.598   6.708  -1.974  1.00 90.15           H  
ATOM   2692  HB2 LYS A 167      21.361   5.791   0.659  1.00 90.15           H  
ATOM   2693  HB3 LYS A 167      23.033   6.363   0.525  1.00 90.15           H  
ATOM   2694  HG2 LYS A 167      22.297   8.506  -0.366  1.00 90.15           H  
ATOM   2695  HG3 LYS A 167      20.607   7.978  -0.349  1.00 90.15           H  
ATOM   2696  HD2 LYS A 167      22.358   8.240   2.142  1.00 90.15           H  
ATOM   2697  HD3 LYS A 167      20.630   7.779   2.074  1.00 90.15           H  
ATOM   2698  HE2 LYS A 167      21.919  10.440   1.330  1.00 90.15           H  
ATOM   2699  HE3 LYS A 167      20.396   9.946   0.636  1.00 90.15           H  
ATOM   2700  HZ1 LYS A 167      19.514   9.674   2.863  1.00 90.15           H  
ATOM   2701  HZ2 LYS A 167      20.880  10.376   3.515  1.00 90.15           H  
ATOM   2702  HZ3 LYS A 167      19.873  11.193   2.472  1.00 90.15           H  
ATOM   2703  N   ARG A 168      22.404   3.541  -1.083  1.00 89.05           N  
ATOM   2704  CA  ARG A 168      23.151   2.274  -1.065  1.00 89.05           C  
ATOM   2705  C   ARG A 168      23.624   1.856  -2.455  1.00 89.05           C  
ATOM   2706  O   ARG A 168      24.747   1.382  -2.590  1.00 89.05           O  
ATOM   2707  CB  ARG A 168      22.281   1.181  -0.430  1.00 89.05           C  
ATOM   2708  CG  ARG A 168      23.018  -0.163  -0.397  1.00 89.05           C  
ATOM   2709  CD  ARG A 168      22.209  -1.200   0.371  1.00 89.05           C  
ATOM   2710  NE  ARG A 168      22.928  -2.482   0.426  1.00 89.05           N  
ATOM   2711  CZ  ARG A 168      22.453  -3.576   0.985  1.00 89.05           C  
ATOM   2712  NH1 ARG A 168      21.357  -3.582   1.671  1.00 89.05           N1+
ATOM   2713  NH2 ARG A 168      23.027  -4.728   0.813  1.00 89.05           N  
ATOM   2714  H   ARG A 168      21.456   3.558  -0.736  1.00 89.05           H  
ATOM   2715  HA  ARG A 168      24.055   2.406  -0.470  1.00 89.05           H  
ATOM   2716  HB2 ARG A 168      22.030   1.479   0.587  1.00 89.05           H  
ATOM   2717  HB3 ARG A 168      21.359   1.069  -1.000  1.00 89.05           H  
ATOM   2718  HG2 ARG A 168      23.171  -0.531  -1.412  1.00 89.05           H  
ATOM   2719  HG3 ARG A 168      23.986  -0.033   0.087  1.00 89.05           H  
ATOM   2720  HD2 ARG A 168      21.251  -1.345  -0.130  1.00 89.05           H  
ATOM   2721  HD3 ARG A 168      22.028  -0.839   1.383  1.00 89.05           H  
ATOM   2722  HE  ARG A 168      23.752  -2.575  -0.150  1.00 89.05           H  
ATOM   2723 HH11 ARG A 168      20.879  -4.467   1.579  1.00 89.05           H  
ATOM   2724 HH12 ARG A 168      20.674  -2.910   1.353  1.00 89.05           H  
ATOM   2725 HH21 ARG A 168      23.794  -4.807   0.160  1.00 89.05           H  
ATOM   2726 HH22 ARG A 168      22.403  -5.514   0.921  1.00 89.05           H  
ATOM   2727  N   TYR A 169      22.766   2.010  -3.457  1.00 87.76           N  
ATOM   2728  CA  TYR A 169      23.051   1.577  -4.824  1.00 87.76           C  
ATOM   2729  C   TYR A 169      23.539   2.713  -5.726  1.00 87.76           C  
ATOM   2730  O   TYR A 169      23.916   2.458  -6.868  1.00 87.76           O  
ATOM   2731  CB  TYR A 169      21.820   0.851  -5.373  1.00 87.76           C  
ATOM   2732  CG  TYR A 169      21.538  -0.446  -4.635  1.00 87.76           C  
ATOM   2733  CD1 TYR A 169      22.323  -1.585  -4.903  1.00 87.76           C  
ATOM   2734  CD2 TYR A 169      20.515  -0.513  -3.669  1.00 87.76           C  
ATOM   2735  CE1 TYR A 169      22.074  -2.794  -4.225  1.00 87.76           C  
ATOM   2736  CE2 TYR A 169      20.272  -1.714  -2.979  1.00 87.76           C  
ATOM   2737  CZ  TYR A 169      21.049  -2.853  -3.259  1.00 87.76           C  
ATOM   2738  OH  TYR A 169      20.811  -3.996  -2.574  1.00 87.76           O  
ATOM   2739  H   TYR A 169      21.841   2.361  -3.254  1.00 87.76           H  
ATOM   2740  HA  TYR A 169      23.865   0.852  -4.805  1.00 87.76           H  
ATOM   2741  HB2 TYR A 169      20.953   1.509  -5.317  1.00 87.76           H  
ATOM   2742  HB3 TYR A 169      21.988   0.620  -6.425  1.00 87.76           H  
ATOM   2743  HD1 TYR A 169      23.106  -1.534  -5.645  1.00 87.76           H  
ATOM   2744  HD2 TYR A 169      19.890   0.347  -3.483  1.00 87.76           H  
ATOM   2745  HE1 TYR A 169      22.662  -3.672  -4.447  1.00 87.76           H  
ATOM   2746  HE2 TYR A 169      19.469  -1.800  -2.262  1.00 87.76           H  
ATOM   2747  HH  TYR A 169      21.290  -4.763  -2.894  1.00 87.76           H  
ATOM   2748  N   ASN A 170      23.565   3.952  -5.223  1.00 87.51           N  
ATOM   2749  CA  ASN A 170      23.840   5.160  -5.996  1.00 87.51           C  
ATOM   2750  C   ASN A 170      22.965   5.225  -7.260  1.00 87.51           C  
ATOM   2751  O   ASN A 170      23.463   5.257  -8.388  1.00 87.51           O  
ATOM   2752  CB  ASN A 170      25.353   5.282  -6.255  1.00 87.51           C  
ATOM   2753  CG  ASN A 170      25.704   6.662  -6.780  1.00 87.51           C  
ATOM   2754  ND2 ASN A 170      26.613   6.774  -7.720  1.00 87.51           N  
ATOM   2755  OD1 ASN A 170      25.168   7.658  -6.330  1.00 87.51           O  
ATOM   2756  H   ASN A 170      23.241   4.087  -4.276  1.00 87.51           H  
ATOM   2757  HA  ASN A 170      23.542   6.007  -5.378  1.00 87.51           H  
ATOM   2758  HB2 ASN A 170      25.899   5.133  -5.323  1.00 87.51           H  
ATOM   2759  HB3 ASN A 170      25.667   4.524  -6.972  1.00 87.51           H  
ATOM   2760 HD21 ASN A 170      26.769   7.706  -8.076  1.00 87.51           H  
ATOM   2761 HD22 ASN A 170      27.049   5.966  -8.141  1.00 87.51           H  
ATOM   2762  N   ARG A 171      21.647   5.120  -7.074  1.00 89.49           N  
ATOM   2763  CA  ARG A 171      20.640   5.153  -8.144  1.00 89.49           C  
ATOM   2764  C   ARG A 171      19.494   6.068  -7.748  1.00 89.49           C  
ATOM   2765  O   ARG A 171      19.201   6.213  -6.565  1.00 89.49           O  
ATOM   2766  CB  ARG A 171      20.104   3.743  -8.459  1.00 89.49           C  
ATOM   2767  CG  ARG A 171      21.133   2.767  -9.047  1.00 89.49           C  
ATOM   2768  CD  ARG A 171      21.695   3.245 -10.393  1.00 89.49           C  
ATOM   2769  NE  ARG A 171      22.702   2.319 -10.942  1.00 89.49           N  
ATOM   2770  CZ  ARG A 171      23.978   2.239 -10.603  1.00 89.49           C  
ATOM   2771  NH1 ARG A 171      24.525   3.018  -9.718  1.00 89.49           N1+
ATOM   2772  NH2 ARG A 171      24.749   1.361 -11.177  1.00 89.49           N  
ATOM   2773  H   ARG A 171      21.315   5.136  -6.120  1.00 89.49           H  
ATOM   2774  HA  ARG A 171      21.074   5.589  -9.044  1.00 89.49           H  
ATOM   2775  HB2 ARG A 171      19.694   3.308  -7.547  1.00 89.49           H  
ATOM   2776  HB3 ARG A 171      19.287   3.839  -9.175  1.00 89.49           H  
ATOM   2777  HG2 ARG A 171      20.647   1.803  -9.195  1.00 89.49           H  
ATOM   2778  HG3 ARG A 171      21.947   2.627  -8.335  1.00 89.49           H  
ATOM   2779  HD2 ARG A 171      22.137   4.236 -10.289  1.00 89.49           H  
ATOM   2780  HD3 ARG A 171      20.867   3.328 -11.097  1.00 89.49           H  
ATOM   2781  HE  ARG A 171      22.419   1.750 -11.727  1.00 89.49           H  
ATOM   2782 HH11 ARG A 171      23.960   3.717  -9.258  1.00 89.49           H  
ATOM   2783 HH12 ARG A 171      25.452   2.835  -9.360  1.00 89.49           H  
ATOM   2784 HH21 ARG A 171      25.732   1.329 -10.947  1.00 89.49           H  
ATOM   2785 HH22 ARG A 171      24.412   0.913 -12.017  1.00 89.49           H  
ATOM   2786  N   HIS A 172      18.832   6.647  -8.740  1.00 91.65           N  
ATOM   2787  CA  HIS A 172      17.577   7.356  -8.525  1.00 91.65           C  
ATOM   2788  C   HIS A 172      16.426   6.348  -8.621  1.00 91.65           C  
ATOM   2789  O   HIS A 172      16.366   5.589  -9.585  1.00 91.65           O  
ATOM   2790  CB  HIS A 172      17.497   8.498  -9.538  1.00 91.65           C  
ATOM   2791  CG  HIS A 172      16.264   9.341  -9.398  1.00 91.65           C  
ATOM   2792  CD2 HIS A 172      15.875  10.023  -8.275  1.00 91.65           C  
ATOM   2793  ND1 HIS A 172      15.342   9.608 -10.386  1.00 91.65           N  
ATOM   2794  CE1 HIS A 172      14.418  10.428  -9.860  1.00 91.65           C  
ATOM   2795  NE2 HIS A 172      14.706  10.719  -8.583  1.00 91.65           N  
ATOM   2796  H   HIS A 172      19.079   6.416  -9.692  1.00 91.65           H  
ATOM   2797  HA  HIS A 172      17.566   7.792  -7.527  1.00 91.65           H  
ATOM   2798  HB2 HIS A 172      17.545   8.088 -10.547  1.00 91.65           H  
ATOM   2799  HB3 HIS A 172      18.363   9.146  -9.402  1.00 91.65           H  
ATOM   2800  HD1 HIS A 172      15.349   9.274 -11.339  1.00 91.65           H  
ATOM   2801  HD2 HIS A 172      16.385  10.033  -7.323  1.00 91.65           H  
ATOM   2802  HE1 HIS A 172      13.563  10.810 -10.399  1.00 91.65           H  
ATOM   2803  N   ILE A 173      15.574   6.279  -7.597  1.00 91.97           N  
ATOM   2804  CA  ILE A 173      14.546   5.245  -7.441  1.00 91.97           C  
ATOM   2805  C   ILE A 173      13.226   5.907  -7.057  1.00 91.97           C  
ATOM   2806  O   ILE A 173      13.167   6.688  -6.107  1.00 91.97           O  
ATOM   2807  CB  ILE A 173      14.925   4.168  -6.394  1.00 91.97           C  
ATOM   2808  CG1 ILE A 173      16.315   3.538  -6.647  1.00 91.97           C  
ATOM   2809  CG2 ILE A 173      13.854   3.055  -6.358  1.00 91.97           C  
ATOM   2810  CD1 ILE A 173      16.853   2.806  -5.412  1.00 91.97           C  
ATOM   2811  H   ILE A 173      15.611   6.996  -6.887  1.00 91.97           H  
ATOM   2812  HA  ILE A 173      14.417   4.744  -8.400  1.00 91.97           H  
ATOM   2813  HB  ILE A 173      14.943   4.650  -5.417  1.00 91.97           H  
ATOM   2814 HG12 ILE A 173      16.268   2.855  -7.496  1.00 91.97           H  
ATOM   2815 HG13 ILE A 173      17.044   4.314  -6.881  1.00 91.97           H  
ATOM   2816 HG21 ILE A 173      14.110   2.290  -5.625  1.00 91.97           H  
ATOM   2817 HG22 ILE A 173      13.765   2.592  -7.341  1.00 91.97           H  
ATOM   2818 HG23 ILE A 173      12.884   3.462  -6.073  1.00 91.97           H  
ATOM   2819 HD11 ILE A 173      17.897   2.534  -5.570  1.00 91.97           H  
ATOM   2820 HD12 ILE A 173      16.273   1.907  -5.203  1.00 91.97           H  
ATOM   2821 HD13 ILE A 173      16.787   3.464  -4.545  1.00 91.97           H  
ATOM   2822  N   TYR A 174      12.158   5.549  -7.756  1.00 92.45           N  
ATOM   2823  CA  TYR A 174      10.798   5.964  -7.424  1.00 92.45           C  
ATOM   2824  C   TYR A 174       9.791   4.910  -7.888  1.00 92.45           C  
ATOM   2825  O   TYR A 174      10.111   4.035  -8.692  1.00 92.45           O  
ATOM   2826  CB  TYR A 174      10.511   7.356  -8.012  1.00 92.45           C  
ATOM   2827  CG  TYR A 174      10.693   7.477  -9.514  1.00 92.45           C  
ATOM   2828  CD1 TYR A 174      11.972   7.719 -10.051  1.00 92.45           C  
ATOM   2829  CD2 TYR A 174       9.582   7.368 -10.371  1.00 92.45           C  
ATOM   2830  CE1 TYR A 174      12.148   7.831 -11.443  1.00 92.45           C  
ATOM   2831  CE2 TYR A 174       9.753   7.499 -11.765  1.00 92.45           C  
ATOM   2832  CZ  TYR A 174      11.038   7.722 -12.307  1.00 92.45           C  
ATOM   2833  OH  TYR A 174      11.193   7.862 -13.655  1.00 92.45           O  
ATOM   2834  H   TYR A 174      12.272   4.909  -8.529  1.00 92.45           H  
ATOM   2835  HA  TYR A 174      10.704   6.038  -6.341  1.00 92.45           H  
ATOM   2836  HB2 TYR A 174       9.491   7.644  -7.756  1.00 92.45           H  
ATOM   2837  HB3 TYR A 174      11.169   8.079  -7.529  1.00 92.45           H  
ATOM   2838  HD1 TYR A 174      12.821   7.814  -9.391  1.00 92.45           H  
ATOM   2839  HD2 TYR A 174       8.599   7.197  -9.959  1.00 92.45           H  
ATOM   2840  HE1 TYR A 174      13.134   8.007 -11.848  1.00 92.45           H  
ATOM   2841  HE2 TYR A 174       8.903   7.429 -12.427  1.00 92.45           H  
ATOM   2842  HH  TYR A 174      12.105   7.931 -13.945  1.00 92.45           H  
ATOM   2843  N   PHE A 175       8.578   4.977  -7.353  1.00 91.68           N  
ATOM   2844  CA  PHE A 175       7.464   4.114  -7.712  1.00 91.68           C  
ATOM   2845  C   PHE A 175       6.457   4.897  -8.528  1.00 91.68           C  
ATOM   2846  O   PHE A 175       6.200   6.067  -8.236  1.00 91.68           O  
ATOM   2847  CB  PHE A 175       6.775   3.530  -6.480  1.00 91.68           C  
ATOM   2848  CG  PHE A 175       7.611   2.524  -5.722  1.00 91.68           C  
ATOM   2849  CD1 PHE A 175       7.266   1.163  -5.782  1.00 91.68           C  
ATOM   2850  CD2 PHE A 175       8.746   2.930  -4.994  1.00 91.68           C  
ATOM   2851  CE1 PHE A 175       8.048   0.208  -5.118  1.00 91.68           C  
ATOM   2852  CE2 PHE A 175       9.566   1.968  -4.386  1.00 91.68           C  
ATOM   2853  CZ  PHE A 175       9.220   0.609  -4.460  1.00 91.68           C  
ATOM   2854  H   PHE A 175       8.373   5.750  -6.736  1.00 91.68           H  
ATOM   2855  HA  PHE A 175       7.839   3.285  -8.313  1.00 91.68           H  
ATOM   2856  HB2 PHE A 175       5.859   3.037  -6.806  1.00 91.68           H  
ATOM   2857  HB3 PHE A 175       6.468   4.346  -5.827  1.00 91.68           H  
ATOM   2858  HD1 PHE A 175       6.401   0.847  -6.346  1.00 91.68           H  
ATOM   2859  HD2 PHE A 175       9.013   3.975  -4.940  1.00 91.68           H  
ATOM   2860  HE1 PHE A 175       7.784  -0.838  -5.173  1.00 91.68           H  
ATOM   2861  HE2 PHE A 175      10.477   2.269  -3.890  1.00 91.68           H  
ATOM   2862  HZ  PHE A 175       9.873  -0.153  -4.060  1.00 91.68           H  
ATOM   2863  N   ILE A 176       5.866   4.229  -9.511  1.00 93.43           N  
ATOM   2864  CA  ILE A 176       4.731   4.758 -10.258  1.00 93.43           C  
ATOM   2865  C   ILE A 176       3.571   3.767 -10.252  1.00 93.43           C  
ATOM   2866  O   ILE A 176       3.790   2.555 -10.219  1.00 93.43           O  
ATOM   2867  CB  ILE A 176       5.117   5.208 -11.686  1.00 93.43           C  
ATOM   2868  CG1 ILE A 176       5.547   4.007 -12.539  1.00 93.43           C  
ATOM   2869  CG2 ILE A 176       6.237   6.258 -11.656  1.00 93.43           C  
ATOM   2870  CD1 ILE A 176       5.853   4.300 -14.005  1.00 93.43           C  
ATOM   2871  H   ILE A 176       6.134   3.269  -9.672  1.00 93.43           H  
ATOM   2872  HA  ILE A 176       4.392   5.635  -9.708  1.00 93.43           H  
ATOM   2873  HB  ILE A 176       4.238   5.661 -12.145  1.00 93.43           H  
ATOM   2874 HG12 ILE A 176       6.442   3.580 -12.088  1.00 93.43           H  
ATOM   2875 HG13 ILE A 176       4.739   3.275 -12.535  1.00 93.43           H  
ATOM   2876 HG21 ILE A 176       6.424   6.637 -12.661  1.00 93.43           H  
ATOM   2877 HG22 ILE A 176       5.928   7.098 -11.035  1.00 93.43           H  
ATOM   2878 HG23 ILE A 176       7.155   5.825 -11.259  1.00 93.43           H  
ATOM   2879 HD11 ILE A 176       6.788   4.854 -14.091  1.00 93.43           H  
ATOM   2880 HD12 ILE A 176       5.040   4.878 -14.444  1.00 93.43           H  
ATOM   2881 HD13 ILE A 176       5.951   3.358 -14.545  1.00 93.43           H  
ATOM   2882  N   ASN A 177       2.339   4.260 -10.315  1.00 91.90           N  
ATOM   2883  CA  ASN A 177       1.173   3.400 -10.509  1.00 91.90           C  
ATOM   2884  C   ASN A 177       0.955   3.009 -11.979  1.00 91.90           C  
ATOM   2885  O   ASN A 177       1.700   3.413 -12.872  1.00 91.90           O  
ATOM   2886  CB  ASN A 177      -0.053   4.024  -9.815  1.00 91.90           C  
ATOM   2887  CG  ASN A 177      -0.560   5.295 -10.473  1.00 91.90           C  
ATOM   2888  ND2 ASN A 177      -1.440   5.999  -9.806  1.00 91.90           N  
ATOM   2889  OD1 ASN A 177      -0.190   5.634 -11.587  1.00 91.90           O  
ATOM   2890  H   ASN A 177       2.227   5.262 -10.360  1.00 91.90           H  
ATOM   2891  HA  ASN A 177       1.375   2.445 -10.024  1.00 91.90           H  
ATOM   2892  HB2 ASN A 177       0.207   4.246  -8.780  1.00 91.90           H  
ATOM   2893  HB3 ASN A 177      -0.873   3.305  -9.802  1.00 91.90           H  
ATOM   2894 HD21 ASN A 177      -1.743   5.738  -8.878  1.00 91.90           H  
ATOM   2895 HD22 ASN A 177      -1.745   6.884 -10.185  1.00 91.90           H  
ATOM   2896  N   GLU A 178      -0.084   2.214 -12.230  1.00 91.61           N  
ATOM   2897  CA  GLU A 178      -0.499   1.772 -13.571  1.00 91.61           C  
ATOM   2898  C   GLU A 178      -0.851   2.923 -14.535  1.00 91.61           C  
ATOM   2899  O   GLU A 178      -0.835   2.739 -15.751  1.00 91.61           O  
ATOM   2900  CB  GLU A 178      -1.682   0.799 -13.419  1.00 91.61           C  
ATOM   2901  CG  GLU A 178      -2.946   1.452 -12.821  1.00 91.61           C  
ATOM   2902  CD  GLU A 178      -4.079   0.456 -12.517  1.00 91.61           C  
ATOM   2903  OE1 GLU A 178      -5.110   0.918 -11.975  1.00 91.61           O  
ATOM   2904  OE2 GLU A 178      -3.926  -0.749 -12.813  1.00 91.61           O1-
ATOM   2905  H   GLU A 178      -0.632   1.874 -11.453  1.00 91.61           H  
ATOM   2906  HA  GLU A 178       0.325   1.225 -14.028  1.00 91.61           H  
ATOM   2907  HB2 GLU A 178      -1.924   0.386 -14.398  1.00 91.61           H  
ATOM   2908  HB3 GLU A 178      -1.364  -0.019 -12.773  1.00 91.61           H  
ATOM   2909  HG2 GLU A 178      -3.317   2.202 -13.519  1.00 91.61           H  
ATOM   2910  HG3 GLU A 178      -2.681   1.961 -11.895  1.00 91.61           H  
ATOM   2911  N   LEU A 179      -1.127   4.122 -14.009  1.00 93.28           N  
ATOM   2912  CA  LEU A 179      -1.382   5.332 -14.797  1.00 93.28           C  
ATOM   2913  C   LEU A 179      -0.091   6.107 -15.117  1.00 93.28           C  
ATOM   2914  O   LEU A 179      -0.099   7.011 -15.955  1.00 93.28           O  
ATOM   2915  CB  LEU A 179      -2.415   6.212 -14.066  1.00 93.28           C  
ATOM   2916  CG  LEU A 179      -3.740   5.508 -13.713  1.00 93.28           C  
ATOM   2917  CD1 LEU A 179      -4.665   6.483 -12.986  1.00 93.28           C  
ATOM   2918  CD2 LEU A 179      -4.470   4.990 -14.956  1.00 93.28           C  
ATOM   2919  H   LEU A 179      -1.079   4.228 -13.006  1.00 93.28           H  
ATOM   2920  HA  LEU A 179      -1.804   5.040 -15.759  1.00 93.28           H  
ATOM   2921  HB2 LEU A 179      -2.636   7.075 -14.694  1.00 93.28           H  
ATOM   2922  HB3 LEU A 179      -1.970   6.591 -13.146  1.00 93.28           H  
ATOM   2923  HG  LEU A 179      -3.545   4.671 -13.042  1.00 93.28           H  
ATOM   2924 HD11 LEU A 179      -5.577   5.971 -12.681  1.00 93.28           H  
ATOM   2925 HD12 LEU A 179      -4.909   7.327 -13.632  1.00 93.28           H  
ATOM   2926 HD13 LEU A 179      -4.164   6.862 -12.095  1.00 93.28           H  
ATOM   2927 HD21 LEU A 179      -3.877   4.208 -15.430  1.00 93.28           H  
ATOM   2928 HD22 LEU A 179      -4.639   5.806 -15.659  1.00 93.28           H  
ATOM   2929 HD23 LEU A 179      -5.424   4.553 -14.659  1.00 93.28           H  
ATOM   2930  N   GLY A 180       1.032   5.737 -14.499  1.00 95.44           N  
ATOM   2931  CA  GLY A 180       2.320   6.412 -14.640  1.00 95.44           C  
ATOM   2932  C   GLY A 180       2.535   7.579 -13.679  1.00 95.44           C  
ATOM   2933  O   GLY A 180       3.471   8.352 -13.885  1.00 95.44           O  
ATOM   2934  H   GLY A 180       0.981   4.962 -13.854  1.00 95.44           H  
ATOM   2935  HA2 GLY A 180       2.438   6.779 -15.660  1.00 95.44           H  
ATOM   2936  HA3 GLY A 180       3.100   5.679 -14.434  1.00 95.44           H  
ATOM   2937  N   GLU A 181       1.697   7.707 -12.648  1.00 94.56           N  
ATOM   2938  CA  GLU A 181       1.823   8.723 -11.598  1.00 94.56           C  
ATOM   2939  C   GLU A 181       2.877   8.309 -10.579  1.00 94.56           C  
ATOM   2940  O   GLU A 181       2.860   7.168 -10.126  1.00 94.56           O  
ATOM   2941  CB  GLU A 181       0.486   8.938 -10.875  1.00 94.56           C  
ATOM   2942  CG  GLU A 181      -0.606   9.440 -11.826  1.00 94.56           C  
ATOM   2943  CD  GLU A 181      -2.009   9.456 -11.223  1.00 94.56           C  
ATOM   2944  OE1 GLU A 181      -2.760  10.376 -11.620  1.00 94.56           O  
ATOM   2945  OE2 GLU A 181      -2.339   8.535 -10.439  1.00 94.56           O1-
ATOM   2946  H   GLU A 181       0.978   7.010 -12.519  1.00 94.56           H  
ATOM   2947  HA  GLU A 181       2.126   9.669 -12.049  1.00 94.56           H  
ATOM   2948  HB2 GLU A 181       0.185   7.997 -10.415  1.00 94.56           H  
ATOM   2949  HB3 GLU A 181       0.622   9.673 -10.082  1.00 94.56           H  
ATOM   2950  HG2 GLU A 181      -0.344  10.462 -12.101  1.00 94.56           H  
ATOM   2951  HG3 GLU A 181      -0.633   8.834 -12.732  1.00 94.56           H  
ATOM   2952  N   VAL A 182       3.767   9.225 -10.196  1.00 92.73           N  
ATOM   2953  CA  VAL A 182       4.761   9.017  -9.140  1.00 92.73           C  
ATOM   2954  C   VAL A 182       4.050   8.939  -7.792  1.00 92.73           C  
ATOM   2955  O   VAL A 182       3.461   9.911  -7.330  1.00 92.73           O  
ATOM   2956  CB  VAL A 182       5.842  10.116  -9.153  1.00 92.73           C  
ATOM   2957  CG1 VAL A 182       6.886   9.876  -8.053  1.00 92.73           C  
ATOM   2958  CG2 VAL A 182       6.590  10.156 -10.496  1.00 92.73           C  
ATOM   2959  H   VAL A 182       3.664  10.162 -10.560  1.00 92.73           H  
ATOM   2960  HA  VAL A 182       5.255   8.059  -9.307  1.00 92.73           H  
ATOM   2961  HB  VAL A 182       5.375  11.087  -8.989  1.00 92.73           H  
ATOM   2962 HG11 VAL A 182       7.630  10.673  -8.083  1.00 92.73           H  
ATOM   2963 HG12 VAL A 182       6.407   9.907  -7.074  1.00 92.73           H  
ATOM   2964 HG13 VAL A 182       7.368   8.908  -8.191  1.00 92.73           H  
ATOM   2965 HG21 VAL A 182       7.073   9.198 -10.691  1.00 92.73           H  
ATOM   2966 HG22 VAL A 182       5.893  10.388 -11.302  1.00 92.73           H  
ATOM   2967 HG23 VAL A 182       7.342  10.944 -10.468  1.00 92.73           H  
ATOM   2968  N   THR A 183       4.109   7.771  -7.154  1.00 87.65           N  
ATOM   2969  CA  THR A 183       3.387   7.483  -5.905  1.00 87.65           C  
ATOM   2970  C   THR A 183       4.297   7.463  -4.683  1.00 87.65           C  
ATOM   2971  O   THR A 183       3.912   7.945  -3.619  1.00 87.65           O  
ATOM   2972  CB  THR A 183       2.639   6.147  -6.010  1.00 87.65           C  
ATOM   2973  CG2 THR A 183       1.467   6.212  -6.984  1.00 87.65           C  
ATOM   2974  OG1 THR A 183       3.500   5.106  -6.423  1.00 87.65           O  
ATOM   2975  H   THR A 183       4.588   7.006  -7.607  1.00 87.65           H  
ATOM   2976  HA  THR A 183       2.646   8.261  -5.724  1.00 87.65           H  
ATOM   2977  HB  THR A 183       2.236   5.886  -5.032  1.00 87.65           H  
ATOM   2978  HG1 THR A 183       2.982   4.299  -6.461  1.00 87.65           H  
ATOM   2979 HG21 THR A 183       0.845   7.078  -6.757  1.00 87.65           H  
ATOM   2980 HG22 THR A 183       0.865   5.310  -6.879  1.00 87.65           H  
ATOM   2981 HG23 THR A 183       1.831   6.295  -8.008  1.00 87.65           H  
ATOM   2982  N   LEU A 184       5.517   6.934  -4.819  1.00 86.38           N  
ATOM   2983  CA  LEU A 184       6.539   6.945  -3.769  1.00 86.38           C  
ATOM   2984  C   LEU A 184       7.875   7.364  -4.342  1.00 86.38           C  
ATOM   2985  O   LEU A 184       8.291   6.917  -5.406  1.00 86.38           O  
ATOM   2986  CB  LEU A 184       6.718   5.573  -3.099  1.00 86.38           C  
ATOM   2987  CG  LEU A 184       5.489   5.077  -2.346  1.00 86.38           C  
ATOM   2988  CD1 LEU A 184       5.626   3.581  -2.087  1.00 86.38           C  
ATOM   2989  CD2 LEU A 184       5.319   5.822  -1.018  1.00 86.38           C  
ATOM   2990  H   LEU A 184       5.761   6.565  -5.727  1.00 86.38           H  
ATOM   2991  HA  LEU A 184       6.260   7.673  -3.007  1.00 86.38           H  
ATOM   2992  HB2 LEU A 184       7.555   5.623  -2.403  1.00 86.38           H  
ATOM   2993  HB3 LEU A 184       6.986   4.841  -3.861  1.00 86.38           H  
ATOM   2994  HG  LEU A 184       4.621   5.230  -2.988  1.00 86.38           H  
ATOM   2995 HD11 LEU A 184       5.547   3.052  -3.037  1.00 86.38           H  
ATOM   2996 HD12 LEU A 184       6.601   3.359  -1.654  1.00 86.38           H  
ATOM   2997 HD13 LEU A 184       4.827   3.245  -1.425  1.00 86.38           H  
ATOM   2998 HD21 LEU A 184       6.235   5.769  -0.431  1.00 86.38           H  
ATOM   2999 HD22 LEU A 184       4.504   5.379  -0.445  1.00 86.38           H  
ATOM   3000 HD23 LEU A 184       5.076   6.866  -1.215  1.00 86.38           H  
ATOM   3001  N   HIS A 185       8.599   8.163  -3.582  1.00 89.96           N  
ATOM   3002  CA  HIS A 185       9.949   8.574  -3.917  1.00 89.96           C  
ATOM   3003  C   HIS A 185      10.742   8.799  -2.631  1.00 89.96           C  
ATOM   3004  O   HIS A 185      10.180   8.827  -1.531  1.00 89.96           O  
ATOM   3005  CB  HIS A 185       9.880   9.819  -4.814  1.00 89.96           C  
ATOM   3006  CG  HIS A 185       9.112  10.961  -4.202  1.00 89.96           C  
ATOM   3007  CD2 HIS A 185       7.774  11.222  -4.336  1.00 89.96           C  
ATOM   3008  ND1 HIS A 185       9.617  11.882  -3.316  1.00 89.96           N  
ATOM   3009  CE1 HIS A 185       8.615  12.678  -2.921  1.00 89.96           C  
ATOM   3010  NE2 HIS A 185       7.473  12.312  -3.512  1.00 89.96           N  
ATOM   3011  H   HIS A 185       8.207   8.509  -2.718  1.00 89.96           H  
ATOM   3012  HA  HIS A 185      10.449   7.783  -4.475  1.00 89.96           H  
ATOM   3013  HB2 HIS A 185       9.405   9.549  -5.758  1.00 89.96           H  
ATOM   3014  HB3 HIS A 185      10.892  10.156  -5.043  1.00 89.96           H  
ATOM   3015  HD1 HIS A 185      10.521  11.842  -2.868  1.00 89.96           H  
ATOM   3016  HD2 HIS A 185       7.069  10.664  -4.933  1.00 89.96           H  
ATOM   3017  HE1 HIS A 185       8.694  13.455  -2.175  1.00 89.96           H  
ATOM   3018  N   GLY A 186      12.061   8.935  -2.766  1.00 85.50           N  
ATOM   3019  CA  GLY A 186      12.925   9.321  -1.655  1.00 85.50           C  
ATOM   3020  C   GLY A 186      12.655  10.751  -1.178  1.00 85.50           C  
ATOM   3021  O   GLY A 186      11.652  11.378  -1.503  1.00 85.50           O  
ATOM   3022  H   GLY A 186      12.456   8.895  -3.695  1.00 85.50           H  
ATOM   3023  HA2 GLY A 186      13.967   9.242  -1.964  1.00 85.50           H  
ATOM   3024  HA3 GLY A 186      12.766   8.644  -0.816  1.00 85.50           H  
ATOM   3025  N   SER A 187      13.598  11.310  -0.430  1.00 81.90           N  
ATOM   3026  CA  SER A 187      13.478  12.668   0.128  1.00 81.90           C  
ATOM   3027  C   SER A 187      13.303  13.774  -0.925  1.00 81.90           C  
ATOM   3028  O   SER A 187      12.755  14.831  -0.625  1.00 81.90           O  
ATOM   3029  CB  SER A 187      14.717  12.960   0.971  1.00 81.90           C  
ATOM   3030  OG  SER A 187      15.908  12.777   0.220  1.00 81.90           O  
ATOM   3031  H   SER A 187      14.454  10.793  -0.288  1.00 81.90           H  
ATOM   3032  HA  SER A 187      12.601  12.705   0.775  1.00 81.90           H  
ATOM   3033  HB2 SER A 187      14.733  12.287   1.829  1.00 81.90           H  
ATOM   3034  HB3 SER A 187      14.673  13.986   1.335  1.00 81.90           H  
ATOM   3035  HG  SER A 187      15.981  11.871  -0.090  1.00 81.90           H  
ATOM   3036  N   HIS A 188      13.751  13.527  -2.156  1.00 81.38           N  
ATOM   3037  CA  HIS A 188      13.637  14.455  -3.272  1.00 81.38           C  
ATOM   3038  C   HIS A 188      12.643  13.904  -4.292  1.00 81.38           C  
ATOM   3039  O   HIS A 188      12.787  12.774  -4.758  1.00 81.38           O  
ATOM   3040  CB  HIS A 188      15.023  14.701  -3.877  1.00 81.38           C  
ATOM   3041  CG  HIS A 188      15.988  15.317  -2.895  1.00 81.38           C  
ATOM   3042  CD2 HIS A 188      16.289  16.646  -2.765  1.00 81.38           C  
ATOM   3043  ND1 HIS A 188      16.694  14.650  -1.919  1.00 81.38           N  
ATOM   3044  CE1 HIS A 188      17.400  15.553  -1.224  1.00 81.38           C  
ATOM   3045  NE2 HIS A 188      17.194  16.787  -1.705  1.00 81.38           N  
ATOM   3046  H   HIS A 188      14.121  12.608  -2.354  1.00 81.38           H  
ATOM   3047  HA  HIS A 188      13.261  15.414  -2.916  1.00 81.38           H  
ATOM   3048  HB2 HIS A 188      15.434  13.755  -4.232  1.00 81.38           H  
ATOM   3049  HB3 HIS A 188      14.920  15.364  -4.736  1.00 81.38           H  
ATOM   3050  HD1 HIS A 188      16.580  13.684  -1.649  1.00 81.38           H  
ATOM   3051  HD2 HIS A 188      15.888  17.447  -3.368  1.00 81.38           H  
ATOM   3052  HE1 HIS A 188      18.014  15.323  -0.365  1.00 81.38           H  
ATOM   3053  N   HIS A 189      11.638  14.711  -4.630  1.00 84.88           N  
ATOM   3054  CA  HIS A 189      10.705  14.387  -5.701  1.00 84.88           C  
ATOM   3055  C   HIS A 189      11.448  14.335  -7.052  1.00 84.88           C  
ATOM   3056  O   HIS A 189      12.299  15.199  -7.289  1.00 84.88           O  
ATOM   3057  CB  HIS A 189       9.576  15.425  -5.723  1.00 84.88           C  
ATOM   3058  CG  HIS A 189       8.477  15.066  -6.686  1.00 84.88           C  
ATOM   3059  CD2 HIS A 189       7.523  14.110  -6.485  1.00 84.88           C  
ATOM   3060  ND1 HIS A 189       8.204  15.658  -7.900  1.00 84.88           N  
ATOM   3061  CE1 HIS A 189       7.100  15.069  -8.397  1.00 84.88           C  
ATOM   3062  NE2 HIS A 189       6.684  14.095  -7.587  1.00 84.88           N  
ATOM   3063  H   HIS A 189      11.569  15.622  -4.199  1.00 84.88           H  
ATOM   3064  HA  HIS A 189      10.264  13.416  -5.475  1.00 84.88           H  
ATOM   3065  HB2 HIS A 189       9.139  15.496  -4.727  1.00 84.88           H  
ATOM   3066  HB3 HIS A 189       9.982  16.401  -5.989  1.00 84.88           H  
ATOM   3067  HD1 HIS A 189       8.536  16.560  -8.210  1.00 84.88           H  
ATOM   3068  HD2 HIS A 189       7.419  13.480  -5.614  1.00 84.88           H  
ATOM   3069  HE1 HIS A 189       6.527  15.417  -9.244  1.00 84.88           H  
ATOM   3070  N   PRO A 190      11.108  13.407  -7.969  1.00 84.17           N  
ATOM   3071  CA  PRO A 190      11.716  13.313  -9.302  1.00 84.17           C  
ATOM   3072  C   PRO A 190      11.584  14.571 -10.178  1.00 84.17           C  
ATOM   3073  O   PRO A 190      12.247  14.677 -11.208  1.00 84.17           O  
ATOM   3074  CB  PRO A 190      11.003  12.129  -9.964  1.00 84.17           C  
ATOM   3075  CG  PRO A 190      10.633  11.230  -8.794  1.00 84.17           C  
ATOM   3076  CD  PRO A 190      10.240  12.257  -7.741  1.00 84.17           C  
ATOM   3077  HA  PRO A 190      12.774  13.078  -9.182  1.00 84.17           H  
ATOM   3078  HB2 PRO A 190      11.637  11.614 -10.686  1.00 84.17           H  
ATOM   3079  HB3 PRO A 190      10.084  12.470 -10.443  1.00 84.17           H  
ATOM   3080  HG2 PRO A 190       9.813  10.557  -9.042  1.00 84.17           H  
ATOM   3081  HG3 PRO A 190      11.508  10.671  -8.461  1.00 84.17           H  
ATOM   3082  HD2 PRO A 190      10.384  11.822  -6.752  1.00 84.17           H  
ATOM   3083  HD3 PRO A 190       9.199  12.546  -7.887  1.00 84.17           H  
ATOM   3084  N   GLY A 191      10.722  15.516  -9.788  1.00 88.29           N  
ATOM   3085  CA  GLY A 191      10.481  16.779 -10.496  1.00 88.29           C  
ATOM   3086  C   GLY A 191       9.313  16.738 -11.487  1.00 88.29           C  
ATOM   3087  O   GLY A 191       9.110  17.701 -12.218  1.00 88.29           O  
ATOM   3088  H   GLY A 191      10.211  15.335  -8.936  1.00 88.29           H  
ATOM   3089  HA2 GLY A 191      10.272  17.559  -9.764  1.00 88.29           H  
ATOM   3090  HA3 GLY A 191      11.377  17.065 -11.046  1.00 88.29           H  
ATOM   3091  N   PHE A 192       8.550  15.646 -11.514  1.00 91.93           N  
ATOM   3092  CA  PHE A 192       7.361  15.456 -12.348  1.00 91.93           C  
ATOM   3093  C   PHE A 192       6.391  14.511 -11.637  1.00 91.93           C  
ATOM   3094  O   PHE A 192       6.838  13.587 -10.960  1.00 91.93           O  
ATOM   3095  CB  PHE A 192       7.766  14.868 -13.710  1.00 91.93           C  
ATOM   3096  CG  PHE A 192       8.512  13.548 -13.609  1.00 91.93           C  
ATOM   3097  CD1 PHE A 192       9.904  13.541 -13.418  1.00 91.93           C  
ATOM   3098  CD2 PHE A 192       7.804  12.332 -13.597  1.00 91.93           C  
ATOM   3099  CE1 PHE A 192      10.578  12.330 -13.197  1.00 91.93           C  
ATOM   3100  CE2 PHE A 192       8.481  11.118 -13.405  1.00 91.93           C  
ATOM   3101  CZ  PHE A 192       9.870  11.117 -13.210  1.00 91.93           C  
ATOM   3102  H   PHE A 192       8.770  14.879 -10.895  1.00 91.93           H  
ATOM   3103  HA  PHE A 192       6.861  16.412 -12.503  1.00 91.93           H  
ATOM   3104  HB2 PHE A 192       6.869  14.725 -14.311  1.00 91.93           H  
ATOM   3105  HB3 PHE A 192       8.394  15.591 -14.231  1.00 91.93           H  
ATOM   3106  HD1 PHE A 192      10.450  14.472 -13.376  1.00 91.93           H  
ATOM   3107  HD2 PHE A 192       6.726  12.338 -13.664  1.00 91.93           H  
ATOM   3108  HE1 PHE A 192      11.634  12.348 -12.975  1.00 91.93           H  
ATOM   3109  HE2 PHE A 192       7.920  10.197 -13.332  1.00 91.93           H  
ATOM   3110  HZ  PHE A 192      10.382  10.189 -13.000  1.00 91.93           H  
ATOM   3111  N   ASP A 193       5.089  14.719 -11.815  1.00 92.81           N  
ATOM   3112  CA  ASP A 193       4.071  13.906 -11.136  1.00 92.81           C  
ATOM   3113  C   ASP A 193       3.696  12.672 -11.962  1.00 92.81           C  
ATOM   3114  O   ASP A 193       3.227  11.676 -11.425  1.00 92.81           O  
ATOM   3115  CB  ASP A 193       2.823  14.757 -10.862  1.00 92.81           C  
ATOM   3116  CG  ASP A 193       3.100  16.013 -10.027  1.00 92.81           C  
ATOM   3117  OD1 ASP A 193       4.058  16.009  -9.224  1.00 92.81           O  
ATOM   3118  OD2 ASP A 193       2.372  17.006 -10.251  1.00 92.81           O1-
ATOM   3119  H   ASP A 193       4.774  15.525 -12.337  1.00 92.81           H  
ATOM   3120  HA  ASP A 193       4.455  13.563 -10.175  1.00 92.81           H  
ATOM   3121  HB2 ASP A 193       2.387  15.052 -11.817  1.00 92.81           H  
ATOM   3122  HB3 ASP A 193       2.090  14.146 -10.335  1.00 92.81           H  
ATOM   3123  N   GLN A 194       3.906  12.725 -13.281  1.00 95.63           N  
ATOM   3124  CA  GLN A 194       3.606  11.641 -14.217  1.00 95.63           C  
ATOM   3125  C   GLN A 194       4.739  11.456 -15.226  1.00 95.63           C  
ATOM   3126  O   GLN A 194       5.244  12.433 -15.788  1.00 95.63           O  
ATOM   3127  CB  GLN A 194       2.288  11.938 -14.945  1.00 95.63           C  
ATOM   3128  CG  GLN A 194       1.057  11.703 -14.064  1.00 95.63           C  
ATOM   3129  CD  GLN A 194      -0.256  12.058 -14.754  1.00 95.63           C  
ATOM   3130  NE2 GLN A 194      -1.361  12.085 -14.039  1.00 95.63           N  
ATOM   3131  OE1 GLN A 194      -0.320  12.338 -15.944  1.00 95.63           O  
ATOM   3132  H   GLN A 194       4.284  13.585 -13.651  1.00 95.63           H  
ATOM   3133  HA  GLN A 194       3.496  10.709 -13.662  1.00 95.63           H  
ATOM   3134  HB2 GLN A 194       2.208  11.289 -15.817  1.00 95.63           H  
ATOM   3135  HB3 GLN A 194       2.294  12.971 -15.292  1.00 95.63           H  
ATOM   3136  HG2 GLN A 194       1.029  10.642 -13.814  1.00 95.63           H  
ATOM   3137  HG3 GLN A 194       1.135  12.285 -13.146  1.00 95.63           H  
ATOM   3138 HE21 GLN A 194      -2.230  12.217 -14.537  1.00 95.63           H  
ATOM   3139 HE22 GLN A 194      -1.387  11.727 -13.095  1.00 95.63           H  
ATOM   3140  N   ILE A 195       5.122  10.211 -15.520  1.00 96.38           N  
ATOM   3141  CA  ILE A 195       6.235   9.912 -16.445  1.00 96.38           C  
ATOM   3142  C   ILE A 195       6.006  10.470 -17.860  1.00 96.38           C  
ATOM   3143  O   ILE A 195       6.955  10.781 -18.577  1.00 96.38           O  
ATOM   3144  CB  ILE A 195       6.528   8.398 -16.501  1.00 96.38           C  
ATOM   3145  CG1 ILE A 195       5.330   7.569 -17.016  1.00 96.38           C  
ATOM   3146  CG2 ILE A 195       7.006   7.911 -15.125  1.00 96.38           C  
ATOM   3147  CD1 ILE A 195       5.691   6.115 -17.330  1.00 96.38           C  
ATOM   3148  H   ILE A 195       4.653   9.451 -15.049  1.00 96.38           H  
ATOM   3149  HA  ILE A 195       7.127  10.408 -16.062  1.00 96.38           H  
ATOM   3150  HB  ILE A 195       7.352   8.254 -17.200  1.00 96.38           H  
ATOM   3151 HG12 ILE A 195       4.524   7.585 -16.282  1.00 96.38           H  
ATOM   3152 HG13 ILE A 195       4.956   8.005 -17.942  1.00 96.38           H  
ATOM   3153 HG21 ILE A 195       6.196   7.992 -14.401  1.00 96.38           H  
ATOM   3154 HG22 ILE A 195       7.340   6.875 -15.183  1.00 96.38           H  
ATOM   3155 HG23 ILE A 195       7.852   8.512 -14.790  1.00 96.38           H  
ATOM   3156 HD11 ILE A 195       4.844   5.628 -17.814  1.00 96.38           H  
ATOM   3157 HD12 ILE A 195       6.556   6.086 -17.993  1.00 96.38           H  
ATOM   3158 HD13 ILE A 195       5.933   5.571 -16.417  1.00 96.38           H  
ATOM   3159  N   GLN A 196       4.744  10.653 -18.248  1.00 96.06           N  
ATOM   3160  CA  GLN A 196       4.310  11.232 -19.518  1.00 96.06           C  
ATOM   3161  C   GLN A 196       4.624  12.735 -19.624  1.00 96.06           C  
ATOM   3162  O   GLN A 196       4.652  13.280 -20.728  1.00 96.06           O  
ATOM   3163  CB  GLN A 196       2.795  11.010 -19.704  1.00 96.06           C  
ATOM   3164  CG  GLN A 196       2.334   9.538 -19.751  1.00 96.06           C  
ATOM   3165  CD  GLN A 196       2.099   8.889 -18.383  1.00 96.06           C  
ATOM   3166  NE2 GLN A 196       1.445   7.756 -18.325  1.00 96.06           N  
ATOM   3167  OE1 GLN A 196       2.497   9.386 -17.347  1.00 96.06           O  
ATOM   3168  H   GLN A 196       4.025  10.352 -17.605  1.00 96.06           H  
ATOM   3169  HA  GLN A 196       4.838  10.730 -20.329  1.00 96.06           H  
ATOM   3170  HB2 GLN A 196       2.517  11.464 -20.656  1.00 96.06           H  
ATOM   3171  HB3 GLN A 196       2.248  11.539 -18.924  1.00 96.06           H  
ATOM   3172  HG2 GLN A 196       3.055   8.947 -20.316  1.00 96.06           H  
ATOM   3173  HG3 GLN A 196       1.387   9.503 -20.290  1.00 96.06           H  
ATOM   3174 HE21 GLN A 196       1.132   7.484 -17.404  1.00 96.06           H  
ATOM   3175 HE22 GLN A 196       1.033   7.324 -19.140  1.00 96.06           H  
ATOM   3176  N   GLN A 197       4.865  13.412 -18.498  1.00 94.24           N  
ATOM   3177  CA  GLN A 197       5.196  14.839 -18.449  1.00 94.24           C  
ATOM   3178  C   GLN A 197       6.697  15.091 -18.635  1.00 94.24           C  
ATOM   3179  O   GLN A 197       7.090  16.170 -19.078  1.00 94.24           O  
ATOM   3180  CB  GLN A 197       4.735  15.428 -17.110  1.00 94.24           C  
ATOM   3181  CG  GLN A 197       3.217  15.323 -16.881  1.00 94.24           C  
ATOM   3182  CD  GLN A 197       2.817  15.698 -15.455  1.00 94.24           C  
ATOM   3183  NE2 GLN A 197       1.543  15.701 -15.136  1.00 94.24           N  
ATOM   3184  OE1 GLN A 197       3.639  15.969 -14.595  1.00 94.24           O  
ATOM   3185  H   GLN A 197       4.836  12.914 -17.620  1.00 94.24           H  
ATOM   3186  HA  GLN A 197       4.675  15.362 -19.251  1.00 94.24           H  
ATOM   3187  HB2 GLN A 197       5.265  14.918 -16.306  1.00 94.24           H  
ATOM   3188  HB3 GLN A 197       5.014  16.481 -17.073  1.00 94.24           H  
ATOM   3189  HG2 GLN A 197       2.876  14.304 -17.065  1.00 94.24           H  
ATOM   3190  HG3 GLN A 197       2.701  15.983 -17.578  1.00 94.24           H  
ATOM   3191 HE21 GLN A 197       1.348  15.897 -14.164  1.00 94.24           H  
ATOM   3192 HE22 GLN A 197       0.843  15.319 -15.756  1.00 94.24           H  
ATOM   3193  N   ARG A 198       7.545  14.102 -18.330  1.00 93.14           N  
ATOM   3194  CA  ARG A 198       8.999  14.253 -18.403  1.00 93.14           C  
ATOM   3195  C   ARG A 198       9.495  14.109 -19.840  1.00 93.14           C  
ATOM   3196  O   ARG A 198       9.220  13.122 -20.527  1.00 93.14           O  
ATOM   3197  CB  ARG A 198       9.658  13.280 -17.421  1.00 93.14           C  
ATOM   3198  CG  ARG A 198      11.181  13.475 -17.345  1.00 93.14           C  
ATOM   3199  CD  ARG A 198      11.789  12.431 -16.412  1.00 93.14           C  
ATOM   3200  NE  ARG A 198      13.188  12.725 -16.058  1.00 93.14           N  
ATOM   3201  CZ  ARG A 198      13.912  12.023 -15.200  1.00 93.14           C  
ATOM   3202  NH1 ARG A 198      13.406  11.076 -14.462  1.00 93.14           N1+
ATOM   3203  NH2 ARG A 198      15.190  12.231 -15.077  1.00 93.14           N  
ATOM   3204  H   ARG A 198       7.164  13.222 -18.014  1.00 93.14           H  
ATOM   3205  HA  ARG A 198       9.242  15.263 -18.071  1.00 93.14           H  
ATOM   3206  HB2 ARG A 198       9.238  13.450 -16.430  1.00 93.14           H  
ATOM   3207  HB3 ARG A 198       9.415  12.257 -17.711  1.00 93.14           H  
ATOM   3208  HG2 ARG A 198      11.632  13.361 -18.331  1.00 93.14           H  
ATOM   3209  HG3 ARG A 198      11.393  14.473 -16.964  1.00 93.14           H  
ATOM   3210  HD2 ARG A 198      11.744  11.456 -16.898  1.00 93.14           H  
ATOM   3211  HD3 ARG A 198      11.179  12.388 -15.510  1.00 93.14           H  
ATOM   3212  HE  ARG A 198      13.648  13.476 -16.552  1.00 93.14           H  
ATOM   3213 HH11 ARG A 198      14.008  10.386 -14.037  1.00 93.14           H  
ATOM   3214 HH12 ARG A 198      12.439  10.816 -14.592  1.00 93.14           H  
ATOM   3215 HH21 ARG A 198      15.685  11.585 -14.479  1.00 93.14           H  
ATOM   3216 HH22 ARG A 198      15.653  12.920 -15.651  1.00 93.14           H  
ATOM   3217  N   GLU A 199      10.253  15.100 -20.302  1.00 92.03           N  
ATOM   3218  CA  GLU A 199      10.889  15.058 -21.618  1.00 92.03           C  
ATOM   3219  C   GLU A 199      11.845  13.857 -21.734  1.00 92.03           C  
ATOM   3220  O   GLU A 199      12.480  13.446 -20.763  1.00 92.03           O  
ATOM   3221  CB  GLU A 199      11.584  16.392 -21.920  1.00 92.03           C  
ATOM   3222  CG  GLU A 199      11.872  16.516 -23.423  1.00 92.03           C  
ATOM   3223  CD  GLU A 199      12.585  17.814 -23.819  1.00 92.03           C  
ATOM   3224  OE1 GLU A 199      12.774  17.971 -25.046  1.00 92.03           O  
ATOM   3225  OE2 GLU A 199      12.885  18.633 -22.928  1.00 92.03           O1-
ATOM   3226  H   GLU A 199      10.458  15.880 -19.694  1.00 92.03           H  
ATOM   3227  HA  GLU A 199      10.094  14.920 -22.351  1.00 92.03           H  
ATOM   3228  HB2 GLU A 199      12.511  16.454 -21.350  1.00 92.03           H  
ATOM   3229  HB3 GLU A 199      10.925  17.209 -21.624  1.00 92.03           H  
ATOM   3230  HG2 GLU A 199      10.927  16.446 -23.961  1.00 92.03           H  
ATOM   3231  HG3 GLU A 199      12.493  15.678 -23.739  1.00 92.03           H  
ATOM   3232  N   GLY A 200      11.892  13.237 -22.914  1.00 93.68           N  
ATOM   3233  CA  GLY A 200      12.596  11.974 -23.132  1.00 93.68           C  
ATOM   3234  C   GLY A 200      11.834  10.773 -22.570  1.00 93.68           C  
ATOM   3235  O   GLY A 200      11.417   9.922 -23.345  1.00 93.68           O  
ATOM   3236  H   GLY A 200      11.440  13.670 -23.706  1.00 93.68           H  
ATOM   3237  HA2 GLY A 200      13.572  12.020 -22.647  1.00 93.68           H  
ATOM   3238  HA3 GLY A 200      12.753  11.822 -24.200  1.00 93.68           H  
ATOM   3239  N   LEU A 201      11.572  10.728 -21.261  1.00 95.31           N  
ATOM   3240  CA  LEU A 201      10.906   9.593 -20.604  1.00 95.31           C  
ATOM   3241  C   LEU A 201       9.489   9.332 -21.139  1.00 95.31           C  
ATOM   3242  O   LEU A 201       9.088   8.177 -21.286  1.00 95.31           O  
ATOM   3243  CB  LEU A 201      10.882   9.846 -19.090  1.00 95.31           C  
ATOM   3244  CG  LEU A 201      10.215   8.735 -18.256  1.00 95.31           C  
ATOM   3245  CD1 LEU A 201      10.907   7.388 -18.443  1.00 95.31           C  
ATOM   3246  CD2 LEU A 201      10.274   9.090 -16.771  1.00 95.31           C  
ATOM   3247  H   LEU A 201      11.914  11.488 -20.691  1.00 95.31           H  
ATOM   3248  HA  LEU A 201      11.499   8.700 -20.800  1.00 95.31           H  
ATOM   3249  HB2 LEU A 201      10.340  10.776 -18.919  1.00 95.31           H  
ATOM   3250  HB3 LEU A 201      11.907   9.978 -18.742  1.00 95.31           H  
ATOM   3251  HG  LEU A 201       9.168   8.639 -18.546  1.00 95.31           H  
ATOM   3252 HD11 LEU A 201      11.968   7.492 -18.213  1.00 95.31           H  
ATOM   3253 HD12 LEU A 201      10.783   7.033 -19.466  1.00 95.31           H  
ATOM   3254 HD13 LEU A 201      10.464   6.653 -17.772  1.00 95.31           H  
ATOM   3255 HD21 LEU A 201       9.805   8.298 -16.187  1.00 95.31           H  
ATOM   3256 HD22 LEU A 201       9.735  10.019 -16.586  1.00 95.31           H  
ATOM   3257 HD23 LEU A 201      11.310   9.182 -16.445  1.00 95.31           H  
ATOM   3258  N   LYS A 202       8.749  10.383 -21.514  1.00 96.04           N  
ATOM   3259  CA  LYS A 202       7.401  10.260 -22.090  1.00 96.04           C  
ATOM   3260  C   LYS A 202       7.321   9.348 -23.317  1.00 96.04           C  
ATOM   3261  O   LYS A 202       6.262   8.786 -23.576  1.00 96.04           O  
ATOM   3262  CB  LYS A 202       6.846  11.656 -22.405  1.00 96.04           C  
ATOM   3263  CG  LYS A 202       7.570  12.365 -23.562  1.00 96.04           C  
ATOM   3264  CD  LYS A 202       7.019  13.780 -23.753  1.00 96.04           C  
ATOM   3265  CE  LYS A 202       7.761  14.478 -24.898  1.00 96.04           C  
ATOM   3266  NZ  LYS A 202       7.378  15.907 -24.994  1.00 96.04           N1+
ATOM   3267  H   LYS A 202       9.081  11.300 -21.253  1.00 96.04           H  
ATOM   3268  HA  LYS A 202       6.763   9.809 -21.329  1.00 96.04           H  
ATOM   3269  HB2 LYS A 202       6.924  12.266 -21.505  1.00 96.04           H  
ATOM   3270  HB3 LYS A 202       5.789  11.561 -22.656  1.00 96.04           H  
ATOM   3271  HG2 LYS A 202       8.637  12.426 -23.344  1.00 96.04           H  
ATOM   3272  HG3 LYS A 202       7.428  11.805 -24.486  1.00 96.04           H  
ATOM   3273  HD2 LYS A 202       5.953  13.728 -23.972  1.00 96.04           H  
ATOM   3274  HD3 LYS A 202       7.161  14.335 -22.825  1.00 96.04           H  
ATOM   3275  HE2 LYS A 202       7.543  13.956 -25.829  1.00 96.04           H  
ATOM   3276  HE3 LYS A 202       8.832  14.398 -24.710  1.00 96.04           H  
ATOM   3277  HZ1 LYS A 202       7.911  16.377 -25.712  1.00 96.04           H  
ATOM   3278  HZ2 LYS A 202       6.391  16.002 -25.185  1.00 96.04           H  
ATOM   3279  HZ3 LYS A 202       7.570  16.372 -24.118  1.00 96.04           H  
ATOM   3280  N   THR A 203       8.413   9.182 -24.073  1.00 95.68           N  
ATOM   3281  CA  THR A 203       8.440   8.294 -25.251  1.00 95.68           C  
ATOM   3282  C   THR A 203       8.480   6.815 -24.864  1.00 95.68           C  
ATOM   3283  O   THR A 203       8.069   5.972 -25.656  1.00 95.68           O  
ATOM   3284  CB  THR A 203       9.622   8.601 -26.182  1.00 95.68           C  
ATOM   3285  CG2 THR A 203       9.702  10.077 -26.579  1.00 95.68           C  
ATOM   3286  OG1 THR A 203      10.829   8.258 -25.557  1.00 95.68           O  
ATOM   3287  H   THR A 203       9.289   9.573 -23.759  1.00 95.68           H  
ATOM   3288  HA  THR A 203       7.523   8.440 -25.821  1.00 95.68           H  
ATOM   3289  HB  THR A 203       9.517   8.003 -27.088  1.00 95.68           H  
ATOM   3290  HG1 THR A 203      11.564   8.516 -26.117  1.00 95.68           H  
ATOM   3291 HG21 THR A 203       9.913  10.693 -25.704  1.00 95.68           H  
ATOM   3292 HG22 THR A 203      10.500  10.213 -27.310  1.00 95.68           H  
ATOM   3293 HG23 THR A 203       8.756  10.385 -27.025  1.00 95.68           H  
ATOM   3294  N   LEU A 204       8.920   6.506 -23.641  1.00 95.99           N  
ATOM   3295  CA  LEU A 204       8.972   5.159 -23.073  1.00 95.99           C  
ATOM   3296  C   LEU A 204       7.726   4.825 -22.243  1.00 95.99           C  
ATOM   3297  O   LEU A 204       7.532   3.664 -21.893  1.00 95.99           O  
ATOM   3298  CB  LEU A 204      10.241   5.026 -22.211  1.00 95.99           C  
ATOM   3299  CG  LEU A 204      11.567   5.301 -22.945  1.00 95.99           C  
ATOM   3300  CD1 LEU A 204      12.716   5.250 -21.937  1.00 95.99           C  
ATOM   3301  CD2 LEU A 204      11.830   4.279 -24.052  1.00 95.99           C  
ATOM   3302  H   LEU A 204       9.248   7.259 -23.053  1.00 95.99           H  
ATOM   3303  HA  LEU A 204       9.019   4.427 -23.879  1.00 95.99           H  
ATOM   3304  HB2 LEU A 204      10.276   4.015 -21.806  1.00 95.99           H  
ATOM   3305  HB3 LEU A 204      10.159   5.713 -21.369  1.00 95.99           H  
ATOM   3306  HG  LEU A 204      11.553   6.299 -23.383  1.00 95.99           H  
ATOM   3307 HD11 LEU A 204      12.591   6.051 -21.210  1.00 95.99           H  
ATOM   3308 HD12 LEU A 204      13.667   5.385 -22.452  1.00 95.99           H  
ATOM   3309 HD13 LEU A 204      12.712   4.292 -21.416  1.00 95.99           H  
ATOM   3310 HD21 LEU A 204      12.812   4.457 -24.490  1.00 95.99           H  
ATOM   3311 HD22 LEU A 204      11.790   3.266 -23.651  1.00 95.99           H  
ATOM   3312 HD23 LEU A 204      11.081   4.382 -24.838  1.00 95.99           H  
ATOM   3313  N   ALA A 205       6.871   5.808 -21.938  1.00 96.90           N  
ATOM   3314  CA  ALA A 205       5.757   5.644 -21.005  1.00 96.90           C  
ATOM   3315  C   ALA A 205       4.819   4.492 -21.386  1.00 96.90           C  
ATOM   3316  O   ALA A 205       4.543   3.635 -20.554  1.00 96.90           O  
ATOM   3317  CB  ALA A 205       5.001   6.971 -20.892  1.00 96.90           C  
ATOM   3318  H   ALA A 205       7.103   6.744 -22.239  1.00 96.90           H  
ATOM   3319  HA  ALA A 205       6.173   5.398 -20.028  1.00 96.90           H  
ATOM   3320  HB1 ALA A 205       4.186   6.855 -20.178  1.00 96.90           H  
ATOM   3321  HB2 ALA A 205       5.675   7.748 -20.531  1.00 96.90           H  
ATOM   3322  HB3 ALA A 205       4.596   7.262 -21.861  1.00 96.90           H  
ATOM   3323  N   THR A 206       4.388   4.409 -22.650  1.00 96.24           N  
ATOM   3324  CA  THR A 206       3.550   3.291 -23.112  1.00 96.24           C  
ATOM   3325  C   THR A 206       4.252   1.952 -22.918  1.00 96.24           C  
ATOM   3326  O   THR A 206       3.638   1.019 -22.425  1.00 96.24           O  
ATOM   3327  CB  THR A 206       3.171   3.451 -24.590  1.00 96.24           C  
ATOM   3328  CG2 THR A 206       2.203   2.376 -25.084  1.00 96.24           C  
ATOM   3329  OG1 THR A 206       2.539   4.695 -24.784  1.00 96.24           O  
ATOM   3330  H   THR A 206       4.621   5.147 -23.300  1.00 96.24           H  
ATOM   3331  HA  THR A 206       2.638   3.262 -22.515  1.00 96.24           H  
ATOM   3332  HB  THR A 206       4.074   3.422 -25.199  1.00 96.24           H  
ATOM   3333  HG1 THR A 206       1.702   4.667 -24.314  1.00 96.24           H  
ATOM   3334 HG21 THR A 206       1.901   2.598 -26.108  1.00 96.24           H  
ATOM   3335 HG22 THR A 206       1.322   2.338 -24.444  1.00 96.24           H  
ATOM   3336 HG23 THR A 206       2.688   1.399 -25.072  1.00 96.24           H  
ATOM   3337  N   GLN A 207       5.540   1.859 -23.255  1.00 96.04           N  
ATOM   3338  CA  GLN A 207       6.289   0.612 -23.131  1.00 96.04           C  
ATOM   3339  C   GLN A 207       6.413   0.166 -21.668  1.00 96.04           C  
ATOM   3340  O   GLN A 207       6.219  -1.017 -21.385  1.00 96.04           O  
ATOM   3341  CB  GLN A 207       7.670   0.797 -23.776  1.00 96.04           C  
ATOM   3342  CG  GLN A 207       8.410  -0.538 -23.934  1.00 96.04           C  
ATOM   3343  CD  GLN A 207       9.829  -0.372 -24.464  1.00 96.04           C  
ATOM   3344  NE2 GLN A 207      10.573  -1.449 -24.584  1.00 96.04           N  
ATOM   3345  OE1 GLN A 207      10.303   0.706 -24.781  1.00 96.04           O  
ATOM   3346  H   GLN A 207       6.041   2.696 -23.519  1.00 96.04           H  
ATOM   3347  HA  GLN A 207       5.748  -0.167 -23.668  1.00 96.04           H  
ATOM   3348  HB2 GLN A 207       7.549   1.244 -24.763  1.00 96.04           H  
ATOM   3349  HB3 GLN A 207       8.270   1.469 -23.163  1.00 96.04           H  
ATOM   3350  HG2 GLN A 207       7.854  -1.175 -24.622  1.00 96.04           H  
ATOM   3351  HG3 GLN A 207       8.466  -1.051 -22.974  1.00 96.04           H  
ATOM   3352 HE21 GLN A 207      10.220  -2.350 -24.295  1.00 96.04           H  
ATOM   3353 HE22 GLN A 207      11.520  -1.293 -24.897  1.00 96.04           H  
ATOM   3354  N   ILE A 208       6.712   1.104 -20.761  1.00 96.72           N  
ATOM   3355  CA  ILE A 208       6.810   0.869 -19.313  1.00 96.72           C  
ATOM   3356  C   ILE A 208       5.465   0.376 -18.770  1.00 96.72           C  
ATOM   3357  O   ILE A 208       5.420  -0.663 -18.125  1.00 96.72           O  
ATOM   3358  CB  ILE A 208       7.313   2.148 -18.593  1.00 96.72           C  
ATOM   3359  CG1 ILE A 208       8.790   2.426 -18.970  1.00 96.72           C  
ATOM   3360  CG2 ILE A 208       7.166   2.028 -17.064  1.00 96.72           C  
ATOM   3361  CD1 ILE A 208       9.302   3.810 -18.544  1.00 96.72           C  
ATOM   3362  H   ILE A 208       6.855   2.048 -21.092  1.00 96.72           H  
ATOM   3363  HA  ILE A 208       7.528   0.071 -19.123  1.00 96.72           H  
ATOM   3364  HB  ILE A 208       6.705   2.991 -18.923  1.00 96.72           H  
ATOM   3365 HG12 ILE A 208       8.909   2.359 -20.051  1.00 96.72           H  
ATOM   3366 HG13 ILE A 208       9.427   1.662 -18.525  1.00 96.72           H  
ATOM   3367 HG21 ILE A 208       7.688   1.141 -16.705  1.00 96.72           H  
ATOM   3368 HG22 ILE A 208       7.561   2.911 -16.563  1.00 96.72           H  
ATOM   3369 HG23 ILE A 208       6.115   1.946 -16.785  1.00 96.72           H  
ATOM   3370 HD11 ILE A 208       8.642   4.586 -18.930  1.00 96.72           H  
ATOM   3371 HD12 ILE A 208      10.302   3.964 -18.951  1.00 96.72           H  
ATOM   3372 HD13 ILE A 208       9.359   3.884 -17.458  1.00 96.72           H  
ATOM   3373  N   LEU A 209       4.367   1.065 -19.094  1.00 96.33           N  
ATOM   3374  CA  LEU A 209       3.038   0.780 -18.537  1.00 96.33           C  
ATOM   3375  C   LEU A 209       2.342  -0.452 -19.139  1.00 96.33           C  
ATOM   3376  O   LEU A 209       1.294  -0.859 -18.649  1.00 96.33           O  
ATOM   3377  CB  LEU A 209       2.156   2.033 -18.672  1.00 96.33           C  
ATOM   3378  CG  LEU A 209       2.670   3.266 -17.909  1.00 96.33           C  
ATOM   3379  CD1 LEU A 209       1.749   4.450 -18.188  1.00 96.33           C  
ATOM   3380  CD2 LEU A 209       2.752   3.048 -16.400  1.00 96.33           C  
ATOM   3381  H   LEU A 209       4.471   1.896 -19.658  1.00 96.33           H  
ATOM   3382  HA  LEU A 209       3.151   0.549 -17.478  1.00 96.33           H  
ATOM   3383  HB2 LEU A 209       1.160   1.797 -18.297  1.00 96.33           H  
ATOM   3384  HB3 LEU A 209       2.066   2.280 -19.730  1.00 96.33           H  
ATOM   3385  HG  LEU A 209       3.672   3.527 -18.251  1.00 96.33           H  
ATOM   3386 HD11 LEU A 209       0.743   4.222 -17.836  1.00 96.33           H  
ATOM   3387 HD12 LEU A 209       2.125   5.318 -17.646  1.00 96.33           H  
ATOM   3388 HD13 LEU A 209       1.733   4.662 -19.257  1.00 96.33           H  
ATOM   3389 HD21 LEU A 209       3.072   3.966 -15.908  1.00 96.33           H  
ATOM   3390 HD22 LEU A 209       1.777   2.755 -16.009  1.00 96.33           H  
ATOM   3391 HD23 LEU A 209       3.479   2.270 -16.165  1.00 96.33           H  
ATOM   3392  N   THR A 210       2.888  -1.055 -20.200  1.00 95.28           N  
ATOM   3393  CA  THR A 210       2.320  -2.268 -20.820  1.00 95.28           C  
ATOM   3394  C   THR A 210       3.227  -3.491 -20.726  1.00 95.28           C  
ATOM   3395  O   THR A 210       2.890  -4.536 -21.282  1.00 95.28           O  
ATOM   3396  CB  THR A 210       1.909  -2.037 -22.282  1.00 95.28           C  
ATOM   3397  CG2 THR A 210       0.908  -0.893 -22.446  1.00 95.28           C  
ATOM   3398  OG1 THR A 210       3.035  -1.805 -23.102  1.00 95.28           O  
ATOM   3399  H   THR A 210       3.676  -0.607 -20.645  1.00 95.28           H  
ATOM   3400  HA  THR A 210       1.412  -2.546 -20.285  1.00 95.28           H  
ATOM   3401  HB  THR A 210       1.421  -2.942 -22.644  1.00 95.28           H  
ATOM   3402  HG1 THR A 210       3.593  -2.584 -23.039  1.00 95.28           H  
ATOM   3403 HG21 THR A 210       0.646  -0.789 -23.499  1.00 95.28           H  
ATOM   3404 HG22 THR A 210       0.010  -1.111 -21.869  1.00 95.28           H  
ATOM   3405 HG23 THR A 210       1.333   0.046 -22.090  1.00 95.28           H  
ATOM   3406  N   SER A 211       4.388  -3.384 -20.073  1.00 94.57           N  
ATOM   3407  CA  SER A 211       5.362  -4.478 -19.977  1.00 94.57           C  
ATOM   3408  C   SER A 211       5.750  -4.718 -18.520  1.00 94.57           C  
ATOM   3409  O   SER A 211       5.940  -3.752 -17.794  1.00 94.57           O  
ATOM   3410  CB  SER A 211       6.626  -4.178 -20.788  1.00 94.57           C  
ATOM   3411  OG  SER A 211       6.315  -3.710 -22.084  1.00 94.57           O  
ATOM   3412  H   SER A 211       4.603  -2.517 -19.602  1.00 94.57           H  
ATOM   3413  HA  SER A 211       4.919  -5.388 -20.383  1.00 94.57           H  
ATOM   3414  HB2 SER A 211       7.233  -5.081 -20.861  1.00 94.57           H  
ATOM   3415  HB3 SER A 211       7.202  -3.412 -20.270  1.00 94.57           H  
ATOM   3416  HG  SER A 211       6.125  -2.777 -21.962  1.00 94.57           H  
ATOM   3417  N   PRO A 212       5.936  -5.970 -18.065  1.00 91.98           N  
ATOM   3418  CA  PRO A 212       6.323  -6.247 -16.679  1.00 91.98           C  
ATOM   3419  C   PRO A 212       7.749  -5.786 -16.351  1.00 91.98           C  
ATOM   3420  O   PRO A 212       8.068  -5.559 -15.188  1.00 91.98           O  
ATOM   3421  CB  PRO A 212       6.175  -7.762 -16.522  1.00 91.98           C  
ATOM   3422  CG  PRO A 212       6.390  -8.292 -17.941  1.00 91.98           C  
ATOM   3423  CD  PRO A 212       5.765  -7.205 -18.812  1.00 91.98           C  
ATOM   3424  HA  PRO A 212       5.638  -5.745 -15.996  1.00 91.98           H  
ATOM   3425  HB2 PRO A 212       5.160  -7.992 -16.200  1.00 91.98           H  
ATOM   3426  HB3 PRO A 212       6.896  -8.180 -15.819  1.00 91.98           H  
ATOM   3427  HG2 PRO A 212       5.907  -9.258 -18.090  1.00 91.98           H  
ATOM   3428  HG3 PRO A 212       7.458  -8.362 -18.150  1.00 91.98           H  
ATOM   3429  HD2 PRO A 212       6.265  -7.165 -19.779  1.00 91.98           H  
ATOM   3430  HD3 PRO A 212       4.701  -7.404 -18.943  1.00 91.98           H  
ATOM   3431  N   SER A 213       8.619  -5.650 -17.354  1.00 91.89           N  
ATOM   3432  CA  SER A 213       9.930  -5.032 -17.192  1.00 91.89           C  
ATOM   3433  C   SER A 213      10.404  -4.398 -18.494  1.00 91.89           C  
ATOM   3434  O   SER A 213      10.192  -4.952 -19.574  1.00 91.89           O  
ATOM   3435  CB  SER A 213      10.956  -6.050 -16.687  1.00 91.89           C  
ATOM   3436  OG  SER A 213      12.194  -5.413 -16.438  1.00 91.89           O  
ATOM   3437  H   SER A 213       8.313  -5.841 -18.297  1.00 91.89           H  
ATOM   3438  HA  SER A 213       9.822  -4.242 -16.448  1.00 91.89           H  
ATOM   3439  HB2 SER A 213      11.093  -6.834 -17.432  1.00 91.89           H  
ATOM   3440  HB3 SER A 213      10.595  -6.498 -15.761  1.00 91.89           H  
ATOM   3441  HG  SER A 213      12.036  -4.672 -15.849  1.00 91.89           H  
ATOM   3442  N   VAL A 214      11.057  -3.240 -18.385  1.00 92.65           N  
ATOM   3443  CA  VAL A 214      11.670  -2.522 -19.510  1.00 92.65           C  
ATOM   3444  C   VAL A 214      13.039  -2.012 -19.090  1.00 92.65           C  
ATOM   3445  O   VAL A 214      13.140  -1.265 -18.121  1.00 92.65           O  
ATOM   3446  CB  VAL A 214      10.800  -1.342 -19.994  1.00 92.65           C  
ATOM   3447  CG1 VAL A 214      11.416  -0.638 -21.207  1.00 92.65           C  
ATOM   3448  CG2 VAL A 214       9.386  -1.791 -20.359  1.00 92.65           C  
ATOM   3449  H   VAL A 214      11.171  -2.859 -17.457  1.00 92.65           H  
ATOM   3450  HA  VAL A 214      11.796  -3.211 -20.346  1.00 92.65           H  
ATOM   3451  HB  VAL A 214      10.728  -0.591 -19.207  1.00 92.65           H  
ATOM   3452 HG11 VAL A 214      10.749   0.149 -21.559  1.00 92.65           H  
ATOM   3453 HG12 VAL A 214      11.587  -1.355 -22.010  1.00 92.65           H  
ATOM   3454 HG13 VAL A 214      12.363  -0.173 -20.933  1.00 92.65           H  
ATOM   3455 HG21 VAL A 214       8.870  -2.143 -19.465  1.00 92.65           H  
ATOM   3456 HG22 VAL A 214       8.827  -0.938 -20.743  1.00 92.65           H  
ATOM   3457 HG23 VAL A 214       9.415  -2.584 -21.106  1.00 92.65           H  
ATOM   3458  N   GLY A 215      14.078  -2.376 -19.840  1.00 91.79           N  
ATOM   3459  CA  GLY A 215      15.374  -1.697 -19.827  1.00 91.79           C  
ATOM   3460  C   GLY A 215      15.482  -0.784 -21.046  1.00 91.79           C  
ATOM   3461  O   GLY A 215      15.248  -1.237 -22.167  1.00 91.79           O  
ATOM   3462  H   GLY A 215      13.904  -2.998 -20.617  1.00 91.79           H  
ATOM   3463  HA2 GLY A 215      16.179  -2.430 -19.871  1.00 91.79           H  
ATOM   3464  HA3 GLY A 215      15.493  -1.111 -18.915  1.00 91.79           H  
ATOM   3465  N   ALA A 216      15.794   0.492 -20.842  1.00 93.05           N  
ATOM   3466  CA  ALA A 216      15.870   1.482 -21.912  1.00 93.05           C  
ATOM   3467  C   ALA A 216      16.811   2.634 -21.539  1.00 93.05           C  
ATOM   3468  O   ALA A 216      17.292   2.736 -20.413  1.00 93.05           O  
ATOM   3469  CB  ALA A 216      14.448   1.986 -22.204  1.00 93.05           C  
ATOM   3470  H   ALA A 216      16.003   0.801 -19.903  1.00 93.05           H  
ATOM   3471  HA  ALA A 216      16.265   1.011 -22.812  1.00 93.05           H  
ATOM   3472  HB1 ALA A 216      14.462   2.748 -22.983  1.00 93.05           H  
ATOM   3473  HB2 ALA A 216      13.825   1.159 -22.546  1.00 93.05           H  
ATOM   3474  HB3 ALA A 216      14.015   2.403 -21.295  1.00 93.05           H  
ATOM   3475  N   SER A 217      17.052   3.538 -22.485  1.00 93.10           N  
ATOM   3476  CA  SER A 217      17.673   4.827 -22.193  1.00 93.10           C  
ATOM   3477  C   SER A 217      16.925   5.954 -22.896  1.00 93.10           C  
ATOM   3478  O   SER A 217      16.263   5.738 -23.911  1.00 93.10           O  
ATOM   3479  CB  SER A 217      19.169   4.823 -22.526  1.00 93.10           C  
ATOM   3480  OG  SER A 217      19.404   4.743 -23.919  1.00 93.10           O  
ATOM   3481  H   SER A 217      16.579   3.454 -23.373  1.00 93.10           H  
ATOM   3482  HA  SER A 217      17.577   5.011 -21.123  1.00 93.10           H  
ATOM   3483  HB2 SER A 217      19.618   5.741 -22.147  1.00 93.10           H  
ATOM   3484  HB3 SER A 217      19.644   3.978 -22.028  1.00 93.10           H  
ATOM   3485  HG  SER A 217      19.161   3.867 -24.228  1.00 93.10           H  
ATOM   3486  N   TYR A 218      17.011   7.155 -22.340  1.00 93.83           N  
ATOM   3487  CA  TYR A 218      16.454   8.377 -22.915  1.00 93.83           C  
ATOM   3488  C   TYR A 218      17.370   9.562 -22.599  1.00 93.83           C  
ATOM   3489  O   TYR A 218      18.293   9.443 -21.797  1.00 93.83           O  
ATOM   3490  CB  TYR A 218      15.021   8.595 -22.405  1.00 93.83           C  
ATOM   3491  CG  TYR A 218      14.901   8.875 -20.919  1.00 93.83           C  
ATOM   3492  CD1 TYR A 218      14.840   7.810 -19.997  1.00 93.83           C  
ATOM   3493  CD2 TYR A 218      14.839  10.205 -20.459  1.00 93.83           C  
ATOM   3494  CE1 TYR A 218      14.701   8.070 -18.620  1.00 93.83           C  
ATOM   3495  CE2 TYR A 218      14.697  10.463 -19.085  1.00 93.83           C  
ATOM   3496  CZ  TYR A 218      14.627   9.400 -18.168  1.00 93.83           C  
ATOM   3497  OH  TYR A 218      14.460   9.687 -16.857  1.00 93.83           O  
ATOM   3498  H   TYR A 218      17.552   7.251 -21.493  1.00 93.83           H  
ATOM   3499  HA  TYR A 218      16.414   8.270 -23.999  1.00 93.83           H  
ATOM   3500  HB2 TYR A 218      14.423   7.716 -22.647  1.00 93.83           H  
ATOM   3501  HB3 TYR A 218      14.580   9.428 -22.953  1.00 93.83           H  
ATOM   3502  HD1 TYR A 218      14.897   6.789 -20.346  1.00 93.83           H  
ATOM   3503  HD2 TYR A 218      14.891  11.033 -21.150  1.00 93.83           H  
ATOM   3504  HE1 TYR A 218      14.644   7.260 -17.908  1.00 93.83           H  
ATOM   3505  HE2 TYR A 218      14.613  11.475 -18.717  1.00 93.83           H  
ATOM   3506  HH  TYR A 218      14.232   8.944 -16.294  1.00 93.83           H  
ATOM   3507  N   TYR A 219      17.137  10.708 -23.235  1.00 92.70           N  
ATOM   3508  CA  TYR A 219      17.861  11.942 -22.931  1.00 92.70           C  
ATOM   3509  C   TYR A 219      16.965  12.899 -22.147  1.00 92.70           C  
ATOM   3510  O   TYR A 219      15.822  13.125 -22.540  1.00 92.70           O  
ATOM   3511  CB  TYR A 219      18.400  12.583 -24.214  1.00 92.70           C  
ATOM   3512  CG  TYR A 219      19.609  11.868 -24.786  1.00 92.70           C  
ATOM   3513  CD1 TYR A 219      20.904  12.320 -24.465  1.00 92.70           C  
ATOM   3514  CD2 TYR A 219      19.445  10.751 -25.629  1.00 92.70           C  
ATOM   3515  CE1 TYR A 219      22.034  11.668 -24.992  1.00 92.70           C  
ATOM   3516  CE2 TYR A 219      20.573  10.088 -26.150  1.00 92.70           C  
ATOM   3517  CZ  TYR A 219      21.869  10.547 -25.835  1.00 92.70           C  
ATOM   3518  OH  TYR A 219      22.954   9.905 -26.340  1.00 92.70           O  
ATOM   3519  H   TYR A 219      16.337  10.776 -23.847  1.00 92.70           H  
ATOM   3520  HA  TYR A 219      18.723  11.715 -22.304  1.00 92.70           H  
ATOM   3521  HB2 TYR A 219      18.687  13.611 -23.991  1.00 92.70           H  
ATOM   3522  HB3 TYR A 219      17.609  12.624 -24.963  1.00 92.70           H  
ATOM   3523  HD1 TYR A 219      21.033  13.170 -23.811  1.00 92.70           H  
ATOM   3524  HD2 TYR A 219      18.454  10.400 -25.873  1.00 92.70           H  
ATOM   3525  HE1 TYR A 219      23.024  12.023 -24.744  1.00 92.70           H  
ATOM   3526  HE2 TYR A 219      20.458   9.229 -26.795  1.00 92.70           H  
ATOM   3527  HH  TYR A 219      23.772  10.332 -26.076  1.00 92.70           H  
ATOM   3528  N   ALA A 220      17.498  13.469 -21.070  1.00 88.75           N  
ATOM   3529  CA  ALA A 220      16.880  14.547 -20.304  1.00 88.75           C  
ATOM   3530  C   ALA A 220      17.951  15.580 -19.942  1.00 88.75           C  
ATOM   3531  O   ALA A 220      19.057  15.208 -19.552  1.00 88.75           O  
ATOM   3532  CB  ALA A 220      16.193  13.975 -19.063  1.00 88.75           C  
ATOM   3533  H   ALA A 220      18.443  13.221 -20.814  1.00 88.75           H  
ATOM   3534  HA  ALA A 220      16.125  15.043 -20.914  1.00 88.75           H  
ATOM   3535  HB1 ALA A 220      15.343  13.374 -19.387  1.00 88.75           H  
ATOM   3536  HB2 ALA A 220      15.826  14.794 -18.443  1.00 88.75           H  
ATOM   3537  HB3 ALA A 220      16.894  13.370 -18.489  1.00 88.75           H  
ATOM   3538  N   ASP A 221      17.643  16.867 -20.115  1.00 85.80           N  
ATOM   3539  CA  ASP A 221      18.561  17.983 -19.836  1.00 85.80           C  
ATOM   3540  C   ASP A 221      19.943  17.833 -20.508  1.00 85.80           C  
ATOM   3541  O   ASP A 221      20.987  18.143 -19.935  1.00 85.80           O  
ATOM   3542  CB  ASP A 221      18.635  18.242 -18.322  1.00 85.80           C  
ATOM   3543  CG  ASP A 221      17.248  18.405 -17.697  1.00 85.80           C  
ATOM   3544  OD1 ASP A 221      16.418  19.105 -18.317  1.00 85.80           O  
ATOM   3545  OD2 ASP A 221      17.030  17.797 -16.624  1.00 85.80           O1-
ATOM   3546  H   ASP A 221      16.683  17.116 -20.305  1.00 85.80           H  
ATOM   3547  HA  ASP A 221      18.112  18.874 -20.274  1.00 85.80           H  
ATOM   3548  HB2 ASP A 221      19.204  19.154 -18.143  1.00 85.80           H  
ATOM   3549  HB3 ASP A 221      19.158  17.416 -17.841  1.00 85.80           H  
ATOM   3550  N   GLY A 222      19.965  17.294 -21.734  1.00 86.41           N  
ATOM   3551  CA  GLY A 222      21.194  17.041 -22.499  1.00 86.41           C  
ATOM   3552  C   GLY A 222      22.038  15.856 -22.008  1.00 86.41           C  
ATOM   3553  O   GLY A 222      23.082  15.576 -22.594  1.00 86.41           O  
ATOM   3554  H   GLY A 222      19.076  17.039 -22.140  1.00 86.41           H  
ATOM   3555  HA2 GLY A 222      21.821  17.931 -22.458  1.00 86.41           H  
ATOM   3556  HA3 GLY A 222      20.929  16.855 -23.540  1.00 86.41           H  
ATOM   3557  N   GLN A 223      21.598  15.133 -20.977  1.00 89.58           N  
ATOM   3558  CA  GLN A 223      22.286  13.967 -20.423  1.00 89.58           C  
ATOM   3559  C   GLN A 223      21.542  12.680 -20.777  1.00 89.58           C  
ATOM   3560  O   GLN A 223      20.310  12.636 -20.774  1.00 89.58           O  
ATOM   3561  CB  GLN A 223      22.447  14.121 -18.904  1.00 89.58           C  
ATOM   3562  CG  GLN A 223      23.327  15.329 -18.549  1.00 89.58           C  
ATOM   3563  CD  GLN A 223      23.536  15.515 -17.049  1.00 89.58           C  
ATOM   3564  NE2 GLN A 223      24.346  16.475 -16.661  1.00 89.58           N  
ATOM   3565  OE1 GLN A 223      22.985  14.830 -16.198  1.00 89.58           O  
ATOM   3566  H   GLN A 223      20.738  15.410 -20.525  1.00 89.58           H  
ATOM   3567  HA  GLN A 223      23.286  13.899 -20.853  1.00 89.58           H  
ATOM   3568  HB2 GLN A 223      22.912  13.219 -18.506  1.00 89.58           H  
ATOM   3569  HB3 GLN A 223      21.465  14.236 -18.445  1.00 89.58           H  
ATOM   3570  HG2 GLN A 223      22.874  16.242 -18.935  1.00 89.58           H  
ATOM   3571  HG3 GLN A 223      24.303  15.208 -19.020  1.00 89.58           H  
ATOM   3572 HE21 GLN A 223      24.527  16.546 -15.670  1.00 89.58           H  
ATOM   3573 HE22 GLN A 223      24.785  17.076 -17.344  1.00 89.58           H  
ATOM   3574  N   LYS A 224      22.293  11.615 -21.077  1.00 92.67           N  
ATOM   3575  CA  LYS A 224      21.718  10.281 -21.267  1.00 92.67           C  
ATOM   3576  C   LYS A 224      21.372   9.687 -19.902  1.00 92.67           C  
ATOM   3577  O   LYS A 224      22.172   9.747 -18.970  1.00 92.67           O  
ATOM   3578  CB  LYS A 224      22.676   9.398 -22.083  1.00 92.67           C  
ATOM   3579  CG  LYS A 224      22.005   8.101 -22.562  1.00 92.67           C  
ATOM   3580  CD  LYS A 224      22.929   7.344 -23.525  1.00 92.67           C  
ATOM   3581  CE  LYS A 224      22.234   6.091 -24.063  1.00 92.67           C  
ATOM   3582  NZ  LYS A 224      23.029   5.431 -25.122  1.00 92.67           N1+
ATOM   3583  H   LYS A 224      23.297  11.694 -20.998  1.00 92.67           H  
ATOM   3584  HA  LYS A 224      20.791  10.384 -21.831  1.00 92.67           H  
ATOM   3585  HB2 LYS A 224      23.005   9.960 -22.957  1.00 92.67           H  
ATOM   3586  HB3 LYS A 224      23.555   9.155 -21.485  1.00 92.67           H  
ATOM   3587  HG2 LYS A 224      21.078   8.347 -23.080  1.00 92.67           H  
ATOM   3588  HG3 LYS A 224      21.776   7.466 -21.705  1.00 92.67           H  
ATOM   3589  HD2 LYS A 224      23.187   7.998 -24.358  1.00 92.67           H  
ATOM   3590  HD3 LYS A 224      23.843   7.061 -23.001  1.00 92.67           H  
ATOM   3591  HE2 LYS A 224      22.075   5.397 -23.238  1.00 92.67           H  
ATOM   3592  HE3 LYS A 224      21.254   6.362 -24.455  1.00 92.67           H  
ATOM   3593  HZ1 LYS A 224      23.155   5.998 -25.948  1.00 92.67           H  
ATOM   3594  HZ2 LYS A 224      22.593   4.569 -25.416  1.00 92.67           H  
ATOM   3595  HZ3 LYS A 224      23.933   5.117 -24.796  1.00 92.67           H  
ATOM   3596  N   VAL A 225      20.180   9.119 -19.792  1.00 93.11           N  
ATOM   3597  CA  VAL A 225      19.670   8.440 -18.603  1.00 93.11           C  
ATOM   3598  C   VAL A 225      19.343   7.010 -18.991  1.00 93.11           C  
ATOM   3599  O   VAL A 225      18.543   6.773 -19.894  1.00 93.11           O  
ATOM   3600  CB  VAL A 225      18.429   9.149 -18.026  1.00 93.11           C  
ATOM   3601  CG1 VAL A 225      17.979   8.479 -16.720  1.00 93.11           C  
ATOM   3602  CG2 VAL A 225      18.718  10.627 -17.727  1.00 93.11           C  
ATOM   3603  H   VAL A 225      19.566   9.157 -20.593  1.00 93.11           H  
ATOM   3604  HA  VAL A 225      20.440   8.424 -17.832  1.00 93.11           H  
ATOM   3605  HB  VAL A 225      17.612   9.101 -18.746  1.00 93.11           H  
ATOM   3606 HG11 VAL A 225      17.655   7.456 -16.915  1.00 93.11           H  
ATOM   3607 HG12 VAL A 225      18.798   8.466 -16.000  1.00 93.11           H  
ATOM   3608 HG13 VAL A 225      17.135   9.021 -16.295  1.00 93.11           H  
ATOM   3609 HG21 VAL A 225      18.892  11.166 -18.658  1.00 93.11           H  
ATOM   3610 HG22 VAL A 225      19.603  10.710 -17.096  1.00 93.11           H  
ATOM   3611 HG23 VAL A 225      17.859  11.078 -17.230  1.00 93.11           H  
ATOM   3612  N   TYR A 226      19.965   6.059 -18.309  1.00 93.06           N  
ATOM   3613  CA  TYR A 226      19.605   4.651 -18.376  1.00 93.06           C  
ATOM   3614  C   TYR A 226      18.508   4.370 -17.350  1.00 93.06           C  
ATOM   3615  O   TYR A 226      18.554   4.886 -16.232  1.00 93.06           O  
ATOM   3616  CB  TYR A 226      20.840   3.792 -18.124  1.00 93.06           C  
ATOM   3617  CG  TYR A 226      21.993   4.041 -19.069  1.00 93.06           C  
ATOM   3618  CD1 TYR A 226      21.989   3.452 -20.344  1.00 93.06           C  
ATOM   3619  CD2 TYR A 226      23.066   4.866 -18.681  1.00 93.06           C  
ATOM   3620  CE1 TYR A 226      23.050   3.685 -21.239  1.00 93.06           C  
ATOM   3621  CE2 TYR A 226      24.128   5.103 -19.574  1.00 93.06           C  
ATOM   3622  CZ  TYR A 226      24.118   4.525 -20.860  1.00 93.06           C  
ATOM   3623  OH  TYR A 226      25.100   4.828 -21.752  1.00 93.06           O  
ATOM   3624  H   TYR A 226      20.593   6.336 -17.568  1.00 93.06           H  
ATOM   3625  HA  TYR A 226      19.224   4.413 -19.369  1.00 93.06           H  
ATOM   3626  HB2 TYR A 226      21.181   3.979 -17.105  1.00 93.06           H  
ATOM   3627  HB3 TYR A 226      20.548   2.746 -18.218  1.00 93.06           H  
ATOM   3628  HD1 TYR A 226      21.153   2.833 -20.637  1.00 93.06           H  
ATOM   3629  HD2 TYR A 226      23.070   5.326 -17.704  1.00 93.06           H  
ATOM   3630  HE1 TYR A 226      23.042   3.250 -22.228  1.00 93.06           H  
ATOM   3631  HE2 TYR A 226      24.953   5.734 -19.281  1.00 93.06           H  
ATOM   3632  HH  TYR A 226      25.674   5.526 -21.429  1.00 93.06           H  
ATOM   3633  N   LEU A 227      17.525   3.564 -17.733  1.00 94.14           N  
ATOM   3634  CA  LEU A 227      16.343   3.258 -16.942  1.00 94.14           C  
ATOM   3635  C   LEU A 227      16.080   1.756 -16.953  1.00 94.14           C  
ATOM   3636  O   LEU A 227      16.117   1.106 -17.999  1.00 94.14           O  
ATOM   3637  CB  LEU A 227      15.157   4.086 -17.474  1.00 94.14           C  
ATOM   3638  CG  LEU A 227      13.787   3.754 -16.841  1.00 94.14           C  
ATOM   3639  CD1 LEU A 227      12.908   5.000 -16.832  1.00 94.14           C  
ATOM   3640  CD2 LEU A 227      13.012   2.693 -17.637  1.00 94.14           C  
ATOM   3641  H   LEU A 227      17.572   3.153 -18.655  1.00 94.14           H  
ATOM   3642  HA  LEU A 227      16.517   3.559 -15.909  1.00 94.14           H  
ATOM   3643  HB2 LEU A 227      15.086   3.970 -18.556  1.00 94.14           H  
ATOM   3644  HB3 LEU A 227      15.395   5.130 -17.273  1.00 94.14           H  
ATOM   3645  HG  LEU A 227      13.922   3.419 -15.813  1.00 94.14           H  
ATOM   3646 HD11 LEU A 227      12.795   5.373 -17.850  1.00 94.14           H  
ATOM   3647 HD12 LEU A 227      13.359   5.770 -16.206  1.00 94.14           H  
ATOM   3648 HD13 LEU A 227      11.925   4.765 -16.424  1.00 94.14           H  
ATOM   3649 HD21 LEU A 227      12.835   3.042 -18.654  1.00 94.14           H  
ATOM   3650 HD22 LEU A 227      12.053   2.506 -17.154  1.00 94.14           H  
ATOM   3651 HD23 LEU A 227      13.560   1.752 -17.679  1.00 94.14           H  
ATOM   3652  N   ASN A 228      15.732   1.228 -15.787  1.00 94.28           N  
ATOM   3653  CA  ASN A 228      15.050  -0.045 -15.654  1.00 94.28           C  
ATOM   3654  C   ASN A 228      13.702   0.178 -14.957  1.00 94.28           C  
ATOM   3655  O   ASN A 228      13.627   0.900 -13.965  1.00 94.28           O  
ATOM   3656  CB  ASN A 228      15.961  -1.038 -14.924  1.00 94.28           C  
ATOM   3657  CG  ASN A 228      15.334  -2.416 -14.881  1.00 94.28           C  
ATOM   3658  ND2 ASN A 228      15.454  -3.189 -15.934  1.00 94.28           N  
ATOM   3659  OD1 ASN A 228      14.703  -2.800 -13.914  1.00 94.28           O  
ATOM   3660  H   ASN A 228      15.762   1.820 -14.970  1.00 94.28           H  
ATOM   3661  HA  ASN A 228      14.847  -0.446 -16.647  1.00 94.28           H  
ATOM   3662  HB2 ASN A 228      16.129  -0.698 -13.902  1.00 94.28           H  
ATOM   3663  HB3 ASN A 228      16.922  -1.101 -15.436  1.00 94.28           H  
ATOM   3664 HD21 ASN A 228      15.963  -2.881 -16.750  1.00 94.28           H  
ATOM   3665 HD22 ASN A 228      14.995  -4.087 -15.880  1.00 94.28           H  
ATOM   3666  N   SER A 229      12.647  -0.434 -15.486  1.00 94.05           N  
ATOM   3667  CA  SER A 229      11.342  -0.516 -14.834  1.00 94.05           C  
ATOM   3668  C   SER A 229      10.981  -1.967 -14.553  1.00 94.05           C  
ATOM   3669  O   SER A 229      11.331  -2.865 -15.331  1.00 94.05           O  
ATOM   3670  CB  SER A 229      10.245   0.175 -15.642  1.00 94.05           C  
ATOM   3671  OG  SER A 229      10.055  -0.487 -16.869  1.00 94.05           O  
ATOM   3672  H   SER A 229      12.795  -1.007 -16.304  1.00 94.05           H  
ATOM   3673  HA  SER A 229      11.404   0.005 -13.879  1.00 94.05           H  
ATOM   3674  HB2 SER A 229       9.313   0.152 -15.077  1.00 94.05           H  
ATOM   3675  HB3 SER A 229      10.523   1.213 -15.824  1.00 94.05           H  
ATOM   3676  HG  SER A 229      10.863  -0.387 -17.378  1.00 94.05           H  
ATOM   3677  N   ARG A 230      10.270  -2.193 -13.448  1.00 92.30           N  
ATOM   3678  CA  ARG A 230       9.791  -3.515 -13.046  1.00 92.30           C  
ATOM   3679  C   ARG A 230       8.444  -3.415 -12.341  1.00 92.30           C  
ATOM   3680  O   ARG A 230       8.330  -2.687 -11.360  1.00 92.30           O  
ATOM   3681  CB  ARG A 230      10.859  -4.162 -12.151  1.00 92.30           C  
ATOM   3682  CG  ARG A 230      10.485  -5.596 -11.768  1.00 92.30           C  
ATOM   3683  CD  ARG A 230      11.626  -6.271 -11.002  1.00 92.30           C  
ATOM   3684  NE  ARG A 230      11.200  -7.600 -10.541  1.00 92.30           N  
ATOM   3685  CZ  ARG A 230      11.941  -8.686 -10.426  1.00 92.30           C  
ATOM   3686  NH1 ARG A 230      13.208  -8.743 -10.703  1.00 92.30           N1+
ATOM   3687  NH2 ARG A 230      11.398  -9.792 -10.009  1.00 92.30           N  
ATOM   3688  H   ARG A 230      10.118  -1.418 -12.818  1.00 92.30           H  
ATOM   3689  HA  ARG A 230       9.660  -4.135 -13.933  1.00 92.30           H  
ATOM   3690  HB2 ARG A 230      10.989  -3.569 -11.246  1.00 92.30           H  
ATOM   3691  HB3 ARG A 230      11.807  -4.180 -12.689  1.00 92.30           H  
ATOM   3692  HG2 ARG A 230      10.272  -6.171 -12.670  1.00 92.30           H  
ATOM   3693  HG3 ARG A 230       9.597  -5.582 -11.137  1.00 92.30           H  
ATOM   3694  HD2 ARG A 230      12.499  -6.346 -11.651  1.00 92.30           H  
ATOM   3695  HD3 ARG A 230      11.888  -5.661 -10.138  1.00 92.30           H  
ATOM   3696  HE  ARG A 230      10.243  -7.669 -10.226  1.00 92.30           H  
ATOM   3697 HH11 ARG A 230      13.754  -7.952 -11.011  1.00 92.30           H  
ATOM   3698 HH12 ARG A 230      13.748  -9.594 -10.640  1.00 92.30           H  
ATOM   3699 HH21 ARG A 230      10.440  -9.776  -9.688  1.00 92.30           H  
ATOM   3700 HH22 ARG A 230      11.981 -10.603  -9.861  1.00 92.30           H  
ATOM   3701  N   TRP A 231       7.452  -4.157 -12.825  1.00 92.05           N  
ATOM   3702  CA  TRP A 231       6.156  -4.309 -12.168  1.00 92.05           C  
ATOM   3703  C   TRP A 231       6.301  -5.125 -10.887  1.00 92.05           C  
ATOM   3704  O   TRP A 231       6.946  -6.178 -10.877  1.00 92.05           O  
ATOM   3705  CB  TRP A 231       5.150  -4.990 -13.100  1.00 92.05           C  
ATOM   3706  CG  TRP A 231       3.770  -5.133 -12.526  1.00 92.05           C  
ATOM   3707  CD1 TRP A 231       3.187  -6.283 -12.112  1.00 92.05           C  
ATOM   3708  CD2 TRP A 231       2.784  -4.085 -12.281  1.00 92.05           C  
ATOM   3709  CE2 TRP A 231       1.587  -4.689 -11.795  1.00 92.05           C  
ATOM   3710  CE3 TRP A 231       2.785  -2.683 -12.426  1.00 92.05           C  
ATOM   3711  NE1 TRP A 231       1.899  -6.028 -11.673  1.00 92.05           N  
ATOM   3712  CZ2 TRP A 231       0.426  -3.945 -11.547  1.00 92.05           C  
ATOM   3713  CZ3 TRP A 231       1.630  -1.922 -12.165  1.00 92.05           C  
ATOM   3714  CH2 TRP A 231       0.446  -2.554 -11.746  1.00 92.05           C  
ATOM   3715  H   TRP A 231       7.638  -4.733 -13.633  1.00 92.05           H  
ATOM   3716  HA  TRP A 231       5.767  -3.324 -11.909  1.00 92.05           H  
ATOM   3717  HB2 TRP A 231       5.524  -5.979 -13.367  1.00 92.05           H  
ATOM   3718  HB3 TRP A 231       5.070  -4.408 -14.018  1.00 92.05           H  
ATOM   3719  HD1 TRP A 231       3.651  -7.258 -12.129  1.00 92.05           H  
ATOM   3720  HE1 TRP A 231       1.280  -6.737 -11.308  1.00 92.05           H  
ATOM   3721  HE3 TRP A 231       3.692  -2.192 -12.749  1.00 92.05           H  
ATOM   3722  HZ2 TRP A 231      -0.478  -4.436 -11.218  1.00 92.05           H  
ATOM   3723  HZ3 TRP A 231       1.644  -0.850 -12.296  1.00 92.05           H  
ATOM   3724  HH2 TRP A 231      -0.444  -1.969 -11.564  1.00 92.05           H  
ATOM   3725  N   VAL A 232       5.674  -4.643  -9.821  1.00 87.38           N  
ATOM   3726  CA  VAL A 232       5.590  -5.316  -8.532  1.00 87.38           C  
ATOM   3727  C   VAL A 232       4.137  -5.640  -8.253  1.00 87.38           C  
ATOM   3728  O   VAL A 232       3.347  -4.760  -7.912  1.00 87.38           O  
ATOM   3729  CB  VAL A 232       6.182  -4.464  -7.406  1.00 87.38           C  
ATOM   3730  CG1 VAL A 232       6.115  -5.286  -6.113  1.00 87.38           C  
ATOM   3731  CG2 VAL A 232       7.623  -4.055  -7.733  1.00 87.38           C  
ATOM   3732  H   VAL A 232       5.194  -3.758  -9.904  1.00 87.38           H  
ATOM   3733  HA  VAL A 232       6.148  -6.251  -8.573  1.00 87.38           H  
ATOM   3734  HB  VAL A 232       5.603  -3.551  -7.266  1.00 87.38           H  
ATOM   3735 HG11 VAL A 232       6.829  -4.912  -5.380  1.00 87.38           H  
ATOM   3736 HG12 VAL A 232       6.318  -6.339  -6.308  1.00 87.38           H  
ATOM   3737 HG13 VAL A 232       5.111  -5.227  -5.693  1.00 87.38           H  
ATOM   3738 HG21 VAL A 232       7.616  -3.315  -8.534  1.00 87.38           H  
ATOM   3739 HG22 VAL A 232       8.086  -3.611  -6.852  1.00 87.38           H  
ATOM   3740 HG23 VAL A 232       8.195  -4.921  -8.068  1.00 87.38           H  
ATOM   3741  N   ASP A 233       3.795  -6.915  -8.393  1.00 84.04           N  
ATOM   3742  CA  ASP A 233       2.408  -7.361  -8.334  1.00 84.04           C  
ATOM   3743  C   ASP A 233       1.784  -7.134  -6.952  1.00 84.04           C  
ATOM   3744  O   ASP A 233       0.649  -6.678  -6.849  1.00 84.04           O  
ATOM   3745  CB  ASP A 233       2.343  -8.830  -8.764  1.00 84.04           C  
ATOM   3746  CG  ASP A 233       0.910  -9.228  -9.109  1.00 84.04           C  
ATOM   3747  OD1 ASP A 233       0.330  -8.531  -9.978  1.00 84.04           O  
ATOM   3748  OD2 ASP A 233       0.422 -10.216  -8.521  1.00 84.04           O1-
ATOM   3749  H   ASP A 233       4.505  -7.600  -8.607  1.00 84.04           H  
ATOM   3750  HA  ASP A 233       1.835  -6.767  -9.046  1.00 84.04           H  
ATOM   3751  HB2 ASP A 233       2.737  -9.464  -7.970  1.00 84.04           H  
ATOM   3752  HB3 ASP A 233       2.957  -8.972  -9.653  1.00 84.04           H  
ATOM   3753  N   GLU A 234       2.540  -7.321  -5.870  1.00 80.50           N  
ATOM   3754  CA  GLU A 234       2.028  -7.132  -4.510  1.00 80.50           C  
ATOM   3755  C   GLU A 234       1.594  -5.687  -4.223  1.00 80.50           C  
ATOM   3756  O   GLU A 234       0.682  -5.465  -3.426  1.00 80.50           O  
ATOM   3757  CB  GLU A 234       3.084  -7.563  -3.481  1.00 80.50           C  
ATOM   3758  CG  GLU A 234       3.484  -9.044  -3.591  1.00 80.50           C  
ATOM   3759  CD  GLU A 234       4.692  -9.325  -4.505  1.00 80.50           C  
ATOM   3760  OE1 GLU A 234       5.345 -10.363  -4.259  1.00 80.50           O  
ATOM   3761  OE2 GLU A 234       5.025  -8.499  -5.389  1.00 80.50           O1-
ATOM   3762  H   GLU A 234       3.476  -7.684  -5.981  1.00 80.50           H  
ATOM   3763  HA  GLU A 234       1.144  -7.757  -4.384  1.00 80.50           H  
ATOM   3764  HB2 GLU A 234       3.966  -6.926  -3.550  1.00 80.50           H  
ATOM   3765  HB3 GLU A 234       2.653  -7.413  -2.491  1.00 80.50           H  
ATOM   3766  HG2 GLU A 234       3.737  -9.381  -2.586  1.00 80.50           H  
ATOM   3767  HG3 GLU A 234       2.625  -9.631  -3.916  1.00 80.50           H  
ATOM   3768  N   PHE A 235       2.224  -4.707  -4.879  1.00 80.29           N  
ATOM   3769  CA  PHE A 235       1.935  -3.280  -4.686  1.00 80.29           C  
ATOM   3770  C   PHE A 235       1.166  -2.656  -5.850  1.00 80.29           C  
ATOM   3771  O   PHE A 235       0.687  -1.536  -5.719  1.00 80.29           O  
ATOM   3772  CB  PHE A 235       3.233  -2.510  -4.396  1.00 80.29           C  
ATOM   3773  CG  PHE A 235       4.089  -3.133  -3.309  1.00 80.29           C  
ATOM   3774  CD1 PHE A 235       3.524  -3.470  -2.067  1.00 80.29           C  
ATOM   3775  CD2 PHE A 235       5.435  -3.442  -3.563  1.00 80.29           C  
ATOM   3776  CE1 PHE A 235       4.274  -4.192  -1.126  1.00 80.29           C  
ATOM   3777  CE2 PHE A 235       6.174  -4.206  -2.644  1.00 80.29           C  
ATOM   3778  CZ  PHE A 235       5.575  -4.615  -1.442  1.00 80.29           C  
ATOM   3779  H   PHE A 235       2.921  -4.973  -5.559  1.00 80.29           H  
ATOM   3780  HA  PHE A 235       1.287  -3.165  -3.817  1.00 80.29           H  
ATOM   3781  HB2 PHE A 235       3.810  -2.445  -5.318  1.00 80.29           H  
ATOM   3782  HB3 PHE A 235       2.975  -1.495  -4.093  1.00 80.29           H  
ATOM   3783  HD1 PHE A 235       2.497  -3.211  -1.859  1.00 80.29           H  
ATOM   3784  HD2 PHE A 235       5.886  -3.122  -4.491  1.00 80.29           H  
ATOM   3785  HE1 PHE A 235       3.839  -4.458  -0.174  1.00 80.29           H  
ATOM   3786  HE2 PHE A 235       7.189  -4.496  -2.871  1.00 80.29           H  
ATOM   3787  HZ  PHE A 235       6.118  -5.249  -0.757  1.00 80.29           H  
ATOM   3788  N   GLN A 236       1.041  -3.371  -6.973  1.00 84.72           N  
ATOM   3789  CA  GLN A 236       0.453  -2.871  -8.219  1.00 84.72           C  
ATOM   3790  C   GLN A 236       1.116  -1.565  -8.695  1.00 84.72           C  
ATOM   3791  O   GLN A 236       0.459  -0.645  -9.187  1.00 84.72           O  
ATOM   3792  CB  GLN A 236      -1.075  -2.771  -8.094  1.00 84.72           C  
ATOM   3793  CG  GLN A 236      -1.755  -4.087  -7.687  1.00 84.72           C  
ATOM   3794  CD  GLN A 236      -1.882  -5.080  -8.837  1.00 84.72           C  
ATOM   3795  NE2 GLN A 236      -1.139  -6.158  -8.846  1.00 84.72           N  
ATOM   3796  OE1 GLN A 236      -2.744  -4.937  -9.684  1.00 84.72           O  
ATOM   3797  H   GLN A 236       1.484  -4.278  -7.006  1.00 84.72           H  
ATOM   3798  HA  GLN A 236       0.675  -3.613  -8.986  1.00 84.72           H  
ATOM   3799  HB2 GLN A 236      -1.495  -2.441  -9.045  1.00 84.72           H  
ATOM   3800  HB3 GLN A 236      -1.319  -2.014  -7.349  1.00 84.72           H  
ATOM   3801  HG2 GLN A 236      -1.239  -4.550  -6.845  1.00 84.72           H  
ATOM   3802  HG3 GLN A 236      -2.762  -3.843  -7.350  1.00 84.72           H  
ATOM   3803 HE21 GLN A 236      -0.474  -6.334  -8.106  1.00 84.72           H  
ATOM   3804 HE22 GLN A 236      -1.190  -6.828  -9.600  1.00 84.72           H  
ATOM   3805  N   TRP A 237       2.436  -1.488  -8.523  1.00 90.46           N  
ATOM   3806  CA  TRP A 237       3.269  -0.358  -8.924  1.00 90.46           C  
ATOM   3807  C   TRP A 237       4.464  -0.838  -9.732  1.00 90.46           C  
ATOM   3808  O   TRP A 237       4.939  -1.961  -9.568  1.00 90.46           O  
ATOM   3809  CB  TRP A 237       3.755   0.428  -7.694  1.00 90.46           C  
ATOM   3810  CG  TRP A 237       2.729   1.204  -6.928  1.00 90.46           C  
ATOM   3811  CD1 TRP A 237       1.549   1.655  -7.403  1.00 90.46           C  
ATOM   3812  CD2 TRP A 237       2.713   1.519  -5.507  1.00 90.46           C  
ATOM   3813  CE2 TRP A 237       1.475   2.159  -5.206  1.00 90.46           C  
ATOM   3814  CE3 TRP A 237       3.578   1.246  -4.428  1.00 90.46           C  
ATOM   3815  NE1 TRP A 237       0.828   2.272  -6.410  1.00 90.46           N  
ATOM   3816  CZ2 TRP A 237       1.091   2.473  -3.904  1.00 90.46           C  
ATOM   3817  CZ3 TRP A 237       3.197   1.549  -3.109  1.00 90.46           C  
ATOM   3818  CH2 TRP A 237       1.957   2.152  -2.845  1.00 90.46           C  
ATOM   3819  H   TRP A 237       2.903  -2.312  -8.175  1.00 90.46           H  
ATOM   3820  HA  TRP A 237       2.698   0.309  -9.569  1.00 90.46           H  
ATOM   3821  HB2 TRP A 237       4.238  -0.270  -7.010  1.00 90.46           H  
ATOM   3822  HB3 TRP A 237       4.513   1.142  -8.016  1.00 90.46           H  
ATOM   3823  HD1 TRP A 237       1.173   1.456  -8.396  1.00 90.46           H  
ATOM   3824  HE1 TRP A 237      -0.141   2.536  -6.520  1.00 90.46           H  
ATOM   3825  HE3 TRP A 237       4.515   0.744  -4.616  1.00 90.46           H  
ATOM   3826  HZ2 TRP A 237       0.112   2.892  -3.725  1.00 90.46           H  
ATOM   3827  HZ3 TRP A 237       3.848   1.281  -2.289  1.00 90.46           H  
ATOM   3828  HH2 TRP A 237       1.664   2.337  -1.823  1.00 90.46           H  
ATOM   3829  N   TYR A 238       5.006   0.050 -10.552  1.00 92.66           N  
ATOM   3830  CA  TYR A 238       6.330  -0.116 -11.124  1.00 92.66           C  
ATOM   3831  C   TYR A 238       7.376   0.517 -10.218  1.00 92.66           C  
ATOM   3832  O   TYR A 238       7.221   1.663  -9.802  1.00 92.66           O  
ATOM   3833  CB  TYR A 238       6.398   0.511 -12.510  1.00 92.66           C  
ATOM   3834  CG  TYR A 238       5.532  -0.165 -13.534  1.00 92.66           C  
ATOM   3835  CD1 TYR A 238       6.077  -1.245 -14.240  1.00 92.66           C  
ATOM   3836  CD2 TYR A 238       4.208   0.259 -13.775  1.00 92.66           C  
ATOM   3837  CE1 TYR A 238       5.296  -1.918 -15.183  1.00 92.66           C  
ATOM   3838  CE2 TYR A 238       3.424  -0.416 -14.733  1.00 92.66           C  
ATOM   3839  CZ  TYR A 238       3.972  -1.509 -15.438  1.00 92.66           C  
ATOM   3840  OH  TYR A 238       3.251  -2.169 -16.375  1.00 92.66           O  
ATOM   3841  H   TYR A 238       4.584   0.966 -10.601  1.00 92.66           H  
ATOM   3842  HA  TYR A 238       6.541  -1.180 -11.226  1.00 92.66           H  
ATOM   3843  HB2 TYR A 238       7.432   0.499 -12.856  1.00 92.66           H  
ATOM   3844  HB3 TYR A 238       6.087   1.553 -12.433  1.00 92.66           H  
ATOM   3845  HD1 TYR A 238       7.096  -1.556 -14.063  1.00 92.66           H  
ATOM   3846  HD2 TYR A 238       3.789   1.091 -13.228  1.00 92.66           H  
ATOM   3847  HE1 TYR A 238       5.721  -2.754 -15.719  1.00 92.66           H  
ATOM   3848  HE2 TYR A 238       2.407  -0.116 -14.934  1.00 92.66           H  
ATOM   3849  HH  TYR A 238       3.828  -2.761 -16.864  1.00 92.66           H  
ATOM   3850  N   ILE A 239       8.478  -0.189  -9.989  1.00 92.45           N  
ATOM   3851  CA  ILE A 239       9.725   0.421  -9.529  1.00 92.45           C  
ATOM   3852  C   ILE A 239      10.453   0.947 -10.752  1.00 92.45           C  
ATOM   3853  O   ILE A 239      10.658   0.202 -11.713  1.00 92.45           O  
ATOM   3854  CB  ILE A 239      10.606  -0.582  -8.761  1.00 92.45           C  
ATOM   3855  CG1 ILE A 239       9.857  -1.036  -7.503  1.00 92.45           C  
ATOM   3856  CG2 ILE A 239      11.943   0.070  -8.348  1.00 92.45           C  
ATOM   3857  CD1 ILE A 239      10.564  -2.138  -6.716  1.00 92.45           C  
ATOM   3858  H   ILE A 239       8.519  -1.128 -10.360  1.00 92.45           H  
ATOM   3859  HA  ILE A 239       9.500   1.258  -8.868  1.00 92.45           H  
ATOM   3860  HB  ILE A 239      10.806  -1.445  -9.396  1.00 92.45           H  
ATOM   3861 HG12 ILE A 239       9.762  -0.155  -6.868  1.00 92.45           H  
ATOM   3862 HG13 ILE A 239       8.860  -1.394  -7.760  1.00 92.45           H  
ATOM   3863 HG21 ILE A 239      12.585  -0.655  -7.847  1.00 92.45           H  
ATOM   3864 HG22 ILE A 239      11.762   0.918  -7.687  1.00 92.45           H  
ATOM   3865 HG23 ILE A 239      12.487   0.416  -9.227  1.00 92.45           H  
ATOM   3866 HD11 ILE A 239      10.804  -2.957  -7.396  1.00 92.45           H  
ATOM   3867 HD12 ILE A 239       9.912  -2.489  -5.916  1.00 92.45           H  
ATOM   3868 HD13 ILE A 239      11.482  -1.763  -6.263  1.00 92.45           H  
ATOM   3869  N   ILE A 240      10.872   2.205 -10.697  1.00 94.03           N  
ATOM   3870  CA  ILE A 240      11.729   2.831 -11.692  1.00 94.03           C  
ATOM   3871  C   ILE A 240      13.098   3.073 -11.069  1.00 94.03           C  
ATOM   3872  O   ILE A 240      13.203   3.695 -10.015  1.00 94.03           O  
ATOM   3873  CB  ILE A 240      11.102   4.133 -12.230  1.00 94.03           C  
ATOM   3874  CG1 ILE A 240       9.626   3.984 -12.666  1.00 94.03           C  
ATOM   3875  CG2 ILE A 240      11.961   4.620 -13.407  1.00 94.03           C  
ATOM   3876  CD1 ILE A 240       9.389   2.966 -13.788  1.00 94.03           C  
ATOM   3877  H   ILE A 240      10.630   2.757  -9.886  1.00 94.03           H  
ATOM   3878  HA  ILE A 240      11.857   2.147 -12.531  1.00 94.03           H  
ATOM   3879  HB  ILE A 240      11.131   4.885 -11.441  1.00 94.03           H  
ATOM   3880 HG12 ILE A 240       9.020   3.702 -11.805  1.00 94.03           H  
ATOM   3881 HG13 ILE A 240       9.260   4.953 -13.006  1.00 94.03           H  
ATOM   3882 HG21 ILE A 240      12.891   5.043 -13.026  1.00 94.03           H  
ATOM   3883 HG22 ILE A 240      11.428   5.385 -13.971  1.00 94.03           H  
ATOM   3884 HG23 ILE A 240      12.189   3.795 -14.081  1.00 94.03           H  
ATOM   3885 HD11 ILE A 240       9.898   3.279 -14.699  1.00 94.03           H  
ATOM   3886 HD12 ILE A 240       8.321   2.895 -13.994  1.00 94.03           H  
ATOM   3887 HD13 ILE A 240       9.743   1.981 -13.485  1.00 94.03           H  
ATOM   3888  N   VAL A 241      14.145   2.578 -11.727  1.00 93.72           N  
ATOM   3889  CA  VAL A 241      15.545   2.758 -11.337  1.00 93.72           C  
ATOM   3890  C   VAL A 241      16.269   3.466 -12.470  1.00 93.72           C  
ATOM   3891  O   VAL A 241      16.342   2.952 -13.585  1.00 93.72           O  
ATOM   3892  CB  VAL A 241      16.225   1.418 -11.001  1.00 93.72           C  
ATOM   3893  CG1 VAL A 241      17.646   1.643 -10.464  1.00 93.72           C  
ATOM   3894  CG2 VAL A 241      15.445   0.635  -9.941  1.00 93.72           C  
ATOM   3895  H   VAL A 241      13.961   2.047 -12.566  1.00 93.72           H  
ATOM   3896  HA  VAL A 241      15.591   3.387 -10.447  1.00 93.72           H  
ATOM   3897  HB  VAL A 241      16.288   0.804 -11.900  1.00 93.72           H  
ATOM   3898 HG11 VAL A 241      17.600   2.242  -9.555  1.00 93.72           H  
ATOM   3899 HG12 VAL A 241      18.109   0.682 -10.239  1.00 93.72           H  
ATOM   3900 HG13 VAL A 241      18.255   2.154 -11.210  1.00 93.72           H  
ATOM   3901 HG21 VAL A 241      14.489   0.315 -10.356  1.00 93.72           H  
ATOM   3902 HG22 VAL A 241      15.271   1.253  -9.060  1.00 93.72           H  
ATOM   3903 HG23 VAL A 241      15.995  -0.262  -9.655  1.00 93.72           H  
ATOM   3904  N   GLU A 242      16.824   4.638 -12.186  1.00 92.75           N  
ATOM   3905  CA  GLU A 242      17.522   5.475 -13.155  1.00 92.75           C  
ATOM   3906  C   GLU A 242      18.989   5.683 -12.772  1.00 92.75           C  
ATOM   3907  O   GLU A 242      19.356   5.812 -11.598  1.00 92.75           O  
ATOM   3908  CB  GLU A 242      16.818   6.829 -13.329  1.00 92.75           C  
ATOM   3909  CG  GLU A 242      15.407   6.708 -13.911  1.00 92.75           C  
ATOM   3910  CD  GLU A 242      14.694   8.062 -14.038  1.00 92.75           C  
ATOM   3911  OE1 GLU A 242      13.712   8.140 -14.809  1.00 92.75           O  
ATOM   3912  OE2 GLU A 242      15.070   9.063 -13.374  1.00 92.75           O1-
ATOM   3913  H   GLU A 242      16.703   5.003 -11.252  1.00 92.75           H  
ATOM   3914  HA  GLU A 242      17.503   4.978 -14.124  1.00 92.75           H  
ATOM   3915  HB2 GLU A 242      17.414   7.456 -13.992  1.00 92.75           H  
ATOM   3916  HB3 GLU A 242      16.753   7.317 -12.356  1.00 92.75           H  
ATOM   3917  HG2 GLU A 242      15.473   6.237 -14.892  1.00 92.75           H  
ATOM   3918  HG3 GLU A 242      14.812   6.068 -13.260  1.00 92.75           H  
ATOM   3919  N   GLN A 243      19.829   5.774 -13.799  1.00 90.24           N  
ATOM   3920  CA  GLN A 243      21.227   6.163 -13.699  1.00 90.24           C  
ATOM   3921  C   GLN A 243      21.545   7.176 -14.798  1.00 90.24           C  
ATOM   3922  O   GLN A 243      21.346   6.902 -15.981  1.00 90.24           O  
ATOM   3923  CB  GLN A 243      22.103   4.909 -13.801  1.00 90.24           C  
ATOM   3924  CG  GLN A 243      23.597   5.228 -13.669  1.00 90.24           C  
ATOM   3925  CD  GLN A 243      24.481   3.989 -13.742  1.00 90.24           C  
ATOM   3926  NE2 GLN A 243      25.771   4.174 -13.910  1.00 90.24           N  
ATOM   3927  OE1 GLN A 243      24.050   2.849 -13.632  1.00 90.24           O  
ATOM   3928  H   GLN A 243      19.459   5.608 -14.724  1.00 90.24           H  
ATOM   3929  HA  GLN A 243      21.407   6.631 -12.731  1.00 90.24           H  
ATOM   3930  HB2 GLN A 243      21.820   4.224 -13.001  1.00 90.24           H  
ATOM   3931  HB3 GLN A 243      21.925   4.420 -14.758  1.00 90.24           H  
ATOM   3932  HG2 GLN A 243      23.782   5.733 -12.721  1.00 90.24           H  
ATOM   3933  HG3 GLN A 243      23.893   5.893 -14.480  1.00 90.24           H  
ATOM   3934 HE21 GLN A 243      26.130   5.110 -14.033  1.00 90.24           H  
ATOM   3935 HE22 GLN A 243      26.339   3.353 -14.061  1.00 90.24           H  
ATOM   3936  N   LYS A 244      22.064   8.343 -14.411  1.00 88.44           N  
ATOM   3937  CA  LYS A 244      22.614   9.314 -15.362  1.00 88.44           C  
ATOM   3938  C   LYS A 244      23.973   8.828 -15.861  1.00 88.44           C  
ATOM   3939  O   LYS A 244      24.753   8.268 -15.092  1.00 88.44           O  
ATOM   3940  CB  LYS A 244      22.717  10.701 -14.713  1.00 88.44           C  
ATOM   3941  CG  LYS A 244      21.332  11.290 -14.404  1.00 88.44           C  
ATOM   3942  CD  LYS A 244      21.460  12.688 -13.796  1.00 88.44           C  
ATOM   3943  CE  LYS A 244      20.083  13.348 -13.675  1.00 88.44           C  
ATOM   3944  NZ  LYS A 244      20.213  14.792 -13.364  1.00 88.44           N1+
ATOM   3945  H   LYS A 244      22.259   8.482 -13.430  1.00 88.44           H  
ATOM   3946  HA  LYS A 244      21.961   9.384 -16.232  1.00 88.44           H  
ATOM   3947  HB2 LYS A 244      23.237  11.368 -15.401  1.00 88.44           H  
ATOM   3948  HB3 LYS A 244      23.304  10.633 -13.797  1.00 88.44           H  
ATOM   3949  HG2 LYS A 244      20.768  11.362 -15.334  1.00 88.44           H  
ATOM   3950  HG3 LYS A 244      20.793  10.645 -13.711  1.00 88.44           H  
ATOM   3951  HD2 LYS A 244      21.932  12.618 -12.816  1.00 88.44           H  
ATOM   3952  HD3 LYS A 244      22.095  13.290 -14.447  1.00 88.44           H  
ATOM   3953  HE2 LYS A 244      19.506  12.834 -12.906  1.00 88.44           H  
ATOM   3954  HE3 LYS A 244      19.566  13.229 -14.627  1.00 88.44           H  
ATOM   3955  HZ1 LYS A 244      20.767  15.236 -14.083  1.00 88.44           H  
ATOM   3956  HZ2 LYS A 244      20.675  14.930 -12.477  1.00 88.44           H  
ATOM   3957  HZ3 LYS A 244      19.310  15.244 -13.350  1.00 88.44           H  
ATOM   3958  N   ASP A 245      24.249   9.038 -17.141  1.00 81.76           N  
ATOM   3959  CA  ASP A 245      25.560   8.767 -17.721  1.00 81.76           C  
ATOM   3960  C   ASP A 245      26.549   9.863 -17.290  1.00 81.76           C  
ATOM   3961  O   ASP A 245      26.665  10.912 -17.924  1.00 81.76           O  
ATOM   3962  CB  ASP A 245      25.436   8.623 -19.248  1.00 81.76           C  
ATOM   3963  CG  ASP A 245      26.621   7.871 -19.865  1.00 81.76           C  
ATOM   3964  OD1 ASP A 245      27.638   7.686 -19.160  1.00 81.76           O  
ATOM   3965  OD2 ASP A 245      26.449   7.392 -21.012  1.00 81.76           O1-
ATOM   3966  H   ASP A 245      23.548   9.456 -17.736  1.00 81.76           H  
ATOM   3967  HA  ASP A 245      25.921   7.816 -17.330  1.00 81.76           H  
ATOM   3968  HB2 ASP A 245      24.530   8.060 -19.470  1.00 81.76           H  
ATOM   3969  HB3 ASP A 245      25.335   9.602 -19.716  1.00 81.76           H  
ATOM   3970  N   GLU A 246      27.220   9.654 -16.155  1.00 69.59           N  
ATOM   3971  CA  GLU A 246      28.217  10.595 -15.623  1.00 69.59           C  
ATOM   3972  C   GLU A 246      29.517  10.615 -16.450  1.00 69.59           C  
ATOM   3973  O   GLU A 246      30.310  11.545 -16.321  1.00 69.59           O  
ATOM   3974  CB  GLU A 246      28.503  10.299 -14.137  1.00 69.59           C  
ATOM   3975  CG  GLU A 246      27.298  10.623 -13.234  1.00 69.59           C  
ATOM   3976  CD  GLU A 246      27.578  10.455 -11.728  1.00 69.59           C  
ATOM   3977  OE1 GLU A 246      26.726  10.926 -10.940  1.00 69.59           O  
ATOM   3978  OE2 GLU A 246      28.597   9.825 -11.362  1.00 69.59           O1-
ATOM   3979  H   GLU A 246      26.984   8.843 -15.601  1.00 69.59           H  
ATOM   3980  HA  GLU A 246      27.811  11.605 -15.685  1.00 69.59           H  
ATOM   3981  HB2 GLU A 246      28.777   9.249 -14.028  1.00 69.59           H  
ATOM   3982  HB3 GLU A 246      29.344  10.913 -13.816  1.00 69.59           H  
ATOM   3983  HG2 GLU A 246      26.466   9.975 -13.510  1.00 69.59           H  
ATOM   3984  HG3 GLU A 246      26.993  11.652 -13.425  1.00 69.59           H  
ATOM   3985  N   PHE A 247      29.734   9.653 -17.358  1.00 54.41           N  
ATOM   3986  CA  PHE A 247      30.997   9.520 -18.095  1.00 54.41           C  
ATOM   3987  C   PHE A 247      31.237  10.588 -19.172  1.00 54.41           C  
ATOM   3988  O   PHE A 247      32.302  10.596 -19.785  1.00 54.41           O  
ATOM   3989  CB  PHE A 247      31.122   8.101 -18.670  1.00 54.41           C  
ATOM   3990  CG  PHE A 247      31.490   7.069 -17.627  1.00 54.41           C  
ATOM   3991  CD1 PHE A 247      32.828   6.962 -17.205  1.00 54.41           C  
ATOM   3992  CD2 PHE A 247      30.506   6.239 -17.060  1.00 54.41           C  
ATOM   3993  CE1 PHE A 247      33.186   6.026 -16.219  1.00 54.41           C  
ATOM   3994  CE2 PHE A 247      30.864   5.303 -16.072  1.00 54.41           C  
ATOM   3995  CZ  PHE A 247      32.203   5.197 -15.652  1.00 54.41           C  
ATOM   3996  H   PHE A 247      29.015   8.963 -17.521  1.00 54.41           H  
ATOM   3997  HA  PHE A 247      31.810   9.656 -17.381  1.00 54.41           H  
ATOM   3998  HB2 PHE A 247      30.195   7.821 -19.170  1.00 54.41           H  
ATOM   3999  HB3 PHE A 247      31.905   8.087 -19.428  1.00 54.41           H  
ATOM   4000  HD1 PHE A 247      33.578   7.616 -17.624  1.00 54.41           H  
ATOM   4001  HD2 PHE A 247      29.480   6.329 -17.382  1.00 54.41           H  
ATOM   4002  HE1 PHE A 247      34.211   5.964 -15.884  1.00 54.41           H  
ATOM   4003  HE2 PHE A 247      30.106   4.673 -15.630  1.00 54.41           H  
ATOM   4004  HZ  PHE A 247      32.474   4.488 -14.883  1.00 54.41           H  
ATOM   4005  N   ASN A 248      30.299  11.511 -19.404  1.00 44.23           N  
ATOM   4006  CA  ASN A 248      30.442  12.520 -20.456  1.00 44.23           C  
ATOM   4007  C   ASN A 248      31.028  13.868 -19.985  1.00 44.23           C  
ATOM   4008  O   ASN A 248      31.031  14.816 -20.766  1.00 44.23           O  
ATOM   4009  CB  ASN A 248      29.110  12.648 -21.219  1.00 44.23           C  
ATOM   4010  CG  ASN A 248      29.298  12.925 -22.705  1.00 44.23           C  
ATOM   4011  ND2 ASN A 248      28.264  13.378 -23.373  1.00 44.23           N  
ATOM   4012  OD1 ASN A 248      30.326  12.691 -23.315  1.00 44.23           O  
ATOM   4013  H   ASN A 248      29.452  11.474 -18.855  1.00 44.23           H  
ATOM   4014  HA  ASN A 248      31.179  12.138 -21.163  1.00 44.23           H  
ATOM   4015  HB2 ASN A 248      28.553  11.714 -21.145  1.00 44.23           H  
ATOM   4016  HB3 ASN A 248      28.510  13.440 -20.771  1.00 44.23           H  
ATOM   4017 HD21 ASN A 248      28.434  13.566 -24.351  1.00 44.23           H  
ATOM   4018 HD22 ASN A 248      27.407  13.608 -22.890  1.00 44.23           H  
ATOM   4019  N   HIS A 249      31.496  13.989 -18.733  1.00 39.46           N  
ATOM   4020  CA  HIS A 249      32.096  15.241 -18.233  1.00 39.46           C  
ATOM   4021  C   HIS A 249      33.633  15.312 -18.266  1.00 39.46           C  
ATOM   4022  O   HIS A 249      34.161  16.398 -18.061  1.00 39.46           O  
ATOM   4023  CB  HIS A 249      31.499  15.648 -16.873  1.00 39.46           C  
ATOM   4024  CG  HIS A 249      30.689  16.920 -16.982  1.00 39.46           C  
ATOM   4025  CD2 HIS A 249      31.052  18.172 -16.560  1.00 39.46           C  
ATOM   4026  ND1 HIS A 249      29.482  17.047 -17.627  1.00 39.46           N  
ATOM   4027  CE1 HIS A 249      29.119  18.339 -17.585  1.00 39.46           C  
ATOM   4028  NE2 HIS A 249      30.037  19.066 -16.932  1.00 39.46           N  
ATOM   4029  H   HIS A 249      31.447  13.196 -18.109  1.00 39.46           H  
ATOM   4030  HA  HIS A 249      31.813  16.037 -18.922  1.00 39.46           H  
ATOM   4031  HB2 HIS A 249      32.300  15.799 -16.150  1.00 39.46           H  
ATOM   4032  HB3 HIS A 249      30.859  14.854 -16.488  1.00 39.46           H  
ATOM   4033  HD1 HIS A 249      29.000  16.302 -18.109  1.00 39.46           H  
ATOM   4034  HD2 HIS A 249      31.975  18.423 -16.058  1.00 39.46           H  
ATOM   4035  HE1 HIS A 249      28.224  18.748 -18.030  1.00 39.46           H  
ATOM   4036  N   ASP A 250      34.344  14.233 -18.613  1.00 35.38           N  
ATOM   4037  CA  ASP A 250      35.823  14.215 -18.624  1.00 35.38           C  
ATOM   4038  C   ASP A 250      36.448  14.213 -20.034  1.00 35.38           C  
ATOM   4039  O   ASP A 250      37.590  13.789 -20.219  1.00 35.38           O  
ATOM   4040  CB  ASP A 250      36.348  13.075 -17.729  1.00 35.38           C  
ATOM   4041  CG  ASP A 250      36.294  13.373 -16.225  1.00 35.38           C  
ATOM   4042  OD1 ASP A 250      36.144  14.552 -15.835  1.00 35.38           O  
ATOM   4043  OD2 ASP A 250      36.454  12.394 -15.461  1.00 35.38           O1-
ATOM   4044  H   ASP A 250      33.861  13.358 -18.757  1.00 35.38           H  
ATOM   4045  HA  ASP A 250      36.188  15.143 -18.182  1.00 35.38           H  
ATOM   4046  HB2 ASP A 250      35.787  12.165 -17.945  1.00 35.38           H  
ATOM   4047  HB3 ASP A 250      37.394  12.875 -17.959  1.00 35.38           H  
ATOM   4048  N   ILE A 251      35.729  14.685 -21.059  1.00 31.49           N  
ATOM   4049  CA  ILE A 251      36.287  14.796 -22.419  1.00 31.49           C  
ATOM   4050  C   ILE A 251      36.127  16.206 -22.996  1.00 31.49           C  
ATOM   4051  O   ILE A 251      35.592  16.348 -24.088  1.00 31.49           O  
ATOM   4052  CB  ILE A 251      35.797  13.682 -23.387  1.00 31.49           C  
ATOM   4053  CG1 ILE A 251      35.516  12.323 -22.705  1.00 31.49           C  
ATOM   4054  CG2 ILE A 251      36.860  13.505 -24.498  1.00 31.49           C  
ATOM   4055  CD1 ILE A 251      34.984  11.248 -23.662  1.00 31.49           C  
ATOM   4056  H   ILE A 251      34.813  15.063 -20.864  1.00 31.49           H  
ATOM   4057  HA  ILE A 251      37.367  14.673 -22.340  1.00 31.49           H  
ATOM   4058  HB  ILE A 251      34.859  13.999 -23.842  1.00 31.49           H  
ATOM   4059 HG12 ILE A 251      36.425  11.958 -22.226  1.00 31.49           H  
ATOM   4060 HG13 ILE A 251      34.757  12.462 -21.936  1.00 31.49           H  
ATOM   4061 HG21 ILE A 251      37.763  13.062 -24.079  1.00 31.49           H  
ATOM   4062 HG22 ILE A 251      36.471  12.872 -25.295  1.00 31.49           H  
ATOM   4063 HG23 ILE A 251      37.110  14.470 -24.938  1.00 31.49           H  
ATOM   4064 HD11 ILE A 251      35.761  10.932 -24.359  1.00 31.49           H  
ATOM   4065 HD12 ILE A 251      34.125  11.632 -24.214  1.00 31.49           H  
ATOM   4066 HD13 ILE A 251      34.668  10.380 -23.082  1.00 31.49           H  
ATOM   4067  N   TRP A 252      36.599  17.234 -22.286  1.00 35.60           N  
ATOM   4068  CA  TRP A 252      36.988  18.541 -22.849  1.00 35.60           C  
ATOM   4069  C   TRP A 252      38.088  19.167 -21.991  1.00 35.60           C  
ATOM   4070  O   TRP A 252      38.969  19.832 -22.580  1.00 35.60           O  
ATOM   4071  CB  TRP A 252      35.783  19.486 -22.976  1.00 35.60           C  
ATOM   4072  CG  TRP A 252      34.761  19.072 -23.991  1.00 35.60           C  
ATOM   4073  CD1 TRP A 252      33.580  18.480 -23.707  1.00 35.60           C  
ATOM   4074  CD2 TRP A 252      34.866  19.071 -25.450  1.00 35.60           C  
ATOM   4075  CE2 TRP A 252      33.701  18.442 -25.984  1.00 35.60           C  
ATOM   4076  CE3 TRP A 252      35.839  19.509 -26.376  1.00 35.60           C  
ATOM   4077  NE1 TRP A 252      32.953  18.099 -24.877  1.00 35.60           N  
ATOM   4078  CZ2 TRP A 252      33.505  18.267 -27.363  1.00 35.60           C  
ATOM   4079  CZ3 TRP A 252      35.650  19.347 -27.764  1.00 35.60           C  
ATOM   4080  CH2 TRP A 252      34.486  18.729 -28.258  1.00 35.60           C  
ATOM   4081  OXT TRP A 252      38.031  18.944 -20.764  1.00 35.60           O1-
ATOM   4082  H   TRP A 252      36.955  17.066 -21.356  1.00 35.60           H  
ATOM   4083  HA  TRP A 252      37.421  18.393 -23.838  1.00 35.60           H  
ATOM   4084  HB2 TRP A 252      36.152  20.472 -23.258  1.00 35.60           H  
ATOM   4085  HB3 TRP A 252      35.307  19.580 -22.000  1.00 35.60           H  
ATOM   4086  HD1 TRP A 252      33.246  18.253 -22.705  1.00 35.60           H  
ATOM   4087  HE1 TRP A 252      32.122  17.525 -24.886  1.00 35.60           H  
ATOM   4088  HE3 TRP A 252      36.742  19.960 -25.995  1.00 35.60           H  
ATOM   4089  HZ2 TRP A 252      32.614  17.775 -27.723  1.00 35.60           H  
ATOM   4090  HZ3 TRP A 252      36.414  19.685 -28.448  1.00 35.60           H  
ATOM   4091  HH2 TRP A 252      34.354  18.595 -29.321  1.00 35.60           H  
TER   
END
HEADER    Guanosine_confidence-2.12
HETATM    1  N   UNK     0      -6.650   5.001   9.895  0.00  0.00           N  
HETATM    2  C   UNK     0      -7.776   4.814   9.041  0.00  0.00           C  
HETATM    3  N   UNK     0      -7.634   4.806   7.697  0.00  0.00           N  
HETATM    4  C   UNK     0      -8.696   4.629   6.881  0.00  0.00           C  
HETATM    5  C   UNK     0      -9.930   4.458   7.478  0.00  0.00           C  
HETATM    6  N   UNK     0     -10.825   4.302   6.501  0.00  0.00           N  
HETATM    7  C   UNK     0     -10.173   4.374   5.325  0.00  0.00           C  
HETATM    8  N   UNK     0      -8.861   4.574   5.548  0.00  0.00           N  
HETATM    9  C   UNK     0      -7.830   4.706   4.543  0.00  0.00           C  
HETATM   10  O   UNK     0      -8.161   5.711   3.670  0.00  0.00           O  
HETATM   11  C   UNK     0      -8.869   5.195   2.620  0.00  0.00           C  
HETATM   12  C   UNK     0     -10.164   5.894   2.330  0.00  0.00           C  
HETATM   13  O   UNK     0     -10.205   7.033   3.168  0.00  0.00           O  
HETATM   14  C   UNK     0      -9.045   3.708   2.866  0.00  0.00           C  
HETATM   15  O   UNK     0      -9.101   2.965   1.722  0.00  0.00           O  
HETATM   16  C   UNK     0      -7.753   3.469   3.661  0.00  0.00           C  
HETATM   17  O   UNK     0      -6.637   3.634   2.850  0.00  0.00           O  
HETATM   18  C   UNK     0     -10.077   4.466   8.859  0.00  0.00           C  
HETATM   19  O   UNK     0     -11.213   4.307   9.336  0.00  0.00           O  
HETATM   20  N   UNK     0      -8.982   4.647   9.626  0.00  0.00           N  
CONECT    1    2
CONECT    2    1    3   20
CONECT    3    2    4
CONECT    4    3    5    8
CONECT    5    4    6   18
CONECT    6    5    7
CONECT    7    6    8
CONECT    8    4    7    9
CONECT    9    8   10   16
CONECT   10    9   11
CONECT   11   10   12   14
CONECT   12   11   13
CONECT   13   12
CONECT   14   11   15   16
CONECT   15   14
CONECT   16    9   14   17
CONECT   17   16
CONECT   18    5   19   20
CONECT   19   18
CONECT   20    2   18
END
HEADER    Inosine_confidence-2.25
HETATM    1  O   UNK     0     -14.815   3.695   3.708  0.00  0.00           O  
HETATM    2  C   UNK     0     -13.744   3.119   4.039  0.00  0.00           C  
HETATM    3  N   UNK     0     -13.682   1.785   3.891  0.00  0.00           N  
HETATM    4  C   UNK     0     -12.560   1.139   4.232  0.00  0.00           C  
HETATM    5  N   UNK     0     -11.535   1.844   4.710  0.00  0.00           N  
HETATM    6  C   UNK     0     -11.539   3.177   4.879  0.00  0.00           C  
HETATM    7  C   UNK     0     -12.698   3.857   4.528  0.00  0.00           C  
HETATM    8  N   UNK     0     -12.457   5.143   4.784  0.00  0.00           N  
HETATM    9  C   UNK     0     -11.199   5.251   5.273  0.00  0.00           C  
HETATM   10  N   UNK     0     -10.625   4.056   5.337  0.00  0.00           N  
HETATM   11  C   UNK     0      -9.313   3.649   5.780  0.00  0.00           C  
HETATM   12  O   UNK     0      -8.840   4.436   6.830  0.00  0.00           O  
HETATM   13  C   UNK     0      -7.498   4.063   6.843  0.00  0.00           C  
HETATM   14  C   UNK     0      -6.690   4.835   7.842  0.00  0.00           C  
HETATM   15  O   UNK     0      -7.270   6.055   8.150  0.00  0.00           O  
HETATM   16  C   UNK     0      -7.108   4.361   5.413  0.00  0.00           C  
HETATM   17  O   UNK     0      -5.923   3.759   5.037  0.00  0.00           O  
HETATM   18  C   UNK     0      -8.284   3.691   4.690  0.00  0.00           C  
HETATM   19  O   UNK     0      -7.865   2.378   4.439  0.00  0.00           O  
CONECT    1    2
CONECT    2    1    3    7
CONECT    3    2    4
CONECT    4    3    5
CONECT    5    4    6
CONECT    6    5    7   10
CONECT    7    2    6    8
CONECT    8    7    9
CONECT    9    8   10
CONECT   10    6    9   11
CONECT   11   10   12   18
CONECT   12   11   13
CONECT   13   12   14   16
CONECT   14   13   15
CONECT   15   14
CONECT   16   13   17   18
CONECT   17   16
CONECT   18   11   16   19
CONECT   19   18
END
HEADER    Theophylline_confidence-1.08
HETATM    1  C   UNK     0      -8.574   3.641   1.811  0.00  0.00           C  
HETATM    2  N   UNK     0      -8.871   4.169   3.152  0.00  0.00           N  
HETATM    3  C   UNK     0      -8.947   5.495   3.365  0.00  0.00           C  
HETATM    4  C   UNK     0      -9.227   5.991   4.631  0.00  0.00           C  
HETATM    5  N   UNK     0      -9.233   7.319   4.508  0.00  0.00           N  
HETATM    6  C   UNK     0      -8.971   7.643   3.236  0.00  0.00           C  
HETATM    7  N   UNK     0      -8.792   6.534   2.516  0.00  0.00           N  
HETATM    8  C   UNK     0      -9.422   5.097   5.651  0.00  0.00           C  
HETATM    9  O   UNK     0      -9.675   5.504   6.798  0.00  0.00           O  
HETATM   10  N   UNK     0      -9.346   3.770   5.441  0.00  0.00           N  
HETATM   11  C   UNK     0      -9.559   2.827   6.549  0.00  0.00           C  
HETATM   12  C   UNK     0      -9.072   3.352   4.194  0.00  0.00           C  
HETATM   13  O   UNK     0      -8.999   2.116   3.987  0.00  0.00           O  
CONECT    1    2
CONECT    2    1    3   12
CONECT    3    2    4    7
CONECT    4    3    5    8
CONECT    5    4    6
CONECT    6    5    7
CONECT    7    3    6
CONECT    8    4    9   10
CONECT    9    8
CONECT   10    8   12   11
CONECT   11   10
CONECT   12    2   10   13
CONECT   13   12
END
