# Supplementary material for: Ubiquitous purine sensor modulates diverse signal transduction pathways in bacteria
Source: Nat Commun. 2024 Jul 12;15:5867. doi: 10.1038/s41467-024-50275-3 (PMC11245519; doi:10.1038/s41467-024-50275-3)
Supplement: Supplementary file 9 — Source Data [file 41467_2024_50275_MOESM9_ESM.zip › ToshkaDev-Purine-pyrimidine_motif-f6b59c2/Models/R8_wdocked_ligands.pdb]

HEADER    R8_WP_227113344.1
ATOM      1  N   GLY A   1      32.491  15.799 -31.766  1.00 62.81           N  
ATOM      2  CA  GLY A   1      32.341  14.376 -32.108  1.00 62.81           C  
ATOM      3  C   GLY A   1      31.908  13.619 -30.876  1.00 62.81           C  
ATOM      4  O   GLY A   1      30.728  13.638 -30.566  1.00 62.81           O  
ATOM      5  H   GLY A   1      31.612  16.140 -31.407  1.00 62.81           H  
ATOM      6  HA2 GLY A   1      31.565  14.258 -32.864  1.00 62.81           H  
ATOM      7  HA3 GLY A   1      33.279  13.964 -32.481  1.00 62.81           H  
ATOM      8  H2  GLY A   1      32.734  16.331 -32.590  1.00 62.81           H  
ATOM      9  H3  GLY A   1      33.204  15.920 -31.061  1.00 62.81           H  
ATOM     10  N   TYR A   2      32.867  13.065 -30.130  1.00 65.43           N  
ATOM     11  CA  TYR A   2      32.626  12.304 -28.896  1.00 65.43           C  
ATOM     12  C   TYR A   2      31.858  13.092 -27.816  1.00 65.43           C  
ATOM     13  O   TYR A   2      30.743  12.728 -27.465  1.00 65.43           O  
ATOM     14  CB  TYR A   2      33.989  11.821 -28.382  1.00 65.43           C  
ATOM     15  CG  TYR A   2      33.899  10.991 -27.125  1.00 65.43           C  
ATOM     16  CD1 TYR A   2      34.126  11.576 -25.862  1.00 65.43           C  
ATOM     17  CD2 TYR A   2      33.589   9.623 -27.225  1.00 65.43           C  
ATOM     18  CE1 TYR A   2      34.032  10.791 -24.697  1.00 65.43           C  
ATOM     19  CE2 TYR A   2      33.504   8.840 -26.063  1.00 65.43           C  
ATOM     20  CZ  TYR A   2      33.718   9.418 -24.797  1.00 65.43           C  
ATOM     21  OH  TYR A   2      33.635   8.651 -23.680  1.00 65.43           O  
ATOM     22  H   TYR A   2      33.807  13.000 -30.494  1.00 65.43           H  
ATOM     23  HA  TYR A   2      32.028  11.424 -29.131  1.00 65.43           H  
ATOM     24  HB2 TYR A   2      34.637  12.677 -28.195  1.00 65.43           H  
ATOM     25  HB3 TYR A   2      34.462  11.214 -29.154  1.00 65.43           H  
ATOM     26  HD1 TYR A   2      34.379  12.622 -25.777  1.00 65.43           H  
ATOM     27  HD2 TYR A   2      33.444   9.150 -28.185  1.00 65.43           H  
ATOM     28  HE1 TYR A   2      34.204  11.229 -23.725  1.00 65.43           H  
ATOM     29  HE2 TYR A   2      33.313   7.780 -26.138  1.00 65.43           H  
ATOM     30  HH  TYR A   2      33.889   9.112 -22.877  1.00 65.43           H  
ATOM     31  N   GLN A   3      32.393  14.237 -27.367  1.00 72.53           N  
ATOM     32  CA  GLN A   3      31.770  15.044 -26.301  1.00 72.53           C  
ATOM     33  C   GLN A   3      30.358  15.536 -26.654  1.00 72.53           C  
ATOM     34  O   GLN A   3      29.481  15.558 -25.801  1.00 72.53           O  
ATOM     35  CB  GLN A   3      32.660  16.255 -25.981  1.00 72.53           C  
ATOM     36  CG  GLN A   3      33.960  15.867 -25.263  1.00 72.53           C  
ATOM     37  CD  GLN A   3      34.802  17.088 -24.902  1.00 72.53           C  
ATOM     38  NE2 GLN A   3      35.537  17.047 -23.815  1.00 72.53           N  
ATOM     39  OE1 GLN A   3      34.837  18.081 -25.609  1.00 72.53           O  
ATOM     40  H   GLN A   3      33.343  14.455 -27.630  1.00 72.53           H  
ATOM     41  HA  GLN A   3      31.670  14.434 -25.403  1.00 72.53           H  
ATOM     42  HB2 GLN A   3      32.106  16.929 -25.328  1.00 72.53           H  
ATOM     43  HB3 GLN A   3      32.891  16.789 -26.903  1.00 72.53           H  
ATOM     44  HG2 GLN A   3      33.708  15.329 -24.349  1.00 72.53           H  
ATOM     45  HG3 GLN A   3      34.561  15.213 -25.895  1.00 72.53           H  
ATOM     46 HE21 GLN A   3      36.036  17.893 -23.584  1.00 72.53           H  
ATOM     47 HE22 GLN A   3      35.482  16.265 -23.177  1.00 72.53           H  
ATOM     48  N   SER A   4      30.123  15.892 -27.922  1.00 78.07           N  
ATOM     49  CA  SER A   4      28.802  16.321 -28.393  1.00 78.07           C  
ATOM     50  C   SER A   4      27.786  15.177 -28.430  1.00 78.07           C  
ATOM     51  O   SER A   4      26.612  15.419 -28.186  1.00 78.07           O  
ATOM     52  CB  SER A   4      28.912  16.986 -29.772  1.00 78.07           C  
ATOM     53  OG  SER A   4      29.643  16.184 -30.697  1.00 78.07           O  
ATOM     54  H   SER A   4      30.868  15.803 -28.598  1.00 78.07           H  
ATOM     55  HA  SER A   4      28.407  17.061 -27.696  1.00 78.07           H  
ATOM     56  HB2 SER A   4      29.423  17.942 -29.658  1.00 78.07           H  
ATOM     57  HB3 SER A   4      27.912  17.177 -30.162  1.00 78.07           H  
ATOM     58  HG  SER A   4      29.162  15.357 -30.779  1.00 78.07           H  
ATOM     59  N   SER A   5      28.226  13.949 -28.732  1.00 81.82           N  
ATOM     60  CA  SER A   5      27.354  12.768 -28.722  1.00 81.82           C  
ATOM     61  C   SER A   5      26.992  12.366 -27.295  1.00 81.82           C  
ATOM     62  O   SER A   5      25.829  12.102 -27.016  1.00 81.82           O  
ATOM     63  CB  SER A   5      28.042  11.595 -29.425  1.00 81.82           C  
ATOM     64  OG  SER A   5      27.110  10.583 -29.727  1.00 81.82           O  
ATOM     65  H   SER A   5      29.218  13.791 -28.841  1.00 81.82           H  
ATOM     66  HA  SER A   5      26.430  12.995 -29.252  1.00 81.82           H  
ATOM     67  HB2 SER A   5      28.478  11.944 -30.361  1.00 81.82           H  
ATOM     68  HB3 SER A   5      28.837  11.192 -28.797  1.00 81.82           H  
ATOM     69  HG  SER A   5      26.703  10.247 -28.925  1.00 81.82           H  
ATOM     70  N   ARG A   6      27.976  12.383 -26.387  1.00 83.30           N  
ATOM     71  CA  ARG A   6      27.775  12.062 -24.971  1.00 83.30           C  
ATOM     72  C   ARG A   6      26.804  13.032 -24.296  1.00 83.30           C  
ATOM     73  O   ARG A   6      25.834  12.582 -23.713  1.00 83.30           O  
ATOM     74  CB  ARG A   6      29.139  12.011 -24.274  1.00 83.30           C  
ATOM     75  CG  ARG A   6      28.991  11.629 -22.798  1.00 83.30           C  
ATOM     76  CD  ARG A   6      30.361  11.576 -22.123  1.00 83.30           C  
ATOM     77  NE  ARG A   6      30.180  11.483 -20.671  1.00 83.30           N  
ATOM     78  CZ  ARG A   6      30.424  10.463 -19.883  1.00 83.30           C  
ATOM     79  NH1 ARG A   6      31.064   9.392 -20.274  1.00 83.30           N1+
ATOM     80  NH2 ARG A   6      29.924  10.500 -18.691  1.00 83.30           N  
ATOM     81  H   ARG A   6      28.918  12.568 -26.700  1.00 83.30           H  
ATOM     82  HA  ARG A   6      27.311  11.079 -24.891  1.00 83.30           H  
ATOM     83  HB2 ARG A   6      29.623  12.985 -24.347  1.00 83.30           H  
ATOM     84  HB3 ARG A   6      29.765  11.269 -24.770  1.00 83.30           H  
ATOM     85  HG2 ARG A   6      28.501  10.659 -22.709  1.00 83.30           H  
ATOM     86  HG3 ARG A   6      28.384  12.378 -22.290  1.00 83.30           H  
ATOM     87  HD2 ARG A   6      30.924  10.729 -22.515  1.00 83.30           H  
ATOM     88  HD3 ARG A   6      30.901  12.497 -22.342  1.00 83.30           H  
ATOM     89  HE  ARG A   6      29.480  12.096 -20.277  1.00 83.30           H  
ATOM     90 HH11 ARG A   6      31.239   9.328 -21.267  1.00 83.30           H  
ATOM     91 HH12 ARG A   6      30.690   8.531 -19.900  1.00 83.30           H  
ATOM     92 HH21 ARG A   6      29.174  11.168 -18.580  1.00 83.30           H  
ATOM     93 HH22 ARG A   6      29.858   9.652 -18.146  1.00 83.30           H  
ATOM     94  N   ALA A   7      27.001  14.342 -24.457  1.00 87.46           N  
ATOM     95  CA  ALA A   7      26.109  15.342 -23.862  1.00 87.46           C  
ATOM     96  C   ALA A   7      24.668  15.269 -24.406  1.00 87.46           C  
ATOM     97  O   ALA A   7      23.716  15.573 -23.693  1.00 87.46           O  
ATOM     98  CB  ALA A   7      26.715  16.725 -24.122  1.00 87.46           C  
ATOM     99  H   ALA A   7      27.841  14.659 -24.919  1.00 87.46           H  
ATOM    100  HA  ALA A   7      26.060  15.176 -22.786  1.00 87.46           H  
ATOM    101  HB1 ALA A   7      27.704  16.780 -23.667  1.00 87.46           H  
ATOM    102  HB2 ALA A   7      26.079  17.484 -23.666  1.00 87.46           H  
ATOM    103  HB3 ALA A   7      26.791  16.909 -25.193  1.00 87.46           H  
ATOM    104  N   ALA A   8      24.494  14.888 -25.677  1.00 89.32           N  
ATOM    105  CA  ALA A   8      23.166  14.681 -26.249  1.00 89.32           C  
ATOM    106  C   ALA A   8      22.476  13.445 -25.655  1.00 89.32           C  
ATOM    107  O   ALA A   8      21.280  13.503 -25.395  1.00 89.32           O  
ATOM    108  CB  ALA A   8      23.289  14.581 -27.773  1.00 89.32           C  
ATOM    109  H   ALA A   8      25.300  14.638 -26.232  1.00 89.32           H  
ATOM    110  HA  ALA A   8      22.539  15.540 -26.008  1.00 89.32           H  
ATOM    111  HB1 ALA A   8      23.744  15.489 -28.169  1.00 89.32           H  
ATOM    112  HB2 ALA A   8      23.901  13.721 -28.043  1.00 89.32           H  
ATOM    113  HB3 ALA A   8      22.295  14.457 -28.205  1.00 89.32           H  
ATOM    114  N   PHE A   9      23.234  12.369 -25.428  1.00 87.61           N  
ATOM    115  CA  PHE A   9      22.739  11.159 -24.781  1.00 87.61           C  
ATOM    116  C   PHE A   9      22.394  11.394 -23.305  1.00 87.61           C  
ATOM    117  O   PHE A   9      21.293  11.062 -22.889  1.00 87.61           O  
ATOM    118  CB  PHE A   9      23.774  10.037 -24.949  1.00 87.61           C  
ATOM    119  CG  PHE A   9      23.335   8.791 -24.221  1.00 87.61           C  
ATOM    120  CD1 PHE A   9      23.837   8.513 -22.935  1.00 87.61           C  
ATOM    121  CD2 PHE A   9      22.281   8.024 -24.751  1.00 87.61           C  
ATOM    122  CE1 PHE A   9      23.246   7.505 -22.158  1.00 87.61           C  
ATOM    123  CE2 PHE A   9      21.673   7.039 -23.959  1.00 87.61           C  
ATOM    124  CZ  PHE A   9      22.134   6.805 -22.651  1.00 87.61           C  
ATOM    125  H   PHE A   9      24.214  12.396 -25.670  1.00 87.61           H  
ATOM    126  HA  PHE A   9      21.814  10.847 -25.266  1.00 87.61           H  
ATOM    127  HB2 PHE A   9      24.738  10.361 -24.557  1.00 87.61           H  
ATOM    128  HB3 PHE A   9      23.894   9.811 -26.008  1.00 87.61           H  
ATOM    129  HD1 PHE A   9      24.622   9.119 -22.508  1.00 87.61           H  
ATOM    130  HD2 PHE A   9      21.863   8.255 -25.719  1.00 87.61           H  
ATOM    131  HE1 PHE A   9      23.593   7.320 -21.152  1.00 87.61           H  
ATOM    132  HE2 PHE A   9      20.810   6.499 -24.319  1.00 87.61           H  
ATOM    133  HZ  PHE A   9      21.622   6.089 -22.025  1.00 87.61           H  
ATOM    134  N   GLU A  10      23.285  12.032 -22.538  1.00 91.75           N  
ATOM    135  CA  GLU A  10      23.044  12.364 -21.125  1.00 91.75           C  
ATOM    136  C   GLU A  10      21.741  13.170 -20.973  1.00 91.75           C  
ATOM    137  O   GLU A  10      20.862  12.797 -20.205  1.00 91.75           O  
ATOM    138  CB  GLU A  10      24.265  13.121 -20.547  1.00 91.75           C  
ATOM    139  CG  GLU A  10      25.494  12.210 -20.302  1.00 91.75           C  
ATOM    140  CD  GLU A  10      26.794  12.946 -19.899  1.00 91.75           C  
ATOM    141  OE1 GLU A  10      27.783  12.268 -19.495  1.00 91.75           O  
ATOM    142  OE2 GLU A  10      26.921  14.162 -20.175  1.00 91.75           O1-
ATOM    143  H   GLU A  10      24.192  12.253 -22.924  1.00 91.75           H  
ATOM    144  HA  GLU A  10      22.905  11.442 -20.561  1.00 91.75           H  
ATOM    145  HB2 GLU A  10      24.533  13.918 -21.241  1.00 91.75           H  
ATOM    146  HB3 GLU A  10      23.986  13.581 -19.599  1.00 91.75           H  
ATOM    147  HG2 GLU A  10      25.699  11.647 -21.213  1.00 91.75           H  
ATOM    148  HG3 GLU A  10      25.247  11.482 -19.529  1.00 91.75           H  
ATOM    149  N   LYS A  11      21.537  14.193 -21.810  1.00 93.35           N  
ATOM    150  CA  LYS A  11      20.302  14.990 -21.805  1.00 93.35           C  
ATOM    151  C   LYS A  11      19.041  14.193 -22.172  1.00 93.35           C  
ATOM    152  O   LYS A  11      17.943  14.540 -21.735  1.00 93.35           O  
ATOM    153  CB  LYS A  11      20.509  16.168 -22.759  1.00 93.35           C  
ATOM    154  CG  LYS A  11      19.338  17.149 -22.681  1.00 93.35           C  
ATOM    155  CD  LYS A  11      19.615  18.381 -23.533  1.00 93.35           C  
ATOM    156  CE  LYS A  11      18.437  19.330 -23.328  1.00 93.35           C  
ATOM    157  NZ  LYS A  11      18.659  20.607 -24.036  1.00 93.35           N1+
ATOM    158  H   LYS A  11      22.293  14.454 -22.427  1.00 93.35           H  
ATOM    159  HA  LYS A  11      20.149  15.361 -20.791  1.00 93.35           H  
ATOM    160  HB2 LYS A  11      20.617  15.797 -23.779  1.00 93.35           H  
ATOM    161  HB3 LYS A  11      21.424  16.686 -22.473  1.00 93.35           H  
ATOM    162  HG2 LYS A  11      18.427  16.675 -23.047  1.00 93.35           H  
ATOM    163  HG3 LYS A  11      19.195  17.449 -21.643  1.00 93.35           H  
ATOM    164  HD2 LYS A  11      20.540  18.846 -23.194  1.00 93.35           H  
ATOM    165  HD3 LYS A  11      19.702  18.088 -24.579  1.00 93.35           H  
ATOM    166  HE2 LYS A  11      17.529  18.837 -23.674  1.00 93.35           H  
ATOM    167  HE3 LYS A  11      18.330  19.502 -22.257  1.00 93.35           H  
ATOM    168  HZ1 LYS A  11      17.884  21.229 -23.856  1.00 93.35           H  
ATOM    169  HZ2 LYS A  11      18.754  20.437 -25.027  1.00 93.35           H  
ATOM    170  HZ3 LYS A  11      19.504  21.029 -23.679  1.00 93.35           H  
ATOM    171  N   ASP A  12      19.171  13.193 -23.039  1.00 92.54           N  
ATOM    172  CA  ASP A  12      18.055  12.332 -23.434  1.00 92.54           C  
ATOM    173  C   ASP A  12      17.680  11.360 -22.311  1.00 92.54           C  
ATOM    174  O   ASP A  12      16.496  11.237 -21.995  1.00 92.54           O  
ATOM    175  CB  ASP A  12      18.406  11.597 -24.731  1.00 92.54           C  
ATOM    176  CG  ASP A  12      17.178  10.923 -25.340  1.00 92.54           C  
ATOM    177  OD1 ASP A  12      16.241  11.679 -25.700  1.00 92.54           O  
ATOM    178  OD2 ASP A  12      17.227   9.692 -25.529  1.00 92.54           O1-
ATOM    179  H   ASP A  12      20.101  12.909 -23.312  1.00 92.54           H  
ATOM    180  HA  ASP A  12      17.180  12.952 -23.630  1.00 92.54           H  
ATOM    181  HB2 ASP A  12      18.791  12.316 -25.454  1.00 92.54           H  
ATOM    182  HB3 ASP A  12      19.185  10.859 -24.540  1.00 92.54           H  
ATOM    183  N   ALA A  13      18.680  10.768 -21.648  1.00 92.73           N  
ATOM    184  CA  ALA A  13      18.495   9.948 -20.455  1.00 92.73           C  
ATOM    185  C   ALA A  13      17.825  10.754 -19.332  1.00 92.73           C  
ATOM    186  O   ALA A  13      16.780  10.341 -18.836  1.00 92.73           O  
ATOM    187  CB  ALA A  13      19.852   9.373 -20.027  1.00 92.73           C  
ATOM    188  H   ALA A  13      19.626  10.911 -21.970  1.00 92.73           H  
ATOM    189  HA  ALA A  13      17.835   9.116 -20.703  1.00 92.73           H  
ATOM    190  HB1 ALA A  13      20.543  10.177 -19.774  1.00 92.73           H  
ATOM    191  HB2 ALA A  13      19.716   8.733 -19.156  1.00 92.73           H  
ATOM    192  HB3 ALA A  13      20.271   8.774 -20.836  1.00 92.73           H  
ATOM    193  N   GLU A  14      18.341  11.951 -19.025  1.00 95.43           N  
ATOM    194  CA  GLU A  14      17.768  12.865 -18.027  1.00 95.43           C  
ATOM    195  C   GLU A  14      16.287  13.146 -18.291  1.00 95.43           C  
ATOM    196  O   GLU A  14      15.417  12.940 -17.442  1.00 95.43           O  
ATOM    197  CB  GLU A  14      18.526  14.205 -18.033  1.00 95.43           C  
ATOM    198  CG  GLU A  14      19.908  14.147 -17.372  1.00 95.43           C  
ATOM    199  CD  GLU A  14      20.747  15.419 -17.576  1.00 95.43           C  
ATOM    200  OE1 GLU A  14      21.934  15.397 -17.168  1.00 95.43           O  
ATOM    201  OE2 GLU A  14      20.248  16.400 -18.187  1.00 95.43           O1-
ATOM    202  H   GLU A  14      19.225  12.207 -19.442  1.00 95.43           H  
ATOM    203  HA  GLU A  14      17.849  12.412 -17.039  1.00 95.43           H  
ATOM    204  HB2 GLU A  14      18.632  14.537 -19.065  1.00 95.43           H  
ATOM    205  HB3 GLU A  14      17.932  14.947 -17.499  1.00 95.43           H  
ATOM    206  HG2 GLU A  14      19.764  14.010 -16.300  1.00 95.43           H  
ATOM    207  HG3 GLU A  14      20.458  13.283 -17.746  1.00 95.43           H  
ATOM    208  N   ARG A  15      15.980  13.592 -19.514  1.00 95.53           N  
ATOM    209  CA  ARG A  15      14.616  13.939 -19.908  1.00 95.53           C  
ATOM    210  C   ARG A  15      13.686  12.730 -19.861  1.00 95.53           C  
ATOM    211  O   ARG A  15      12.537  12.871 -19.443  1.00 95.53           O  
ATOM    212  CB  ARG A  15      14.663  14.552 -21.307  1.00 95.53           C  
ATOM    213  CG  ARG A  15      13.270  15.000 -21.753  1.00 95.53           C  
ATOM    214  CD  ARG A  15      13.342  15.547 -23.171  1.00 95.53           C  
ATOM    215  NE  ARG A  15      12.007  15.978 -23.615  1.00 95.53           N  
ATOM    216  CZ  ARG A  15      11.663  16.270 -24.849  1.00 95.53           C  
ATOM    217  NH1 ARG A  15      12.531  16.229 -25.823  1.00 95.53           N1+
ATOM    218  NH2 ARG A  15      10.432  16.596 -25.126  1.00 95.53           N  
ATOM    219  H   ARG A  15      16.739  13.700 -20.172  1.00 95.53           H  
ATOM    220  HA  ARG A  15      14.225  14.660 -19.190  1.00 95.53           H  
ATOM    221  HB2 ARG A  15      15.055  13.816 -22.009  1.00 95.53           H  
ATOM    222  HB3 ARG A  15      15.331  15.413 -21.295  1.00 95.53           H  
ATOM    223  HG2 ARG A  15      12.582  14.155 -21.752  1.00 95.53           H  
ATOM    224  HG3 ARG A  15      12.900  15.768 -21.073  1.00 95.53           H  
ATOM    225  HD2 ARG A  15      14.035  16.388 -23.192  1.00 95.53           H  
ATOM    226  HD3 ARG A  15      13.717  14.754 -23.819  1.00 95.53           H  
ATOM    227  HE  ARG A  15      11.288  15.965 -22.906  1.00 95.53           H  
ATOM    228 HH11 ARG A  15      12.231  16.300 -26.785  1.00 95.53           H  
ATOM    229 HH12 ARG A  15      13.426  15.816 -25.605  1.00 95.53           H  
ATOM    230 HH21 ARG A  15      10.144  16.752 -26.081  1.00 95.53           H  
ATOM    231 HH22 ARG A  15       9.746  16.559 -24.386  1.00 95.53           H  
ATOM    232  N   THR A  16      14.153  11.582 -20.338  1.00 95.29           N  
ATOM    233  CA  THR A  16      13.364  10.351 -20.389  1.00 95.29           C  
ATOM    234  C   THR A  16      13.038   9.865 -18.981  1.00 95.29           C  
ATOM    235  O   THR A  16      11.867   9.612 -18.701  1.00 95.29           O  
ATOM    236  CB  THR A  16      14.094   9.289 -21.219  1.00 95.29           C  
ATOM    237  CG2 THR A  16      13.358   7.958 -21.261  1.00 95.29           C  
ATOM    238  OG1 THR A  16      14.179   9.763 -22.543  1.00 95.29           O  
ATOM    239  H   THR A  16      15.110  11.544 -20.656  1.00 95.29           H  
ATOM    240  HA  THR A  16      12.414  10.557 -20.883  1.00 95.29           H  
ATOM    241  HB  THR A  16      15.097   9.128 -20.824  1.00 95.29           H  
ATOM    242  HG1 THR A  16      15.059  10.133 -22.639  1.00 95.29           H  
ATOM    243 HG21 THR A  16      13.433   7.489 -20.279  1.00 95.29           H  
ATOM    244 HG22 THR A  16      12.313   8.108 -21.532  1.00 95.29           H  
ATOM    245 HG23 THR A  16      13.834   7.299 -21.988  1.00 95.29           H  
ATOM    246  N   SER A  17      14.016   9.842 -18.073  1.00 95.40           N  
ATOM    247  CA  SER A  17      13.813   9.437 -16.677  1.00 95.40           C  
ATOM    248  C   SER A  17      12.889  10.385 -15.917  1.00 95.40           C  
ATOM    249  O   SER A  17      11.999   9.925 -15.207  1.00 95.40           O  
ATOM    250  CB  SER A  17      15.151   9.354 -15.947  1.00 95.40           C  
ATOM    251  OG  SER A  17      15.994   8.457 -16.631  1.00 95.40           O  
ATOM    252  H   SER A  17      14.966  10.041 -18.352  1.00 95.40           H  
ATOM    253  HA  SER A  17      13.362   8.445 -16.662  1.00 95.40           H  
ATOM    254  HB2 SER A  17      14.986   8.992 -14.932  1.00 95.40           H  
ATOM    255  HB3 SER A  17      15.616  10.340 -15.912  1.00 95.40           H  
ATOM    256  HG  SER A  17      16.700   8.195 -16.034  1.00 95.40           H  
ATOM    257  N   LEU A  18      13.025  11.704 -16.106  1.00 95.77           N  
ATOM    258  CA  LEU A  18      12.139  12.689 -15.471  1.00 95.77           C  
ATOM    259  C   LEU A  18      10.683  12.540 -15.940  1.00 95.77           C  
ATOM    260  O   LEU A  18       9.762  12.572 -15.124  1.00 95.77           O  
ATOM    261  CB  LEU A  18      12.664  14.107 -15.763  1.00 95.77           C  
ATOM    262  CG  LEU A  18      13.904  14.506 -14.938  1.00 95.77           C  
ATOM    263  CD1 LEU A  18      14.531  15.763 -15.544  1.00 95.77           C  
ATOM    264  CD2 LEU A  18      13.537  14.812 -13.486  1.00 95.77           C  
ATOM    265  H   LEU A  18      13.807  12.035 -16.653  1.00 95.77           H  
ATOM    266  HA  LEU A  18      12.138  12.520 -14.395  1.00 95.77           H  
ATOM    267  HB2 LEU A  18      12.901  14.174 -16.825  1.00 95.77           H  
ATOM    268  HB3 LEU A  18      11.872  14.827 -15.556  1.00 95.77           H  
ATOM    269  HG  LEU A  18      14.641  13.703 -14.959  1.00 95.77           H  
ATOM    270 HD11 LEU A  18      15.401  16.042 -14.949  1.00 95.77           H  
ATOM    271 HD12 LEU A  18      14.863  15.553 -16.560  1.00 95.77           H  
ATOM    272 HD13 LEU A  18      13.814  16.585 -15.536  1.00 95.77           H  
ATOM    273 HD21 LEU A  18      13.139  13.923 -12.997  1.00 95.77           H  
ATOM    274 HD22 LEU A  18      14.431  15.114 -12.941  1.00 95.77           H  
ATOM    275 HD23 LEU A  18      12.805  15.618 -13.431  1.00 95.77           H  
ATOM    276  N   LEU A  19      10.459  12.337 -17.244  1.00 95.14           N  
ATOM    277  CA  LEU A  19       9.115  12.109 -17.790  1.00 95.14           C  
ATOM    278  C   LEU A  19       8.531  10.763 -17.347  1.00 95.14           C  
ATOM    279  O   LEU A  19       7.330  10.680 -17.082  1.00 95.14           O  
ATOM    280  CB  LEU A  19       9.158  12.182 -19.326  1.00 95.14           C  
ATOM    281  CG  LEU A  19       9.353  13.597 -19.894  1.00 95.14           C  
ATOM    282  CD1 LEU A  19       9.537  13.508 -21.414  1.00 95.14           C  
ATOM    283  CD2 LEU A  19       8.153  14.509 -19.628  1.00 95.14           C  
ATOM    284  H   LEU A  19      11.256  12.298 -17.864  1.00 95.14           H  
ATOM    285  HA  LEU A  19       8.443  12.874 -17.402  1.00 95.14           H  
ATOM    286  HB2 LEU A  19       9.963  11.538 -19.678  1.00 95.14           H  
ATOM    287  HB3 LEU A  19       8.222  11.783 -19.717  1.00 95.14           H  
ATOM    288  HG  LEU A  19      10.241  14.060 -19.464  1.00 95.14           H  
ATOM    289 HD11 LEU A  19      10.408  12.887 -21.625  1.00 95.14           H  
ATOM    290 HD12 LEU A  19       8.656  13.052 -21.865  1.00 95.14           H  
ATOM    291 HD13 LEU A  19       9.696  14.507 -21.821  1.00 95.14           H  
ATOM    292 HD21 LEU A  19       7.238  14.050 -20.000  1.00 95.14           H  
ATOM    293 HD22 LEU A  19       8.046  14.677 -18.556  1.00 95.14           H  
ATOM    294 HD23 LEU A  19       8.304  15.480 -20.099  1.00 95.14           H  
ATOM    295  N   ALA A  20       9.365   9.724 -17.255  1.00 94.88           N  
ATOM    296  CA  ALA A  20       8.972   8.430 -16.713  1.00 94.88           C  
ATOM    297  C   ALA A  20       8.530   8.568 -15.252  1.00 94.88           C  
ATOM    298  O   ALA A  20       7.444   8.114 -14.909  1.00 94.88           O  
ATOM    299  CB  ALA A  20      10.145   7.454 -16.838  1.00 94.88           C  
ATOM    300  H   ALA A  20      10.331   9.843 -17.526  1.00 94.88           H  
ATOM    301  HA  ALA A  20       8.131   8.042 -17.288  1.00 94.88           H  
ATOM    302  HB1 ALA A  20      10.944   7.753 -16.160  1.00 94.88           H  
ATOM    303  HB2 ALA A  20       9.823   6.444 -16.582  1.00 94.88           H  
ATOM    304  HB3 ALA A  20      10.553   7.463 -17.849  1.00 94.88           H  
ATOM    305  N   ALA A  21       9.318   9.262 -14.424  1.00 95.45           N  
ATOM    306  CA  ALA A  21       9.015   9.492 -13.015  1.00 95.45           C  
ATOM    307  C   ALA A  21       7.731  10.313 -12.832  1.00 95.45           C  
ATOM    308  O   ALA A  21       6.893   9.972 -12.002  1.00 95.45           O  
ATOM    309  CB  ALA A  21      10.217  10.182 -12.360  1.00 95.45           C  
ATOM    310  H   ALA A  21      10.213   9.583 -14.766  1.00 95.45           H  
ATOM    311  HA  ALA A  21       8.863   8.528 -12.529  1.00 95.45           H  
ATOM    312  HB1 ALA A  21      10.382  11.160 -12.811  1.00 95.45           H  
ATOM    313  HB2 ALA A  21      10.031  10.304 -11.293  1.00 95.45           H  
ATOM    314  HB3 ALA A  21      11.114   9.576 -12.489  1.00 95.45           H  
ATOM    315  N   GLU A  22       7.528  11.369 -13.625  1.00 94.91           N  
ATOM    316  CA  GLU A  22       6.296  12.163 -13.575  1.00 94.91           C  
ATOM    317  C   GLU A  22       5.063  11.338 -13.974  1.00 94.91           C  
ATOM    318  O   GLU A  22       4.023  11.411 -13.315  1.00 94.91           O  
ATOM    319  CB  GLU A  22       6.431  13.396 -14.486  1.00 94.91           C  
ATOM    320  CG  GLU A  22       5.293  14.402 -14.240  1.00 94.91           C  
ATOM    321  CD  GLU A  22       5.159  15.474 -15.331  1.00 94.91           C  
ATOM    322  OE1 GLU A  22       4.003  15.938 -15.509  1.00 94.91           O  
ATOM    323  OE2 GLU A  22       6.157  15.806 -16.004  1.00 94.91           O1-
ATOM    324  H   GLU A  22       8.266  11.648 -14.256  1.00 94.91           H  
ATOM    325  HA  GLU A  22       6.143  12.496 -12.549  1.00 94.91           H  
ATOM    326  HB2 GLU A  22       6.419  13.075 -15.527  1.00 94.91           H  
ATOM    327  HB3 GLU A  22       7.380  13.893 -14.285  1.00 94.91           H  
ATOM    328  HG2 GLU A  22       5.451  14.883 -13.274  1.00 94.91           H  
ATOM    329  HG3 GLU A  22       4.343  13.870 -14.185  1.00 94.91           H  
ATOM    330  N   GLY A  23       5.176  10.556 -15.052  1.00 94.92           N  
ATOM    331  CA  GLY A  23       4.100   9.697 -15.530  1.00 94.92           C  
ATOM    332  C   GLY A  23       3.763   8.587 -14.539  1.00 94.92           C  
ATOM    333  O   GLY A  23       2.592   8.406 -14.213  1.00 94.92           O  
ATOM    334  H   GLY A  23       6.062  10.533 -15.537  1.00 94.92           H  
ATOM    335  HA2 GLY A  23       4.410   9.237 -16.468  1.00 94.92           H  
ATOM    336  HA3 GLY A  23       3.203  10.294 -15.700  1.00 94.92           H  
ATOM    337  N   ALA A  24       4.777   7.882 -14.038  1.00 95.23           N  
ATOM    338  CA  ALA A  24       4.608   6.796 -13.082  1.00 95.23           C  
ATOM    339  C   ALA A  24       4.038   7.303 -11.756  1.00 95.23           C  
ATOM    340  O   ALA A  24       3.072   6.724 -11.277  1.00 95.23           O  
ATOM    341  CB  ALA A  24       5.943   6.062 -12.915  1.00 95.23           C  
ATOM    342  H   ALA A  24       5.718   8.083 -14.345  1.00 95.23           H  
ATOM    343  HA  ALA A  24       3.881   6.086 -13.477  1.00 95.23           H  
ATOM    344  HB1 ALA A  24       5.846   5.291 -12.150  1.00 95.23           H  
ATOM    345  HB2 ALA A  24       6.726   6.764 -12.629  1.00 95.23           H  
ATOM    346  HB3 ALA A  24       6.226   5.593 -13.857  1.00 95.23           H  
ATOM    347  N   ALA A  25       4.536   8.424 -11.220  1.00 94.87           N  
ATOM    348  CA  ALA A  25       3.998   9.015  -9.993  1.00 94.87           C  
ATOM    349  C   ALA A  25       2.499   9.310 -10.112  1.00 94.87           C  
ATOM    350  O   ALA A  25       1.724   8.916  -9.249  1.00 94.87           O  
ATOM    351  CB  ALA A  25       4.777  10.296  -9.671  1.00 94.87           C  
ATOM    352  H   ALA A  25       5.346   8.856 -11.642  1.00 94.87           H  
ATOM    353  HA  ALA A  25       4.126   8.310  -9.172  1.00 94.87           H  
ATOM    354  HB1 ALA A  25       5.822  10.047  -9.487  1.00 94.87           H  
ATOM    355  HB2 ALA A  25       4.709  10.999 -10.502  1.00 94.87           H  
ATOM    356  HB3 ALA A  25       4.359  10.754  -8.775  1.00 94.87           H  
ATOM    357  N   ARG A  26       2.076   9.937 -11.218  1.00 94.89           N  
ATOM    358  CA  ARG A  26       0.663  10.265 -11.449  1.00 94.89           C  
ATOM    359  C   ARG A  26      -0.219   9.021 -11.547  1.00 94.89           C  
ATOM    360  O   ARG A  26      -1.315   9.015 -11.000  1.00 94.89           O  
ATOM    361  CB  ARG A  26       0.555  11.122 -12.715  1.00 94.89           C  
ATOM    362  CG  ARG A  26      -0.881  11.614 -12.967  1.00 94.89           C  
ATOM    363  CD  ARG A  26      -0.987  12.374 -14.294  1.00 94.89           C  
ATOM    364  NE  ARG A  26      -0.136  13.583 -14.299  1.00 94.89           N  
ATOM    365  CZ  ARG A  26       0.724  13.969 -15.225  1.00 94.89           C  
ATOM    366  NH1 ARG A  26       0.852  13.349 -16.363  1.00 94.89           N1+
ATOM    367  NH2 ARG A  26       1.483  15.004 -14.997  1.00 94.89           N  
ATOM    368  H   ARG A  26       2.765  10.191 -11.910  1.00 94.89           H  
ATOM    369  HA  ARG A  26       0.296  10.820 -10.585  1.00 94.89           H  
ATOM    370  HB2 ARG A  26       1.218  11.981 -12.606  1.00 94.89           H  
ATOM    371  HB3 ARG A  26       0.890  10.537 -13.571  1.00 94.89           H  
ATOM    372  HG2 ARG A  26      -1.197  12.257 -12.146  1.00 94.89           H  
ATOM    373  HG3 ARG A  26      -1.560  10.764 -13.020  1.00 94.89           H  
ATOM    374  HD2 ARG A  26      -0.709  11.690 -15.096  1.00 94.89           H  
ATOM    375  HD3 ARG A  26      -2.027  12.664 -14.441  1.00 94.89           H  
ATOM    376  HE  ARG A  26      -0.127  14.105 -13.434  1.00 94.89           H  
ATOM    377 HH11 ARG A  26       0.359  12.477 -16.488  1.00 94.89           H  
ATOM    378 HH12 ARG A  26       1.620  13.616 -16.962  1.00 94.89           H  
ATOM    379 HH21 ARG A  26       1.469  15.445 -14.089  1.00 94.89           H  
ATOM    380 HH22 ARG A  26       2.308  15.221 -15.537  1.00 94.89           H  
ATOM    381  N   GLU A  27       0.221   8.001 -12.281  1.00 94.25           N  
ATOM    382  CA  GLU A  27      -0.558   6.767 -12.425  1.00 94.25           C  
ATOM    383  C   GLU A  27      -0.622   5.989 -11.106  1.00 94.25           C  
ATOM    384  O   GLU A  27      -1.683   5.481 -10.760  1.00 94.25           O  
ATOM    385  CB  GLU A  27       0.012   5.895 -13.554  1.00 94.25           C  
ATOM    386  CG  GLU A  27      -0.162   6.486 -14.963  1.00 94.25           C  
ATOM    387  CD  GLU A  27      -1.618   6.573 -15.456  1.00 94.25           C  
ATOM    388  OE1 GLU A  27      -1.809   7.191 -16.531  1.00 94.25           O  
ATOM    389  OE2 GLU A  27      -2.531   6.045 -14.783  1.00 94.25           O1-
ATOM    390  H   GLU A  27       1.136   8.057 -12.705  1.00 94.25           H  
ATOM    391  HA  GLU A  27      -1.589   7.016 -12.676  1.00 94.25           H  
ATOM    392  HB2 GLU A  27       1.074   5.729 -13.372  1.00 94.25           H  
ATOM    393  HB3 GLU A  27      -0.488   4.927 -13.539  1.00 94.25           H  
ATOM    394  HG2 GLU A  27       0.396   5.860 -15.659  1.00 94.25           H  
ATOM    395  HG3 GLU A  27       0.281   7.481 -14.995  1.00 94.25           H  
ATOM    396  N   ILE A  28       0.468   5.952 -10.334  1.00 94.07           N  
ATOM    397  CA  ILE A  28       0.492   5.336  -9.002  1.00 94.07           C  
ATOM    398  C   ILE A  28      -0.460   6.082  -8.064  1.00 94.07           C  
ATOM    399  O   ILE A  28      -1.355   5.456  -7.508  1.00 94.07           O  
ATOM    400  CB  ILE A  28       1.941   5.252  -8.472  1.00 94.07           C  
ATOM    401  CG1 ILE A  28       2.725   4.230  -9.328  1.00 94.07           C  
ATOM    402  CG2 ILE A  28       1.987   4.842  -6.989  1.00 94.07           C  
ATOM    403  CD1 ILE A  28       4.237   4.249  -9.096  1.00 94.07           C  
ATOM    404  H   ILE A  28       1.313   6.399 -10.660  1.00 94.07           H  
ATOM    405  HA  ILE A  28       0.107   4.320  -9.083  1.00 94.07           H  
ATOM    406  HB  ILE A  28       2.406   6.234  -8.567  1.00 94.07           H  
ATOM    407 HG12 ILE A  28       2.348   3.227  -9.132  1.00 94.07           H  
ATOM    408 HG13 ILE A  28       2.560   4.431 -10.387  1.00 94.07           H  
ATOM    409 HG21 ILE A  28       3.018   4.762  -6.645  1.00 94.07           H  
ATOM    410 HG22 ILE A  28       1.494   5.590  -6.368  1.00 94.07           H  
ATOM    411 HG23 ILE A  28       1.493   3.881  -6.846  1.00 94.07           H  
ATOM    412 HD11 ILE A  28       4.733   3.713  -9.906  1.00 94.07           H  
ATOM    413 HD12 ILE A  28       4.461   3.739  -8.159  1.00 94.07           H  
ATOM    414 HD13 ILE A  28       4.603   5.275  -9.070  1.00 94.07           H  
ATOM    415  N   ASP A  29      -0.372   7.410  -7.963  1.00 92.19           N  
ATOM    416  CA  ASP A  29      -1.291   8.199  -7.131  1.00 92.19           C  
ATOM    417  C   ASP A  29      -2.765   7.916  -7.479  1.00 92.19           C  
ATOM    418  O   ASP A  29      -3.587   7.700  -6.590  1.00 92.19           O  
ATOM    419  CB  ASP A  29      -1.008   9.704  -7.299  1.00 92.19           C  
ATOM    420  CG  ASP A  29       0.229  10.225  -6.556  1.00 92.19           C  
ATOM    421  OD1 ASP A  29       0.606   9.628  -5.523  1.00 92.19           O  
ATOM    422  OD2 ASP A  29       0.744  11.287  -6.985  1.00 92.19           O1-
ATOM    423  H   ASP A  29       0.391   7.892  -8.418  1.00 92.19           H  
ATOM    424  HA  ASP A  29      -1.149   7.928  -6.084  1.00 92.19           H  
ATOM    425  HB2 ASP A  29      -0.922   9.937  -8.361  1.00 92.19           H  
ATOM    426  HB3 ASP A  29      -1.866  10.256  -6.914  1.00 92.19           H  
ATOM    427  N   ASN A  30      -3.101   7.851  -8.772  1.00 92.32           N  
ATOM    428  CA  ASN A  30      -4.464   7.555  -9.222  1.00 92.32           C  
ATOM    429  C   ASN A  30      -4.925   6.140  -8.845  1.00 92.32           C  
ATOM    430  O   ASN A  30      -6.096   5.948  -8.526  1.00 92.32           O  
ATOM    431  CB  ASN A  30      -4.539   7.712 -10.746  1.00 92.32           C  
ATOM    432  CG  ASN A  30      -4.465   9.140 -11.244  1.00 92.32           C  
ATOM    433  ND2 ASN A  30      -4.164   9.303 -12.512  1.00 92.32           N  
ATOM    434  OD1 ASN A  30      -4.732  10.122 -10.570  1.00 92.32           O  
ATOM    435  H   ASN A  30      -2.384   8.038  -9.458  1.00 92.32           H  
ATOM    436  HA  ASN A  30      -5.155   8.252  -8.749  1.00 92.32           H  
ATOM    437  HB2 ASN A  30      -3.739   7.131 -11.204  1.00 92.32           H  
ATOM    438  HB3 ASN A  30      -5.489   7.304 -11.092  1.00 92.32           H  
ATOM    439 HD21 ASN A  30      -4.081  10.261 -12.822  1.00 92.32           H  
ATOM    440 HD22 ASN A  30      -3.891   8.497 -13.055  1.00 92.32           H  
ATOM    441  N   ARG A  31      -4.033   5.147  -8.918  1.00 89.99           N  
ATOM    442  CA  ARG A  31      -4.353   3.746  -8.607  1.00 89.99           C  
ATOM    443  C   ARG A  31      -4.549   3.513  -7.112  1.00 89.99           C  
ATOM    444  O   ARG A  31      -5.383   2.697  -6.743  1.00 89.99           O  
ATOM    445  CB  ARG A  31      -3.246   2.832  -9.157  1.00 89.99           C  
ATOM    446  CG  ARG A  31      -3.251   2.707 -10.688  1.00 89.99           C  
ATOM    447  CD  ARG A  31      -4.475   1.946 -11.198  1.00 89.99           C  
ATOM    448  NE  ARG A  31      -4.347   1.635 -12.635  1.00 89.99           N  
ATOM    449  CZ  ARG A  31      -4.659   0.478 -13.200  1.00 89.99           C  
ATOM    450  NH1 ARG A  31      -5.263  -0.477 -12.545  1.00 89.99           N1+
ATOM    451  NH2 ARG A  31      -4.345   0.256 -14.445  1.00 89.99           N  
ATOM    452  H   ARG A  31      -3.084   5.380  -9.174  1.00 89.99           H  
ATOM    453  HA  ARG A  31      -5.313   3.483  -9.051  1.00 89.99           H  
ATOM    454  HB2 ARG A  31      -3.359   1.836  -8.728  1.00 89.99           H  
ATOM    455  HB3 ARG A  31      -2.276   3.214  -8.838  1.00 89.99           H  
ATOM    456  HG2 ARG A  31      -2.350   2.171 -10.987  1.00 89.99           H  
ATOM    457  HG3 ARG A  31      -3.246   3.692 -11.156  1.00 89.99           H  
ATOM    458  HD2 ARG A  31      -4.566   1.031 -10.612  1.00 89.99           H  
ATOM    459  HD3 ARG A  31      -5.370   2.547 -11.035  1.00 89.99           H  
ATOM    460  HE  ARG A  31      -3.906   2.340 -13.209  1.00 89.99           H  
ATOM    461 HH11 ARG A  31      -5.271  -1.448 -12.822  1.00 89.99           H  
ATOM    462 HH12 ARG A  31      -5.494  -0.352 -11.570  1.00 89.99           H  
ATOM    463 HH21 ARG A  31      -3.767   0.915 -14.946  1.00 89.99           H  
ATOM    464 HH22 ARG A  31      -4.493  -0.684 -14.784  1.00 89.99           H  
ATOM    465  N   PHE A  32      -3.812   4.234  -6.271  1.00 92.20           N  
ATOM    466  CA  PHE A  32      -3.879   4.087  -4.815  1.00 92.20           C  
ATOM    467  C   PHE A  32      -4.933   4.978  -4.152  1.00 92.20           C  
ATOM    468  O   PHE A  32      -5.314   4.703  -3.018  1.00 92.20           O  
ATOM    469  CB  PHE A  32      -2.485   4.309  -4.225  1.00 92.20           C  
ATOM    470  CG  PHE A  32      -1.595   3.093  -4.370  1.00 92.20           C  
ATOM    471  CD1 PHE A  32      -1.467   2.190  -3.302  1.00 92.20           C  
ATOM    472  CD2 PHE A  32      -0.934   2.824  -5.582  1.00 92.20           C  
ATOM    473  CE1 PHE A  32      -0.657   1.050  -3.439  1.00 92.20           C  
ATOM    474  CE2 PHE A  32      -0.138   1.682  -5.728  1.00 92.20           C  
ATOM    475  CZ  PHE A  32      -0.004   0.793  -4.655  1.00 92.20           C  
ATOM    476  H   PHE A  32      -3.119   4.860  -6.657  1.00 92.20           H  
ATOM    477  HA  PHE A  32      -4.171   3.064  -4.576  1.00 92.20           H  
ATOM    478  HB2 PHE A  32      -2.581   4.532  -3.162  1.00 92.20           H  
ATOM    479  HB3 PHE A  32      -2.015   5.173  -4.696  1.00 92.20           H  
ATOM    480  HD1 PHE A  32      -2.002   2.362  -2.380  1.00 92.20           H  
ATOM    481  HD2 PHE A  32      -1.054   3.484  -6.428  1.00 92.20           H  
ATOM    482  HE1 PHE A  32      -0.569   0.350  -2.622  1.00 92.20           H  
ATOM    483  HE2 PHE A  32       0.352   1.476  -6.668  1.00 92.20           H  
ATOM    484  HZ  PHE A  32       0.580  -0.107  -4.779  1.00 92.20           H  
ATOM    485  N   ALA A  33      -5.440   5.998  -4.850  1.00 93.77           N  
ATOM    486  CA  ALA A  33      -6.462   6.892  -4.314  1.00 93.77           C  
ATOM    487  C   ALA A  33      -7.713   6.143  -3.822  1.00 93.77           C  
ATOM    488  O   ALA A  33      -8.121   6.342  -2.686  1.00 93.77           O  
ATOM    489  CB  ALA A  33      -6.813   7.933  -5.384  1.00 93.77           C  
ATOM    490  H   ALA A  33      -5.029   6.228  -5.744  1.00 93.77           H  
ATOM    491  HA  ALA A  33      -6.048   7.414  -3.452  1.00 93.77           H  
ATOM    492  HB1 ALA A  33      -5.931   8.526  -5.626  1.00 93.77           H  
ATOM    493  HB2 ALA A  33      -7.177   7.439  -6.285  1.00 93.77           H  
ATOM    494  HB3 ALA A  33      -7.589   8.594  -4.998  1.00 93.77           H  
ATOM    495  N   GLU A  34      -8.292   5.246  -4.631  1.00 94.61           N  
ATOM    496  CA  GLU A  34      -9.516   4.525  -4.246  1.00 94.61           C  
ATOM    497  C   GLU A  34      -9.310   3.585  -3.039  1.00 94.61           C  
ATOM    498  O   GLU A  34     -10.065   3.720  -2.075  1.00 94.61           O  
ATOM    499  CB  GLU A  34     -10.152   3.842  -5.472  1.00 94.61           C  
ATOM    500  CG  GLU A  34     -11.408   3.028  -5.125  1.00 94.61           C  
ATOM    501  CD  GLU A  34     -11.975   2.348  -6.376  1.00 94.61           C  
ATOM    502  OE1 GLU A  34     -12.772   3.004  -7.091  1.00 94.61           O  
ATOM    503  OE2 GLU A  34     -11.588   1.189  -6.628  1.00 94.61           O1-
ATOM    504  H   GLU A  34      -7.885   5.069  -5.538  1.00 94.61           H  
ATOM    505  HA  GLU A  34     -10.235   5.269  -3.903  1.00 94.61           H  
ATOM    506  HB2 GLU A  34     -10.430   4.618  -6.184  1.00 94.61           H  
ATOM    507  HB3 GLU A  34      -9.429   3.196  -5.970  1.00 94.61           H  
ATOM    508  HG2 GLU A  34     -11.162   2.266  -4.385  1.00 94.61           H  
ATOM    509  HG3 GLU A  34     -12.155   3.691  -4.689  1.00 94.61           H  
ATOM    510  N   PRO A  35      -8.290   2.700  -3.003  1.00 95.70           N  
ATOM    511  CA  PRO A  35      -7.997   1.906  -1.809  1.00 95.70           C  
ATOM    512  C   PRO A  35      -7.811   2.744  -0.533  1.00 95.70           C  
ATOM    513  O   PRO A  35      -8.332   2.385   0.522  1.00 95.70           O  
ATOM    514  CB  PRO A  35      -6.721   1.132  -2.148  1.00 95.70           C  
ATOM    515  CG  PRO A  35      -6.735   1.009  -3.666  1.00 95.70           C  
ATOM    516  CD  PRO A  35      -7.456   2.272  -4.121  1.00 95.70           C  
ATOM    517  HA  PRO A  35      -8.812   1.201  -1.646  1.00 95.70           H  
ATOM    518  HB2 PRO A  35      -5.845   1.717  -1.869  1.00 95.70           H  
ATOM    519  HB3 PRO A  35      -6.703   0.157  -1.661  1.00 95.70           H  
ATOM    520  HG2 PRO A  35      -7.301   0.127  -3.965  1.00 95.70           H  
ATOM    521  HG3 PRO A  35      -5.725   0.960  -4.075  1.00 95.70           H  
ATOM    522  HD2 PRO A  35      -6.728   3.046  -4.365  1.00 95.70           H  
ATOM    523  HD3 PRO A  35      -8.051   2.025  -5.000  1.00 95.70           H  
ATOM    524  N   ILE A  36      -7.109   3.880  -0.627  1.00 96.83           N  
ATOM    525  CA  ILE A  36      -6.875   4.787   0.507  1.00 96.83           C  
ATOM    526  C   ILE A  36      -8.169   5.453   0.961  1.00 96.83           C  
ATOM    527  O   ILE A  36      -8.501   5.403   2.148  1.00 96.83           O  
ATOM    528  CB  ILE A  36      -5.754   5.798   0.172  1.00 96.83           C  
ATOM    529  CG1 ILE A  36      -4.397   5.065   0.045  1.00 96.83           C  
ATOM    530  CG2 ILE A  36      -5.660   6.898   1.248  1.00 96.83           C  
ATOM    531  CD1 ILE A  36      -3.291   5.923  -0.583  1.00 96.83           C  
ATOM    532  H   ILE A  36      -6.731   4.140  -1.527  1.00 96.83           H  
ATOM    533  HA  ILE A  36      -6.554   4.209   1.374  1.00 96.83           H  
ATOM    534  HB  ILE A  36      -5.991   6.274  -0.779  1.00 96.83           H  
ATOM    535 HG12 ILE A  36      -4.510   4.176  -0.575  1.00 96.83           H  
ATOM    536 HG13 ILE A  36      -4.069   4.735   1.031  1.00 96.83           H  
ATOM    537 HG21 ILE A  36      -6.571   7.497   1.252  1.00 96.83           H  
ATOM    538 HG22 ILE A  36      -5.510   6.452   2.232  1.00 96.83           H  
ATOM    539 HG23 ILE A  36      -4.834   7.576   1.037  1.00 96.83           H  
ATOM    540 HD11 ILE A  36      -3.034   6.754   0.074  1.00 96.83           H  
ATOM    541 HD12 ILE A  36      -2.401   5.312  -0.731  1.00 96.83           H  
ATOM    542 HD13 ILE A  36      -3.620   6.313  -1.547  1.00 96.83           H  
ATOM    543  N   ASP A  37      -8.923   6.032   0.032  1.00 96.95           N  
ATOM    544  CA  ASP A  37     -10.173   6.722   0.335  1.00 96.95           C  
ATOM    545  C   ASP A  37     -11.205   5.762   0.938  1.00 96.95           C  
ATOM    546  O   ASP A  37     -11.906   6.129   1.883  1.00 96.95           O  
ATOM    547  CB  ASP A  37     -10.728   7.384  -0.938  1.00 96.95           C  
ATOM    548  CG  ASP A  37      -9.982   8.653  -1.381  1.00 96.95           C  
ATOM    549  OD1 ASP A  37      -9.242   9.241  -0.556  1.00 96.95           O  
ATOM    550  OD2 ASP A  37     -10.254   9.110  -2.517  1.00 96.95           O1-
ATOM    551  H   ASP A  37      -8.595   6.048  -0.924  1.00 96.95           H  
ATOM    552  HA  ASP A  37      -9.980   7.498   1.075  1.00 96.95           H  
ATOM    553  HB2 ASP A  37     -11.763   7.670  -0.747  1.00 96.95           H  
ATOM    554  HB3 ASP A  37     -10.735   6.659  -1.752  1.00 96.95           H  
ATOM    555  N   VAL A  38     -11.281   4.519   0.449  1.00 97.96           N  
ATOM    556  CA  VAL A  38     -12.203   3.510   0.984  1.00 97.96           C  
ATOM    557  C   VAL A  38     -11.783   3.044   2.379  1.00 97.96           C  
ATOM    558  O   VAL A  38     -12.630   3.021   3.275  1.00 97.96           O  
ATOM    559  CB  VAL A  38     -12.381   2.326   0.018  1.00 97.96           C  
ATOM    560  CG1 VAL A  38     -13.268   1.258   0.671  1.00 97.96           C  
ATOM    561  CG2 VAL A  38     -13.084   2.772  -1.271  1.00 97.96           C  
ATOM    562  H   VAL A  38     -10.686   4.273  -0.329  1.00 97.96           H  
ATOM    563  HA  VAL A  38     -13.179   3.981   1.100  1.00 97.96           H  
ATOM    564  HB  VAL A  38     -11.413   1.891  -0.229  1.00 97.96           H  
ATOM    565 HG11 VAL A  38     -13.725   0.620  -0.085  1.00 97.96           H  
ATOM    566 HG12 VAL A  38     -12.671   0.642   1.342  1.00 97.96           H  
ATOM    567 HG13 VAL A  38     -14.068   1.738   1.234  1.00 97.96           H  
ATOM    568 HG21 VAL A  38     -12.544   3.594  -1.741  1.00 97.96           H  
ATOM    569 HG22 VAL A  38     -13.112   1.941  -1.976  1.00 97.96           H  
ATOM    570 HG23 VAL A  38     -14.101   3.098  -1.053  1.00 97.96           H  
ATOM    571  N   SER A  39     -10.501   2.734   2.607  1.00 98.33           N  
ATOM    572  CA  SER A  39     -10.009   2.383   3.948  1.00 98.33           C  
ATOM    573  C   SER A  39     -10.256   3.508   4.954  1.00 98.33           C  
ATOM    574  O   SER A  39     -10.748   3.259   6.055  1.00 98.33           O  
ATOM    575  CB  SER A  39      -8.517   2.033   3.917  1.00 98.33           C  
ATOM    576  OG  SER A  39      -8.346   0.749   3.361  1.00 98.33           O  
ATOM    577  H   SER A  39      -9.843   2.728   1.841  1.00 98.33           H  
ATOM    578  HA  SER A  39     -10.550   1.507   4.305  1.00 98.33           H  
ATOM    579  HB2 SER A  39      -7.966   2.774   3.339  1.00 98.33           H  
ATOM    580  HB3 SER A  39      -8.132   2.013   4.936  1.00 98.33           H  
ATOM    581  HG  SER A  39      -7.462   0.430   3.559  1.00 98.33           H  
ATOM    582  N   LEU A  40      -9.996   4.761   4.569  1.00 98.16           N  
ATOM    583  CA  LEU A  40     -10.278   5.924   5.410  1.00 98.16           C  
ATOM    584  C   LEU A  40     -11.779   6.128   5.634  1.00 98.16           C  
ATOM    585  O   LEU A  40     -12.173   6.481   6.744  1.00 98.16           O  
ATOM    586  CB  LEU A  40      -9.649   7.180   4.786  1.00 98.16           C  
ATOM    587  CG  LEU A  40      -8.115   7.237   4.891  1.00 98.16           C  
ATOM    588  CD1 LEU A  40      -7.603   8.433   4.088  1.00 98.16           C  
ATOM    589  CD2 LEU A  40      -7.649   7.413   6.341  1.00 98.16           C  
ATOM    590  H   LEU A  40      -9.603   4.913   3.651  1.00 98.16           H  
ATOM    591  HA  LEU A  40      -9.842   5.752   6.394  1.00 98.16           H  
ATOM    592  HB2 LEU A  40      -9.938   7.227   3.736  1.00 98.16           H  
ATOM    593  HB3 LEU A  40     -10.058   8.061   5.280  1.00 98.16           H  
ATOM    594  HG  LEU A  40      -7.672   6.326   4.488  1.00 98.16           H  
ATOM    595 HD11 LEU A  40      -7.988   9.366   4.501  1.00 98.16           H  
ATOM    596 HD12 LEU A  40      -7.929   8.335   3.053  1.00 98.16           H  
ATOM    597 HD13 LEU A  40      -6.513   8.441   4.102  1.00 98.16           H  
ATOM    598 HD21 LEU A  40      -6.566   7.538   6.358  1.00 98.16           H  
ATOM    599 HD22 LEU A  40      -8.121   8.288   6.788  1.00 98.16           H  
ATOM    600 HD23 LEU A  40      -7.889   6.524   6.925  1.00 98.16           H  
ATOM    601  N   ALA A  41     -12.624   5.893   4.628  1.00 98.20           N  
ATOM    602  CA  ALA A  41     -14.073   5.983   4.778  1.00 98.20           C  
ATOM    603  C   ALA A  41     -14.601   4.953   5.782  1.00 98.20           C  
ATOM    604  O   ALA A  41     -15.379   5.318   6.660  1.00 98.20           O  
ATOM    605  CB  ALA A  41     -14.742   5.829   3.408  1.00 98.20           C  
ATOM    606  H   ALA A  41     -12.249   5.663   3.719  1.00 98.20           H  
ATOM    607  HA  ALA A  41     -14.319   6.971   5.169  1.00 98.20           H  
ATOM    608  HB1 ALA A  41     -15.823   5.916   3.519  1.00 98.20           H  
ATOM    609  HB2 ALA A  41     -14.389   6.610   2.735  1.00 98.20           H  
ATOM    610  HB3 ALA A  41     -14.504   4.856   2.978  1.00 98.20           H  
ATOM    611  N   MET A  42     -14.139   3.699   5.703  1.00 98.55           N  
ATOM    612  CA  MET A  42     -14.476   2.678   6.698  1.00 98.55           C  
ATOM    613  C   MET A  42     -13.970   3.062   8.089  1.00 98.55           C  
ATOM    614  O   MET A  42     -14.681   2.883   9.073  1.00 98.55           O  
ATOM    615  CB  MET A  42     -13.870   1.323   6.315  1.00 98.55           C  
ATOM    616  CG  MET A  42     -14.500   0.702   5.067  1.00 98.55           C  
ATOM    617  SD  MET A  42     -13.967  -1.003   4.763  1.00 98.55           S  
ATOM    618  CE  MET A  42     -12.227  -0.738   4.328  1.00 98.55           C  
ATOM    619  H   MET A  42     -13.499   3.463   4.958  1.00 98.55           H  
ATOM    620  HA  MET A  42     -15.560   2.587   6.759  1.00 98.55           H  
ATOM    621  HB2 MET A  42     -14.032   0.634   7.145  1.00 98.55           H  
ATOM    622  HB3 MET A  42     -12.796   1.435   6.166  1.00 98.55           H  
ATOM    623  HG2 MET A  42     -14.264   1.309   4.193  1.00 98.55           H  
ATOM    624  HG3 MET A  42     -15.582   0.694   5.194  1.00 98.55           H  
ATOM    625  HE1 MET A  42     -11.703  -0.252   5.150  1.00 98.55           H  
ATOM    626  HE2 MET A  42     -12.159  -0.114   3.437  1.00 98.55           H  
ATOM    627  HE3 MET A  42     -11.752  -1.700   4.135  1.00 98.55           H  
ATOM    628  N   ALA A  43     -12.763   3.626   8.178  1.00 98.42           N  
ATOM    629  CA  ALA A  43     -12.179   4.008   9.457  1.00 98.42           C  
ATOM    630  C   ALA A  43     -12.913   5.157  10.164  1.00 98.42           C  
ATOM    631  O   ALA A  43     -12.850   5.268  11.388  1.00 98.42           O  
ATOM    632  CB  ALA A  43     -10.699   4.323   9.243  1.00 98.42           C  
ATOM    633  H   ALA A  43     -12.188   3.690   7.350  1.00 98.42           H  
ATOM    634  HA  ALA A  43     -12.277   3.139  10.107  1.00 98.42           H  
ATOM    635  HB1 ALA A  43     -10.196   3.448   8.831  1.00 98.42           H  
ATOM    636  HB2 ALA A  43     -10.587   5.166   8.562  1.00 98.42           H  
ATOM    637  HB3 ALA A  43     -10.244   4.577  10.200  1.00 98.42           H  
ATOM    638  N   HIS A  44     -13.629   5.987   9.402  1.00 97.51           N  
ATOM    639  CA  HIS A  44     -14.470   7.067   9.917  1.00 97.51           C  
ATOM    640  C   HIS A  44     -15.962   6.690   9.993  1.00 97.51           C  
ATOM    641  O   HIS A  44     -16.787   7.557  10.296  1.00 97.51           O  
ATOM    642  CB  HIS A  44     -14.235   8.338   9.086  1.00 97.51           C  
ATOM    643  CG  HIS A  44     -12.853   8.923   9.246  1.00 97.51           C  
ATOM    644  CD2 HIS A  44     -12.478   9.938  10.082  1.00 97.51           C  
ATOM    645  ND1 HIS A  44     -11.729   8.532   8.564  1.00 97.51           N  
ATOM    646  CE1 HIS A  44     -10.700   9.286   8.977  1.00 97.51           C  
ATOM    647  NE2 HIS A  44     -11.112  10.182   9.890  1.00 97.51           N  
ATOM    648  H   HIS A  44     -13.618   5.832   8.404  1.00 97.51           H  
ATOM    649  HA  HIS A  44     -14.168   7.286  10.941  1.00 97.51           H  
ATOM    650  HB2 HIS A  44     -14.410   8.114   8.034  1.00 97.51           H  
ATOM    651  HB3 HIS A  44     -14.953   9.100   9.388  1.00 97.51           H  
ATOM    652  HD1 HIS A  44     -11.690   7.759   7.915  1.00 97.51           H  
ATOM    653  HD2 HIS A  44     -13.127  10.462  10.769  1.00 97.51           H  
ATOM    654  HE1 HIS A  44      -9.681   9.181   8.634  1.00 97.51           H  
ATOM    655  N   ASP A  45     -16.336   5.432   9.729  1.00 97.56           N  
ATOM    656  CA  ASP A  45     -17.722   4.984   9.860  1.00 97.56           C  
ATOM    657  C   ASP A  45     -18.096   4.821  11.342  1.00 97.56           C  
ATOM    658  O   ASP A  45     -17.680   3.889  12.036  1.00 97.56           O  
ATOM    659  CB  ASP A  45     -18.003   3.712   9.038  1.00 97.56           C  
ATOM    660  CG  ASP A  45     -19.509   3.393   8.979  1.00 97.56           C  
ATOM    661  OD1 ASP A  45     -20.261   3.842   9.880  1.00 97.56           O  
ATOM    662  OD2 ASP A  45     -19.956   2.736   8.019  1.00 97.56           O1-
ATOM    663  H   ASP A  45     -15.640   4.738   9.495  1.00 97.56           H  
ATOM    664  HA  ASP A  45     -18.362   5.759   9.439  1.00 97.56           H  
ATOM    665  HB2 ASP A  45     -17.470   2.866   9.471  1.00 97.56           H  
ATOM    666  HB3 ASP A  45     -17.637   3.863   8.022  1.00 97.56           H  
ATOM    667  N   THR A  46     -18.937   5.732  11.832  1.00 95.51           N  
ATOM    668  CA  THR A  46     -19.412   5.723  13.219  1.00 95.51           C  
ATOM    669  C   THR A  46     -20.258   4.496  13.554  1.00 95.51           C  
ATOM    670  O   THR A  46     -20.263   4.070  14.701  1.00 95.51           O  
ATOM    671  CB  THR A  46     -20.218   6.991  13.536  1.00 95.51           C  
ATOM    672  CG2 THR A  46     -19.364   8.254  13.423  1.00 95.51           C  
ATOM    673  OG1 THR A  46     -21.306   7.149  12.643  1.00 95.51           O  
ATOM    674  H   THR A  46     -19.241   6.475  11.220  1.00 95.51           H  
ATOM    675  HA  THR A  46     -18.545   5.698  13.879  1.00 95.51           H  
ATOM    676  HB  THR A  46     -20.601   6.920  14.553  1.00 95.51           H  
ATOM    677  HG1 THR A  46     -21.787   6.318  12.649  1.00 95.51           H  
ATOM    678 HG21 THR A  46     -19.018   8.387  12.398  1.00 95.51           H  
ATOM    679 HG22 THR A  46     -18.500   8.170  14.083  1.00 95.51           H  
ATOM    680 HG23 THR A  46     -19.958   9.118  13.720  1.00 95.51           H  
ATOM    681  N   LEU A  47     -20.962   3.900  12.583  1.00 96.25           N  
ATOM    682  CA  LEU A  47     -21.737   2.676  12.812  1.00 96.25           C  
ATOM    683  C   LEU A  47     -20.819   1.470  13.019  1.00 96.25           C  
ATOM    684  O   LEU A  47     -21.123   0.604  13.842  1.00 96.25           O  
ATOM    685  CB  LEU A  47     -22.677   2.402  11.625  1.00 96.25           C  
ATOM    686  CG  LEU A  47     -23.732   3.486  11.362  1.00 96.25           C  
ATOM    687  CD1 LEU A  47     -24.541   3.115  10.116  1.00 96.25           C  
ATOM    688  CD2 LEU A  47     -24.711   3.630  12.532  1.00 96.25           C  
ATOM    689  H   LEU A  47     -20.773   4.158  11.625  1.00 96.25           H  
ATOM    690  HA  LEU A  47     -22.321   2.788  13.726  1.00 96.25           H  
ATOM    691  HB2 LEU A  47     -23.188   1.457  11.808  1.00 96.25           H  
ATOM    692  HB3 LEU A  47     -22.075   2.274  10.726  1.00 96.25           H  
ATOM    693  HG  LEU A  47     -23.248   4.446  11.186  1.00 96.25           H  
ATOM    694 HD11 LEU A  47     -25.042   2.158  10.265  1.00 96.25           H  
ATOM    695 HD12 LEU A  47     -25.271   3.896   9.901  1.00 96.25           H  
ATOM    696 HD13 LEU A  47     -23.858   3.032   9.271  1.00 96.25           H  
ATOM    697 HD21 LEU A  47     -25.480   4.363  12.283  1.00 96.25           H  
ATOM    698 HD22 LEU A  47     -24.177   3.981  13.415  1.00 96.25           H  
ATOM    699 HD23 LEU A  47     -25.170   2.667  12.756  1.00 96.25           H  
ATOM    700  N   LEU A  48     -19.693   1.426  12.302  1.00 97.65           N  
ATOM    701  CA  LEU A  48     -18.663   0.420  12.532  1.00 97.65           C  
ATOM    702  C   LEU A  48     -18.007   0.624  13.904  1.00 97.65           C  
ATOM    703  O   LEU A  48     -17.882  -0.336  14.660  1.00 97.65           O  
ATOM    704  CB  LEU A  48     -17.640   0.456  11.386  1.00 97.65           C  
ATOM    705  CG  LEU A  48     -16.527  -0.597  11.529  1.00 97.65           C  
ATOM    706  CD1 LEU A  48     -17.072  -2.028  11.499  1.00 97.65           C  
ATOM    707  CD2 LEU A  48     -15.518  -0.425  10.400  1.00 97.65           C  
ATOM    708  H   LEU A  48     -19.506   2.169  11.643  1.00 97.65           H  
ATOM    709  HA  LEU A  48     -19.145  -0.558  12.538  1.00 97.65           H  
ATOM    710  HB2 LEU A  48     -17.173   1.441  11.360  1.00 97.65           H  
ATOM    711  HB3 LEU A  48     -18.158   0.304  10.439  1.00 97.65           H  
ATOM    712  HG  LEU A  48     -15.999  -0.442  12.470  1.00 97.65           H  
ATOM    713 HD11 LEU A  48     -17.677  -2.174  10.605  1.00 97.65           H  
ATOM    714 HD12 LEU A  48     -17.670  -2.220  12.390  1.00 97.65           H  
ATOM    715 HD13 LEU A  48     -16.242  -2.735  11.488  1.00 97.65           H  
ATOM    716 HD21 LEU A  48     -16.008  -0.575   9.438  1.00 97.65           H  
ATOM    717 HD22 LEU A  48     -14.704  -1.142  10.508  1.00 97.65           H  
ATOM    718 HD23 LEU A  48     -15.113   0.587  10.422  1.00 97.65           H  
ATOM    719  N   ALA A  49     -17.655   1.860  14.268  1.00 96.91           N  
ATOM    720  CA  ALA A  49     -17.102   2.174  15.590  1.00 96.91           C  
ATOM    721  C   ALA A  49     -18.062   1.804  16.743  1.00 96.91           C  
ATOM    722  O   ALA A  49     -17.644   1.211  17.744  1.00 96.91           O  
ATOM    723  CB  ALA A  49     -16.726   3.659  15.615  1.00 96.91           C  
ATOM    724  H   ALA A  49     -17.742   2.604  13.591  1.00 96.91           H  
ATOM    725  HA  ALA A  49     -16.189   1.595  15.732  1.00 96.91           H  
ATOM    726  HB1 ALA A  49     -17.620   4.274  15.517  1.00 96.91           H  
ATOM    727  HB2 ALA A  49     -16.236   3.895  16.560  1.00 96.91           H  
ATOM    728  HB3 ALA A  49     -16.040   3.884  14.798  1.00 96.91           H  
ATOM    729  N   ASP A  50     -19.360   2.077  16.583  1.00 94.99           N  
ATOM    730  CA  ASP A  50     -20.407   1.680  17.533  1.00 94.99           C  
ATOM    731  C   ASP A  50     -20.512   0.153  17.655  1.00 94.99           C  
ATOM    732  O   ASP A  50     -20.649  -0.383  18.759  1.00 94.99           O  
ATOM    733  CB  ASP A  50     -21.772   2.232  17.080  1.00 94.99           C  
ATOM    734  CG  ASP A  50     -22.016   3.716  17.374  1.00 94.99           C  
ATOM    735  OD1 ASP A  50     -21.295   4.286  18.221  1.00 94.99           O  
ATOM    736  OD2 ASP A  50     -23.025   4.237  16.838  1.00 94.99           O1-
ATOM    737  H   ASP A  50     -19.634   2.654  15.801  1.00 94.99           H  
ATOM    738  HA  ASP A  50     -20.172   2.079  18.520  1.00 94.99           H  
ATOM    739  HB2 ASP A  50     -21.902   2.048  16.013  1.00 94.99           H  
ATOM    740  HB3 ASP A  50     -22.551   1.675  17.600  1.00 94.99           H  
ATOM    741  N   LEU A  51     -20.426  -0.564  16.528  1.00 95.99           N  
ATOM    742  CA  LEU A  51     -20.405  -2.024  16.519  1.00 95.99           C  
ATOM    743  C   LEU A  51     -19.178  -2.550  17.278  1.00 95.99           C  
ATOM    744  O   LEU A  51     -19.328  -3.394  18.159  1.00 95.99           O  
ATOM    745  CB  LEU A  51     -20.480  -2.530  15.064  1.00 95.99           C  
ATOM    746  CG  LEU A  51     -20.469  -4.062  14.908  1.00 95.99           C  
ATOM    747  CD1 LEU A  51     -21.668  -4.727  15.594  1.00 95.99           C  
ATOM    748  CD2 LEU A  51     -20.511  -4.430  13.425  1.00 95.99           C  
ATOM    749  H   LEU A  51     -20.330  -0.071  15.652  1.00 95.99           H  
ATOM    750  HA  LEU A  51     -21.289  -2.368  17.057  1.00 95.99           H  
ATOM    751  HB2 LEU A  51     -19.632  -2.132  14.508  1.00 95.99           H  
ATOM    752  HB3 LEU A  51     -21.386  -2.134  14.605  1.00 95.99           H  
ATOM    753  HG  LEU A  51     -19.552  -4.466  15.336  1.00 95.99           H  
ATOM    754 HD11 LEU A  51     -22.595  -4.317  15.191  1.00 95.99           H  
ATOM    755 HD12 LEU A  51     -21.629  -5.801  15.413  1.00 95.99           H  
ATOM    756 HD13 LEU A  51     -21.619  -4.554  16.669  1.00 95.99           H  
ATOM    757 HD21 LEU A  51     -20.486  -5.513  13.307  1.00 95.99           H  
ATOM    758 HD22 LEU A  51     -21.413  -4.034  12.957  1.00 95.99           H  
ATOM    759 HD23 LEU A  51     -19.640  -4.011  12.921  1.00 95.99           H  
ATOM    760  N   LEU A  52     -17.981  -2.029  17.003  1.00 97.18           N  
ATOM    761  CA  LEU A  52     -16.735  -2.429  17.674  1.00 97.18           C  
ATOM    762  C   LEU A  52     -16.775  -2.189  19.183  1.00 97.18           C  
ATOM    763  O   LEU A  52     -16.352  -3.042  19.958  1.00 97.18           O  
ATOM    764  CB  LEU A  52     -15.561  -1.664  17.053  1.00 97.18           C  
ATOM    765  CG  LEU A  52     -15.279  -2.082  15.605  1.00 97.18           C  
ATOM    766  CD1 LEU A  52     -14.373  -1.034  14.976  1.00 97.18           C  
ATOM    767  CD2 LEU A  52     -14.628  -3.460  15.518  1.00 97.18           C  
ATOM    768  H   LEU A  52     -17.929  -1.324  16.282  1.00 97.18           H  
ATOM    769  HA  LEU A  52     -16.568  -3.497  17.535  1.00 97.18           H  
ATOM    770  HB2 LEU A  52     -14.664  -1.837  17.647  1.00 97.18           H  
ATOM    771  HB3 LEU A  52     -15.784  -0.598  17.091  1.00 97.18           H  
ATOM    772  HG  LEU A  52     -16.206  -2.120  15.033  1.00 97.18           H  
ATOM    773 HD11 LEU A  52     -14.823  -0.046  15.078  1.00 97.18           H  
ATOM    774 HD12 LEU A  52     -13.395  -1.036  15.458  1.00 97.18           H  
ATOM    775 HD13 LEU A  52     -14.284  -1.239  13.909  1.00 97.18           H  
ATOM    776 HD21 LEU A  52     -13.665  -3.456  16.029  1.00 97.18           H  
ATOM    777 HD22 LEU A  52     -15.264  -4.222  15.968  1.00 97.18           H  
ATOM    778 HD23 LEU A  52     -14.492  -3.720  14.468  1.00 97.18           H  
ATOM    779  N   SER A  53     -17.390  -1.091  19.617  1.00 93.99           N  
ATOM    780  CA  SER A  53     -17.544  -0.768  21.041  1.00 93.99           C  
ATOM    781  C   SER A  53     -18.365  -1.810  21.821  1.00 93.99           C  
ATOM    782  O   SER A  53     -18.288  -1.874  23.050  1.00 93.99           O  
ATOM    783  CB  SER A  53     -18.195   0.609  21.177  1.00 93.99           C  
ATOM    784  OG  SER A  53     -17.385   1.604  20.584  1.00 93.99           O  
ATOM    785  H   SER A  53     -17.701  -0.422  18.928  1.00 93.99           H  
ATOM    786  HA  SER A  53     -16.555  -0.723  21.497  1.00 93.99           H  
ATOM    787  HB2 SER A  53     -19.176   0.605  20.702  1.00 93.99           H  
ATOM    788  HB3 SER A  53     -18.316   0.841  22.235  1.00 93.99           H  
ATOM    789  HG  SER A  53     -17.441   1.538  19.628  1.00 93.99           H  
ATOM    790  N   ALA A  54     -19.150  -2.649  21.136  1.00 94.25           N  
ATOM    791  CA  ALA A  54     -19.903  -3.739  21.753  1.00 94.25           C  
ATOM    792  C   ALA A  54     -19.099  -5.044  21.910  1.00 94.25           C  
ATOM    793  O   ALA A  54     -19.550  -5.935  22.644  1.00 94.25           O  
ATOM    794  CB  ALA A  54     -21.188  -3.960  20.948  1.00 94.25           C  
ATOM    795  H   ALA A  54     -19.177  -2.558  20.130  1.00 94.25           H  
ATOM    796  HA  ALA A  54     -20.193  -3.426  22.756  1.00 94.25           H  
ATOM    797  HB1 ALA A  54     -21.828  -4.667  21.477  1.00 94.25           H  
ATOM    798  HB2 ALA A  54     -20.943  -4.361  19.964  1.00 94.25           H  
ATOM    799  HB3 ALA A  54     -21.715  -3.013  20.828  1.00 94.25           H  
ATOM    800  N   GLU A  55     -17.930  -5.172  21.269  1.00 96.57           N  
ATOM    801  CA  GLU A  55     -17.125  -6.400  21.262  1.00 96.57           C  
ATOM    802  C   GLU A  55     -16.801  -6.941  22.662  1.00 96.57           C  
ATOM    803  O   GLU A  55     -17.020  -8.135  22.868  1.00 96.57           O  
ATOM    804  CB  GLU A  55     -15.821  -6.214  20.477  1.00 96.57           C  
ATOM    805  CG  GLU A  55     -15.187  -7.579  20.155  1.00 96.57           C  
ATOM    806  CD  GLU A  55     -13.885  -7.451  19.364  1.00 96.57           C  
ATOM    807  OE1 GLU A  55     -13.394  -8.486  18.846  1.00 96.57           O  
ATOM    808  OE2 GLU A  55     -13.320  -6.346  19.329  1.00 96.57           O1-
ATOM    809  H   GLU A  55     -17.564  -4.388  20.749  1.00 96.57           H  
ATOM    810  HA  GLU A  55     -17.702  -7.166  20.744  1.00 96.57           H  
ATOM    811  HB2 GLU A  55     -15.118  -5.620  21.061  1.00 96.57           H  
ATOM    812  HB3 GLU A  55     -16.026  -5.677  19.551  1.00 96.57           H  
ATOM    813  HG2 GLU A  55     -15.900  -8.183  19.594  1.00 96.57           H  
ATOM    814  HG3 GLU A  55     -14.968  -8.105  21.084  1.00 96.57           H  
ATOM    815  N   PRO A  56     -16.419  -6.131  23.673  1.00 94.60           N  
ATOM    816  CA  PRO A  56     -16.129  -6.656  25.012  1.00 94.60           C  
ATOM    817  C   PRO A  56     -17.282  -7.460  25.638  1.00 94.60           C  
ATOM    818  O   PRO A  56     -17.073  -8.278  26.531  1.00 94.60           O  
ATOM    819  CB  PRO A  56     -15.823  -5.426  25.872  1.00 94.60           C  
ATOM    820  CG  PRO A  56     -15.351  -4.368  24.880  1.00 94.60           C  
ATOM    821  CD  PRO A  56     -16.135  -4.698  23.615  1.00 94.60           C  
ATOM    822  HA  PRO A  56     -15.242  -7.287  24.955  1.00 94.60           H  
ATOM    823  HB2 PRO A  56     -16.732  -5.072  26.358  1.00 94.60           H  
ATOM    824  HB3 PRO A  56     -15.056  -5.641  26.616  1.00 94.60           H  
ATOM    825  HG2 PRO A  56     -15.566  -3.359  25.231  1.00 94.60           H  
ATOM    826  HG3 PRO A  56     -14.281  -4.481  24.703  1.00 94.60           H  
ATOM    827  HD2 PRO A  56     -17.072  -4.141  23.626  1.00 94.60           H  
ATOM    828  HD3 PRO A  56     -15.548  -4.420  22.740  1.00 94.60           H  
ATOM    829  N   THR A  57     -18.522  -7.216  25.197  1.00 95.81           N  
ATOM    830  CA  THR A  57     -19.726  -7.898  25.703  1.00 95.81           C  
ATOM    831  C   THR A  57     -20.333  -8.900  24.727  1.00 95.81           C  
ATOM    832  O   THR A  57     -21.112  -9.756  25.148  1.00 95.81           O  
ATOM    833  CB  THR A  57     -20.804  -6.889  26.116  1.00 95.81           C  
ATOM    834  CG2 THR A  57     -20.321  -5.935  27.208  1.00 95.81           C  
ATOM    835  OG1 THR A  57     -21.256  -6.108  25.030  1.00 95.81           O  
ATOM    836  H   THR A  57     -18.605  -6.571  24.423  1.00 95.81           H  
ATOM    837  HA  THR A  57     -19.463  -8.473  26.591  1.00 95.81           H  
ATOM    838  HB  THR A  57     -21.656  -7.441  26.513  1.00 95.81           H  
ATOM    839  HG1 THR A  57     -20.524  -5.939  24.432  1.00 95.81           H  
ATOM    840 HG21 THR A  57     -19.950  -6.507  28.058  1.00 95.81           H  
ATOM    841 HG22 THR A  57     -21.151  -5.305  27.528  1.00 95.81           H  
ATOM    842 HG23 THR A  57     -19.520  -5.300  26.828  1.00 95.81           H  
ATOM    843  N   ARG A  58     -20.015  -8.785  23.434  1.00 93.84           N  
ATOM    844  CA  ARG A  58     -20.631  -9.562  22.351  1.00 93.84           C  
ATOM    845  C   ARG A  58     -19.632 -10.336  21.497  1.00 93.84           C  
ATOM    846  O   ARG A  58     -20.069 -11.042  20.606  1.00 93.84           O  
ATOM    847  CB  ARG A  58     -21.485  -8.646  21.462  1.00 93.84           C  
ATOM    848  CG  ARG A  58     -22.666  -8.005  22.207  1.00 93.84           C  
ATOM    849  CD  ARG A  58     -23.639  -7.347  21.224  1.00 93.84           C  
ATOM    850  NE  ARG A  58     -24.301  -8.359  20.375  1.00 93.84           N  
ATOM    851  CZ  ARG A  58     -24.869  -8.174  19.203  1.00 93.84           C  
ATOM    852  NH1 ARG A  58     -25.027  -6.978  18.693  1.00 93.84           N1+
ATOM    853  NH2 ARG A  58     -25.266  -9.215  18.528  1.00 93.84           N  
ATOM    854  H   ARG A  58     -19.352  -8.067  23.178  1.00 93.84           H  
ATOM    855  HA  ARG A  58     -21.279 -10.329  22.775  1.00 93.84           H  
ATOM    856  HB2 ARG A  58     -21.875  -9.249  20.642  1.00 93.84           H  
ATOM    857  HB3 ARG A  58     -20.858  -7.864  21.032  1.00 93.84           H  
ATOM    858  HG2 ARG A  58     -22.288  -7.243  22.889  1.00 93.84           H  
ATOM    859  HG3 ARG A  58     -23.193  -8.764  22.785  1.00 93.84           H  
ATOM    860  HD2 ARG A  58     -23.079  -6.643  20.608  1.00 93.84           H  
ATOM    861  HD3 ARG A  58     -24.391  -6.800  21.791  1.00 93.84           H  
ATOM    862  HE  ARG A  58     -24.180  -9.327  20.635  1.00 93.84           H  
ATOM    863 HH11 ARG A  58     -24.608  -6.196  19.175  1.00 93.84           H  
ATOM    864 HH12 ARG A  58     -25.328  -6.885  17.734  1.00 93.84           H  
ATOM    865 HH21 ARG A  58     -25.081 -10.140  18.891  1.00 93.84           H  
ATOM    866 HH22 ARG A  58     -25.535  -9.146  17.557  1.00 93.84           H  
ATOM    867  N   GLY A  59     -18.331 -10.250  21.752  1.00 87.77           N  
ATOM    868  CA  GLY A  59     -17.304 -10.869  20.911  1.00 87.77           C  
ATOM    869  C   GLY A  59     -17.472 -12.385  20.762  1.00 87.77           C  
ATOM    870  O   GLY A  59     -17.197 -12.929  19.697  1.00 87.77           O  
ATOM    871  H   GLY A  59     -18.011  -9.611  22.467  1.00 87.77           H  
ATOM    872  HA2 GLY A  59     -16.326 -10.676  21.351  1.00 87.77           H  
ATOM    873  HA3 GLY A  59     -17.329 -10.420  19.918  1.00 87.77           H  
ATOM    874  N   ASP A  60     -17.992 -13.065  21.785  1.00 90.11           N  
ATOM    875  CA  ASP A  60     -18.265 -14.511  21.748  1.00 90.11           C  
ATOM    876  C   ASP A  60     -19.597 -14.879  21.049  1.00 90.11           C  
ATOM    877  O   ASP A  60     -19.902 -16.060  20.888  1.00 90.11           O  
ATOM    878  CB  ASP A  60     -18.234 -15.070  23.182  1.00 90.11           C  
ATOM    879  CG  ASP A  60     -16.871 -14.965  23.877  1.00 90.11           C  
ATOM    880  OD1 ASP A  60     -15.835 -14.993  23.176  1.00 90.11           O  
ATOM    881  OD2 ASP A  60     -16.887 -14.897  25.128  1.00 90.11           O1-
ATOM    882  H   ASP A  60     -18.141 -12.577  22.657  1.00 90.11           H  
ATOM    883  HA  ASP A  60     -17.472 -15.003  21.186  1.00 90.11           H  
ATOM    884  HB2 ASP A  60     -18.507 -16.125  23.154  1.00 90.11           H  
ATOM    885  HB3 ASP A  60     -18.984 -14.549  23.777  1.00 90.11           H  
ATOM    886  N   ASP A  61     -20.412 -13.893  20.653  1.00 93.27           N  
ATOM    887  CA  ASP A  61     -21.667 -14.084  19.914  1.00 93.27           C  
ATOM    888  C   ASP A  61     -21.374 -14.242  18.414  1.00 93.27           C  
ATOM    889  O   ASP A  61     -20.832 -13.344  17.772  1.00 93.27           O  
ATOM    890  CB  ASP A  61     -22.616 -12.897  20.206  1.00 93.27           C  
ATOM    891  CG  ASP A  61     -24.001 -12.948  19.552  1.00 93.27           C  
ATOM    892  OD1 ASP A  61     -24.366 -14.000  18.980  1.00 93.27           O  
ATOM    893  OD2 ASP A  61     -24.705 -11.901  19.630  1.00 93.27           O1-
ATOM    894  H   ASP A  61     -20.062 -12.947  20.703  1.00 93.27           H  
ATOM    895  HA  ASP A  61     -22.152 -14.995  20.265  1.00 93.27           H  
ATOM    896  HB2 ASP A  61     -22.149 -11.978  19.852  1.00 93.27           H  
ATOM    897  HB3 ASP A  61     -22.750 -12.814  21.284  1.00 93.27           H  
ATOM    898  N   GLU A  62     -21.777 -15.366  17.822  1.00 94.75           N  
ATOM    899  CA  GLU A  62     -21.636 -15.614  16.379  1.00 94.75           C  
ATOM    900  C   GLU A  62     -22.321 -14.512  15.553  1.00 94.75           C  
ATOM    901  O   GLU A  62     -21.754 -14.021  14.580  1.00 94.75           O  
ATOM    902  CB  GLU A  62     -22.211 -17.008  16.082  1.00 94.75           C  
ATOM    903  CG  GLU A  62     -21.952 -17.528  14.657  1.00 94.75           C  
ATOM    904  CD  GLU A  62     -22.431 -18.985  14.462  1.00 94.75           C  
ATOM    905  OE1 GLU A  62     -22.112 -19.594  13.416  1.00 94.75           O  
ATOM    906  OE2 GLU A  62     -23.104 -19.531  15.375  1.00 94.75           O1-
ATOM    907  H   GLU A  62     -22.229 -16.072  18.385  1.00 94.75           H  
ATOM    908  HA  GLU A  62     -20.579 -15.610  16.115  1.00 94.75           H  
ATOM    909  HB2 GLU A  62     -23.285 -16.992  16.269  1.00 94.75           H  
ATOM    910  HB3 GLU A  62     -21.756 -17.709  16.782  1.00 94.75           H  
ATOM    911  HG2 GLU A  62     -22.468 -16.881  13.947  1.00 94.75           H  
ATOM    912  HG3 GLU A  62     -20.881 -17.474  14.461  1.00 94.75           H  
ATOM    913  N   ALA A  63     -23.467 -14.000  16.020  1.00 96.59           N  
ATOM    914  CA  ALA A  63     -24.184 -12.923  15.341  1.00 96.59           C  
ATOM    915  C   ALA A  63     -23.433 -11.579  15.362  1.00 96.59           C  
ATOM    916  O   ALA A  63     -23.732 -10.694  14.557  1.00 96.59           O  
ATOM    917  CB  ALA A  63     -25.565 -12.780  15.989  1.00 96.59           C  
ATOM    918  H   ALA A  63     -23.827 -14.343  16.900  1.00 96.59           H  
ATOM    919  HA  ALA A  63     -24.313 -13.208  14.297  1.00 96.59           H  
ATOM    920  HB1 ALA A  63     -26.145 -12.035  15.443  1.00 96.59           H  
ATOM    921  HB2 ALA A  63     -25.460 -12.470  17.028  1.00 96.59           H  
ATOM    922  HB3 ALA A  63     -26.086 -13.737  15.951  1.00 96.59           H  
ATOM    923  N   TYR A  64     -22.497 -11.387  16.297  1.00 97.34           N  
ATOM    924  CA  TYR A  64     -21.608 -10.229  16.296  1.00 97.34           C  
ATOM    925  C   TYR A  64     -20.550 -10.365  15.199  1.00 97.34           C  
ATOM    926  O   TYR A  64     -20.404  -9.457  14.381  1.00 97.34           O  
ATOM    927  CB  TYR A  64     -20.965 -10.065  17.677  1.00 97.34           C  
ATOM    928  CG  TYR A  64     -19.907  -8.994  17.702  1.00 97.34           C  
ATOM    929  CD1 TYR A  64     -18.551  -9.329  17.509  1.00 97.34           C  
ATOM    930  CD2 TYR A  64     -20.297  -7.653  17.820  1.00 97.34           C  
ATOM    931  CE1 TYR A  64     -17.589  -8.310  17.396  1.00 97.34           C  
ATOM    932  CE2 TYR A  64     -19.332  -6.642  17.723  1.00 97.34           C  
ATOM    933  CZ  TYR A  64     -17.980  -6.964  17.493  1.00 97.34           C  
ATOM    934  OH  TYR A  64     -17.068  -5.978  17.340  1.00 97.34           O  
ATOM    935  H   TYR A  64     -22.239 -12.173  16.876  1.00 97.34           H  
ATOM    936  HA  TYR A  64     -22.181  -9.328  16.075  1.00 97.34           H  
ATOM    937  HB2 TYR A  64     -21.743  -9.831  18.404  1.00 97.34           H  
ATOM    938  HB3 TYR A  64     -20.491 -10.998  17.981  1.00 97.34           H  
ATOM    939  HD1 TYR A  64     -18.250 -10.362  17.410  1.00 97.34           H  
ATOM    940  HD2 TYR A  64     -21.338  -7.395  17.940  1.00 97.34           H  
ATOM    941  HE1 TYR A  64     -16.550  -8.540  17.209  1.00 97.34           H  
ATOM    942  HE2 TYR A  64     -19.641  -5.609  17.772  1.00 97.34           H  
ATOM    943  HH  TYR A  64     -17.452  -5.107  17.472  1.00 97.34           H  
ATOM    944  N   ALA A  65     -19.868 -11.513  15.147  1.00 96.91           N  
ATOM    945  CA  ALA A  65     -18.865 -11.786  14.123  1.00 96.91           C  
ATOM    946  C   ALA A  65     -19.471 -11.719  12.711  1.00 96.91           C  
ATOM    947  O   ALA A  65     -18.896 -11.066  11.842  1.00 96.91           O  
ATOM    948  CB  ALA A  65     -18.228 -13.149  14.412  1.00 96.91           C  
ATOM    949  H   ALA A  65     -20.091 -12.242  15.809  1.00 96.91           H  
ATOM    950  HA  ALA A  65     -18.092 -11.020  14.179  1.00 96.91           H  
ATOM    951  HB1 ALA A  65     -17.768 -13.142  15.400  1.00 96.91           H  
ATOM    952  HB2 ALA A  65     -18.986 -13.931  14.370  1.00 96.91           H  
ATOM    953  HB3 ALA A  65     -17.469 -13.355  13.657  1.00 96.91           H  
ATOM    954  N   ASP A  66     -20.661 -12.291  12.509  1.00 97.80           N  
ATOM    955  CA  ASP A  66     -21.391 -12.228  11.238  1.00 97.80           C  
ATOM    956  C   ASP A  66     -21.690 -10.787  10.808  1.00 97.80           C  
ATOM    957  O   ASP A  66     -21.589 -10.460   9.627  1.00 97.80           O  
ATOM    958  CB  ASP A  66     -22.729 -12.973  11.368  1.00 97.80           C  
ATOM    959  CG  ASP A  66     -22.625 -14.499  11.385  1.00 97.80           C  
ATOM    960  OD1 ASP A  66     -21.555 -15.028  11.013  1.00 97.80           O  
ATOM    961  OD2 ASP A  66     -23.673 -15.111  11.700  1.00 97.80           O1-
ATOM    962  H   ASP A  66     -21.030 -12.900  13.225  1.00 97.80           H  
ATOM    963  HA  ASP A  66     -20.798 -12.697  10.453  1.00 97.80           H  
ATOM    964  HB2 ASP A  66     -23.354 -12.704  10.516  1.00 97.80           H  
ATOM    965  HB3 ASP A  66     -23.242 -12.633  12.268  1.00 97.80           H  
ATOM    966  N   ALA A  67     -22.042  -9.904  11.749  1.00 98.09           N  
ATOM    967  CA  ALA A  67     -22.320  -8.502  11.445  1.00 98.09           C  
ATOM    968  C   ALA A  67     -21.059  -7.750  10.992  1.00 98.09           C  
ATOM    969  O   ALA A  67     -21.127  -6.977  10.036  1.00 98.09           O  
ATOM    970  CB  ALA A  67     -22.968  -7.841  12.667  1.00 98.09           C  
ATOM    971  H   ALA A  67     -22.076 -10.213  12.710  1.00 98.09           H  
ATOM    972  HA  ALA A  67     -23.029  -8.465  10.617  1.00 98.09           H  
ATOM    973  HB1 ALA A  67     -22.275  -7.849  13.508  1.00 98.09           H  
ATOM    974  HB2 ALA A  67     -23.873  -8.383  12.942  1.00 98.09           H  
ATOM    975  HB3 ALA A  67     -23.222  -6.809  12.427  1.00 98.09           H  
ATOM    976  N   VAL A  68     -19.917  -7.998  11.644  1.00 98.19           N  
ATOM    977  CA  VAL A  68     -18.624  -7.424  11.237  1.00 98.19           C  
ATOM    978  C   VAL A  68     -18.215  -7.965   9.864  1.00 98.19           C  
ATOM    979  O   VAL A  68     -17.909  -7.183   8.970  1.00 98.19           O  
ATOM    980  CB  VAL A  68     -17.526  -7.686  12.290  1.00 98.19           C  
ATOM    981  CG1 VAL A  68     -16.180  -7.090  11.856  1.00 98.19           C  
ATOM    982  CG2 VAL A  68     -17.877  -7.062  13.649  1.00 98.19           C  
ATOM    983  H   VAL A  68     -19.934  -8.653  12.413  1.00 98.19           H  
ATOM    984  HA  VAL A  68     -18.738  -6.345  11.133  1.00 98.19           H  
ATOM    985  HB  VAL A  68     -17.404  -8.761  12.425  1.00 98.19           H  
ATOM    986 HG11 VAL A  68     -15.816  -7.582  10.955  1.00 98.19           H  
ATOM    987 HG12 VAL A  68     -15.439  -7.237  12.642  1.00 98.19           H  
ATOM    988 HG13 VAL A  68     -16.284  -6.022  11.661  1.00 98.19           H  
ATOM    989 HG21 VAL A  68     -18.817  -7.464  14.028  1.00 98.19           H  
ATOM    990 HG22 VAL A  68     -17.957  -5.979  13.554  1.00 98.19           H  
ATOM    991 HG23 VAL A  68     -17.095  -7.295  14.371  1.00 98.19           H  
ATOM    992  N   CYS A  69     -18.282  -9.281   9.645  1.00 98.18           N  
ATOM    993  CA  CYS A  69     -17.898  -9.886   8.365  1.00 98.18           C  
ATOM    994  C   CYS A  69     -18.814  -9.425   7.219  1.00 98.18           C  
ATOM    995  O   CYS A  69     -18.326  -9.095   6.144  1.00 98.18           O  
ATOM    996  CB  CYS A  69     -17.882 -11.416   8.488  1.00 98.18           C  
ATOM    997  SG  CYS A  69     -16.714 -11.948   9.776  1.00 98.18           S  
ATOM    998  H   CYS A  69     -18.565  -9.890  10.400  1.00 98.18           H  
ATOM    999  HA  CYS A  69     -16.888  -9.566   8.111  1.00 98.18           H  
ATOM   1000  HB2 CYS A  69     -17.564 -11.837   7.534  1.00 98.18           H  
ATOM   1001  HB3 CYS A  69     -18.881 -11.786   8.721  1.00 98.18           H  
ATOM   1002  HG  CYS A  69     -17.445 -11.522  10.810  1.00 98.18           H  
ATOM   1003  N   ALA A  70     -20.126  -9.303   7.457  1.00 98.33           N  
ATOM   1004  CA  ALA A  70     -21.071  -8.780   6.469  1.00 98.33           C  
ATOM   1005  C   ALA A  70     -20.801  -7.310   6.106  1.00 98.33           C  
ATOM   1006  O   ALA A  70     -20.977  -6.923   4.949  1.00 98.33           O  
ATOM   1007  CB  ALA A  70     -22.496  -8.950   7.009  1.00 98.33           C  
ATOM   1008  H   ALA A  70     -20.490  -9.614   8.346  1.00 98.33           H  
ATOM   1009  HA  ALA A  70     -20.973  -9.364   5.553  1.00 98.33           H  
ATOM   1010  HB1 ALA A  70     -22.609  -8.392   7.938  1.00 98.33           H  
ATOM   1011  HB2 ALA A  70     -22.695 -10.005   7.197  1.00 98.33           H  
ATOM   1012  HB3 ALA A  70     -23.209  -8.579   6.273  1.00 98.33           H  
ATOM   1013  N   TYR A  71     -20.363  -6.492   7.070  1.00 98.58           N  
ATOM   1014  CA  TYR A  71     -19.909  -5.129   6.794  1.00 98.58           C  
ATOM   1015  C   TYR A  71     -18.698  -5.145   5.848  1.00 98.58           C  
ATOM   1016  O   TYR A  71     -18.731  -4.494   4.804  1.00 98.58           O  
ATOM   1017  CB  TYR A  71     -19.612  -4.401   8.114  1.00 98.58           C  
ATOM   1018  CG  TYR A  71     -19.022  -3.020   7.926  1.00 98.58           C  
ATOM   1019  CD1 TYR A  71     -17.648  -2.880   7.647  1.00 98.58           C  
ATOM   1020  CD2 TYR A  71     -19.845  -1.881   8.000  1.00 98.58           C  
ATOM   1021  CE1 TYR A  71     -17.103  -1.611   7.396  1.00 98.58           C  
ATOM   1022  CE2 TYR A  71     -19.292  -0.604   7.796  1.00 98.58           C  
ATOM   1023  CZ  TYR A  71     -17.922  -0.468   7.492  1.00 98.58           C  
ATOM   1024  OH  TYR A  71     -17.382   0.760   7.312  1.00 98.58           O  
ATOM   1025  H   TYR A  71     -20.250  -6.853   8.006  1.00 98.58           H  
ATOM   1026  HA  TYR A  71     -20.706  -4.588   6.284  1.00 98.58           H  
ATOM   1027  HB2 TYR A  71     -18.909  -4.982   8.712  1.00 98.58           H  
ATOM   1028  HB3 TYR A  71     -20.534  -4.321   8.689  1.00 98.58           H  
ATOM   1029  HD1 TYR A  71     -17.006  -3.748   7.608  1.00 98.58           H  
ATOM   1030  HD2 TYR A  71     -20.898  -1.981   8.216  1.00 98.58           H  
ATOM   1031  HE1 TYR A  71     -16.056  -1.511   7.151  1.00 98.58           H  
ATOM   1032  HE2 TYR A  71     -19.900   0.286   7.862  1.00 98.58           H  
ATOM   1033  HH  TYR A  71     -16.438   0.712   7.145  1.00 98.58           H  
ATOM   1034  N   LEU A  72     -17.664  -5.931   6.167  1.00 98.60           N  
ATOM   1035  CA  LEU A  72     -16.435  -6.021   5.366  1.00 98.60           C  
ATOM   1036  C   LEU A  72     -16.715  -6.562   3.953  1.00 98.60           C  
ATOM   1037  O   LEU A  72     -16.238  -6.002   2.965  1.00 98.60           O  
ATOM   1038  CB  LEU A  72     -15.420  -6.914   6.104  1.00 98.60           C  
ATOM   1039  CG  LEU A  72     -14.981  -6.416   7.494  1.00 98.60           C  
ATOM   1040  CD1 LEU A  72     -14.157  -7.504   8.181  1.00 98.60           C  
ATOM   1041  CD2 LEU A  72     -14.176  -5.120   7.459  1.00 98.60           C  
ATOM   1042  H   LEU A  72     -17.717  -6.467   7.021  1.00 98.60           H  
ATOM   1043  HA  LEU A  72     -16.015  -5.023   5.240  1.00 98.60           H  
ATOM   1044  HB2 LEU A  72     -14.535  -7.032   5.478  1.00 98.60           H  
ATOM   1045  HB3 LEU A  72     -15.874  -7.897   6.229  1.00 98.60           H  
ATOM   1046  HG  LEU A  72     -15.861  -6.221   8.107  1.00 98.60           H  
ATOM   1047 HD11 LEU A  72     -14.782  -8.377   8.369  1.00 98.60           H  
ATOM   1048 HD12 LEU A  72     -13.769  -7.138   9.132  1.00 98.60           H  
ATOM   1049 HD13 LEU A  72     -13.328  -7.802   7.541  1.00 98.60           H  
ATOM   1050 HD21 LEU A  72     -14.684  -4.359   6.868  1.00 98.60           H  
ATOM   1051 HD22 LEU A  72     -14.061  -4.743   8.476  1.00 98.60           H  
ATOM   1052 HD23 LEU A  72     -13.186  -5.304   7.042  1.00 98.60           H  
ATOM   1053  N   GLU A  73     -17.561  -7.589   3.847  1.00 98.39           N  
ATOM   1054  CA  GLU A  73     -17.993  -8.170   2.572  1.00 98.39           C  
ATOM   1055  C   GLU A  73     -18.709  -7.147   1.687  1.00 98.39           C  
ATOM   1056  O   GLU A  73     -18.478  -7.107   0.479  1.00 98.39           O  
ATOM   1057  CB  GLU A  73     -18.892  -9.391   2.859  1.00 98.39           C  
ATOM   1058  CG  GLU A  73     -19.398 -10.163   1.624  1.00 98.39           C  
ATOM   1059  CD  GLU A  73     -18.289 -10.871   0.834  1.00 98.39           C  
ATOM   1060  OE1 GLU A  73     -18.577 -11.672  -0.080  1.00 98.39           O  
ATOM   1061  OE2 GLU A  73     -17.100 -10.608   1.074  1.00 98.39           O1-
ATOM   1062  H   GLU A  73     -17.882  -8.030   4.697  1.00 98.39           H  
ATOM   1063  HA  GLU A  73     -17.105  -8.485   2.025  1.00 98.39           H  
ATOM   1064  HB2 GLU A  73     -19.765  -9.048   3.415  1.00 98.39           H  
ATOM   1065  HB3 GLU A  73     -18.350 -10.086   3.500  1.00 98.39           H  
ATOM   1066  HG2 GLU A  73     -19.941  -9.484   0.967  1.00 98.39           H  
ATOM   1067  HG3 GLU A  73     -20.109 -10.913   1.971  1.00 98.39           H  
ATOM   1068  N   SER A  74     -19.519  -6.259   2.275  1.00 98.20           N  
ATOM   1069  CA  SER A  74     -20.222  -5.229   1.502  1.00 98.20           C  
ATOM   1070  C   SER A  74     -19.265  -4.264   0.791  1.00 98.20           C  
ATOM   1071  O   SER A  74     -19.516  -3.886  -0.355  1.00 98.20           O  
ATOM   1072  CB  SER A  74     -21.221  -4.474   2.384  1.00 98.20           C  
ATOM   1073  OG  SER A  74     -20.615  -3.513   3.225  1.00 98.20           O  
ATOM   1074  H   SER A  74     -19.674  -6.332   3.270  1.00 98.20           H  
ATOM   1075  HA  SER A  74     -20.790  -5.743   0.726  1.00 98.20           H  
ATOM   1076  HB2 SER A  74     -21.932  -3.960   1.737  1.00 98.20           H  
ATOM   1077  HB3 SER A  74     -21.774  -5.190   2.992  1.00 98.20           H  
ATOM   1078  HG  SER A  74     -19.931  -3.928   3.755  1.00 98.20           H  
ATOM   1079  N   TYR A  75     -18.143  -3.910   1.427  1.00 98.10           N  
ATOM   1080  CA  TYR A  75     -17.099  -3.087   0.817  1.00 98.10           C  
ATOM   1081  C   TYR A  75     -16.290  -3.877  -0.209  1.00 98.10           C  
ATOM   1082  O   TYR A  75     -16.016  -3.366  -1.297  1.00 98.10           O  
ATOM   1083  CB  TYR A  75     -16.197  -2.503   1.910  1.00 98.10           C  
ATOM   1084  CG  TYR A  75     -16.752  -1.225   2.500  1.00 98.10           C  
ATOM   1085  CD1 TYR A  75     -16.332   0.011   1.979  1.00 98.10           C  
ATOM   1086  CD2 TYR A  75     -17.691  -1.263   3.546  1.00 98.10           C  
ATOM   1087  CE1 TYR A  75     -16.823   1.215   2.515  1.00 98.10           C  
ATOM   1088  CE2 TYR A  75     -18.208  -0.063   4.070  1.00 98.10           C  
ATOM   1089  CZ  TYR A  75     -17.765   1.176   3.565  1.00 98.10           C  
ATOM   1090  OH  TYR A  75     -18.236   2.334   4.092  1.00 98.10           O  
ATOM   1091  H   TYR A  75     -17.977  -4.282   2.351  1.00 98.10           H  
ATOM   1092  HA  TYR A  75     -17.562  -2.257   0.283  1.00 98.10           H  
ATOM   1093  HB2 TYR A  75     -15.219  -2.283   1.483  1.00 98.10           H  
ATOM   1094  HB3 TYR A  75     -16.044  -3.236   2.702  1.00 98.10           H  
ATOM   1095  HD1 TYR A  75     -15.612   0.026   1.174  1.00 98.10           H  
ATOM   1096  HD2 TYR A  75     -18.012  -2.210   3.955  1.00 98.10           H  
ATOM   1097  HE1 TYR A  75     -16.474   2.161   2.129  1.00 98.10           H  
ATOM   1098  HE2 TYR A  75     -18.922  -0.078   4.880  1.00 98.10           H  
ATOM   1099  HH  TYR A  75     -17.734   3.096   3.796  1.00 98.10           H  
ATOM   1100  N   ARG A  76     -15.965  -5.141   0.085  1.00 97.67           N  
ATOM   1101  CA  ARG A  76     -15.265  -6.011  -0.865  1.00 97.67           C  
ATOM   1102  C   ARG A  76     -16.036  -6.131  -2.177  1.00 97.67           C  
ATOM   1103  O   ARG A  76     -15.466  -5.931  -3.246  1.00 97.67           O  
ATOM   1104  CB  ARG A  76     -15.046  -7.390  -0.233  1.00 97.67           C  
ATOM   1105  CG  ARG A  76     -14.046  -8.190  -1.077  1.00 97.67           C  
ATOM   1106  CD  ARG A  76     -14.003  -9.660  -0.674  1.00 97.67           C  
ATOM   1107  NE  ARG A  76     -15.277 -10.355  -0.939  1.00 97.67           N  
ATOM   1108  CZ  ARG A  76     -15.764 -10.714  -2.103  1.00 97.67           C  
ATOM   1109  NH1 ARG A  76     -15.082 -10.532  -3.201  1.00 97.67           N1+
ATOM   1110  NH2 ARG A  76     -16.946 -11.247  -2.192  1.00 97.67           N  
ATOM   1111  H   ARG A  76     -16.208  -5.506   0.996  1.00 97.67           H  
ATOM   1112  HA  ARG A  76     -14.298  -5.567  -1.102  1.00 97.67           H  
ATOM   1113  HB2 ARG A  76     -15.999  -7.915  -0.170  1.00 97.67           H  
ATOM   1114  HB3 ARG A  76     -14.653  -7.285   0.778  1.00 97.67           H  
ATOM   1115  HG2 ARG A  76     -14.298  -8.125  -2.136  1.00 97.67           H  
ATOM   1116  HG3 ARG A  76     -13.054  -7.763  -0.932  1.00 97.67           H  
ATOM   1117  HD2 ARG A  76     -13.797  -9.688   0.396  1.00 97.67           H  
ATOM   1118  HD3 ARG A  76     -13.182 -10.157  -1.190  1.00 97.67           H  
ATOM   1119  HE  ARG A  76     -15.869 -10.523  -0.138  1.00 97.67           H  
ATOM   1120 HH11 ARG A  76     -15.472 -10.767  -4.102  1.00 97.67           H  
ATOM   1121 HH12 ARG A  76     -14.183 -10.081  -3.107  1.00 97.67           H  
ATOM   1122 HH21 ARG A  76     -17.470 -11.362  -1.336  1.00 97.67           H  
ATOM   1123 HH22 ARG A  76     -17.456 -11.319  -3.060  1.00 97.67           H  
ATOM   1124  N   GLU A  77     -17.337  -6.411  -2.108  1.00 97.84           N  
ATOM   1125  CA  GLU A  77     -18.192  -6.542  -3.291  1.00 97.84           C  
ATOM   1126  C   GLU A  77     -18.400  -5.212  -4.028  1.00 97.84           C  
ATOM   1127  O   GLU A  77     -18.422  -5.195  -5.260  1.00 97.84           O  
ATOM   1128  CB  GLU A  77     -19.564  -7.112  -2.902  1.00 97.84           C  
ATOM   1129  CG  GLU A  77     -19.529  -8.586  -2.468  1.00 97.84           C  
ATOM   1130  CD  GLU A  77     -20.944  -9.186  -2.348  1.00 97.84           C  
ATOM   1131  OE1 GLU A  77     -21.068 -10.414  -2.566  1.00 97.84           O  
ATOM   1132  OE2 GLU A  77     -21.924  -8.424  -2.159  1.00 97.84           O1-
ATOM   1133  H   GLU A  77     -17.735  -6.593  -1.198  1.00 97.84           H  
ATOM   1134  HA  GLU A  77     -17.720  -7.224  -3.999  1.00 97.84           H  
ATOM   1135  HB2 GLU A  77     -19.993  -6.506  -2.105  1.00 97.84           H  
ATOM   1136  HB3 GLU A  77     -20.213  -7.038  -3.775  1.00 97.84           H  
ATOM   1137  HG2 GLU A  77     -19.004  -8.683  -1.518  1.00 97.84           H  
ATOM   1138  HG3 GLU A  77     -18.969  -9.148  -3.216  1.00 97.84           H  
ATOM   1139  N   ALA A  78     -18.557  -4.103  -3.298  1.00 97.82           N  
ATOM   1140  CA  ALA A  78     -18.835  -2.798  -3.895  1.00 97.82           C  
ATOM   1141  C   ALA A  78     -17.650  -2.234  -4.693  1.00 97.82           C  
ATOM   1142  O   ALA A  78     -17.870  -1.605  -5.730  1.00 97.82           O  
ATOM   1143  CB  ALA A  78     -19.262  -1.830  -2.786  1.00 97.82           C  
ATOM   1144  H   ALA A  78     -18.556  -4.178  -2.291  1.00 97.82           H  
ATOM   1145  HA  ALA A  78     -19.665  -2.909  -4.593  1.00 97.82           H  
ATOM   1146  HB1 ALA A  78     -18.471  -1.746  -2.041  1.00 97.82           H  
ATOM   1147  HB2 ALA A  78     -19.452  -0.845  -3.213  1.00 97.82           H  
ATOM   1148  HB3 ALA A  78     -20.169  -2.195  -2.305  1.00 97.82           H  
ATOM   1149  N   PHE A  79     -16.422  -2.458  -4.216  1.00 96.17           N  
ATOM   1150  CA  PHE A  79     -15.199  -1.890  -4.797  1.00 96.17           C  
ATOM   1151  C   PHE A  79     -14.321  -2.925  -5.513  1.00 96.17           C  
ATOM   1152  O   PHE A  79     -13.404  -2.560  -6.237  1.00 96.17           O  
ATOM   1153  CB  PHE A  79     -14.445  -1.135  -3.698  1.00 96.17           C  
ATOM   1154  CG  PHE A  79     -15.226   0.042  -3.138  1.00 96.17           C  
ATOM   1155  CD1 PHE A  79     -15.259   1.259  -3.843  1.00 96.17           C  
ATOM   1156  CD2 PHE A  79     -15.944  -0.079  -1.934  1.00 96.17           C  
ATOM   1157  CE1 PHE A  79     -16.007   2.341  -3.346  1.00 96.17           C  
ATOM   1158  CE2 PHE A  79     -16.706   0.995  -1.444  1.00 96.17           C  
ATOM   1159  CZ  PHE A  79     -16.734   2.209  -2.149  1.00 96.17           C  
ATOM   1160  H   PHE A  79     -16.337  -2.939  -3.332  1.00 96.17           H  
ATOM   1161  HA  PHE A  79     -15.465  -1.158  -5.560  1.00 96.17           H  
ATOM   1162  HB2 PHE A  79     -14.204  -1.830  -2.894  1.00 96.17           H  
ATOM   1163  HB3 PHE A  79     -13.506  -0.761  -4.107  1.00 96.17           H  
ATOM   1164  HD1 PHE A  79     -14.693   1.364  -4.757  1.00 96.17           H  
ATOM   1165  HD2 PHE A  79     -15.906  -1.002  -1.373  1.00 96.17           H  
ATOM   1166  HE1 PHE A  79     -16.002   3.278  -3.884  1.00 96.17           H  
ATOM   1167  HE2 PHE A  79     -17.258   0.888  -0.522  1.00 96.17           H  
ATOM   1168  HZ  PHE A  79     -17.298   3.045  -1.764  1.00 96.17           H  
ATOM   1169  N   GLY A  80     -14.622  -4.220  -5.380  1.00 94.03           N  
ATOM   1170  CA  GLY A  80     -13.900  -5.280  -6.082  1.00 94.03           C  
ATOM   1171  C   GLY A  80     -12.512  -5.578  -5.514  1.00 94.03           C  
ATOM   1172  O   GLY A  80     -11.672  -6.094  -6.246  1.00 94.03           O  
ATOM   1173  H   GLY A  80     -15.346  -4.492  -4.730  1.00 94.03           H  
ATOM   1174  HA2 GLY A  80     -13.784  -5.006  -7.131  1.00 94.03           H  
ATOM   1175  HA3 GLY A  80     -14.485  -6.197  -6.018  1.00 94.03           H  
ATOM   1176  N   PHE A  81     -12.270  -5.272  -4.236  1.00 94.43           N  
ATOM   1177  CA  PHE A  81     -11.032  -5.656  -3.557  1.00 94.43           C  
ATOM   1178  C   PHE A  81     -10.919  -7.179  -3.420  1.00 94.43           C  
ATOM   1179  O   PHE A  81     -11.926  -7.884  -3.287  1.00 94.43           O  
ATOM   1180  CB  PHE A  81     -10.927  -4.956  -2.193  1.00 94.43           C  
ATOM   1181  CG  PHE A  81     -10.861  -3.443  -2.274  1.00 94.43           C  
ATOM   1182  CD1 PHE A  81      -9.887  -2.821  -3.078  1.00 94.43           C  
ATOM   1183  CD2 PHE A  81     -11.784  -2.651  -1.567  1.00 94.43           C  
ATOM   1184  CE1 PHE A  81      -9.861  -1.423  -3.207  1.00 94.43           C  
ATOM   1185  CE2 PHE A  81     -11.737  -1.252  -1.684  1.00 94.43           C  
ATOM   1186  CZ  PHE A  81     -10.785  -0.634  -2.508  1.00 94.43           C  
ATOM   1187  H   PHE A  81     -13.011  -4.852  -3.693  1.00 94.43           H  
ATOM   1188  HA  PHE A  81     -10.193  -5.334  -4.175  1.00 94.43           H  
ATOM   1189  HB2 PHE A  81     -11.775  -5.257  -1.577  1.00 94.43           H  
ATOM   1190  HB3 PHE A  81     -10.023  -5.301  -1.691  1.00 94.43           H  
ATOM   1191  HD1 PHE A  81      -9.172  -3.417  -3.627  1.00 94.43           H  
ATOM   1192  HD2 PHE A  81     -12.533  -3.115  -0.942  1.00 94.43           H  
ATOM   1193  HE1 PHE A  81      -9.154  -0.958  -3.879  1.00 94.43           H  
ATOM   1194  HE2 PHE A  81     -12.461  -0.647  -1.157  1.00 94.43           H  
ATOM   1195  HZ  PHE A  81     -10.782   0.440  -2.626  1.00 94.43           H  
ATOM   1196  N   ASP A  82      -9.687  -7.690  -3.428  1.00 92.31           N  
ATOM   1197  CA  ASP A  82      -9.420  -9.113  -3.203  1.00 92.31           C  
ATOM   1198  C   ASP A  82      -9.650  -9.479  -1.725  1.00 92.31           C  
ATOM   1199  O   ASP A  82     -10.177 -10.552  -1.428  1.00 92.31           O  
ATOM   1200  CB  ASP A  82      -7.990  -9.462  -3.652  1.00 92.31           C  
ATOM   1201  CG  ASP A  82      -7.752  -9.294  -5.162  1.00 92.31           C  
ATOM   1202  OD1 ASP A  82      -8.246 -10.137  -5.956  1.00 92.31           O  
ATOM   1203  OD2 ASP A  82      -7.012  -8.350  -5.528  1.00 92.31           O1-
ATOM   1204  H   ASP A  82      -8.893  -7.070  -3.499  1.00 92.31           H  
ATOM   1205  HA  ASP A  82     -10.111  -9.708  -3.800  1.00 92.31           H  
ATOM   1206  HB2 ASP A  82      -7.791 -10.502  -3.391  1.00 92.31           H  
ATOM   1207  HB3 ASP A  82      -7.282  -8.845  -3.099  1.00 92.31           H  
ATOM   1208  N   SER A  83      -9.340  -8.553  -0.809  1.00 93.89           N  
ATOM   1209  CA  SER A  83      -9.549  -8.701   0.632  1.00 93.89           C  
ATOM   1210  C   SER A  83     -10.066  -7.410   1.274  1.00 93.89           C  
ATOM   1211  O   SER A  83      -9.724  -6.303   0.858  1.00 93.89           O  
ATOM   1212  CB  SER A  83      -8.250  -9.164   1.301  1.00 93.89           C  
ATOM   1213  OG  SER A  83      -8.451  -9.277   2.695  1.00 93.89           O  
ATOM   1214  H   SER A  83      -8.913  -7.696  -1.132  1.00 93.89           H  
ATOM   1215  HA  SER A  83     -10.297  -9.476   0.801  1.00 93.89           H  
ATOM   1216  HB2 SER A  83      -7.945 -10.128   0.895  1.00 93.89           H  
ATOM   1217  HB3 SER A  83      -7.461  -8.436   1.112  1.00 93.89           H  
ATOM   1218  HG  SER A  83      -8.465 -10.210   2.920  1.00 93.89           H  
ATOM   1219  N   VAL A  84     -10.892  -7.558   2.309  1.00 97.50           N  
ATOM   1220  CA  VAL A  84     -11.284  -6.496   3.244  1.00 97.50           C  
ATOM   1221  C   VAL A  84     -11.311  -7.109   4.639  1.00 97.50           C  
ATOM   1222  O   VAL A  84     -11.879  -8.188   4.840  1.00 97.50           O  
ATOM   1223  CB  VAL A  84     -12.643  -5.854   2.894  1.00 97.50           C  
ATOM   1224  CG1 VAL A  84     -12.971  -4.692   3.838  1.00 97.50           C  
ATOM   1225  CG2 VAL A  84     -12.656  -5.283   1.472  1.00 97.50           C  
ATOM   1226  H   VAL A  84     -11.039  -8.505   2.628  1.00 97.50           H  
ATOM   1227  HA  VAL A  84     -10.524  -5.716   3.225  1.00 97.50           H  
ATOM   1228  HB  VAL A  84     -13.429  -6.605   2.974  1.00 97.50           H  
ATOM   1229 HG11 VAL A  84     -12.183  -3.940   3.794  1.00 97.50           H  
ATOM   1230 HG12 VAL A  84     -13.056  -5.056   4.862  1.00 97.50           H  
ATOM   1231 HG13 VAL A  84     -13.922  -4.239   3.560  1.00 97.50           H  
ATOM   1232 HG21 VAL A  84     -12.568  -6.091   0.746  1.00 97.50           H  
ATOM   1233 HG22 VAL A  84     -13.585  -4.741   1.294  1.00 97.50           H  
ATOM   1234 HG23 VAL A  84     -11.813  -4.606   1.333  1.00 97.50           H  
ATOM   1235  N   PHE A  85     -10.681  -6.441   5.598  1.00 97.68           N  
ATOM   1236  CA  PHE A  85     -10.460  -6.984   6.933  1.00 97.68           C  
ATOM   1237  C   PHE A  85     -10.504  -5.912   8.014  1.00 97.68           C  
ATOM   1238  O   PHE A  85     -10.444  -4.710   7.752  1.00 97.68           O  
ATOM   1239  CB  PHE A  85      -9.124  -7.729   6.982  1.00 97.68           C  
ATOM   1240  CG  PHE A  85      -7.922  -6.843   6.772  1.00 97.68           C  
ATOM   1241  CD1 PHE A  85      -7.491  -6.581   5.462  1.00 97.68           C  
ATOM   1242  CD2 PHE A  85      -7.257  -6.265   7.870  1.00 97.68           C  
ATOM   1243  CE1 PHE A  85      -6.400  -5.733   5.249  1.00 97.68           C  
ATOM   1244  CE2 PHE A  85      -6.151  -5.427   7.650  1.00 97.68           C  
ATOM   1245  CZ  PHE A  85      -5.717  -5.180   6.338  1.00 97.68           C  
ATOM   1246  H   PHE A  85     -10.248  -5.556   5.374  1.00 97.68           H  
ATOM   1247  HA  PHE A  85     -11.242  -7.709   7.158  1.00 97.68           H  
ATOM   1248  HB2 PHE A  85      -9.123  -8.501   6.212  1.00 97.68           H  
ATOM   1249  HB3 PHE A  85      -9.030  -8.232   7.944  1.00 97.68           H  
ATOM   1250  HD1 PHE A  85      -7.998  -7.026   4.619  1.00 97.68           H  
ATOM   1251  HD2 PHE A  85      -7.593  -6.465   8.877  1.00 97.68           H  
ATOM   1252  HE1 PHE A  85      -6.095  -5.502   4.239  1.00 97.68           H  
ATOM   1253  HE2 PHE A  85      -5.630  -4.967   8.478  1.00 97.68           H  
ATOM   1254  HZ  PHE A  85      -4.852  -4.560   6.152  1.00 97.68           H  
ATOM   1255  N   LEU A  86     -10.589  -6.377   9.254  1.00 98.49           N  
ATOM   1256  CA  LEU A  86     -10.530  -5.570  10.453  1.00 98.49           C  
ATOM   1257  C   LEU A  86      -9.851  -6.347  11.575  1.00 98.49           C  
ATOM   1258  O   LEU A  86     -10.210  -7.486  11.850  1.00 98.49           O  
ATOM   1259  CB  LEU A  86     -11.959  -5.137  10.801  1.00 98.49           C  
ATOM   1260  CG  LEU A  86     -12.035  -4.250  12.048  1.00 98.49           C  
ATOM   1261  CD1 LEU A  86     -13.192  -3.275  11.887  1.00 98.49           C  
ATOM   1262  CD2 LEU A  86     -12.271  -5.050  13.333  1.00 98.49           C  
ATOM   1263  H   LEU A  86     -10.657  -7.378   9.374  1.00 98.49           H  
ATOM   1264  HA  LEU A  86      -9.937  -4.682  10.236  1.00 98.49           H  
ATOM   1265  HB2 LEU A  86     -12.330  -4.575   9.944  1.00 98.49           H  
ATOM   1266  HB3 LEU A  86     -12.597  -6.011  10.932  1.00 98.49           H  
ATOM   1267  HG  LEU A  86     -11.117  -3.670  12.141  1.00 98.49           H  
ATOM   1268 HD11 LEU A  86     -14.135  -3.817  11.810  1.00 98.49           H  
ATOM   1269 HD12 LEU A  86     -13.204  -2.616  12.754  1.00 98.49           H  
ATOM   1270 HD13 LEU A  86     -13.039  -2.670  10.993  1.00 98.49           H  
ATOM   1271 HD21 LEU A  86     -13.225  -5.575  13.282  1.00 98.49           H  
ATOM   1272 HD22 LEU A  86     -11.479  -5.781  13.494  1.00 98.49           H  
ATOM   1273 HD23 LEU A  86     -12.270  -4.375  14.190  1.00 98.49           H  
ATOM   1274  N   VAL A  87      -8.923  -5.714  12.282  1.00 98.35           N  
ATOM   1275  CA  VAL A  87      -8.302  -6.258  13.489  1.00 98.35           C  
ATOM   1276  C   VAL A  87      -8.686  -5.402  14.685  1.00 98.35           C  
ATOM   1277  O   VAL A  87      -8.372  -4.214  14.726  1.00 98.35           O  
ATOM   1278  CB  VAL A  87      -6.779  -6.371  13.361  1.00 98.35           C  
ATOM   1279  CG1 VAL A  87      -6.222  -7.131  14.570  1.00 98.35           C  
ATOM   1280  CG2 VAL A  87      -6.369  -7.119  12.089  1.00 98.35           C  
ATOM   1281  H   VAL A  87      -8.673  -4.776  12.000  1.00 98.35           H  
ATOM   1282  HA  VAL A  87      -8.677  -7.268  13.654  1.00 98.35           H  
ATOM   1283  HB  VAL A  87      -6.342  -5.373  13.327  1.00 98.35           H  
ATOM   1284 HG11 VAL A  87      -6.493  -6.633  15.501  1.00 98.35           H  
ATOM   1285 HG12 VAL A  87      -5.134  -7.136  14.509  1.00 98.35           H  
ATOM   1286 HG13 VAL A  87      -6.594  -8.156  14.584  1.00 98.35           H  
ATOM   1287 HG21 VAL A  87      -5.284  -7.226  12.059  1.00 98.35           H  
ATOM   1288 HG22 VAL A  87      -6.675  -6.559  11.205  1.00 98.35           H  
ATOM   1289 HG23 VAL A  87      -6.837  -8.103  12.069  1.00 98.35           H  
ATOM   1290  N   SER A  88      -9.358  -6.005  15.661  1.00 98.08           N  
ATOM   1291  CA  SER A  88      -9.723  -5.329  16.909  1.00 98.08           C  
ATOM   1292  C   SER A  88      -8.516  -5.156  17.829  1.00 98.08           C  
ATOM   1293  O   SER A  88      -7.770  -6.109  18.050  1.00 98.08           O  
ATOM   1294  CB  SER A  88     -10.799  -6.133  17.625  1.00 98.08           C  
ATOM   1295  OG  SER A  88     -10.961  -5.638  18.933  1.00 98.08           O  
ATOM   1296  H   SER A  88      -9.546  -6.993  15.568  1.00 98.08           H  
ATOM   1297  HA  SER A  88     -10.130  -4.343  16.686  1.00 98.08           H  
ATOM   1298  HB2 SER A  88     -11.738  -6.053  17.079  1.00 98.08           H  
ATOM   1299  HB3 SER A  88     -10.505  -7.182  17.674  1.00 98.08           H  
ATOM   1300  HG  SER A  88     -11.870  -5.842  19.164  1.00 98.08           H  
ATOM   1301  N   THR A  89      -8.357  -3.978  18.437  1.00 97.04           N  
ATOM   1302  CA  THR A  89      -7.322  -3.751  19.462  1.00 97.04           C  
ATOM   1303  C   THR A  89      -7.695  -4.313  20.830  1.00 97.04           C  
ATOM   1304  O   THR A  89      -6.805  -4.584  21.635  1.00 97.04           O  
ATOM   1305  CB  THR A  89      -6.995  -2.265  19.625  1.00 97.04           C  
ATOM   1306  CG2 THR A  89      -6.424  -1.663  18.347  1.00 97.04           C  
ATOM   1307  OG1 THR A  89      -8.159  -1.561  19.972  1.00 97.04           O  
ATOM   1308  H   THR A  89      -9.039  -3.247  18.291  1.00 97.04           H  
ATOM   1309  HA  THR A  89      -6.407  -4.263  19.163  1.00 97.04           H  
ATOM   1310  HB  THR A  89      -6.258  -2.148  20.420  1.00 97.04           H  
ATOM   1311  HG1 THR A  89      -7.977  -0.619  19.993  1.00 97.04           H  
ATOM   1312 HG21 THR A  89      -6.054  -0.660  18.563  1.00 97.04           H  
ATOM   1313 HG22 THR A  89      -7.190  -1.624  17.572  1.00 97.04           H  
ATOM   1314 HG23 THR A  89      -5.594  -2.277  18.000  1.00 97.04           H  
ATOM   1315  N   GLU A  90      -8.985  -4.526  21.093  1.00 95.62           N  
ATOM   1316  CA  GLU A  90      -9.475  -5.107  22.347  1.00 95.62           C  
ATOM   1317  C   GLU A  90      -9.165  -6.607  22.415  1.00 95.62           C  
ATOM   1318  O   GLU A  90      -8.709  -7.121  23.438  1.00 95.62           O  
ATOM   1319  CB  GLU A  90     -10.992  -4.863  22.439  1.00 95.62           C  
ATOM   1320  CG  GLU A  90     -11.656  -5.482  23.680  1.00 95.62           C  
ATOM   1321  CD  GLU A  90     -11.252  -4.843  25.024  1.00 95.62           C  
ATOM   1322  OE1 GLU A  90     -11.613  -5.433  26.072  1.00 95.62           O  
ATOM   1323  OE2 GLU A  90     -10.635  -3.754  25.028  1.00 95.62           O1-
ATOM   1324  H   GLU A  90      -9.660  -4.283  20.382  1.00 95.62           H  
ATOM   1325  HA  GLU A  90      -8.989  -4.620  23.192  1.00 95.62           H  
ATOM   1326  HB2 GLU A  90     -11.470  -5.298  21.562  1.00 95.62           H  
ATOM   1327  HB3 GLU A  90     -11.189  -3.791  22.420  1.00 95.62           H  
ATOM   1328  HG2 GLU A  90     -12.733  -5.386  23.547  1.00 95.62           H  
ATOM   1329  HG3 GLU A  90     -11.453  -6.553  23.709  1.00 95.62           H  
ATOM   1330  N   SER A  91      -9.416  -7.324  21.316  1.00 96.37           N  
ATOM   1331  CA  SER A  91      -9.361  -8.789  21.280  1.00 96.37           C  
ATOM   1332  C   SER A  91      -8.214  -9.353  20.438  1.00 96.37           C  
ATOM   1333  O   SER A  91      -7.989 -10.565  20.456  1.00 96.37           O  
ATOM   1334  CB  SER A  91     -10.714  -9.316  20.797  1.00 96.37           C  
ATOM   1335  OG  SER A  91     -10.879  -9.036  19.423  1.00 96.37           O  
ATOM   1336  H   SER A  91      -9.802  -6.837  20.520  1.00 96.37           H  
ATOM   1337  HA  SER A  91      -9.214  -9.167  22.292  1.00 96.37           H  
ATOM   1338  HB2 SER A  91     -11.513  -8.839  21.365  1.00 96.37           H  
ATOM   1339  HB3 SER A  91     -10.764 -10.394  20.956  1.00 96.37           H  
ATOM   1340  HG  SER A  91     -11.782  -8.752  19.262  1.00 96.37           H  
ATOM   1341  N   ASN A  92      -7.510  -8.506  19.677  1.00 97.12           N  
ATOM   1342  CA  ASN A  92      -6.576  -8.890  18.611  1.00 97.12           C  
ATOM   1343  C   ASN A  92      -7.185  -9.837  17.565  1.00 97.12           C  
ATOM   1344  O   ASN A  92      -6.450 -10.502  16.835  1.00 97.12           O  
ATOM   1345  CB  ASN A  92      -5.251  -9.392  19.208  1.00 97.12           C  
ATOM   1346  CG  ASN A  92      -4.485  -8.310  19.938  1.00 97.12           C  
ATOM   1347  ND2 ASN A  92      -3.789  -8.673  20.989  1.00 97.12           N  
ATOM   1348  OD1 ASN A  92      -4.456  -7.146  19.570  1.00 97.12           O  
ATOM   1349  H   ASN A  92      -7.750  -7.526  19.720  1.00 97.12           H  
ATOM   1350  HA  ASN A  92      -6.335  -7.989  18.046  1.00 97.12           H  
ATOM   1351  HB2 ASN A  92      -4.600  -9.748  18.410  1.00 97.12           H  
ATOM   1352  HB3 ASN A  92      -5.443 -10.228  19.881  1.00 97.12           H  
ATOM   1353 HD21 ASN A  92      -3.761  -9.650  21.244  1.00 97.12           H  
ATOM   1354 HD22 ASN A  92      -3.339  -7.926  21.498  1.00 97.12           H  
ATOM   1355  N   ARG A  93      -8.516  -9.950  17.481  1.00 97.30           N  
ATOM   1356  CA  ARG A  93      -9.173 -10.805  16.490  1.00 97.30           C  
ATOM   1357  C   ARG A  93      -9.116 -10.155  15.121  1.00 97.30           C  
ATOM   1358  O   ARG A  93      -9.527  -9.008  14.960  1.00 97.30           O  
ATOM   1359  CB  ARG A  93     -10.621 -11.100  16.880  1.00 97.30           C  
ATOM   1360  CG  ARG A  93     -10.674 -12.032  18.094  1.00 97.30           C  
ATOM   1361  CD  ARG A  93     -12.104 -12.199  18.596  1.00 97.30           C  
ATOM   1362  NE  ARG A  93     -12.963 -12.866  17.600  1.00 97.30           N  
ATOM   1363  CZ  ARG A  93     -14.161 -13.348  17.851  1.00 97.30           C  
ATOM   1364  NH1 ARG A  93     -14.624 -13.399  19.061  1.00 97.30           N1+
ATOM   1365  NH2 ARG A  93     -14.927 -13.791  16.901  1.00 97.30           N  
ATOM   1366  H   ARG A  93      -9.089  -9.381  18.089  1.00 97.30           H  
ATOM   1367  HA  ARG A  93      -8.634 -11.750  16.420  1.00 97.30           H  
ATOM   1368  HB2 ARG A  93     -11.120 -11.580  16.038  1.00 97.30           H  
ATOM   1369  HB3 ARG A  93     -11.137 -10.164  17.093  1.00 97.30           H  
ATOM   1370  HG2 ARG A  93     -10.266 -13.006  17.825  1.00 97.30           H  
ATOM   1371  HG3 ARG A  93     -10.072 -11.621  18.905  1.00 97.30           H  
ATOM   1372  HD2 ARG A  93     -12.514 -11.217  18.833  1.00 97.30           H  
ATOM   1373  HD3 ARG A  93     -12.067 -12.790  19.511  1.00 97.30           H  
ATOM   1374  HE  ARG A  93     -12.680 -12.799  16.632  1.00 97.30           H  
ATOM   1375 HH11 ARG A  93     -15.609 -13.551  19.222  1.00 97.30           H  
ATOM   1376 HH12 ARG A  93     -14.063 -13.026  19.814  1.00 97.30           H  
ATOM   1377 HH21 ARG A  93     -15.864 -14.084  17.138  1.00 97.30           H  
ATOM   1378 HH22 ARG A  93     -14.637 -13.685  15.939  1.00 97.30           H  
ATOM   1379  N   TYR A  94      -8.654 -10.934  14.156  1.00 97.39           N  
ATOM   1380  CA  TYR A  94      -8.691 -10.635  12.740  1.00 97.39           C  
ATOM   1381  C   TYR A  94     -10.037 -11.101  12.178  1.00 97.39           C  
ATOM   1382  O   TYR A  94     -10.300 -12.296  12.024  1.00 97.39           O  
ATOM   1383  CB  TYR A  94      -7.488 -11.312  12.069  1.00 97.39           C  
ATOM   1384  CG  TYR A  94      -7.235 -10.861  10.645  1.00 97.39           C  
ATOM   1385  CD1 TYR A  94      -8.150 -11.187   9.624  1.00 97.39           C  
ATOM   1386  CD2 TYR A  94      -6.073 -10.125  10.332  1.00 97.39           C  
ATOM   1387  CE1 TYR A  94      -7.902 -10.780   8.303  1.00 97.39           C  
ATOM   1388  CE2 TYR A  94      -5.828  -9.714   9.007  1.00 97.39           C  
ATOM   1389  CZ  TYR A  94      -6.744 -10.050   7.990  1.00 97.39           C  
ATOM   1390  OH  TYR A  94      -6.536  -9.680   6.703  1.00 97.39           O  
ATOM   1391  H   TYR A  94      -8.326 -11.855  14.408  1.00 97.39           H  
ATOM   1392  HA  TYR A  94      -8.600  -9.559  12.591  1.00 97.39           H  
ATOM   1393  HB2 TYR A  94      -7.625 -12.394  12.074  1.00 97.39           H  
ATOM   1394  HB3 TYR A  94      -6.598 -11.100  12.661  1.00 97.39           H  
ATOM   1395  HD1 TYR A  94      -9.033 -11.774   9.829  1.00 97.39           H  
ATOM   1396  HD2 TYR A  94      -5.361  -9.874  11.104  1.00 97.39           H  
ATOM   1397  HE1 TYR A  94      -8.574 -11.039   7.499  1.00 97.39           H  
ATOM   1398  HE2 TYR A  94      -4.939  -9.154   8.758  1.00 97.39           H  
ATOM   1399  HH  TYR A  94      -5.709  -9.213   6.561  1.00 97.39           H  
ATOM   1400  N   TYR A  95     -10.905 -10.141  11.893  1.00 97.98           N  
ATOM   1401  CA  TYR A  95     -12.126 -10.320  11.127  1.00 97.98           C  
ATOM   1402  C   TYR A  95     -11.802 -10.113   9.651  1.00 97.98           C  
ATOM   1403  O   TYR A  95     -11.293  -9.070   9.255  1.00 97.98           O  
ATOM   1404  CB  TYR A  95     -13.197  -9.332  11.605  1.00 97.98           C  
ATOM   1405  CG  TYR A  95     -13.575  -9.493  13.064  1.00 97.98           C  
ATOM   1406  CD1 TYR A  95     -14.630 -10.352  13.425  1.00 97.98           C  
ATOM   1407  CD2 TYR A  95     -12.865  -8.792  14.061  1.00 97.98           C  
ATOM   1408  CE1 TYR A  95     -14.958 -10.528  14.783  1.00 97.98           C  
ATOM   1409  CE2 TYR A  95     -13.201  -8.955  15.418  1.00 97.98           C  
ATOM   1410  CZ  TYR A  95     -14.240  -9.836  15.781  1.00 97.98           C  
ATOM   1411  OH  TYR A  95     -14.541 -10.054  17.087  1.00 97.98           O  
ATOM   1412  H   TYR A  95     -10.607  -9.187  12.034  1.00 97.98           H  
ATOM   1413  HA  TYR A  95     -12.507 -11.332  11.265  1.00 97.98           H  
ATOM   1414  HB2 TYR A  95     -12.842  -8.314  11.445  1.00 97.98           H  
ATOM   1415  HB3 TYR A  95     -14.088  -9.467  10.993  1.00 97.98           H  
ATOM   1416  HD1 TYR A  95     -15.183 -10.873  12.658  1.00 97.98           H  
ATOM   1417  HD2 TYR A  95     -12.049  -8.140  13.784  1.00 97.98           H  
ATOM   1418  HE1 TYR A  95     -15.771 -11.176  15.076  1.00 97.98           H  
ATOM   1419  HE2 TYR A  95     -12.660  -8.417  16.183  1.00 97.98           H  
ATOM   1420  HH  TYR A  95     -14.060  -9.459  17.668  1.00 97.98           H  
ATOM   1421  N   HIS A  96     -12.112 -11.104   8.836  1.00 97.18           N  
ATOM   1422  CA  HIS A  96     -12.004 -11.056   7.390  1.00 97.18           C  
ATOM   1423  C   HIS A  96     -13.411 -11.052   6.787  1.00 97.18           C  
ATOM   1424  O   HIS A  96     -14.374 -11.486   7.423  1.00 97.18           O  
ATOM   1425  CB  HIS A  96     -11.181 -12.267   6.945  1.00 97.18           C  
ATOM   1426  CG  HIS A  96     -10.739 -12.214   5.512  1.00 97.18           C  
ATOM   1427  CD2 HIS A  96      -9.991 -11.249   4.896  1.00 97.18           C  
ATOM   1428  ND1 HIS A  96     -10.936 -13.211   4.598  1.00 97.18           N  
ATOM   1429  CE1 HIS A  96     -10.307 -12.877   3.464  1.00 97.18           C  
ATOM   1430  NE2 HIS A  96      -9.749 -11.666   3.586  1.00 97.18           N  
ATOM   1431  H   HIS A  96     -12.548 -11.934   9.211  1.00 97.18           H  
ATOM   1432  HA  HIS A  96     -11.489 -10.147   7.078  1.00 97.18           H  
ATOM   1433  HB2 HIS A  96     -10.295 -12.361   7.572  1.00 97.18           H  
ATOM   1434  HB3 HIS A  96     -11.771 -13.172   7.093  1.00 97.18           H  
ATOM   1435  HD1 HIS A  96     -11.348 -14.108   4.808  1.00 97.18           H  
ATOM   1436  HD2 HIS A  96      -9.614 -10.343   5.348  1.00 97.18           H  
ATOM   1437  HE1 HIS A  96     -10.224 -13.498   2.584  1.00 97.18           H  
ATOM   1438  N   PHE A  97     -13.558 -10.597   5.545  1.00 96.50           N  
ATOM   1439  CA  PHE A  97     -14.862 -10.572   4.875  1.00 96.50           C  
ATOM   1440  C   PHE A  97     -15.585 -11.933   4.868  1.00 96.50           C  
ATOM   1441  O   PHE A  97     -16.812 -11.986   4.901  1.00 96.50           O  
ATOM   1442  CB  PHE A  97     -14.661 -10.068   3.446  1.00 96.50           C  
ATOM   1443  CG  PHE A  97     -13.985 -11.054   2.507  1.00 96.50           C  
ATOM   1444  CD1 PHE A  97     -12.615 -10.945   2.219  1.00 96.50           C  
ATOM   1445  CD2 PHE A  97     -14.741 -12.054   1.866  1.00 96.50           C  
ATOM   1446  CE1 PHE A  97     -12.034 -11.777   1.244  1.00 96.50           C  
ATOM   1447  CE2 PHE A  97     -14.164 -12.883   0.891  1.00 96.50           C  
ATOM   1448  CZ  PHE A  97     -12.804 -12.743   0.579  1.00 96.50           C  
ATOM   1449  H   PHE A  97     -12.767 -10.172   5.081  1.00 96.50           H  
ATOM   1450  HA  PHE A  97     -15.514  -9.873   5.398  1.00 96.50           H  
ATOM   1451  HB2 PHE A  97     -14.098  -9.135   3.465  1.00 96.50           H  
ATOM   1452  HB3 PHE A  97     -15.645  -9.834   3.039  1.00 96.50           H  
ATOM   1453  HD1 PHE A  97     -12.010 -10.203   2.720  1.00 96.50           H  
ATOM   1454  HD2 PHE A  97     -15.783 -12.186   2.118  1.00 96.50           H  
ATOM   1455  HE1 PHE A  97     -10.989 -11.665   0.995  1.00 96.50           H  
ATOM   1456  HE2 PHE A  97     -14.772 -13.616   0.381  1.00 96.50           H  
ATOM   1457  HZ  PHE A  97     -12.344 -13.360  -0.179  1.00 96.50           H  
ATOM   1458  N   ASN A  98     -14.833 -13.040   4.854  1.00 94.91           N  
ATOM   1459  CA  ASN A  98     -15.367 -14.403   4.804  1.00 94.91           C  
ATOM   1460  C   ASN A  98     -15.398 -15.126   6.164  1.00 94.91           C  
ATOM   1461  O   ASN A  98     -15.694 -16.324   6.195  1.00 94.91           O  
ATOM   1462  CB  ASN A  98     -14.635 -15.208   3.712  1.00 94.91           C  
ATOM   1463  CG  ASN A  98     -13.182 -15.506   4.028  1.00 94.91           C  
ATOM   1464  ND2 ASN A  98     -12.432 -16.031   3.088  1.00 94.91           N  
ATOM   1465  OD1 ASN A  98     -12.679 -15.261   5.107  1.00 94.91           O  
ATOM   1466  H   ASN A  98     -13.830 -12.921   4.856  1.00 94.91           H  
ATOM   1467  HA  ASN A  98     -16.410 -14.337   4.496  1.00 94.91           H  
ATOM   1468  HB2 ASN A  98     -14.686 -14.664   2.768  1.00 94.91           H  
ATOM   1469  HB3 ASN A  98     -15.143 -16.163   3.577  1.00 94.91           H  
ATOM   1470 HD21 ASN A  98     -11.462 -16.178   3.326  1.00 94.91           H  
ATOM   1471 HD22 ASN A  98     -12.777 -16.119   2.143  1.00 94.91           H  
ATOM   1472  N   GLY A  99     -15.111 -14.434   7.271  1.00 96.09           N  
ATOM   1473  CA  GLY A  99     -15.149 -15.007   8.616  1.00 96.09           C  
ATOM   1474  C   GLY A  99     -14.059 -14.480   9.546  1.00 96.09           C  
ATOM   1475  O   GLY A  99     -13.260 -13.618   9.201  1.00 96.09           O  
ATOM   1476  H   GLY A  99     -14.845 -13.463   7.190  1.00 96.09           H  
ATOM   1477  HA2 GLY A  99     -15.038 -16.089   8.559  1.00 96.09           H  
ATOM   1478  HA3 GLY A  99     -16.119 -14.788   9.063  1.00 96.09           H  
ATOM   1479  N   VAL A 100     -14.016 -15.019  10.761  1.00 95.47           N  
ATOM   1480  CA  VAL A 100     -12.940 -14.733  11.720  1.00 95.47           C  
ATOM   1481  C   VAL A 100     -11.747 -15.615  11.369  1.00 95.47           C  
ATOM   1482  O   VAL A 100     -11.871 -16.838  11.408  1.00 95.47           O  
ATOM   1483  CB  VAL A 100     -13.404 -14.984  13.163  1.00 95.47           C  
ATOM   1484  CG1 VAL A 100     -12.322 -14.598  14.182  1.00 95.47           C  
ATOM   1485  CG2 VAL A 100     -14.672 -14.185  13.503  1.00 95.47           C  
ATOM   1486  H   VAL A 100     -14.655 -15.773  10.971  1.00 95.47           H  
ATOM   1487  HA  VAL A 100     -12.639 -13.689  11.632  1.00 95.47           H  
ATOM   1488  HB  VAL A 100     -13.638 -16.042  13.285  1.00 95.47           H  
ATOM   1489 HG11 VAL A 100     -11.425 -15.193  14.010  1.00 95.47           H  
ATOM   1490 HG12 VAL A 100     -12.670 -14.799  15.195  1.00 95.47           H  
ATOM   1491 HG13 VAL A 100     -12.063 -13.545  14.072  1.00 95.47           H  
ATOM   1492 HG21 VAL A 100     -15.433 -14.321  12.734  1.00 95.47           H  
ATOM   1493 HG22 VAL A 100     -15.096 -14.560  14.434  1.00 95.47           H  
ATOM   1494 HG23 VAL A 100     -14.436 -13.123  13.574  1.00 95.47           H  
ATOM   1495  N   ASP A 101     -10.614 -15.003  11.039  1.00 93.14           N  
ATOM   1496  CA  ASP A 101      -9.426 -15.709  10.558  1.00 93.14           C  
ATOM   1497  C   ASP A 101      -8.567 -16.232  11.723  1.00 93.14           C  
ATOM   1498  O   ASP A 101      -8.449 -17.442  11.935  1.00 93.14           O  
ATOM   1499  CB  ASP A 101      -8.649 -14.775   9.622  1.00 93.14           C  
ATOM   1500  CG  ASP A 101      -7.436 -15.489   9.040  1.00 93.14           C  
ATOM   1501  OD1 ASP A 101      -7.629 -16.292   8.108  1.00 93.14           O  
ATOM   1502  OD2 ASP A 101      -6.335 -15.263   9.587  1.00 93.14           O1-
ATOM   1503  H   ASP A 101     -10.579 -13.994  11.067  1.00 93.14           H  
ATOM   1504  HA  ASP A 101      -9.732 -16.574   9.971  1.00 93.14           H  
ATOM   1505  HB2 ASP A 101      -9.299 -14.446   8.812  1.00 93.14           H  
ATOM   1506  HB3 ASP A 101      -8.321 -13.899  10.181  1.00 93.14           H  
ATOM   1507  N   ARG A 102      -8.020 -15.319  12.539  1.00 94.50           N  
ATOM   1508  CA  ARG A 102      -7.109 -15.638  13.651  1.00 94.50           C  
ATOM   1509  C   ARG A 102      -7.124 -14.578  14.754  1.00 94.50           C  
ATOM   1510  O   ARG A 102      -7.748 -13.530  14.619  1.00 94.50           O  
ATOM   1511  CB  ARG A 102      -5.697 -15.889  13.073  1.00 94.50           C  
ATOM   1512  CG  ARG A 102      -5.007 -14.671  12.429  1.00 94.50           C  
ATOM   1513  CD  ARG A 102      -3.770 -15.137  11.640  1.00 94.50           C  
ATOM   1514  NE  ARG A 102      -3.026 -14.044  10.977  1.00 94.50           N  
ATOM   1515  CZ  ARG A 102      -3.084 -13.719   9.693  1.00 94.50           C  
ATOM   1516  NH1 ARG A 102      -4.002 -14.144   8.879  1.00 94.50           N1+
ATOM   1517  NH2 ARG A 102      -2.179 -12.941   9.190  1.00 94.50           N  
ATOM   1518  H   ARG A 102      -8.183 -14.348  12.314  1.00 94.50           H  
ATOM   1519  HA  ARG A 102      -7.451 -16.571  14.100  1.00 94.50           H  
ATOM   1520  HB2 ARG A 102      -5.782 -16.671  12.318  1.00 94.50           H  
ATOM   1521  HB3 ARG A 102      -5.051 -16.275  13.860  1.00 94.50           H  
ATOM   1522  HG2 ARG A 102      -5.690 -14.153  11.755  1.00 94.50           H  
ATOM   1523  HG3 ARG A 102      -4.706 -13.982  13.218  1.00 94.50           H  
ATOM   1524  HD2 ARG A 102      -3.092 -15.651  12.322  1.00 94.50           H  
ATOM   1525  HD3 ARG A 102      -4.086 -15.862  10.890  1.00 94.50           H  
ATOM   1526  HE  ARG A 102      -2.238 -13.634  11.456  1.00 94.50           H  
ATOM   1527 HH11 ARG A 102      -3.960 -13.953   7.888  1.00 94.50           H  
ATOM   1528 HH12 ARG A 102      -4.785 -14.680   9.225  1.00 94.50           H  
ATOM   1529 HH21 ARG A 102      -2.278 -12.691   8.216  1.00 94.50           H  
ATOM   1530 HH22 ARG A 102      -1.243 -13.279   9.361  1.00 94.50           H  
ATOM   1531  N   THR A 103      -6.421 -14.842  15.853  1.00 96.31           N  
ATOM   1532  CA  THR A 103      -6.067 -13.829  16.860  1.00 96.31           C  
ATOM   1533  C   THR A 103      -4.585 -13.506  16.716  1.00 96.31           C  
ATOM   1534  O   THR A 103      -3.768 -14.423  16.676  1.00 96.31           O  
ATOM   1535  CB  THR A 103      -6.386 -14.302  18.286  1.00 96.31           C  
ATOM   1536  CG2 THR A 103      -6.008 -13.275  19.353  1.00 96.31           C  
ATOM   1537  OG1 THR A 103      -7.774 -14.493  18.425  1.00 96.31           O  
ATOM   1538  H   THR A 103      -5.908 -15.712  15.882  1.00 96.31           H  
ATOM   1539  HA  THR A 103      -6.633 -12.916  16.679  1.00 96.31           H  
ATOM   1540  HB  THR A 103      -5.870 -15.241  18.487  1.00 96.31           H  
ATOM   1541  HG1 THR A 103      -8.136 -13.631  18.640  1.00 96.31           H  
ATOM   1542 HG21 THR A 103      -6.475 -12.316  19.130  1.00 96.31           H  
ATOM   1543 HG22 THR A 103      -6.339 -13.620  20.332  1.00 96.31           H  
ATOM   1544 HG23 THR A 103      -4.926 -13.146  19.383  1.00 96.31           H  
ATOM   1545  N   LEU A 104      -4.234 -12.223  16.623  1.00 96.33           N  
ATOM   1546  CA  LEU A 104      -2.850 -11.800  16.430  1.00 96.33           C  
ATOM   1547  C   LEU A 104      -2.050 -11.883  17.735  1.00 96.33           C  
ATOM   1548  O   LEU A 104      -2.457 -11.381  18.784  1.00 96.33           O  
ATOM   1549  CB  LEU A 104      -2.763 -10.400  15.795  1.00 96.33           C  
ATOM   1550  CG  LEU A 104      -3.568 -10.186  14.498  1.00 96.33           C  
ATOM   1551  CD1 LEU A 104      -3.113  -8.885  13.848  1.00 96.33           C  
ATOM   1552  CD2 LEU A 104      -3.393 -11.284  13.454  1.00 96.33           C  
ATOM   1553  H   LEU A 104      -4.952 -11.514  16.653  1.00 96.33           H  
ATOM   1554  HA  LEU A 104      -2.389 -12.496  15.729  1.00 96.33           H  
ATOM   1555  HB2 LEU A 104      -1.712 -10.205  15.584  1.00 96.33           H  
ATOM   1556  HB3 LEU A 104      -3.093  -9.659  16.523  1.00 96.33           H  
ATOM   1557  HG  LEU A 104      -4.627 -10.109  14.746  1.00 96.33           H  
ATOM   1558 HD11 LEU A 104      -2.077  -8.966  13.517  1.00 96.33           H  
ATOM   1559 HD12 LEU A 104      -3.739  -8.661  12.985  1.00 96.33           H  
ATOM   1560 HD13 LEU A 104      -3.186  -8.074  14.572  1.00 96.33           H  
ATOM   1561 HD21 LEU A 104      -4.063 -11.106  12.612  1.00 96.33           H  
ATOM   1562 HD22 LEU A 104      -2.370 -11.289  13.079  1.00 96.33           H  
ATOM   1563 HD23 LEU A 104      -3.627 -12.258  13.885  1.00 96.33           H  
ATOM   1564  N   GLU A 105      -0.871 -12.484  17.633  1.00 95.95           N  
ATOM   1565  CA  GLU A 105       0.112 -12.635  18.706  1.00 95.95           C  
ATOM   1566  C   GLU A 105       1.350 -11.782  18.392  1.00 95.95           C  
ATOM   1567  O   GLU A 105       1.819 -11.766  17.252  1.00 95.95           O  
ATOM   1568  CB  GLU A 105       0.483 -14.118  18.884  1.00 95.95           C  
ATOM   1569  CG  GLU A 105      -0.723 -14.998  19.263  1.00 95.95           C  
ATOM   1570  CD  GLU A 105      -0.369 -16.480  19.492  1.00 95.95           C  
ATOM   1571  OE1 GLU A 105      -1.190 -17.174  20.139  1.00 95.95           O  
ATOM   1572  OE2 GLU A 105       0.699 -16.934  19.024  1.00 95.95           O1-
ATOM   1573  H   GLU A 105      -0.630 -12.870  16.732  1.00 95.95           H  
ATOM   1574  HA  GLU A 105      -0.319 -12.287  19.644  1.00 95.95           H  
ATOM   1575  HB2 GLU A 105       1.221 -14.189  19.683  1.00 95.95           H  
ATOM   1576  HB3 GLU A 105       0.926 -14.485  17.958  1.00 95.95           H  
ATOM   1577  HG2 GLU A 105      -1.169 -14.591  20.171  1.00 95.95           H  
ATOM   1578  HG3 GLU A 105      -1.471 -14.943  18.471  1.00 95.95           H  
ATOM   1579  N   ARG A 106       1.873 -11.049  19.387  1.00 93.66           N  
ATOM   1580  CA  ARG A 106       2.949 -10.049  19.196  1.00 93.66           C  
ATOM   1581  C   ARG A 106       4.316 -10.660  18.887  1.00 93.66           C  
ATOM   1582  O   ARG A 106       5.197  -9.969  18.392  1.00 93.66           O  
ATOM   1583  CB  ARG A 106       3.008  -9.106  20.415  1.00 93.66           C  
ATOM   1584  CG  ARG A 106       3.726  -7.776  20.107  1.00 93.66           C  
ATOM   1585  CD  ARG A 106       3.681  -6.792  21.292  1.00 93.66           C  
ATOM   1586  NE  ARG A 106       3.478  -5.386  20.862  1.00 93.66           N  
ATOM   1587  CZ  ARG A 106       4.374  -4.479  20.490  1.00 93.66           C  
ATOM   1588  NH1 ARG A 106       5.643  -4.756  20.409  1.00 93.66           N1+
ATOM   1589  NH2 ARG A 106       4.007  -3.266  20.173  1.00 93.66           N  
ATOM   1590  H   ARG A 106       1.466 -11.156  20.305  1.00 93.66           H  
ATOM   1591  HA  ARG A 106       2.707  -9.463  18.309  1.00 93.66           H  
ATOM   1592  HB2 ARG A 106       1.986  -8.869  20.712  1.00 93.66           H  
ATOM   1593  HB3 ARG A 106       3.502  -9.612  21.245  1.00 93.66           H  
ATOM   1594  HG2 ARG A 106       4.769  -7.955  19.845  1.00 93.66           H  
ATOM   1595  HG3 ARG A 106       3.235  -7.321  19.247  1.00 93.66           H  
ATOM   1596  HD2 ARG A 106       2.844  -7.062  21.936  1.00 93.66           H  
ATOM   1597  HD3 ARG A 106       4.595  -6.889  21.877  1.00 93.66           H  
ATOM   1598  HE  ARG A 106       2.520  -5.080  20.779  1.00 93.66           H  
ATOM   1599 HH11 ARG A 106       5.916  -5.728  20.394  1.00 93.66           H  
ATOM   1600 HH12 ARG A 106       6.210  -4.054  19.954  1.00 93.66           H  
ATOM   1601 HH21 ARG A 106       3.044  -2.962  20.147  1.00 93.66           H  
ATOM   1602 HH22 ARG A 106       4.613  -2.570  19.763  1.00 93.66           H  
ATOM   1603  N   ASP A 107       4.515 -11.924  19.228  1.00 93.68           N  
ATOM   1604  CA  ASP A 107       5.741 -12.681  18.982  1.00 93.68           C  
ATOM   1605  C   ASP A 107       5.740 -13.427  17.640  1.00 93.68           C  
ATOM   1606  O   ASP A 107       6.776 -13.978  17.261  1.00 93.68           O  
ATOM   1607  CB  ASP A 107       6.029 -13.607  20.178  1.00 93.68           C  
ATOM   1608  CG  ASP A 107       4.923 -14.615  20.523  1.00 93.68           C  
ATOM   1609  OD1 ASP A 107       3.741 -14.299  20.262  1.00 93.68           O  
ATOM   1610  OD2 ASP A 107       5.276 -15.626  21.173  1.00 93.68           O1-
ATOM   1611  H   ASP A 107       3.749 -12.465  19.604  1.00 93.68           H  
ATOM   1612  HA  ASP A 107       6.571 -11.978  18.919  1.00 93.68           H  
ATOM   1613  HB2 ASP A 107       6.198 -12.982  21.055  1.00 93.68           H  
ATOM   1614  HB3 ASP A 107       6.956 -14.146  19.986  1.00 93.68           H  
ATOM   1615  N   ASN A 108       4.632 -13.401  16.893  1.00 92.69           N  
ATOM   1616  CA  ASN A 108       4.592 -13.919  15.531  1.00 92.69           C  
ATOM   1617  C   ASN A 108       5.115 -12.853  14.537  1.00 92.69           C  
ATOM   1618  O   ASN A 108       4.509 -11.781  14.437  1.00 92.69           O  
ATOM   1619  CB  ASN A 108       3.170 -14.400  15.209  1.00 92.69           C  
ATOM   1620  CG  ASN A 108       3.056 -15.024  13.826  1.00 92.69           C  
ATOM   1621  ND2 ASN A 108       1.935 -15.609  13.488  1.00 92.69           N  
ATOM   1622  OD1 ASN A 108       3.981 -15.012  13.037  1.00 92.69           O  
ATOM   1623  H   ASN A 108       3.818 -12.912  17.237  1.00 92.69           H  
ATOM   1624  HA  ASN A 108       5.231 -14.801  15.499  1.00 92.69           H  
ATOM   1625  HB2 ASN A 108       2.858 -15.136  15.951  1.00 92.69           H  
ATOM   1626  HB3 ASN A 108       2.500 -13.542  15.259  1.00 92.69           H  
ATOM   1627 HD21 ASN A 108       1.868 -15.879  12.516  1.00 92.69           H  
ATOM   1628 HD22 ASN A 108       1.143 -15.645  14.114  1.00 92.69           H  
ATOM   1629  N   PRO A 109       6.208 -13.123  13.792  1.00 90.07           N  
ATOM   1630  CA  PRO A 109       6.771 -12.179  12.822  1.00 90.07           C  
ATOM   1631  C   PRO A 109       5.795 -11.764  11.708  1.00 90.07           C  
ATOM   1632  O   PRO A 109       5.876 -10.625  11.249  1.00 90.07           O  
ATOM   1633  CB  PRO A 109       8.014 -12.872  12.252  1.00 90.07           C  
ATOM   1634  CG  PRO A 109       7.737 -14.358  12.467  1.00 90.07           C  
ATOM   1635  CD  PRO A 109       6.973 -14.363  13.784  1.00 90.07           C  
ATOM   1636  HA  PRO A 109       7.082 -11.274  13.343  1.00 90.07           H  
ATOM   1637  HB2 PRO A 109       8.166 -12.643  11.197  1.00 90.07           H  
ATOM   1638  HB3 PRO A 109       8.889 -12.579  12.831  1.00 90.07           H  
ATOM   1639  HG2 PRO A 109       8.657 -14.940  12.526  1.00 90.07           H  
ATOM   1640  HG3 PRO A 109       7.095 -14.730  11.668  1.00 90.07           H  
ATOM   1641  HD2 PRO A 109       7.671 -14.364  14.622  1.00 90.07           H  
ATOM   1642  HD3 PRO A 109       6.338 -15.248  13.819  1.00 90.07           H  
ATOM   1643  N   GLU A 110       4.837 -12.619  11.342  1.00 88.28           N  
ATOM   1644  CA  GLU A 110       3.810 -12.321  10.325  1.00 88.28           C  
ATOM   1645  C   GLU A 110       2.830 -11.217  10.780  1.00 88.28           C  
ATOM   1646  O   GLU A 110       2.151 -10.589   9.976  1.00 88.28           O  
ATOM   1647  CB  GLU A 110       3.025 -13.607   9.999  1.00 88.28           C  
ATOM   1648  CG  GLU A 110       3.883 -14.819   9.586  1.00 88.28           C  
ATOM   1649  CD  GLU A 110       4.753 -14.586   8.342  1.00 88.28           C  
ATOM   1650  OE1 GLU A 110       5.935 -15.015   8.387  1.00 88.28           O  
ATOM   1651  OE2 GLU A 110       4.246 -14.007   7.364  1.00 88.28           O1-
ATOM   1652  H   GLU A 110       4.818 -13.547  11.740  1.00 88.28           H  
ATOM   1653  HA  GLU A 110       4.285 -11.977   9.406  1.00 88.28           H  
ATOM   1654  HB2 GLU A 110       2.446 -13.889  10.878  1.00 88.28           H  
ATOM   1655  HB3 GLU A 110       2.318 -13.388   9.199  1.00 88.28           H  
ATOM   1656  HG2 GLU A 110       4.519 -15.105  10.424  1.00 88.28           H  
ATOM   1657  HG3 GLU A 110       3.217 -15.661   9.398  1.00 88.28           H  
ATOM   1658  N   ASN A 111       2.766 -10.917  12.085  1.00 93.89           N  
ATOM   1659  CA  ASN A 111       1.865  -9.895  12.637  1.00 93.89           C  
ATOM   1660  C   ASN A 111       2.546  -8.531  12.840  1.00 93.89           C  
ATOM   1661  O   ASN A 111       1.948  -7.617  13.417  1.00 93.89           O  
ATOM   1662  CB  ASN A 111       1.251 -10.418  13.941  1.00 93.89           C  
ATOM   1663  CG  ASN A 111       0.443 -11.688  13.770  1.00 93.89           C  
ATOM   1664  ND2 ASN A 111       0.300 -12.451  14.824  1.00 93.89           N  
ATOM   1665  OD1 ASN A 111      -0.103 -12.017  12.736  1.00 93.89           O  
ATOM   1666  H   ASN A 111       3.371 -11.426  12.713  1.00 93.89           H  
ATOM   1667  HA  ASN A 111       1.052  -9.727  11.930  1.00 93.89           H  
ATOM   1668  HB2 ASN A 111       2.049 -10.592  14.662  1.00 93.89           H  
ATOM   1669  HB3 ASN A 111       0.579  -9.660  14.343  1.00 93.89           H  
ATOM   1670 HD21 ASN A 111      -0.142 -13.339  14.633  1.00 93.89           H  
ATOM   1671 HD22 ASN A 111       0.867 -12.248  15.635  1.00 93.89           H  
ATOM   1672  N   THR A 112       3.805  -8.384  12.418  1.00 92.80           N  
ATOM   1673  CA  THR A 112       4.594  -7.160  12.642  1.00 92.80           C  
ATOM   1674  C   THR A 112       3.958  -5.935  12.002  1.00 92.80           C  
ATOM   1675  O   THR A 112       3.909  -4.894  12.650  1.00 92.80           O  
ATOM   1676  CB  THR A 112       6.036  -7.298  12.141  1.00 92.80           C  
ATOM   1677  CG2 THR A 112       6.863  -8.189  13.065  1.00 92.80           C  
ATOM   1678  OG1 THR A 112       6.075  -7.827  10.836  1.00 92.80           O  
ATOM   1679  H   THR A 112       4.230  -9.149  11.913  1.00 92.80           H  
ATOM   1680  HA  THR A 112       4.633  -6.960  13.713  1.00 92.80           H  
ATOM   1681  HB  THR A 112       6.500  -6.311  12.125  1.00 92.80           H  
ATOM   1682  HG1 THR A 112       6.022  -8.785  10.875  1.00 92.80           H  
ATOM   1683 HG21 THR A 112       7.819  -8.416  12.593  1.00 92.80           H  
ATOM   1684 HG22 THR A 112       6.330  -9.113  13.286  1.00 92.80           H  
ATOM   1685 HG23 THR A 112       7.043  -7.656  13.999  1.00 92.80           H  
ATOM   1686  N   TRP A 113       3.366  -6.063  10.809  1.00 93.04           N  
ATOM   1687  CA  TRP A 113       2.659  -4.966  10.136  1.00 93.04           C  
ATOM   1688  C   TRP A 113       1.605  -4.302  11.041  1.00 93.04           C  
ATOM   1689  O   TRP A 113       1.507  -3.076  11.075  1.00 93.04           O  
ATOM   1690  CB  TRP A 113       2.009  -5.495   8.845  1.00 93.04           C  
ATOM   1691  CG  TRP A 113       0.836  -6.405   9.057  1.00 93.04           C  
ATOM   1692  CD1 TRP A 113       0.877  -7.755   9.097  1.00 93.04           C  
ATOM   1693  CD2 TRP A 113      -0.564  -6.042   9.276  1.00 93.04           C  
ATOM   1694  CE2 TRP A 113      -1.305  -7.236   9.525  1.00 93.04           C  
ATOM   1695  CE3 TRP A 113      -1.274  -4.820   9.310  1.00 93.04           C  
ATOM   1696  NE1 TRP A 113      -0.377  -8.249   9.391  1.00 93.04           N  
ATOM   1697  CZ2 TRP A 113      -2.676  -7.216   9.822  1.00 93.04           C  
ATOM   1698  CZ3 TRP A 113      -2.652  -4.790   9.595  1.00 93.04           C  
ATOM   1699  CH2 TRP A 113      -3.349  -5.983   9.860  1.00 93.04           C  
ATOM   1700  H   TRP A 113       3.454  -6.945  10.325  1.00 93.04           H  
ATOM   1701  HA  TRP A 113       3.387  -4.201   9.868  1.00 93.04           H  
ATOM   1702  HB2 TRP A 113       1.667  -4.640   8.261  1.00 93.04           H  
ATOM   1703  HB3 TRP A 113       2.759  -6.015   8.250  1.00 93.04           H  
ATOM   1704  HD1 TRP A 113       1.751  -8.361   8.909  1.00 93.04           H  
ATOM   1705  HE1 TRP A 113      -0.562  -9.242   9.408  1.00 93.04           H  
ATOM   1706  HE3 TRP A 113      -0.750  -3.901   9.093  1.00 93.04           H  
ATOM   1707  HZ2 TRP A 113      -3.200  -8.141  10.009  1.00 93.04           H  
ATOM   1708  HZ3 TRP A 113      -3.182  -3.849   9.583  1.00 93.04           H  
ATOM   1709  HH2 TRP A 113      -4.407  -5.956  10.076  1.00 93.04           H  
ATOM   1710  N   TYR A 114       0.859  -5.097  11.817  1.00 96.40           N  
ATOM   1711  CA  TYR A 114      -0.209  -4.616  12.691  1.00 96.40           C  
ATOM   1712  C   TYR A 114       0.354  -3.921  13.929  1.00 96.40           C  
ATOM   1713  O   TYR A 114      -0.022  -2.788  14.232  1.00 96.40           O  
ATOM   1714  CB  TYR A 114      -1.116  -5.786  13.092  1.00 96.40           C  
ATOM   1715  CG  TYR A 114      -2.113  -5.452  14.186  1.00 96.40           C  
ATOM   1716  CD1 TYR A 114      -1.916  -5.947  15.492  1.00 96.40           C  
ATOM   1717  CD2 TYR A 114      -3.242  -4.661  13.896  1.00 96.40           C  
ATOM   1718  CE1 TYR A 114      -2.875  -5.705  16.492  1.00 96.40           C  
ATOM   1719  CE2 TYR A 114      -4.186  -4.390  14.905  1.00 96.40           C  
ATOM   1720  CZ  TYR A 114      -4.016  -4.932  16.194  1.00 96.40           C  
ATOM   1721  OH  TYR A 114      -4.960  -4.728  17.147  1.00 96.40           O  
ATOM   1722  H   TYR A 114       1.002  -6.093  11.735  1.00 96.40           H  
ATOM   1723  HA  TYR A 114      -0.811  -3.886  12.149  1.00 96.40           H  
ATOM   1724  HB2 TYR A 114      -1.664  -6.125  12.213  1.00 96.40           H  
ATOM   1725  HB3 TYR A 114      -0.499  -6.620  13.427  1.00 96.40           H  
ATOM   1726  HD1 TYR A 114      -1.048  -6.549  15.713  1.00 96.40           H  
ATOM   1727  HD2 TYR A 114      -3.390  -4.286  12.894  1.00 96.40           H  
ATOM   1728  HE1 TYR A 114      -2.749  -6.119  17.481  1.00 96.40           H  
ATOM   1729  HE2 TYR A 114      -5.079  -3.820  14.694  1.00 96.40           H  
ATOM   1730  HH  TYR A 114      -4.832  -5.303  17.905  1.00 96.40           H  
ATOM   1731  N   PHE A 115       1.269  -4.578  14.647  1.00 95.96           N  
ATOM   1732  CA  PHE A 115       1.819  -4.022  15.884  1.00 95.96           C  
ATOM   1733  C   PHE A 115       2.732  -2.818  15.627  1.00 95.96           C  
ATOM   1734  O   PHE A 115       2.674  -1.853  16.388  1.00 95.96           O  
ATOM   1735  CB  PHE A 115       2.531  -5.115  16.688  1.00 95.96           C  
ATOM   1736  CG  PHE A 115       1.594  -6.178  17.232  1.00 95.96           C  
ATOM   1737  CD1 PHE A 115       0.699  -5.866  18.274  1.00 95.96           C  
ATOM   1738  CD2 PHE A 115       1.594  -7.474  16.683  1.00 95.96           C  
ATOM   1739  CE1 PHE A 115      -0.186  -6.844  18.765  1.00 95.96           C  
ATOM   1740  CE2 PHE A 115       0.692  -8.442  17.158  1.00 95.96           C  
ATOM   1741  CZ  PHE A 115      -0.192  -8.133  18.204  1.00 95.96           C  
ATOM   1742  H   PHE A 115       1.588  -5.477  14.315  1.00 95.96           H  
ATOM   1743  HA  PHE A 115       0.989  -3.649  16.485  1.00 95.96           H  
ATOM   1744  HB2 PHE A 115       3.040  -4.648  17.531  1.00 95.96           H  
ATOM   1745  HB3 PHE A 115       3.293  -5.580  16.062  1.00 95.96           H  
ATOM   1746  HD1 PHE A 115       0.666  -4.861  18.669  1.00 95.96           H  
ATOM   1747  HD2 PHE A 115       2.274  -7.724  15.883  1.00 95.96           H  
ATOM   1748  HE1 PHE A 115      -0.901  -6.592  19.534  1.00 95.96           H  
ATOM   1749  HE2 PHE A 115       0.679  -9.426  16.713  1.00 95.96           H  
ATOM   1750  HZ  PHE A 115      -0.896  -8.875  18.550  1.00 95.96           H  
ATOM   1751  N   ASP A 116       3.503  -2.829  14.538  1.00 93.64           N  
ATOM   1752  CA  ASP A 116       4.306  -1.681  14.122  1.00 93.64           C  
ATOM   1753  C   ASP A 116       3.414  -0.508  13.722  1.00 93.64           C  
ATOM   1754  O   ASP A 116       3.730   0.633  14.053  1.00 93.64           O  
ATOM   1755  CB  ASP A 116       5.209  -2.029  12.928  1.00 93.64           C  
ATOM   1756  CG  ASP A 116       6.406  -2.927  13.255  1.00 93.64           C  
ATOM   1757  OD1 ASP A 116       6.616  -3.273  14.442  1.00 93.64           O  
ATOM   1758  OD2 ASP A 116       7.174  -3.176  12.299  1.00 93.64           O1-
ATOM   1759  H   ASP A 116       3.545  -3.658  13.962  1.00 93.64           H  
ATOM   1760  HA  ASP A 116       4.933  -1.359  14.954  1.00 93.64           H  
ATOM   1761  HB2 ASP A 116       5.611  -1.096  12.534  1.00 93.64           H  
ATOM   1762  HB3 ASP A 116       4.613  -2.477  12.134  1.00 93.64           H  
ATOM   1763  N   PHE A 117       2.295  -0.761  13.030  1.00 95.59           N  
ATOM   1764  CA  PHE A 117       1.351   0.303  12.703  1.00 95.59           C  
ATOM   1765  C   PHE A 117       0.668   0.849  13.959  1.00 95.59           C  
ATOM   1766  O   PHE A 117       0.555   2.064  14.100  1.00 95.59           O  
ATOM   1767  CB  PHE A 117       0.333  -0.169  11.655  1.00 95.59           C  
ATOM   1768  CG  PHE A 117      -0.657   0.903  11.229  1.00 95.59           C  
ATOM   1769  CD1 PHE A 117      -2.031   0.607  11.148  1.00 95.59           C  
ATOM   1770  CD2 PHE A 117      -0.207   2.195  10.888  1.00 95.59           C  
ATOM   1771  CE1 PHE A 117      -2.945   1.604  10.758  1.00 95.59           C  
ATOM   1772  CE2 PHE A 117      -1.125   3.192  10.520  1.00 95.59           C  
ATOM   1773  CZ  PHE A 117      -2.496   2.903  10.482  1.00 95.59           C  
ATOM   1774  H   PHE A 117       2.091  -1.704  12.733  1.00 95.59           H  
ATOM   1775  HA  PHE A 117       1.923   1.125  12.274  1.00 95.59           H  
ATOM   1776  HB2 PHE A 117      -0.210  -1.026  12.053  1.00 95.59           H  
ATOM   1777  HB3 PHE A 117       0.872  -0.496  10.766  1.00 95.59           H  
ATOM   1778  HD1 PHE A 117      -2.382  -0.389  11.375  1.00 95.59           H  
ATOM   1779  HD2 PHE A 117       0.845   2.437  10.905  1.00 95.59           H  
ATOM   1780  HE1 PHE A 117      -3.996   1.377  10.658  1.00 95.59           H  
ATOM   1781  HE2 PHE A 117      -0.775   4.181  10.262  1.00 95.59           H  
ATOM   1782  HZ  PHE A 117      -3.206   3.678  10.238  1.00 95.59           H  
ATOM   1783  N   LEU A 118       0.273   0.001  14.915  1.00 95.36           N  
ATOM   1784  CA  LEU A 118      -0.299   0.456  16.187  1.00 95.36           C  
ATOM   1785  C   LEU A 118       0.619   1.416  16.951  1.00 95.36           C  
ATOM   1786  O   LEU A 118       0.107   2.363  17.546  1.00 95.36           O  
ATOM   1787  CB  LEU A 118      -0.629  -0.738  17.096  1.00 95.36           C  
ATOM   1788  CG  LEU A 118      -1.926  -1.496  16.779  1.00 95.36           C  
ATOM   1789  CD1 LEU A 118      -2.074  -2.592  17.836  1.00 95.36           C  
ATOM   1790  CD2 LEU A 118      -3.168  -0.602  16.841  1.00 95.36           C  
ATOM   1791  H   LEU A 118       0.376  -0.990  14.749  1.00 95.36           H  
ATOM   1792  HA  LEU A 118      -1.209   1.013  15.967  1.00 95.36           H  
ATOM   1793  HB2 LEU A 118      -0.710  -0.362  18.116  1.00 95.36           H  
ATOM   1794  HB3 LEU A 118       0.206  -1.438  17.079  1.00 95.36           H  
ATOM   1795  HG  LEU A 118      -1.874  -1.950  15.790  1.00 95.36           H  
ATOM   1796 HD11 LEU A 118      -1.312  -3.354  17.673  1.00 95.36           H  
ATOM   1797 HD12 LEU A 118      -3.059  -3.052  17.750  1.00 95.36           H  
ATOM   1798 HD13 LEU A 118      -1.979  -2.175  18.838  1.00 95.36           H  
ATOM   1799 HD21 LEU A 118      -3.243  -0.121  17.816  1.00 95.36           H  
ATOM   1800 HD22 LEU A 118      -4.053  -1.212  16.660  1.00 95.36           H  
ATOM   1801 HD23 LEU A 118      -3.131   0.148  16.051  1.00 95.36           H  
ATOM   1802  N   ASP A 119       1.934   1.190  16.904  1.00 93.64           N  
ATOM   1803  CA  ASP A 119       2.941   2.000  17.598  1.00 93.64           C  
ATOM   1804  C   ASP A 119       3.236   3.350  16.887  1.00 93.64           C  
ATOM   1805  O   ASP A 119       3.922   4.207  17.454  1.00 93.64           O  
ATOM   1806  CB  ASP A 119       4.214   1.141  17.823  1.00 93.64           C  
ATOM   1807  CG  ASP A 119       4.076  -0.002  18.863  1.00 93.64           C  
ATOM   1808  OD1 ASP A 119       3.154   0.039  19.711  1.00 93.64           O  
ATOM   1809  OD2 ASP A 119       4.946  -0.911  18.919  1.00 93.64           O1-
ATOM   1810  H   ASP A 119       2.254   0.360  16.425  1.00 93.64           H  
ATOM   1811  HA  ASP A 119       2.546   2.259  18.580  1.00 93.64           H  
ATOM   1812  HB2 ASP A 119       4.531   0.720  16.868  1.00 93.64           H  
ATOM   1813  HB3 ASP A 119       5.012   1.798  18.171  1.00 93.64           H  
ATOM   1814  N   ARG A 120       2.709   3.576  15.672  1.00 91.39           N  
ATOM   1815  CA  ARG A 120       2.850   4.830  14.900  1.00 91.39           C  
ATOM   1816  C   ARG A 120       1.660   5.773  15.085  1.00 91.39           C  
ATOM   1817  O   ARG A 120       0.519   5.342  15.211  1.00 91.39           O  
ATOM   1818  CB  ARG A 120       3.037   4.528  13.404  1.00 91.39           C  
ATOM   1819  CG  ARG A 120       4.357   3.810  13.111  1.00 91.39           C  
ATOM   1820  CD  ARG A 120       4.423   3.432  11.630  1.00 91.39           C  
ATOM   1821  NE  ARG A 120       5.344   2.305  11.402  1.00 91.39           N  
ATOM   1822  CZ  ARG A 120       5.525   1.718  10.237  1.00 91.39           C  
ATOM   1823  NH1 ARG A 120       4.943   2.171   9.159  1.00 91.39           N1+
ATOM   1824  NH2 ARG A 120       6.277   0.655  10.146  1.00 91.39           N  
ATOM   1825  H   ARG A 120       2.126   2.850  15.280  1.00 91.39           H  
ATOM   1826  HA  ARG A 120       3.734   5.358  15.258  1.00 91.39           H  
ATOM   1827  HB2 ARG A 120       3.024   5.461  12.841  1.00 91.39           H  
ATOM   1828  HB3 ARG A 120       2.203   3.917  13.061  1.00 91.39           H  
ATOM   1829  HG2 ARG A 120       5.196   4.462  13.356  1.00 91.39           H  
ATOM   1830  HG3 ARG A 120       4.430   2.915  13.728  1.00 91.39           H  
ATOM   1831  HD2 ARG A 120       3.428   3.144  11.292  1.00 91.39           H  
ATOM   1832  HD3 ARG A 120       4.738   4.304  11.056  1.00 91.39           H  
ATOM   1833  HE  ARG A 120       5.730   1.862  12.223  1.00 91.39           H  
ATOM   1834 HH11 ARG A 120       4.421   3.033   9.229  1.00 91.39           H  
ATOM   1835 HH12 ARG A 120       5.067   1.747   8.251  1.00 91.39           H  
ATOM   1836 HH21 ARG A 120       6.321   0.151   9.272  1.00 91.39           H  
ATOM   1837 HH22 ARG A 120       6.635   0.221  10.984  1.00 91.39           H  
ATOM   1838  N   ASP A 121       1.918   7.077  14.991  1.00 89.98           N  
ATOM   1839  CA  ASP A 121       0.897   8.141  15.030  1.00 89.98           C  
ATOM   1840  C   ASP A 121       0.415   8.514  13.613  1.00 89.98           C  
ATOM   1841  O   ASP A 121       0.427   9.670  13.192  1.00 89.98           O  
ATOM   1842  CB  ASP A 121       1.423   9.334  15.847  1.00 89.98           C  
ATOM   1843  CG  ASP A 121       0.332  10.342  16.245  1.00 89.98           C  
ATOM   1844  OD1 ASP A 121      -0.849   9.936  16.347  1.00 89.98           O  
ATOM   1845  OD2 ASP A 121       0.707  11.500  16.552  1.00 89.98           O1-
ATOM   1846  H   ASP A 121       2.871   7.357  14.809  1.00 89.98           H  
ATOM   1847  HA  ASP A 121       0.025   7.754  15.558  1.00 89.98           H  
ATOM   1848  HB2 ASP A 121       1.871   8.955  16.765  1.00 89.98           H  
ATOM   1849  HB3 ASP A 121       2.205   9.841  15.281  1.00 89.98           H  
ATOM   1850  N   GLU A 122       0.062   7.493  12.833  1.00 93.75           N  
ATOM   1851  CA  GLU A 122      -0.400   7.615  11.449  1.00 93.75           C  
ATOM   1852  C   GLU A 122      -1.875   7.195  11.348  1.00 93.75           C  
ATOM   1853  O   GLU A 122      -2.315   6.228  11.984  1.00 93.75           O  
ATOM   1854  CB  GLU A 122       0.492   6.773  10.523  1.00 93.75           C  
ATOM   1855  CG  GLU A 122       1.881   7.389  10.276  1.00 93.75           C  
ATOM   1856  CD  GLU A 122       2.908   6.356   9.773  1.00 93.75           C  
ATOM   1857  OE1 GLU A 122       4.106   6.566  10.063  1.00 93.75           O  
ATOM   1858  OE2 GLU A 122       2.512   5.299   9.225  1.00 93.75           O1-
ATOM   1859  H   GLU A 122       0.073   6.572  13.247  1.00 93.75           H  
ATOM   1860  HA  GLU A 122      -0.323   8.653  11.127  1.00 93.75           H  
ATOM   1861  HB2 GLU A 122       0.613   5.791  10.980  1.00 93.75           H  
ATOM   1862  HB3 GLU A 122      -0.007   6.652   9.562  1.00 93.75           H  
ATOM   1863  HG2 GLU A 122       1.784   8.202   9.556  1.00 93.75           H  
ATOM   1864  HG3 GLU A 122       2.248   7.814  11.210  1.00 93.75           H  
ATOM   1865  N   ALA A 123      -2.649   7.926  10.536  1.00 95.81           N  
ATOM   1866  CA  ALA A 123      -4.064   7.631  10.296  1.00 95.81           C  
ATOM   1867  C   ALA A 123      -4.257   6.386   9.418  1.00 95.81           C  
ATOM   1868  O   ALA A 123      -5.230   5.649   9.584  1.00 95.81           O  
ATOM   1869  CB  ALA A 123      -4.720   8.859   9.652  1.00 95.81           C  
ATOM   1870  H   ALA A 123      -2.232   8.712  10.058  1.00 95.81           H  
ATOM   1871  HA  ALA A 123      -4.553   7.435  11.251  1.00 95.81           H  
ATOM   1872  HB1 ALA A 123      -4.247   9.080   8.696  1.00 95.81           H  
ATOM   1873  HB2 ALA A 123      -5.779   8.658   9.488  1.00 95.81           H  
ATOM   1874  HB3 ALA A 123      -4.622   9.719  10.315  1.00 95.81           H  
ATOM   1875  N   TYR A 124      -3.327   6.153   8.494  1.00 97.40           N  
ATOM   1876  CA  TYR A 124      -3.272   4.968   7.654  1.00 97.40           C  
ATOM   1877  C   TYR A 124      -1.821   4.656   7.276  1.00 97.40           C  
ATOM   1878  O   TYR A 124      -0.959   5.526   7.372  1.00 97.40           O  
ATOM   1879  CB  TYR A 124      -4.167   5.136   6.416  1.00 97.40           C  
ATOM   1880  CG  TYR A 124      -3.612   6.063   5.362  1.00 97.40           C  
ATOM   1881  CD1 TYR A 124      -3.735   7.453   5.527  1.00 97.40           C  
ATOM   1882  CD2 TYR A 124      -2.966   5.534   4.228  1.00 97.40           C  
ATOM   1883  CE1 TYR A 124      -3.223   8.324   4.552  1.00 97.40           C  
ATOM   1884  CE2 TYR A 124      -2.457   6.406   3.248  1.00 97.40           C  
ATOM   1885  CZ  TYR A 124      -2.588   7.799   3.408  1.00 97.40           C  
ATOM   1886  OH  TYR A 124      -2.131   8.657   2.463  1.00 97.40           O  
ATOM   1887  H   TYR A 124      -2.522   6.761   8.438  1.00 97.40           H  
ATOM   1888  HA  TYR A 124      -3.653   4.135   8.244  1.00 97.40           H  
ATOM   1889  HB2 TYR A 124      -5.151   5.489   6.726  1.00 97.40           H  
ATOM   1890  HB3 TYR A 124      -4.324   4.166   5.944  1.00 97.40           H  
ATOM   1891  HD1 TYR A 124      -4.224   7.849   6.404  1.00 97.40           H  
ATOM   1892  HD2 TYR A 124      -2.863   4.466   4.105  1.00 97.40           H  
ATOM   1893  HE1 TYR A 124      -3.321   9.393   4.673  1.00 97.40           H  
ATOM   1894  HE2 TYR A 124      -1.963   6.029   2.364  1.00 97.40           H  
ATOM   1895  HH  TYR A 124      -2.254   9.574   2.719  1.00 97.40           H  
ATOM   1896  N   SER A 125      -1.564   3.425   6.849  1.00 95.11           N  
ATOM   1897  CA  SER A 125      -0.274   2.978   6.327  1.00 95.11           C  
ATOM   1898  C   SER A 125      -0.469   1.993   5.180  1.00 95.11           C  
ATOM   1899  O   SER A 125      -1.520   1.358   5.059  1.00 95.11           O  
ATOM   1900  CB  SER A 125       0.577   2.340   7.430  1.00 95.11           C  
ATOM   1901  OG  SER A 125      -0.042   1.174   7.947  1.00 95.11           O  
ATOM   1902  H   SER A 125      -2.333   2.772   6.794  1.00 95.11           H  
ATOM   1903  HA  SER A 125       0.270   3.841   5.941  1.00 95.11           H  
ATOM   1904  HB2 SER A 125       1.549   2.071   7.016  1.00 95.11           H  
ATOM   1905  HB3 SER A 125       0.736   3.063   8.230  1.00 95.11           H  
ATOM   1906  HG  SER A 125      -0.631   1.456   8.650  1.00 95.11           H  
ATOM   1907  N   LEU A 126       0.558   1.865   4.342  1.00 93.26           N  
ATOM   1908  CA  LEU A 126       0.622   0.851   3.300  1.00 93.26           C  
ATOM   1909  C   LEU A 126       1.696  -0.180   3.633  1.00 93.26           C  
ATOM   1910  O   LEU A 126       2.803   0.171   4.056  1.00 93.26           O  
ATOM   1911  CB  LEU A 126       0.893   1.476   1.925  1.00 93.26           C  
ATOM   1912  CG  LEU A 126      -0.288   2.252   1.326  1.00 93.26           C  
ATOM   1913  CD1 LEU A 126      -0.479   3.647   1.919  1.00 93.26           C  
ATOM   1914  CD2 LEU A 126      -0.030   2.409  -0.167  1.00 93.26           C  
ATOM   1915  H   LEU A 126       1.387   2.422   4.497  1.00 93.26           H  
ATOM   1916  HA  LEU A 126      -0.332   0.327   3.250  1.00 93.26           H  
ATOM   1917  HB2 LEU A 126       1.773   2.118   1.975  1.00 93.26           H  
ATOM   1918  HB3 LEU A 126       1.126   0.654   1.247  1.00 93.26           H  
ATOM   1919  HG  LEU A 126      -1.205   1.680   1.465  1.00 93.26           H  
ATOM   1920 HD11 LEU A 126      -0.885   3.573   2.928  1.00 93.26           H  
ATOM   1921 HD12 LEU A 126      -1.185   4.212   1.312  1.00 93.26           H  
ATOM   1922 HD13 LEU A 126       0.473   4.178   1.953  1.00 93.26           H  
ATOM   1923 HD21 LEU A 126       0.963   2.833  -0.315  1.00 93.26           H  
ATOM   1924 HD22 LEU A 126      -0.069   1.428  -0.640  1.00 93.26           H  
ATOM   1925 HD23 LEU A 126      -0.784   3.058  -0.611  1.00 93.26           H  
ATOM   1926  N   ASN A 127       1.407  -1.447   3.363  1.00 90.10           N  
ATOM   1927  CA  ASN A 127       2.406  -2.510   3.362  1.00 90.10           C  
ATOM   1928  C   ASN A 127       2.197  -3.457   2.180  1.00 90.10           C  
ATOM   1929  O   ASN A 127       1.113  -3.566   1.616  1.00 90.10           O  
ATOM   1930  CB  ASN A 127       2.467  -3.233   4.723  1.00 90.10           C  
ATOM   1931  CG  ASN A 127       1.210  -4.013   5.060  1.00 90.10           C  
ATOM   1932  ND2 ASN A 127       1.262  -5.321   5.148  1.00 90.10           N  
ATOM   1933  OD1 ASN A 127       0.167  -3.435   5.280  1.00 90.10           O  
ATOM   1934  H   ASN A 127       0.477  -1.675   3.040  1.00 90.10           H  
ATOM   1935  HA  ASN A 127       3.380  -2.047   3.206  1.00 90.10           H  
ATOM   1936  HB2 ASN A 127       3.313  -3.921   4.730  1.00 90.10           H  
ATOM   1937  HB3 ASN A 127       2.622  -2.500   5.514  1.00 90.10           H  
ATOM   1938 HD21 ASN A 127       2.107  -5.860   5.030  1.00 90.10           H  
ATOM   1939 HD22 ASN A 127       0.407  -5.795   5.402  1.00 90.10           H  
ATOM   1940  N   VAL A 128       3.283  -4.122   1.801  1.00 85.69           N  
ATOM   1941  CA  VAL A 128       3.287  -5.211   0.827  1.00 85.69           C  
ATOM   1942  C   VAL A 128       3.639  -6.459   1.603  1.00 85.69           C  
ATOM   1943  O   VAL A 128       4.680  -6.459   2.260  1.00 85.69           O  
ATOM   1944  CB  VAL A 128       4.317  -4.973  -0.287  1.00 85.69           C  
ATOM   1945  CG1 VAL A 128       4.356  -6.154  -1.261  1.00 85.69           C  
ATOM   1946  CG2 VAL A 128       3.988  -3.678  -1.033  1.00 85.69           C  
ATOM   1947  H   VAL A 128       4.103  -4.064   2.387  1.00 85.69           H  
ATOM   1948  HA  VAL A 128       2.299  -5.334   0.383  1.00 85.69           H  
ATOM   1949  HB  VAL A 128       5.309  -4.859   0.149  1.00 85.69           H  
ATOM   1950 HG11 VAL A 128       4.719  -7.045  -0.748  1.00 85.69           H  
ATOM   1951 HG12 VAL A 128       5.048  -5.934  -2.074  1.00 85.69           H  
ATOM   1952 HG13 VAL A 128       3.355  -6.356  -1.641  1.00 85.69           H  
ATOM   1953 HG21 VAL A 128       4.153  -2.830  -0.369  1.00 85.69           H  
ATOM   1954 HG22 VAL A 128       2.943  -3.690  -1.343  1.00 85.69           H  
ATOM   1955 HG23 VAL A 128       4.640  -3.566  -1.899  1.00 85.69           H  
ATOM   1956  N   ASP A 129       2.785  -7.471   1.535  1.00 82.72           N  
ATOM   1957  CA  ASP A 129       2.991  -8.720   2.264  1.00 82.72           C  
ATOM   1958  C   ASP A 129       2.362  -9.914   1.541  1.00 82.72           C  
ATOM   1959  O   ASP A 129       1.604  -9.736   0.584  1.00 82.72           O  
ATOM   1960  CB  ASP A 129       2.424  -8.581   3.691  1.00 82.72           C  
ATOM   1961  CG  ASP A 129       3.313  -9.243   4.743  1.00 82.72           C  
ATOM   1962  OD1 ASP A 129       4.223  -9.994   4.331  1.00 82.72           O  
ATOM   1963  OD2 ASP A 129       3.145  -8.855   5.921  1.00 82.72           O1-
ATOM   1964  H   ASP A 129       1.951  -7.401   0.969  1.00 82.72           H  
ATOM   1965  HA  ASP A 129       4.064  -8.901   2.312  1.00 82.72           H  
ATOM   1966  HB2 ASP A 129       1.420  -9.003   3.741  1.00 82.72           H  
ATOM   1967  HB3 ASP A 129       2.349  -7.524   3.946  1.00 82.72           H  
ATOM   1968  N   ASN A 130       2.671 -11.132   1.977  1.00 76.10           N  
ATOM   1969  CA  ASN A 130       1.881 -12.306   1.608  1.00 76.10           C  
ATOM   1970  C   ASN A 130       0.554 -12.307   2.378  1.00 76.10           C  
ATOM   1971  O   ASN A 130       0.517 -12.138   3.593  1.00 76.10           O  
ATOM   1972  CB  ASN A 130       2.673 -13.614   1.814  1.00 76.10           C  
ATOM   1973  CG  ASN A 130       3.202 -13.805   3.228  1.00 76.10           C  
ATOM   1974  ND2 ASN A 130       3.106 -14.968   3.820  1.00 76.10           N  
ATOM   1975  OD1 ASN A 130       3.797 -12.922   3.794  1.00 76.10           O  
ATOM   1976  H   ASN A 130       3.245 -11.211   2.804  1.00 76.10           H  
ATOM   1977  HA  ASN A 130       1.637 -12.241   0.547  1.00 76.10           H  
ATOM   1978  HB2 ASN A 130       3.529 -13.625   1.139  1.00 76.10           H  
ATOM   1979  HB3 ASN A 130       2.031 -14.458   1.564  1.00 76.10           H  
ATOM   1980 HD21 ASN A 130       2.425 -15.651   3.520  1.00 76.10           H  
ATOM   1981 HD22 ASN A 130       3.383 -14.916   4.790  1.00 76.10           H  
ATOM   1982  N   ASP A 131      -0.555 -12.520   1.672  1.00 74.47           N  
ATOM   1983  CA  ASP A 131      -1.859 -12.656   2.316  1.00 74.47           C  
ATOM   1984  C   ASP A 131      -2.082 -14.094   2.815  1.00 74.47           C  
ATOM   1985  O   ASP A 131      -2.503 -14.970   2.053  1.00 74.47           O  
ATOM   1986  CB  ASP A 131      -2.978 -12.185   1.374  1.00 74.47           C  
ATOM   1987  CG  ASP A 131      -4.338 -12.115   2.084  1.00 74.47           C  
ATOM   1988  OD1 ASP A 131      -4.402 -12.460   3.286  1.00 74.47           O  
ATOM   1989  OD2 ASP A 131      -5.333 -11.754   1.417  1.00 74.47           O1-
ATOM   1990  H   ASP A 131      -0.500 -12.603   0.666  1.00 74.47           H  
ATOM   1991  HA  ASP A 131      -1.888 -12.001   3.186  1.00 74.47           H  
ATOM   1992  HB2 ASP A 131      -3.046 -12.857   0.518  1.00 74.47           H  
ATOM   1993  HB3 ASP A 131      -2.731 -11.191   1.000  1.00 74.47           H  
ATOM   1994  N   GLU A 132      -1.848 -14.336   4.108  1.00 75.33           N  
ATOM   1995  CA  GLU A 132      -2.123 -15.634   4.750  1.00 75.33           C  
ATOM   1996  C   GLU A 132      -3.609 -16.048   4.646  1.00 75.33           C  
ATOM   1997  O   GLU A 132      -3.921 -17.242   4.647  1.00 75.33           O  
ATOM   1998  CB  GLU A 132      -1.719 -15.600   6.237  1.00 75.33           C  
ATOM   1999  CG  GLU A 132      -0.209 -15.481   6.505  1.00 75.33           C  
ATOM   2000  CD  GLU A 132       0.086 -15.641   8.010  1.00 75.33           C  
ATOM   2001  OE1 GLU A 132       0.477 -16.756   8.435  1.00 75.33           O  
ATOM   2002  OE2 GLU A 132      -0.202 -14.687   8.779  1.00 75.33           O1-
ATOM   2003  H   GLU A 132      -1.368 -13.623   4.638  1.00 75.33           H  
ATOM   2004  HA  GLU A 132      -1.532 -16.404   4.254  1.00 75.33           H  
ATOM   2005  HB2 GLU A 132      -2.232 -14.769   6.721  1.00 75.33           H  
ATOM   2006  HB3 GLU A 132      -2.066 -16.523   6.702  1.00 75.33           H  
ATOM   2007  HG2 GLU A 132       0.141 -14.508   6.160  1.00 75.33           H  
ATOM   2008  HG3 GLU A 132       0.314 -16.255   5.943  1.00 75.33           H  
ATOM   2009  N   ALA A 133      -4.538 -15.089   4.517  1.00 73.95           N  
ATOM   2010  CA  ALA A 133      -5.965 -15.375   4.347  1.00 73.95           C  
ATOM   2011  C   ALA A 133      -6.320 -15.755   2.894  1.00 73.95           C  
ATOM   2012  O   ALA A 133      -7.345 -16.405   2.653  1.00 73.95           O  
ATOM   2013  CB  ALA A 133      -6.777 -14.170   4.842  1.00 73.95           C  
ATOM   2014  H   ALA A 133      -4.243 -14.132   4.384  1.00 73.95           H  
ATOM   2015  HA  ALA A 133      -6.224 -16.225   4.977  1.00 73.95           H  
ATOM   2016  HB1 ALA A 133      -6.490 -13.924   5.865  1.00 73.95           H  
ATOM   2017  HB2 ALA A 133      -6.608 -13.306   4.200  1.00 73.95           H  
ATOM   2018  HB3 ALA A 133      -7.839 -14.416   4.825  1.00 73.95           H  
ATOM   2019  N   THR A 134      -5.455 -15.414   1.929  1.00 71.91           N  
ATOM   2020  CA  THR A 134      -5.662 -15.633   0.488  1.00 71.91           C  
ATOM   2021  C   THR A 134      -4.473 -16.359  -0.151  1.00 71.91           C  
ATOM   2022  O   THR A 134      -3.868 -15.901  -1.117  1.00 71.91           O  
ATOM   2023  CB  THR A 134      -6.030 -14.335  -0.258  1.00 71.91           C  
ATOM   2024  CG2 THR A 134      -6.676 -14.621  -1.618  1.00 71.91           C  
ATOM   2025  OG1 THR A 134      -6.995 -13.604   0.461  1.00 71.91           O  
ATOM   2026  H   THR A 134      -4.638 -14.891   2.212  1.00 71.91           H  
ATOM   2027  HA  THR A 134      -6.517 -16.298   0.375  1.00 71.91           H  
ATOM   2028  HB  THR A 134      -5.144 -13.715  -0.396  1.00 71.91           H  
ATOM   2029  HG1 THR A 134      -6.504 -12.896   0.884  1.00 71.91           H  
ATOM   2030 HG21 THR A 134      -7.565 -15.238  -1.487  1.00 71.91           H  
ATOM   2031 HG22 THR A 134      -6.961 -13.674  -2.077  1.00 71.91           H  
ATOM   2032 HG23 THR A 134      -5.966 -15.118  -2.279  1.00 71.91           H  
ATOM   2033  N   ALA A 135      -4.166 -17.556   0.359  1.00 74.10           N  
ATOM   2034  CA  ALA A 135      -3.213 -18.496  -0.245  1.00 74.10           C  
ATOM   2035  C   ALA A 135      -1.775 -17.961  -0.437  1.00 74.10           C  
ATOM   2036  O   ALA A 135      -1.088 -18.394  -1.366  1.00 74.10           O  
ATOM   2037  CB  ALA A 135      -3.827 -19.082  -1.532  1.00 74.10           C  
ATOM   2038  H   ALA A 135      -4.597 -17.798   1.240  1.00 74.10           H  
ATOM   2039  HA  ALA A 135      -3.107 -19.316   0.466  1.00 74.10           H  
ATOM   2040  HB1 ALA A 135      -3.203 -19.898  -1.896  1.00 74.10           H  
ATOM   2041  HB2 ALA A 135      -4.830 -19.457  -1.328  1.00 74.10           H  
ATOM   2042  HB3 ALA A 135      -3.876 -18.308  -2.298  1.00 74.10           H  
ATOM   2043  N   ASP A 136      -1.321 -17.063   0.442  1.00 74.20           N  
ATOM   2044  CA  ASP A 136       0.022 -16.467   0.439  1.00 74.20           C  
ATOM   2045  C   ASP A 136       0.351 -15.668  -0.839  1.00 74.20           C  
ATOM   2046  O   ASP A 136       1.507 -15.569  -1.261  1.00 74.20           O  
ATOM   2047  CB  ASP A 136       1.098 -17.510   0.804  1.00 74.20           C  
ATOM   2048  CG  ASP A 136       0.932 -18.095   2.206  1.00 74.20           C  
ATOM   2049  OD1 ASP A 136       0.770 -17.284   3.141  1.00 74.20           O  
ATOM   2050  OD2 ASP A 136       1.036 -19.342   2.330  1.00 74.20           O1-
ATOM   2051  H   ASP A 136      -1.952 -16.699   1.141  1.00 74.20           H  
ATOM   2052  HA  ASP A 136       0.024 -15.729   1.241  1.00 74.20           H  
ATOM   2053  HB2 ASP A 136       2.077 -17.032   0.773  1.00 74.20           H  
ATOM   2054  HB3 ASP A 136       1.104 -18.312   0.066  1.00 74.20           H  
ATOM   2055  N   GLU A 137      -0.661 -15.085  -1.489  1.00 78.76           N  
ATOM   2056  CA  GLU A 137      -0.454 -14.200  -2.639  1.00 78.76           C  
ATOM   2057  C   GLU A 137       0.153 -12.850  -2.207  1.00 78.76           C  
ATOM   2058  O   GLU A 137      -0.265 -12.256  -1.213  1.00 78.76           O  
ATOM   2059  CB  GLU A 137      -1.760 -14.002  -3.436  1.00 78.76           C  
ATOM   2060  CG  GLU A 137      -2.213 -15.277  -4.179  1.00 78.76           C  
ATOM   2061  CD  GLU A 137      -3.451 -15.084  -5.084  1.00 78.76           C  
ATOM   2062  OE1 GLU A 137      -3.802 -16.016  -5.847  1.00 78.76           O  
ATOM   2063  OE2 GLU A 137      -4.072 -13.998  -5.115  1.00 78.76           O1-
ATOM   2064  H   GLU A 137      -1.597 -15.201  -1.126  1.00 78.76           H  
ATOM   2065  HA  GLU A 137       0.266 -14.681  -3.301  1.00 78.76           H  
ATOM   2066  HB2 GLU A 137      -2.549 -13.668  -2.763  1.00 78.76           H  
ATOM   2067  HB3 GLU A 137      -1.586 -13.223  -4.178  1.00 78.76           H  
ATOM   2068  HG2 GLU A 137      -1.385 -15.618  -4.800  1.00 78.76           H  
ATOM   2069  HG3 GLU A 137      -2.424 -16.063  -3.453  1.00 78.76           H  
ATOM   2070  N   ILE A 138       1.123 -12.328  -2.977  1.00 82.40           N  
ATOM   2071  CA  ILE A 138       1.723 -11.007  -2.712  1.00 82.40           C  
ATOM   2072  C   ILE A 138       0.664  -9.924  -2.928  1.00 82.40           C  
ATOM   2073  O   ILE A 138       0.249  -9.652  -4.061  1.00 82.40           O  
ATOM   2074  CB  ILE A 138       2.976 -10.718  -3.571  1.00 82.40           C  
ATOM   2075  CG1 ILE A 138       4.073 -11.778  -3.326  1.00 82.40           C  
ATOM   2076  CG2 ILE A 138       3.520  -9.302  -3.266  1.00 82.40           C  
ATOM   2077  CD1 ILE A 138       5.310 -11.619  -4.222  1.00 82.40           C  
ATOM   2078  H   ILE A 138       1.415 -12.849  -3.791  1.00 82.40           H  
ATOM   2079  HA  ILE A 138       2.024 -10.982  -1.665  1.00 82.40           H  
ATOM   2080  HB  ILE A 138       2.689 -10.757  -4.622  1.00 82.40           H  
ATOM   2081 HG12 ILE A 138       3.660 -12.769  -3.515  1.00 82.40           H  
ATOM   2082 HG13 ILE A 138       4.384 -11.742  -2.282  1.00 82.40           H  
ATOM   2083 HG21 ILE A 138       2.765  -8.543  -3.467  1.00 82.40           H  
ATOM   2084 HG22 ILE A 138       3.798  -9.238  -2.214  1.00 82.40           H  
ATOM   2085 HG23 ILE A 138       4.389  -9.069  -3.882  1.00 82.40           H  
ATOM   2086 HD11 ILE A 138       5.877 -10.731  -3.942  1.00 82.40           H  
ATOM   2087 HD12 ILE A 138       5.007 -11.553  -5.267  1.00 82.40           H  
ATOM   2088 HD13 ILE A 138       5.955 -12.489  -4.094  1.00 82.40           H  
ATOM   2089  N   THR A 139       0.297  -9.266  -1.839  1.00 88.33           N  
ATOM   2090  CA  THR A 139      -0.828  -8.343  -1.752  1.00 88.33           C  
ATOM   2091  C   THR A 139      -0.358  -6.982  -1.257  1.00 88.33           C  
ATOM   2092  O   THR A 139       0.526  -6.862  -0.408  1.00 88.33           O  
ATOM   2093  CB  THR A 139      -1.919  -8.955  -0.863  1.00 88.33           C  
ATOM   2094  CG2 THR A 139      -3.166  -8.079  -0.741  1.00 88.33           C  
ATOM   2095  OG1 THR A 139      -2.317 -10.159  -1.473  1.00 88.33           O  
ATOM   2096  H   THR A 139       0.712  -9.540  -0.960  1.00 88.33           H  
ATOM   2097  HA  THR A 139      -1.270  -8.213  -2.740  1.00 88.33           H  
ATOM   2098  HB  THR A 139      -1.521  -9.159   0.131  1.00 88.33           H  
ATOM   2099  HG1 THR A 139      -1.683 -10.837  -1.229  1.00 88.33           H  
ATOM   2100 HG21 THR A 139      -3.533  -7.802  -1.729  1.00 88.33           H  
ATOM   2101 HG22 THR A 139      -2.934  -7.188  -0.158  1.00 88.33           H  
ATOM   2102 HG23 THR A 139      -3.943  -8.634  -0.215  1.00 88.33           H  
ATOM   2103  N   MET A 140      -0.934  -5.934  -1.840  1.00 89.73           N  
ATOM   2104  CA  MET A 140      -0.840  -4.573  -1.326  1.00 89.73           C  
ATOM   2105  C   MET A 140      -1.968  -4.349  -0.335  1.00 89.73           C  
ATOM   2106  O   MET A 140      -3.133  -4.545  -0.681  1.00 89.73           O  
ATOM   2107  CB  MET A 140      -0.987  -3.576  -2.476  1.00 89.73           C  
ATOM   2108  CG  MET A 140       0.307  -3.418  -3.262  1.00 89.73           C  
ATOM   2109  SD  MET A 140       1.197  -1.913  -2.809  1.00 89.73           S  
ATOM   2110  CE  MET A 140       2.462  -1.865  -4.077  1.00 89.73           C  
ATOM   2111  H   MET A 140      -1.676  -6.109  -2.502  1.00 89.73           H  
ATOM   2112  HA  MET A 140       0.112  -4.411  -0.820  1.00 89.73           H  
ATOM   2113  HB2 MET A 140      -1.284  -2.604  -2.084  1.00 89.73           H  
ATOM   2114  HB3 MET A 140      -1.777  -3.913  -3.147  1.00 89.73           H  
ATOM   2115  HG2 MET A 140       0.937  -4.290  -3.088  1.00 89.73           H  
ATOM   2116  HG3 MET A 140       0.057  -3.366  -4.322  1.00 89.73           H  
ATOM   2117  HE1 MET A 140       2.040  -2.310  -4.978  1.00 89.73           H  
ATOM   2118  HE2 MET A 140       3.361  -2.385  -3.747  1.00 89.73           H  
ATOM   2119  HE3 MET A 140       2.730  -0.825  -4.264  1.00 89.73           H  
ATOM   2120  N   PHE A 141      -1.624  -3.888   0.858  1.00 94.33           N  
ATOM   2121  CA  PHE A 141      -2.577  -3.578   1.909  1.00 94.33           C  
ATOM   2122  C   PHE A 141      -2.587  -2.087   2.210  1.00 94.33           C  
ATOM   2123  O   PHE A 141      -1.536  -1.445   2.288  1.00 94.33           O  
ATOM   2124  CB  PHE A 141      -2.240  -4.394   3.151  1.00 94.33           C  
ATOM   2125  CG  PHE A 141      -2.412  -5.884   2.963  1.00 94.33           C  
ATOM   2126  CD1 PHE A 141      -3.706  -6.425   2.900  1.00 94.33           C  
ATOM   2127  CD2 PHE A 141      -1.292  -6.726   2.844  1.00 94.33           C  
ATOM   2128  CE1 PHE A 141      -3.890  -7.814   2.805  1.00 94.33           C  
ATOM   2129  CE2 PHE A 141      -1.473  -8.114   2.724  1.00 94.33           C  
ATOM   2130  CZ  PHE A 141      -2.770  -8.656   2.735  1.00 94.33           C  
ATOM   2131  H   PHE A 141      -0.645  -3.762   1.073  1.00 94.33           H  
ATOM   2132  HA  PHE A 141      -3.579  -3.866   1.589  1.00 94.33           H  
ATOM   2133  HB2 PHE A 141      -1.203  -4.191   3.421  1.00 94.33           H  
ATOM   2134  HB3 PHE A 141      -2.874  -4.074   3.978  1.00 94.33           H  
ATOM   2135  HD1 PHE A 141      -4.559  -5.763   2.914  1.00 94.33           H  
ATOM   2136  HD2 PHE A 141      -0.293  -6.316   2.856  1.00 94.33           H  
ATOM   2137  HE1 PHE A 141      -4.882  -8.240   2.785  1.00 94.33           H  
ATOM   2138  HE2 PHE A 141      -0.620  -8.772   2.647  1.00 94.33           H  
ATOM   2139  HZ  PHE A 141      -2.908  -9.726   2.690  1.00 94.33           H  
ATOM   2140  N   VAL A 142      -3.789  -1.552   2.415  1.00 96.81           N  
ATOM   2141  CA  VAL A 142      -3.998  -0.220   2.979  1.00 96.81           C  
ATOM   2142  C   VAL A 142      -4.711  -0.366   4.311  1.00 96.81           C  
ATOM   2143  O   VAL A 142      -5.889  -0.724   4.345  1.00 96.81           O  
ATOM   2144  CB  VAL A 142      -4.806   0.693   2.048  1.00 96.81           C  
ATOM   2145  CG1 VAL A 142      -4.869   2.093   2.661  1.00 96.81           C  
ATOM   2146  CG2 VAL A 142      -4.189   0.807   0.653  1.00 96.81           C  
ATOM   2147  H   VAL A 142      -4.593  -2.151   2.293  1.00 96.81           H  
ATOM   2148  HA  VAL A 142      -3.033   0.256   3.155  1.00 96.81           H  
ATOM   2149  HB  VAL A 142      -5.820   0.309   1.937  1.00 96.81           H  
ATOM   2150 HG11 VAL A 142      -3.863   2.482   2.818  1.00 96.81           H  
ATOM   2151 HG12 VAL A 142      -5.397   2.742   1.963  1.00 96.81           H  
ATOM   2152 HG13 VAL A 142      -5.413   2.086   3.605  1.00 96.81           H  
ATOM   2153 HG21 VAL A 142      -4.210  -0.168   0.165  1.00 96.81           H  
ATOM   2154 HG22 VAL A 142      -4.762   1.518   0.059  1.00 96.81           H  
ATOM   2155 HG23 VAL A 142      -3.156   1.150   0.721  1.00 96.81           H  
ATOM   2156  N   ASN A 143      -4.012  -0.034   5.391  1.00 97.86           N  
ATOM   2157  CA  ASN A 143      -4.493  -0.145   6.763  1.00 97.86           C  
ATOM   2158  C   ASN A 143      -4.873   1.233   7.278  1.00 97.86           C  
ATOM   2159  O   ASN A 143      -4.043   2.130   7.232  1.00 97.86           O  
ATOM   2160  CB  ASN A 143      -3.377  -0.716   7.649  1.00 97.86           C  
ATOM   2161  CG  ASN A 143      -2.719  -1.924   7.038  1.00 97.86           C  
ATOM   2162  ND2 ASN A 143      -1.427  -1.868   6.854  1.00 97.86           N  
ATOM   2163  OD1 ASN A 143      -3.368  -2.891   6.706  1.00 97.86           O  
ATOM   2164  H   ASN A 143      -3.068   0.301   5.256  1.00 97.86           H  
ATOM   2165  HA  ASN A 143      -5.357  -0.809   6.804  1.00 97.86           H  
ATOM   2166  HB2 ASN A 143      -2.616   0.048   7.813  1.00 97.86           H  
ATOM   2167  HB3 ASN A 143      -3.784  -1.002   8.618  1.00 97.86           H  
ATOM   2168 HD21 ASN A 143      -0.908  -1.026   7.060  1.00 97.86           H  
ATOM   2169 HD22 ASN A 143      -1.008  -2.627   6.337  1.00 97.86           H  
ATOM   2170  N   ALA A 144      -6.066   1.407   7.828  1.00 98.44           N  
ATOM   2171  CA  ALA A 144      -6.537   2.650   8.416  1.00 98.44           C  
ATOM   2172  C   ALA A 144      -6.996   2.437   9.861  1.00 98.44           C  
ATOM   2173  O   ALA A 144      -7.555   1.404  10.231  1.00 98.44           O  
ATOM   2174  CB  ALA A 144      -7.630   3.245   7.527  1.00 98.44           C  
ATOM   2175  H   ALA A 144      -6.702   0.623   7.844  1.00 98.44           H  
ATOM   2176  HA  ALA A 144      -5.719   3.369   8.442  1.00 98.44           H  
ATOM   2177  HB1 ALA A 144      -7.221   3.457   6.539  1.00 98.44           H  
ATOM   2178  HB2 ALA A 144      -7.993   4.176   7.962  1.00 98.44           H  
ATOM   2179  HB3 ALA A 144      -8.455   2.538   7.435  1.00 98.44           H  
ATOM   2180  N   ARG A 145      -6.737   3.437  10.696  1.00 97.96           N  
ATOM   2181  CA  ARG A 145      -6.994   3.392  12.132  1.00 97.96           C  
ATOM   2182  C   ARG A 145      -8.410   3.857  12.446  1.00 97.96           C  
ATOM   2183  O   ARG A 145      -8.759   4.999  12.162  1.00 97.96           O  
ATOM   2184  CB  ARG A 145      -5.937   4.266  12.802  1.00 97.96           C  
ATOM   2185  CG  ARG A 145      -5.937   4.123  14.324  1.00 97.96           C  
ATOM   2186  CD  ARG A 145      -4.911   5.091  14.916  1.00 97.96           C  
ATOM   2187  NE  ARG A 145      -3.551   4.734  14.503  1.00 97.96           N  
ATOM   2188  CZ  ARG A 145      -2.765   3.798  14.993  1.00 97.96           C  
ATOM   2189  NH1 ARG A 145      -3.038   3.074  16.042  1.00 97.96           N1+
ATOM   2190  NH2 ARG A 145      -1.650   3.601  14.379  1.00 97.96           N  
ATOM   2191  H   ARG A 145      -6.308   4.269  10.317  1.00 97.96           H  
ATOM   2192  HA  ARG A 145      -6.885   2.366  12.484  1.00 97.96           H  
ATOM   2193  HB2 ARG A 145      -6.107   5.309  12.532  1.00 97.96           H  
ATOM   2194  HB3 ARG A 145      -4.959   3.972  12.420  1.00 97.96           H  
ATOM   2195  HG2 ARG A 145      -6.927   4.346  14.721  1.00 97.96           H  
ATOM   2196  HG3 ARG A 145      -5.656   3.100  14.573  1.00 97.96           H  
ATOM   2197  HD2 ARG A 145      -5.129   6.095  14.553  1.00 97.96           H  
ATOM   2198  HD3 ARG A 145      -4.980   5.124  16.003  1.00 97.96           H  
ATOM   2199  HE  ARG A 145      -3.174   5.237  13.713  1.00 97.96           H  
ATOM   2200 HH11 ARG A 145      -3.891   3.257  16.551  1.00 97.96           H  
ATOM   2201 HH12 ARG A 145      -2.278   2.567  16.473  1.00 97.96           H  
ATOM   2202 HH21 ARG A 145      -0.920   2.995  14.725  1.00 97.96           H  
ATOM   2203 HH22 ARG A 145      -1.396   4.190  13.599  1.00 97.96           H  
ATOM   2204  N   ILE A 146      -9.189   3.002  13.100  1.00 98.22           N  
ATOM   2205  CA  ILE A 146     -10.487   3.368  13.672  1.00 98.22           C  
ATOM   2206  C   ILE A 146     -10.251   3.935  15.064  1.00 98.22           C  
ATOM   2207  O   ILE A 146      -9.652   3.270  15.914  1.00 98.22           O  
ATOM   2208  CB  ILE A 146     -11.466   2.178  13.719  1.00 98.22           C  
ATOM   2209  CG1 ILE A 146     -11.459   1.454  12.355  1.00 98.22           C  
ATOM   2210  CG2 ILE A 146     -12.857   2.699  14.137  1.00 98.22           C  
ATOM   2211  CD1 ILE A 146     -12.662   0.558  12.065  1.00 98.22           C  
ATOM   2212  H   ILE A 146      -8.825   2.085  13.317  1.00 98.22           H  
ATOM   2213  HA  ILE A 146     -10.938   4.141  13.050  1.00 98.22           H  
ATOM   2214  HB  ILE A 146     -11.133   1.468  14.476  1.00 98.22           H  
ATOM   2215 HG12 ILE A 146     -11.379   2.202  11.566  1.00 98.22           H  
ATOM   2216 HG13 ILE A 146     -10.565   0.834  12.289  1.00 98.22           H  
ATOM   2217 HG21 ILE A 146     -13.259   3.356  13.365  1.00 98.22           H  
ATOM   2218 HG22 ILE A 146     -12.807   3.247  15.077  1.00 98.22           H  
ATOM   2219 HG23 ILE A 146     -13.543   1.866  14.290  1.00 98.22           H  
ATOM   2220 HD11 ILE A 146     -12.651  -0.298  12.741  1.00 98.22           H  
ATOM   2221 HD12 ILE A 146     -12.614   0.207  11.035  1.00 98.22           H  
ATOM   2222 HD13 ILE A 146     -13.595   1.111  12.170  1.00 98.22           H  
ATOM   2223  N   LEU A 147     -10.728   5.153  15.298  1.00 95.89           N  
ATOM   2224  CA  LEU A 147     -10.593   5.843  16.576  1.00 95.89           C  
ATOM   2225  C   LEU A 147     -11.922   5.873  17.337  1.00 95.89           C  
ATOM   2226  O   LEU A 147     -12.986   6.002  16.734  1.00 95.89           O  
ATOM   2227  CB  LEU A 147     -10.030   7.256  16.354  1.00 95.89           C  
ATOM   2228  CG  LEU A 147      -8.638   7.302  15.695  1.00 95.89           C  
ATOM   2229  CD1 LEU A 147      -8.200   8.756  15.520  1.00 95.89           C  
ATOM   2230  CD2 LEU A 147      -7.586   6.589  16.545  1.00 95.89           C  
ATOM   2231  H   LEU A 147     -11.270   5.604  14.575  1.00 95.89           H  
ATOM   2232  HA  LEU A 147      -9.886   5.295  17.200  1.00 95.89           H  
ATOM   2233  HB2 LEU A 147      -9.979   7.759  17.320  1.00 95.89           H  
ATOM   2234  HB3 LEU A 147     -10.731   7.811  15.731  1.00 95.89           H  
ATOM   2235  HG  LEU A 147      -8.673   6.836  14.711  1.00 95.89           H  
ATOM   2236 HD11 LEU A 147      -8.935   9.285  14.913  1.00 95.89           H  
ATOM   2237 HD12 LEU A 147      -7.237   8.791  15.011  1.00 95.89           H  
ATOM   2238 HD13 LEU A 147      -8.113   9.240  16.493  1.00 95.89           H  
ATOM   2239 HD21 LEU A 147      -7.751   5.512  16.505  1.00 95.89           H  
ATOM   2240 HD22 LEU A 147      -7.662   6.924  17.579  1.00 95.89           H  
ATOM   2241 HD23 LEU A 147      -6.590   6.827  16.173  1.00 95.89           H  
ATOM   2242  N   ASP A 148     -11.849   5.795  18.664  1.00 93.22           N  
ATOM   2243  CA  ASP A 148     -12.960   6.154  19.546  1.00 93.22           C  
ATOM   2244  C   ASP A 148     -13.102   7.685  19.686  1.00 93.22           C  
ATOM   2245  O   ASP A 148     -12.292   8.475  19.189  1.00 93.22           O  
ATOM   2246  CB  ASP A 148     -12.842   5.433  20.911  1.00 93.22           C  
ATOM   2247  CG  ASP A 148     -11.666   5.862  21.796  1.00 93.22           C  
ATOM   2248  OD1 ASP A 148     -11.178   6.996  21.636  1.00 93.22           O  
ATOM   2249  OD2 ASP A 148     -11.237   5.093  22.681  1.00 93.22           O1-
ATOM   2250  H   ASP A 148     -10.939   5.671  19.085  1.00 93.22           H  
ATOM   2251  HA  ASP A 148     -13.881   5.798  19.085  1.00 93.22           H  
ATOM   2252  HB2 ASP A 148     -13.763   5.601  21.469  1.00 93.22           H  
ATOM   2253  HB3 ASP A 148     -12.767   4.359  20.740  1.00 93.22           H  
ATOM   2254  N   GLU A 149     -14.129   8.129  20.414  1.00 90.87           N  
ATOM   2255  CA  GLU A 149     -14.359   9.553  20.701  1.00 90.87           C  
ATOM   2256  C   GLU A 149     -13.237  10.208  21.533  1.00 90.87           C  
ATOM   2257  O   GLU A 149     -13.140  11.437  21.589  1.00 90.87           O  
ATOM   2258  CB  GLU A 149     -15.671   9.719  21.481  1.00 90.87           C  
ATOM   2259  CG  GLU A 149     -16.947   9.278  20.750  1.00 90.87           C  
ATOM   2260  CD  GLU A 149     -18.211   9.619  21.567  1.00 90.87           C  
ATOM   2261  OE1 GLU A 149     -19.294   9.747  20.955  1.00 90.87           O  
ATOM   2262  OE2 GLU A 149     -18.098   9.815  22.805  1.00 90.87           O1-
ATOM   2263  H   GLU A 149     -14.767   7.449  20.801  1.00 90.87           H  
ATOM   2264  HA  GLU A 149     -14.429  10.099  19.760  1.00 90.87           H  
ATOM   2265  HB2 GLU A 149     -15.590   9.152  22.408  1.00 90.87           H  
ATOM   2266  HB3 GLU A 149     -15.781  10.773  21.736  1.00 90.87           H  
ATOM   2267  HG2 GLU A 149     -16.908   8.203  20.575  1.00 90.87           H  
ATOM   2268  HG3 GLU A 149     -16.988   9.786  19.786  1.00 90.87           H  
ATOM   2269  N   GLN A 150     -12.413   9.412  22.221  1.00 92.20           N  
ATOM   2270  CA  GLN A 150     -11.274   9.863  23.022  1.00 92.20           C  
ATOM   2271  C   GLN A 150      -9.959   9.895  22.220  1.00 92.20           C  
ATOM   2272  O   GLN A 150      -8.954  10.389  22.737  1.00 92.20           O  
ATOM   2273  CB  GLN A 150     -11.145   9.000  24.292  1.00 92.20           C  
ATOM   2274  CG  GLN A 150     -12.349   9.113  25.244  1.00 92.20           C  
ATOM   2275  CD  GLN A 150     -13.575   8.303  24.824  1.00 92.20           C  
ATOM   2276  NE2 GLN A 150     -14.767   8.846  24.941  1.00 92.20           N  
ATOM   2277  OE1 GLN A 150     -13.512   7.157  24.436  1.00 92.20           O  
ATOM   2278  H   GLN A 150     -12.456   8.419  22.041  1.00 92.20           H  
ATOM   2279  HA  GLN A 150     -11.457  10.891  23.334  1.00 92.20           H  
ATOM   2280  HB2 GLN A 150     -10.978   7.955  24.029  1.00 92.20           H  
ATOM   2281  HB3 GLN A 150     -10.265   9.341  24.839  1.00 92.20           H  
ATOM   2282  HG2 GLN A 150     -12.045   8.748  26.225  1.00 92.20           H  
ATOM   2283  HG3 GLN A 150     -12.621  10.163  25.350  1.00 92.20           H  
ATOM   2284 HE21 GLN A 150     -15.503   8.295  24.522  1.00 92.20           H  
ATOM   2285 HE22 GLN A 150     -14.867   9.846  25.041  1.00 92.20           H  
ATOM   2286  N   GLY A 151      -9.966   9.431  20.966  1.00 92.57           N  
ATOM   2287  CA  GLY A 151      -8.793   9.322  20.103  1.00 92.57           C  
ATOM   2288  C   GLY A 151      -7.959   8.055  20.322  1.00 92.57           C  
ATOM   2289  O   GLY A 151      -6.849   7.976  19.800  1.00 92.57           O  
ATOM   2290  H   GLY A 151     -10.802   8.956  20.657  1.00 92.57           H  
ATOM   2291  HA2 GLY A 151      -9.132   9.317  19.067  1.00 92.57           H  
ATOM   2292  HA3 GLY A 151      -8.145  10.187  20.252  1.00 92.57           H  
ATOM   2293  N   SER A 152      -8.451   7.068  21.075  1.00 94.32           N  
ATOM   2294  CA  SER A 152      -7.803   5.755  21.204  1.00 94.32           C  
ATOM   2295  C   SER A 152      -8.146   4.874  20.005  1.00 94.32           C  
ATOM   2296  O   SER A 152      -9.225   4.977  19.430  1.00 94.32           O  
ATOM   2297  CB  SER A 152      -8.171   5.003  22.493  1.00 94.32           C  
ATOM   2298  OG  SER A 152      -8.612   5.845  23.533  1.00 94.32           O  
ATOM   2299  H   SER A 152      -9.396   7.154  21.420  1.00 94.32           H  
ATOM   2300  HA  SER A 152      -6.725   5.910  21.219  1.00 94.32           H  
ATOM   2301  HB2 SER A 152      -7.301   4.442  22.832  1.00 94.32           H  
ATOM   2302  HB3 SER A 152      -8.960   4.282  22.278  1.00 94.32           H  
ATOM   2303  HG  SER A 152      -9.565   5.853  23.412  1.00 94.32           H  
ATOM   2304  N   THR A 153      -7.242   3.972  19.624  1.00 96.85           N  
ATOM   2305  CA  THR A 153      -7.500   3.036  18.519  1.00 96.85           C  
ATOM   2306  C   THR A 153      -8.417   1.901  18.961  1.00 96.85           C  
ATOM   2307  O   THR A 153      -8.025   1.123  19.828  1.00 96.85           O  
ATOM   2308  CB  THR A 153      -6.192   2.452  17.983  1.00 96.85           C  
ATOM   2309  CG2 THR A 153      -6.412   1.625  16.721  1.00 96.85           C  
ATOM   2310  OG1 THR A 153      -5.324   3.516  17.676  1.00 96.85           O  
ATOM   2311  H   THR A 153      -6.406   3.850  20.179  1.00 96.85           H  
ATOM   2312  HA  THR A 153      -7.989   3.573  17.706  1.00 96.85           H  
ATOM   2313  HB  THR A 153      -5.721   1.834  18.747  1.00 96.85           H  
ATOM   2314  HG1 THR A 153      -5.672   4.288  18.128  1.00 96.85           H  
ATOM   2315 HG21 THR A 153      -6.944   0.704  16.961  1.00 96.85           H  
ATOM   2316 HG22 THR A 153      -7.028   2.176  16.011  1.00 96.85           H  
ATOM   2317 HG23 THR A 153      -5.452   1.364  16.274  1.00 96.85           H  
ATOM   2318  N   LEU A 154      -9.589   1.774  18.334  1.00 97.13           N  
ATOM   2319  CA  LEU A 154     -10.531   0.660  18.526  1.00 97.13           C  
ATOM   2320  C   LEU A 154     -10.181  -0.557  17.666  1.00 97.13           C  
ATOM   2321  O   LEU A 154     -10.351  -1.702  18.075  1.00 97.13           O  
ATOM   2322  CB  LEU A 154     -11.949   1.125  18.137  1.00 97.13           C  
ATOM   2323  CG  LEU A 154     -12.593   2.129  19.101  1.00 97.13           C  
ATOM   2324  CD1 LEU A 154     -13.940   2.580  18.531  1.00 97.13           C  
ATOM   2325  CD2 LEU A 154     -12.829   1.511  20.481  1.00 97.13           C  
ATOM   2326  H   LEU A 154      -9.818   2.463  17.633  1.00 97.13           H  
ATOM   2327  HA  LEU A 154     -10.516   0.328  19.564  1.00 97.13           H  
ATOM   2328  HB2 LEU A 154     -12.596   0.249  18.081  1.00 97.13           H  
ATOM   2329  HB3 LEU A 154     -11.911   1.568  17.142  1.00 97.13           H  
ATOM   2330  HG  LEU A 154     -11.939   2.996  19.195  1.00 97.13           H  
ATOM   2331 HD11 LEU A 154     -13.786   3.079  17.574  1.00 97.13           H  
ATOM   2332 HD12 LEU A 154     -14.413   3.285  19.215  1.00 97.13           H  
ATOM   2333 HD13 LEU A 154     -14.600   1.723  18.396  1.00 97.13           H  
ATOM   2334 HD21 LEU A 154     -13.375   0.572  20.385  1.00 97.13           H  
ATOM   2335 HD22 LEU A 154     -13.408   2.193  21.104  1.00 97.13           H  
ATOM   2336 HD23 LEU A 154     -11.876   1.329  20.978  1.00 97.13           H  
ATOM   2337  N   ALA A 155      -9.738  -0.300  16.440  1.00 98.44           N  
ATOM   2338  CA  ALA A 155      -9.408  -1.329  15.471  1.00 98.44           C  
ATOM   2339  C   ALA A 155      -8.548  -0.747  14.350  1.00 98.44           C  
ATOM   2340  O   ALA A 155      -8.486   0.469  14.156  1.00 98.44           O  
ATOM   2341  CB  ALA A 155     -10.707  -1.910  14.895  1.00 98.44           C  
ATOM   2342  H   ALA A 155      -9.623   0.662  16.154  1.00 98.44           H  
ATOM   2343  HA  ALA A 155      -8.848  -2.123  15.964  1.00 98.44           H  
ATOM   2344  HB1 ALA A 155     -11.314  -2.342  15.690  1.00 98.44           H  
ATOM   2345  HB2 ALA A 155     -10.470  -2.694  14.176  1.00 98.44           H  
ATOM   2346  HB3 ALA A 155     -11.269  -1.125  14.390  1.00 98.44           H  
ATOM   2347  N   ILE A 156      -7.936  -1.632  13.576  1.00 98.45           N  
ATOM   2348  CA  ILE A 156      -7.361  -1.326  12.270  1.00 98.45           C  
ATOM   2349  C   ILE A 156      -8.250  -1.975  11.214  1.00 98.45           C  
ATOM   2350  O   ILE A 156      -8.472  -3.178  11.275  1.00 98.45           O  
ATOM   2351  CB  ILE A 156      -5.906  -1.829  12.203  1.00 98.45           C  
ATOM   2352  CG1 ILE A 156      -5.005  -1.222  13.306  1.00 98.45           C  
ATOM   2353  CG2 ILE A 156      -5.312  -1.560  10.812  1.00 98.45           C  
ATOM   2354  CD1 ILE A 156      -5.024   0.307  13.418  1.00 98.45           C  
ATOM   2355  H   ILE A 156      -8.040  -2.608  13.816  1.00 98.45           H  
ATOM   2356  HA  ILE A 156      -7.364  -0.249  12.101  1.00 98.45           H  
ATOM   2357  HB  ILE A 156      -5.908  -2.909  12.349  1.00 98.45           H  
ATOM   2358 HG12 ILE A 156      -3.978  -1.543  13.130  1.00 98.45           H  
ATOM   2359 HG13 ILE A 156      -5.302  -1.624  14.275  1.00 98.45           H  
ATOM   2360 HG21 ILE A 156      -5.414  -0.508  10.545  1.00 98.45           H  
ATOM   2361 HG22 ILE A 156      -4.259  -1.844  10.800  1.00 98.45           H  
ATOM   2362 HG23 ILE A 156      -5.824  -2.160  10.061  1.00 98.45           H  
ATOM   2363 HD11 ILE A 156      -4.156   0.645  13.983  1.00 98.45           H  
ATOM   2364 HD12 ILE A 156      -5.011   0.770  12.431  1.00 98.45           H  
ATOM   2365 HD13 ILE A 156      -5.927   0.628  13.939  1.00 98.45           H  
ATOM   2366  N   VAL A 157      -8.762  -1.203  10.261  1.00 98.63           N  
ATOM   2367  CA  VAL A 157      -9.520  -1.708   9.104  1.00 98.63           C  
ATOM   2368  C   VAL A 157      -8.675  -1.567   7.853  1.00 98.63           C  
ATOM   2369  O   VAL A 157      -7.906  -0.616   7.743  1.00 98.63           O  
ATOM   2370  CB  VAL A 157     -10.879  -1.003   8.981  1.00 98.63           C  
ATOM   2371  CG1 VAL A 157     -10.776   0.495   8.661  1.00 98.63           C  
ATOM   2372  CG2 VAL A 157     -11.805  -1.667   7.958  1.00 98.63           C  
ATOM   2373  H   VAL A 157      -8.471  -0.237  10.229  1.00 98.63           H  
ATOM   2374  HA  VAL A 157      -9.720  -2.771   9.239  1.00 98.63           H  
ATOM   2375  HB  VAL A 157     -11.364  -1.114   9.951  1.00 98.63           H  
ATOM   2376 HG11 VAL A 157     -11.768   0.944   8.701  1.00 98.63           H  
ATOM   2377 HG12 VAL A 157     -10.140   0.992   9.394  1.00 98.63           H  
ATOM   2378 HG13 VAL A 157     -10.359   0.646   7.665  1.00 98.63           H  
ATOM   2379 HG21 VAL A 157     -11.955  -2.713   8.223  1.00 98.63           H  
ATOM   2380 HG22 VAL A 157     -12.777  -1.174   7.964  1.00 98.63           H  
ATOM   2381 HG23 VAL A 157     -11.379  -1.611   6.956  1.00 98.63           H  
ATOM   2382  N   GLY A 158      -8.796  -2.480   6.901  1.00 97.84           N  
ATOM   2383  CA  GLY A 158      -8.017  -2.378   5.681  1.00 97.84           C  
ATOM   2384  C   GLY A 158      -8.605  -3.108   4.495  1.00 97.84           C  
ATOM   2385  O   GLY A 158      -9.542  -3.900   4.611  1.00 97.84           O  
ATOM   2386  H   GLY A 158      -9.416  -3.269   7.020  1.00 97.84           H  
ATOM   2387  HA2 GLY A 158      -7.956  -1.326   5.401  1.00 97.84           H  
ATOM   2388  HA3 GLY A 158      -7.007  -2.748   5.855  1.00 97.84           H  
ATOM   2389  N   VAL A 159      -8.028  -2.801   3.339  1.00 97.04           N  
ATOM   2390  CA  VAL A 159      -8.318  -3.455   2.065  1.00 97.04           C  
ATOM   2391  C   VAL A 159      -7.029  -4.029   1.495  1.00 97.04           C  
ATOM   2392  O   VAL A 159      -5.954  -3.452   1.675  1.00 97.04           O  
ATOM   2393  CB  VAL A 159      -9.033  -2.529   1.060  1.00 97.04           C  
ATOM   2394  CG1 VAL A 159     -10.295  -1.914   1.676  1.00 97.04           C  
ATOM   2395  CG2 VAL A 159      -8.155  -1.389   0.530  1.00 97.04           C  
ATOM   2396  H   VAL A 159      -7.251  -2.156   3.362  1.00 97.04           H  
ATOM   2397  HA  VAL A 159      -8.988  -4.295   2.250  1.00 97.04           H  
ATOM   2398  HB  VAL A 159      -9.339  -3.138   0.210  1.00 97.04           H  
ATOM   2399 HG11 VAL A 159     -10.020  -1.201   2.454  1.00 97.04           H  
ATOM   2400 HG12 VAL A 159     -10.861  -1.387   0.908  1.00 97.04           H  
ATOM   2401 HG13 VAL A 159     -10.916  -2.698   2.110  1.00 97.04           H  
ATOM   2402 HG21 VAL A 159      -8.740  -0.764  -0.144  1.00 97.04           H  
ATOM   2403 HG22 VAL A 159      -7.791  -0.777   1.354  1.00 97.04           H  
ATOM   2404 HG23 VAL A 159      -7.307  -1.792  -0.024  1.00 97.04           H  
ATOM   2405  N   GLY A 160      -7.153  -5.163   0.818  1.00 93.95           N  
ATOM   2406  CA  GLY A 160      -6.084  -5.839   0.101  1.00 93.95           C  
ATOM   2407  C   GLY A 160      -6.417  -5.944  -1.382  1.00 93.95           C  
ATOM   2408  O   GLY A 160      -7.548  -6.274  -1.752  1.00 93.95           O  
ATOM   2409  H   GLY A 160      -8.079  -5.555   0.722  1.00 93.95           H  
ATOM   2410  HA2 GLY A 160      -5.146  -5.299   0.235  1.00 93.95           H  
ATOM   2411  HA3 GLY A 160      -5.947  -6.845   0.498  1.00 93.95           H  
ATOM   2412  N   PHE A 161      -5.436  -5.671  -2.234  1.00 89.86           N  
ATOM   2413  CA  PHE A 161      -5.548  -5.876  -3.676  1.00 89.86           C  
ATOM   2414  C   PHE A 161      -4.245  -6.420  -4.254  1.00 89.86           C  
ATOM   2415  O   PHE A 161      -3.142  -6.132  -3.771  1.00 89.86           O  
ATOM   2416  CB  PHE A 161      -6.001  -4.589  -4.379  1.00 89.86           C  
ATOM   2417  CG  PHE A 161      -5.094  -3.394  -4.166  1.00 89.86           C  
ATOM   2418  CD1 PHE A 161      -5.255  -2.592  -3.021  1.00 89.86           C  
ATOM   2419  CD2 PHE A 161      -4.087  -3.087  -5.102  1.00 89.86           C  
ATOM   2420  CE1 PHE A 161      -4.417  -1.485  -2.815  1.00 89.86           C  
ATOM   2421  CE2 PHE A 161      -3.258  -1.969  -4.900  1.00 89.86           C  
ATOM   2422  CZ  PHE A 161      -3.431  -1.167  -3.760  1.00 89.86           C  
ATOM   2423  H   PHE A 161      -4.545  -5.372  -1.866  1.00 89.86           H  
ATOM   2424  HA  PHE A 161      -6.312  -6.632  -3.860  1.00 89.86           H  
ATOM   2425  HB2 PHE A 161      -6.087  -4.787  -5.448  1.00 89.86           H  
ATOM   2426  HB3 PHE A 161      -6.999  -4.336  -4.021  1.00 89.86           H  
ATOM   2427  HD1 PHE A 161      -6.015  -2.834  -2.293  1.00 89.86           H  
ATOM   2428  HD2 PHE A 161      -3.949  -3.713  -5.971  1.00 89.86           H  
ATOM   2429  HE1 PHE A 161      -4.536  -0.878  -1.929  1.00 89.86           H  
ATOM   2430  HE2 PHE A 161      -2.489  -1.729  -5.620  1.00 89.86           H  
ATOM   2431  HZ  PHE A 161      -2.805  -0.300  -3.606  1.00 89.86           H  
ATOM   2432  N   ARG A 162      -4.372  -7.233  -5.301  1.00 83.88           N  
ATOM   2433  CA  ARG A 162      -3.230  -7.889  -5.938  1.00 83.88           C  
ATOM   2434  C   ARG A 162      -2.226  -6.898  -6.516  1.00 83.88           C  
ATOM   2435  O   ARG A 162      -2.562  -5.926  -7.188  1.00 83.88           O  
ATOM   2436  CB  ARG A 162      -3.726  -8.845  -7.020  1.00 83.88           C  
ATOM   2437  CG  ARG A 162      -4.260 -10.133  -6.394  1.00 83.88           C  
ATOM   2438  CD  ARG A 162      -4.860 -10.986  -7.501  1.00 83.88           C  
ATOM   2439  NE  ARG A 162      -5.211 -12.309  -6.981  1.00 83.88           N  
ATOM   2440  CZ  ARG A 162      -6.292 -13.002  -7.217  1.00 83.88           C  
ATOM   2441  NH1 ARG A 162      -7.277 -12.517  -7.914  1.00 83.88           N1+
ATOM   2442  NH2 ARG A 162      -6.387 -14.191  -6.707  1.00 83.88           N  
ATOM   2443  H   ARG A 162      -5.306  -7.497  -5.580  1.00 83.88           H  
ATOM   2444  HA  ARG A 162      -2.714  -8.467  -5.171  1.00 83.88           H  
ATOM   2445  HB2 ARG A 162      -2.901  -9.105  -7.683  1.00 83.88           H  
ATOM   2446  HB3 ARG A 162      -4.504  -8.358  -7.608  1.00 83.88           H  
ATOM   2447  HG2 ARG A 162      -5.019  -9.922  -5.640  1.00 83.88           H  
ATOM   2448  HG3 ARG A 162      -3.438 -10.671  -5.921  1.00 83.88           H  
ATOM   2449  HD2 ARG A 162      -4.127 -11.106  -8.298  1.00 83.88           H  
ATOM   2450  HD3 ARG A 162      -5.733 -10.466  -7.897  1.00 83.88           H  
ATOM   2451  HE  ARG A 162      -4.582 -12.734  -6.314  1.00 83.88           H  
ATOM   2452 HH11 ARG A 162      -7.285 -11.508  -7.882  1.00 83.88           H  
ATOM   2453 HH12 ARG A 162      -8.177 -12.962  -7.804  1.00 83.88           H  
ATOM   2454 HH21 ARG A 162      -7.243 -14.727  -6.702  1.00 83.88           H  
ATOM   2455 HH22 ARG A 162      -5.600 -14.467  -6.137  1.00 83.88           H  
ATOM   2456  N   MET A 163      -0.953  -7.236  -6.326  1.00 81.83           N  
ATOM   2457  CA  MET A 163       0.196  -6.479  -6.823  1.00 81.83           C  
ATOM   2458  C   MET A 163       0.329  -6.472  -8.357  1.00 81.83           C  
ATOM   2459  O   MET A 163       1.068  -5.655  -8.910  1.00 81.83           O  
ATOM   2460  CB  MET A 163       1.435  -7.122  -6.189  1.00 81.83           C  
ATOM   2461  CG  MET A 163       2.737  -6.372  -6.475  1.00 81.83           C  
ATOM   2462  SD  MET A 163       2.808  -4.699  -5.824  1.00 81.83           S  
ATOM   2463  CE  MET A 163       3.094  -5.191  -4.112  1.00 81.83           C  
ATOM   2464  H   MET A 163      -0.777  -8.038  -5.739  1.00 81.83           H  
ATOM   2465  HA  MET A 163       0.107  -5.446  -6.485  1.00 81.83           H  
ATOM   2466  HB2 MET A 163       1.535  -8.139  -6.567  1.00 81.83           H  
ATOM   2467  HB3 MET A 163       1.289  -7.186  -5.110  1.00 81.83           H  
ATOM   2468  HG2 MET A 163       3.559  -6.942  -6.041  1.00 81.83           H  
ATOM   2469  HG3 MET A 163       2.902  -6.338  -7.552  1.00 81.83           H  
ATOM   2470  HE1 MET A 163       3.170  -4.319  -3.461  1.00 81.83           H  
ATOM   2471  HE2 MET A 163       4.029  -5.748  -4.055  1.00 81.83           H  
ATOM   2472  HE3 MET A 163       2.281  -5.821  -3.751  1.00 81.83           H  
ATOM   2473  N   ASP A 164      -0.334  -7.398  -9.051  1.00 83.37           N  
ATOM   2474  CA  ASP A 164      -0.151  -7.620 -10.490  1.00 83.37           C  
ATOM   2475  C   ASP A 164      -0.402  -6.352 -11.317  1.00 83.37           C  
ATOM   2476  O   ASP A 164       0.396  -6.026 -12.198  1.00 83.37           O  
ATOM   2477  CB  ASP A 164      -1.051  -8.778 -10.946  1.00 83.37           C  
ATOM   2478  CG  ASP A 164      -0.588 -10.146 -10.425  1.00 83.37           C  
ATOM   2479  OD1 ASP A 164       0.582 -10.253  -9.973  1.00 83.37           O  
ATOM   2480  OD2 ASP A 164      -1.400 -11.091 -10.516  1.00 83.37           O1-
ATOM   2481  H   ASP A 164      -0.926  -8.045  -8.550  1.00 83.37           H  
ATOM   2482  HA  ASP A 164       0.885  -7.906 -10.673  1.00 83.37           H  
ATOM   2483  HB2 ASP A 164      -2.075  -8.589 -10.623  1.00 83.37           H  
ATOM   2484  HB3 ASP A 164      -1.042  -8.815 -12.036  1.00 83.37           H  
ATOM   2485  N   ASP A 165      -1.420  -5.575 -10.950  1.00 81.68           N  
ATOM   2486  CA  ASP A 165      -1.742  -4.297 -11.587  1.00 81.68           C  
ATOM   2487  C   ASP A 165      -0.610  -3.268 -11.451  1.00 81.68           C  
ATOM   2488  O   ASP A 165      -0.283  -2.559 -12.410  1.00 81.68           O  
ATOM   2489  CB  ASP A 165      -3.026  -3.739 -10.949  1.00 81.68           C  
ATOM   2490  CG  ASP A 165      -4.300  -4.171 -11.677  1.00 81.68           C  
ATOM   2491  OD1 ASP A 165      -4.348  -5.300 -12.208  1.00 81.68           O  
ATOM   2492  OD2 ASP A 165      -5.196  -3.298 -11.780  1.00 81.68           O1-
ATOM   2493  H   ASP A 165      -2.055  -5.919 -10.245  1.00 81.68           H  
ATOM   2494  HA  ASP A 165      -1.913  -4.460 -12.651  1.00 81.68           H  
ATOM   2495  HB2 ASP A 165      -2.981  -2.651 -10.982  1.00 81.68           H  
ATOM   2496  HB3 ASP A 165      -3.085  -4.029  -9.900  1.00 81.68           H  
ATOM   2497  N   LEU A 166       0.026  -3.185 -10.274  1.00 87.92           N  
ATOM   2498  CA  LEU A 166       1.163  -2.286 -10.088  1.00 87.92           C  
ATOM   2499  C   LEU A 166       2.377  -2.780 -10.877  1.00 87.92           C  
ATOM   2500  O   LEU A 166       3.044  -1.978 -11.527  1.00 87.92           O  
ATOM   2501  CB  LEU A 166       1.504  -2.103  -8.600  1.00 87.92           C  
ATOM   2502  CG  LEU A 166       2.705  -1.149  -8.424  1.00 87.92           C  
ATOM   2503  CD1 LEU A 166       2.414   0.274  -8.905  1.00 87.92           C  
ATOM   2504  CD2 LEU A 166       3.119  -1.044  -6.978  1.00 87.92           C  
ATOM   2505  H   LEU A 166      -0.219  -3.843  -9.549  1.00 87.92           H  
ATOM   2506  HA  LEU A 166       0.879  -1.317 -10.498  1.00 87.92           H  
ATOM   2507  HB2 LEU A 166       0.637  -1.703  -8.074  1.00 87.92           H  
ATOM   2508  HB3 LEU A 166       1.753  -3.073  -8.170  1.00 87.92           H  
ATOM   2509  HG  LEU A 166       3.571  -1.534  -8.963  1.00 87.92           H  
ATOM   2510 HD11 LEU A 166       3.251   0.929  -8.661  1.00 87.92           H  
ATOM   2511 HD12 LEU A 166       2.291   0.279  -9.988  1.00 87.92           H  
ATOM   2512 HD13 LEU A 166       1.505   0.652  -8.437  1.00 87.92           H  
ATOM   2513 HD21 LEU A 166       2.308  -0.589  -6.410  1.00 87.92           H  
ATOM   2514 HD22 LEU A 166       3.368  -2.041  -6.615  1.00 87.92           H  
ATOM   2515 HD23 LEU A 166       4.017  -0.430  -6.908  1.00 87.92           H  
ATOM   2516  N   LYS A 167       2.665  -4.084 -10.858  1.00 89.85           N  
ATOM   2517  CA  LYS A 167       3.781  -4.654 -11.627  1.00 89.85           C  
ATOM   2518  C   LYS A 167       3.636  -4.375 -13.118  1.00 89.85           C  
ATOM   2519  O   LYS A 167       4.611  -3.974 -13.751  1.00 89.85           O  
ATOM   2520  CB  LYS A 167       3.865  -6.163 -11.391  1.00 89.85           C  
ATOM   2521  CG  LYS A 167       4.512  -6.492 -10.044  1.00 89.85           C  
ATOM   2522  CD  LYS A 167       4.335  -7.987  -9.766  1.00 89.85           C  
ATOM   2523  CE  LYS A 167       5.012  -8.387  -8.456  1.00 89.85           C  
ATOM   2524  NZ  LYS A 167       4.663  -9.787  -8.113  1.00 89.85           N1+
ATOM   2525  H   LYS A 167       2.051  -4.694 -10.338  1.00 89.85           H  
ATOM   2526  HA  LYS A 167       4.715  -4.187 -11.315  1.00 89.85           H  
ATOM   2527  HB2 LYS A 167       4.470  -6.616 -12.177  1.00 89.85           H  
ATOM   2528  HB3 LYS A 167       2.864  -6.592 -11.441  1.00 89.85           H  
ATOM   2529  HG2 LYS A 167       4.043  -5.905  -9.255  1.00 89.85           H  
ATOM   2530  HG3 LYS A 167       5.573  -6.245 -10.084  1.00 89.85           H  
ATOM   2531  HD2 LYS A 167       4.764  -8.560 -10.587  1.00 89.85           H  
ATOM   2532  HD3 LYS A 167       3.269  -8.203  -9.704  1.00 89.85           H  
ATOM   2533  HE2 LYS A 167       4.669  -7.711  -7.672  1.00 89.85           H  
ATOM   2534  HE3 LYS A 167       6.090  -8.262  -8.560  1.00 89.85           H  
ATOM   2535  HZ1 LYS A 167       5.007 -10.423  -8.818  1.00 89.85           H  
ATOM   2536  HZ2 LYS A 167       3.659  -9.888  -8.082  1.00 89.85           H  
ATOM   2537  HZ3 LYS A 167       5.035 -10.044  -7.209  1.00 89.85           H  
ATOM   2538  N   GLU A 168       2.436  -4.543 -13.673  1.00 91.61           N  
ATOM   2539  CA  GLU A 168       2.161  -4.228 -15.076  1.00 91.61           C  
ATOM   2540  C   GLU A 168       2.347  -2.731 -15.364  1.00 91.61           C  
ATOM   2541  O   GLU A 168       2.960  -2.368 -16.373  1.00 91.61           O  
ATOM   2542  CB  GLU A 168       0.750  -4.705 -15.461  1.00 91.61           C  
ATOM   2543  CG  GLU A 168       0.520  -4.539 -16.975  1.00 91.61           C  
ATOM   2544  CD  GLU A 168      -0.830  -5.062 -17.492  1.00 91.61           C  
ATOM   2545  OE1 GLU A 168      -0.999  -5.047 -18.737  1.00 91.61           O  
ATOM   2546  OE2 GLU A 168      -1.692  -5.452 -16.680  1.00 91.61           O1-
ATOM   2547  H   GLU A 168       1.683  -4.905 -13.105  1.00 91.61           H  
ATOM   2548  HA  GLU A 168       2.879  -4.767 -15.695  1.00 91.61           H  
ATOM   2549  HB2 GLU A 168       0.652  -5.759 -15.202  1.00 91.61           H  
ATOM   2550  HB3 GLU A 168       0.006  -4.131 -14.908  1.00 91.61           H  
ATOM   2551  HG2 GLU A 168       1.320  -5.058 -17.502  1.00 91.61           H  
ATOM   2552  HG3 GLU A 168       0.589  -3.481 -17.230  1.00 91.61           H  
ATOM   2553  N   LEU A 169       1.890  -1.857 -14.460  1.00 92.15           N  
ATOM   2554  CA  LEU A 169       2.107  -0.413 -14.559  1.00 92.15           C  
ATOM   2555  C   LEU A 169       3.601  -0.082 -14.619  1.00 92.15           C  
ATOM   2556  O   LEU A 169       4.026   0.616 -15.545  1.00 92.15           O  
ATOM   2557  CB  LEU A 169       1.369   0.281 -13.398  1.00 92.15           C  
ATOM   2558  CG  LEU A 169       1.504   1.815 -13.315  1.00 92.15           C  
ATOM   2559  CD1 LEU A 169       0.347   2.344 -12.467  1.00 92.15           C  
ATOM   2560  CD2 LEU A 169       2.793   2.308 -12.644  1.00 92.15           C  
ATOM   2561  H   LEU A 169       1.372  -2.214 -13.670  1.00 92.15           H  
ATOM   2562  HA  LEU A 169       1.666  -0.070 -15.495  1.00 92.15           H  
ATOM   2563  HB2 LEU A 169       1.694  -0.141 -12.447  1.00 92.15           H  
ATOM   2564  HB3 LEU A 169       0.314   0.032 -13.508  1.00 92.15           H  
ATOM   2565  HG  LEU A 169       1.428   2.248 -14.312  1.00 92.15           H  
ATOM   2566 HD11 LEU A 169       0.314   1.812 -11.516  1.00 92.15           H  
ATOM   2567 HD12 LEU A 169       0.480   3.404 -12.252  1.00 92.15           H  
ATOM   2568 HD13 LEU A 169      -0.597   2.198 -12.991  1.00 92.15           H  
ATOM   2569 HD21 LEU A 169       2.758   3.390 -12.522  1.00 92.15           H  
ATOM   2570 HD22 LEU A 169       3.669   2.074 -13.249  1.00 92.15           H  
ATOM   2571 HD23 LEU A 169       2.904   1.846 -11.663  1.00 92.15           H  
ATOM   2572  N   LEU A 170       4.394  -0.589 -13.669  1.00 94.25           N  
ATOM   2573  CA  LEU A 170       5.837  -0.348 -13.607  1.00 94.25           C  
ATOM   2574  C   LEU A 170       6.518  -0.864 -14.880  1.00 94.25           C  
ATOM   2575  O   LEU A 170       7.166  -0.083 -15.579  1.00 94.25           O  
ATOM   2576  CB  LEU A 170       6.436  -0.983 -12.335  1.00 94.25           C  
ATOM   2577  CG  LEU A 170       5.933  -0.417 -10.990  1.00 94.25           C  
ATOM   2578  CD1 LEU A 170       6.657  -1.111  -9.836  1.00 94.25           C  
ATOM   2579  CD2 LEU A 170       6.145   1.086 -10.854  1.00 94.25           C  
ATOM   2580  H   LEU A 170       3.969  -1.168 -12.959  1.00 94.25           H  
ATOM   2581  HA  LEU A 170       6.015   0.727 -13.578  1.00 94.25           H  
ATOM   2582  HB2 LEU A 170       6.231  -2.053 -12.350  1.00 94.25           H  
ATOM   2583  HB3 LEU A 170       7.518  -0.854 -12.372  1.00 94.25           H  
ATOM   2584  HG  LEU A 170       4.863  -0.598 -10.881  1.00 94.25           H  
ATOM   2585 HD11 LEU A 170       6.278  -0.743  -8.882  1.00 94.25           H  
ATOM   2586 HD12 LEU A 170       7.728  -0.920  -9.894  1.00 94.25           H  
ATOM   2587 HD13 LEU A 170       6.482  -2.186  -9.887  1.00 94.25           H  
ATOM   2588 HD21 LEU A 170       7.207   1.295 -10.987  1.00 94.25           H  
ATOM   2589 HD22 LEU A 170       5.833   1.412  -9.862  1.00 94.25           H  
ATOM   2590 HD23 LEU A 170       5.558   1.625 -11.598  1.00 94.25           H  
ATOM   2591  N   ALA A 171       6.265  -2.120 -15.261  1.00 94.90           N  
ATOM   2592  CA  ALA A 171       6.814  -2.737 -16.471  1.00 94.90           C  
ATOM   2593  C   ALA A 171       6.454  -1.959 -17.746  1.00 94.90           C  
ATOM   2594  O   ALA A 171       7.262  -1.838 -18.669  1.00 94.90           O  
ATOM   2595  CB  ALA A 171       6.291  -4.177 -16.552  1.00 94.90           C  
ATOM   2596  H   ALA A 171       5.685  -2.692 -14.664  1.00 94.90           H  
ATOM   2597  HA  ALA A 171       7.901  -2.758 -16.397  1.00 94.90           H  
ATOM   2598  HB1 ALA A 171       5.203  -4.177 -16.621  1.00 94.90           H  
ATOM   2599  HB2 ALA A 171       6.710  -4.668 -17.430  1.00 94.90           H  
ATOM   2600  HB3 ALA A 171       6.590  -4.731 -15.663  1.00 94.90           H  
ATOM   2601  N   GLY A 172       5.252  -1.381 -17.796  1.00 95.42           N  
ATOM   2602  CA  GLY A 172       4.820  -0.525 -18.890  1.00 95.42           C  
ATOM   2603  C   GLY A 172       5.667   0.742 -19.025  1.00 95.42           C  
ATOM   2604  O   GLY A 172       5.936   1.175 -20.148  1.00 95.42           O  
ATOM   2605  H   GLY A 172       4.604  -1.565 -17.043  1.00 95.42           H  
ATOM   2606  HA2 GLY A 172       4.870  -1.084 -19.824  1.00 95.42           H  
ATOM   2607  HA3 GLY A 172       3.786  -0.233 -18.705  1.00 95.42           H  
ATOM   2608  N   PHE A 173       6.091   1.369 -17.923  1.00 94.59           N  
ATOM   2609  CA  PHE A 173       7.056   2.475 -17.975  1.00 94.59           C  
ATOM   2610  C   PHE A 173       8.431   1.982 -18.416  1.00 94.59           C  
ATOM   2611  O   PHE A 173       8.926   2.491 -19.418  1.00 94.59           O  
ATOM   2612  CB  PHE A 173       7.101   3.250 -16.652  1.00 94.59           C  
ATOM   2613  CG  PHE A 173       5.900   4.158 -16.481  1.00 94.59           C  
ATOM   2614  CD1 PHE A 173       5.853   5.397 -17.148  1.00 94.59           C  
ATOM   2615  CD2 PHE A 173       4.811   3.751 -15.693  1.00 94.59           C  
ATOM   2616  CE1 PHE A 173       4.709   6.209 -17.049  1.00 94.59           C  
ATOM   2617  CE2 PHE A 173       3.661   4.553 -15.605  1.00 94.59           C  
ATOM   2618  CZ  PHE A 173       3.607   5.780 -16.286  1.00 94.59           C  
ATOM   2619  H   PHE A 173       5.905   0.940 -17.028  1.00 94.59           H  
ATOM   2620  HA  PHE A 173       6.747   3.181 -18.746  1.00 94.59           H  
ATOM   2621  HB2 PHE A 173       7.170   2.556 -15.815  1.00 94.59           H  
ATOM   2622  HB3 PHE A 173       7.997   3.870 -16.640  1.00 94.59           H  
ATOM   2623  HD1 PHE A 173       6.705   5.727 -17.724  1.00 94.59           H  
ATOM   2624  HD2 PHE A 173       4.866   2.824 -15.143  1.00 94.59           H  
ATOM   2625  HE1 PHE A 173       4.688   7.169 -17.542  1.00 94.59           H  
ATOM   2626  HE2 PHE A 173       2.833   4.238 -14.987  1.00 94.59           H  
ATOM   2627  HZ  PHE A 173       2.733   6.407 -16.185  1.00 94.59           H  
ATOM   2628  N   GLU A 174       8.967   0.940 -17.779  1.00 95.72           N  
ATOM   2629  CA  GLU A 174      10.288   0.377 -18.101  1.00 95.72           C  
ATOM   2630  C   GLU A 174      10.442   0.060 -19.596  1.00 95.72           C  
ATOM   2631  O   GLU A 174      11.393   0.501 -20.243  1.00 95.72           O  
ATOM   2632  CB  GLU A 174      10.532  -0.897 -17.274  1.00 95.72           C  
ATOM   2633  CG  GLU A 174      10.533  -0.627 -15.762  1.00 95.72           C  
ATOM   2634  CD  GLU A 174      10.976  -1.829 -14.928  1.00 95.72           C  
ATOM   2635  OE1 GLU A 174      11.432  -1.576 -13.793  1.00 95.72           O  
ATOM   2636  OE2 GLU A 174      10.836  -2.985 -15.388  1.00 95.72           O1-
ATOM   2637  H   GLU A 174       8.474   0.545 -16.991  1.00 95.72           H  
ATOM   2638  HA  GLU A 174      11.057   1.106 -17.846  1.00 95.72           H  
ATOM   2639  HB2 GLU A 174      11.498  -1.313 -17.559  1.00 95.72           H  
ATOM   2640  HB3 GLU A 174       9.762  -1.633 -17.508  1.00 95.72           H  
ATOM   2641  HG2 GLU A 174       9.535  -0.333 -15.437  1.00 95.72           H  
ATOM   2642  HG3 GLU A 174      11.184   0.219 -15.543  1.00 95.72           H  
ATOM   2643  N   ALA A 175       9.446  -0.601 -20.194  1.00 95.23           N  
ATOM   2644  CA  ALA A 175       9.460  -0.967 -21.609  1.00 95.23           C  
ATOM   2645  C   ALA A 175       9.445   0.235 -22.574  1.00 95.23           C  
ATOM   2646  O   ALA A 175       9.875   0.110 -23.722  1.00 95.23           O  
ATOM   2647  CB  ALA A 175       8.251  -1.876 -21.864  1.00 95.23           C  
ATOM   2648  H   ALA A 175       8.701  -0.956 -19.611  1.00 95.23           H  
ATOM   2649  HA  ALA A 175      10.372  -1.531 -21.806  1.00 95.23           H  
ATOM   2650  HB1 ALA A 175       8.251  -2.203 -22.903  1.00 95.23           H  
ATOM   2651  HB2 ALA A 175       8.307  -2.750 -21.215  1.00 95.23           H  
ATOM   2652  HB3 ALA A 175       7.329  -1.335 -21.650  1.00 95.23           H  
ATOM   2653  N   ARG A 176       8.915   1.391 -22.151  1.00 93.57           N  
ATOM   2654  CA  ARG A 176       8.827   2.608 -22.981  1.00 93.57           C  
ATOM   2655  C   ARG A 176      10.056   3.501 -22.856  1.00 93.57           C  
ATOM   2656  O   ARG A 176      10.273   4.322 -23.747  1.00 93.57           O  
ATOM   2657  CB  ARG A 176       7.569   3.407 -22.611  1.00 93.57           C  
ATOM   2658  CG  ARG A 176       6.284   2.744 -23.126  1.00 93.57           C  
ATOM   2659  CD  ARG A 176       5.037   3.535 -22.701  1.00 93.57           C  
ATOM   2660  NE  ARG A 176       4.823   3.445 -21.248  1.00 93.57           N  
ATOM   2661  CZ  ARG A 176       3.885   4.005 -20.509  1.00 93.57           C  
ATOM   2662  NH1 ARG A 176       2.963   4.769 -21.028  1.00 93.57           N1+
ATOM   2663  NH2 ARG A 176       3.852   3.798 -19.225  1.00 93.57           N  
ATOM   2664  H   ARG A 176       8.667   1.450 -21.174  1.00 93.57           H  
ATOM   2665  HA  ARG A 176       8.783   2.326 -24.033  1.00 93.57           H  
ATOM   2666  HB2 ARG A 176       7.636   4.402 -23.052  1.00 93.57           H  
ATOM   2667  HB3 ARG A 176       7.526   3.521 -21.528  1.00 93.57           H  
ATOM   2668  HG2 ARG A 176       6.212   1.723 -22.752  1.00 93.57           H  
ATOM   2669  HG3 ARG A 176       6.321   2.707 -24.215  1.00 93.57           H  
ATOM   2670  HD2 ARG A 176       4.173   3.113 -23.214  1.00 93.57           H  
ATOM   2671  HD3 ARG A 176       5.157   4.577 -22.997  1.00 93.57           H  
ATOM   2672  HE  ARG A 176       5.421   2.789 -20.767  1.00 93.57           H  
ATOM   2673 HH11 ARG A 176       2.239   5.133 -20.425  1.00 93.57           H  
ATOM   2674 HH12 ARG A 176       2.958   4.909 -22.028  1.00 93.57           H  
ATOM   2675 HH21 ARG A 176       4.546   3.210 -18.785  1.00 93.57           H  
ATOM   2676 HH22 ARG A 176       3.193   4.256 -18.611  1.00 93.57           H  
ATOM   2677  N   THR A 177      10.796   3.387 -21.759  1.00 91.93           N  
ATOM   2678  CA  THR A 177      11.836   4.353 -21.387  1.00 91.93           C  
ATOM   2679  C   THR A 177      13.219   3.743 -21.217  1.00 91.93           C  
ATOM   2680  O   THR A 177      14.167   4.510 -21.097  1.00 91.93           O  
ATOM   2681  CB  THR A 177      11.406   5.152 -20.146  1.00 91.93           C  
ATOM   2682  CG2 THR A 177      10.130   5.941 -20.471  1.00 91.93           C  
ATOM   2683  OG1 THR A 177      11.084   4.316 -19.069  1.00 91.93           O  
ATOM   2684  H   THR A 177      10.499   2.743 -21.040  1.00 91.93           H  
ATOM   2685  HA  THR A 177      11.961   5.076 -22.194  1.00 91.93           H  
ATOM   2686  HB  THR A 177      12.194   5.842 -19.843  1.00 91.93           H  
ATOM   2687  HG1 THR A 177      11.817   4.266 -18.451  1.00 91.93           H  
ATOM   2688 HG21 THR A 177       9.913   6.653 -19.675  1.00 91.93           H  
ATOM   2689 HG22 THR A 177      10.265   6.491 -21.403  1.00 91.93           H  
ATOM   2690 HG23 THR A 177       9.282   5.262 -20.564  1.00 91.93           H  
ATOM   2691  N   ASP A 178      13.346   2.412 -21.265  1.00 90.47           N  
ATOM   2692  CA  ASP A 178      14.602   1.683 -21.016  1.00 90.47           C  
ATOM   2693  C   ASP A 178      15.205   2.033 -19.642  1.00 90.47           C  
ATOM   2694  O   ASP A 178      16.406   2.212 -19.465  1.00 90.47           O  
ATOM   2695  CB  ASP A 178      15.565   1.833 -22.210  1.00 90.47           C  
ATOM   2696  CG  ASP A 178      16.615   0.716 -22.318  1.00 90.47           C  
ATOM   2697  OD1 ASP A 178      16.300  -0.434 -21.931  1.00 90.47           O  
ATOM   2698  OD2 ASP A 178      17.669   0.968 -22.951  1.00 90.47           O1-
ATOM   2699  H   ASP A 178      12.508   1.849 -21.299  1.00 90.47           H  
ATOM   2700  HA  ASP A 178      14.331   0.629 -20.953  1.00 90.47           H  
ATOM   2701  HB2 ASP A 178      16.064   2.801 -22.156  1.00 90.47           H  
ATOM   2702  HB3 ASP A 178      14.981   1.814 -23.130  1.00 90.47           H  
ATOM   2703  N   THR A 179      14.324   2.180 -18.652  1.00 93.56           N  
ATOM   2704  CA  THR A 179      14.660   2.475 -17.254  1.00 93.56           C  
ATOM   2705  C   THR A 179      14.139   1.367 -16.353  1.00 93.56           C  
ATOM   2706  O   THR A 179      13.242   0.633 -16.754  1.00 93.56           O  
ATOM   2707  CB  THR A 179      14.066   3.817 -16.793  1.00 93.56           C  
ATOM   2708  CG2 THR A 179      14.586   5.006 -17.595  1.00 93.56           C  
ATOM   2709  OG1 THR A 179      12.658   3.821 -16.919  1.00 93.56           O  
ATOM   2710  H   THR A 179      13.360   1.961 -18.860  1.00 93.56           H  
ATOM   2711  HA  THR A 179      15.742   2.522 -17.134  1.00 93.56           H  
ATOM   2712  HB  THR A 179      14.324   3.973 -15.746  1.00 93.56           H  
ATOM   2713  HG1 THR A 179      12.328   3.070 -16.420  1.00 93.56           H  
ATOM   2714 HG21 THR A 179      14.258   5.934 -17.127  1.00 93.56           H  
ATOM   2715 HG22 THR A 179      14.217   4.963 -18.620  1.00 93.56           H  
ATOM   2716 HG23 THR A 179      15.675   4.973 -17.611  1.00 93.56           H  
ATOM   2717  N   ARG A 180      14.616   1.300 -15.111  1.00 94.05           N  
ATOM   2718  CA  ARG A 180      13.988   0.533 -14.026  1.00 94.05           C  
ATOM   2719  C   ARG A 180      13.144   1.442 -13.150  1.00 94.05           C  
ATOM   2720  O   ARG A 180      13.577   2.554 -12.851  1.00 94.05           O  
ATOM   2721  CB  ARG A 180      15.040  -0.185 -13.182  1.00 94.05           C  
ATOM   2722  CG  ARG A 180      15.823  -1.206 -14.009  1.00 94.05           C  
ATOM   2723  CD  ARG A 180      16.703  -2.026 -13.069  1.00 94.05           C  
ATOM   2724  NE  ARG A 180      17.598  -2.914 -13.823  1.00 94.05           N  
ATOM   2725  CZ  ARG A 180      18.442  -3.768 -13.279  1.00 94.05           C  
ATOM   2726  NH1 ARG A 180      18.439  -4.045 -12.004  1.00 94.05           N1+
ATOM   2727  NH2 ARG A 180      19.334  -4.355 -14.026  1.00 94.05           N  
ATOM   2728  H   ARG A 180      15.365   1.930 -14.863  1.00 94.05           H  
ATOM   2729  HA  ARG A 180      13.324  -0.222 -14.447  1.00 94.05           H  
ATOM   2730  HB2 ARG A 180      15.730   0.542 -12.754  1.00 94.05           H  
ATOM   2731  HB3 ARG A 180      14.532  -0.704 -12.369  1.00 94.05           H  
ATOM   2732  HG2 ARG A 180      16.446  -0.687 -14.737  1.00 94.05           H  
ATOM   2733  HG3 ARG A 180      15.131  -1.870 -14.527  1.00 94.05           H  
ATOM   2734  HD2 ARG A 180      17.302  -1.347 -12.461  1.00 94.05           H  
ATOM   2735  HD3 ARG A 180      16.063  -2.614 -12.412  1.00 94.05           H  
ATOM   2736  HE  ARG A 180      17.630  -2.783 -14.824  1.00 94.05           H  
ATOM   2737 HH11 ARG A 180      17.660  -3.760 -11.427  1.00 94.05           H  
ATOM   2738 HH12 ARG A 180      19.062  -4.724 -11.591  1.00 94.05           H  
ATOM   2739 HH21 ARG A 180      20.060  -4.877 -13.557  1.00 94.05           H  
ATOM   2740 HH22 ARG A 180      19.462  -4.034 -14.975  1.00 94.05           H  
ATOM   2741  N   VAL A 181      11.977   0.979 -12.717  1.00 95.34           N  
ATOM   2742  CA  VAL A 181      11.069   1.741 -11.851  1.00 95.34           C  
ATOM   2743  C   VAL A 181      10.758   0.940 -10.592  1.00 95.34           C  
ATOM   2744  O   VAL A 181      10.280  -0.189 -10.660  1.00 95.34           O  
ATOM   2745  CB  VAL A 181       9.780   2.163 -12.577  1.00 95.34           C  
ATOM   2746  CG1 VAL A 181       9.015   3.174 -11.716  1.00 95.34           C  
ATOM   2747  CG2 VAL A 181      10.060   2.854 -13.921  1.00 95.34           C  
ATOM   2748  H   VAL A 181      11.715   0.037 -12.971  1.00 95.34           H  
ATOM   2749  HA  VAL A 181      11.570   2.659 -11.546  1.00 95.34           H  
ATOM   2750  HB  VAL A 181       9.148   1.293 -12.757  1.00 95.34           H  
ATOM   2751 HG11 VAL A 181       9.614   4.073 -11.577  1.00 95.34           H  
ATOM   2752 HG12 VAL A 181       8.072   3.433 -12.198  1.00 95.34           H  
ATOM   2753 HG13 VAL A 181       8.801   2.758 -10.731  1.00 95.34           H  
ATOM   2754 HG21 VAL A 181      10.794   3.649 -13.791  1.00 95.34           H  
ATOM   2755 HG22 VAL A 181      10.450   2.127 -14.634  1.00 95.34           H  
ATOM   2756 HG23 VAL A 181       9.137   3.267 -14.328  1.00 95.34           H  
ATOM   2757  N   ARG A 182      11.032   1.532  -9.428  1.00 93.95           N  
ATOM   2758  CA  ARG A 182      10.898   0.894  -8.112  1.00 93.95           C  
ATOM   2759  C   ARG A 182      10.177   1.815  -7.135  1.00 93.95           C  
ATOM   2760  O   ARG A 182      10.311   3.034  -7.222  1.00 93.95           O  
ATOM   2761  CB  ARG A 182      12.297   0.506  -7.596  1.00 93.95           C  
ATOM   2762  CG  ARG A 182      12.889  -0.680  -8.380  1.00 93.95           C  
ATOM   2763  CD  ARG A 182      14.398  -0.852  -8.193  1.00 93.95           C  
ATOM   2764  NE  ARG A 182      15.150   0.194  -8.913  1.00 93.95           N  
ATOM   2765  CZ  ARG A 182      16.451   0.198  -9.139  1.00 93.95           C  
ATOM   2766  NH1 ARG A 182      17.237  -0.766  -8.759  1.00 93.95           N1+
ATOM   2767  NH2 ARG A 182      16.987   1.198  -9.765  1.00 93.95           N  
ATOM   2768  H   ARG A 182      11.395   2.474  -9.455  1.00 93.95           H  
ATOM   2769  HA  ARG A 182      10.296  -0.011  -8.200  1.00 93.95           H  
ATOM   2770  HB2 ARG A 182      12.233   0.224  -6.545  1.00 93.95           H  
ATOM   2771  HB3 ARG A 182      12.953   1.373  -7.673  1.00 93.95           H  
ATOM   2772  HG2 ARG A 182      12.695  -0.583  -9.448  1.00 93.95           H  
ATOM   2773  HG3 ARG A 182      12.397  -1.588  -8.032  1.00 93.95           H  
ATOM   2774  HD2 ARG A 182      14.671  -1.831  -8.587  1.00 93.95           H  
ATOM   2775  HD3 ARG A 182      14.637  -0.831  -7.130  1.00 93.95           H  
ATOM   2776  HE  ARG A 182      14.617   0.978  -9.261  1.00 93.95           H  
ATOM   2777 HH11 ARG A 182      18.236  -0.680  -8.881  1.00 93.95           H  
ATOM   2778 HH12 ARG A 182      16.838  -1.596  -8.345  1.00 93.95           H  
ATOM   2779 HH21 ARG A 182      16.420   1.971 -10.082  1.00 93.95           H  
ATOM   2780 HH22 ARG A 182      17.956   1.207 -10.051  1.00 93.95           H  
ATOM   2781  N   LEU A 183       9.447   1.229  -6.192  1.00 93.50           N  
ATOM   2782  CA  LEU A 183       8.926   1.919  -5.012  1.00 93.50           C  
ATOM   2783  C   LEU A 183       9.745   1.524  -3.790  1.00 93.50           C  
ATOM   2784  O   LEU A 183       9.963   0.335  -3.559  1.00 93.50           O  
ATOM   2785  CB  LEU A 183       7.440   1.594  -4.794  1.00 93.50           C  
ATOM   2786  CG  LEU A 183       6.500   2.150  -5.875  1.00 93.50           C  
ATOM   2787  CD1 LEU A 183       5.051   1.791  -5.552  1.00 93.50           C  
ATOM   2788  CD2 LEU A 183       6.609   3.674  -5.966  1.00 93.50           C  
ATOM   2789  H   LEU A 183       9.385   0.221  -6.210  1.00 93.50           H  
ATOM   2790  HA  LEU A 183       9.031   2.996  -5.140  1.00 93.50           H  
ATOM   2791  HB2 LEU A 183       7.323   0.512  -4.737  1.00 93.50           H  
ATOM   2792  HB3 LEU A 183       7.139   2.007  -3.831  1.00 93.50           H  
ATOM   2793  HG  LEU A 183       6.753   1.712  -6.840  1.00 93.50           H  
ATOM   2794 HD11 LEU A 183       4.671   2.422  -4.747  1.00 93.50           H  
ATOM   2795 HD12 LEU A 183       4.429   1.952  -6.432  1.00 93.50           H  
ATOM   2796 HD13 LEU A 183       4.981   0.748  -5.244  1.00 93.50           H  
ATOM   2797 HD21 LEU A 183       5.768   4.093  -6.517  1.00 93.50           H  
ATOM   2798 HD22 LEU A 183       6.619   4.111  -4.967  1.00 93.50           H  
ATOM   2799 HD23 LEU A 183       7.530   3.934  -6.488  1.00 93.50           H  
ATOM   2800  N   LEU A 184      10.171   2.511  -3.009  1.00 91.92           N  
ATOM   2801  CA  LEU A 184      10.967   2.324  -1.801  1.00 91.92           C  
ATOM   2802  C   LEU A 184      10.232   2.844  -0.573  1.00 91.92           C  
ATOM   2803  O   LEU A 184       9.601   3.896  -0.633  1.00 91.92           O  
ATOM   2804  CB  LEU A 184      12.309   3.057  -1.902  1.00 91.92           C  
ATOM   2805  CG  LEU A 184      13.120   2.826  -3.177  1.00 91.92           C  
ATOM   2806  CD1 LEU A 184      14.429   3.582  -3.020  1.00 91.92           C  
ATOM   2807  CD2 LEU A 184      13.447   1.359  -3.421  1.00 91.92           C  
ATOM   2808  H   LEU A 184       9.954   3.460  -3.277  1.00 91.92           H  
ATOM   2809  HA  LEU A 184      11.165   1.261  -1.663  1.00 91.92           H  
ATOM   2810  HB2 LEU A 184      12.122   4.126  -1.811  1.00 91.92           H  
ATOM   2811  HB3 LEU A 184      12.911   2.760  -1.043  1.00 91.92           H  
ATOM   2812  HG  LEU A 184      12.587   3.223  -4.041  1.00 91.92           H  
ATOM   2813 HD11 LEU A 184      14.989   3.198  -2.167  1.00 91.92           H  
ATOM   2814 HD12 LEU A 184      14.232   4.646  -2.883  1.00 91.92           H  
ATOM   2815 HD13 LEU A 184      15.008   3.431  -3.930  1.00 91.92           H  
ATOM   2816 HD21 LEU A 184      14.130   1.268  -4.266  1.00 91.92           H  
ATOM   2817 HD22 LEU A 184      12.531   0.823  -3.672  1.00 91.92           H  
ATOM   2818 HD23 LEU A 184      13.900   0.918  -2.533  1.00 91.92           H  
ATOM   2819  N   ALA A 185      10.400   2.170   0.558  1.00 89.15           N  
ATOM   2820  CA  ALA A 185      10.092   2.771   1.849  1.00 89.15           C  
ATOM   2821  C   ALA A 185      11.147   3.815   2.256  1.00 89.15           C  
ATOM   2822  O   ALA A 185      12.196   3.959   1.623  1.00 89.15           O  
ATOM   2823  CB  ALA A 185       9.923   1.657   2.882  1.00 89.15           C  
ATOM   2824  H   ALA A 185      10.985   1.347   0.539  1.00 89.15           H  
ATOM   2825  HA  ALA A 185       9.143   3.301   1.778  1.00 89.15           H  
ATOM   2826  HB1 ALA A 185      10.683   0.889   2.743  1.00 89.15           H  
ATOM   2827  HB2 ALA A 185      10.001   2.058   3.893  1.00 89.15           H  
ATOM   2828  HB3 ALA A 185       8.918   1.253   2.757  1.00 89.15           H  
ATOM   2829  N   ASP A 186      10.865   4.536   3.340  1.00 85.69           N  
ATOM   2830  CA  ASP A 186      11.741   5.568   3.909  1.00 85.69           C  
ATOM   2831  C   ASP A 186      13.121   5.047   4.359  1.00 85.69           C  
ATOM   2832  O   ASP A 186      14.096   5.795   4.402  1.00 85.69           O  
ATOM   2833  CB  ASP A 186      11.001   6.206   5.089  1.00 85.69           C  
ATOM   2834  CG  ASP A 186      11.725   7.450   5.610  1.00 85.69           C  
ATOM   2835  OD1 ASP A 186      11.833   8.427   4.828  1.00 85.69           O  
ATOM   2836  OD2 ASP A 186      12.099   7.465   6.800  1.00 85.69           O1-
ATOM   2837  H   ASP A 186       9.958   4.426   3.772  1.00 85.69           H  
ATOM   2838  HA  ASP A 186      11.915   6.336   3.154  1.00 85.69           H  
ATOM   2839  HB2 ASP A 186      10.003   6.502   4.766  1.00 85.69           H  
ATOM   2840  HB3 ASP A 186      10.896   5.474   5.889  1.00 85.69           H  
ATOM   2841  N   ASP A 187      13.238   3.747   4.626  1.00 86.07           N  
ATOM   2842  CA  ASP A 187      14.505   3.073   4.930  1.00 86.07           C  
ATOM   2843  C   ASP A 187      15.310   2.682   3.671  1.00 86.07           C  
ATOM   2844  O   ASP A 187      16.441   2.208   3.774  1.00 86.07           O  
ATOM   2845  CB  ASP A 187      14.221   1.862   5.835  1.00 86.07           C  
ATOM   2846  CG  ASP A 187      13.438   0.737   5.145  1.00 86.07           C  
ATOM   2847  OD1 ASP A 187      12.900   0.948   4.032  1.00 86.07           O  
ATOM   2848  OD2 ASP A 187      13.355  -0.368   5.716  1.00 86.07           O1-
ATOM   2849  H   ASP A 187      12.429   3.155   4.505  1.00 86.07           H  
ATOM   2850  HA  ASP A 187      15.130   3.763   5.498  1.00 86.07           H  
ATOM   2851  HB2 ASP A 187      15.172   1.462   6.186  1.00 86.07           H  
ATOM   2852  HB3 ASP A 187      13.661   2.196   6.709  1.00 86.07           H  
ATOM   2853  N   GLY A 188      14.754   2.896   2.473  1.00 88.08           N  
ATOM   2854  CA  GLY A 188      15.355   2.517   1.193  1.00 88.08           C  
ATOM   2855  C   GLY A 188      15.103   1.064   0.774  1.00 88.08           C  
ATOM   2856  O   GLY A 188      15.661   0.632  -0.240  1.00 88.08           O  
ATOM   2857  H   GLY A 188      13.820   3.280   2.460  1.00 88.08           H  
ATOM   2858  HA2 GLY A 188      16.432   2.675   1.243  1.00 88.08           H  
ATOM   2859  HA3 GLY A 188      14.943   3.164   0.419  1.00 88.08           H  
ATOM   2860  N   THR A 189      14.278   0.319   1.515  1.00 89.28           N  
ATOM   2861  CA  THR A 189      13.850  -1.039   1.156  1.00 89.28           C  
ATOM   2862  C   THR A 189      12.887  -0.998  -0.027  1.00 89.28           C  
ATOM   2863  O   THR A 189      11.906  -0.250  -0.007  1.00 89.28           O  
ATOM   2864  CB  THR A 189      13.189  -1.741   2.354  1.00 89.28           C  
ATOM   2865  CG2 THR A 189      12.770  -3.171   2.021  1.00 89.28           C  
ATOM   2866  OG1 THR A 189      14.108  -1.835   3.416  1.00 89.28           O  
ATOM   2867  H   THR A 189      13.895   0.710   2.364  1.00 89.28           H  
ATOM   2868  HA  THR A 189      14.726  -1.623   0.873  1.00 89.28           H  
ATOM   2869  HB  THR A 189      12.312  -1.182   2.679  1.00 89.28           H  
ATOM   2870  HG1 THR A 189      13.769  -1.319   4.152  1.00 89.28           H  
ATOM   2871 HG21 THR A 189      12.441  -3.675   2.929  1.00 89.28           H  
ATOM   2872 HG22 THR A 189      11.949  -3.171   1.304  1.00 89.28           H  
ATOM   2873 HG23 THR A 189      13.624  -3.709   1.608  1.00 89.28           H  
ATOM   2874  N   ILE A 190      13.128  -1.825  -1.046  1.00 90.65           N  
ATOM   2875  CA  ILE A 190      12.253  -1.966  -2.212  1.00 90.65           C  
ATOM   2876  C   ILE A 190      10.941  -2.630  -1.778  1.00 90.65           C  
ATOM   2877  O   ILE A 190      10.923  -3.773  -1.328  1.00 90.65           O  
ATOM   2878  CB  ILE A 190      12.960  -2.747  -3.345  1.00 90.65           C  
ATOM   2879  CG1 ILE A 190      14.236  -2.011  -3.826  1.00 90.65           C  
ATOM   2880  CG2 ILE A 190      11.998  -2.967  -4.531  1.00 90.65           C  
ATOM   2881  CD1 ILE A 190      15.116  -2.839  -4.766  1.00 90.65           C  
ATOM   2882  H   ILE A 190      13.936  -2.428  -0.995  1.00 90.65           H  
ATOM   2883  HA  ILE A 190      12.016  -0.971  -2.588  1.00 90.65           H  
ATOM   2884  HB  ILE A 190      13.250  -3.720  -2.946  1.00 90.65           H  
ATOM   2885 HG12 ILE A 190      14.851  -1.731  -2.971  1.00 90.65           H  
ATOM   2886 HG13 ILE A 190      13.946  -1.103  -4.354  1.00 90.65           H  
ATOM   2887 HG21 ILE A 190      11.119  -3.529  -4.218  1.00 90.65           H  
ATOM   2888 HG22 ILE A 190      11.685  -2.013  -4.955  1.00 90.65           H  
ATOM   2889 HG23 ILE A 190      12.481  -3.568  -5.302  1.00 90.65           H  
ATOM   2890 HD11 ILE A 190      14.591  -3.028  -5.702  1.00 90.65           H  
ATOM   2891 HD12 ILE A 190      16.025  -2.289  -5.011  1.00 90.65           H  
ATOM   2892 HD13 ILE A 190      15.393  -3.775  -4.282  1.00 90.65           H  
ATOM   2893  N   ARG A 191       9.830  -1.906  -1.921  1.00 90.22           N  
ATOM   2894  CA  ARG A 191       8.466  -2.387  -1.647  1.00 90.22           C  
ATOM   2895  C   ARG A 191       7.819  -3.005  -2.876  1.00 90.22           C  
ATOM   2896  O   ARG A 191       7.078  -3.975  -2.752  1.00 90.22           O  
ATOM   2897  CB  ARG A 191       7.606  -1.228  -1.105  1.00 90.22           C  
ATOM   2898  CG  ARG A 191       8.108  -0.674   0.236  1.00 90.22           C  
ATOM   2899  CD  ARG A 191       8.066  -1.748   1.330  1.00 90.22           C  
ATOM   2900  NE  ARG A 191       8.549  -1.225   2.615  1.00 90.22           N  
ATOM   2901  CZ  ARG A 191       8.046  -1.445   3.814  1.00 90.22           C  
ATOM   2902  NH1 ARG A 191       7.029  -2.240   4.004  1.00 90.22           N1+
ATOM   2903  NH2 ARG A 191       8.583  -0.879   4.858  1.00 90.22           N  
ATOM   2904  H   ARG A 191       9.941  -0.975  -2.296  1.00 90.22           H  
ATOM   2905  HA  ARG A 191       8.500  -3.199  -0.921  1.00 90.22           H  
ATOM   2906  HB2 ARG A 191       7.592  -0.417  -1.833  1.00 90.22           H  
ATOM   2907  HB3 ARG A 191       6.581  -1.575  -0.975  1.00 90.22           H  
ATOM   2908  HG2 ARG A 191       7.472   0.160   0.530  1.00 90.22           H  
ATOM   2909  HG3 ARG A 191       9.127  -0.305   0.125  1.00 90.22           H  
ATOM   2910  HD2 ARG A 191       7.040  -2.107   1.413  1.00 90.22           H  
ATOM   2911  HD3 ARG A 191       8.706  -2.585   1.050  1.00 90.22           H  
ATOM   2912  HE  ARG A 191       9.367  -0.633   2.573  1.00 90.22           H  
ATOM   2913 HH11 ARG A 191       6.676  -2.767   3.218  1.00 90.22           H  
ATOM   2914 HH12 ARG A 191       6.686  -2.437   4.934  1.00 90.22           H  
ATOM   2915 HH21 ARG A 191       9.432  -0.342   4.758  1.00 90.22           H  
ATOM   2916 HH22 ARG A 191       8.253  -1.112   5.784  1.00 90.22           H  
ATOM   2917  N   ALA A 192       8.108  -2.451  -4.050  1.00 91.40           N  
ATOM   2918  CA  ALA A 192       7.625  -2.987  -5.310  1.00 91.40           C  
ATOM   2919  C   ALA A 192       8.612  -2.715  -6.446  1.00 91.40           C  
ATOM   2920  O   ALA A 192       9.097  -1.592  -6.616  1.00 91.40           O  
ATOM   2921  CB  ALA A 192       6.245  -2.391  -5.621  1.00 91.40           C  
ATOM   2922  H   ALA A 192       8.747  -1.669  -4.071  1.00 91.40           H  
ATOM   2923  HA  ALA A 192       7.517  -4.067  -5.212  1.00 91.40           H  
ATOM   2924  HB1 ALA A 192       5.557  -2.602  -4.803  1.00 91.40           H  
ATOM   2925  HB2 ALA A 192       6.323  -1.313  -5.761  1.00 91.40           H  
ATOM   2926  HB3 ALA A 192       5.852  -2.838  -6.534  1.00 91.40           H  
ATOM   2927  N   SER A 193       8.839  -3.739  -7.258  1.00 91.96           N  
ATOM   2928  CA  SER A 193       9.540  -3.670  -8.534  1.00 91.96           C  
ATOM   2929  C   SER A 193       8.964  -4.701  -9.512  1.00 91.96           C  
ATOM   2930  O   SER A 193       8.086  -5.505  -9.169  1.00 91.96           O  
ATOM   2931  CB  SER A 193      11.037  -3.904  -8.310  1.00 91.96           C  
ATOM   2932  OG  SER A 193      11.273  -5.264  -8.095  1.00 91.96           O  
ATOM   2933  H   SER A 193       8.540  -4.660  -6.970  1.00 91.96           H  
ATOM   2934  HA  SER A 193       9.412  -2.679  -8.968  1.00 91.96           H  
ATOM   2935  HB2 SER A 193      11.596  -3.579  -9.187  1.00 91.96           H  
ATOM   2936  HB3 SER A 193      11.370  -3.343  -7.436  1.00 91.96           H  
ATOM   2937  HG  SER A 193      12.220  -5.406  -8.025  1.00 91.96           H  
ATOM   2938  N   THR A 194       9.450  -4.674 -10.751  1.00 91.37           N  
ATOM   2939  CA  THR A 194       9.120  -5.678 -11.770  1.00 91.37           C  
ATOM   2940  C   THR A 194       9.884  -6.994 -11.581  1.00 91.37           C  
ATOM   2941  O   THR A 194       9.403  -8.033 -12.040  1.00 91.37           O  
ATOM   2942  CB  THR A 194       9.373  -5.106 -13.169  1.00 91.37           C  
ATOM   2943  CG2 THR A 194       8.447  -3.921 -13.433  1.00 91.37           C  
ATOM   2944  OG1 THR A 194      10.704  -4.664 -13.261  1.00 91.37           O  
ATOM   2945  H   THR A 194      10.157  -3.997 -10.997  1.00 91.37           H  
ATOM   2946  HA  THR A 194       8.060  -5.922 -11.697  1.00 91.37           H  
ATOM   2947  HB  THR A 194       9.188  -5.874 -13.919  1.00 91.37           H  
ATOM   2948  HG1 THR A 194      10.774  -4.038 -13.985  1.00 91.37           H  
ATOM   2949 HG21 THR A 194       7.411  -4.207 -13.250  1.00 91.37           H  
ATOM   2950 HG22 THR A 194       8.558  -3.620 -14.475  1.00 91.37           H  
ATOM   2951 HG23 THR A 194       8.716  -3.077 -12.798  1.00 91.37           H  
ATOM   2952  N   ASP A 195      11.016  -6.985 -10.864  1.00 89.08           N  
ATOM   2953  CA  ASP A 195      11.742  -8.187 -10.437  1.00 89.08           C  
ATOM   2954  C   ASP A 195      11.406  -8.537  -8.975  1.00 89.08           C  
ATOM   2955  O   ASP A 195      11.947  -7.930  -8.051  1.00 89.08           O  
ATOM   2956  CB  ASP A 195      13.260  -8.038 -10.631  1.00 89.08           C  
ATOM   2957  CG  ASP A 195      14.037  -9.329 -10.288  1.00 89.08           C  
ATOM   2958  OD1 ASP A 195      13.429 -10.326  -9.812  1.00 89.08           O  
ATOM   2959  OD2 ASP A 195      15.251  -9.379 -10.575  1.00 89.08           O1-
ATOM   2960  H   ASP A 195      11.331  -6.104 -10.484  1.00 89.08           H  
ATOM   2961  HA  ASP A 195      11.448  -9.010 -11.090  1.00 89.08           H  
ATOM   2962  HB2 ASP A 195      13.629  -7.215 -10.018  1.00 89.08           H  
ATOM   2963  HB3 ASP A 195      13.452  -7.788 -11.674  1.00 89.08           H  
ATOM   2964  N   PRO A 196      10.574  -9.561  -8.716  1.00 81.13           N  
ATOM   2965  CA  PRO A 196      10.167  -9.905  -7.355  1.00 81.13           C  
ATOM   2966  C   PRO A 196      11.329 -10.302  -6.433  1.00 81.13           C  
ATOM   2967  O   PRO A 196      11.144 -10.277  -5.221  1.00 81.13           O  
ATOM   2968  CB  PRO A 196       9.165 -11.051  -7.521  1.00 81.13           C  
ATOM   2969  CG  PRO A 196       9.583 -11.704  -8.838  1.00 81.13           C  
ATOM   2970  CD  PRO A 196      10.040 -10.514  -9.674  1.00 81.13           C  
ATOM   2971  HA  PRO A 196       9.668  -9.048  -6.902  1.00 81.13           H  
ATOM   2972  HB2 PRO A 196       9.201 -11.757  -6.691  1.00 81.13           H  
ATOM   2973  HB3 PRO A 196       8.161 -10.640  -7.622  1.00 81.13           H  
ATOM   2974  HG2 PRO A 196      10.425 -12.374  -8.664  1.00 81.13           H  
ATOM   2975  HG3 PRO A 196       8.756 -12.236  -9.309  1.00 81.13           H  
ATOM   2976  HD2 PRO A 196      10.799 -10.844 -10.383  1.00 81.13           H  
ATOM   2977  HD3 PRO A 196       9.194 -10.069 -10.197  1.00 81.13           H  
ATOM   2978  N   ASN A 197      12.508 -10.649  -6.967  1.00 87.04           N  
ATOM   2979  CA  ASN A 197      13.686 -10.955  -6.148  1.00 87.04           C  
ATOM   2980  C   ASN A 197      14.337  -9.701  -5.541  1.00 87.04           C  
ATOM   2981  O   ASN A 197      15.198  -9.835  -4.679  1.00 87.04           O  
ATOM   2982  CB  ASN A 197      14.723 -11.721  -6.980  1.00 87.04           C  
ATOM   2983  CG  ASN A 197      14.170 -12.964  -7.641  1.00 87.04           C  
ATOM   2984  ND2 ASN A 197      14.078 -12.955  -8.947  1.00 87.04           N  
ATOM   2985  OD1 ASN A 197      13.809 -13.950  -7.017  1.00 87.04           O  
ATOM   2986  H   ASN A 197      12.641 -10.552  -7.963  1.00 87.04           H  
ATOM   2987  HA  ASN A 197      13.378 -11.582  -5.311  1.00 87.04           H  
ATOM   2988  HB2 ASN A 197      15.126 -11.052  -7.741  1.00 87.04           H  
ATOM   2989  HB3 ASN A 197      15.545 -12.021  -6.331  1.00 87.04           H  
ATOM   2990 HD21 ASN A 197      13.569 -13.720  -9.366  1.00 87.04           H  
ATOM   2991 HD22 ASN A 197      14.133 -12.050  -9.393  1.00 87.04           H  
ATOM   2992  N   GLU A 198      13.967  -8.499  -5.992  1.00 86.55           N  
ATOM   2993  CA  GLU A 198      14.443  -7.241  -5.411  1.00 86.55           C  
ATOM   2994  C   GLU A 198      13.590  -6.795  -4.209  1.00 86.55           C  
ATOM   2995  O   GLU A 198      14.070  -6.050  -3.357  1.00 86.55           O  
ATOM   2996  CB  GLU A 198      14.441  -6.138  -6.481  1.00 86.55           C  
ATOM   2997  CG  GLU A 198      15.418  -6.327  -7.659  1.00 86.55           C  
ATOM   2998  CD  GLU A 198      15.423  -5.111  -8.617  1.00 86.55           C  
ATOM   2999  OE1 GLU A 198      16.468  -4.838  -9.267  1.00 86.55           O  
ATOM   3000  OE2 GLU A 198      14.389  -4.402  -8.686  1.00 86.55           O1-
ATOM   3001  H   GLU A 198      13.297  -8.441  -6.746  1.00 86.55           H  
ATOM   3002  HA  GLU A 198      15.464  -7.364  -5.050  1.00 86.55           H  
ATOM   3003  HB2 GLU A 198      13.426  -6.029  -6.864  1.00 86.55           H  
ATOM   3004  HB3 GLU A 198      14.713  -5.205  -5.987  1.00 86.55           H  
ATOM   3005  HG2 GLU A 198      15.146  -7.226  -8.212  1.00 86.55           H  
ATOM   3006  HG3 GLU A 198      16.420  -6.471  -7.255  1.00 86.55           H  
ATOM   3007  N   ASN A 199      12.334  -7.243  -4.113  1.00 86.18           N  
ATOM   3008  CA  ASN A 199      11.428  -6.830  -3.041  1.00 86.18           C  
ATOM   3009  C   ASN A 199      11.966  -7.251  -1.664  1.00 86.18           C  
ATOM   3010  O   ASN A 199      12.427  -8.374  -1.477  1.00 86.18           O  
ATOM   3011  CB  ASN A 199      10.026  -7.411  -3.275  1.00 86.18           C  
ATOM   3012  CG  ASN A 199       9.274  -6.803  -4.444  1.00 86.18           C  
ATOM   3013  ND2 ASN A 199       8.177  -7.414  -4.823  1.00 86.18           N  
ATOM   3014  OD1 ASN A 199       9.597  -5.770  -5.005  1.00 86.18           O  
ATOM   3015  H   ASN A 199      12.009  -7.913  -4.796  1.00 86.18           H  
ATOM   3016  HA  ASN A 199      11.359  -5.742  -3.052  1.00 86.18           H  
ATOM   3017  HB2 ASN A 199      10.110  -8.488  -3.422  1.00 86.18           H  
ATOM   3018  HB3 ASN A 199       9.423  -7.242  -2.383  1.00 86.18           H  
ATOM   3019 HD21 ASN A 199       7.653  -6.953  -5.553  1.00 86.18           H  
ATOM   3020 HD22 ASN A 199       7.863  -8.218  -4.298  1.00 86.18           H  
ATOM   3021  N   GLY A 200      11.891  -6.346  -0.689  1.00 85.90           N  
ATOM   3022  CA  GLY A 200      12.426  -6.553   0.659  1.00 85.90           C  
ATOM   3023  C   GLY A 200      13.939  -6.337   0.780  1.00 85.90           C  
ATOM   3024  O   GLY A 200      14.462  -6.344   1.893  1.00 85.90           O  
ATOM   3025  H   GLY A 200      11.502  -5.440  -0.908  1.00 85.90           H  
ATOM   3026  HA2 GLY A 200      11.929  -5.869   1.347  1.00 85.90           H  
ATOM   3027  HA3 GLY A 200      12.209  -7.572   0.978  1.00 85.90           H  
ATOM   3028  N   HIS A 201      14.645  -6.095  -0.327  1.00 88.26           N  
ATOM   3029  CA  HIS A 201      16.062  -5.746  -0.322  1.00 88.26           C  
ATOM   3030  C   HIS A 201      16.264  -4.230  -0.413  1.00 88.26           C  
ATOM   3031  O   HIS A 201      15.409  -3.491  -0.902  1.00 88.26           O  
ATOM   3032  CB  HIS A 201      16.792  -6.515  -1.432  1.00 88.26           C  
ATOM   3033  CG  HIS A 201      16.746  -8.008  -1.220  1.00 88.26           C  
ATOM   3034  CD2 HIS A 201      15.852  -8.903  -1.750  1.00 88.26           C  
ATOM   3035  ND1 HIS A 201      17.579  -8.715  -0.385  1.00 88.26           N  
ATOM   3036  CE1 HIS A 201      17.203 -10.002  -0.415  1.00 88.26           C  
ATOM   3037  NE2 HIS A 201      16.166 -10.172  -1.241  1.00 88.26           N  
ATOM   3038  H   HIS A 201      14.173  -6.105  -1.221  1.00 88.26           H  
ATOM   3039  HA  HIS A 201      16.498  -6.066   0.624  1.00 88.26           H  
ATOM   3040  HB2 HIS A 201      17.836  -6.203  -1.451  1.00 88.26           H  
ATOM   3041  HB3 HIS A 201      16.363  -6.268  -2.403  1.00 88.26           H  
ATOM   3042  HD1 HIS A 201      18.329  -8.324   0.166  1.00 88.26           H  
ATOM   3043  HD2 HIS A 201      15.036  -8.668  -2.417  1.00 88.26           H  
ATOM   3044  HE1 HIS A 201      17.666 -10.798   0.149  1.00 88.26           H  
ATOM   3045  N   ALA A 202      17.411  -3.746   0.063  1.00 87.10           N  
ATOM   3046  CA  ALA A 202      17.792  -2.350  -0.117  1.00 87.10           C  
ATOM   3047  C   ALA A 202      17.975  -2.035  -1.612  1.00 87.10           C  
ATOM   3048  O   ALA A 202      18.521  -2.860  -2.346  1.00 87.10           O  
ATOM   3049  CB  ALA A 202      19.075  -2.082   0.681  1.00 87.10           C  
ATOM   3050  H   ALA A 202      18.099  -4.385   0.435  1.00 87.10           H  
ATOM   3051  HA  ALA A 202      16.998  -1.714   0.276  1.00 87.10           H  
ATOM   3052  HB1 ALA A 202      18.908  -2.305   1.735  1.00 87.10           H  
ATOM   3053  HB2 ALA A 202      19.357  -1.034   0.585  1.00 87.10           H  
ATOM   3054  HB3 ALA A 202      19.888  -2.703   0.304  1.00 87.10           H  
ATOM   3055  N   LEU A 203      17.610  -0.818  -2.048  1.00 83.49           N  
ATOM   3056  CA  LEU A 203      17.893  -0.335  -3.416  1.00 83.49           C  
ATOM   3057  C   LEU A 203      19.370  -0.532  -3.806  1.00 83.49           C  
ATOM   3058  O   LEU A 203      19.706  -0.765  -4.964  1.00 83.49           O  
ATOM   3059  CB  LEU A 203      17.509   1.161  -3.516  1.00 83.49           C  
ATOM   3060  CG  LEU A 203      17.814   1.793  -4.895  1.00 83.49           C  
ATOM   3061  CD1 LEU A 203      16.955   1.185  -6.001  1.00 83.49           C  
ATOM   3062  CD2 LEU A 203      17.614   3.308  -4.936  1.00 83.49           C  
ATOM   3063  H   LEU A 203      17.061  -0.237  -1.431  1.00 83.49           H  
ATOM   3064  HA  LEU A 203      17.293  -0.913  -4.119  1.00 83.49           H  
ATOM   3065  HB2 LEU A 203      16.446   1.271  -3.298  1.00 83.49           H  
ATOM   3066  HB3 LEU A 203      18.067   1.710  -2.758  1.00 83.49           H  
ATOM   3067  HG  LEU A 203      18.863   1.629  -5.139  1.00 83.49           H  
ATOM   3068 HD11 LEU A 203      17.189   1.690  -6.938  1.00 83.49           H  
ATOM   3069 HD12 LEU A 203      15.896   1.307  -5.774  1.00 83.49           H  
ATOM   3070 HD13 LEU A 203      17.190   0.126  -6.105  1.00 83.49           H  
ATOM   3071 HD21 LEU A 203      16.583   3.567  -5.178  1.00 83.49           H  
ATOM   3072 HD22 LEU A 203      18.229   3.713  -5.739  1.00 83.49           H  
ATOM   3073 HD23 LEU A 203      17.915   3.765  -3.993  1.00 83.49           H  
ATOM   3074  N   PHE A 204      20.238  -0.406  -2.808  1.00 78.25           N  
ATOM   3075  CA  PHE A 204      21.674  -0.319  -2.925  1.00 78.25           C  
ATOM   3076  C   PHE A 204      22.329  -1.084  -1.767  1.00 78.25           C  
ATOM   3077  O   PHE A 204      22.143  -0.713  -0.611  1.00 78.25           O  
ATOM   3078  CB  PHE A 204      21.993   1.173  -2.832  1.00 78.25           C  
ATOM   3079  CG  PHE A 204      21.731   2.027  -4.068  1.00 78.25           C  
ATOM   3080  CD1 PHE A 204      22.112   1.613  -5.362  1.00 78.25           C  
ATOM   3081  CD2 PHE A 204      21.087   3.268  -3.906  1.00 78.25           C  
ATOM   3082  CE1 PHE A 204      21.827   2.422  -6.477  1.00 78.25           C  
ATOM   3083  CE2 PHE A 204      20.807   4.079  -5.019  1.00 78.25           C  
ATOM   3084  CZ  PHE A 204      21.169   3.651  -6.307  1.00 78.25           C  
ATOM   3085  H   PHE A 204      19.853  -0.322  -1.878  1.00 78.25           H  
ATOM   3086  HA  PHE A 204      22.015  -0.735  -3.873  1.00 78.25           H  
ATOM   3087  HB2 PHE A 204      23.026   1.263  -2.494  1.00 78.25           H  
ATOM   3088  HB3 PHE A 204      21.415   1.591  -2.008  1.00 78.25           H  
ATOM   3089  HD1 PHE A 204      22.596   0.659  -5.513  1.00 78.25           H  
ATOM   3090  HD2 PHE A 204      20.794   3.600  -2.921  1.00 78.25           H  
ATOM   3091  HE1 PHE A 204      22.096   2.087  -7.467  1.00 78.25           H  
ATOM   3092  HE2 PHE A 204      20.296   5.022  -4.890  1.00 78.25           H  
ATOM   3093  HZ  PHE A 204      20.945   4.260  -7.169  1.00 78.25           H  
ATOM   3094  N   ASP A 205      23.118  -2.117  -2.066  1.00 70.50           N  
ATOM   3095  CA  ASP A 205      23.700  -3.028  -1.058  1.00 70.50           C  
ATOM   3096  C   ASP A 205      25.187  -2.735  -0.742  1.00 70.50           C  
ATOM   3097  O   ASP A 205      25.961  -3.614  -0.367  1.00 70.50           O  
ATOM   3098  CB  ASP A 205      23.432  -4.485  -1.482  1.00 70.50           C  
ATOM   3099  CG  ASP A 205      23.615  -5.513  -0.352  1.00 70.50           C  
ATOM   3100  OD1 ASP A 205      23.570  -5.119   0.836  1.00 70.50           O  
ATOM   3101  OD2 ASP A 205      23.764  -6.711  -0.691  1.00 70.50           O1-
ATOM   3102  H   ASP A 205      23.166  -2.415  -3.031  1.00 70.50           H  
ATOM   3103  HA  ASP A 205      23.164  -2.877  -0.121  1.00 70.50           H  
ATOM   3104  HB2 ASP A 205      24.086  -4.736  -2.316  1.00 70.50           H  
ATOM   3105  HB3 ASP A 205      22.402  -4.562  -1.831  1.00 70.50           H  
ATOM   3106  N   THR A 206      25.647  -1.490  -0.932  1.00 62.17           N  
ATOM   3107  CA  THR A 206      27.034  -1.095  -0.611  1.00 62.17           C  
ATOM   3108  C   THR A 206      27.125   0.230   0.138  1.00 62.17           C  
ATOM   3109  O   THR A 206      26.264   1.096   0.013  1.00 62.17           O  
ATOM   3110  CB  THR A 206      27.962  -1.070  -1.840  1.00 62.17           C  
ATOM   3111  CG2 THR A 206      28.001  -2.408  -2.576  1.00 62.17           C  
ATOM   3112  OG1 THR A 206      27.622  -0.058  -2.766  1.00 62.17           O  
ATOM   3113  H   THR A 206      24.987  -0.774  -1.199  1.00 62.17           H  
ATOM   3114  HA  THR A 206      27.444  -1.841   0.070  1.00 62.17           H  
ATOM   3115  HB  THR A 206      28.970  -0.863  -1.481  1.00 62.17           H  
ATOM   3116  HG1 THR A 206      28.421   0.241  -3.205  1.00 62.17           H  
ATOM   3117 HG21 THR A 206      28.876  -2.452  -3.223  1.00 62.17           H  
ATOM   3118 HG22 THR A 206      28.088  -3.219  -1.852  1.00 62.17           H  
ATOM   3119 HG23 THR A 206      27.085  -2.554  -3.149  1.00 62.17           H  
ATOM   3120  N   GLU A 207      28.216   0.427   0.892  1.00 59.04           N  
ATOM   3121  CA  GLU A 207      28.480   1.679   1.626  1.00 59.04           C  
ATOM   3122  C   GLU A 207      28.495   2.917   0.711  1.00 59.04           C  
ATOM   3123  O   GLU A 207      27.932   3.950   1.066  1.00 59.04           O  
ATOM   3124  CB  GLU A 207      29.836   1.610   2.353  1.00 59.04           C  
ATOM   3125  CG  GLU A 207      29.835   0.760   3.634  1.00 59.04           C  
ATOM   3126  CD  GLU A 207      31.166   0.853   4.411  1.00 59.04           C  
ATOM   3127  OE1 GLU A 207      31.178   0.461   5.601  1.00 59.04           O  
ATOM   3128  OE2 GLU A 207      32.182   1.299   3.826  1.00 59.04           O1-
ATOM   3129  H   GLU A 207      28.861  -0.339   1.022  1.00 59.04           H  
ATOM   3130  HA  GLU A 207      27.693   1.840   2.363  1.00 59.04           H  
ATOM   3131  HB2 GLU A 207      30.114   2.625   2.638  1.00 59.04           H  
ATOM   3132  HB3 GLU A 207      30.591   1.234   1.663  1.00 59.04           H  
ATOM   3133  HG2 GLU A 207      29.645  -0.279   3.364  1.00 59.04           H  
ATOM   3134  HG3 GLU A 207      29.021   1.100   4.274  1.00 59.04           H  
ATOM   3135  N   GLU A 208      29.093   2.815  -0.485  1.00 54.14           N  
ATOM   3136  CA  GLU A 208      29.096   3.896  -1.491  1.00 54.14           C  
ATOM   3137  C   GLU A 208      27.674   4.283  -1.918  1.00 54.14           C  
ATOM   3138  O   GLU A 208      27.398   5.435  -2.253  1.00 54.14           O  
ATOM   3139  CB  GLU A 208      29.900   3.459  -2.732  1.00 54.14           C  
ATOM   3140  CG  GLU A 208      31.406   3.343  -2.440  1.00 54.14           C  
ATOM   3141  CD  GLU A 208      32.251   2.871  -3.640  1.00 54.14           C  
ATOM   3142  OE1 GLU A 208      33.497   2.964  -3.527  1.00 54.14           O  
ATOM   3143  OE2 GLU A 208      31.674   2.424  -4.660  1.00 54.14           O1-
ATOM   3144  H   GLU A 208      29.550   1.945  -0.717  1.00 54.14           H  
ATOM   3145  HA  GLU A 208      29.555   4.789  -1.065  1.00 54.14           H  
ATOM   3146  HB2 GLU A 208      29.517   2.500  -3.081  1.00 54.14           H  
ATOM   3147  HB3 GLU A 208      29.759   4.198  -3.520  1.00 54.14           H  
ATOM   3148  HG2 GLU A 208      31.551   2.638  -1.622  1.00 54.14           H  
ATOM   3149  HG3 GLU A 208      31.767   4.316  -2.109  1.00 54.14           H  
ATOM   3150  N   ALA A 209      26.759   3.323  -1.856  1.00 61.83           N  
ATOM   3151  CA  ALA A 209      25.402   3.448  -2.327  1.00 61.83           C  
ATOM   3152  C   ALA A 209      24.401   3.763  -1.188  1.00 61.83           C  
ATOM   3153  O   ALA A 209      23.305   4.254  -1.451  1.00 61.83           O  
ATOM   3154  CB  ALA A 209      25.180   2.194  -3.164  1.00 61.83           C  
ATOM   3155  H   ALA A 209      27.030   2.419  -1.495  1.00 61.83           H  
ATOM   3156  HA  ALA A 209      25.350   4.294  -3.012  1.00 61.83           H  
ATOM   3157  HB1 ALA A 209      25.119   1.311  -2.527  1.00 61.83           H  
ATOM   3158  HB2 ALA A 209      24.298   2.335  -3.789  1.00 61.83           H  
ATOM   3159  HB3 ALA A 209      26.014   2.055  -3.852  1.00 61.83           H  
ATOM   3160  N   ALA A 210      24.818   3.666   0.082  1.00 65.13           N  
ATOM   3161  CA  ALA A 210      24.088   4.233   1.221  1.00 65.13           C  
ATOM   3162  C   ALA A 210      23.953   5.765   1.113  1.00 65.13           C  
ATOM   3163  O   ALA A 210      22.897   6.319   1.410  1.00 65.13           O  
ATOM   3164  CB  ALA A 210      24.802   3.832   2.517  1.00 65.13           C  
ATOM   3165  H   ALA A 210      25.689   3.188   0.260  1.00 65.13           H  
ATOM   3166  HA  ALA A 210      23.083   3.811   1.236  1.00 65.13           H  
ATOM   3167  HB1 ALA A 210      24.886   2.747   2.570  1.00 65.13           H  
ATOM   3168  HB2 ALA A 210      24.223   4.183   3.372  1.00 65.13           H  
ATOM   3169  HB3 ALA A 210      25.798   4.274   2.555  1.00 65.13           H  
ATOM   3170  N   VAL A 211      24.991   6.451   0.612  1.00 62.18           N  
ATOM   3171  CA  VAL A 211      24.930   7.896   0.320  1.00 62.18           C  
ATOM   3172  C   VAL A 211      23.921   8.187  -0.792  1.00 62.18           C  
ATOM   3173  O   VAL A 211      23.178   9.159  -0.692  1.00 62.18           O  
ATOM   3174  CB  VAL A 211      26.319   8.453  -0.058  1.00 62.18           C  
ATOM   3175  CG1 VAL A 211      26.273   9.950  -0.403  1.00 62.18           C  
ATOM   3176  CG2 VAL A 211      27.313   8.276   1.098  1.00 62.18           C  
ATOM   3177  H   VAL A 211      25.829   5.937   0.383  1.00 62.18           H  
ATOM   3178  HA  VAL A 211      24.580   8.417   1.211  1.00 62.18           H  
ATOM   3179  HB  VAL A 211      26.697   7.912  -0.925  1.00 62.18           H  
ATOM   3180 HG11 VAL A 211      27.282  10.320  -0.585  1.00 62.18           H  
ATOM   3181 HG12 VAL A 211      25.819  10.507   0.416  1.00 62.18           H  
ATOM   3182 HG13 VAL A 211      25.689  10.105  -1.309  1.00 62.18           H  
ATOM   3183 HG21 VAL A 211      28.283   8.688   0.819  1.00 62.18           H  
ATOM   3184 HG22 VAL A 211      27.448   7.217   1.316  1.00 62.18           H  
ATOM   3185 HG23 VAL A 211      26.942   8.780   1.991  1.00 62.18           H  
ATOM   3186  N   LEU A 212      23.859   7.339  -1.824  1.00 64.48           N  
ATOM   3187  CA  LEU A 212      22.894   7.473  -2.921  1.00 64.48           C  
ATOM   3188  C   LEU A 212      21.460   7.220  -2.437  1.00 64.48           C  
ATOM   3189  O   LEU A 212      20.553   7.956  -2.816  1.00 64.48           O  
ATOM   3190  CB  LEU A 212      23.251   6.515  -4.074  1.00 64.48           C  
ATOM   3191  CG  LEU A 212      24.641   6.721  -4.699  1.00 64.48           C  
ATOM   3192  CD1 LEU A 212      24.923   5.616  -5.718  1.00 64.48           C  
ATOM   3193  CD2 LEU A 212      24.779   8.063  -5.419  1.00 64.48           C  
ATOM   3194  H   LEU A 212      24.474   6.537  -1.827  1.00 64.48           H  
ATOM   3195  HA  LEU A 212      22.922   8.497  -3.295  1.00 64.48           H  
ATOM   3196  HB2 LEU A 212      22.503   6.630  -4.858  1.00 64.48           H  
ATOM   3197  HB3 LEU A 212      23.183   5.489  -3.710  1.00 64.48           H  
ATOM   3198  HG  LEU A 212      25.399   6.664  -3.918  1.00 64.48           H  
ATOM   3199 HD11 LEU A 212      24.197   5.658  -6.530  1.00 64.48           H  
ATOM   3200 HD12 LEU A 212      25.929   5.732  -6.120  1.00 64.48           H  
ATOM   3201 HD13 LEU A 212      24.847   4.639  -5.241  1.00 64.48           H  
ATOM   3202 HD21 LEU A 212      24.105   8.099  -6.275  1.00 64.48           H  
ATOM   3203 HD22 LEU A 212      24.546   8.887  -4.744  1.00 64.48           H  
ATOM   3204 HD23 LEU A 212      25.803   8.183  -5.770  1.00 64.48           H  
ATOM   3205  N   SER A 213      21.257   6.231  -1.561  1.00 71.22           N  
ATOM   3206  CA  SER A 213      19.965   5.972  -0.912  1.00 71.22           C  
ATOM   3207  C   SER A 213      19.520   7.167  -0.070  1.00 71.22           C  
ATOM   3208  O   SER A 213      18.374   7.596  -0.161  1.00 71.22           O  
ATOM   3209  CB  SER A 213      20.049   4.711  -0.043  1.00 71.22           C  
ATOM   3210  OG  SER A 213      18.793   4.437   0.549  1.00 71.22           O  
ATOM   3211  H   SER A 213      22.035   5.624  -1.342  1.00 71.22           H  
ATOM   3212  HA  SER A 213      19.210   5.809  -1.682  1.00 71.22           H  
ATOM   3213  HB2 SER A 213      20.790   4.852   0.744  1.00 71.22           H  
ATOM   3214  HB3 SER A 213      20.355   3.867  -0.662  1.00 71.22           H  
ATOM   3215  HG  SER A 213      18.686   3.485   0.610  1.00 71.22           H  
ATOM   3216  N   GLU A 214      20.427   7.765   0.702  1.00 76.88           N  
ATOM   3217  CA  GLU A 214      20.095   8.946   1.499  1.00 76.88           C  
ATOM   3218  C   GLU A 214      19.795  10.168   0.624  1.00 76.88           C  
ATOM   3219  O   GLU A 214      18.824  10.875   0.863  1.00 76.88           O  
ATOM   3220  CB  GLU A 214      21.231   9.215   2.494  1.00 76.88           C  
ATOM   3221  CG  GLU A 214      20.852  10.251   3.560  1.00 76.88           C  
ATOM   3222  CD  GLU A 214      19.627   9.847   4.401  1.00 76.88           C  
ATOM   3223  OE1 GLU A 214      19.040  10.774   4.996  1.00 76.88           O  
ATOM   3224  OE2 GLU A 214      19.303   8.630   4.466  1.00 76.88           O1-
ATOM   3225  H   GLU A 214      21.347   7.359   0.797  1.00 76.88           H  
ATOM   3226  HA  GLU A 214      19.178   8.734   2.050  1.00 76.88           H  
ATOM   3227  HB2 GLU A 214      21.500   8.285   2.995  1.00 76.88           H  
ATOM   3228  HB3 GLU A 214      22.110   9.567   1.954  1.00 76.88           H  
ATOM   3229  HG2 GLU A 214      20.669  11.208   3.071  1.00 76.88           H  
ATOM   3230  HG3 GLU A 214      21.707  10.382   4.222  1.00 76.88           H  
ATOM   3231  N   GLN A 215      20.561  10.392  -0.448  1.00 73.90           N  
ATOM   3232  CA  GLN A 215      20.281  11.462  -1.413  1.00 73.90           C  
ATOM   3233  C   GLN A 215      18.909  11.293  -2.072  1.00 73.90           C  
ATOM   3234  O   GLN A 215      18.151  12.260  -2.158  1.00 73.90           O  
ATOM   3235  CB  GLN A 215      21.379  11.493  -2.482  1.00 73.90           C  
ATOM   3236  CG  GLN A 215      22.656  12.137  -1.933  1.00 73.90           C  
ATOM   3237  CD  GLN A 215      23.825  12.077  -2.908  1.00 73.90           C  
ATOM   3238  NE2 GLN A 215      24.937  12.691  -2.572  1.00 73.90           N  
ATOM   3239  OE1 GLN A 215      23.800  11.496  -3.976  1.00 73.90           O  
ATOM   3240  H   GLN A 215      21.349   9.782  -0.612  1.00 73.90           H  
ATOM   3241  HA  GLN A 215      20.266  12.419  -0.892  1.00 73.90           H  
ATOM   3242  HB2 GLN A 215      21.587  10.480  -2.826  1.00 73.90           H  
ATOM   3243  HB3 GLN A 215      21.038  12.082  -3.333  1.00 73.90           H  
ATOM   3244  HG2 GLN A 215      22.955  11.649  -1.005  1.00 73.90           H  
ATOM   3245  HG3 GLN A 215      22.449  13.183  -1.706  1.00 73.90           H  
ATOM   3246 HE21 GLN A 215      25.680  12.608  -3.251  1.00 73.90           H  
ATOM   3247 HE22 GLN A 215      25.005  13.160  -1.680  1.00 73.90           H  
ATOM   3248  N   THR A 216      18.569  10.057  -2.446  1.00 74.52           N  
ATOM   3249  CA  THR A 216      17.265   9.655  -2.999  1.00 74.52           C  
ATOM   3250  C   THR A 216      16.112  10.018  -2.056  1.00 74.52           C  
ATOM   3251  O   THR A 216      15.027  10.341  -2.534  1.00 74.52           O  
ATOM   3252  CB  THR A 216      17.289   8.137  -3.273  1.00 74.52           C  
ATOM   3253  CG2 THR A 216      16.019   7.485  -3.802  1.00 74.52           C  
ATOM   3254  OG1 THR A 216      18.284   7.855  -4.228  1.00 74.52           O  
ATOM   3255  H   THR A 216      19.263   9.333  -2.323  1.00 74.52           H  
ATOM   3256  HA  THR A 216      17.097  10.173  -3.943  1.00 74.52           H  
ATOM   3257  HB  THR A 216      17.546   7.616  -2.350  1.00 74.52           H  
ATOM   3258  HG1 THR A 216      19.130   7.901  -3.776  1.00 74.52           H  
ATOM   3259 HG21 THR A 216      15.155   7.756  -3.195  1.00 74.52           H  
ATOM   3260 HG22 THR A 216      15.860   7.749  -4.847  1.00 74.52           H  
ATOM   3261 HG23 THR A 216      16.141   6.404  -3.749  1.00 74.52           H  
ATOM   3262  N   ARG A 217      16.341  10.013  -0.737  1.00 79.02           N  
ATOM   3263  CA  ARG A 217      15.312  10.210   0.299  1.00 79.02           C  
ATOM   3264  C   ARG A 217      15.402  11.547   1.049  1.00 79.02           C  
ATOM   3265  O   ARG A 217      14.578  11.833   1.911  1.00 79.02           O  
ATOM   3266  CB  ARG A 217      15.355   9.009   1.254  1.00 79.02           C  
ATOM   3267  CG  ARG A 217      15.018   7.686   0.537  1.00 79.02           C  
ATOM   3268  CD  ARG A 217      14.996   6.498   1.505  1.00 79.02           C  
ATOM   3269  NE  ARG A 217      16.357   6.061   1.895  1.00 79.02           N  
ATOM   3270  CZ  ARG A 217      17.068   6.512   2.915  1.00 79.02           C  
ATOM   3271  NH1 ARG A 217      16.583   7.250   3.865  1.00 79.02           N1+
ATOM   3272  NH2 ARG A 217      18.340   6.265   2.983  1.00 79.02           N  
ATOM   3273  H   ARG A 217      17.258   9.730  -0.420  1.00 79.02           H  
ATOM   3274  HA  ARG A 217      14.329  10.219  -0.172  1.00 79.02           H  
ATOM   3275  HB2 ARG A 217      14.631   9.164   2.054  1.00 79.02           H  
ATOM   3276  HB3 ARG A 217      16.350   8.951   1.693  1.00 79.02           H  
ATOM   3277  HG2 ARG A 217      15.734   7.480  -0.259  1.00 79.02           H  
ATOM   3278  HG3 ARG A 217      14.031   7.779   0.085  1.00 79.02           H  
ATOM   3279  HD2 ARG A 217      14.482   5.664   1.027  1.00 79.02           H  
ATOM   3280  HD3 ARG A 217      14.403   6.799   2.369  1.00 79.02           H  
ATOM   3281  HE  ARG A 217      16.864   5.495   1.231  1.00 79.02           H  
ATOM   3282 HH11 ARG A 217      17.209   7.734   4.492  1.00 79.02           H  
ATOM   3283 HH12 ARG A 217      15.588   7.209   4.035  1.00 79.02           H  
ATOM   3284 HH21 ARG A 217      18.867   6.827   3.636  1.00 79.02           H  
ATOM   3285 HH22 ARG A 217      18.764   5.686   2.272  1.00 79.02           H  
ATOM   3286  N   SER A 218      16.386  12.381   0.711  1.00 76.08           N  
ATOM   3287  CA  SER A 218      16.722  13.602   1.459  1.00 76.08           C  
ATOM   3288  C   SER A 218      15.685  14.727   1.372  1.00 76.08           C  
ATOM   3289  O   SER A 218      15.659  15.595   2.245  1.00 76.08           O  
ATOM   3290  CB  SER A 218      18.087  14.130   1.006  1.00 76.08           C  
ATOM   3291  OG  SER A 218      18.100  14.497  -0.367  1.00 76.08           O  
ATOM   3292  H   SER A 218      17.067  12.022   0.057  1.00 76.08           H  
ATOM   3293  HA  SER A 218      16.805  13.333   2.512  1.00 76.08           H  
ATOM   3294  HB2 SER A 218      18.341  15.004   1.607  1.00 76.08           H  
ATOM   3295  HB3 SER A 218      18.847  13.369   1.184  1.00 76.08           H  
ATOM   3296  HG  SER A 218      17.978  13.716  -0.913  1.00 76.08           H  
ATOM   3297  N   ASP A 219      14.837  14.730   0.339  1.00 76.93           N  
ATOM   3298  CA  ASP A 219      13.817  15.756   0.113  1.00 76.93           C  
ATOM   3299  C   ASP A 219      12.458  15.111  -0.185  1.00 76.93           C  
ATOM   3300  O   ASP A 219      12.332  14.248  -1.052  1.00 76.93           O  
ATOM   3301  CB  ASP A 219      14.275  16.709  -1.000  1.00 76.93           C  
ATOM   3302  CG  ASP A 219      13.507  18.032  -1.025  1.00 76.93           C  
ATOM   3303  OD1 ASP A 219      12.282  18.026  -0.748  1.00 76.93           O  
ATOM   3304  OD2 ASP A 219      14.163  19.063  -1.268  1.00 76.93           O1-
ATOM   3305  H   ASP A 219      14.853  13.947  -0.300  1.00 76.93           H  
ATOM   3306  HA  ASP A 219      13.712  16.351   1.020  1.00 76.93           H  
ATOM   3307  HB2 ASP A 219      14.186  16.216  -1.968  1.00 76.93           H  
ATOM   3308  HB3 ASP A 219      15.324  16.943  -0.818  1.00 76.93           H  
ATOM   3309  N   ARG A 220      11.440  15.530   0.572  1.00 83.14           N  
ATOM   3310  CA  ARG A 220      10.051  15.053   0.473  1.00 83.14           C  
ATOM   3311  C   ARG A 220       9.142  16.024  -0.290  1.00 83.14           C  
ATOM   3312  O   ARG A 220       7.935  15.816  -0.362  1.00 83.14           O  
ATOM   3313  CB  ARG A 220       9.517  14.736   1.881  1.00 83.14           C  
ATOM   3314  CG  ARG A 220      10.162  13.474   2.477  1.00 83.14           C  
ATOM   3315  CD  ARG A 220       9.687  13.261   3.920  1.00 83.14           C  
ATOM   3316  NE  ARG A 220      10.011  11.906   4.417  1.00 83.14           N  
ATOM   3317  CZ  ARG A 220       9.143  10.959   4.741  1.00 83.14           C  
ATOM   3318  NH1 ARG A 220       7.866  11.124   4.613  1.00 83.14           N1+
ATOM   3319  NH2 ARG A 220       9.509   9.805   5.195  1.00 83.14           N  
ATOM   3320  H   ARG A 220      11.640  16.296   1.200  1.00 83.14           H  
ATOM   3321  HA  ARG A 220      10.040  14.132  -0.110  1.00 83.14           H  
ATOM   3322  HB2 ARG A 220       8.441  14.567   1.831  1.00 83.14           H  
ATOM   3323  HB3 ARG A 220       9.697  15.589   2.536  1.00 83.14           H  
ATOM   3324  HG2 ARG A 220      11.248  13.559   2.469  1.00 83.14           H  
ATOM   3325  HG3 ARG A 220       9.873  12.615   1.871  1.00 83.14           H  
ATOM   3326  HD2 ARG A 220      10.171  13.999   4.560  1.00 83.14           H  
ATOM   3327  HD3 ARG A 220       8.612  13.435   3.965  1.00 83.14           H  
ATOM   3328  HE  ARG A 220      10.980  11.632   4.497  1.00 83.14           H  
ATOM   3329 HH11 ARG A 220       7.492  11.856   4.027  1.00 83.14           H  
ATOM   3330 HH12 ARG A 220       7.281  10.305   4.699  1.00 83.14           H  
ATOM   3331 HH21 ARG A 220       8.787   9.114   5.344  1.00 83.14           H  
ATOM   3332 HH22 ARG A 220      10.466   9.483   5.161  1.00 83.14           H  
ATOM   3333  N   THR A 221       9.690  17.112  -0.817  1.00 78.73           N  
ATOM   3334  CA  THR A 221       8.939  18.169  -1.507  1.00 78.73           C  
ATOM   3335  C   THR A 221       9.304  18.301  -2.975  1.00 78.73           C  
ATOM   3336  O   THR A 221       8.415  18.567  -3.785  1.00 78.73           O  
ATOM   3337  CB  THR A 221       9.077  19.521  -0.793  1.00 78.73           C  
ATOM   3338  CG2 THR A 221       8.400  19.482   0.578  1.00 78.73           C  
ATOM   3339  OG1 THR A 221      10.396  19.962  -0.559  1.00 78.73           O  
ATOM   3340  H   THR A 221      10.691  17.222  -0.738  1.00 78.73           H  
ATOM   3341  HA  THR A 221       7.878  17.918  -1.502  1.00 78.73           H  
ATOM   3342  HB  THR A 221       8.568  20.276  -1.392  1.00 78.73           H  
ATOM   3343  HG1 THR A 221      11.041  19.270  -0.725  1.00 78.73           H  
ATOM   3344 HG21 THR A 221       7.358  19.185   0.463  1.00 78.73           H  
ATOM   3345 HG22 THR A 221       8.449  20.473   1.029  1.00 78.73           H  
ATOM   3346 HG23 THR A 221       8.909  18.770   1.229  1.00 78.73           H  
ATOM   3347  N   ASP A 222      10.563  18.049  -3.322  1.00 79.78           N  
ATOM   3348  CA  ASP A 222      11.065  18.199  -4.682  1.00 79.78           C  
ATOM   3349  C   ASP A 222      11.452  16.857  -5.321  1.00 79.78           C  
ATOM   3350  O   ASP A 222      11.701  15.850  -4.658  1.00 79.78           O  
ATOM   3351  CB  ASP A 222      12.201  19.241  -4.696  1.00 79.78           C  
ATOM   3352  CG  ASP A 222      11.698  20.692  -4.562  1.00 79.78           C  
ATOM   3353  OD1 ASP A 222      10.576  20.980  -5.048  1.00 79.78           O  
ATOM   3354  OD2 ASP A 222      12.467  21.560  -4.089  1.00 79.78           O1-
ATOM   3355  H   ASP A 222      11.240  17.849  -2.600  1.00 79.78           H  
ATOM   3356  HA  ASP A 222      10.268  18.597  -5.309  1.00 79.78           H  
ATOM   3357  HB2 ASP A 222      12.911  19.015  -3.901  1.00 79.78           H  
ATOM   3358  HB3 ASP A 222      12.731  19.166  -5.646  1.00 79.78           H  
ATOM   3359  N   VAL A 223      11.473  16.847  -6.656  1.00 89.42           N  
ATOM   3360  CA  VAL A 223      12.066  15.751  -7.429  1.00 89.42           C  
ATOM   3361  C   VAL A 223      13.578  15.871  -7.305  1.00 89.42           C  
ATOM   3362  O   VAL A 223      14.134  16.924  -7.613  1.00 89.42           O  
ATOM   3363  CB  VAL A 223      11.636  15.794  -8.907  1.00 89.42           C  
ATOM   3364  CG1 VAL A 223      12.310  14.697  -9.739  1.00 89.42           C  
ATOM   3365  CG2 VAL A 223      10.117  15.602  -9.034  1.00 89.42           C  
ATOM   3366  H   VAL A 223      11.340  17.733  -7.122  1.00 89.42           H  
ATOM   3367  HA  VAL A 223      11.760  14.798  -7.000  1.00 89.42           H  
ATOM   3368  HB  VAL A 223      11.894  16.762  -9.335  1.00 89.42           H  
ATOM   3369 HG11 VAL A 223      11.930  14.709 -10.760  1.00 89.42           H  
ATOM   3370 HG12 VAL A 223      12.127  13.720  -9.290  1.00 89.42           H  
ATOM   3371 HG13 VAL A 223      13.386  14.868  -9.781  1.00 89.42           H  
ATOM   3372 HG21 VAL A 223       9.597  16.410  -8.520  1.00 89.42           H  
ATOM   3373 HG22 VAL A 223       9.837  14.651  -8.580  1.00 89.42           H  
ATOM   3374 HG23 VAL A 223       9.831  15.609 -10.085  1.00 89.42           H  
ATOM   3375  N   GLN A 224      14.225  14.791  -6.885  1.00 91.00           N  
ATOM   3376  CA  GLN A 224      15.676  14.695  -6.857  1.00 91.00           C  
ATOM   3377  C   GLN A 224      16.156  13.941  -8.084  1.00 91.00           C  
ATOM   3378  O   GLN A 224      15.581  12.919  -8.454  1.00 91.00           O  
ATOM   3379  CB  GLN A 224      16.152  14.004  -5.571  1.00 91.00           C  
ATOM   3380  CG  GLN A 224      15.803  14.759  -4.281  1.00 91.00           C  
ATOM   3381  CD  GLN A 224      16.602  16.046  -4.085  1.00 91.00           C  
ATOM   3382  NE2 GLN A 224      16.858  16.439  -2.861  1.00 91.00           N  
ATOM   3383  OE1 GLN A 224      17.051  16.718  -5.000  1.00 91.00           O  
ATOM   3384  H   GLN A 224      13.695  13.949  -6.705  1.00 91.00           H  
ATOM   3385  HA  GLN A 224      16.106  15.696  -6.905  1.00 91.00           H  
ATOM   3386  HB2 GLN A 224      15.696  13.015  -5.522  1.00 91.00           H  
ATOM   3387  HB3 GLN A 224      17.232  13.870  -5.616  1.00 91.00           H  
ATOM   3388  HG2 GLN A 224      14.739  14.992  -4.251  1.00 91.00           H  
ATOM   3389  HG3 GLN A 224      16.014  14.097  -3.441  1.00 91.00           H  
ATOM   3390 HE21 GLN A 224      17.234  17.372  -2.771  1.00 91.00           H  
ATOM   3391 HE22 GLN A 224      16.487  15.934  -2.070  1.00 91.00           H  
ATOM   3392  N   ASP A 225      17.236  14.409  -8.693  1.00 92.09           N  
ATOM   3393  CA  ASP A 225      17.872  13.701  -9.789  1.00 92.09           C  
ATOM   3394  C   ASP A 225      19.388  13.874  -9.771  1.00 92.09           C  
ATOM   3395  O   ASP A 225      19.913  14.915  -9.364  1.00 92.09           O  
ATOM   3396  CB  ASP A 225      17.228  14.087 -11.122  1.00 92.09           C  
ATOM   3397  CG  ASP A 225      17.539  15.513 -11.596  1.00 92.09           C  
ATOM   3398  OD1 ASP A 225      18.645  15.728 -12.146  1.00 92.09           O  
ATOM   3399  OD2 ASP A 225      16.632  16.369 -11.500  1.00 92.09           O1-
ATOM   3400  H   ASP A 225      17.653  15.278  -8.392  1.00 92.09           H  
ATOM   3401  HA  ASP A 225      17.678  12.639  -9.634  1.00 92.09           H  
ATOM   3402  HB2 ASP A 225      16.147  13.964 -11.043  1.00 92.09           H  
ATOM   3403  HB3 ASP A 225      17.571  13.365 -11.863  1.00 92.09           H  
ATOM   3404  N   PHE A 226      20.110  12.816 -10.134  1.00 90.96           N  
ATOM   3405  CA  PHE A 226      21.565  12.846 -10.168  1.00 90.96           C  
ATOM   3406  C   PHE A 226      22.158  11.728 -11.025  1.00 90.96           C  
ATOM   3407  O   PHE A 226      21.650  10.610 -11.123  1.00 90.96           O  
ATOM   3408  CB  PHE A 226      22.150  12.810  -8.741  1.00 90.96           C  
ATOM   3409  CG  PHE A 226      21.649  11.680  -7.863  1.00 90.96           C  
ATOM   3410  CD1 PHE A 226      20.538  11.878  -7.019  1.00 90.96           C  
ATOM   3411  CD2 PHE A 226      22.276  10.422  -7.910  1.00 90.96           C  
ATOM   3412  CE1 PHE A 226      20.070  10.827  -6.211  1.00 90.96           C  
ATOM   3413  CE2 PHE A 226      21.787   9.365  -7.123  1.00 90.96           C  
ATOM   3414  CZ  PHE A 226      20.703   9.574  -6.256  1.00 90.96           C  
ATOM   3415  H   PHE A 226      19.628  11.972 -10.409  1.00 90.96           H  
ATOM   3416  HA  PHE A 226      21.856  13.793 -10.623  1.00 90.96           H  
ATOM   3417  HB2 PHE A 226      21.924  13.754  -8.244  1.00 90.96           H  
ATOM   3418  HB3 PHE A 226      23.236  12.748  -8.805  1.00 90.96           H  
ATOM   3419  HD1 PHE A 226      20.039  12.835  -6.997  1.00 90.96           H  
ATOM   3420  HD2 PHE A 226      23.107  10.256  -8.579  1.00 90.96           H  
ATOM   3421  HE1 PHE A 226      19.215  10.976  -5.569  1.00 90.96           H  
ATOM   3422  HE2 PHE A 226      22.215   8.377  -7.209  1.00 90.96           H  
ATOM   3423  HZ  PHE A 226      20.329   8.759  -5.655  1.00 90.96           H  
ATOM   3424  N   TRP A 227      23.319  12.032 -11.599  1.00 91.71           N  
ATOM   3425  CA  TRP A 227      24.213  11.034 -12.173  1.00 91.71           C  
ATOM   3426  C   TRP A 227      24.985  10.321 -11.067  1.00 91.71           C  
ATOM   3427  O   TRP A 227      25.549  10.974 -10.186  1.00 91.71           O  
ATOM   3428  CB  TRP A 227      25.178  11.714 -13.147  1.00 91.71           C  
ATOM   3429  CG  TRP A 227      24.533  12.156 -14.419  1.00 91.71           C  
ATOM   3430  CD1 TRP A 227      23.987  13.368 -14.674  1.00 91.71           C  
ATOM   3431  CD2 TRP A 227      24.267  11.340 -15.594  1.00 91.71           C  
ATOM   3432  CE2 TRP A 227      23.524  12.122 -16.523  1.00 91.71           C  
ATOM   3433  CE3 TRP A 227      24.537   9.998 -15.940  1.00 91.71           C  
ATOM   3434  NE1 TRP A 227      23.408  13.359 -15.928  1.00 91.71           N  
ATOM   3435  CZ2 TRP A 227      23.039  11.586 -17.719  1.00 91.71           C  
ATOM   3436  CZ3 TRP A 227      24.085   9.463 -17.159  1.00 91.71           C  
ATOM   3437  CH2 TRP A 227      23.321  10.247 -18.042  1.00 91.71           C  
ATOM   3438  H   TRP A 227      23.676  12.967 -11.464  1.00 91.71           H  
ATOM   3439  HA  TRP A 227      23.626  10.297 -12.721  1.00 91.71           H  
ATOM   3440  HB2 TRP A 227      25.649  12.569 -12.662  1.00 91.71           H  
ATOM   3441  HB3 TRP A 227      25.964  11.004 -13.405  1.00 91.71           H  
ATOM   3442  HD1 TRP A 227      23.948  14.198 -13.985  1.00 91.71           H  
ATOM   3443  HE1 TRP A 227      22.875  14.128 -16.309  1.00 91.71           H  
ATOM   3444  HE3 TRP A 227      25.056   9.364 -15.236  1.00 91.71           H  
ATOM   3445  HZ2 TRP A 227      22.411  12.197 -18.350  1.00 91.71           H  
ATOM   3446  HZ3 TRP A 227      24.285   8.425 -17.383  1.00 91.71           H  
ATOM   3447  HH2 TRP A 227      22.921   9.806 -18.943  1.00 91.71           H  
ATOM   3448  N   TYR A 228      25.093   8.998 -11.154  1.00 87.67           N  
ATOM   3449  CA  TYR A 228      25.899   8.202 -10.233  1.00 87.67           C  
ATOM   3450  C   TYR A 228      26.893   7.302 -10.974  1.00 87.67           C  
ATOM   3451  O   TYR A 228      26.726   6.959 -12.147  1.00 87.67           O  
ATOM   3452  CB  TYR A 228      24.997   7.425  -9.265  1.00 87.67           C  
ATOM   3453  CG  TYR A 228      24.274   6.250  -9.888  1.00 87.67           C  
ATOM   3454  CD1 TYR A 228      23.013   6.432 -10.489  1.00 87.67           C  
ATOM   3455  CD2 TYR A 228      24.875   4.975  -9.869  1.00 87.67           C  
ATOM   3456  CE1 TYR A 228      22.364   5.335 -11.087  1.00 87.67           C  
ATOM   3457  CE2 TYR A 228      24.225   3.880 -10.464  1.00 87.67           C  
ATOM   3458  CZ  TYR A 228      22.971   4.061 -11.080  1.00 87.67           C  
ATOM   3459  OH  TYR A 228      22.366   3.018 -11.691  1.00 87.67           O  
ATOM   3460  H   TYR A 228      24.596   8.516 -11.888  1.00 87.67           H  
ATOM   3461  HA  TYR A 228      26.493   8.877  -9.617  1.00 87.67           H  
ATOM   3462  HB2 TYR A 228      24.263   8.107  -8.836  1.00 87.67           H  
ATOM   3463  HB3 TYR A 228      25.608   7.055  -8.442  1.00 87.67           H  
ATOM   3464  HD1 TYR A 228      22.541   7.403 -10.497  1.00 87.67           H  
ATOM   3465  HD2 TYR A 228      25.831   4.824  -9.390  1.00 87.67           H  
ATOM   3466  HE1 TYR A 228      21.395   5.438 -11.553  1.00 87.67           H  
ATOM   3467  HE2 TYR A 228      24.675   2.898 -10.453  1.00 87.67           H  
ATOM   3468  HH  TYR A 228      22.725   2.156 -11.470  1.00 87.67           H  
ATOM   3469  N   ARG A 229      27.964   6.942 -10.260  1.00 83.75           N  
ATOM   3470  CA  ARG A 229      28.928   5.903 -10.634  1.00 83.75           C  
ATOM   3471  C   ARG A 229      29.283   5.113  -9.383  1.00 83.75           C  
ATOM   3472  O   ARG A 229      29.939   5.665  -8.502  1.00 83.75           O  
ATOM   3473  CB  ARG A 229      30.200   6.501 -11.250  1.00 83.75           C  
ATOM   3474  CG  ARG A 229      29.930   7.231 -12.566  1.00 83.75           C  
ATOM   3475  CD  ARG A 229      31.242   7.456 -13.317  1.00 83.75           C  
ATOM   3476  NE  ARG A 229      30.973   7.833 -14.712  1.00 83.75           N  
ATOM   3477  CZ  ARG A 229      31.852   7.898 -15.686  1.00 83.75           C  
ATOM   3478  NH1 ARG A 229      33.137   7.883 -15.444  1.00 83.75           N1+
ATOM   3479  NH2 ARG A 229      31.453   7.930 -16.925  1.00 83.75           N  
ATOM   3480  H   ARG A 229      28.009   7.277  -9.308  1.00 83.75           H  
ATOM   3481  HA  ARG A 229      28.475   5.218 -11.351  1.00 83.75           H  
ATOM   3482  HB2 ARG A 229      30.887   5.676 -11.436  1.00 83.75           H  
ATOM   3483  HB3 ARG A 229      30.670   7.189 -10.547  1.00 83.75           H  
ATOM   3484  HG2 ARG A 229      29.246   6.643 -13.178  1.00 83.75           H  
ATOM   3485  HG3 ARG A 229      29.456   8.192 -12.363  1.00 83.75           H  
ATOM   3486  HD2 ARG A 229      31.804   6.522 -13.309  1.00 83.75           H  
ATOM   3487  HD3 ARG A 229      31.813   8.234 -12.809  1.00 83.75           H  
ATOM   3488  HE  ARG A 229      29.999   7.835 -14.979  1.00 83.75           H  
ATOM   3489 HH11 ARG A 229      33.410   7.790 -14.476  1.00 83.75           H  
ATOM   3490 HH12 ARG A 229      33.804   7.844 -16.202  1.00 83.75           H  
ATOM   3491 HH21 ARG A 229      32.131   7.862 -17.671  1.00 83.75           H  
ATOM   3492 HH22 ARG A 229      30.566   7.489 -17.123  1.00 83.75           H  
ATOM   3493  N   ALA A 230      28.862   3.858  -9.307  1.00 75.14           N  
ATOM   3494  CA  ALA A 230      29.088   2.991  -8.153  1.00 75.14           C  
ATOM   3495  C   ALA A 230      29.262   1.541  -8.621  1.00 75.14           C  
ATOM   3496  O   ALA A 230      28.543   1.090  -9.501  1.00 75.14           O  
ATOM   3497  CB  ALA A 230      27.905   3.136  -7.187  1.00 75.14           C  
ATOM   3498  H   ALA A 230      28.357   3.465 -10.087  1.00 75.14           H  
ATOM   3499  HA  ALA A 230      29.995   3.293  -7.630  1.00 75.14           H  
ATOM   3500  HB1 ALA A 230      28.061   2.498  -6.317  1.00 75.14           H  
ATOM   3501  HB2 ALA A 230      27.823   4.170  -6.852  1.00 75.14           H  
ATOM   3502  HB3 ALA A 230      26.979   2.840  -7.681  1.00 75.14           H  
ATOM   3503  N   ASN A 231      30.230   0.800  -8.071  1.00 72.07           N  
ATOM   3504  CA  ASN A 231      30.455  -0.627  -8.379  1.00 72.07           C  
ATOM   3505  C   ASN A 231      30.591  -1.006  -9.875  1.00 72.07           C  
ATOM   3506  O   ASN A 231      30.365  -2.152 -10.255  1.00 72.07           O  
ATOM   3507  CB  ASN A 231      29.389  -1.470  -7.666  1.00 72.07           C  
ATOM   3508  CG  ASN A 231      29.428  -1.323  -6.164  1.00 72.07           C  
ATOM   3509  ND2 ASN A 231      28.277  -1.410  -5.547  1.00 72.07           N  
ATOM   3510  OD1 ASN A 231      30.472  -1.157  -5.553  1.00 72.07           O  
ATOM   3511  H   ASN A 231      30.721   1.185  -7.276  1.00 72.07           H  
ATOM   3512  HA  ASN A 231      31.414  -0.893  -7.934  1.00 72.07           H  
ATOM   3513  HB2 ASN A 231      28.403  -1.193  -8.040  1.00 72.07           H  
ATOM   3514  HB3 ASN A 231      29.537  -2.527  -7.886  1.00 72.07           H  
ATOM   3515 HD21 ASN A 231      27.429  -1.533  -6.082  1.00 72.07           H  
ATOM   3516 HD22 ASN A 231      28.240  -1.319  -4.541  1.00 72.07           H  
ATOM   3517  N   GLY A 232      30.999  -0.070 -10.736  1.00 72.75           N  
ATOM   3518  CA  GLY A 232      31.068  -0.294 -12.187  1.00 72.75           C  
ATOM   3519  C   GLY A 232      29.736  -0.103 -12.917  1.00 72.75           C  
ATOM   3520  O   GLY A 232      29.719  -0.189 -14.146  1.00 72.75           O  
ATOM   3521  H   GLY A 232      31.055   0.878 -10.392  1.00 72.75           H  
ATOM   3522  HA2 GLY A 232      31.411  -1.310 -12.384  1.00 72.75           H  
ATOM   3523  HA3 GLY A 232      31.784   0.406 -12.619  1.00 72.75           H  
ATOM   3524  N   GLU A 233      28.672   0.209 -12.182  1.00 80.59           N  
ATOM   3525  CA  GLU A 233      27.413   0.709 -12.708  1.00 80.59           C  
ATOM   3526  C   GLU A 233      27.452   2.238 -12.784  1.00 80.59           C  
ATOM   3527  O   GLU A 233      27.942   2.924 -11.881  1.00 80.59           O  
ATOM   3528  CB  GLU A 233      26.223   0.227 -11.867  1.00 80.59           C  
ATOM   3529  CG  GLU A 233      26.118  -1.306 -11.863  1.00 80.59           C  
ATOM   3530  CD  GLU A 233      24.908  -1.831 -11.081  1.00 80.59           C  
ATOM   3531  OE1 GLU A 233      24.579  -3.021 -11.294  1.00 80.59           O  
ATOM   3532  OE2 GLU A 233      24.359  -1.067 -10.256  1.00 80.59           O1-
ATOM   3533  H   GLU A 233      28.755   0.252 -11.176  1.00 80.59           H  
ATOM   3534  HA  GLU A 233      27.282   0.305 -13.712  1.00 80.59           H  
ATOM   3535  HB2 GLU A 233      26.330   0.595 -10.847  1.00 80.59           H  
ATOM   3536  HB3 GLU A 233      25.309   0.642 -12.293  1.00 80.59           H  
ATOM   3537  HG2 GLU A 233      27.022  -1.728 -11.422  1.00 80.59           H  
ATOM   3538  HG3 GLU A 233      26.059  -1.651 -12.896  1.00 80.59           H  
ATOM   3539  N   ASN A 234      26.941   2.777 -13.883  1.00 87.17           N  
ATOM   3540  CA  ASN A 234      26.767   4.202 -14.097  1.00 87.17           C  
ATOM   3541  C   ASN A 234      25.326   4.432 -14.522  1.00 87.17           C  
ATOM   3542  O   ASN A 234      24.839   3.754 -15.425  1.00 87.17           O  
ATOM   3543  CB  ASN A 234      27.718   4.709 -15.194  1.00 87.17           C  
ATOM   3544  CG  ASN A 234      29.181   4.369 -14.986  1.00 87.17           C  
ATOM   3545  ND2 ASN A 234      29.905   4.170 -16.058  1.00 87.17           N  
ATOM   3546  OD1 ASN A 234      29.755   4.365 -13.910  1.00 87.17           O  
ATOM   3547  H   ASN A 234      26.511   2.154 -14.552  1.00 87.17           H  
ATOM   3548  HA  ASN A 234      26.953   4.742 -13.169  1.00 87.17           H  
ATOM   3549  HB2 ASN A 234      27.399   4.278 -16.143  1.00 87.17           H  
ATOM   3550  HB3 ASN A 234      27.621   5.792 -15.276  1.00 87.17           H  
ATOM   3551 HD21 ASN A 234      29.514   4.425 -16.953  1.00 87.17           H  
ATOM   3552 HD22 ASN A 234      30.829   3.788 -15.913  1.00 87.17           H  
ATOM   3553  N   GLY A 235      24.676   5.446 -13.977  1.00 91.28           N  
ATOM   3554  CA  GLY A 235      23.299   5.725 -14.348  1.00 91.28           C  
ATOM   3555  C   GLY A 235      22.862   7.130 -14.007  1.00 91.28           C  
ATOM   3556  O   GLY A 235      23.611   7.918 -13.417  1.00 91.28           O  
ATOM   3557  H   GLY A 235      25.098   5.993 -13.240  1.00 91.28           H  
ATOM   3558  HA2 GLY A 235      23.172   5.595 -15.423  1.00 91.28           H  
ATOM   3559  HA3 GLY A 235      22.633   5.020 -13.849  1.00 91.28           H  
ATOM   3560  N   PHE A 236      21.637   7.425 -14.414  1.00 93.08           N  
ATOM   3561  CA  PHE A 236      20.918   8.621 -14.019  1.00 93.08           C  
ATOM   3562  C   PHE A 236      19.674   8.211 -13.240  1.00 93.08           C  
ATOM   3563  O   PHE A 236      18.801   7.522 -13.773  1.00 93.08           O  
ATOM   3564  CB  PHE A 236      20.581   9.463 -15.247  1.00 93.08           C  
ATOM   3565  CG  PHE A 236      19.876  10.744 -14.870  1.00 93.08           C  
ATOM   3566  CD1 PHE A 236      18.482  10.855 -15.014  1.00 93.08           C  
ATOM   3567  CD2 PHE A 236      20.613  11.807 -14.320  1.00 93.08           C  
ATOM   3568  CE1 PHE A 236      17.834  12.049 -14.658  1.00 93.08           C  
ATOM   3569  CE2 PHE A 236      19.964  12.998 -13.959  1.00 93.08           C  
ATOM   3570  CZ  PHE A 236      18.582  13.129 -14.168  1.00 93.08           C  
ATOM   3571  H   PHE A 236      21.113   6.696 -14.877  1.00 93.08           H  
ATOM   3572  HA  PHE A 236      21.541   9.228 -13.362  1.00 93.08           H  
ATOM   3573  HB2 PHE A 236      21.504   9.714 -15.769  1.00 93.08           H  
ATOM   3574  HB3 PHE A 236      19.956   8.887 -15.931  1.00 93.08           H  
ATOM   3575  HD1 PHE A 236      17.915  10.024 -15.406  1.00 93.08           H  
ATOM   3576  HD2 PHE A 236      21.679  11.709 -14.175  1.00 93.08           H  
ATOM   3577  HE1 PHE A 236      16.768  12.156 -14.791  1.00 93.08           H  
ATOM   3578  HE2 PHE A 236      20.515  13.829 -13.544  1.00 93.08           H  
ATOM   3579  HZ  PHE A 236      18.094  14.064 -13.938  1.00 93.08           H  
ATOM   3580  N   LEU A 237      19.616   8.636 -11.983  1.00 93.16           N  
ATOM   3581  CA  LEU A 237      18.549   8.294 -11.059  1.00 93.16           C  
ATOM   3582  C   LEU A 237      17.656   9.511 -10.846  1.00 93.16           C  
ATOM   3583  O   LEU A 237      18.153  10.611 -10.620  1.00 93.16           O  
ATOM   3584  CB  LEU A 237      19.180   7.742  -9.769  1.00 93.16           C  
ATOM   3585  CG  LEU A 237      18.163   7.113  -8.798  1.00 93.16           C  
ATOM   3586  CD1 LEU A 237      18.844   6.009  -7.990  1.00 93.16           C  
ATOM   3587  CD2 LEU A 237      17.593   8.118  -7.793  1.00 93.16           C  
ATOM   3588  H   LEU A 237      20.327   9.270 -11.647  1.00 93.16           H  
ATOM   3589  HA  LEU A 237      17.944   7.498 -11.495  1.00 93.16           H  
ATOM   3590  HB2 LEU A 237      19.886   6.968 -10.069  1.00 93.16           H  
ATOM   3591  HB3 LEU A 237      19.742   8.527  -9.264  1.00 93.16           H  
ATOM   3592  HG  LEU A 237      17.347   6.666  -9.365  1.00 93.16           H  
ATOM   3593 HD11 LEU A 237      19.181   5.219  -8.661  1.00 93.16           H  
ATOM   3594 HD12 LEU A 237      18.137   5.585  -7.277  1.00 93.16           H  
ATOM   3595 HD13 LEU A 237      19.696   6.419  -7.447  1.00 93.16           H  
ATOM   3596 HD21 LEU A 237      17.115   8.956  -8.302  1.00 93.16           H  
ATOM   3597 HD22 LEU A 237      18.390   8.509  -7.161  1.00 93.16           H  
ATOM   3598 HD23 LEU A 237      16.855   7.629  -7.157  1.00 93.16           H  
ATOM   3599  N   VAL A 238      16.346   9.293 -10.890  1.00 94.48           N  
ATOM   3600  CA  VAL A 238      15.319  10.246 -10.470  1.00 94.48           C  
ATOM   3601  C   VAL A 238      14.577   9.647  -9.285  1.00 94.48           C  
ATOM   3602  O   VAL A 238      14.079   8.527  -9.369  1.00 94.48           O  
ATOM   3603  CB  VAL A 238      14.342  10.579 -11.610  1.00 94.48           C  
ATOM   3604  CG1 VAL A 238      13.280  11.588 -11.160  1.00 94.48           C  
ATOM   3605  CG2 VAL A 238      15.071  11.176 -12.816  1.00 94.48           C  
ATOM   3606  H   VAL A 238      16.040   8.355 -11.107  1.00 94.48           H  
ATOM   3607  HA  VAL A 238      15.796  11.175 -10.155  1.00 94.48           H  
ATOM   3608  HB  VAL A 238      13.837   9.669 -11.933  1.00 94.48           H  
ATOM   3609 HG11 VAL A 238      12.665  11.165 -10.365  1.00 94.48           H  
ATOM   3610 HG12 VAL A 238      13.770  12.490 -10.794  1.00 94.48           H  
ATOM   3611 HG13 VAL A 238      12.630  11.840 -11.999  1.00 94.48           H  
ATOM   3612 HG21 VAL A 238      15.591  12.087 -12.518  1.00 94.48           H  
ATOM   3613 HG22 VAL A 238      14.356  11.411 -13.604  1.00 94.48           H  
ATOM   3614 HG23 VAL A 238      15.802  10.462 -13.197  1.00 94.48           H  
ATOM   3615  N   SER A 239      14.481  10.402  -8.200  1.00 94.29           N  
ATOM   3616  CA  SER A 239      13.701  10.068  -7.019  1.00 94.29           C  
ATOM   3617  C   SER A 239      12.593  11.082  -6.809  1.00 94.29           C  
ATOM   3618  O   SER A 239      12.785  12.291  -6.963  1.00 94.29           O  
ATOM   3619  CB  SER A 239      14.571  10.043  -5.775  1.00 94.29           C  
ATOM   3620  OG  SER A 239      13.790   9.533  -4.715  1.00 94.29           O  
ATOM   3621  H   SER A 239      14.887  11.326  -8.234  1.00 94.29           H  
ATOM   3622  HA  SER A 239      13.266   9.076  -7.135  1.00 94.29           H  
ATOM   3623  HB2 SER A 239      14.897  11.053  -5.530  1.00 94.29           H  
ATOM   3624  HB3 SER A 239      15.448   9.422  -5.956  1.00 94.29           H  
ATOM   3625  HG  SER A 239      14.177   9.829  -3.887  1.00 94.29           H  
ATOM   3626  N   ARG A 240      11.422  10.591  -6.423  1.00 93.09           N  
ATOM   3627  CA  ARG A 240      10.281  11.423  -6.076  1.00 93.09           C  
ATOM   3628  C   ARG A 240       9.533  10.820  -4.902  1.00 93.09           C  
ATOM   3629  O   ARG A 240       9.082   9.682  -4.971  1.00 93.09           O  
ATOM   3630  CB  ARG A 240       9.402  11.566  -7.319  1.00 93.09           C  
ATOM   3631  CG  ARG A 240       8.175  12.427  -7.024  1.00 93.09           C  
ATOM   3632  CD  ARG A 240       7.412  12.673  -8.317  1.00 93.09           C  
ATOM   3633  NE  ARG A 240       6.208  13.471  -8.050  1.00 93.09           N  
ATOM   3634  CZ  ARG A 240       5.548  14.196  -8.927  1.00 93.09           C  
ATOM   3635  NH1 ARG A 240       5.929  14.277 -10.174  1.00 93.09           N1+
ATOM   3636  NH2 ARG A 240       4.483  14.848  -8.561  1.00 93.09           N  
ATOM   3637  H   ARG A 240      11.342   9.587  -6.340  1.00 93.09           H  
ATOM   3638  HA  ARG A 240      10.636  12.409  -5.777  1.00 93.09           H  
ATOM   3639  HB2 ARG A 240       9.989  12.034  -8.109  1.00 93.09           H  
ATOM   3640  HB3 ARG A 240       9.080  10.582  -7.660  1.00 93.09           H  
ATOM   3641  HG2 ARG A 240       7.521  11.906  -6.324  1.00 93.09           H  
ATOM   3642  HG3 ARG A 240       8.485  13.380  -6.595  1.00 93.09           H  
ATOM   3643  HD2 ARG A 240       7.130  11.712  -8.747  1.00 93.09           H  
ATOM   3644  HD3 ARG A 240       8.070  13.194  -9.012  1.00 93.09           H  
ATOM   3645  HE  ARG A 240       5.856  13.430  -7.104  1.00 93.09           H  
ATOM   3646 HH11 ARG A 240       5.419  14.832 -10.846  1.00 93.09           H  
ATOM   3647 HH12 ARG A 240       6.755  13.759 -10.438  1.00 93.09           H  
ATOM   3648 HH21 ARG A 240       3.939  15.371  -9.232  1.00 93.09           H  
ATOM   3649 HH22 ARG A 240       4.137  14.712  -7.622  1.00 93.09           H  
ATOM   3650  N   TYR A 241       9.334  11.617  -3.865  1.00 93.63           N  
ATOM   3651  CA  TYR A 241       8.450  11.257  -2.766  1.00 93.63           C  
ATOM   3652  C   TYR A 241       6.978  11.244  -3.216  1.00 93.63           C  
ATOM   3653  O   TYR A 241       6.531  12.148  -3.932  1.00 93.63           O  
ATOM   3654  CB  TYR A 241       8.703  12.234  -1.620  1.00 93.63           C  
ATOM   3655  CG  TYR A 241       7.837  11.980  -0.412  1.00 93.63           C  
ATOM   3656  CD1 TYR A 241       6.837  12.906  -0.070  1.00 93.63           C  
ATOM   3657  CD2 TYR A 241       8.017  10.814   0.356  1.00 93.63           C  
ATOM   3658  CE1 TYR A 241       6.033  12.693   1.060  1.00 93.63           C  
ATOM   3659  CE2 TYR A 241       7.197  10.586   1.476  1.00 93.63           C  
ATOM   3660  CZ  TYR A 241       6.201  11.522   1.823  1.00 93.63           C  
ATOM   3661  OH  TYR A 241       5.413  11.320   2.905  1.00 93.63           O  
ATOM   3662  H   TYR A 241       9.763  12.532  -3.855  1.00 93.63           H  
ATOM   3663  HA  TYR A 241       8.708  10.257  -2.417  1.00 93.63           H  
ATOM   3664  HB2 TYR A 241       9.747  12.157  -1.317  1.00 93.63           H  
ATOM   3665  HB3 TYR A 241       8.536  13.250  -1.977  1.00 93.63           H  
ATOM   3666  HD1 TYR A 241       6.686  13.783  -0.682  1.00 93.63           H  
ATOM   3667  HD2 TYR A 241       8.774  10.090   0.093  1.00 93.63           H  
ATOM   3668  HE1 TYR A 241       5.278  13.415   1.334  1.00 93.63           H  
ATOM   3669  HE2 TYR A 241       7.317   9.691   2.069  1.00 93.63           H  
ATOM   3670  HH  TYR A 241       4.611  11.848   2.932  1.00 93.63           H  
ATOM   3671  N   LEU A 242       6.235  10.220  -2.795  1.00 93.32           N  
ATOM   3672  CA  LEU A 242       4.803  10.031  -3.028  1.00 93.32           C  
ATOM   3673  C   LEU A 242       4.050  10.196  -1.694  1.00 93.32           C  
ATOM   3674  O   LEU A 242       3.961   9.239  -0.923  1.00 93.32           O  
ATOM   3675  CB  LEU A 242       4.545   8.643  -3.647  1.00 93.32           C  
ATOM   3676  CG  LEU A 242       5.209   8.371  -5.007  1.00 93.32           C  
ATOM   3677  CD1 LEU A 242       4.768   6.988  -5.490  1.00 93.32           C  
ATOM   3678  CD2 LEU A 242       4.828   9.393  -6.081  1.00 93.32           C  
ATOM   3679  H   LEU A 242       6.685   9.517  -2.226  1.00 93.32           H  
ATOM   3680  HA  LEU A 242       4.432  10.774  -3.735  1.00 93.32           H  
ATOM   3681  HB2 LEU A 242       3.467   8.527  -3.759  1.00 93.32           H  
ATOM   3682  HB3 LEU A 242       4.889   7.880  -2.948  1.00 93.32           H  
ATOM   3683  HG  LEU A 242       6.293   8.369  -4.895  1.00 93.32           H  
ATOM   3684 HD11 LEU A 242       5.189   6.768  -6.471  1.00 93.32           H  
ATOM   3685 HD12 LEU A 242       5.102   6.232  -4.780  1.00 93.32           H  
ATOM   3686 HD13 LEU A 242       3.680   6.955  -5.560  1.00 93.32           H  
ATOM   3687 HD21 LEU A 242       3.744   9.438  -6.181  1.00 93.32           H  
ATOM   3688 HD22 LEU A 242       5.273   9.098  -7.031  1.00 93.32           H  
ATOM   3689 HD23 LEU A 242       5.210  10.376  -5.805  1.00 93.32           H  
ATOM   3690  N   PRO A 243       3.489  11.386  -1.396  1.00 91.14           N  
ATOM   3691  CA  PRO A 243       2.929  11.690  -0.078  1.00 91.14           C  
ATOM   3692  C   PRO A 243       1.798  10.773   0.382  1.00 91.14           C  
ATOM   3693  O   PRO A 243       1.685  10.525   1.575  1.00 91.14           O  
ATOM   3694  CB  PRO A 243       2.438  13.138  -0.160  1.00 91.14           C  
ATOM   3695  CG  PRO A 243       3.302  13.755  -1.254  1.00 91.14           C  
ATOM   3696  CD  PRO A 243       3.536  12.591  -2.211  1.00 91.14           C  
ATOM   3697  HA  PRO A 243       3.729  11.616   0.659  1.00 91.14           H  
ATOM   3698  HB2 PRO A 243       1.395  13.162  -0.474  1.00 91.14           H  
ATOM   3699  HB3 PRO A 243       2.558  13.656   0.791  1.00 91.14           H  
ATOM   3700  HG2 PRO A 243       4.254  14.081  -0.834  1.00 91.14           H  
ATOM   3701  HG3 PRO A 243       2.798  14.587  -1.746  1.00 91.14           H  
ATOM   3702  HD2 PRO A 243       2.740  12.553  -2.955  1.00 91.14           H  
ATOM   3703  HD3 PRO A 243       4.503  12.718  -2.696  1.00 91.14           H  
ATOM   3704  N   ASN A 244       0.977  10.275  -0.546  1.00 90.71           N  
ATOM   3705  CA  ASN A 244      -0.146   9.391  -0.220  1.00 90.71           C  
ATOM   3706  C   ASN A 244       0.301   7.962   0.129  1.00 90.71           C  
ATOM   3707  O   ASN A 244      -0.480   7.184   0.657  1.00 90.71           O  
ATOM   3708  CB  ASN A 244      -1.118   9.366  -1.410  1.00 90.71           C  
ATOM   3709  CG  ASN A 244      -1.783  10.695  -1.706  1.00 90.71           C  
ATOM   3710  ND2 ASN A 244      -2.202  10.886  -2.934  1.00 90.71           N  
ATOM   3711  OD1 ASN A 244      -1.923  11.582  -0.877  1.00 90.71           O  
ATOM   3712  H   ASN A 244       1.132  10.511  -1.516  1.00 90.71           H  
ATOM   3713  HA  ASN A 244      -0.666   9.779   0.656  1.00 90.71           H  
ATOM   3714  HB2 ASN A 244      -0.587   9.029  -2.301  1.00 90.71           H  
ATOM   3715  HB3 ASN A 244      -1.910   8.647  -1.203  1.00 90.71           H  
ATOM   3716 HD21 ASN A 244      -2.705  11.741  -3.119  1.00 90.71           H  
ATOM   3717 HD22 ASN A 244      -2.053  10.167  -3.628  1.00 90.71           H  
ATOM   3718  N   LEU A 245       1.531   7.586  -0.219  1.00 91.95           N  
ATOM   3719  CA  LEU A 245       2.066   6.251   0.051  1.00 91.95           C  
ATOM   3720  C   LEU A 245       3.127   6.276   1.162  1.00 91.95           C  
ATOM   3721  O   LEU A 245       3.491   5.221   1.666  1.00 91.95           O  
ATOM   3722  CB  LEU A 245       2.618   5.645  -1.255  1.00 91.95           C  
ATOM   3723  CG  LEU A 245       1.562   5.143  -2.265  1.00 91.95           C  
ATOM   3724  CD1 LEU A 245       0.722   6.241  -2.921  1.00 91.95           C  
ATOM   3725  CD2 LEU A 245       2.268   4.368  -3.379  1.00 91.95           C  
ATOM   3726  H   LEU A 245       2.148   8.263  -0.646  1.00 91.95           H  
ATOM   3727  HA  LEU A 245       1.275   5.594   0.411  1.00 91.95           H  
ATOM   3728  HB2 LEU A 245       3.223   4.783  -0.973  1.00 91.95           H  
ATOM   3729  HB3 LEU A 245       3.278   6.363  -1.740  1.00 91.95           H  
ATOM   3730  HG  LEU A 245       0.875   4.461  -1.764  1.00 91.95           H  
ATOM   3731 HD11 LEU A 245       1.360   7.050  -3.277  1.00 91.95           H  
ATOM   3732 HD12 LEU A 245      -0.005   6.618  -2.202  1.00 91.95           H  
ATOM   3733 HD13 LEU A 245       0.164   5.829  -3.762  1.00 91.95           H  
ATOM   3734 HD21 LEU A 245       2.946   5.025  -3.923  1.00 91.95           H  
ATOM   3735 HD22 LEU A 245       2.825   3.538  -2.944  1.00 91.95           H  
ATOM   3736 HD23 LEU A 245       1.526   3.953  -4.062  1.00 91.95           H  
ATOM   3737  N   ASP A 246       3.647   7.461   1.505  1.00 90.93           N  
ATOM   3738  CA  ASP A 246       4.867   7.656   2.306  1.00 90.93           C  
ATOM   3739  C   ASP A 246       6.087   6.887   1.754  1.00 90.93           C  
ATOM   3740  O   ASP A 246       6.991   6.462   2.472  1.00 90.93           O  
ATOM   3741  CB  ASP A 246       4.593   7.431   3.803  1.00 90.93           C  
ATOM   3742  CG  ASP A 246       5.745   7.927   4.687  1.00 90.93           C  
ATOM   3743  OD1 ASP A 246       6.389   8.940   4.326  1.00 90.93           O  
ATOM   3744  OD2 ASP A 246       5.993   7.334   5.753  1.00 90.93           O1-
ATOM   3745  H   ASP A 246       3.239   8.285   1.087  1.00 90.93           H  
ATOM   3746  HA  ASP A 246       5.122   8.710   2.198  1.00 90.93           H  
ATOM   3747  HB2 ASP A 246       3.690   7.973   4.082  1.00 90.93           H  
ATOM   3748  HB3 ASP A 246       4.426   6.369   3.983  1.00 90.93           H  
ATOM   3749  N   TRP A 247       6.110   6.690   0.435  1.00 93.19           N  
ATOM   3750  CA  TRP A 247       7.148   5.953  -0.286  1.00 93.19           C  
ATOM   3751  C   TRP A 247       7.862   6.852  -1.294  1.00 93.19           C  
ATOM   3752  O   TRP A 247       7.390   7.932  -1.654  1.00 93.19           O  
ATOM   3753  CB  TRP A 247       6.535   4.715  -0.965  1.00 93.19           C  
ATOM   3754  CG  TRP A 247       6.056   3.599  -0.078  1.00 93.19           C  
ATOM   3755  CD1 TRP A 247       6.160   3.512   1.269  1.00 93.19           C  
ATOM   3756  CD2 TRP A 247       5.327   2.402  -0.477  1.00 93.19           C  
ATOM   3757  CE2 TRP A 247       4.971   1.666   0.691  1.00 93.19           C  
ATOM   3758  CE3 TRP A 247       4.899   1.889  -1.715  1.00 93.19           C  
ATOM   3759  NE1 TRP A 247       5.500   2.393   1.728  1.00 93.19           N  
ATOM   3760  CZ2 TRP A 247       4.208   0.493   0.638  1.00 93.19           C  
ATOM   3761  CZ3 TRP A 247       4.133   0.711  -1.785  1.00 93.19           C  
ATOM   3762  CH2 TRP A 247       3.775   0.022  -0.612  1.00 93.19           C  
ATOM   3763  H   TRP A 247       5.351   7.089  -0.097  1.00 93.19           H  
ATOM   3764  HA  TRP A 247       7.907   5.606   0.415  1.00 93.19           H  
ATOM   3765  HB2 TRP A 247       5.694   5.043  -1.576  1.00 93.19           H  
ATOM   3766  HB3 TRP A 247       7.266   4.283  -1.648  1.00 93.19           H  
ATOM   3767  HD1 TRP A 247       6.606   4.257   1.912  1.00 93.19           H  
ATOM   3768  HE1 TRP A 247       5.267   2.261   2.702  1.00 93.19           H  
ATOM   3769  HE3 TRP A 247       5.136   2.444  -2.611  1.00 93.19           H  
ATOM   3770  HZ2 TRP A 247       3.915  -0.008   1.549  1.00 93.19           H  
ATOM   3771  HZ3 TRP A 247       3.777   0.358  -2.741  1.00 93.19           H  
ATOM   3772  HH2 TRP A 247       3.133  -0.844  -0.673  1.00 93.19           H  
ATOM   3773  N   PHE A 248       8.997   6.382  -1.795  1.00 93.83           N  
ATOM   3774  CA  PHE A 248       9.751   7.024  -2.863  1.00 93.83           C  
ATOM   3775  C   PHE A 248       9.615   6.227  -4.155  1.00 93.83           C  
ATOM   3776  O   PHE A 248       9.915   5.037  -4.203  1.00 93.83           O  
ATOM   3777  CB  PHE A 248      11.215   7.197  -2.450  1.00 93.83           C  
ATOM   3778  CG  PHE A 248      11.395   8.141  -1.280  1.00 93.83           C  
ATOM   3779  CD1 PHE A 248      11.673   9.501  -1.518  1.00 93.83           C  
ATOM   3780  CD2 PHE A 248      11.260   7.674   0.042  1.00 93.83           C  
ATOM   3781  CE1 PHE A 248      11.818  10.389  -0.439  1.00 93.83           C  
ATOM   3782  CE2 PHE A 248      11.410   8.565   1.120  1.00 93.83           C  
ATOM   3783  CZ  PHE A 248      11.697   9.918   0.879  1.00 93.83           C  
ATOM   3784  H   PHE A 248       9.324   5.491  -1.449  1.00 93.83           H  
ATOM   3785  HA  PHE A 248       9.351   8.022  -3.042  1.00 93.83           H  
ATOM   3786  HB2 PHE A 248      11.638   6.226  -2.192  1.00 93.83           H  
ATOM   3787  HB3 PHE A 248      11.776   7.581  -3.302  1.00 93.83           H  
ATOM   3788  HD1 PHE A 248      11.783   9.864  -2.529  1.00 93.83           H  
ATOM   3789  HD2 PHE A 248      11.038   6.635   0.235  1.00 93.83           H  
ATOM   3790  HE1 PHE A 248      12.045  11.430  -0.621  1.00 93.83           H  
ATOM   3791  HE2 PHE A 248      11.304   8.216   2.137  1.00 93.83           H  
ATOM   3792  HZ  PHE A 248      11.831  10.594   1.712  1.00 93.83           H  
ATOM   3793  N   LEU A 249       9.202   6.901  -5.221  1.00 94.94           N  
ATOM   3794  CA  LEU A 249       9.339   6.412  -6.582  1.00 94.94           C  
ATOM   3795  C   LEU A 249      10.762   6.669  -7.063  1.00 94.94           C  
ATOM   3796  O   LEU A 249      11.203   7.817  -7.097  1.00 94.94           O  
ATOM   3797  CB  LEU A 249       8.319   7.134  -7.468  1.00 94.94           C  
ATOM   3798  CG  LEU A 249       8.435   6.773  -8.956  1.00 94.94           C  
ATOM   3799  CD1 LEU A 249       8.016   5.331  -9.227  1.00 94.94           C  
ATOM   3800  CD2 LEU A 249       7.529   7.700  -9.752  1.00 94.94           C  
ATOM   3801  H   LEU A 249       8.993   7.882  -5.101  1.00 94.94           H  
ATOM   3802  HA  LEU A 249       9.150   5.339  -6.606  1.00 94.94           H  
ATOM   3803  HB2 LEU A 249       8.469   8.208  -7.355  1.00 94.94           H  
ATOM   3804  HB3 LEU A 249       7.316   6.895  -7.115  1.00 94.94           H  
ATOM   3805  HG  LEU A 249       9.453   6.925  -9.314  1.00 94.94           H  
ATOM   3806 HD11 LEU A 249       7.059   5.120  -8.751  1.00 94.94           H  
ATOM   3807 HD12 LEU A 249       7.917   5.176 -10.302  1.00 94.94           H  
ATOM   3808 HD13 LEU A 249       8.768   4.645  -8.837  1.00 94.94           H  
ATOM   3809 HD21 LEU A 249       7.656   7.501 -10.816  1.00 94.94           H  
ATOM   3810 HD22 LEU A 249       6.492   7.534  -9.460  1.00 94.94           H  
ATOM   3811 HD23 LEU A 249       7.808   8.736  -9.560  1.00 94.94           H  
ATOM   3812  N   VAL A 250      11.436   5.615  -7.504  1.00 95.09           N  
ATOM   3813  CA  VAL A 250      12.774   5.690  -8.082  1.00 95.09           C  
ATOM   3814  C   VAL A 250      12.746   5.197  -9.517  1.00 95.09           C  
ATOM   3815  O   VAL A 250      12.368   4.058  -9.785  1.00 95.09           O  
ATOM   3816  CB  VAL A 250      13.794   4.927  -7.225  1.00 95.09           C  
ATOM   3817  CG1 VAL A 250      15.183   4.949  -7.874  1.00 95.09           C  
ATOM   3818  CG2 VAL A 250      13.887   5.593  -5.849  1.00 95.09           C  
ATOM   3819  H   VAL A 250      11.009   4.704  -7.418  1.00 95.09           H  
ATOM   3820  HA  VAL A 250      13.096   6.731  -8.098  1.00 95.09           H  
ATOM   3821  HB  VAL A 250      13.482   3.890  -7.102  1.00 95.09           H  
ATOM   3822 HG11 VAL A 250      15.914   4.489  -7.210  1.00 95.09           H  
ATOM   3823 HG12 VAL A 250      15.177   4.390  -8.810  1.00 95.09           H  
ATOM   3824 HG13 VAL A 250      15.474   5.980  -8.075  1.00 95.09           H  
ATOM   3825 HG21 VAL A 250      14.020   6.669  -5.960  1.00 95.09           H  
ATOM   3826 HG22 VAL A 250      12.975   5.409  -5.279  1.00 95.09           H  
ATOM   3827 HG23 VAL A 250      14.737   5.191  -5.298  1.00 95.09           H  
ATOM   3828  N   VAL A 251      13.189   6.056 -10.430  1.00 95.47           N  
ATOM   3829  CA  VAL A 251      13.450   5.724 -11.829  1.00 95.47           C  
ATOM   3830  C   VAL A 251      14.949   5.743 -12.056  1.00 95.47           C  
ATOM   3831  O   VAL A 251      15.601   6.759 -11.840  1.00 95.47           O  
ATOM   3832  CB  VAL A 251      12.743   6.679 -12.798  1.00 95.47           C  
ATOM   3833  CG1 VAL A 251      13.035   6.294 -14.253  1.00 95.47           C  
ATOM   3834  CG2 VAL A 251      11.227   6.640 -12.585  1.00 95.47           C  
ATOM   3835  H   VAL A 251      13.503   6.959 -10.103  1.00 95.47           H  
ATOM   3836  HA  VAL A 251      13.077   4.720 -12.033  1.00 95.47           H  
ATOM   3837  HB  VAL A 251      13.091   7.699 -12.634  1.00 95.47           H  
ATOM   3838 HG11 VAL A 251      14.104   6.350 -14.460  1.00 95.47           H  
ATOM   3839 HG12 VAL A 251      12.681   5.282 -14.450  1.00 95.47           H  
ATOM   3840 HG13 VAL A 251      12.534   6.993 -14.923  1.00 95.47           H  
ATOM   3841 HG21 VAL A 251      10.976   7.058 -11.610  1.00 95.47           H  
ATOM   3842 HG22 VAL A 251      10.733   7.220 -13.364  1.00 95.47           H  
ATOM   3843 HG23 VAL A 251      10.874   5.610 -12.635  1.00 95.47           H  
ATOM   3844  N   ASP A 252      15.488   4.629 -12.520  1.00 93.75           N  
ATOM   3845  CA  ASP A 252      16.915   4.441 -12.730  1.00 93.75           C  
ATOM   3846  C   ASP A 252      17.202   4.098 -14.187  1.00 93.75           C  
ATOM   3847  O   ASP A 252      16.667   3.134 -14.738  1.00 93.75           O  
ATOM   3848  CB  ASP A 252      17.375   3.346 -11.784  1.00 93.75           C  
ATOM   3849  CG  ASP A 252      18.864   3.030 -11.854  1.00 93.75           C  
ATOM   3850  OD1 ASP A 252      19.596   3.822 -12.486  1.00 93.75           O  
ATOM   3851  OD2 ASP A 252      19.208   1.999 -11.228  1.00 93.75           O1-
ATOM   3852  H   ASP A 252      14.880   3.843 -12.702  1.00 93.75           H  
ATOM   3853  HA  ASP A 252      17.464   5.349 -12.478  1.00 93.75           H  
ATOM   3854  HB2 ASP A 252      16.811   2.443 -12.021  1.00 93.75           H  
ATOM   3855  HB3 ASP A 252      17.137   3.657 -10.767  1.00 93.75           H  
ATOM   3856  N   HIS A 253      18.031   4.915 -14.817  1.00 93.94           N  
ATOM   3857  CA  HIS A 253      18.467   4.735 -16.189  1.00 93.94           C  
ATOM   3858  C   HIS A 253      19.904   4.230 -16.187  1.00 93.94           C  
ATOM   3859  O   HIS A 253      20.846   5.018 -16.061  1.00 93.94           O  
ATOM   3860  CB  HIS A 253      18.292   6.065 -16.916  1.00 93.94           C  
ATOM   3861  CG  HIS A 253      18.278   5.982 -18.417  1.00 93.94           C  
ATOM   3862  CD2 HIS A 253      19.101   5.255 -19.236  1.00 93.94           C  
ATOM   3863  ND1 HIS A 253      17.379   6.639 -19.221  1.00 93.94           N  
ATOM   3864  CE1 HIS A 253      17.637   6.299 -20.494  1.00 93.94           C  
ATOM   3865  NE2 HIS A 253      18.713   5.501 -20.559  1.00 93.94           N  
ATOM   3866  H   HIS A 253      18.471   5.645 -14.275  1.00 93.94           H  
ATOM   3867  HA  HIS A 253      17.839   3.996 -16.687  1.00 93.94           H  
ATOM   3868  HB2 HIS A 253      19.054   6.778 -16.598  1.00 93.94           H  
ATOM   3869  HB3 HIS A 253      17.320   6.452 -16.609  1.00 93.94           H  
ATOM   3870  HD1 HIS A 253      16.607   7.200 -18.892  1.00 93.94           H  
ATOM   3871  HD2 HIS A 253      19.909   4.608 -18.925  1.00 93.94           H  
ATOM   3872  HE1 HIS A 253      17.060   6.613 -21.351  1.00 93.94           H  
ATOM   3873  N   ASP A 254      20.071   2.920 -16.360  1.00 91.15           N  
ATOM   3874  CA  ASP A 254      21.389   2.299 -16.453  1.00 91.15           C  
ATOM   3875  C   ASP A 254      22.080   2.714 -17.763  1.00 91.15           C  
ATOM   3876  O   ASP A 254      21.652   2.400 -18.872  1.00 91.15           O  
ATOM   3877  CB  ASP A 254      21.282   0.772 -16.305  1.00 91.15           C  
ATOM   3878  CG  ASP A 254      22.641   0.057 -16.387  1.00 91.15           C  
ATOM   3879  OD1 ASP A 254      23.697   0.734 -16.443  1.00 91.15           O  
ATOM   3880  OD2 ASP A 254      22.652  -1.192 -16.469  1.00 91.15           O1-
ATOM   3881  H   ASP A 254      19.255   2.330 -16.431  1.00 91.15           H  
ATOM   3882  HA  ASP A 254      21.991   2.657 -15.619  1.00 91.15           H  
ATOM   3883  HB2 ASP A 254      20.825   0.543 -15.342  1.00 91.15           H  
ATOM   3884  HB3 ASP A 254      20.632   0.382 -17.088  1.00 91.15           H  
ATOM   3885  N   THR A 255      23.200   3.417 -17.632  1.00 90.52           N  
ATOM   3886  CA  THR A 255      24.029   3.889 -18.750  1.00 90.52           C  
ATOM   3887  C   THR A 255      25.345   3.121 -18.881  1.00 90.52           C  
ATOM   3888  O   THR A 255      26.160   3.422 -19.759  1.00 90.52           O  
ATOM   3889  CB  THR A 255      24.266   5.401 -18.671  1.00 90.52           C  
ATOM   3890  CG2 THR A 255      22.953   6.184 -18.641  1.00 90.52           C  
ATOM   3891  OG1 THR A 255      25.021   5.731 -17.527  1.00 90.52           O  
ATOM   3892  H   THR A 255      23.531   3.546 -16.687  1.00 90.52           H  
ATOM   3893  HA  THR A 255      23.485   3.709 -19.678  1.00 90.52           H  
ATOM   3894  HB  THR A 255      24.822   5.711 -19.556  1.00 90.52           H  
ATOM   3895  HG1 THR A 255      24.644   5.236 -16.796  1.00 90.52           H  
ATOM   3896 HG21 THR A 255      23.141   7.236 -18.856  1.00 90.52           H  
ATOM   3897 HG22 THR A 255      22.482   6.105 -17.661  1.00 90.52           H  
ATOM   3898 HG23 THR A 255      22.265   5.793 -19.391  1.00 90.52           H  
ATOM   3899  N   SER A 256      25.563   2.092 -18.060  1.00 87.10           N  
ATOM   3900  CA  SER A 256      26.817   1.331 -17.969  1.00 87.10           C  
ATOM   3901  C   SER A 256      27.202   0.695 -19.302  1.00 87.10           C  
ATOM   3902  O   SER A 256      28.357   0.775 -19.734  1.00 87.10           O  
ATOM   3903  CB  SER A 256      26.690   0.215 -16.927  1.00 87.10           C  
ATOM   3904  OG  SER A 256      26.172   0.735 -15.734  1.00 87.10           O  
ATOM   3905  H   SER A 256      24.843   1.869 -17.388  1.00 87.10           H  
ATOM   3906  HA  SER A 256      27.616   2.003 -17.656  1.00 87.10           H  
ATOM   3907  HB2 SER A 256      26.017  -0.563 -17.287  1.00 87.10           H  
ATOM   3908  HB3 SER A 256      27.671  -0.220 -16.735  1.00 87.10           H  
ATOM   3909  HG  SER A 256      25.216   0.709 -15.820  1.00 87.10           H  
ATOM   3910  N   GLN A 257      26.229   0.099 -20.001  1.00 80.25           N  
ATOM   3911  CA  GLN A 257      26.472  -0.521 -21.306  1.00 80.25           C  
ATOM   3912  C   GLN A 257      26.903   0.505 -22.359  1.00 80.25           C  
ATOM   3913  O   GLN A 257      27.783   0.227 -23.178  1.00 80.25           O  
ATOM   3914  CB  GLN A 257      25.224  -1.258 -21.806  1.00 80.25           C  
ATOM   3915  CG  GLN A 257      24.852  -2.467 -20.937  1.00 80.25           C  
ATOM   3916  CD  GLN A 257      23.864  -3.401 -21.633  1.00 80.25           C  
ATOM   3917  NE2 GLN A 257      23.059  -4.121 -20.886  1.00 80.25           N  
ATOM   3918  OE1 GLN A 257      23.840  -3.540 -22.848  1.00 80.25           O  
ATOM   3919  H   GLN A 257      25.302   0.081 -19.600  1.00 80.25           H  
ATOM   3920  HA  GLN A 257      27.284  -1.241 -21.204  1.00 80.25           H  
ATOM   3921  HB2 GLN A 257      24.378  -0.572 -21.852  1.00 80.25           H  
ATOM   3922  HB3 GLN A 257      25.439  -1.602 -22.818  1.00 80.25           H  
ATOM   3923  HG2 GLN A 257      24.418  -2.114 -20.002  1.00 80.25           H  
ATOM   3924  HG3 GLN A 257      25.747  -3.044 -20.702  1.00 80.25           H  
ATOM   3925 HE21 GLN A 257      22.981  -3.913 -19.901  1.00 80.25           H  
ATOM   3926 HE22 GLN A 257      22.319  -4.611 -21.368  1.00 80.25           H  
ATOM   3927  N   LEU A 258      26.313   1.698 -22.331  1.00 78.35           N  
ATOM   3928  CA  LEU A 258      26.608   2.765 -23.282  1.00 78.35           C  
ATOM   3929  C   LEU A 258      27.955   3.420 -22.995  1.00 78.35           C  
ATOM   3930  O   LEU A 258      28.738   3.618 -23.926  1.00 78.35           O  
ATOM   3931  CB  LEU A 258      25.455   3.773 -23.256  1.00 78.35           C  
ATOM   3932  CG  LEU A 258      24.211   3.205 -23.958  1.00 78.35           C  
ATOM   3933  CD1 LEU A 258      23.013   4.048 -23.607  1.00 78.35           C  
ATOM   3934  CD2 LEU A 258      24.358   3.253 -25.484  1.00 78.35           C  
ATOM   3935  H   LEU A 258      25.653   1.889 -21.590  1.00 78.35           H  
ATOM   3936  HA  LEU A 258      26.682   2.336 -24.281  1.00 78.35           H  
ATOM   3937  HB2 LEU A 258      25.755   4.693 -23.758  1.00 78.35           H  
ATOM   3938  HB3 LEU A 258      25.218   4.020 -22.221  1.00 78.35           H  
ATOM   3939  HG  LEU A 258      24.023   2.180 -23.639  1.00 78.35           H  
ATOM   3940 HD11 LEU A 258      23.178   5.035 -24.039  1.00 78.35           H  
ATOM   3941 HD12 LEU A 258      22.892   4.106 -22.525  1.00 78.35           H  
ATOM   3942 HD13 LEU A 258      22.105   3.613 -24.024  1.00 78.35           H  
ATOM   3943 HD21 LEU A 258      25.156   2.588 -25.814  1.00 78.35           H  
ATOM   3944 HD22 LEU A 258      23.426   2.917 -25.940  1.00 78.35           H  
ATOM   3945 HD23 LEU A 258      24.566   4.271 -25.813  1.00 78.35           H  
ATOM   3946  N   ASP A 259      28.280   3.665 -21.726  1.00 78.93           N  
ATOM   3947  CA  ASP A 259      29.609   4.127 -21.317  1.00 78.93           C  
ATOM   3948  C   ASP A 259      30.695   3.122 -21.759  1.00 78.93           C  
ATOM   3949  O   ASP A 259      31.726   3.520 -22.313  1.00 78.93           O  
ATOM   3950  CB  ASP A 259      29.634   4.374 -19.789  1.00 78.93           C  
ATOM   3951  CG  ASP A 259      29.515   5.847 -19.345  1.00 78.93           C  
ATOM   3952  OD1 ASP A 259      29.620   6.778 -20.183  1.00 78.93           O  
ATOM   3953  OD2 ASP A 259      29.577   6.095 -18.118  1.00 78.93           O1-
ATOM   3954  H   ASP A 259      27.583   3.514 -21.010  1.00 78.93           H  
ATOM   3955  HA  ASP A 259      29.827   5.061 -21.834  1.00 78.93           H  
ATOM   3956  HB2 ASP A 259      28.856   3.787 -19.301  1.00 78.93           H  
ATOM   3957  HB3 ASP A 259      30.587   4.010 -19.405  1.00 78.93           H  
ATOM   3958  N   ALA A 260      30.446   1.813 -21.618  1.00 79.07           N  
ATOM   3959  CA  ALA A 260      31.369   0.769 -22.067  1.00 79.07           C  
ATOM   3960  C   ALA A 260      31.535   0.713 -23.600  1.00 79.07           C  
ATOM   3961  O   ALA A 260      32.630   0.421 -24.090  1.00 79.07           O  
ATOM   3962  CB  ALA A 260      30.889  -0.579 -21.515  1.00 79.07           C  
ATOM   3963  H   ALA A 260      29.606   1.538 -21.129  1.00 79.07           H  
ATOM   3964  HA  ALA A 260      32.350   0.980 -21.642  1.00 79.07           H  
ATOM   3965  HB1 ALA A 260      31.595  -1.363 -21.791  1.00 79.07           H  
ATOM   3966  HB2 ALA A 260      29.905  -0.820 -21.915  1.00 79.07           H  
ATOM   3967  HB3 ALA A 260      30.821  -0.527 -20.429  1.00 79.07           H  
ATOM   3968  N   GLN A 261      30.477   0.984 -24.372  1.00 75.18           N  
ATOM   3969  CA  GLN A 261      30.541   1.058 -25.838  1.00 75.18           C  
ATOM   3970  C   GLN A 261      31.264   2.322 -26.319  1.00 75.18           C  
ATOM   3971  O   GLN A 261      32.093   2.243 -27.227  1.00 75.18           O  
ATOM   3972  CB  GLN A 261      29.127   1.009 -26.432  1.00 75.18           C  
ATOM   3973  CG  GLN A 261      28.485  -0.385 -26.355  1.00 75.18           C  
ATOM   3974  CD  GLN A 261      27.044  -0.376 -26.860  1.00 75.18           C  
ATOM   3975  NE2 GLN A 261      26.235  -1.342 -26.491  1.00 75.18           N  
ATOM   3976  OE1 GLN A 261      26.636   0.471 -27.635  1.00 75.18           O  
ATOM   3977  H   GLN A 261      29.596   1.178 -23.917  1.00 75.18           H  
ATOM   3978  HA  GLN A 261      31.105   0.204 -26.215  1.00 75.18           H  
ATOM   3979  HB2 GLN A 261      29.181   1.299 -27.482  1.00 75.18           H  
ATOM   3980  HB3 GLN A 261      28.493   1.729 -25.915  1.00 75.18           H  
ATOM   3981  HG2 GLN A 261      28.501  -0.748 -25.328  1.00 75.18           H  
ATOM   3982  HG3 GLN A 261      29.058  -1.083 -26.965  1.00 75.18           H  
ATOM   3983 HE21 GLN A 261      26.475  -1.949 -25.721  1.00 75.18           H  
ATOM   3984 HE22 GLN A 261      25.270  -1.221 -26.764  1.00 75.18           H  
ATOM   3985  N   MET A 262      30.992   3.472 -25.694  1.00 74.65           N  
ATOM   3986  CA  MET A 262      31.623   4.753 -26.020  1.00 74.65           C  
ATOM   3987  C   MET A 262      33.120   4.764 -25.688  1.00 74.65           C  
ATOM   3988  O   MET A 262      33.898   5.316 -26.458  1.00 74.65           O  
ATOM   3989  CB  MET A 262      30.895   5.890 -25.286  1.00 74.65           C  
ATOM   3990  CG  MET A 262      29.554   6.236 -25.943  1.00 74.65           C  
ATOM   3991  SD  MET A 262      28.789   7.758 -25.311  1.00 74.65           S  
ATOM   3992  CE  MET A 262      28.111   7.144 -23.740  1.00 74.65           C  
ATOM   3993  H   MET A 262      30.291   3.464 -24.967  1.00 74.65           H  
ATOM   3994  HA  MET A 262      31.541   4.924 -27.093  1.00 74.65           H  
ATOM   3995  HB2 MET A 262      31.516   6.786 -25.314  1.00 74.65           H  
ATOM   3996  HB3 MET A 262      30.740   5.622 -24.241  1.00 74.65           H  
ATOM   3997  HG2 MET A 262      29.725   6.376 -27.011  1.00 74.65           H  
ATOM   3998  HG3 MET A 262      28.858   5.407 -25.820  1.00 74.65           H  
ATOM   3999  HE1 MET A 262      27.555   7.937 -23.240  1.00 74.65           H  
ATOM   4000  HE2 MET A 262      28.916   6.810 -23.085  1.00 74.65           H  
ATOM   4001  HE3 MET A 262      27.437   6.309 -23.931  1.00 74.65           H  
ATOM   4002  N   ALA A 263      33.547   4.101 -24.608  1.00 73.17           N  
ATOM   4003  CA  ALA A 263      34.963   3.987 -24.243  1.00 73.17           C  
ATOM   4004  C   ALA A 263      35.809   3.141 -25.222  1.00 73.17           C  
ATOM   4005  O   ALA A 263      37.037   3.157 -25.138  1.00 73.17           O  
ATOM   4006  CB  ALA A 263      35.036   3.418 -22.820  1.00 73.17           C  
ATOM   4007  H   ALA A 263      32.861   3.732 -23.967  1.00 73.17           H  
ATOM   4008  HA  ALA A 263      35.395   4.987 -24.237  1.00 73.17           H  
ATOM   4009  HB1 ALA A 263      36.077   3.364 -22.499  1.00 73.17           H  
ATOM   4010  HB2 ALA A 263      34.487   4.064 -22.135  1.00 73.17           H  
ATOM   4011  HB3 ALA A 263      34.598   2.420 -22.796  1.00 73.17           H  
ATOM   4012  N   ARG A 264      35.178   2.376 -26.127  1.00 69.55           N  
ATOM   4013  CA  ARG A 264      35.863   1.538 -27.132  1.00 69.55           C  
ATOM   4014  C   ARG A 264      36.104   2.244 -28.475  1.00 69.55           C  
ATOM   4015  O   ARG A 264      36.758   1.643 -29.327  1.00 69.55           O  
ATOM   4016  CB  ARG A 264      35.079   0.229 -27.337  1.00 69.55           C  
ATOM   4017  CG  ARG A 264      35.156  -0.715 -26.130  1.00 69.55           C  
ATOM   4018  CD  ARG A 264      34.274  -1.944 -26.385  1.00 69.55           C  
ATOM   4019  NE  ARG A 264      34.274  -2.869 -25.237  1.00 69.55           N  
ATOM   4020  CZ  ARG A 264      33.603  -4.004 -25.149  1.00 69.55           C  
ATOM   4021  NH1 ARG A 264      32.887  -4.461 -26.140  1.00 69.55           N1+
ATOM   4022  NH2 ARG A 264      33.627  -4.703 -24.049  1.00 69.55           N  
ATOM   4023  H   ARG A 264      34.170   2.425 -26.153  1.00 69.55           H  
ATOM   4024  HA  ARG A 264      36.861   1.297 -26.768  1.00 69.55           H  
ATOM   4025  HB2 ARG A 264      35.486  -0.299 -28.200  1.00 69.55           H  
ATOM   4026  HB3 ARG A 264      34.038   0.469 -27.551  1.00 69.55           H  
ATOM   4027  HG2 ARG A 264      36.189  -1.029 -25.982  1.00 69.55           H  
ATOM   4028  HG3 ARG A 264      34.814  -0.199 -25.233  1.00 69.55           H  
ATOM   4029  HD2 ARG A 264      34.636  -2.458 -27.275  1.00 69.55           H  
ATOM   4030  HD3 ARG A 264      33.255  -1.598 -26.562  1.00 69.55           H  
ATOM   4031  HE  ARG A 264      34.727  -2.533 -24.399  1.00 69.55           H  
ATOM   4032 HH11 ARG A 264      32.791  -3.880 -26.961  1.00 69.55           H  
ATOM   4033 HH12 ARG A 264      32.306  -5.278 -26.019  1.00 69.55           H  
ATOM   4034 HH21 ARG A 264      34.093  -4.333 -23.233  1.00 69.55           H  
ATOM   4035 HH22 ARG A 264      33.055  -5.530 -23.954  1.00 69.55           H  
ATOM   4036  N   GLN A 265      35.566   3.449 -28.681  1.00 58.81           N  
ATOM   4037  CA  GLN A 265      35.717   4.244 -29.913  1.00 58.81           C  
ATOM   4038  C   GLN A 265      36.825   5.289 -29.778  1.00 58.81           C  
ATOM   4039  O   GLN A 265      37.542   5.494 -30.783  1.00 58.81           O  
ATOM   4040  CB  GLN A 265      34.385   4.921 -30.275  1.00 58.81           C  
ATOM   4041  CG  GLN A 265      33.272   3.921 -30.618  1.00 58.81           C  
ATOM   4042  CD  GLN A 265      31.978   4.593 -31.084  1.00 58.81           C  
ATOM   4043  NE2 GLN A 265      30.912   3.840 -31.247  1.00 58.81           N  
ATOM   4044  OE1 GLN A 265      31.882   5.786 -31.332  1.00 58.81           O  
ATOM   4045  OXT GLN A 265      36.901   5.895 -28.690  1.00 58.81           O1-
ATOM   4046  H   GLN A 265      35.158   3.929 -27.892  1.00 58.81           H  
ATOM   4047  HA  GLN A 265      36.021   3.598 -30.737  1.00 58.81           H  
ATOM   4048  HB2 GLN A 265      34.064   5.548 -29.443  1.00 58.81           H  
ATOM   4049  HB3 GLN A 265      34.556   5.565 -31.138  1.00 58.81           H  
ATOM   4050  HG2 GLN A 265      33.620   3.256 -31.409  1.00 58.81           H  
ATOM   4051  HG3 GLN A 265      33.049   3.316 -29.739  1.00 58.81           H  
ATOM   4052 HE21 GLN A 265      30.928   2.879 -30.938  1.00 58.81           H  
ATOM   4053 HE22 GLN A 265      30.057   4.333 -31.462  1.00 58.81           H  
TER   
END
HEADER    Inosine_confidence-2.71
HETATM    1  O   UNK     0      -6.706 -13.197   7.740  0.00  0.00           O  
HETATM    2  C   UNK     0      -6.255 -12.080   7.369  0.00  0.00           C  
HETATM    3  N   UNK     0      -7.115 -11.119   6.991  0.00  0.00           N  
HETATM    4  C   UNK     0      -6.650  -9.920   6.591  0.00  0.00           C  
HETATM    5  N   UNK     0      -5.332  -9.638   6.554  0.00  0.00           N  
HETATM    6  C   UNK     0      -4.442 -10.576   6.925  0.00  0.00           C  
HETATM    7  C   UNK     0      -4.920 -11.823   7.340  0.00  0.00           C  
HETATM    8  N   UNK     0      -3.823 -12.538   7.643  0.00  0.00           N  
HETATM    9  C   UNK     0      -2.727 -11.790   7.431  0.00  0.00           C  
HETATM   10  N   UNK     0      -3.103 -10.577   6.987  0.00  0.00           N  
HETATM   11  C   UNK     0      -2.268  -9.460   6.634  0.00  0.00           C  
HETATM   12  O   UNK     0      -0.997  -9.836   6.254  0.00  0.00           O  
HETATM   13  C   UNK     0      -0.164  -9.763   7.334  0.00  0.00           C  
HETATM   14  C   UNK     0       0.381 -11.132   7.669  0.00  0.00           C  
HETATM   15  O   UNK     0       1.079 -11.604   6.540  0.00  0.00           O  
HETATM   16  C   UNK     0      -0.889  -9.131   8.476  0.00  0.00           C  
HETATM   17  O   UNK     0      -0.169  -8.104   9.079  0.00  0.00           O  
HETATM   18  C   UNK     0      -2.068  -8.499   7.775  0.00  0.00           C  
HETATM   19  O   UNK     0      -1.617  -7.293   7.215  0.00  0.00           O  
CONECT    1    2
CONECT    2    1    3    7
CONECT    3    2    4
CONECT    4    3    5
CONECT    5    4    6
CONECT    6    5    7   10
CONECT    7    2    6    8
CONECT    8    7    9
CONECT    9    8   10
CONECT   10    6    9   11
CONECT   11   10   12   18
CONECT   12   11   13
CONECT   13   12   14   16
CONECT   14   13   15
CONECT   15   14
CONECT   16   13   17   18
CONECT   17   16
CONECT   18   11   16   19
CONECT   19   18
END
HEADER    Xanthine_confidence-0.32
HETATM    1  O   UNK     0      -6.210  -8.713   5.055  0.00  0.00           O  
HETATM    2  C   UNK     0      -5.313  -9.376   5.683  0.00  0.00           C  
HETATM    3  N   UNK     0      -4.111  -8.820   5.915  0.00  0.00           N  
HETATM    4  C   UNK     0      -3.149  -9.521   6.583  0.00  0.00           C  
HETATM    5  N   UNK     0      -1.884  -9.236   6.955  0.00  0.00           N  
HETATM    6  C   UNK     0      -1.338 -10.278   7.606  0.00  0.00           C  
HETATM    7  N   UNK     0      -2.286 -11.226   7.638  0.00  0.00           N  
HETATM    8  C   UNK     0      -3.402 -10.801   7.026  0.00  0.00           C  
HETATM    9  C   UNK     0      -4.651 -11.319   6.760  0.00  0.00           C  
HETATM   10  O   UNK     0      -4.911 -12.608   7.203  0.00  0.00           O1-
HETATM   11  N   UNK     0      -5.596 -10.623   6.100  0.00  0.00           N1-
CONECT    1    2
CONECT    2    1    3   11
CONECT    3    2    4
CONECT    4    3    5    8
CONECT    5    4    6
CONECT    6    5    7
CONECT    7    6    8
CONECT    8    4    7    9
CONECT    9    8   10   11
CONECT   10    9
CONECT   11    2    9
END
HEADER    Hypoxanthine_confidence0.03
HETATM    1  O   UNK     0      -5.857  -9.889   5.107  0.00  0.00           O  
HETATM    2  C   UNK     0      -4.960  -9.400   5.825  0.00  0.00           C  
HETATM    3  N   UNK     0      -4.885  -8.064   5.951  0.00  0.00           N  
HETATM    4  C   UNK     0      -3.915  -7.550   6.726  0.00  0.00           C  
HETATM    5  N   UNK     0      -3.042  -8.375   7.357  0.00  0.00           N  
HETATM    6  C   UNK     0      -3.089  -9.710   7.253  0.00  0.00           C  
HETATM    7  C   UNK     0      -4.074 -10.264   6.464  0.00  0.00           C  
HETATM    8  N   UNK     0      -3.910 -11.582   6.522  0.00  0.00           N  
HETATM    9  C   UNK     0      -2.866 -11.892   7.312  0.00  0.00           C  
HETATM   10  N   UNK     0      -2.377 -10.718   7.750  0.00  0.00           N  
CONECT    1    2
CONECT    2    1    3    7
CONECT    3    2    4
CONECT    4    3    5
CONECT    5    4    6
CONECT    6    5    7   10
CONECT    7    2    6    8
CONECT    8    7    9
CONECT    9    8   10
CONECT   10    6    9
END
HEADER    Theophylline_confidence-1.14
HETATM    1  C   UNK     0      -1.461 -11.297   8.630  0.00  0.00           C  
HETATM    2  N   UNK     0      -2.706 -10.873   8.049  0.00  0.00           N  
HETATM    3  C   UNK     0      -3.748 -11.728   8.055  0.00  0.00           C  
HETATM    4  C   UNK     0      -4.923 -11.322   7.505  0.00  0.00           C  
HETATM    5  N   UNK     0      -5.787 -12.347   7.639  0.00  0.00           N  
HETATM    6  C   UNK     0      -5.199 -13.389   8.255  0.00  0.00           C  
HETATM    7  N   UNK     0      -3.937 -12.987   8.505  0.00  0.00           N  
HETATM    8  C   UNK     0      -5.008 -10.046   6.958  0.00  0.00           C  
HETATM    9  O   UNK     0      -6.090  -9.667   6.449  0.00  0.00           O  
HETATM   10  N   UNK     0      -3.965  -9.195   6.953  0.00  0.00           N  
HETATM   11  C   UNK     0      -4.049  -7.854   6.380  0.00  0.00           C  
HETATM   12  C   UNK     0      -2.821  -9.634   7.507  0.00  0.00           C  
HETATM   13  O   UNK     0      -1.826  -8.846   7.512  0.00  0.00           O  
CONECT    1    2
CONECT    2    1    3   12
CONECT    3    2    4    7
CONECT    4    3    5    8
CONECT    5    4    6
CONECT    6    5    7
CONECT    7    3    6
CONECT    8    4    9   10
CONECT    9    8
CONECT   10    8   12   11
CONECT   11   10
CONECT   12    2   10   13
CONECT   13   12
END
