# Supplementary material for: Ubiquitous purine sensor modulates diverse signal transduction pathways in bacteria
Source: Nat Commun. 2024 Jul 12;15:5867. doi: 10.1038/s41467-024-50275-3 (PMC11245519; doi:10.1038/s41467-024-50275-3)
Supplement: Supplementary file 9 — Source Data [file 41467_2024_50275_MOESM9_ESM.zip › ToshkaDev-Purine-pyrimidine_motif-f6b59c2/Phylogeny/AA_AM_PU_protein_sequences_linsi.fa]

>AA_Proteobacteria_NP_252999.1
---------------YL-------QRNAIREDLESYLREMGDVTSSN-IQNWLGGRLLLV
E---QTAQTLAR-----------------------------------------DHSPETV
SALLEQ--------------PALTSTFSFTYLGQ--------------------------
----------------------------QDG-VFTMRP-----------DSPMPAGYDP-
-------RSRPWYKDAVAA---GGLTLTEPYVDAA-TQE--LIITAATPVKA-A---GNT
LGVVGGDLSLKTLVQIINSLDF--S-GMGYAFLVSGDGKILVHP-DK----------EQV
MK---------TLSEVYPQNT--------------PKIATG------FSEAELHGHTRIL
AFTPI-KGLPSVTWYLALSIDKDKAYAMLSKFRVSA------------------
>AA_Cyanobacteria_WP_162544314.1
--------------------NDIVMREQTEERVNSNLSMAGSSVAKS-VSNWLTGRTMLT
E---FAMQSLGA-----------------------------------------KPASEMT
PEQFNV--------------PLLTSTFLMTYYGN--------------------------
----------------------------SEG-QFFQWP-----------PSTLPEGYDP-
-------RKRPWYQAAASF---GKLTLTEPYIAAS-SGE--LNITAAAPRYQ-G---GQL
VGVVGSDFSIQMLDQMLKDANL--G-DLGFLFITDKSGKVLIHA-NQ----------DLI
GK---------TLTDIYPGAQ----------------VSTG-A----MQDVESADGARLL
GFQPI-AGLPGVDWYVAMSIDKGVAFAELSDFRRSTL-----------------
>AA_Actinobacteriota_WP_187050447.1
--------------------SYKNSIELTTQEITGSTEEQVKSMNDS-FETFLQKTENQL
D---RISKYPIMSTY--------------------------------------DKNPESI
MDEFSHT-------------QSSSSEINGLYLGTE-------------------------
----------------------------KDG-KTLIFP-----------KADLPADFDP-
-------RQRDWYQSALKQ--KNKTIWTEPYTDQA-TNE--LVITAAKAIYDDR---DEL
IGVLGVDISIDTLITMVNQTKF--G-ETGYTVLLDQKGSFVTHP-DK----------EKI
QQ---------DISKENIFKK--------------MKGESG------SMIEEFEGKSRIV
GY----ATNPTTGWRIAGVMEENEVKVRASPM----------------------
>AA_Bacteroidota_WP_196119247.1
----------------------NDSKKIVVNQIKLNNYETLQNVNDYFLKNFMYDMEYII
N---DWASKDDLKNY--------------------------------RNHANQLKMVTAI
PKHFKPISD------QWTGYVNSIPDIAWIYLGVE-------------------------
----------------------------EDG-SIFITP----------IDPTMPDDYDC-
-------RTRSWYKATVNN--NEKIIWTEPYVDAGDLGN--VIVTVAKAIHK-N---DSL
VGVIGMDIKLKKFSNIINNIQF--G-ENGYLMLLSKKGDVYAHP-NN----------KML
TK---------NISNKEWVKT-------------ILSNEKG------TDIHTWNNEKVVI
SY----LTVPNTQWKLVGVNPIN-IDKEVSPIKNRF------------------
>AA_Thermotogota_WP_114702178.1
----G------------------------KELGTTSLLSIATSGTKN-LENFLQGYVNLV
D---FLSSDANVV----------------------------------GAKENKYDEVTWM
LKTFKNI-------------KDKYKDALWIYLGT--------------------------
----------------------------SDK-KFYIYP-----------DAELPEGYDP-
-------TKRPWYVDAVKN--KGKVIITEPYLDAS-TSD--IVITVAKAVVN-N---GQI
IGVVALDFKASELANSLLSNKF--G-ENGYSYLLSSDGKTLLHV-DE----------EKI
GK---------SVADMDWFKQ-----------MINSKNKSG------VIEYVYDGIKRMA
GFSKM-----DNGWIFVTVALSKEVNKRATE-----------------------
>AA_Methanobacteriota_WP_056934003.1
-------------LNKMDEAMSKGMEKPVIDNGKLLATNAANLAARM-FDDYFSSIADYG
H----MADFAVQEAY--------------------------------KNGLKGDELRQYL
LNRFKQI-------------KDLNENVAFVYFGD--------------------------
----------------------------ENG-NMYLWP-----------DEPLPPDYDP-
-------RVRPWYIKAKEN---NGPSYTEPYRDAF-TGK--WVITYSEPVYV-D---GKF
VGVVGIDVFVSTLMKEAMDIKL--G-KSGYIVLVNQEGLVLMHP-KE----------EYI
NK--------LNIYKVPELQE------LA--AELKKGKQEG------TVIYTFEGIRRIA
GY----KRLSTTGWIVVATVP---------------------------------
>AA_Firmicutes_NP_389278.2
-------------------------KPMITEDGKNTTQNVTQSLEQN-IELQLKSYAISL
S---RLANGELTHTFVTKP---------------------------------SKEASRLF
HDDIKQI-------------KDNDDYVAMAYIGT--------------------------
----------------------------AKK-EMFTYP-----------KADFAEDYDP-
-------TSRPWYKLAAET--PDQVVWTEPYKDVV-TGD--MIVTASKAILD-R---QKV
IGVASYDLKLSAIQSMVNKQKV--P-YKGFAFLADASGNLLAHP-SN----------Q--
GK---------NISKDQTLQT-------------IASEKKG-I---------QDVNGKMV
VY----QTIGETGWKVGTQFDTDQLMWISDKMNRA-------------------
>AA_Desulfobacterota_WP_144684422.1
-------------------------RKNSVENFHTGTAKELTHIEAA-MDIFMENASNIT
R---MLAMHPEVKKIDEN-----------------LSSHTRTTRPTRPSDMTPGETEEKI
ITFLKLI-------------EASSPHLVEVFLGS--------------------------
----------------------------RWG-GFTYAG-----------EDALPAGYDP-
-------RSRPWYQTALAN--PARTSITSAYMST--TGE--PVISLMHGIQSER---NEL
VGIAGLDVSLGALTSLIQRSQI--G-ETGYVMLVQGDGVILANPRNP----------ETN
FK---------KLTESGIEAF-----------RVLDKTDRG------SVSLEIKGKEWLA
EV----HTLPDLGWKLVGFIERDEVMEGFRAMMRL-------------------
>AA_Chloroflexota_WP_116224856.1
------------------------YKSKQLETVQTSIDSQLALLDFS-LTNFITEVKNNV
L---ALSENEIIRTQEDHD----------------FTNFLEADEE--TFEYHIGDVEQNI
IEILNTY-------------RTTHPYVNSVYMGR--------------------------
----------------------------ENG-SFVRSH-----------PRNEPTQYDP-
-------RDRPWYILAKEN--PGTVMITEPYQSLT-TSD--INVGIVTALVDQT---GEV
YGVIGADVTLTNLTEFISGFDV--G-HSGQLLLVNEQGAILANK-NS----------QLL
FK---------NVQTMLGESS-----------VEFMKEDHG----------IFTYGRNYC
IY----YTSPQLGWKIAAIIPI--------------------------------
>AA_Halobacterota_WP_004039109.1
------------------------LHEQNLDAISDNTELQLRHIEFA-LTNFISSAHYDV
H---ELSLNEIVRNPDDAD----------------FTNFLNASEE--TYQYSITDEEQAI
IDILRAY-------------QISHPYVSSVYMGR--------------------------
----------------------------ENG-AFVRSY-----------ERARPTAYDP-
-------RERPWYILAKEH--PGEVMVTEPYSSVT-TPD--VNIGTVTALLDED---GEV
YGVIGADITLVNLTEYLASIES--I-GNQEMILTDRSGTILASY-NT----------TVL
FE---------DIGTVLGEQA-----------GFFLATEEG----------VLVHDGRYL
IY----ITSPELGWKIGTFIPVSTIEERINESIRQTL-----------------
>AA_Thermoplasmatota_OPX61375.1
------------------------LEDQELDTVENESITQLEHIDFA-LTNMIEESKADI
L---QLSMDERVQCRDDSN----------------FTNFLNATAE--DFEYNITPEEQAI
IDVLKDF-------------QDSHEYVNSCYMGR--------------------------
----------------------------ENG-AFVRAY-----------PRASPTQYDP-
-------RERPWYQLAMET--PGEVRITDPYSAVT-TDD--VNIGIVLALMD-N---GTV
YGVVGADITLVGLTDYLRQASE--V-SGRDMLLSDDRGTILAYK-QE----------QLL
FT---------NVSAVLGDDT-----------DDFLGTEQG----------RIRLENDFF
VY----YTSTDMGWKIGTFIPNSYLASEIQES----------------------
>AA_Spirochaetota_WP_018527208.1
------------------------SRTLSNRLIFQGLRQDLASLQQS-VESWAQKKLVLI
D---SVGHTLET---------------------------------------------PGM
YETLRQFGPGHVNHHPFLQSSGYDDAVGTLYLAF--------------------------
----------------------------RDG-VHTTGS-----------AWNIPDDYDP-
-------RERGWYQTAQSQ---TGPGFSDSYVDAH-TGN--LVITAARPLRDQE---GEI
FGVLATDISLGQITEAISEYCL--G-EGGYAFLVNQEGSLLAHP-DT----------EXA
GT---------SLEEIDGYAEV---------ARGILGKGSG-ESGGRQFSTTIAGRPHII
RT----VTLENFGWHLAMAVP---------------------------------
>AA_Singergistota_WP_012869308.1
-------------------------HSILNDQVNTLGMEMIANNANQ-VDQYFSQLKTLT
L---GIASGTAELLET-------------------------------GQAVTDDDLESVM
ARYFKA--------------SAKELNVLEMYVGLE-------------------------
----------------------------STG-KVGTGG-----------DWVEKPDYDA-
-------RKRPWYIQAVQE---DKVILTAPYVDAN-TGG--LVITVATPVKSTS---GKL
LGVAGIDVDLKTLSDMITSYKV--F-GKGYGFLLDREGNMICHP-KS----------EMI
MK--------ENITKPSGLIT-PELAEAG---RKMISGSPG------FVDYSFQGELRRT
FFSPT-----RSGFVLGVVFPASDLNAMVRSLAIRQ------------------
>AA_Verrucomicrobiota_WP_176014353.1
RSLVGLNAKALAQCQAIGDNAVRDSRTALIGMARTHLRDFATDQAAI-TDVKFKHIAAEV
ESAAALSRELMARPHAGGNVLLYSAVNTPPLDKRQYSSLYFAPEVATETVQAAMPPLSQL
HEMFKFM-------------FANLDSVVLAYLGT--------------------------
----------------------------VDG-VELQYP-----------WSHTPLAYDP-
-------RQRGWFKSAAAH--PGETCWSAPYASASLDNK--LVISCSRAIQDAD---GKL
FGVLALDISVEAVIHDFISTQE--M-RRGSAFLLNDSGEIIAQE-GM----------DLL
GQGWN---LQVDLVNLLHSEE-TQLQQLA---AEMIALNSG------CLRLPLGDTVYYV
GY----APVASTDWSLAVVLPEADILKQSHCIEETIATESNRLEEEFQLSIHHQ
>AA_Planctomycetota_MBG80894.1
--------------------QFDTLRDTAMANARQRAQLVSESWASH-FNGQLHGIAQAV
D---AMAA---------------------------------------AVGQESVRNEDSL
YNFNEQL-------------IDQNDLIAGSSIAFEPG----------AWE----------
----QETDRYAPYSWI------------TDG----------S-----TNRRDLALDYDY-
-------LERDWYRVGVD----GEAGWTEPYDGPV-FGS--LLVTYSSPVIQ-N---GKV
IGVMAADIALLPLQQRLKEEAP----EGLSTILASASGRLIAHP-NP----------ALI
LS--------DSLQSEADRTLTPELHAWV---TDIQNQQAG----FQALTSYPDDRAHWL
LY----EPVQEANWSMGTAIAEDDILAPVHQQ----------------------
>AM_Desulfobacterota_WP_027185430.1
---------------------HTSSKTTLMQEARADAANLTLASIRK-IEGTLASVEAIP
G---LLAFSYGK----------------------------------------NKPTASAI
STDLLGF-------------ILFNSAVYGSCVAYEPY----------AFD-RDVEF----
---------FAPYAYM------------PGG-RPMFTY--------------LSADYNY-
-------PQADWFLIPKEI---RRPIWSEPYFDEG-GGN-VVMSTYSIPFFREEDGRKRF
LGVVTADISLEWLRTFIKSISI--Y-QSGYAFLLSRNGVFLSHP-ND----------QFI
MR--------ESIFSLAETHSSKVLRDIG---KKMVQGETG----FVRLPEFVMGEPAWL
SY----APVSNSDWSMGLVIPEAEMFQGLEGLSRE-------------------
>AM_Aproteobac_McpX_WP_014528895.1
--------------------LISQTQDRVETLVFDGAKTEARAIASD-IAGSVGELAAAA
R---TMSGVLGR------------------------------------GHAGQSTDRAGA
INLLKAN-------------LEQHGFAFGSWFAEEPK----------AYDGKDVIDNTER
--GGNADGAFTPYWSKD-----------RNG-NIQLST------------------FKAD
-------YAAEWYGLAAKS---GKGAITQPYLAEG-TDVPTTMTSIAYPVMS-N---GRM
IGVSGVDISLAALADRLSAVKP--F-GSGRVYLLSQSGKWLAAP-IP----------ELL
MKEYDG---------------------------------EG-A-----------------
------------------------------------------------------
>AM_Gproteobac_PacA_WP_039291840.1
--------------------------------AERYLQQIAQSEALR-IQQELNYARDVA
H---NLGQGLAA------------------------------------LPSAGIKDRAVV
DKMMEYA-------------LRDNPEYLSISVIFEEN----------VFDGRDAEFADQP
--GQAPKGRYAWFVDRD-----------QAG-NYAMHP---------------LLSYLTP
-------GQGDYYLLPQKS---QKDTLIEPYTYAY-NGVPTLLTSVAAPIVS-Q---GKL
WGVVTSDISLASLQQKINQIKP--WEGGGYAMLLSSAGKVISYP-DK----------SQT
SKAWQ---------------------------GPTDNFTSS----VVQHDDAILGEQALV
TWQPVTIGNSTEKWYLGI------------------------------------
>AM_Halobacteriota_WP_011034866.1
-------------------------TTQEEKLAYQQSVEMASNYANQ-FDADMKANLAIA
R---TISTTMES---------------------------------------YETADRDEA
LLILENL-------------LRDNPHLLGTYVAFEPD----------AFDGKDAEYTNSP
--AHDGTGRFVPYWNK------------MNG-TASVAP---------------LLHYDS-
---------SDYYQLPKAT---EKDVLTEPYFYEG-----VFMVSYVSPIMK-E---GEF
AGIGGVDVSLEYVDEVVSKVRT--F-DTGYAFMVSNSGVILSHPTHK----------DWI
GK--------KDLYDFGGEEL----------EKASRDIKNG-IGGHLETADPTTGKTVIL
FYEPV----ETGDFAFVLVVPKEEMLAGVADLRER-------------------
>AM_Spirochaetota_WP_015707342.1
---------------------SNRSIEMAQKDAFSLAQETADKYKNA-IIAELQGARITA
E---TFSTVFET------------------------------------LKDYNLTDRDMM
NDILKNA-------------LANKEYITAFCIAYDPN----------AMDGKDAQYAGQG
P-AYDETGRYAPYWNK------------LGG-NIDVEF---------------LPDIDS-
---------EDWYIVPKAE---RHEYITDPYPYGL-QGRTVMLASLIFPIIH-S---DKF
IGIISSDIVLDKLQEMVDKVNPH-G-QEGYTEIISHSGAVIAHP-NK----------DYL
GK---------DLEETLVEGQ-SRLQHID---EIKSAINSG-------EMYISTGKNFYT
VYMPIQFSSVTNPWSVAVSIPMAKILANADSIRNY-------------------
>AM_Verrucomicrobiota_WP_129046516.1
-----------------------RVVHSARQEANALSRTKAQAIGAE-MAHRLGRAIGTA
R---TLSEALEG------------------------------------ILAEGHPSRAQA
DAMLRGS-------------LEGNTDYIGVWTLWEPN----------AFDGRDADYVNKP
--GHDATGRYIAYWNR------------GSG-KVIVEP---------------LVDYTTE
-------GAGDYYLLAKHS---NQETVLEPYIYKV-AGRDVLMTSLVVPVNRAD---GTF
AGVVGVDLPLETLGAEIAKVKV--G-ETGYAALVSNTGIYAAHP-RA----------ERL
GK---------PMKDTDPWVV-----------PFLGNLKKG-EAFETESFSRTLNDMTYR
FGVPVRIGSSSTPWCVSITIRESEVLAGAWKLRNT-------------------
>AM_Aproteobac_WP_041812266.1
---------------------TTKSGSDIETLAFQSGEQLGHRYGEM-VHARLGNAMEAG
R---FIATSLVG------------------------------------LKAAGRTDREQL
SIWLKSI-------------AEANPDFLGVWVGMEPN----------ALDGRDAEFANKP
--GSDASGRFLPYWNR------------GSG-TVALES---------------LVGYDEP
G------SDGAYYQIPKRT---GHAMVVEPYSYTV-AGRKVLMVSMSVPIVE-N---GRV
IGVAGIDLSTDGIWSMLKTVKP--F-DSGSIHLISNDGVWAGHP-DS----------ERM
GQ---------PIGKSDPALD-----------AAKPAIRAG---RSFEQMSVADGQPVKQ
LFLPVTVAGTETPWSLLVNLPLDKINAPVRELRNAT------------------
>AM_Bacteroidota_WP_092437134.1
---------------------TYNSLKTATVSSTEISNQMAVTYANQ-VVDKMDDAMSAA
R---SLAHALSG-VIG------------------------------------KNVSRQAI
QQMAGSI-------------LLGDEDFLGYTVCFEPN----------AYDAKDAFFANKP
--GHDNTGRFVSYMTKN-----------GSG-GFVVEP---------------LVDYENE
-------SAAPWYWIPMRT---MKEFVTEPLMYPI-QGKNVYMVSFMCPIIT-N---GKF
VGVTGVDLSINYLQDMVVKANV--FDGHGNFDIVSHQGVFAANSGNP----------DFV
GK--------NILEQKNIGAE-----------DQLVDIEKG-------NSLTRIDNGILK
AFVPVIVGRCPTAWQVSISVPVDYITQEARAQMIYQ------------------
>AM_Firmicutes_WP_056043800.1
--------------------QLMKLYDVSLRQGELVAQNQSNAYTTK-MSIETNDALIRL
E---GLQQSLQQ------------------------------------MKEYNMTDRSEA
VRLIENF-------------VREQPYILGVFTVWEPN----------AFDNQDGNFRNKS
S-YDDDTGRFVPYIVR------------QGD-KIVAYP---------------NKNYENI
-------GDGDYYQIPKRT---KKFALMEPYYYDI-NGERILISSFVYPILDEQ---GKF
LGVVGADISLDMVQQEVEKIRP----MGGYATMITAGDSYLANGFDR----------ALV
SKPYLPLPKGESLEELKEQAL-----------------------TIMYTSDPMLGGTVMR
LLNP--IHIKDQTWYFETIIPKGNMLKDYYKGLSNT------------------
>AM_Firmicutes_WP_052635864.1
--------------------SYINARNEALNAAQKRAQIVAKNYSKE-ISDELGQAITVA
E---NLGSMLKGR----------------------------------IRNENATLTRDEV
SEIFKNA-------------LADNPQFIGISIAFEPN----------AFDSLDAQFDGDS
--RYYEKGQFATYFVRGN---------LNSG-KDMYST------------ITQEPLRDL-
-------EISDYYIVPKQT---LSNVMIEPYIYEV-QGKEVLMTTCSSPIVI-D---GKY
YGVVGVDIEVDFIKELVKGSEND-M-EFKDILIISSKGNIVGS--KY----------EMA
YN------QDENLKE------------------EILHFKQG--------SHVEYSNGIFD
VYELINIRDIDDKWGIKLSVDQKTIMGSASRLLANQ------------------
>AM_Gproteobac_PctD_WP_038403940.1
------------------------------KVINERLVALARAQVSQ-IQRELEYPLTVV
H---GLANSTRLLGEPGA-----------------------------DGMPQLNASRDEI
SALLRST-------------VQNNPKLLDTFMAWEPN----------AFD-TDAAFAGQP
GKGYGPDGRYLPWWYRG-----------ADG-KPIVEA--------------MADSIDSE
KLLPTGVRENEFYACPKEN---KRPCIIDPAPYEM-GGKTVMMSSFNVPIMV-G---DQF
RGAVGADLSLAFIQDLLKRADQQLYDGAGEMALIASNGRLVAYTRDD----------SKL
GE----------------------------------------------------------
--------------------PAGSVL----------D-----------------
>AA_Campylobacterota_WP_010891944.1
-------------------------KTSLYESTLKNQTDLLKVTQST-VEDFRSTNQSFT
R---ALEKDIANLPYQ------------------------------------SLITEENI
INNVGPI----------LKYYRHSINALNVYLGL--------------------------
----------------------------NNG-KVLLSQKSND-----AKMPELRDDLDI-
-------KTKDWYQEALKT---NDIFVTPAYLDTV-LKQ--YVITYSKAIYK-D---GKI
IGVLGVDIPSEDLQNLVAK-------TPGNTFLFDQKNKIFAAT-NK----------ELL
NP---------SIDHSPVLNA------------YKLNGDNN------FFSYKLNNEERLG
ACTKV------FAYTACITESADIINKPIYKA----------------------
>AA_Chrysiogenetota_WP_183731730.1
----------------M-------KNHMLQQQLKNTEDLLTTVASSS-ITPWVNTRLRYI
D---TLSYEDDL-----------------------------------LTLALERQATDTL
MERWQTL-------------LDYSNDIFFIYFGD--------------------------
----------------------------REG-NVTMLP----------DDEPLPPDFNM-
-------FERPWYLRATES--PGQIAWTDLYDEII-TGI--PQISAVVTVHDPE--SLEP
VGVMALDVSLHQLRRIVMDVEL--P-SDAELVLLDRNHQLIVSSTGK-------------
--------NYSQLSDTWQKKT-------------PDQRDRG-------YFSRDNSDMVFA
SS----TRIPSTQWQLVLFTPRDSFYAPIDPLRN--------------------
>AA_Acidobacteriota_HCZ33114.1
---------------------------SQQQALERQAGARAQAALRH-LDEALRSDLEAS
Q---SLGQVVQSWW---------------------------------LEGVLEPTRPERA
AQLVTPL-------------LAAQRSITSLNLARADGHSLLFLRFGGAWSLRELEAP---
--GPGARIRW--------------RRLDQNG-QVLSNE------------PWTPMAYDP-
-------RTRPWYLAGAAA---PAPTWTEPYAFYT-TQD--PGITYTLPVRD-T---TGL
RGVAALDFLLDDLTAQVWTAQP--T-SRSRCLVVDAQGRALVLPRDPAFETPEGRRRAFL
KQ---------KGTDLLGSQA----------SRMEDDAAQG------LPRRMTSGGQTVI
GLSRTFSGLPGLHWKLLLSVPE--------------------------------
>AA_Deinococcota_WP_184108923.1
------------------WNDRQNAERVVQAEAETTLGRLAQVAAEN-IRASLQSPTQLV
D-------------ITTELI---------------------------RTGQLDTADATRL
SVTFQTM-------------LNAVPQLNGVLIGHDDG-----------------RFTSTR
RGGSSDAGRSLSTIETRPTRRATVTVLDERG-RIVSRR-------------VDTGNYDP-
-------RTRPWYTLAVAT--PGITVWTPPYTFAS-SGQ--PGVTVARAVDA-G---ADG
TVVVGADVQLRQVASFLQGVQI--G-GHGRAFVTDAQGHVIATS-PT---WPG----NVT
GR-------VPSLSEVADPAL----RALI---GPDGQVRPG------TREFTVDRQAYSA
VVQPI-ALAPGVQWRVGVYAPVDDFMLGLQRT----------------------
>AA_Thermodesulfobacteria_RUM89741.1
-------------------LNVYQYFKIKPHFASEIMARLNRTEVNN-IKGFFAQVSEKL
LTVHDLGKNGVL----------------------------------------KFEDIINL
NRKFFPL-------------LKNQKQVTGLILADSTGREYFL-----YLDGDSWVTRVSS
V---------------------------KGSVTHMVFQKWNGPDEPVKKWEKNVRDYDP-
-------RKRPWFRSSSSE---RRVFWSPVYRFYS-TGK--PGVTASVSWAESG--NPPR
TVVFALDITLSQIQKFLELQDD--N-KHELLFILNPRDKFFITP-------------KYI
GMIIT---AAPSVSETEAAED-SVLIS----RIFQAWEKAG-------------------
---------MPLDSFVKVSMDSSKWLASLRPLEQGDEA--------FYVG----
>AA_Fibrobacterota_WP_022637451.1
------------------HTQHMDYDSLLTQQGKNTIHGITEHTALR-ISELLKEPALV-
----NYTNKTYIR----------------------------------MQSLYDENDLSPL
EPWFQEIARQA---------REHTPQISTVNYGNIYKNYLGI----RINDDESLNLMVQD
TH--------------------------TND-SLYIYETLHRS----GPIAAVFGAYDP-
-------TQRPWFAPLFES---PTKQWSEVYVNLDEKAE--LTITHMLPVFSPQ---NTL
YGAAIVDVKLGRLHAFLQEEEI--P-PGGAVYITTSEGSLLASSYKT---------QDTI
TRSEN---GLVSLPKAMQSRH-PLLRQSATALAQKTQDKKN------SLALLIENKEIFV
NSTP--FHKDNLHWNIVVAMPEAALMGDVRQRQRNSR-----------------
>PU_Gproteobac_R3_WP_124259872.1
----------------------------KERAREQDLPTALGEIRSE-VLRQIAAPVALT
R---SLATNEYILNWE-------------------------------EQGL-PEQGAAAW
KTYAQTL-------------KNESHAATIAWVSE--------------------------
----------------------------KTG-KYLDEN-----------GFSRTVQRSD-
-------ATDNWFYDFLSK--GKQLEIKLGKDKAS--SV--YNLFIDARFDV-N---GK-
IGVAALGLSVNELADFIRKQKI--G-NSGFVYLVSPDGAFVIHR-DA----------ALA
DG-------QHFLRDTSGFNQ-----------EMVTKLLMG--QRFSSVSYSATDGERIA
AA----SYVPELNLYIVAEVPQAEILGKITQT----------------------
>PU_Gproteobac_McpH_WP_047603170.1
------------------------NRLTDRYLVDTALPASIEAIRND-IERMLGQPLVAA
A---DIAGNTLLRDWL-------------------------------AAGE-DPAQAPQF
IEYLTAA-------------KQRNHAFTTLFAST--------------------------
----------------------------ETG-HYYNEN-----------GLDRTLSRSN-
-------PKDKWFYGYIDS--GAERFINIDIDGAT--GE--LALFIDYRVEK-E---GKL
VGVAGMGLRMTELSKLIHDFSF--G-EHGKVFLVRNDGLIQVHP-DA----------AFS
GK--------RQLAEQLGADA-------------AKGVMTG-GESLRSSRFSRDGERYLA
LG----LPLRDLNWTLVAEVPESEIYAQMHQA----------------------
>PU_Gproteobac_R1_WP_219614703.1
--------------------QRSAQQLIETRMFEQELPNLTQRIGKE-IEKDLTSVANAA
R---QLANDRFVLDWV-------------------------------ARGM-PKEQESIL
IDQLKDM-------------TAQYGLVTASFADR--------------------------
----------------------------QSA-AYYNQD-----------GFLRNLTP---
-------EQDAWFYGYTKS--PQDLMLSI-FRETN--GE--VKLFVNFQQLN-----GR-
-GLAGLAKSLDSMVSMLANFRI--G-DSGFVFMTDGSGKVKLHP-DA----------ARI
DR--------DNLTQLASGTT----------ANLLTKQAFA------ATQAEVDGQAVIL
AT----SYIPMLDWYLVAQVPEAEIYAELDKARLH-------------------
>PU_Firmicutes_A_R5_WP_131005693.1
--------------------GYQSNTNIFKNDIEHVSTLAAEGIYYQ-IDKLLSEPINVS
L---TMANDSLLKNFLDGE----------------------------KEHLNDEEFIYKL
QDYLNVY-------------RNKYSYDSVFLVST--------------------------
----------------------------KTN-NYYHFN-----------GLDRNLSANN-
-------SENQWYYTFLKN--DDEYSLNVDNDEAS-NNS--ITVFVNCKIKDDN---GAT
MGIIGVGLKVNSLQMLLKGYND--K-FDVVARLIDDKGFVQLAV-DK----------TGH
EN--------INFFENSSSDL-----------SNSKQLILNNKKEQKSFWYSSEKSKSYI
VC----QYIPSLKWHLVLENDFTLMIKQLHLQ----------------------
>PU_Actinobacteriota_R8_WP_227113344.1
--------------------GYQSSRAAFEKDAERTSLLAAEGAARE-IDNRFAEPIDVS
L---AMAHDTLLADLLSAE----------------------------PTRGDDEAYADAV
CAYLESY-------------REAFGFDSVFLVST--------------------------
----------------------------ESN-RYYHFN-----------GVDRTLERDN-
-------PENTWYFDFLDR--DEAYSLNVDNDEAT-ADE--ITMFVNARILDEQ---GST
LAIVGVGFRMDDLKELLAGFEA--R-TDTRVRLLADDGTIRAST-DP----------NEN
GH---------ALFDTEEAAV-------------LSEQTRSDRTDVQDFWYRANGENGFL
VS----RYLPNLDWFLVVDHDTSQLDAQMARQ----------------------
>PU_Cyanobacteria_R9_WP_198537540.1
---------------------ANALAAARRQVVESTLPLTLDALSAD-LQQDFVQPILFA
S---AMAANTLLIDWV-------------------------------EQG---EQPEAAV
QRYLSRV-------------QAQHGATTVFFVSE--------------------------
----------------------------ASR-RYYHPT-----------GILKTVSPGS-
-------AQDAWFFRLRAS--ASSYEVNLDRDTAD-PSR--TTVFVNYKLLGDG---GRF
LGAVGLGRSTSQLTRRIQQAER--T-NGIQVMFLDGRGRILFSP-RR----------GQA
PP---------QLQRAIAQQR---------LRDSLREQPRG------AFQFRQGGELIYV
RT----KRIPELNWTLVVSQPLRVPSGPLWS-----------------------
>PU_Gproteobac_R7_WP_038903150.1
------------------------RHSLFDEISESSLPLTSDNVYSE-IQRDLLNPIFIS
S---LMAHDTFVKDWV-------------------------------LSN---ETDPQAM
TRYLREI-------------DRRFNTVVSFFVSN--------------------------
----------------------------NTH-RYYDPE-----------KISHTLLETS-
-------PEDKWFFDIRDEKDGDPYDIEIGVDPEN-RTR--MDIFINYKVFDYS---GNF
IGVTGVGLPVQRVTQLIETYEQ--R-YNRTIYLIDEDGDVMLHS-KA----------FHR
AS---------NIHQQPGLQS------------LATQVLTS---PGGSYRYSLNGENIFL
NT----RVIPEFGWKLMVEQNSG-------------------------------
>PU_Gproteobac_R6_WP_185834821.1
------------------------HDTLEEQINKDSLPLTSDNIYSE-IQQDLIRPIFIS
S---LMAQDTFVREWT-------------------------------LAG---EQDPERI
IRYLREI-------------QRQYQTISSFYISD--------------------------
----------------------------RTG-HYYHYT-----------GILKQVSESN-
-------PNDAWFYRVKNSAPDKNFEVNIDIDTAN-SQQ--TVVFVNYKVFDFE---NRF
LGVIGVGLSSDAVSALVEKYQK--R-YNRHIYFINELGEVTLHG-SH-------------
------HPGFDQIQQREGLKT------------LATQILTS---PSVGASYYADGQKVYL
NS----RWVDEFQWYIIVEQKDE-----------------------F-------
>PU_Verrucomicrobiota_R10_WP_110129388.1
-------------------V---SRNNVRKTLAESTLPLTSDNVYSE-IQRDLLRPVFIA
S---LMANDTFLRDWA-------------------------------IAG---EKDRDAI
VRYLHEI-------------KIKYGTVSSFFVSD--------------------------
----------------------------KTL-KYYYAH-----------GLLKTVSEDE-
-------PRDEWYFRVREM--DEPYEINVDPDMAN-QDA--LTIFINYRVRDYA---GNF
IGATGVGLTVTKVNRLISRYEA--K-YDRQIYFVDASGNVVLRP-SN----------STM
RG-------YDSLQEIEGLGE------------RVADLLAG---KTDSLTYKRLGDRRIM
NC----RYVPELDWYLIVEQSEATMMAPLRQE----------------------
>PU_Verrucomicrob_R11_WP_162024566.1
------------------------RSNMRLSITESTLPLTSDNVYSE-IQRDLLRPIFIS
S---LMANDTFLRDWA-------------------------------LNG---EVDINQI
TKFLHEI-------------KVEYSTISSFFVSD--------------------------
----------------------------ISH-NYYHAQ-----------GLLKEVKENE-
-------PRDAWYFKARDM--DAPYEINVDLDMAN-QDQ--MTIFINYRVFDYN---DNF
IGMTGVGLTVKNVNNLISHYEA--K-YQRQIYFLNKDGEIVLRP-SN----------SPL
MN-------YQSLQNIPGLND------------VSTDLLAQ---ERTTLTYEREGTTYML
NC----RFIPELNWFLIIEQSEQELLAPIKEQ----------------------
>PU_Verrucomicrobiota_R12_WP_220621668.1
-----------------------------------SLPLTADNIYSV-IQRDLLRPIFIS
S---MMANDAFLRDWT-------------------------------ING---EVDVKQM
QRYLEEI-------------RREYGTVTSFFISE--------------------------
----------------------------KSR-NYYYWG-----------GVLKQVDENE-
-------PRDVWYFRVREM--EKPFEINVDIDMAN-NDA--LTVFVNYRVYDYE---GNY
IGAAGTGLTVNRVNALIEEYEG--R-FNREIFFVDREGNIILGP-SK----------GRL
TT-------YGNLDAVPGLKK------------DAQSLTSG--TEEQKIRYERDGKTYFL
NS----RWIPELNWYLMVEQSEDELLSPLRHTLL--------------------
>PU_Campylobacterota_R2_WP_107944080.1
-------------------------NLYTEKVVKDELPLAVSNVAGE-IGYAIDKIINTS
Y---QMTKNDYLLKWI-------------------------------DEGE-PKDGLATL
FNYNTDL-------------MKAFNLSTAMFVSD--------------------------
----------------------------KTL-NYYTND-----------KILKQLSKDN-
-------PRDSWYFDVKNG--KEVNSLNIQVSEAT--GS--LTLYVNSKVEK-D---GKF
YGVSAIGMNLDDIVNLVTSKTM--G-EGSKFLMVDSSGIVKIEK------------SDRV
GK--------VNVKDVLGKEK----------FDVLMNKNGG------VIRHFNGTRNLII
GS----KYIPSLDWYLFGEMDEDVLLKDLHT-----------------------
>PU_Firmicutes_R13_WP_167859577.1
-----------------------TQREAVDKLKTKDLLHLADSIAAK-VDGQIRKAKETS
L---LMAEDPNVINWV-------------------------------AGGERDEALGAVV
GRKLTLL-------------TSEHGYDNSFLVSA--------------------------
----------------------------VSN-RYWGEG----------GTVLRTMSRSD-
-------PEDAWFYANVDN--RKPIEIVLDYAIAR--GD--TFVFVNALIGG----AERA
LGETGVGLSLKQSAEQFQQFKY--G-DKSHLWLVDREGTIYLSD-RY----------EQA
GT---------KLNTILPGAV---SDELF----------AGFANTQVVTYRTAQTGTIDL
IS----RPIESADLDIVFAIPRSESVPFLHKIRTNT------------------
>PU_Firmicutes_R15_WP_207952809.1
------------------------EKEVVNKLKSKDLVRIAESIASK-IDGRLQRAQESS
L---TMAMDPELIEWL-------------------------------ASGEKDQIAGAHV
LQKLDNL-------------AKGFDYSNGFIASR--------------------------
----------------------------MTG-SYWIEG----------KQMSKILSQTN-
-------PADKWFYDSFAS--QKRMALNIDYNDSR--RD--TFVFVNVLVGD----VESP
VGVAGIGLSLKELANNFTNYKY--G-ANSNVWLVDKSGKIYLSD-RV----------EDI
GA---------MISSFVPEEA---FEQML---GQLNETDSGLAKPVVLDYEDQEGKQMDL
IS----YPLKSTDWKLLFQMRRSESVAFLDTIKLN-------------------
>PU_Firmicutes_R14_WP_021170906.1
-----------------------THNAMVDKLKNRDMLYIVQSMSEK-IDGRIERAQETS
L---LLADDPTVLAWV-------------------------------ESGGRDEAAGEIV
KTKITDI-------------GKNYDYVKAFVAST--------------------------
----------------------------VTN-QYWEDN-----------KVVKPLSKTS-
-------YTDKWFYKALKS--GKKIELNIDYDSIH--NE--TFIFFNTLVGD----VRQP
VAVAGVALSLGDIAKEFGSYKF--G-EHSNLWLVDKQGKIHLAD-DL----------EYN
GR---------LAGDFLPAEV---MQQIL---GDM---DNATARPKVLEYQDSQGRIMDL
AY----QSTATTDWKLVFQIPRSESIAILSSVK---------------------
>PU_Gproteobac_R4_WP_199478134.1
------------------------MESDLKQLKEELLPNRLHSLSSR-ISEQISPLINAS
K---LMTNDRFIADWV-------------------------------KKGA-DESRLPLV
AEELNSI-------------KQLSGSDSTFYVVNM-------------------------
----------------------------KSGLEFLGYD----------QKFFRTPLADY-
-------PYKEFYPNFLAK--NKDYELNLQYADQK--------LYINYRSREMDPTTGKP
LVVAGLAIKVDKLIDMVKQLTI--G-KSGRAMLVTDQGVIQAKG-ESP-------AIDLI
KQ--------TDIASLLQDKN-----------------------QVQIVEKSISGKDYYL
GA----LWVPMLDRFIVIEVPSEQILSPIYQQ----------------------
