# Supplementary material for: Ubiquitous purine sensor modulates diverse signal transduction pathways in bacteria
Source: Nat Commun. 2024 Jul 12;15:5867. doi: 10.1038/s41467-024-50275-3 (PMC11245519; doi:10.1038/s41467-024-50275-3)
Supplement: Supplementary file 9 — Source Data [file 41467_2024_50275_MOESM9_ESM.zip › ToshkaDev-Purine-pyrimidine_motif-f6b59c2/Phylogeny/AA_AM_PU_protein_sequences_linsi_trim_lt01.fa]

>AA_Proteobacteria_NP_252999.1
----QRNAIREDLESYLREMGDVTSSNIQNWLGGRLLLVEQTAQTLAR----------DH
SPETVSALLEQ-PALTSTFSFTYLGQ---------------QDGVFTMRPDSPMPAGYDP
RSRPWYKDAVAA-GGLTLTEPYVDAATQELIITAATPVKA-AGNTLGVVGGDLSLKTLVQ
IINSLDFSGMGYAFLVSGDGKILVHPDKEQVMK-TLSEVYPQNT---PKIATG---FSEA
ELHGHTRILAFTPIKGLPSVTWYLALSIDKDKAYAMLSKFRVSA
>AA_Cyanobacteria_WP_162544314.1
NDIVMREQTEERVNSNLSMAGSSVAKSVSNWLTGRTMLTEFAMQSLGA----------KP
ASEMTPEQFNV-PLLTSTFLMTYYGN---------------SEGQFFQWPPSTLPEGYDP
RKRPWYQAAASF-GKLTLTEPYIAASSGELNITAAAPRYQ-GGQLVGVVGSDFSIQMLDQ
MLKDANLGDLGFLFITDKSGKVLIHANQDLIGK-TLTDIYPGAQ-----VSTG---MQDV
ESADGARLLGFQPIAGLPGVDWYVAMSIDKGVAFAELSDFRRST
>AA_Actinobacteriota_WP_187050447.1
SYKNSIELTTQEITGSTEEQVKSMNDSFETFLQKTENQLDRISKYPIMSTY-------DK
NPESIMDEFSHTQSSSSEINGLYLGTE--------------KDGKTLIFPKADLPADFDP
RQRDWYQSALKQKNKTIWTEPYTDQATNELVITAAKAIYDDRDELIGVLGVDISIDTLIT
MVNQTKFGETGYTVLLDQKGSFVTHPDKEKIQQ-DISKENIFKK---MKGESG---SMIE
EFEGKSRIVGY---ATNPTTGWRIAGVMEENEVKVRASPM----
>AA_Bacteroidota_WP_196119247.1
--NDSKKIVVNQIKLNNYETLQNVNDYLKNFMYDMEYIINDWASKDDLKNY-RNHANQLK
MVTAIPKHFKPIVNSIPDIAWIYLGVE--------------EDGSIFITPDPTMPDDYDC
RTRSWYKATVNNNEKIIWTEPYVDAGLGNVIVTVAKAIHK-NDSLVGVIGMDIKLKKFSN
IINNIQFGENGYLMLLSKKGDVYAHPNNKMLTK-NISNKEWVKT--ILSNEKG---TDIH
TWNNEKVVISY---LTVPNTQWKLVGVNPIN-IDKEVSPIKNRF
>AA_Thermotogota_WP_114702178.1
---------KELGTTSLLSIATSGTKNLENFLQGYVNLVDFLSSDANVV---GAKENKYD
EVTWMLKTFKNIKDKYKDALWIYLGT---------------SDKKFYIYPDAELPEGYDP
TKRPWYVDAVKNKGKVIITEPYLDASTSDIVITVAKAVVN-NGQIIGVVALDFKASELAN
SLLSNKFGENGYSYLLSSDGKTLLHVDEEKIGK-SVADMDWFKQMINSKNKSG---VIEY
VYDGIKRMAGFSKM----DNGWIFVTVALSKEVNKRATE-----
>AA_Methanobacteriota_WP_056934003.1
MSKGMEKPVIDNGKLLATNAANLAARMFDDYFSSIADYGH-MADFAVQEAY-KNGLKGDE
LRQYLLNRFKQIKDLNENVAFVYFGD---------------ENGNMYLWPDEPLPPDYDP
RVRPWYIKAKEN-NGPSYTEPYRDAFTGKWVITYSEPVYV-DGKFVGVVGIDVFVSTLMK
EAMDIKLGKSGYIVLVNQEGLVLMHPKEEYINKLNIYKVPELQEELKKGKQEG---TVIY
TFEGIRRIAGY---KRLSTTGWIVVATVP---------------
>AA_Firmicutes_NP_389278.2
-----KPMITEDGKNTTQNVTQSLEQNIELQLKSYAISLSRLANGELTHTFV-----SKE
ASRLFHDDIKQIKDNDDYVAMAYIGT---------------AKKEMFTYPKADFAEDYDP
TSRPWYKLAAETPDQVVWTEPYKDVVTGDMIVTASKAILD-RQKVIGVASYDLKLSAIQS
MVNKQKVPYKGFAFLADASGNLLAHPSNQ--GK-NISKDQTLQT--IASEKKG-------
-QDVNGKMVVY---QTIGETGWKVGTQFDTDQLMWISDKMNRA-
>AA_Desulfobacterota_WP_144684422.1
-----RKNSVENFHTGTAKELTHIEAAMDIFMENASNITRMLAMHPEVKKIDPSDMTPGE
TEEKIITFLKLIEASSPHLVEVFLGS---------------RWGGFTYAGEDALPAGYDP
RSRPWYQTALANPARTSITSAYMST-TGEPVISLMHGIQSERNELVGIAGLDVSLGALTS
LIQRSQIGETGYVMLVQGDGVILANPNPETNFK-KLTESGIEAFRVLDKTDRG---SVSL
EIKGKEWLAEV---HTLPDLGWKLVGFIERDEVMEGFRAMMRL-
>AA_Chloroflexota_WP_116224856.1
----YKSKQLETVQTSIDSQLALLDFSLTNFITEVKNNVLALSENEIIRTQETFEYHIGD
VEQNIIEILNTYRTTHPYVNSVYMGR---------------ENGSFVRSHPRNEPTQYDP
RDRPWYILAKENPGTVMITEPYQSLTTSDINVGIVTALVDQTGEVYGVIGADVTLTNLTE
FISGFDVGHSGQLLLVNEQGAILANKNSQLLFK-NVQTMLGESSVEFMKEDHG-------
IFTYGRNYCIY---YTSPQLGWKIAAIIPI--------------
>AA_Halobacterota_WP_004039109.1
----LHEQNLDAISDNTELQLRHIEFALTNFISSAHYDVHELSLNEIVRNPDTYQYSITD
EEQAIIDILRAYQISHPYVSSVYMGR---------------ENGAFVRSYERARPTAYDP
RERPWYILAKEHPGEVMVTEPYSSVTTPDVNIGTVTALLDEDGEVYGVIGADITLVNLTE
YLASIESIGNQEMILTDRSGTILASYNTTVLFE-DIGTVLGEQAGFFLATEEG-------
VLVHDGRYLIY---ITSPELGWKIGTFIPVSTIEERINESIRQT
>AA_Thermoplasmatota_OPX61375.1
----LEDQELDTVENESITQLEHIDFALTNMIEESKADILQLSMDERVQCRDDFEYNITP
EEQAIIDVLKDFQDSHEYVNSCYMGR---------------ENGAFVRAYPRASPTQYDP
RERPWYQLAMETPGEVRITDPYSAVTTDDVNIGIVLALMD-NGTVYGVVGADITLVGLTD
YLRQASEVSGRDMLLSDDRGTILAYKQEQLLFT-NVSAVLGDDTDDFLGTEQG-------
RIRLENDFFVY---YTSTDMGWKIGTFIPNSYLASEIQES----
>AA_Spirochaetota_WP_018527208.1
----SRTLSNRLIFQGLRQDLASLQQSVESWAQKKLVLIDSVGHTLET------------
--PGMYETLRQFSGYDDAVGTLYLAF---------------RDGVHTTGSAWNIPDDYDP
RERGWYQTAQSQ-TGPGFSDSYVDAHTGNLVITAARPLRDQEGEIFGVLATDISLGQITE
AISEYCLGEGGYAFLVNQEGSLLAHPDTEXAGT-SLEEIDGYAERGILGKGSGGGRQFST
TIAGRPHIIRT---VTLENFGWHLAMAVP---------------
>AA_Singergistota_WP_012869308.1
-----HSILNDQVNTLGMEMIANNANQVDQYFSQLKTLTLGIASGTAELLETGQAVTDDD
LESVMARYFKA-SAKELNVLEMYVGLE--------------STGKVGTGGDWVEKPDYDA
RKRPWYIQAVQE-DKVILTAPYVDANTGGLVITVATPVKSTSGKLLGVAGIDVDLKTLSD
MITSYKVFGKGYGFLLDREGNMICHPKSEMIMKENITKPSGLITRKMISGSPG---FVDY
SFQGELRRTFFSPT----RSGFVLGVVFPASDLNAMVRSLAIRQ
>AA_Verrucomicrobiota_WP_176014353.1
AVRDSRTALIGMARTHLRDFATDQAAITDVKFKHIAAEVEALSRELMARPHAETVQAAMP
PLSQLHEMFKFMFANLDSVVLAYLGT---------------VDGVELQYPWSHTPLAYDP
RQRGWFKSAAAHPGETCWSAPYASASDNKLVISCSRAIQDADGKLFGVLALDISVEAVIH
DFISTQEMRRGSAFLLNDSGEIIAQEGMDLLGQVDLVNLLHSEEAEMIALNSG---CLRL
PLGDTVYYVGY---APVASTDWSLAVVLPEADILKQSHCIEETI
>AA_Planctomycetota_MBG80894.1
QFDTLRDTAMANARQRAQLVSESWASHFNGQLHGIAQAVDAMAA--------AVGQESVR
NEDSLYNFNEQLIDQNDLIAGSSIAFEPGAWE------DRYTDG------RRDLALDYDY
LERDWYRVGVD--GEAGWTEPYDGPVFGSLLVTYSSPVIQ-NGKVIGVMAADIALLPLQQ
RLKEEAP-EGLSTILASASGRLIAHPNPALILSDSLQSEADRTLTDIQNQQAG-FQALTS
YPDDRAHWLLY---EPVQEANWSMGTAIAEDDILAPVHQQ----
>AM_Desulfobacterota_WP_027185430.1
-HTSSKTTLMQEARADAANLTLASIRKIEGTLASVEAIPGLLAFSYGK---------NKP
TASAISTDLLGFILFNSAVYGSCVAYEPYAFDRDVEF---FPGGRPMFTY---LSADYNY
PQADWFLIPKEI-RRPIWSEPYFDEGGGNVMSTYSIPFFREEKRFLGVVTADISLEWLRT
FIKSISIYQSGYAFLLSRNGVFLSHPNDQFIMRESIFSLAETHSKKMVQGETG-FVRLPE
FVMGEPAWLSY---APVSNSDWSMGLVIPEAEMFQGLEGLSRE-
>AM_Aproteobac_McpX_WP_014528895.1
LISQTQDRVETLVFDGAKTEARAIASDIAGSVGELAAAARTMSGVLGR-----GHAGQST
DRAGAINLLKANLEQHGFAFGSWFAEEPKAYDKDVIDNGAFRNGNIQLST-------FKA
YAAEWYGLAAKS-GKGAITQPYLAEGTDVTMTSIAYPVMS-NGRMIGVSGVDISLAALAD
RLSAVKPFGSGRVYLLSQSGKWLAAPIPELLMK------------------EG-------
--------------------------------------------
>AM_Gproteobac_PacA_WP_039291840.1
------------AERYLQQIAQSEALRIQQELNYARDVAHNLGQGLAA-----LPSAGIK
DRAVVDKMMEYALRDNPEYLSISVIFEENVFDRDAEFAGRYQAGNYAMHP----LLSYLT
GQGDYYLLPQKS-QKDTLIEPYTYAYNGVLLTSVAAPIVS-QGKLWGVVTSDISLASLQQ
KINQIKPWGGGYAMLLSSAGKVISYPDKSQTSK-----------GPTDNFTSS-VVQHDD
AILGEQALVTWQPVIGNSTEKWYLGI------------------
>AM_Halobacteriota_WP_011034866.1
-----TTQEEKLAYQQSVEMASNYANQFDADMKANLAIARTISTTMES--------YETA
DRDEALLILENLLRDNPHLLGTYVAFEPDAFDKDAEYTGRFMNGTASVAP----LLHYDS
--SDYYQLPKAT-EKDVLTEPYFYEG---FMVSYVSPIMK-EGEFAGIGGVDVSLEYVDE
VVSKVRTFDTGYAFMVSNSGVILSHPHKDWIGKKDLYDFGGEELKASRDIKNGGHLETAD
PTTGKTVILFYEPV---ETGDFAFVLVVPKEEMLAGVADLRER-
>AM_Spirochaetota_WP_015707342.1
-SNRSIEMAQKDAFSLAQETADKYKNAIIAELQGARITAETFSTVFET-----LKDYNLT
DRDMMNDILKNALANKEYITAFCIAYDPNAMDKDAQYAGRYLGGNIDVEF----LPDIDS
--EDWYIVPKAE-RHEYITDPYPYGLQGRMLASLIFPIIH-SDKFIGIISSDIVLDKLQE
MVDKVNPGQEGYTEIISHSGAVIAHPNKDYLGK-DLEETLVEGQEIKSAINSG----EMY
ISTGKNFYTVYMPIFSSVTNPWSVAVSIPMAKILANADSIRNY-
>AM_Verrucomicrobiota_WP_129046516.1
---RVVHSARQEANALSRTKAQAIGAEMAHRLGRAIGTARTLSEALEG-----ILAEGHP
SRAQADAMLRGSLEGNTDYIGVWTLWEPNAFDRDADYVGRYGSGKVIVEP----LVDYTT
GAGDYYLLAKHS-NQETVLEPYIYKVAGRLMTSLVVPVNRADGTFAGVVGVDLPLETLGA
EIAKVKVGETGYAALVSNTGIYAAHPRAERLGK-PMKDTDPWVVPFLGNLKKGFETESFS
RTLNDMTYRFGVPVIGSSSTPWCVSITIRESEVLAGAWKLRNT-
>AM_Aproteobac_WP_041812266.1
-TTKSGSDIETLAFQSGEQLGHRYGEMVHARLGNAMEAGRFIATSLVG-----LKAAGRT
DREQLSIWLKSIAEANPDFLGVWVGMEPNALDRDAEFAGRFGSGTVALES----LVGYDE
SDGAYYQIPKRT-GHAMVVEPYSYTVAGRLMVSMSVPIVE-NGRVIGVAGIDLSTDGIWS
MLKTVKPFDSGSIHLISNDGVWAGHPDSERMGQ-PIGKSDPALDAAKPAIRAGRSFEQMS
VADGQPVKQLFLPVVAGTETPWSLLVNLPLDKINAPVRELRNAT
>AM_Bacteroidota_WP_092437134.1
-TYNSLKTATVSSTEISNQMAVTYANQVVDKMDDAMSAARSLAHALSG-VIG-----KNV
SRQAIQQMAGSILLGDEDFLGYTVCFEPNAYDKDAFFAGRFGSGGFVVEP----LVDYEN
SAAPWYWIPMRT-MKEFVTEPLMYPIQGKYMVSFMCPIIT-NGKFVGVTGVDLSINYLQD
MVVKANVFGHGNFDIVSHQGVFAANSNPDFVGKNILEQKNIGAEDQLVDIEKG----NSL
TRIDNGILKAFVPVVGRCPTAWQVSISVPVDYITQEARAQMIYQ
>AM_Firmicutes_WP_056043800.1
QLMKLYDVSLRQGELVAQNQSNAYTTKMSIETNDALIRLEGLQQSLQQ-----MKEYNMT
DRSEAVRLIENFVREQPYILGVFTVWEPNAFDQDGNFRGRFQGDKIVAYP----NKNYEN
GDGDYYQIPKRT-KKFALMEPYYYDINGELISSFVYPILDEQGKFLGVVGADISLDMVQQ
EVEKIRP-MGGYATMITAGDSYLANGDRALVSKESLEELKEQAL---------TIMYTSD
PMLGGTVMRLLNP-IHIKDQTWYFETIIPKGNMLKDYYKGLSNT
>AM_Firmicutes_WP_052635864.1
SYINARNEALNAAQKRAQIVAKNYSKEISDELGQAITVAENLGSMLKGR---IRNENATL
TRDEVSEIFKNALADNPQFIGISIAFEPNAFDLDAQFDGQFNSGKDMYST-ITQEPLRDL
EISDYYIVPKQT-LSNVMIEPYIYEVQGKLMTTCSSPIVI-DGKYYGVVGVDIEVDFIKE
LVKGSENMEFKDILIISSKGNIVGS-KYEMAYNENLKE-------EILHFKQG-----SH
VEYSNGIFDVYELIIRDIDDKWGIKLSVDQKTIMGSASRLLANQ
>AM_Gproteobac_PctD_WP_038403940.1
----------KVINERLVALARAQVSQIQRELEYPLTVVHGLANSTRLLGEPDGMPQLNA
SRDEISALLRSTVQNNPKLLDTFMAWEPNAFDTDAAFAGRYADGKPIVEA---MADSIDS
RENEFYACPKEN-KRPCIIDPAPYEMGGKMMSSFNVPIMV-GDQFRGAVGADLSLAFIQD
LLKRADQYGAGEMALIASNGRLVAYTDDSKLGE---------------------------
----------------------------PAGSVL----------
>AA_Campylobacterota_WP_010891944.1
-----KTSLYESTLKNQTDLLKVTQSTVEDFRSTNQSFTRALEKDIANLPYQ-----SLI
TEENIINNVGPIYRHSINALNVYLGL---------------NNGKVLLSQMPELRDDLDI
KTKDWYQEALKT-NDIFVTPAYLDTVLKQYVITYSKAIYK-DGKIIGVLGVDIPSEDLQN
LVAK----TPGNTFLFDQKNKIFAATNKELLNP-SIDHSPVLNA-YKLNGDNN---FFSY
KLNNEERLGACTKV-----FAYTACITESADIINKPIYKA----
>AA_Chrysiogenetota_WP_183731730.1
----KNHMLQQQLKNTEDLLTTVASSSITPWVNTRLRYIDTLSYEDDL----LTLALERQ
ATDTLMERWQTLLDYSNDIFFIYFGD---------------REGNVTMLPDEPLPPDFNM
FERPWYLRATESPGQIAWTDLYDEIITGIPQISAVVTVHDPELEPVGVMALDVSLHQLRR
IVMDVELPSDAELVLLDRNHQLIVSSGK-----SQLSDTWQKKT--PDQRDRG----YFS
RDNSDMVFASS---TRIPSTQWQLVLFTPRDSFYAPIDPLRN--
>AA_Acidobacteriota_HCZ33114.1
-------SQQQALERQAGARAQAALRHLDEALRSDLEASQSLGQVVQSWW--LEGVLEPT
RPERAAQLVTPLLAAQRSITSLNLARADGAWSRELEAPIRWQNGQVLSNE-PWTPMAYDP
RTRPWYLAGAAA-PAPTWTEPYAFYTTQDPGITYTLPVRD-TTGLRGVAALDFLLDDLTA
QVWTAQPTSRSRCLVVDAQGRALVLPDPAFLKQ-KGTDLLGSQARMEDDAAQG---LPRR
MTSGGQTVIGLSRTSGLPGLHWKLLLSVPE--------------
>AA_Deinococcota_WP_184108923.1
DRQNAERVVQAEAETTLGRLAQVAAENIRASLQSPTQLVD----------ITRTGQLDTA
DATRLSVTFQTMLNAVPQLNGVLIGHDDG------RFTGRSERGRIVSRR--VDTGNYDP
RTRPWYTLAVATPGITVWTPPYTFASSGQPGVTVARAVDA-GADGTVVVGADVQLRQVAS
FLQGVQIGGHGRAFVTDAQGHVIATSPTNVTGRPSLSEVADPALGPDGQVRPG---TREF
TVDRQAYSAVVQPIALAPGVQWRVGVYAPVDDFMLGLQRT----
>AA_Thermodesulfobacteria_RUM89741.1
NVYQYFKIKPHFASEIMARLNRTEVNNIKGFFAQVSEKLLDLGKNGVL---------KFE
DIINLNRKFFPLLKNQKQVTGLILADSTGYLDDSWVTR---KGSTHMVFQWEKNVRDYDP
RKRPWFRSSSSE-RRVFWSPVYRFYSTGKPGVTASVSWAESGPPRTVVFALDITLSQIQK
FLELQDDNKHELLFILNPRDKFFITP--KYIGMPSVSETEAAEDIFQAWEKAG-------
-----------------MPLDSFVKVSMDSSKWLASLRPLEQGD
>AA_Fibrobacterota_WP_022637451.1
QHMDYDSLLTQQGKNTIHGITEHTALRISELLKEPALV--NYTNKTYIR---MQSLYDEN
DLSPLEPWFQEIREHTPQISTVNYGNIYKINDESLNLM---TNDSLYIYEIAAVFGAYDP
TQRPWFAPLFES-PTKQWSEVYVNLDKAELTITHMLPVFSPQNTLYGAAIVDVKLGRLHA
FLQEEEIPPGGAVYITTSEGSLLASSKTDTITRVSLPKAMQSRHAQKTQDKKN---SLAL
LIENKEIFVNSTP-FHKDNLHWNIVVAMPEAALMGDVRQRQRNS
>PU_Gproteobac_R3_WP_124259872.1
--------KERAREQDLPTALGEIRSEVLRQIAAPVALTRSLATNEYILNWEEQGL-PEQ
GAAAWKTYAQTLKNESHAATIAWVSE---------------KTGKYLDENGFSRTVQRSD
ATDNWFYDFLSKGKQLEIKLGKDKAS-SVYNLFIDARFDV-NGK-IGVAALGLSVNELAD
FIRKQKIGNSGFVYLVSPDGAFVIHRDAALADGHFLRDTSGFNQEMVTKLLMGRFSSVSY
SATDGERIAAA---SYVPELNLYIVAEVPQAEILGKITQT----
>PU_Gproteobac_McpH_WP_047603170.1
----NRLTDRYLVDTALPASIEAIRNDIERMLGQPLVAAADIAGNTLLRDWLAAGE-DPA
QAPQFIEYLTAAKQRNHAFTTLFAST---------------ETGHYYNENGLDRTLSRSN
PKDKWFYGYIDSGAERFINIDIDGAT-GELALFIDYRVEK-EGKLVGVAGMGLRMTELSK
LIHDFSFGEHGKVFLVRNDGLIQVHPDAAFSGKRQLAEQLGADA--AKGVMTGSLRSSRF
SRDGERYLALG---LPLRDLNWTLVAEVPESEIYAQMHQA----
>PU_Gproteobac_R1_WP_219614703.1
QRSAQQLIETRMFEQELPNLTQRIGKEIEKDLTSVANAARQLANDRFVLDWVARGM-PKE
QESILIDQLKDMTAQYGLVTASFADR---------------QSAAYYNQDGFLRNLTP--
EQDAWFYGYTKSPQDLMLSI-FRETN-GEVKLFVNFQQLN--GR--GLAGLAKSLDSMVS
MLANFRIGDSGFVFMTDGSGKVKLHPDAARIDRDNLTQLASGTTNLLTKQAFA---ATQA
EVDGQAVILAT---SYIPMLDWYLVAQVPEAEIYAELDKARLH-
>PU_Firmicutes_A_R5_WP_131005693.1
GYQSNTNIFKNDIEHVSTLAAEGIYYQIDKLLSEPINVSLTMANDSLLKNFLKEHLNDEE
FIYKLQDYLNVYRNKYSYDSVFLVST---------------KTNNYYHFNGLDRNLSANN
SENQWYYTFLKNDDEYSLNVDNDEASNNSITVFVNCKIKDDNGATMGIIGVGLKVNSLQM
LLKGYNDKFDVVARLIDDKGFVQLAVDKTGHENINFFENSSSDLSNSKQLILNEQKSFWY
SSEKSKSYIVC---QYIPSLKWHLVLENDFTLMIKQLHLQ----
>PU_Actinobacteriota_R8_WP_227113344.1
GYQSSRAAFEKDAERTSLLAAEGAAREIDNRFAEPIDVSLAMAHDTLLADLLPTRGDDEA
YADAVCAYLESYREAFGFDSVFLVST---------------ESNRYYHFNGVDRTLERDN
PENTWYFDFLDRDEAYSLNVDNDEATADEITMFVNARILDEQGSTLAIVGVGFRMDDLKE
LLAGFEARTDTRVRLLADDGTIRASTDPNENGH-ALFDTEEAAV--LSEQTRSDVQDFWY
RANGENGFLVS---RYLPNLDWFLVVDHDTSQLDAQMARQ----
>PU_Cyanobacteria_R9_WP_198537540.1
-ANALAAARRQVVESTLPLTLDALSADLQQDFVQPILFASAMAANTLLIDWVEQG---EQ
PEAAVQRYLSRVQAQHGATTVFFVSE---------------ASRRYYHPTGILKTVSPGS
AQDAWFFRLRASASSYEVNLDRDTADPSRTTVFVNYKLLGDGGRFLGAVGLGRSTSQLTR
RIQQAERTNGIQVMFLDGRGRILFSPRRGQAPP-QLQRAIAQQRDSLREQPRG---AFQF
RQGGELIYVRT---KRIPELNWTLVVSQPLRVPSGPLWS-----
>PU_Gproteobac_R7_WP_038903150.1
----RHSLFDEISESSLPLTSDNVYSEIQRDLLNPIFISSLMAHDTFVKDWVLSN---ET
DPQAMTRYLREIDRRFNTVVSFFVSN---------------NTHRYYDPEKISHTLLETS
PEDKWFFDIRDEGDPYDIEIGVDPENRTRMDIFINYKVFDYSGNFIGVTGVGLPVQRVTQ
LIETYEQRYNRTIYLIDEDGDVMLHSKAFHRAS-NIHQQPGLQS-LATQVLTSPGGSYRY
SLNGENIFLNT---RVIPEFGWKLMVEQNSG-------------
>PU_Gproteobac_R6_WP_185834821.1
----HDTLEEQINKDSLPLTSDNIYSEIQQDLIRPIFISSLMAQDTFVREWTLAG---EQ
DPERIIRYLREIQRQYQTISSFYISD---------------RTGHYYHYTGILKQVSESN
PNDAWFYRVKNSDKNFEVNIDIDTANSQQTVVFVNYKVFDFENRFLGVIGVGLSSDAVSA
LVEKYQKRYNRHIYFINELGEVTLHGSH-----DQIQQREGLKT-LATQILTSPSVGASY
YADGQKVYLNS---RWVDEFQWYIIVEQKDE-------------
>PU_Verrucomicrobiota_R10_WP_110129388.1
---SRNNVRKTLAESTLPLTSDNVYSEIQRDLLRPVFIASLMANDTFLRDWAIAG---EK
DRDAIVRYLHEIKIKYGTVSSFFVSD---------------KTLKYYYAHGLLKTVSEDE
PRDEWYFRVREMDEPYEINVDPDMANQDALTIFINYRVRDYAGNFIGATGVGLTVTKVNR
LISRYEAKYDRQIYFVDASGNVVLRPSNSTMRGDSLQEIEGLGE-RVADLLAGKTDSLTY
KRLGDRRIMNC---RYVPELDWYLIVEQSEATMMAPLRQE----
>PU_Verrucomicrob_R11_WP_162024566.1
----RSNMRLSITESTLPLTSDNVYSEIQRDLLRPIFISSLMANDTFLRDWALNG---EV
DINQITKFLHEIKVEYSTISSFFVSD---------------ISHNYYHAQGLLKEVKENE
PRDAWYFKARDMDAPYEINVDLDMANQDQMTIFINYRVFDYNDNFIGMTGVGLTVKNVNN
LISHYEAKYQRQIYFLNKDGEIVLRPSNSPLMNQSLQNIPGLND-VSTDLLAQERTTLTY
EREGTTYMLNC---RFIPELNWFLIIEQSEQELLAPIKEQ----
>PU_Verrucomicrobiota_R12_WP_220621668.1
---------------SLPLTADNIYSVIQRDLLRPIFISSMMANDAFLRDWTING---EV
DVKQMQRYLEEIRREYGTVTSFFISE---------------KSRNYYYWGGVLKQVDENE
PRDVWYFRVREMEKPFEINVDIDMANNDALTVFVNYRVYDYEGNYIGAAGTGLTVNRVNA
LIEEYEGRFNREIFFVDREGNIILGPSKGRLTTGNLDAVPGLKK-DAQSLTSGEEQKIRY
ERDGKTYFLNS---RWIPELNWYLMVEQSEDELLSPLRHTLL--
>PU_Campylobacterota_R2_WP_107944080.1
-----NLYTEKVVKDELPLAVSNVAGEIGYAIDKIINTSYQMTKNDYLLKWIDEGE-PKD
GLATLFNYNTDLMKAFNLSTAMFVSD---------------KTLNYYTNDKILKQLSKDN
PRDSWYFDVKNGKEVNSLNIQVSEAT-GSLTLYVNSKVEK-DGKFYGVSAIGMNLDDIVN
LVTSKTMGEGSKFLMVDSSGIVKIEK--DRVGKVNVKDVLGKEKDVLMNKNGG---VIRH
FNGTRNLIIGS---KYIPSLDWYLFGEMDEDVLLKDLHT-----
>PU_Firmicutes_R13_WP_167859577.1
---TQREAVDKLKTKDLLHLADSIAAKVDGQIRKAKETSLLMAEDPNVINWVAGGERDEA
LGAVVGRKLTLLTSEHGYDNSFLVSA---------------VSNRYWGEGTVLRTMSRSD
PEDAWFYANVDNRKPIEIVLDYAIAR-GDTFVFVNALIGG--ERALGETGVGLSLKQSAE
QFQQFKYGDKSHLWLVDREGTIYLSDRYEQAGT-KLNTILPGAV-------AGTQVVTYR
TAQTGTIDLIS---RPIESADLDIVFAIPRSESVPFLHKIRTNT
>PU_Firmicutes_R15_WP_207952809.1
----EKEVVNKLKSKDLVRIAESIASKIDGRLQRAQESSLTMAMDPELIEWLASGEKDQI
AGAHVLQKLDNLAKGFDYSNGFIASR---------------MTGSYWIEGQMSKILSQTN
PADKWFYDSFASQKRMALNIDYNDSR-RDTFVFVNVLVGD--ESPVGVAGIGLSLKELAN
NFTNYKYGANSNVWLVDKSGKIYLSDRVEDIGA-MISSFVPEEAGQLNETDSGPVVLDYE
DQEGKQMDLIS---YPLKSTDWKLLFQMRRSESVAFLDTIKLN-
>PU_Firmicutes_R14_WP_021170906.1
---THNAMVDKLKNRDMLYIVQSMSEKIDGRIERAQETSLLLADDPTVLAWVESGGRDEA
AGEIVKTKITDIGKNYDYVKAFVAST---------------VTNQYWEDNKVVKPLSKTS
YTDKWFYKALKSGKKIELNIDYDSIH-NETFIFFNTLVGD--RQPVAVAGVALSLGDIAK
EFGSYKFGEHSNLWLVDKQGKIHLADDLEYNGR-LAGDFLPAEVGDM---DNAPKVLEYQ
DSQGRIMDLAY---QSTATTDWKLVFQIPRSESIAILSSVK---
>PU_Gproteobac_R4_WP_199478134.1
----MESDLKQLKEELLPNRLHSLSSRISEQISPLINASKLMTNDRFIADWVKKGA-DES
RLPLVAEELNSIKQLSGSDSTFYVVNM--------------KSGEFLGYDKFFRTPLADY
PYKEFYPNFLAKNKDYELNLQYADQK-----LYINYRSREMDGKPLVVAGLAIKVDKLID
MVKQLTIGKSGRAMLVTDQGVIQAKGESDLIKQTDIASLLQDKN---------QVQIVEK
SISGKDYYLGA---LWVPMLDRFIVIEVPSEQILSPIYQQ----
