# Supplementary material for: Ubiquitous purine sensor modulates diverse signal transduction pathways in bacteria
Source: Nat Commun. 2024 Jul 12;15:5867. doi: 10.1038/s41467-024-50275-3 (PMC11245519; doi:10.1038/s41467-024-50275-3)
Supplement: Supplementary file 9 — Source Data [file 41467_2024_50275_MOESM9_ESM.zip › ToshkaDev-Purine-pyrimidine_motif-f6b59c2/Phylogeny/AA_AM_PU_protein_sequences_linsi_trim_lt01.nexus.con.tre]

#NEXUS
[ID: 8045108153]
begin taxa;
	dimensions ntax=48;
	taxlabels
		AA_Proteobacteria_NP_252999.1
		AA_Cyanobacteria_WP_162544314.1
		AA_Actinobacteriota_WP_187050447.1
		AA_Bacteroidota_WP_196119247.1
		AA_Thermotogota_WP_114702178.1
		AA_Methanobacteriota_WP_056934003.1
		AA_Firmicutes_NP_389278.2
		AA_Desulfobacterota_WP_144684422.1
		AA_Chloroflexota_WP_116224856.1
		AA_Halobacterota_WP_004039109.1
		AA_Thermoplasmatota_OPX61375.1
		AA_Spirochaetota_WP_018527208.1
		AA_Singergistota_WP_012869308.1
		AA_Verrucomicrobiota_WP_176014353.1
		AA_Planctomycetota_MBG80894.1
		AM_Desulfobacterota_WP_027185430.1
		AM_Aproteobac_McpX_WP_014528895.1
		AM_Gproteobac_PacA_WP_039291840.1
		AM_Halobacteriota_WP_011034866.1
		AM_Spirochaetota_WP_015707342.1
		AM_Verrucomicrobiota_WP_129046516.1
		AM_Aproteobac_WP_041812266.1
		AM_Bacteroidota_WP_092437134.1
		AM_Firmicutes_WP_056043800.1
		AM_Firmicutes_WP_052635864.1
		AM_Gproteobac_PctD_WP_038403940.1
		AA_Campylobacterota_WP_010891944.1
		AA_Chrysiogenetota_WP_183731730.1
		AA_Acidobacteriota_HCZ33114.1
		AA_Deinococcota_WP_184108923.1
		AA_Thermodesulfobacteria_RUM89741.1
		AA_Fibrobacterota_WP_022637451.1
		PU_Gproteobac_R3_WP_124259872.1
		PU_Gproteobac_McpH_WP_047603170.1
		PU_Gproteobac_R1_WP_219614703.1
		PU_Firmicutes_A_R5_WP_131005693.1
		PU_Actinobacteriota_R8_WP_227113344.1
		PU_Cyanobacteria_R9_WP_198537540.1
		PU_Gproteobac_R7_WP_038903150.1
		PU_Gproteobac_R6_WP_185834821.1
		PU_Verrucomicrobiota_R10_WP_110129388.1
		PU_Verrucomicrob_R11_WP_162024566.1
		PU_Verrucomicrobiota_R12_WP_220621668.1
		PU_Campylobacterota_R2_WP_107944080.1
		PU_Firmicutes_R13_WP_167859577.1
		PU_Firmicutes_R15_WP_207952809.1
		PU_Firmicutes_R14_WP_021170906.1
		PU_Gproteobac_R4_WP_199478134.1
		;
end;
begin trees;
	translate
		1	AA_Proteobacteria_NP_252999.1,
		2	AA_Cyanobacteria_WP_162544314.1,
		3	AA_Actinobacteriota_WP_187050447.1,
		4	AA_Bacteroidota_WP_196119247.1,
		5	AA_Thermotogota_WP_114702178.1,
		6	AA_Methanobacteriota_WP_056934003.1,
		7	AA_Firmicutes_NP_389278.2,
		8	AA_Desulfobacterota_WP_144684422.1,
		9	AA_Chloroflexota_WP_116224856.1,
		10	AA_Halobacterota_WP_004039109.1,
		11	AA_Thermoplasmatota_OPX61375.1,
		12	AA_Spirochaetota_WP_018527208.1,
		13	AA_Singergistota_WP_012869308.1,
		14	AA_Verrucomicrobiota_WP_176014353.1,
		15	AA_Planctomycetota_MBG80894.1,
		16	AM_Desulfobacterota_WP_027185430.1,
		17	AM_Aproteobac_McpX_WP_014528895.1,
		18	AM_Gproteobac_PacA_WP_039291840.1,
		19	AM_Halobacteriota_WP_011034866.1,
		20	AM_Spirochaetota_WP_015707342.1,
		21	AM_Verrucomicrobiota_WP_129046516.1,
		22	AM_Aproteobac_WP_041812266.1,
		23	AM_Bacteroidota_WP_092437134.1,
		24	AM_Firmicutes_WP_056043800.1,
		25	AM_Firmicutes_WP_052635864.1,
		26	AM_Gproteobac_PctD_WP_038403940.1,
		27	AA_Campylobacterota_WP_010891944.1,
		28	AA_Chrysiogenetota_WP_183731730.1,
		29	AA_Acidobacteriota_HCZ33114.1,
		30	AA_Deinococcota_WP_184108923.1,
		31	AA_Thermodesulfobacteria_RUM89741.1,
		32	AA_Fibrobacterota_WP_022637451.1,
		33	PU_Gproteobac_R3_WP_124259872.1,
		34	PU_Gproteobac_McpH_WP_047603170.1,
		35	PU_Gproteobac_R1_WP_219614703.1,
		36	PU_Firmicutes_A_R5_WP_131005693.1,
		37	PU_Actinobacteriota_R8_WP_227113344.1,
		38	PU_Cyanobacteria_R9_WP_198537540.1,
		39	PU_Gproteobac_R7_WP_038903150.1,
		40	PU_Gproteobac_R6_WP_185834821.1,
		41	PU_Verrucomicrobiota_R10_WP_110129388.1,
		42	PU_Verrucomicrob_R11_WP_162024566.1,
		43	PU_Verrucomicrobiota_R12_WP_220621668.1,
		44	PU_Campylobacterota_R2_WP_107944080.1,
		45	PU_Firmicutes_R13_WP_167859577.1,
		46	PU_Firmicutes_R15_WP_207952809.1,
		47	PU_Firmicutes_R14_WP_021170906.1,
		48	PU_Gproteobac_R4_WP_199478134.1
		;
tree con_50_majrule = [&U] (1[&prob=1.00000000e+00,prob_stddev=0.00000000e+00,prob_range={1.00000000e+00,1.00000000e+00},prob(percent)="100",prob+-sd="100+-0"]:5.009241e-01[&length_mean=5.03675380e-01,length_median=5.00924100e-01,length_95%HPD={3.16034400e-01,6.94979600e-01}],2[&prob=1.00000000e+00,prob_stddev=0.00000000e+00,prob_range={1.00000000e+00,1.00000000e+00},prob(percent)="100",prob+-sd=…
end;
