# Supplementary material for: Ubiquitous purine sensor modulates diverse signal transduction pathways in bacteria
Source: Nat Commun. 2024 Jul 12;15:5867. doi: 10.1038/s41467-024-50275-3 (PMC11245519; doi:10.1038/s41467-024-50275-3)
Supplement: Supplementary file 9 — Source Data [file 41467_2024_50275_MOESM9_ESM.zip › ToshkaDev-Purine-pyrimidine_motif-f6b59c2/Phylogeny/Bayesian_analysis_settings.txt]

Priors:      

      Parameters
      ---------------------
      Statefreq           1
      Shape               2
      Ratemultiplier      3
      Topology            4
      Brlens              5
      ---------------------

      1 --  Parameter  = Pi
            Type       = Stationary state frequencies
            Prior      = Fixed (LG frequencies)

      2 --  Parameter  = Alpha
            Type       = Shape of scaled gamma distribution of site rates
            Prior      = Exponential(1.00)

      3 --  Parameter  = Ratemultiplier
            Type       = Partition-specific rate multiplier
            Prior      = Fixed(1.0)

      4 --  Parameter  = Tau
            Type       = Topology
            Prior      = All topologies equally probable a priori
            Subparam.  = V

      5 --  Parameter  = V
            Type       = Branch lengths
            Prior      = Unconstrained:GammaDir(1.0,0.1000,1.0,1.0)

Metropolis-coupled Markov chain Monte Carlo settings: 3 heated and 1 cold chain, discarding the first 25% of samples from the cold chain at the “burn-in” phase. 1,700,000 generations with chain sampling every 1,000 generations and diagnostics calculation every 2,000 generations.
